# Supplementary material for: A combination treatment based on drug repurposing demonstrates mutation-agnostic efficacy in pre-clinical retinopathy models
Source: Nat Commun. 2024 Jul 15;15:5943. doi: 10.1038/s41467-024-50033-5 (PMC11251169; doi:10.1038/s41467-024-50033-5)
Supplement: Supplementary file 4 — Supplementary Data 1 [file 41467_2024_50033_MOESM4_ESM.xlsx]

## Sheet: Sheet1
	SUPPLEMENTARY DATA 1
	F stands for female; M stands for male; rd10-DR stands for dark-reared rd10 mouse throughout lifespan
	Fig.	Animal model	Start age	Test age	ctrl F, n	treated F, n	ctrl M, n	treated M, n	Info	Statistical test
	1B	WT mouse	2-mo	3 days post	0	0	0	5	LC-MS/MS; drug level assessment	none
	1C	rd10 mouse	P28	P36	1	1	0	0	Representative OCT; WT, n=1	none
	1D	rd10 mouse	P28	P36	19	19	20	20	OCT, ONL thickness and retinal detachment	Mann-Whitney U-test
	1E	rd10, WT mouse	P28	P36	1	2	1	2	M cone ERG representative waveforms; WT mice (M, n=1; F, n=2)	none
	1F	rd10, WT mouse	P28	P36	1	2	1	2	UV cone ERG representative waveforms; WT mice (M, n=1; F, n=2)	none
	1G	rd10, WT mouse	P28	P36	18	14	17	16	M cone ERG amplitudes	Kruskal-Wallis, Dunn´s
	1H	rd10, WT mouse	P28	P36	17	16	16	16	S cone ERG amplitudes	Kruskal-Wallis, Dunn´s
	1I-M	rd10, WT mouse	P28	P37	4	4	4	4	bulk retina RNA-seq; WT mice (M, n=2; F, n=2), rd10 DR (M, n=2; F, n=2)	with DESeq2 package
	2A-D	rd10, WT mouse	P28	P42	5	5	5	5	VEP; WT mice (M, n=2; F, n=5)	Kruskal-Wallis, Dunn´s
	2E-G	rd10 mouse	P28	P58	1	1	0	0	Representative retinal flat mounts; rd10 DR mouse for reference at P30	none
	2H	rd10 mouse	P28	P58	5	5	4	4	M cone counts from flat mounts	Welch´s t-test
	2I	rd10 mouse	P28	P58	5	5	4	4	S cone counts from flat mounts	Mann-Whitney U-test
	2J	rd10 mouse	P28	P58	7	9	5	4	M cone ERG amplitudes	Welch´s t-test
	2K	rd10 mouse	P28	P58	7	9	5	4	S cone ERG amplitudes	Mann-Whitney U-test
	2L	rd10 mouse	P28	P58	3	3	2	2	RHO and ARR3 expression (immunoblot)	Welch´s t-test
	2M	rd10, WT mouse	P28	P58	4	4	1	2	OMR, visual acuity; WT mice (M, n=3; F, n=3)	Ordinary 1-way ANOVA, Bonferroni
	3B	rd10-DR, WT mouse	P28	P58	2	4	3	4	Scotopic ERG waveforms; WT mice (M, n=1; F, n=2)	none
	3C-D	rd10-DR mouse	P28	P58, P90, P120	2	4	3	4	Scotopic ERG amplitudes; repeated measurements; WT mice (M, n=1; F, n=2)	2-way RM ANOVA, Bonferroni
	3E-F	rd10-DR mouse	P28	P58	1	1	0	0	Representative OCT	none
	3G	rd10-DR mouse	P28	P58	7	7	2	2	OCT, ONL thickness	Welch´s t-test
	3H	rd10-DR, WT mouse	P28	P58	6	6	3	4	4-HNE ELISA; WT mice (M n=4; F, n=4)	Ordinary 1-way ANOVA, Bonferroni
	3I	rd10-DR, WT mouse	P28	P58	7	5	5	4	CAT expression, two litters pooled; WT mice (M, n=5)	Welch´s ANOVA, Dunnett T3
	3J	rd10-DR, WT mouse	P28	P58	7	5	5	4	GFAP expression, two litters pooled; WT mice (M, n=5)	Welch´s ANOVA, Dunnett T3
	3K	rd10-DR, WT mouse	P28	P58	4	2	2	2	Representative immunoblots, litter #1, WT mice (n=2)	none
	3L-M	rd10-DR mouse	P28	P120	1	1	0	0	Representative retinal flat mounts	none
	3N	rd10-DR mouse	P28	P120	14	13	0	0	M cone counts from flat mounts; five litters used	2-way RM ANOVA, Bonferroni
	3O	rd10-DR mouse	P28	P120	14	13	0	0	S cone counts from flat mounts; five litters used	2-way RM ANOVA, Bonferroni
	3P	rd10-DR mouse	P28	P120	16	14	0	0	M cone ERG amplitudes; five litters used	Welch´s t-test
	3Q	rd10-DR mouse	P28	P120	16	14	0	0	S cone ERG amplitudes; five litters used	Welch´s t-test
	4A-F	rd10-DR mouse	P28	P58	3	3	0	0	scRNA-seq; WT mice (M, n=2; F, n=2)	with Seurat V3.2.2
	5A-B	rd10 mouse	P28	P36	3	5	3	3	M and S cone ERG amplitudes; TAM monotherapy	2-way RM ANOVA, Bonferroni
	5C	rd10 mouse	P28	P36	4	5	3	3	OCT, ONL thickness; TAM monotherapy	Mann-Whitney U-test
	5D	rd10 mouse	P28	P36	4	5	3	3	OCT, retinal detachment; TAMmonotherapy	Mann-Whitney U-test
	5E	rd10 mouse	P28	P36	3	4	8	9	M cone ERG amplitudes; MET monotherapy	2-way RM ANOVA, Bonferroni
	5F	rd10 mouse	P28	P36	3	5	6	7	S cone ERG amplitudes; MET monotherapy	2-way RM ANOVA, Bonferroni
	5G	rd10 mouse	P28	P36	4	5	3	4	OCT, ONL thickness; MET monotherapy	Mann-Whitney U-test
	5H	rd10 mouse	P28	P36	4	5	4	4	OCT, retinal detachment; MET monotherapy	Mann-Whitney U-test
	5I	rd10 mouse	P28	P36	5	7	7	7	M cone ERG amplitudes; BRM monotherapy	2-way RM ANOVA, Bonferroni
	5J	rd10 mouse	P28	P36	2	2	2	1	S cone ERG amplitudes; BRM monotherapy	2-way RM ANOVA, Bonferroni
	5K	rd10 mouse	P28	P36	5	9	7	7	OCT, ONL thickness; BRM monotherapy	Mann-Whitney U-test
	5L	rd10 mouse	P28	P36	3	4	6	6	OCT, retinal detachment; BRM monotherapy	Mann-Whitney U-test
	5M	rd10 mouse	P28	P36	2	8	6	7	M cone ERG amplitudes; TAM+BRM dual-therapy; TMB (M, n=4)	2-way RM ANOVA, Bonferroni
	5N	rd10 mouse	P28	P36	2	8	6	7	S cone ERG amplitudes; TAM+BRM dual-therapy; TMB (M, n=4)	2-way RM ANOVA, Bonferroni
	5O	rd10 mouse	P28	P36	9	5	9	5	OCT, ONL thickness; TAM+BRM dual-therapy; TMB (M, n=4)	Kruskal-Wallis, Dunn´s
	5P	rd10 mouse	P28	P36	9	5	9	5	OCT, retinal detachment; TAM+BRM dual-therapy; TMB (M, n=4)	Kruskal-Wallis, Dunn´s
	5Q	rd10 mouse	P28	P36	2	3	6	5	M cone ERG amplitudes; TAM+MET dual-therapy; TMB (M, n=4)	2-way RM ANOVA, Bonferroni
	5R	rd10 mouse	P28	P36	2	3	6	5	S cone ERG amplitudes; TAM+MET dual-therapy; TMB (M, n=4)	2-way RM ANOVA, Bonferroni
	5S	rd10 mouse	P28	P36	9	3	9	5	OCT, ONL thickness; TAM+MET dual-therapy; TMB (M, n=4)	Kruskal-Wallis, Dunn´s
	5T	rd10 mouse	P28	P36	9	3	9	5	OCT, retinal detachment; ; TAM+MET dual-therapy; TMB (M, n=4)	Kruskal-Wallis, Dunn´s
	5U	rd10 mouse	P28	P36	2	4	6	6	M cone ERG amplitudes; MET+BRM dual-therapy; TMB (M, n=4)	2-way RM ANOVA, Bonferroni
	5V	rd10 mouse	P28	P36	2	4	6	6	S cone ERG amplitudes; MET+BRM dual-therapy; TMB (M, n=4)	2-way RM ANOVA, Bonferroni
	5W	rd10 mouse	P28	P36	9	4	9	6	OCT, ONL thickness; MET+BRM dual-therapy; TMB (M, n=4)	Kruskal-Wallis, Dunn´s
	5X	rd10 mouse	P28	P36	9	4	9	6	OCT, retinal detachment; MET+BRM dual-therapy; TMB (M, n=4)	Kruskal-Wallis, Dunn´s
	6B-C	P23H mouse	P21	P90	1	1	0	0	Representative OCT	none
	6D	P23H, WT mouse	P21	P90	4	3	0	0	Scotopic ERG representative waveforms; WT mice (n=2)	none
	6E-F	P23H mouse	P21	P90	8	13	0	0	Scotopic ERG amplitudes, three litters used	Welch´s t-test
	6G	P23H mouse	P21	P45-P240	4	4	0	0	OCT, repeated measures ONL thickness follow-up in one cohort	2-way RM ANOVA, Bonferroni
	6H	P23H, WT mouse	P21	P180	4	4	0	0	M cone ERG waveforms in one cohort; WT mice (M n=1; F, n=2)	none
	6I	P23H mouse	P21	P90	4	5	0	0	M cone amplitudes; repeated cross-sectional study; WT mice (M n=1; F, n=2)	Ordinary 2-way ANOVA, Bonferroni
	6I	P23H mouse	P21	P150	6	7	0	0	Same as above	Ordinary 2-way ANOVA, Bonferroni
	6I	P23H mouse	P21	P180	11	10	0	0	Same as above	Ordinary 2-way ANOVA, Bonferroni
	6I	P23H mouse	P21	P210	8	8	0	0	Same as above	Ordinary 2-way ANOVA, Bonferroni
	6I	P23H mouse	P21	P240	11	9	0	0	Same as above	Ordinary 2-way ANOVA, Bonferroni
	6J	P23H mouse	P21	P90	4	5	0	0	S cone amplitudes; repeated cross-sectional study; WT mice (M n=1; F, n=2)	Ordinary 2-way ANOVA, Bonferroni
	6J	P23H mouse	P21	P150	6	7	0	0	Same as above	Ordinary 2-way ANOVA, Bonferroni
	6J	P23H mouse	P21	P180	11	9	0	0	Same as above	Ordinary 2-way ANOVA, Bonferroni
	6J	P23H mouse	P21	P210	6	6	0	0	Same as above	Ordinary 2-way ANOVA, Bonferroni
	6J	P23H mouse	P21	P240	11	9	0	0	Same as above	Ordinary 2-way ANOVA, Bonferroni
	6K-P	P23H mouse	P21	P240	1	1	0	0	Representative retinal flat mounts and images for cone counting	none
	6Q	P23H mouse	P21	P240	9	7	0	0	S cone counts in inferior retina	2-way RM ANOVA, Bonferroni
	6R	P23H mouse	P21	P240	4	3	0	0	M cone counts in superior retina	2-way RM ANOVA, Bonferroni
	6S-T	P23H mouse	P21	P240	1	1	0	0	Representative OCT	none
	7B	Rpe65-/-, WT mouse	P21	P49	2	2	1	2	Scotopic ERG representative waveforms; WT mouse (n=1) for illustration	none
	7C	Rpe65-/- mouse	P21	P49	2	2	2	2	Scotopic ERG amplitudes	2-way RM ANOVA, Bonferroni
	7D-E	Rpe65-/- mouse	P21	P49					Ex vivo ERG representative waveforms from vehicle-treated Rpe65-/- mouse	none
	7F-G	Rpe65-/- mouse	P21	P49					Ex vivo ERG representative waveforms from TMB-treated Rpe65-/- mouse	none
	7H	Rpe65-/- mouse	P21	P49	2	3	4	4	Ex vivo ERG photoreceptor response amplitudes (a-wave)	2-way RM ANOVA, Bonferroni
	7I	Rpe65-/- mouse	P21	P49	6	6	0	0	Ex vivo ERG bipolar cell response amplitudes (b-wave)	2-way RM ANOVA, Bonferroni
	7J	Rpe65-/- mouse	P21	P36-42	0	0	27	10	OMR, contrast sensitivity (only male data due to better reproducibility)	2-way RM ANOVA, Bonferroni
	7K	Rpe65-/-, WT mouse	P21	P49	2	4	2	2	OCT, outer retina thickness; WT mice (M, n=2; F, n=2)	Ordinary 1-way ANOVA, Bonferroni
	7L	Rpe65-/- mouse	P21	P49	3	4	4	5	Superior/dorsal retina M-cone count	Welch´s t-test
	7M-O	Rpe65-/-, WT mouse	P22	P64	2	3	2	2	bulk retina RNA-seq; WT mice (M, n=1; F, n=2)	with DESeq2 package
	7P-Q	Rpe65-/-, WT mouse	P21-24	P57-60	0	0	7	7	scRNA-seq; WT mice (M, n=3)	with Seurat V3.2.2
	8A	Rpe65-/- mouse	P21	P36-42	0	0	27	4	OMR, contrast sensitivity; TAM monotherapy	2-way RM ANOVA, Bonferroni
	8B	Rpe65-/- mouse	P21	P49	19	3	33	3	Scotopic ERG amplitudes; TAM monotherapy	2-way RM ANOVA, Bonferroni
	8C	Rpe65-/- mouse	P21	P36-42	0	0	27	10	OMR, contrast sensitivity; MET monotherapy	2-way RM ANOVA, Bonferroni
	8D	Rpe65-/- mouse	P21	P49	19	3	33	6	Scotopic ERG amplitudes; MET monotherapy	2-way RM ANOVA, Bonferroni
	8E	Rpe65-/- mouse	P21	P36-42	0	0	27	4	OMR, contrast sensitivity; BRM monotherapy	2-way RM ANOVA, Bonferroni
	8F	Rpe65-/- mouse	P21	P49	19	2	33	4	Scotopic ERG amplitudes; BRM monotherapy	2-way RM ANOVA, Bonferroni
	8G	Rpe65-/- mouse	P21	P36-42	0	0	27	9	OMR, contrast sensitivity; TAM+BRM dual-therapy	2-way RM ANOVA, Bonferroni
	8H	Rpe65-/- mouse	P21	P49	19	6	33	9	Scotopic ERG amplitudes; TAM+BRM dual-therapy	2-way RM ANOVA, Bonferroni
	8I	Rpe65-/- mouse	P21	P36-42	0	0	27	11	OMR, contrast sensitivity; TAM+MET dual-therapy	2-way RM ANOVA, Bonferroni
	8J	Rpe65-/- mouse	P21	P49	19	11	33	13	Scotopic ERG amplitudes; TAM+MET dual-therapy	2-way RM ANOVA, Bonferroni
	8K	Rpe65-/- mouse	P21	P36-42	0	0	27	6	OMR, contrast sensitivity; MET+BRM dual-therapy	2-way RM ANOVA, Bonferroni
	8L	Rpe65-/- mouse	P21	P49	19	10	33	9	OMR, contrast sensitivity; MET+BRM dual-therapy	2-way RM ANOVA, Bonferroni
	8M	Rpe65-/- mouse	P21	P36-42	0	0	27	10	OMR, TAM+MET+BRM triple-therapy (data reproduced from Fig 7J).	2-way RM ANOVA, Bonferroni
	8N	Rpe65-/- mouse	P21	P49	19	7	33	12	Scotopic ERG amplitudes; TAM+MET+BRM triple-therapy	2-way RM ANOVA, Bonferroni
	9B	PDE6A-/- dog	1-mo	7 weeks post	0	2	0	1	LC-MS/MS; drug level assessment	none
	9C	PDE6A-/- dog	1-mo	8 months	0	1	0	0	LC-MS/MS; drug level assessment	none
	9D	PDE6A-/-, PDE6A+/- dog	1-mo	2-8 months	6	7	4	2	Photopic ERG waveforms; PDE6A+/- (M, n=1; F, n=2)	none
	9E	PDE6A-/-, PDE6A+/- dog	1-mo	2-8 months	6	7	4	2	Photopic ERG b-wave peak time; ; PDE6A+/- (M, n=1; F, n=2)	2-way RM ANOVA, Bonferroni
	9F	PDE6A-/-, PDE6A+/- dog	1-mo	2-8 months	6	7	4	2	Photopic ERG b-wave amplitude; ; PDE6A+/- (M, n=1; F, n=2)	2-way RM ANOVA, Bonferroni
	9G	PDE6A-/- dog	1-mo	8 months	1	1	0	0	Representative retinal flat mounts	none
	9H-I	PDE6A-/- dog	1-mo	8 months	3	3	1	1	Representative images for cone counting at middle retina	none
	9J	PDE6A-/- dog	1-mo	8 months	6	7	4	2	PNA puncta (cone marker) counts in inferior and superior retina	2-way RM/mixed-model ANOVA, Bonferroni
	9K	PDE6A-/- dog	1-mo	8 months	3	3	1	1	Representative images for cone counting at area centralis	none
	9L	PDE6A-/- dog	1-mo	8 months	6	7	3	2	PNA puncta (cone photoreceptor) counts in area centralis	Mann-Whitney U-test
	Suppl. Fig. 1A	WT mouse	2-mo	3 days post	0	0	0	10	LC-MS/MS; drug level assessment (6 am, n=5; 12 pm, n=5)	Welch´s t-test
	Suppl. Fig. 1B	WT mouse	P28	P36	2	3	2	2	Body weight follow-up after TMB diet	2-way RM ANOVA, Bonferroni
	Suppl. Fig. 1C	rd10 mouse	P28	P58-60	4	6	4	6	Body weight follow-up after TMB diet	2-way RM ANOVA, Bonferroni
	Suppl. Fig. 1D	P23H mouse	P21	P210	4	5	2	3	Body weight follow-up after TMB diet	2-way RM ANOVA, Bonferroni
	Suppl. Fig. 1E-F	WT mouse	P28	P58	4	4	0	0	M and UV cone ERG amplitudes in WT mice after TMB treatment	2-way RM ANOVA, Bonferroni
	Suppl. Fig. 2A-F	rd10 mouse	P28	P58	3	3	2	2	RHO, ARR3 and SOD2 expression (immunoblot); reproduced from Fig. 2L	Welch´s t-test, or none
	Suppl. Fig. 3A	WT mouse	2-mo	3 days post	0	0	0	3	LC-MS/MS; drug level assessment from low dose TMB diet	none
	Suppl. Fig. 3B	rd10 mouse	P28	P36	6	6	9	8	M cone ERG amplitudes, 1-wk on low dose TMB treatment	2-way RM ANOVA, Bonferroni
	Suppl. Fig. 3C	rd10 mouse	P28	P36	1	2	2	1	OCT, retinal detachment analysis, 1-wk on low dose TMB treatment	2-way RM ANOVA, Bonferroni
	Suppl. Fig 3D	rd10 mouse	P28	P58	3	3	2	2	M cone ERG amplitudes, 1-month on low dose TMB treatment	2-way RM ANOVA, Bonferroni
	Suppl. Fig. 4	rd10 mouse	P28	P36	24	6/14	26	8/16	M cone amplitudes, low vs. regular TMB dose, 1-wk on treatment	Kruskal-Wallis, Dunn´s
	Suppl. Fig. 4	rd10 mouse	P28	P58	10	3/9	4	2/4	M cone amplitudes, low vs. regular TMB dose, 1-mo on treatment	Welch´s ANOVA, Dunnett T3
	Suppl. Fig. 5A-C	rd10-DR mouse	P28	P58	4	3	2	2	Representative immunoblots, litter #1, WT mice (n=2), reproduced from Fig. 3K	none
	Suppl. Fig 5D	rd10-DR mouse	P28	P58	4	3	2	2	CAT expression, litter 1; WT mice (n=2), same data used in Fig. 3I	Welch´s ANOVA, Dunnett T3
	Suppl. Fig 5E	rd10-DR mouse	P28	P58	4	3	2	2	GFAP expression, litter 1; WT mice (n=2), same data used in Fig. 3J	Ordinary 1-way ANOVA, Bonferroni
	Suppl. Fig 5F	rd10-DR mouse	P28	P58	4	3	2	2	SOD2 expression, litter 1; WT mice (n=2)	Ordinary 1-way ANOVA, Bonferroni
	Suppl. Fig. 5G-I	rd10-DR mouse	P28	P58	3	2	3	2	Representative immunoblots, litter #2, WT mice (n=3)	none
	Suppl. Fig. 5J	rd10-DR mouse	P28	P58	3	2	3	2	CAT expression, litter 2; WT mice (n=3), same data used in Fig. 3I	Ordinary 1-way ANOVA, Bonferroni
	Suppl. Fig. 5K	rd10-DR mouse	P28	P58	3	2	3	2	GFAP expression, litter 2; WT mice (n=3), same data used in Fig. 3J	Welch´s ANOVA, Dunnett T3
	Suppl. Fig. 5L	rd10-DR mouse	P28	P58	3	2	3	2	COMT expression, litter 2; WT mice (n=3)	Ordinary 1-way ANOVA, Bonferroni
	Suppl. Fig. 6	rd10-DR mouse	P28	P120	1	1	0	0	Representative retinal flat mounts, reproduced from Fig. 3L-M	none
	Suppl. Fig. 7	rd10-DR mouse	P28	P58	3	3	0	0	scRNA-seq; WT mice (M, n=2; F, n=2), related to Fig. 4.	none
	Suppl. Fig. 8	Rpe65-/- mouse	P21	P49	1	1	0	0	Representative OCT images and retinal flat mounts	none
	Suppl. Fig. 9	Rpe65-/-, WT mouse	P22	P64	2	3	2	2	bulk retina RNA-seq; WT mice (M, n=1; F, n=2); data relates to Fig. 7M-O	with DESeq2 package
	Suppl. Fig. 10	Rpe65-/-, WT mouse	P21-24	P57-60	0	0	7	7	scRNA-seq; WT mice (M, n=3); data relates to Fig. 7P-Q	with Seurat V3.2.2
	Suppl. Fig. 11	Rpe65-/-, WT mouse	P21-24	P57-60	0	0	7	7	scRNA-seq; WT mice (M, n=3); data relates to Fig. 7P-Q	with Seurat V3.2.2
	Suppl. Fig. 12A-B	Rpe65-/-, WT mouse	P21-24	P57-60	0	0	7	7	scRNA-seq; WT mice (M, n=3); data relates to Fig. 7P-Q	with Seurat V3.2.2
	Suppl. Fig. 12C-I	Rpe65-/- mouse	P21-24	P54-57	0	0	7	7	Scotopic ERG waveforms	none
	Suppl. Fig. 12J	Rpe65-/- mouse	P21-24	P54-57	0	0	7	7	Scotopic ERG b-wave amplitudes	2-way RM ANOVA, Bonferroni
	Suppl. Fig. 13A	PDE6A-/- dog	1-mo	8 months	3	4	3	1	Photopic ERG b-wave peak times in litters 1-5	2-way RM ANOVA, Bonferroni
	Suppl. Fig. 13B	PDE6A-/- dog	1-mo	8 months	3	4	3	1	Photopic ERG b-wave amplitudes in litters 1-5	2-way RM ANOVA, Bonferroni
	Suppl. Fig. 13C	PDE6A-/- dog	1-mo	8 months	3	4	3	1	PNA puncta (cone marker) counts in litters 1-5	2-way RM/mixed-model ANOVA, Bonferroni
	Suppl. Fig. 13D	PDE6A-/- dog	1-mo	8 months	3	3	1	1	Photopic ERG b-wave peak times in litters 6-8	2-way RM ANOVA, Bonferroni
	Suppl. Fig. 13E	PDE6A-/- dog	1-mo	8 months	3	3	1	1	Photopic ERG b-wave amplitudes in litters 6-8	2-way RM ANOVA, Bonferroni
	Suppl. Fig. 13F	PDE6A-/- dog	1-mo	8 months	3	3	1	1	PNA puncta (cone marker) counts in litters 6-8	2-way RM ANOVA, Bonferroni
	Suppl. Fig. 14	PDE6A-/- dog	1-mo	8 months	6	7	4	2	Photopic ERG waveforms; PDE6A+/- (M, n=1; F, n=2), reproduced from Fig. 9D	none
	Suppl. Fig. 15	PDE6A-/- dog	1-mo	8 months	1	1	0	0	Representative retinal flat mounts, reproduced from Fig. 9G	none
	Suppl. Fig. 16	PDE6A-/- dog	1-mo	8 months	6	7	4	2	Representative central retina images where PNA puncta count was performed in Fig. 9J	none
	Suppl. Fig. 17	PDE6A-/- dog	1-mo	8 months	6	7	4	2	Representative area centralis images where PNA puncta count was performed in Fig. 9L	none
