# Supplementary material for: A combination treatment based on drug repurposing demonstrates mutation-agnostic efficacy in pre-clinical retinopathy models
Source: Nat Commun. 2024 Jul 15;15:5943. doi: 10.1038/s41467-024-50033-5 (PMC11251169; doi:10.1038/s41467-024-50033-5)
Supplement: Supplementary file 5 — Supplementary Data 2 [file 41467_2024_50033_MOESM5_ESM.xlsx]

## Sheet: Figure 1B - retina, RPE, blood
Metoprolol								Metoprolol				the concentration of injection solution	whole sample			Metoprolol				the concentration of injection solution	whole sample
	peak area	Is peak area		ng/ml	ng/ug	ng/mg *		Metoprolol	peak area	Is peak area		ng/ml	ng	ng/mg		Metoprolol	peak area	Is peak area		ng/ml	ng	ng/mg
Serum1	580004	6042	95.9954	2411.91	2.41191	2.27539		retina1	40169	8275	4.85426	121.932	12.1932	1.64773		RPE1	1469514	5132	286.343	7194.52	719.452	52.5148
Serum2	760945	5867	129.699	3258.74	3.25874	3.07428		retina2	88251	12834	6.87634	172.738	17.2738	2.30318		RPE2	1602256	7292	219.728	5520.77	552.077	40.2976
Serum3	282515	4610	61.2831	1539.74	1.53974	1.45259		retina3	31415	8223	3.82038	95.9554	9.59554	1.2302		RPE3	778515	7447	104.541	2626.62	262.662	19.1724
Serum4	489526	5158	94.9062	2384.54	2.38454	2.24957		retina4	38599	11707	3.29709	82.8073	8.28073	1.27396		RPE4	1196214	7334	163.105	4098.09	409.809	29.9131
Serum5	417498	4748	87.9313	2209.3	2.2093	2.08424		retina5	95042	9005	10.5544	265.151	26.5151	3.04771		RPE5	1333225	5573	239.229	6010.75	601.075	43.8741
tamsulosin								tamsulosin								tamsulosin
Serum1	18552	45298	0.409555	11.4004	0.0114004	0.0107551		retina1	89208	52416	1.70192	47.8052	4.78052	0.646016		RPE1	247282	48209	5.12937	144.353	14.4353	1.05367
Serum2	26892	53938	0.498572	13.908	0.013908	0.0131207		retina2	40777	93549	0.435889	12.1422	1.21422	0.161896		RPE2	295662	64285	4.59924	129.42	12.942	0.944669
Serum3	24902	44059	0.565197	15.7847	0.0157847	0.0148912		retina3	75248	56340	1.33561	37.4863	3.74863	0.480594		RPE3	156435	62411	2.50653	70.4701	7.04701	0.51438
Serum4	14053	39909	0.352126	9.78271	0.00978271	0.00922897		retina4	3328752	63254	52.6252	1482.26	148.226	22.804		RPE4	293569	67330	4.36015	122.685	12.2685	0.89551
Serum5	18886	39549	0.477534	13.3153	0.0133153	0.0125616		retina5	1807440	56332	32.0855	903.68	90.368	10.3871		RPE5	439094	47076	9.32734	262.606	26.2606	1.91683
bromocriptine								bromocriptine								bromocriptine					ng
Serum1	not detected	2751						retina1	238	2055	0.115815	2.81718	0.281718	0.0375624		RPE1	54	2769	0.0195016	0.366454	0.0366454	0.00267484
Serum2	not detected	2016						retina2	31	3975	0.00779874	0.0686703	0.00686703	0.000880388		RPE2	189	3392	0.0557193	1.28802	0.128802	0.00940163
Serum3	not detected	1505						retina3	304	2565	0.118519	2.88597	0.288597	0.0443995		RPE3	83.7	3713	0.0225424	0.443827	0.0443827	0.00323962
Serum4	not detected	2345						retina4	88	3298	0.0266828	0.549182	0.0549182	0.00631243		RPE4	128	4750	0.0269474	0.555913	0.0555913	0.00405776
Serum5	not detected	2751						retina5	116	3054	0.037983	0.836717	0.0836717	0.00961744		RPE5	269	2427	0.110836	2.69049	0.269049	0.0196386

## Sheet: Figure 1B - retina, RPE, blood_
metoprolol
peak area	Is peak area				ng/ml			ng/ml
31.3	23102	0.00135486			0	0.00135486		-0.00113414
51.23	11209	0.00457043			0.1	0.00457043		0.0796592
184	13443	0.0136874			0.2	0.0136874		0.308729
308	17781	0.0173219			0.5	0.0173219		0.400047
927	15270	0.0607073			1	0.0607073		1.49013
1425	16833	0.0846551			2	0.0846551		2.09184
3082	16084	0.191619			5	0.191619		4.77937
6635	16542	0.4011			10	0.4011		10.0427
13239	16600	0.79753			20	0.79753		20.0033
tamsulosin
peak area	Is peak area				ng/ml		ng/ml
689	142350	0.00484018			0	0.00484018	0.00113191
948	145633	0.00650951			0.1	0.00650951	0.0481553
1559	152311	0.0102356			0.2	0.0102356	0.153117
3081	156190	0.019726			0.5	0.019726	0.42045
5209	155095	0.0335859			1	0.0335859	0.810869
9678	144225	0.0671035			2	0.0671035	1.75503
24826	149937	0.165576			5	0.165576	4.52891
46635	139952	0.333221			10	0.333221	9.25131
98343	134024	0.733772			20	0.733772	20.5344
bromocriptine
peak area	Is peak area				ng/ml		ng/ml
49.8	9792	0.00508578			0	0.0051	0
81.57	11908	0.00685002			0.1	0.00685002	0.048747
191	10257	0.0186214			0.2	0.0186214	0.376641
290	10961	0.0264574			0.5	0.0264574	0.594915
359	10750	0.0333953			1	0.0333953	0.788171
904	9697	0.0932247			2	0.0932247	2.45473
2030	10363	0.195889			5	0.195889	5.31446
3970	10585	0.375059			10	0.375059	10.3053
8567	10656	0.80396			20	0.80396	22.2524

## Sheet: Fig 9B MET, subjects #1 and #2
Component Name		Curve Index	Weighting Index	Origin Index	Equation
MTP		Linear	Equal	Ignore	Y = -0.00100957+0.00207336*X R^2 = 0.9993
							Specified	Calculated
Filename	Sample Type	Area	ISTD Area	Area Ratio	Amount	Amount	%Diff	%RSD-AMT	Peak Status	Level	Units	RT	Sample ID	Comment
18jan2302	Std Bracket Sample	4392.54	2.7421e+07	0.000160189	0	0.564186	1.#INF00000000000	0		Standards 0ng/ml	ng/ml	6.59612	Standards 0ng/ml
18jan2303	Std Bracket Sample	48185.3	2.52929e+07	0.00190509	1	1.40577	0.405768	0		Standards 1ng/ml	ng/ml	6.62546	Standards 1ng/ml
18jan2304	Std Bracket Sample	80913.3	2.44941e+07	0.00330337	2	2.08017	0.0400865	0		Standards 2ng/ml	ng/ml	6.64756	Standards 2ng/ml
18jan2305	Std Bracket Sample	227142	2.85501e+07	0.00795592	5	4.32414	-0.135172	0		Standards 5ng/ml	ng/ml	6.64554	Standards 5ng/ml
18jan2306	Std Bracket Sample	454175	2.44073e+07	0.0186082	10	9.46184	-0.0538164	0		Standards 10ng/ml	ng/ml	6.6506	Standards 10ng/ml
18jan2308	Std Bracket Sample	2.93742e+06	2.85192e+07	0.102998	50	50.1639	0.00327793	0		Standards 50ng/ml	ng/ml	6.67137	Standards 50ng/ml
18jan2401	Blank Sample	NF	0	NF	NA	NF	NF	NF	Not Found	NA	ng/ml	NF	blank
18jan2407	Blank Sample	NF	0	NF	NA	NF	NF	NF	Not Found	NA	ng/ml	NF	blank
18jan2414	Blank Sample	NF	0	NF	NA	NF	NF	NF	Not Found	NA	ng/ml	NF	blank
18jan2419	Blank Sample	NF	0	NF	NA	NF	NF	NF	Not Found	NA	ng/ml	NF	blank
18jan2424	Blank Sample	NF	0	NF	NA	NF	NF	NF	Not Found	NA	ng/ml	NF	blank
18jan2431	Blank Sample	NF	0	NF	NA	NF	NF	NF	Not Found	NA	ng/ml	NF	blank
18jan2402	Unknown Sample	668142	1.47465e+07	0.0453086	NA	26.8076	NA	NA		NA	ng/ml	6.64652	O-1-1	Palczewski sample O-1day-1st implant
18jan2403	Unknown Sample	674790	1.55025e+07	0.0435279	NA	25.777	NA	NA		NA	ng/ml	6.6799	O-7-1	Palczewski sample O-7day-1st implant
18jan2404	Unknown Sample	660670	1.90005e+07	0.0347711	NA	20.7088	NA	NA		NA	ng/ml	6.66307	O-14-1	Palczewski sample O-14day-1st implant
18jan2405	Unknown Sample	166919	1.79388e+07	0.00930489	NA	5.96971	NA	NA		NA	ng/ml	6.67558	O-1-2	Palczewski sample O-1day-2nd implant
18jan2408	Unknown Sample	363258	2.35181e+07	0.0154459	NA	9.52394	NA	NA		NA	ng/ml	6.70478	O-1-3	Palczewski sample O-1day-3rd implant
18jan2409	Unknown Sample	689339	1.9176e+07	0.0359479	NA	21.3899	NA	NA		NA	ng/ml	6.70485	O-7-3	Palczewski sample O-7day-3rd implant
18jan2410	Unknown Sample	500370	1.90863e+07	0.0262162	NA	15.7575	NA	NA		NA	ng/ml	6.71739	O-14-3	Palczewski sample O-14day-3rd implant
18jan2411	Unknown Sample	422628	2.34665e+07	0.0180099	NA	11.0079	NA	NA		NA	ng/ml	6.70149	O-1-4	Palczewski sample O-1day-4th implant
18jan2412	Unknown Sample	398306	2.45273e+07	0.0162393	NA	9.98314	NA	NA		NA	ng/ml	6.71729	O-7-4	Palczewski sample O-7day-4th implant
18jan2415	Unknown Sample	815793	2.21601e+07	0.0368136	NA	21.8909	NA	NA		NA	ng/ml	6.72561	P-1-1	Palczewski sample P-1day-1st implant
18jan2416	Unknown Sample	469311	2.411e+07	0.0194654	NA	11.8503	NA	NA		NA	ng/ml	6.70066	P-7-1	Palczewski sample P-7day-1st implant
18jan2417	Unknown Sample	1.90066e+06	1.86902e+07	0.101693	NA	59.4411	NA	NA	Response High	NA	ng/ml	6.72137	P-14-1	Palczewski sample P-14day-1st implant
18jan2420	Unknown Sample	11178.8	2.36109e+07	0.000473458	NA	0.858334	NA	NA		NA	ng/ml	6.72161	P-1-2	Palczewski sample P-1day-2nd implant
18jan2421	Unknown Sample	379571	1.90088e+07	0.0199682	NA	12.1413	NA	NA		NA	ng/ml	6.69658	P-7-2	Palczewski sample P-7day-2nd implant
18jan2422	Unknown Sample	330190	2.24909e+07	0.0146811	NA	9.08129	NA	NA		NA	ng/ml	6.71741	P-14-2	Palczewski sample P-14day-2nd implant
18jan2425	Unknown Sample	518942	1.87748e+07	0.0276403	NA	16.5817	NA	NA		NA	ng/ml	6.72145	P-1-3	Palczewski sample P-1day-3rd implant
18jan2426	Unknown Sample	584197	2.09972e+07	0.0278226	NA	16.6872	NA	NA		NA	ng/ml	6.72976	P-7-3	Palczewski sample P-7day-3rd implant
18jan2427	Unknown Sample	264694	2.51189e+07	0.0105376	NA	6.68318	NA	NA		NA	ng/ml	6.71724	P-14-3	Palczewski sample P-14day-3rd implant
18jan2428	Unknown Sample	568681	2.16604e+07	0.0262544	NA	15.7796	NA	NA		NA	ng/ml	6.72973	P-1-4	Palczewski sample P-1day-4th implant
18jan2429	Unknown Sample	446502	2.2074e+07	0.0202275	NA	12.2914	NA	NA		NA	ng/ml	6.72154	P-7-4	Palczewski sample P-7day-4th implant
Created By:
User Name			Date			0	0.000160189
Ling Li			1/24/2018 11:10:58 AM			1	0.00190509
						2	0.00330337
						5	0.00795592
						10	0.0186082
						50	0.102998

## Sheet: Fig 9B MET-D7, subj. #1 and #2
Component Name		Curve Index	Weighting Index	Origin Index	Equation
MTP-D7		Average RF	Equal	Ignore	Average Response Factor = 71567.5 %RSD = 17.9
							Specified	Calculated
Filename	Sample Type	Area	ISTD Area	Area Ratio	Amount	Amount	%Diff	%RSD-AMT	Peak Status	Level	Units	RT	Sample ID	Comment
18jan2302	Std Bracket Sample	914032	NA	NA	10	NA	NA	NA		Standards 0ng/ml		6.5857	Standards 0ng/ml
18jan2303	Std Bracket Sample	843098	NA	NA	10	NA	NA	NA		Standards 1ng/ml		6.61504	Standards 1ng/ml
18jan2304	Std Bracket Sample	816472	NA	NA	10	NA	NA	NA		Standards 2ng/ml		6.63714	Standards 2ng/ml
18jan2305	Std Bracket Sample	951670	NA	NA	10	NA	NA	NA		Standards 5ng/ml		6.63512	Standards 5ng/ml
18jan2306	Std Bracket Sample	813575	NA	NA	10	NA	NA	NA		Standards 10ng/ml		6.64017	Standards 10ng/ml
18jan2308	Std Bracket Sample	950638	NA	NA	10	NA	NA	NA		Standards 50ng/ml		6.66095	Standards 50ng/ml
18jan2401	Blank Sample	NF	NA	NF	NA	NF	NF	NF	Not Found	NA		NF	blank
18jan2407	Blank Sample	NF	NA	NF	NA	NF	NF	NF	Not Found	NA		NF	blank
18jan2414	Blank Sample	NF	NA	NF	NA	NF	NF	NF	Not Found	NA		NF	blank
18jan2419	Blank Sample	NF	NA	NF	NA	NF	NF	NF	Not Found	NA		NF	blank
18jan2424	Blank Sample	NF	NA	NF	NA	NF	NF	NF	Not Found	NA		NF	blank
18jan2431	Blank Sample	NF	NA	NF	NA	NF	NF	NF	Not Found	NA		NF	blank
18jan2402	Unknown Sample	491549	NA	NA	NA	NA	NA	NA		NA		6.6361	O-1-1	Palczewski sample O-1day-1st implant
18jan2403	Unknown Sample	516749	NA	NA	NA	NA	NA	NA		NA		6.6653	O-7-1	Palczewski sample O-7day-1st implant
18jan2404	Unknown Sample	633351	NA	NA	NA	NA	NA	NA		NA		6.65264	O-14-1	Palczewski sample O-14day-1st implant
18jan2405	Unknown Sample	597961	NA	NA	NA	NA	NA	NA		NA		6.66516	O-1-2	Palczewski sample O-1day-2nd implant
18jan2408	Unknown Sample	783937	NA	NA	NA	NA	NA	NA		NA		6.69435	O-1-3	Palczewski sample O-1day-3rd implant
18jan2409	Unknown Sample	639202	NA	NA	NA	NA	NA	NA		NA		6.69443	O-7-3	Palczewski sample O-7day-3rd implant
18jan2410	Unknown Sample	636210	NA	NA	NA	NA	NA	NA		NA		6.70279	O-14-3	Palczewski sample O-14day-3rd implant
18jan2411	Unknown Sample	782216	NA	NA	NA	NA	NA	NA		NA		6.69107	O-1-4	Palczewski sample O-1day-4th implant
18jan2412	Unknown Sample	817577	NA	NA	NA	NA	NA	NA		NA		6.70686	O-7-4	Palczewski sample O-7day-4th implant
18jan2415	Unknown Sample	738670	NA	NA	NA	NA	NA	NA		NA		6.71518	P-1-1	Palczewski sample P-1day-1st implant
18jan2416	Unknown Sample	803668	NA	NA	NA	NA	NA	NA		NA		6.69024	P-7-1	Palczewski sample P-7day-1st implant
18jan2417	Unknown Sample	623007	NA	NA	NA	NA	NA	NA		NA		6.71095	P-14-1	Palczewski sample P-14day-1st implant
18jan2420	Unknown Sample	787031	NA	NA	NA	NA	NA	NA		NA		6.70701	P-1-2	Palczewski sample P-1day-2nd implant
18jan2421	Unknown Sample	633626	NA	NA	NA	NA	NA	NA		NA		6.68615	P-7-2	Palczewski sample P-7day-2nd implant
18jan2422	Unknown Sample	749696	NA	NA	NA	NA	NA	NA		NA		6.70698	P-14-2	Palczewski sample P-14day-2nd implant
18jan2425	Unknown Sample	625827	NA	NA	NA	NA	NA	NA		NA		6.71103	P-1-3	Palczewski sample P-1day-3rd implant
18jan2426	Unknown Sample	699906	NA	NA	NA	NA	NA	NA		NA		6.71934	P-7-3	Palczewski sample P-7day-3rd implant
18jan2427	Unknown Sample	837298	NA	NA	NA	NA	NA	NA		NA		6.70264	P-14-3	Palczewski sample P-14day-3rd implant
18jan2428	Unknown Sample	722015	NA	NA	NA	NA	NA	NA		NA		6.7193	P-1-4	Palczewski sample P-1day-4th implant
18jan2429	Unknown Sample	735801	NA	NA	NA	NA	NA	NA		NA		6.71112	P-7-4	Palczewski sample P-7day-4th implant
Created By:
User Name			Date
Ling Li			1/24/2018 11:10:58 AM

## Sheet: Fig 9B TAM, subjects #1 and #2
Component Name		Curve Index	Weighting Index	Origin Index	Equation
TAM		Linear	Equal	Ignore	Y = -0.000312999+0.00113458*X R^2 = 0.9996
							Specified	Calculated
Filename	Sample Type	Area	ISTD Area	Area Ratio	Amount	Amount	%Diff	%RSD-AMT	Peak Status	Level	Units	RT	Sample ID	Comment
18jan2302	Std Bracket Sample	28734.2	3.32078e+08	8.65283e-05	0	0.352136	1.#INF00000000000	0		Standards 0ng/ml	ng/ml	7.57292	Standards 0ng/ml
18jan2303	Std Bracket Sample	376993	3.26215e+08	0.00115566	1	1.29445	0.294447	0		Standards 1ng/ml	ng/ml	7.63183	Standards 1ng/ml
18jan2304	Std Bracket Sample	569002	3.06137e+08	0.00185865	2	1.91405	-0.042977	0		Standards 2ng/ml	ng/ml	7.63117	Standards 2ng/ml
18jan2305	Std Bracket Sample	1.37818e+06	2.99922e+08	0.00459514	5	4.32593	-0.134813	0		Standards 5ng/ml	ng/ml	7.63148	Standards 5ng/ml
18jan2306	Std Bracket Sample	2.9386e+06	2.647e+08	0.0111016	10	10.0606	0.00606039	0		Standards 10ng/ml	ng/ml	7.63983	Standards 10ng/ml
18jan2308	Std Bracket Sample	1.62555e+07	2.87829e+08	0.0564762	50	50.0528	0.0010567	0		Standards 50ng/ml	ng/ml	7.673	Standards 50ng/ml
18jan2401	Blank Sample	2701.74	171707	0.0157346	NA	14.144	NA	NA		NA	ng/ml	7.50621	blank
18jan2407	Blank Sample	2813.36	254931	0.0110358	NA	10.0026	NA	NA		NA	ng/ml	7.66473	blank
18jan2414	Blank Sample	2936.29	249641	0.011762	NA	10.6427	NA	NA		NA	ng/ml	7.69056	blank
18jan2419	Blank Sample	3334.29	276562	0.0120562	NA	10.902	NA	NA		NA	ng/ml	7.69393	blank
18jan2424	Blank Sample	3176.73	297783	0.010668	NA	9.67839	NA	NA		NA	ng/ml	7.70224	blank
18jan2431	Blank Sample	3080.09	283318	0.0108715	NA	9.85779	NA	NA		NA	ng/ml	7.70647	blank
18jan2402	Unknown Sample	568541	1.2437e+08	0.00457137	NA	5.16598	NA	NA		NA	ng/ml	7.64394	O-1-1	Palczewski sample O-1day-1st implant
18jan2403	Unknown Sample	759225	1.50816e+08	0.00503412	NA	5.65541	NA	NA		NA	ng/ml	7.67358	O-7-1	Palczewski sample O-7day-1st implant
18jan2404	Unknown Sample	785360	1.61258e+08	0.00487019	NA	5.48204	NA	NA		NA	ng/ml	7.65651	O-14-1	Palczewski sample O-14day-1st implant
18jan2405	Unknown Sample	229782	1.65442e+08	0.0013889	NA	1.80002	NA	NA		NA	ng/ml	7.66486	O-1-2	Palczewski sample O-1day-2nd implant
18jan2408	Unknown Sample	314581	1.9291e+08	0.00163071	NA	2.05578	NA	NA		NA	ng/ml	7.67738	O-1-3	Palczewski sample O-1day-3rd implant
18jan2409	Unknown Sample	536168	1.38535e+08	0.00387028	NA	4.42447	NA	NA		NA	ng/ml	7.68986	O-7-3	Palczewski sample O-7day-3rd implant
18jan2410	Unknown Sample	460772	1.57725e+08	0.00292136	NA	3.42084	NA	NA		NA	ng/ml	7.68555	O-14-3	Palczewski sample O-14day-3rd implant
18jan2411	Unknown Sample	334136	1.93348e+08	0.00172816	NA	2.15884	NA	NA		NA	ng/ml	7.68986	O-1-4	Palczewski sample O-1day-4th implant
18jan2412	Unknown Sample	320904	2.09402e+08	0.00153248	NA	1.95188	NA	NA		NA	ng/ml	7.71486	O-7-4	Palczewski sample O-7day-4th implant
18jan2415	Unknown Sample	770130	1.90383e+08	0.00404517	NA	4.60944	NA	NA		NA	ng/ml	7.70231	P-1-1	Palczewski sample P-1day-1st implant
18jan2416	Unknown Sample	500767	2.06423e+08	0.00242592	NA	2.89684	NA	NA		NA	ng/ml	7.70224	P-7-1	Palczewski sample P-7day-1st implant
18jan2417	Unknown Sample	2.67636e+06	1.52866e+08	0.0175079	NA	18.8483	NA	NA		NA	ng/ml	7.71474	P-14-1	Palczewski sample P-14day-1st implant
18jan2420	Unknown Sample	11300.7	2.03305e+08	5.55848e-05	NA	0.389835	NA	NA		NA	ng/ml	7.70236	P-1-2	Palczewski sample P-1day-2nd implant
18jan2421	Unknown Sample	456790	1.50835e+08	0.00302841	NA	3.53407	NA	NA		NA	ng/ml	7.70237	P-7-2	Palczewski sample P-7day-2nd implant
18jan2422	Unknown Sample	273258	1.886e+08	0.00144888	NA	1.86346	NA	NA		NA	ng/ml	7.70646	P-14-2	Palczewski sample P-14day-2nd implant
18jan2425	Unknown Sample	581956	1.61042e+08	0.0036137	NA	4.15309	NA	NA		NA	ng/ml	7.71065	P-1-3	Palczewski sample P-1day-3rd implant
18jan2426	Unknown Sample	511537	1.433e+08	0.0035697	NA	4.10656	NA	NA		NA	ng/ml	7.71479	P-7-3	Palczewski sample P-7day-3rd implant
18jan2427	Unknown Sample	292578	2.05828e+08	0.00142147	NA	1.83447	NA	NA		NA	ng/ml	7.71071	P-14-3	Palczewski sample P-14day-3rd implant
18jan2428	Unknown Sample	404616	1.72652e+08	0.00234354	NA	2.8097	NA	NA		NA	ng/ml	7.77312	P-1-4	Palczewski sample P-1day-4th implant
18jan2429	Unknown Sample	461263	1.8639e+08	0.00247472	NA	2.94845	NA	NA		NA	ng/ml	7.7356	P-7-4	Palczewski sample P-7day-4th implant
Created By:
User Name			Date
Ling Li			1/24/2018 11:10:58 AM			0	8.65283e-05
						1	0.00115566
						2	0.00185865
						5	0.00459514
						10	0.0111016
						50	0.0564762

## Sheet: Fig 9B TAM-D5, subj.#1 and #2
Component Name		Curve Index	Weighting Index	Origin Index	Equation
TAM-D5		Average RF	Equal	Ignore	Average Response Factor = 558588 %RSD = 54.5
							Specified	Calculated
Filename	Sample Type	Area	ISTD Area	Area Ratio	Amount	Amount	%Diff	%RSD-AMT	Peak Status	Level	Units	RT	Sample ID	Comment
18jan2302	Std Bracket Sample	1.10693e+07	NA	NA	10	NA	NA	NA		Standards 0ng/ml		7.55416	Standards 0ng/ml
18jan2303	Std Bracket Sample	1.08738e+07	NA	NA	10	NA	NA	NA		Standards 1ng/ml		7.61307	Standards 1ng/ml
18jan2304	Std Bracket Sample	1.02046e+07	NA	NA	10	NA	NA	NA		Standards 2ng/ml		7.60824	Standards 2ng/ml
18jan2305	Std Bracket Sample	9.99739e+06	NA	NA	10	NA	NA	NA		Standards 5ng/ml		7.60855	Standards 5ng/ml
18jan2306	Std Bracket Sample	8.82335e+06	NA	NA	10	NA	NA	NA		Standards 10ng/ml		7.62106	Standards 10ng/ml
18jan2308	Std Bracket Sample	9.59429e+06	NA	NA	10	NA	NA	NA		Standards 50ng/ml		7.65007	Standards 50ng/ml
18jan2401	Blank Sample	5723.57	NA	NA	NA	NA	NA	NA		NA		7.60004	blank
18jan2407	Blank Sample	8497.71	NA	NA	NA	NA	NA	NA		NA		7.64596	blank
18jan2414	Blank Sample	8321.36	NA	NA	NA	NA	NA	NA		NA		7.67179	blank
18jan2419	Blank Sample	9218.72	NA	NA	NA	NA	NA	NA		NA		7.67516	blank
18jan2424	Blank Sample	9926.09	NA	NA	NA	NA	NA	NA		NA		7.68764	blank
18jan2431	Blank Sample	9443.93	NA	NA	NA	NA	NA	NA		NA		7.68771	blank
18jan2402	Unknown Sample	4.14566e+06	NA	NA	NA	NA	NA	NA		NA		7.62517	O-1-1	Palczewski sample O-1day-1st implant
18jan2403	Unknown Sample	5.02719e+06	NA	NA	NA	NA	NA	NA		NA		7.65481	O-7-1	Palczewski sample O-7day-1st implant
18jan2404	Unknown Sample	5.37528e+06	NA	NA	NA	NA	NA	NA		NA		7.63774	O-14-1	Palczewski sample O-14day-1st implant
18jan2405	Unknown Sample	5.51474e+06	NA	NA	NA	NA	NA	NA		NA		7.64609	O-1-2	Palczewski sample O-1day-2nd implant
18jan2408	Unknown Sample	6.43035e+06	NA	NA	NA	NA	NA	NA		NA		7.65861	O-1-3	Palczewski sample O-1day-3rd implant
18jan2409	Unknown Sample	4.61782e+06	NA	NA	NA	NA	NA	NA		NA		7.67109	O-7-3	Palczewski sample O-7day-3rd implant
18jan2410	Unknown Sample	5.2575e+06	NA	NA	NA	NA	NA	NA		NA		7.66679	O-14-3	Palczewski sample O-14day-3rd implant
18jan2411	Unknown Sample	6.44493e+06	NA	NA	NA	NA	NA	NA		NA		7.67109	O-1-4	Palczewski sample O-1day-4th implant
18jan2412	Unknown Sample	6.98006e+06	NA	NA	NA	NA	NA	NA		NA		7.6961	O-7-4	Palczewski sample O-7day-4th implant
18jan2415	Unknown Sample	6.34609e+06	NA	NA	NA	NA	NA	NA		NA		7.68772	P-1-1	Palczewski sample P-1day-1st implant
18jan2416	Unknown Sample	6.88077e+06	NA	NA	NA	NA	NA	NA		NA		7.68764	P-7-1	Palczewski sample P-7day-1st implant
18jan2417	Unknown Sample	5.09555e+06	NA	NA	NA	NA	NA	NA		NA		7.69598	P-14-1	Palczewski sample P-14day-1st implant
18jan2420	Unknown Sample	6.77684e+06	NA	NA	NA	NA	NA	NA		NA		7.68359	P-1-2	Palczewski sample P-1day-2nd implant
18jan2421	Unknown Sample	5.02783e+06	NA	NA	NA	NA	NA	NA		NA		7.6836	P-7-2	Palczewski sample P-7day-2nd implant
18jan2422	Unknown Sample	6.28667e+06	NA	NA	NA	NA	NA	NA		NA		7.68352	P-14-2	Palczewski sample P-14day-2nd implant
18jan2425	Unknown Sample	5.36806e+06	NA	NA	NA	NA	NA	NA		NA		7.69188	P-1-3	Palczewski sample P-1day-3rd implant
18jan2426	Unknown Sample	4.77666e+06	NA	NA	NA	NA	NA	NA		NA		7.69602	P-7-3	Palczewski sample P-7day-3rd implant
18jan2427	Unknown Sample	6.86093e+06	NA	NA	NA	NA	NA	NA		NA		7.68777	P-14-3	Palczewski sample P-14day-3rd implant
18jan2428	Unknown Sample	5.75506e+06	NA	NA	NA	NA	NA	NA		NA		7.75436	P-1-4	Palczewski sample P-1day-4th implant
18jan2429	Unknown Sample	6.21301e+06	NA	NA	NA	NA	NA	NA		NA		7.71684	P-7-4	Palczewski sample P-7day-4th implant
Created By:
User Name			Date
Ling Li			1/24/2018 11:10:58 AM

## Sheet: Fig 9B BRM, subjects #1 and #2
Component Name		Curve Index	Weighting Index	Origin Index	Equation
BRM		Linear	Equal	Ignore	Y = 0.000216323+0.0234238*X R^2 = 0.9995
							Specified	Calculated
Filename	Sample Type	Area	ISTD Area	Area Ratio	Amount	Amount	%Diff	%RSD-AMT	Peak Status	Level	Units	RT	Sample ID	Comment
18jan2302	Std Bracket Sample	2881.82	1.01742e+06	0.00283247	0	0.111688	1.#INF00000000000	0		Standards 0ng/ml	ng/ml	8.84642	Standards 0ng/ml
18jan2303	Std Bracket Sample	31019.5	1.14534e+06	0.0270833	1	1.147	0.146995	0		Standards 1ng/ml	ng/ml	8.92984	Standards 1ng/ml
18jan2304	Std Bracket Sample	46853.7	987032	0.0474692	2	2.0173	0.00865249	0		Standards 2ng/ml	ng/ml	8.95066	Standards 2ng/ml
18jan2305	Std Bracket Sample	106373	1.07635e+06	0.0988277	5	4.20988	-0.158023	0		Standards 5ng/ml	ng/ml	8.92962	Standards 5ng/ml
18jan2306	Std Bracket Sample	208623	843599	0.247301	10	10.5484	0.0548435	0		Standards 10ng/ml	ng/ml	8.95033	Standards 10ng/ml
18jan2308	Std Bracket Sample	1.35098e+06	1.15409e+06	1.1706	50	49.9657	-0.000686153	0		Standards 50ng/ml	ng/ml	8.94641	Standards 50ng/ml
18jan2401	Blank Sample	NF	588.902	NF	NA	NF	NA	NA	Not Found	NA	ng/ml	8.90062	blank
18jan2407	Blank Sample	NF	1394.61	NF	NA	NF	NF	NF	Not Found	NA	ng/ml	NF	blank
18jan2414	Blank Sample	NF	643.185	NF	NA	NF	NF	NF	Not Found	NA	ng/ml	NF	blank
18jan2419	Blank Sample	NF	0	NF	NA	NF	NF	NF	Not Found	NA	ng/ml	NF	blank
18jan2424	Blank Sample	NF	759.376	NF	NA	NF	NF	NF	Not Found	NA	ng/ml	NF	blank
18jan2431	Blank Sample	NF	0	NF	NA	NF	NF	NF	Not Found	NA	ng/ml	NF	blank
18jan2402	Unknown Sample	27404.8	781265	0.0350775	NA	1.78594	NA	NA		NA	ng/ml	8.942	O-1-1	Palczewski sample O-1day-1st implant
18jan2403	Unknown Sample	30849.1	985987	0.0312875	NA	1.59178	NA	NA		NA	ng/ml	8.9628	O-7-1	Palczewski sample O-7day-1st implant
18jan2404	Unknown Sample	22367.9	1.17664e+06	0.01901	NA	0.9628	NA	NA		NA	ng/ml	8.95132	O-14-1	Palczewski sample O-14day-1st implant
18jan2405	Unknown Sample	4809.04	934911	0.00514385	NA	0.252437	NA	NA		NA	ng/ml	8.96709	O-1-2	Palczewski sample O-1day-2nd implant
18jan2408	Unknown Sample	11044.5	983471	0.0112302	NA	0.564239	NA	NA		NA	ng/ml	8.97962	O-1-3	Palczewski sample O-1day-3rd implant
18jan2409	Unknown Sample	17507.5	811196	0.0215824	NA	1.09458	NA	NA		NA	ng/ml	8.99194	O-7-3	Palczewski sample O-7day-3rd implant
18jan2410	Unknown Sample	11320	1.02965e+06	0.010994	NA	0.55214	NA	NA		NA	ng/ml	9.00857	O-14-3	Palczewski sample O-14day-3rd implant
18jan2411	Unknown Sample	10453.2	1.00111e+06	0.0104415	NA	0.523838	NA	NA		NA	ng/ml	8.99609	O-1-4	Palczewski sample O-1day-4th implant
18jan2412	Unknown Sample	7910.3	961930	0.00822337	NA	0.410201	NA	NA		NA	ng/ml	8.98059	O-7-4	Palczewski sample O-7day-4th implant
18jan2415	Unknown Sample	19774.2	521278	0.0379341	NA	1.93228	NA	NA		NA	ng/ml	8.99611	P-1-1	Palczewski sample P-1day-1st implant
18jan2416	Unknown Sample	18218	1.15108e+06	0.0158268	NA	0.799727	NA	NA		NA	ng/ml	9.00013	P-7-1	Palczewski sample P-7day-1st implant
18jan2417	Unknown Sample	25839.2	927987	0.0278443	NA	1.41538	NA	NA		NA	ng/ml	9.01679	P-14-1	Palczewski sample P-14day-1st implant
18jan2420	Unknown Sample	545.906	1.15272e+06	0.000473581	NA	0.0131793	NA	NA		NA	ng/ml	9.01367	P-1-2	Palczewski sample P-1day-2nd implant
18jan2421	Unknown Sample	9170.83	766254	0.0119684	NA	0.602058	NA	NA		NA	ng/ml	9.01708	P-7-2	Palczewski sample P-7day-2nd implant
18jan2422	Unknown Sample	3636.05	691615	0.00525733	NA	0.258251	NA	NA		NA	ng/ml	9.01313	P-14-2	Palczewski sample P-14day-2nd implant
18jan2425	Unknown Sample	19686.2	1.09036e+06	0.0180547	NA	0.913859	NA	NA		NA	ng/ml	9.01689	P-1-3	Palczewski sample P-1day-3rd implant
18jan2426	Unknown Sample	10573.8	611034	0.0173047	NA	0.875437	NA	NA		NA	ng/ml	9.01702	P-7-3	Palczewski sample P-7day-3rd implant
18jan2427	Unknown Sample	2584.8	973127	0.00265618	NA	0.124994	NA	NA		NA	ng/ml	9.02105	P-14-3	Palczewski sample P-14day-3rd implant
18jan2428	Unknown Sample	12741.1	939987	0.0135546	NA	0.683319	NA	NA		NA	ng/ml	9.01344	P-1-4	Palczewski sample P-1day-4th implant
18jan2429	Unknown Sample	10184.6	938717	0.0108495	NA	0.544736	NA	NA		NA	ng/ml	9.02931	P-7-4	Palczewski sample P-7day-4th implant
Created By:
User Name			Date				0	0.00283247
Ling Li			1/24/2018 11:10:58 AM				1	0.0270833
							2	0.0474692
							5	0.0988277
							10	0.247301
							50	1.1706

## Sheet: Fig 9B, a-Erg, subj. #1 and #2
Component Name		Curve Index	Weighting Index	Origin Index	Equation
a-Erg		Average RF	Equal	Ignore	Average Response Factor = 2879.31 %RSD = 42.5
							Specified	Calculated
Filename	Sample Type	Area	ISTD Area	Area Ratio	Amount	Amount	%Diff	%RSD-AMT	Peak Status	Level	Units	RT	Sample ID	Comment
18jan2302	Std Bracket Sample	33914.1	NA	NA	10	NA	NA	NA		Standards 0ng/ml		8.49793	Standards 0ng/ml
18jan2303	Std Bracket Sample	38178	NA	NA	10	NA	NA	NA		Standards 1ng/ml		8.53544	Standards 1ng/ml
18jan2304	Std Bracket Sample	32901.1	NA	NA	10	NA	NA	NA		Standards 2ng/ml		8.54795	Standards 2ng/ml
18jan2305	Std Bracket Sample	35878.4	NA	NA	10	NA	NA	NA		Standards 5ng/ml		8.53956	Standards 5ng/ml
18jan2306	Std Bracket Sample	28120	NA	NA	10	NA	NA	NA		Standards 10ng/ml		8.55618	Standards 10ng/ml
18jan2308	Std Bracket Sample	38469.8	NA	NA	10	NA	NA	NA		Standards 50ng/ml		8.55214	Standards 50ng/ml
18jan2401	Blank Sample	19.6301	NA	NA	NA	NA	NA	NA	Not Found	NA		8.49785	blank
18jan2407	Blank Sample	46.4871	NA	NA	NA	NA	NA	NA	Not Found	NA		8.5895	blank
18jan2414	Blank Sample	21.4395	NA	NA	NA	NA	NA	NA	Not Found	NA		8.62297	blank
18jan2419	Blank Sample	NF	NA	NF	NA	NF	NF	NF	Not Found	NA		NF	blank
18jan2424	Blank Sample	25.3125	NA	NA	NA	NA	NA	NA	Not Found	NA		8.64787	blank
18jan2431	Blank Sample	NF	NA	NF	NA	NF	NF	NF	Not Found	NA		NF	blank
18jan2402	Unknown Sample	26042.2	NA	NA	NA	NA	NA	NA		NA		8.54783	O-1-1	Palczewski sample O-1day-1st implant
18jan2403	Unknown Sample	32866.2	NA	NA	NA	NA	NA	NA		NA		8.56862	O-7-1	Palczewski sample O-7day-1st implant
18jan2404	Unknown Sample	39221.3	NA	NA	NA	NA	NA	NA		NA		8.56038	O-14-1	Palczewski sample O-14day-1st implant
18jan2405	Unknown Sample	31163.7	NA	NA	NA	NA	NA	NA		NA		8.57292	O-1-2	Palczewski sample O-1day-2nd implant
18jan2408	Unknown Sample	32782.4	NA	NA	NA	NA	NA	NA		NA		8.57293	O-1-3	Palczewski sample O-1day-3rd implant
18jan2409	Unknown Sample	27039.9	NA	NA	NA	NA	NA	NA		NA		8.59365	O-7-3	Palczewski sample O-7day-3rd implant
18jan2410	Unknown Sample	34321.7	NA	NA	NA	NA	NA	NA		NA		8.60615	O-14-3	Palczewski sample O-14day-3rd implant
18jan2411	Unknown Sample	33370.4	NA	NA	NA	NA	NA	NA		NA		8.60616	O-1-4	Palczewski sample O-1day-4th implant
18jan2412	Unknown Sample	32064.3	NA	NA	NA	NA	NA	NA		NA		8.59783	O-7-4	Palczewski sample O-7day-4th implant
18jan2415	Unknown Sample	17375.9	NA	NA	NA	NA	NA	NA		NA		8.60613	P-1-1	Palczewski sample P-1day-1st implant
18jan2416	Unknown Sample	38369.5	NA	NA	NA	NA	NA	NA		NA		8.60607	P-7-1	Palczewski sample P-7day-1st implant
18jan2417	Unknown Sample	30932.9	NA	NA	NA	NA	NA	NA		NA		8.63109	P-14-1	Palczewski sample P-14day-1st implant
18jan2420	Unknown Sample	38424	NA	NA	NA	NA	NA	NA		NA		8.61457	P-1-2	Palczewski sample P-1day-2nd implant
18jan2421	Unknown Sample	25541.8	NA	NA	NA	NA	NA	NA		NA		8.62292	P-7-2	Palczewski sample P-7day-2nd implant
18jan2422	Unknown Sample	23053.8	NA	NA	NA	NA	NA	NA		NA		8.61878	P-14-2	Palczewski sample P-14day-2nd implant
18jan2425	Unknown Sample	36345.5	NA	NA	NA	NA	NA	NA		NA		8.62696	P-1-3	Palczewski sample P-1day-3rd implant
18jan2426	Unknown Sample	20367.8	NA	NA	NA	NA	NA	NA		NA		8.61874	P-7-3	Palczewski sample P-7day-3rd implant
18jan2427	Unknown Sample	32437.6	NA	NA	NA	NA	NA	NA		NA		8.62697	P-14-3	Palczewski sample P-14day-3rd implant
18jan2428	Unknown Sample	31332.9	NA	NA	NA	NA	NA	NA		NA		8.62768	P-1-4	Palczewski sample P-1day-4th implant
18jan2429	Unknown Sample	31290.6	NA	NA	NA	NA	NA	NA		NA		8.63944	P-7-4	Palczewski sample P-7day-4th implant
Created By:
User Name			Date
Ling Li			1/24/2018 11:10:58 AM

## Sheet: Fig 9B and C - Subject #3
Subject #3	metoprolol					tamsulosin					boromocriptine
injections	Peakmet	PeakIS		ng/ml		Peaktam	PeakIS		ng/ml		Peakbromo	PeakIS		ng/ml
1	1810	15560	0.116324	2.24216		4870	92887	0.0524293	0.50355		308	14781	0.0208376	0.708773
2	14638	14156	1.03405	21.3614		66918	97093	0.689215	13.1132		4455	15236	0.2924	14.9267
4	3558	14234	0.249965	5.02635		11746	93978	0.124987	1.94033		687	14652	0.0468878	2.07266
6	2450	16043	0.152715	3.0003		8502	106542	0.0797995	1.04553		254	15447	0.0164433	0.478708
7	1839	16122	0.114068	2.19516		9701	108608	0.0893212	1.23408		224	12629	0.017737	0.546437
8	2790	18825	0.148207	2.9064		9757	116542	0.0837209	1.12319		409	17386	0.0235247	0.849459
9	3419	23306	0.1467	2.87501		8785	128367	0.0684366	0.820527		112	12880	0.00869565	0.0730708
10	1843	17403	0.105901	2.02503		3090	120218	0.0257033	-0.0256771		153	16245	0.00941828	0.110905
11	904	16255	0.0556137	0.977368		4277	103637	0.041269	0.282555		409	12730	0.0321288	1.29994
12	3047	17149	0.177678	3.52037		7378	97737	0.0754883	0.960164		542	13359	0.0405719	1.74198
13	1958	12762	0.153424	3.01509		3920	79390	0.0493765	0.443099		78	7533	0.0103544	0.159918
14	953	16340	0.0583231	1.03382		2086	109136	0.0191138	-0.156163		229	15659	0.0146242	0.383465
7d
1	7325	13936	0.525617	10.7691		12043	83555	0.144133	2.31946		340	11847	0.0286992	1.12038
2	3790	15582	0.243229	4.88603		11604	98592	0.117697	1.79598		253	9127	0.02772	1.06911
3	4365	14758	0.295772	5.98066		14194	116108	0.122248	1.8861		190	7368	0.0257872	0.967916
4	1866	14196	0.131445	2.5572		5776	95169	0.060692	0.667169		246	10189	0.0241437	0.881868
5	1932	11561	0.167114	3.30028		5892	83950	0.0701846	0.855141		265	10035	0.0264076	1.0004
6	2751	12888	0.213454	4.26572		9301	102706	0.0905595	1.2586		209	12858	0.0162545	0.468821
7	6487	13641	0.475552	9.72608		50525	95501	0.529052	9.94162		7894	13956	0.565635	29.2322
8	2586	13582	0.190399	3.7854		9297	98538	0.0943494	1.33365		568	15302	0.0371193	1.56122
9	2401	13163	0.182405	3.61886		8662	95189	0.0909979	1.26729		295	6539	0.0451139	1.97979
10	2050	12119	0.169156	3.34283		12783	92589	0.138062	2.19924		739	12959	0.057026	2.60346
11	2671	13127	0.203474	4.05779		10742	89637	0.119839	1.83839		1077	13786	0.0781227	3.708
12	1398	12645	0.110558	2.12203		10121	85871	0.117863	1.79926		775	12001	0.064578	2.99885
13	2719	12074	0.225195	4.5103		5095	92560	0.0550454	0.555354		325	12281	0.0264636	1.00333
14	4943	13639	0.362417	7.3691		20093	106849	0.18805	3.18912		2408	14457	0.166563	8.33837
14d
1	9446	12417	0.760731	15.6673		15399	85037	0.181086	3.05121		783	11741	0.0666894	3.10939
2	18091	10962	1.65034	34.2008		43693	77418	0.564378	10.6411		1380	11635	0.118608	5.82763
3	3015	10237	0.29452	5.95458		8489	72202	0.117573	1.79352		411	7613	0.0539866	2.44432
4	1166	14581	0.0799671	1.48473		2269	106110	0.0213835	-0.111218		354	12502	0.0283155	1.10029
5	4754	13922	0.341474	6.93279		14567	96924	0.150293	2.44145		1002	11146	0.0898977	4.32449
6	2750	13495	0.203779	4.06415		6512	101801	0.0639679	0.732038		332	11966	0.0277453	1.07043
7	8613	13368	0.6443	13.2417		16264	104866	0.155093	2.5365		295	13453	0.0219282	0.765874
8	8452	10764	0.78521	16.1773		16263	84579	0.192282	3.27291		566	11039	0.0512728	2.30224
9	1335	11592	0.115166	2.21803		6127	82931	0.0738807	0.928331		402	9611	0.0418271	1.8077
10	8583	11651	0.736675	15.1661		16770	85865	0.195307	3.3328		555	7568	0.0733351	3.45733
11	5230	12281	0.425861	8.69086		8316	90972	0.0914127	1.2755		195	12741	0.0153049	0.419106
12	2062	15815	0.130383	2.53505		4046	100422	0.04029	0.263168		394	14690	0.026821	1.02204
13	1479	11006	0.134381	2.61836		3080	82899	0.0371536	0.201062		203	11504	0.017646	0.541677
14	815	13344	0.0610761	1.09117		2485	111939	0.0221996	-0.0950576		88	13461	0.0065374	-0.0399265

## Sheet: Fig 9B and C - Subject #3 cal.
metoprolol
Peakmet	PeakIS
73	8412		0.00867808				ng/ml
660	8923		0.0739662				0	0.00867808
421	4114		0.102333				1	0.0739662
2247	8248		0.27243				2	0.102333
4993	8797		0.56758				5	0.27243
4536	5742		0.789969				10	0.56758
20754	8429		2.46221				20	0.789969
							50	2.46221
Tamsulosin
Peaktam	PeakIS					ng/ml
1427	52292		0.0272891			0	0.0272891
8919	53194		0.167669			1	0.167669
5662	28205		0.200745			2	0.200745
17673	51884		0.340625			5	0.340625
29834	53949		0.553004			10	0.553004
29254	27243		1.07382			20	1.07382
130371	51703		2.52154			50	2.52154
Bromocriptine
Peakbromo	PeakIS					ng/ml
68	9334		0.00728519			0	0.00728519
178	9218		0.01931			1	0.01931
123	3839		0.0320396			2	0.0320396
788	7720		0.102073			5	0.102073
1572	8978		0.175095			10	0.175095
1803	4838		0.372675			20	0.372675
9234	9465		0.975594			50	0.975594

[truncated: 4 more sheets: S1 - mouse blood 11212019, S1 - calibration, Fig S3 - mouse blood low TMB, Fig S3 calibration]
