# Supplementary material for: A combination treatment based on drug repurposing demonstrates mutation-agnostic efficacy in pre-clinical retinopathy models
Source: Nat Commun. 2024 Jul 15;15:5943. doi: 10.1038/s41467-024-50033-5 (PMC11251169; doi:10.1038/s41467-024-50033-5)
Supplement: Supplementary file 6 — Supplementary Data 3 [file 41467_2024_50033_MOESM6_ESM.xlsx]

## Sheet: venn_result_0.05_up
Names	total	elements
WTvsDrug_up WTvsVehicle_up	3266	Tnfrsf13b
		Sorbs3
		Tmod1
		Nrsn1
		Nudt11
		Bcl7a
		Pkia
		Gm14230
		Shc2
		Cachd1
		Pcdh1
		Cyb5r3
		Npy
		Ppia
		Syt2
		Spock2
		Hmgn3
		Bscl2
		Fam187b
		B3gnt3
		Wnk4
		Gdpd2
		Fcrls
		Ermp1
		Dusp6
		Ntrk2
		Grm4
		Steap3
		H2-Q5
		Gpat3
		Gpr37l1
		Fignl2
		Tlr9
		Tom1l2
		Tango2
		Fzd5
		Gbp7
		Lgi3
		Pcdh8
		Cend1
		Ccdc155
		Axl
		Kcnj2
		Scn7a
		Utrn
		Samd10
		Necab2
		Cd22
		Slc47a1
		Ccdc106
		Pbx4
		Nup210
		Dzank1
		Inhbb
		Dnaic1
		Adam23
		Tcea2
		Ctdspl
		Camk4
		Dusp26
		Vangl2
		Dock11
		Tceal3
		5330417C22Rik
		Asap1
		Drd1
		Sorl1
		Armcx2
		Ly6e
		Gabra1
		Ptprk
		Kcnc1
		Rac3
		Flywch1
		Grem2
		P2ry13
		Mpp2
		Hbegf
		Prdm13
		Vgll4
		Gpr156
		Ppp1r14b
		Tor3a
		Capns1
		Fndc5
		Cx3cr1
		Peg10
		Gnaq
		Dock3
		Cyp26c1
		Cacng4
		Dock6
		Khdrbs3
		Timp1
		Cd52
		Magi1
		Gbe1
		Casp12
		Baz1a
		Ap1s1
		Bcl2l1
		Ptprs
		Myo5a
		Lonrf3
		Gprc5b
		Tubb4b
		Dnah11
		Smyd2
		Rusc1
		Gm1043
		Setbp1
		Serpinb8
		D630033O11Rik
		Aif1
		Rgl1
		Cckbr
		Msl3l2
		Gm10605
		Syt9
		Cd33
		Bex4
		Sh3bp4
		Prelid3a
		5330416C01Rik
		Stn1
		Sema3e
		Tmem196
		Naip6
		Zcchc18
		Dab2ip
		Tns3
		Trim67
		Tmem181b-ps
		Sidt1
		Fas
		Ppfia3
		Pla2g12a
		Tram1l1
		Arfgef3
		Elavl3
		Dst
		Csf2rb
		Cartpt
		Tspan3
		Grik1
		Gclm
		Gck
		Fcgr4
		Slc45a1
		Plxna1
		Plekha4
		Lrrc18
		Acbd6
		Mtus2
		Mboat1
		Grik3
		Ccr2
		Crtac1
		Klf7
		Abcc9
		Tnfrsf1b
		Mt1
		Hr
		A2m
		Vsir
		Pls3
		AI504432
		Lrfn4
		Runx2
		Rcc2
		Rdh10
		Slc12a5
		Tuba8
		Begain
		Sptbn2
		Pcdh18
		Zfhx3
		Dlgap4
		Xkr4
		Scn1a
		Ccl3
		C3ar1
		Igfbp4
		Prickle3
		Mthfd1l
		Luzp2
		Ccdc30
		Cacna1b
		Prph
		Spred1
		Gm5148
		Fam171a2
		Kctd16
		Rbm43
		Kcna5
		Gm42528
		Grin2b
		Gprin3
		Serpina3n
		Adgrl4
		Gm45591
		Wfs1
		I830077J02Rik
		Mx2
		Ralyl
		Gpr137
		Gpr146
		Ms4a6c
		Rapgefl1
		Asph
		Reln
		Pcdhb16
		Pag1
		Gjc1
		Cacng2
		Crip2
		Ghr
		Camk2n1
		Dok7
		Tmem106a
		Kcnk6
		Chrna2
		Sgk3
		Tanc2
		Efemp1
		Slc24a3
		Cers6
		Mmp16
		Akr1b8
		Gas2l1
		Csrnp3
		Ttc9b
		Msrb2
		Elmo1
		Tspyl3
		Tnk2
		Pld3
		Plppr4
		Cyr61
		Thbs3
		Stk32a
		Ms4a6d
		Tbc1d4
		Atrnl1
		Agrn
		Siah3
		Col9a3
		Arsa
		Zik1
		Gm28928
		Usp27x
		Kcna4
		Adgrl2
		Trim72
		Cux1
		Cacna2d3
		Creb3l2
		Opcml
		Phf11b
		Magee1
		Grin1
		Kcnk1
		Snap47
		Extl1
		Nfatc2
		Mus81
		Gpr161
		Evi2a
		Ttc39aos1
		Boc
		Itgb2
		Ostm1
		Klhl6
		Ndn
		Cdh2
		Ece1
		Pde4d
		Tspan12
		Efna2
		Oas1b
		Nhlrc1
		Tmem191c
		Glis2
		Zfp467
		Hhex
		Cacnb4
		A230077H06Rik
		Psmb10
		Pank1
		Smarca1
		Pak3
		Krt1
		Jph3
		Fam19a3
		Syk
		Iffo2
		Capn3
		Rims3
		Slitrk1
		Lama1
		Gm49328
		Xaf1
		Pygb
		Gsdmd
		Cpne2
		AI464131
		Zdhhc9
		Nudt19
		Vwc2l
		Gstt3
		Rnf208
		Aldh1l2
		Gm45847
		9330188P03Rik
		Arhgap21
		Dtx4
		Hlf
		Gdf11
		Vgll3
		Glra2
		Nphp3
		Dmpk
		Shank2
		Fhad1
		Cyfip2
		Irak3
		Epdr1
		Tmem246
		Parp12
		Ifnlr1
		Slc7a10
		Robo2
		Sdsl
		Gm6145
		Tpcn1
		Csdc2
		Vat1
		Naip5
		Cacna2d1
		P2ry12
		Slc6a2
		Cacna1h
		March6
		Zfp975
		Cnn3
		Acot1
		Npas3
		Tubb3
		Nisch
		Smarcd3
		Kdr
		Arhgdib
		Msr1
		Tmem179
		Maged1
		Apbb1ip
		Afdn
		Me3
		Tnfaip8
		Dock10
		P3h2
		Gcnt1
		Rtp4
		Bhlhe22
		Tmem56
		Rab15
		Ano1
		Pds5b
		Taf9b
		Rnf130
		Epha5
		B3galt1
		Napepld
		Panx2
		Fads2
		Frmd8
		Etv5
		Tbkbp1
		Lrrtm2
		Scn2b
		Nr4a2
		Mapk8ip1
		Prdm16
		Stard5
		Kbtbd11
		Slfn2
		Ddx25
		Osmr
		Trem2
		AC125351.1
		Ndrg4
		Wwc1
		Pcnx2
		Bst2
		Man1c1
		P2ry6
		Dip2c
		Ndrg2
		Dapp1
		Ryr2
		Klhl13
		Nacc2
		Popdc3
		Il17rb
		Col25a1
		Fap
		Gng3
		Plat
		Bhlhe40
		Vamp5
		Ralgds
		Shisa6
		Pgm2l1
		Mapt
		Fndc4
		Zbtb7c
		Atl1
		Rere
		1500009C09Rik
		Map7d1
		Tshz3
		Ifi44
		Nat8f4
		Cryz
		Runx1
		Agpat4
		Ttl
		Tubb4a
		St6gal2
		Cacng3
		Gna15
		Asic4
		S100a6
		Glul
		Scara3
		Fbln7
		Panx1
		Lrrc4b
		Mpp3
		Emc10
		Tph1
		Midn
		Kcna3
		2900097C17Rik
		Pxylp1
		Golm1
		Zdhhc1
		Lag3
		Gm973
		Caly
		Epb41l3
		Smarca2
		Ppp2r1a
		Clmn
		Fn1
		Zfp512
		Gspt2
		Rcor2
		Crot
		Ppm1k
		Nfkb1
		Cgn
		Gsdme
		Sncg
		Copg1
		Nol4
		Syt3
		Gm42902
		Kcnq2
		Cplx3
		Otop3
		Wipf3
		Acsl3
		Aplp1
		Itgb8
		Cryzl2
		Clec4a3
		Gpr162
		Sh3pxd2a
		B630019K06Rik
		Slc32a1
		Gprin1
		Cyp4f16
		Neurl3
		A930027H12Rik
		Pgbd5
		Pde7b
		Gem
		Pcdh9
		Inha
		Prkag3
		Sgpl1
		Gbp6
		Susd1
		Phlda3
		Pcdha3
		Tlcd1
		Rps6kl1
		Grin2a
		Camk2a
		Sh2b3
		Adgra1
		Garem1
		Mtus1
		Ifi209
		Tgfb2
		Fgfr1
		Ncoa3
		Cyp1b1
		Plod1
		Rtn4rl1
		Pcdh17
		Gucy1a1
		Trpm3
		Lrrc75a
		Kcnj5
		Tmem151a
		Slc36a4
		Tspan4
		Gpr157
		Nbdy
		A830082K12Rik
		Rimbp2
		Map4
		Six4
		AC164424.1
		Tmem255a
		Sfxn1
		AW822252
		Cacna1c
		Cmip
		Fcgr1
		Ifit1
		Srgap2
		Fbxl16
		E2f6
		Plagl1
		Elk3
		Arrb1
		Epha8
		Arhgdia
		Pja2
		B3galnt1
		Aga
		Slc6a11
		Ppp2r2c
		Ptprt
		Afap1
		Pdyn
		Col17a1
		Rbp1
		Irgm1
		Ifitm3
		Tbxas1
		Sema4g
		Tnfaip8l2
		Gstt1
		Limk1
		Cxcl14
		Arap2
		Sp140
		Cd180
		Cdkl1
		Spock1
		Tmem178
		Ndst3
		Itgam
		Pbxip1
		Simc1
		Gm5086
		Rab33b
		Tns2
		Gabra3
		Lrfn1
		Capn1
		Tmem59l
		Plscr2
		Gabra2
		Adar
		Prmt8
		Irx5
		Dlg5
		Sh3pxd2b
		Tbc1d16
		Plvap
		Ptprm
		Fam49a
		Hck
		Cpeb1
		Gm14204
		Zmynd15
		Spi1
		Serpinf1
		Vsig10
		Cnksr2
		Tgm2
		Ifi35
		2210408F21Rik
		Dscam
		Ets2
		Hivep3
		Adcy3
		Tomm34
		1110002E22Rik
		Irf9
		Arhgef12
		Ppfia4
		Foxp4
		Gpr22
		Tor4a
		Zfp275
		Prima1
		Slc29a3
		Egr1
		Clic4
		Ephb2
		Mov10
		Prex1
		Zfp704
		Mlxipl
		Irak2
		Glis3
		Cbln1
		Chrd
		Frzb
		Disp2
		Shc3
		Oas1a
		Anapc5
		Bex3
		Msn
		Fbxo41
		Itgal
		Eif2ak1
		Pou6f2
		Per2
		Itga9
		March4
		Prelp
		Nhsl2
		Myo1c
		Pik3cg
		Arhgef40
		Slmap
		Nrsn2
		Ripor2
		Adarb1
		Soga3
		Itgbl1
		Sestd1
		Tnr
		C5ar1
		Sri
		Stat5b
		Pcdhb13
		Mlc1
		Setd7
		Cabp5
		Tanc1
		Prr16
		Fam69a
		Stum
		Chn2
		Zfp575
		Dcun1d4
		Slc14a1
		Gm48398
		Pld4
		Lin7a
		6330403K07Rik
		Gm45861
		Cdh9
		Cbs
		Reep1
		Plppr5
		Grk3
		Brinp1
		Shisal1
		Gm15848
		Cpa2
		Tulp4
		S1pr3
		Drp2
		Phactr3
		Nlrp1b
		Sept6
		Ccr1
		Resf1
		Ctps2
		Crat
		Vps13a
		Nefm
		B4galt6
		Clip2
		Zfp976
		Nfkb2
		Lcat
		Fsd1
		Atxn7l3
		Ptpn9
		Nme4
		Clec2l
		Trim12c
		Cadps2
		Kif5a
		Lcp2
		Chadl
		Nlrp1c-ps
		Cst7
		Tmem169
		Smim20
		Trim30d
		Gnl3l
		Rfxap
		Mfap3l
		Gap43
		Slc6a20a
		Zfp608
		Cux2
		A330008L17Rik
		Hjurp
		Nalcn
		Trim43c
		Chrnb4
		Pcdhb7
		AC161607.1
		Rftn1
		Lingo4
		Parvb
		Prdm8
		Gcnt2
		Vstm2a
		Arhgef37
		Slc6a1
		Tcirg1
		Fxyd7
		Osbpl9
		Pcdh11x
		Tnc
		Arhgap20
		Gsg1
		Kcnt1
		Lancl3
		Kl
		Clic1
		BC064078
		Il34
		Mx1
		Capn2
		Ywhab
		Nhlh1
		Ifih1
		Galnt6
		St6gal1
		Mapkapk3
		Cyfip1
		Lyz2
		Cit
		Tmem215
		Tfap2e
		Klhl33
		Rxfp3
		Tagap
		Tspan11
		Csnk1e
		Armcx4
		Pcsk6
		Arpp21
		Cyp27a1
		Glra3
		Cacna2d2
		Cacna1i
		Il2rb
		Cd84
		Tacc1
		Siglech
		BC037034
		Btbd11
		Nagk
		Cyp7b1
		Cmbl
		Rassf2
		Inpp5a
		Tapbpl
		Slc13a5
		Dgki
		Iqsec3
		Apobec3
		Ngef
		Samd9l
		H2-Ab1
		Gpr179
		Rnf152
		Unc13c
		Usp11
		Prkar2b
		Hcar2
		Rab3c
		Rnf213
		Bcr
		Casp8
		Pla2g16
		Fbxo2
		Slc1a6
		Camk2b
		Gucy1a2
		Actl6b
		Inpp4a
		Gm9801
		Atp6v0a1
		Lrp1
		Synpo
		Ina
		Ssbp3
		Cfap126
		Tbc1d9b
		Ddx58
		Lrtm1
		A630001G21Rik
		Igsf10
		Tagln2
		Ophn1
		Mamdc2
		Baiap2
		Galnt9
		Calm1
		Grm2
		Filip1l
		Cdh8
		Srcin1
		S100a13
		Trim68
		Tent5a
		Pafah1b3
		Rab36
		Bbc3
		Atp8b2
		Cd48
		Rtl5
		Sla
		Nmnat3
		Lhx1
		Pde3b
		Cfl1
		Tmem200c
		Dop1b
		Hpca
		Mxra7
		Il4ra
		Dclk2
		Ccl5
		Itpr1
		Plpp5
		Adgra2
		Zbtb20
		Cdc42se1
		Atxn10
		Gm43789
		Id4
		Tcf7l1
		Ntng1
		Cacna1d
		Ctsh
		Stk10
		Dchs1
		Ankrd29
		Prtn3
		Car11
		Rcn2
		Apoc1
		Rab19
		Thbs4
		Map3k5
		Slc12a7
		Atp9a
		Slit2
		Gzmb
		Idua
		Obsl1
		Gpr88
		Ncs1
		Celf5
		Evi5
		Lpar6
		Tenm4
		Lnx1
		Gbp9
		Fam163b
		Kcna2
		Zfp488
		Fam171a1
		Hmcn2
		Irgm2
		Rrh
		Clip3
		Kcnc3
		Apc2
		Mapk3
		Gabrr2
		Ptafr
		Medag
		Plin2
		Srgap3
		Tril
		Igsf8
		Arf4
		Fam13c
		Usp29
		Wee1
		Zmym3
		Sox2
		Anks1b
		Itgav
		Pcdhb18
		Frmd4a
		Syt15
		Flnb
		Limch1
		Hpgds
		Mvb12b
		Utp14b
		Tef
		Calca
		Deptor
		Kcng4
		Flot2
		Slc4a3
		B4galnt1
		Dusp10
		Prr5l
		Aspg
		Tgfb3
		Herc6
		Fstl5
		Cemip2
		Efr3b
		Arhgap27
		Dbp
		Agap1
		Man2a1
		Spata13
		Lrrc75b
		Slco2b1
		Xpr1
		Nectin4
		Vav2
		Mgat5b
		Prkar1a
		Neto2
		Il17rc
		Meis3
		Wfdc17
		Tmem184b
		Sh2d6
		Nek8
		Asic1
		Skap2
		Nrbp2
		Gas1
		Zfp141
		Sulf2
		Gna14
		Slc22a23
		Hsd17b2
		Pappa2
		St8sia5
		Gm9821
		Disp3
		Tmem14a
		Samd4
		Hdac11
		Sowaha
		Pam
		Chst10
		H2afy2
		Gpr149
		Zfp995
		Phyhipl
		Ncor2
		Wdsub1
		P2rx7
		Rab13
		Chrm2
		Kcnf1
		Pcdhgc4
		Traf5
		Pon1
		Icosl
		Myo18a
		Cntnap2
		Tmc6
		Vat1l
		Ache
		Fgr
		Entpd2
		Ntpcr
		Pros1
		Nell1
		Slc6a8
		Ccdc136
		Cybb
		Rsg1
		Chrnb3
		Glt1d1
		Cpne9
		Selplg
		Lrrc3b
		Tbc1d1
		Arhgef6
		Creb3l4
		Zmat3
		Adam19
		Tnxb
		Bahd1
		Ung
		Ptprn2
		Slc15a3
		Rsad2
		Samd5
		Alcam
		Plcg1
		Gm43488
		Rnf180
		Lamp2
		H2-D1
		Cnga3
		Sorbs2
		Tdrd5
		Prox1
		Galnt18
		Gmpr
		Arhgef4
		Bhlhb9
		Irf1
		Sphk1
		2610300M13Rik
		4933412E12Rik
		Igdcc4
		Cplx1
		Bmp5
		Dab1
		Prkcd
		Spns2
		Rnase4
		Gfod2
		Sh3bgrl3
		Prdm11
		Epha3
		Cyp2j6
		Stx1b
		Ski
		Elmo2
		Ly9
		Celsr2
		Gabbr2
		Ppm1f
		St3gal3
		AC102342.2
		Hexb
		Ppp1r9b
		Cldn12
		Agfg2
		C530008M17Rik
		Lrch1
		Notch2
		Gpr75
		Atp2b4
		Ywhag
		Slamf6
		Unc93b1
		Kcnn3
		Aqp5
		Gm11454
		Syt7
		Pbx2
		Mt2
		Cltb
		Sfmbt2
		Mcub
		Synj2
		Src
		Tmem163
		Fam167a
		Klhl5
		Greb1
		Tbc1d25
		Rpl10
		P2ry2
		Morc4
		Gaa
		Lilra5
		H2-M3
		Lrrc4
		Rhod
		Zc3hav1l
		Neo1
		Elavl4
		Gm42372
		Il33
		Pla2g15
		Il17re
		Vstm5
		Mapk10
		Dpf1
		Insyn1
		Tmem200a
		Cpt1c
		Plec
		Plppr2
		Baiap3
		Epop
		Prtg
		Ripor1
		Tmem175
		Pcolce
		Dclk3
		E130114P18Rik
		Six3
		Myo16
		Cys1
		Slc44a2
		Map3k6
		Lhx1os
		Plcl2
		Fcer1g
		Reep5
		Pfkm
		Ablim2
		Bcl6
		Lair1
		Sprn
		Gm26797
		Csf2rb2
		Gm830
		Psap
		Adgrb3
		Thra
		BC055402
		Sgpp2
		Gadl1
		Ndp
		Bcl3
		Sez6l
		Spry4
		Fut8
		Aox1
		Egr2
		Pamr1
		Lasp1
		Tmcc3
		Scnn1a
		Fam196a
		Cngb3
		Gpr27
		Epsti1
		Cmpk2
		Kcnk3
		Gm12660
		Pcsk2
		Mmp15
		Nlgn3
		Btc
		Irf8
		Mpeg1
		Ltbr
		Myb
		Gckr
		Evc
		Erc1
		Rgs7
		Barhl2
		Ptk2b
		Cxcl10
		Ankrd55
		Slc22a4
		Apoe
		Cntfr
		Eps15
		Maml3
		Pcdhb8
		Ddhd2
		Ccdc194
		Fmnl2
		Ddo
		Bend4
		Dgkh
		Il21r
		Bicra
		Trerf1
		Arnt2
		Zc3h7b
		Alpk1
		Nt5c3b
		0610040J01Rik
		Celf3
		Ehf
		Ptprj
		Gltp
		Rab35
		Vangl1
		Gm19426
		Nlgn1
		Map4k4
		Gfra4
		Fkbp14
		Gnai1
		Eln
		Rab29
		Sema4a
		Olfm4
		Cd302
		Flnc
		Lrfn3
		Cask
		Pald1
		Nmnat2
		Rai2
		Cbarp
		Syn3
		Atp8b1
		Gabrd
		Gnpda1
		Klhl29
		Mgat3
		Grik2
		Mboat2
		Nuak2
		Treml2
		Rit2
		Gm9899
		Igsf9b
		Specc1
		Cacna1e
		Abca8b
		Ptpra
		Prss35
		Galnt13
		Pcdh10
		Foxn3
		Stac2
		Ly86
		Plcb4
		Prmt2
		Reps2
		Gm36070
		Spred3
		Add2
		Cd83
		Kcnc4
		Nyx
		Grik4
		Shd
		Dgkg
		Sept3
		Prag1
		Kctd17
		Celf4
		Pik3ap1
		Lilrb4a
		Wnt9a
		Zmat4
		Tagln3
		Spsb4
		Togaram2
		Mkx
		Arhgef10
		L3mbtl3
		Klhl32
		G530011O06Rik
		Epb41l4b
		Rasgrp1
		Slitrk2
		Bach2
		Tro
		Rph3a
		Mpnd
		Fmn2
		Arf3
		H2-Q4
		St18
		Flot1
		Pcgf3
		Trf
		Epha6
		Pdlim3
		Lrrc55
		Dynlt1b
		Nfib
		Fcgr2b
		Rras2
		Dtx3l
		Aif1l
		Ypel4
		Chl1
		Tmod2
		Trhde
		Sema6a
		Irx3
		Parvg
		Tent5b
		Ugcg
		Klf3
		Arhgap42
		Slit1
		Lhx2
		Ush1g
		Asic2
		Dach1
		1600014C10Rik
		Abhd2
		Cacnb1
		Dgkz
		Vav3
		Fam214a
		Sncb
		Prune2
		Ddah1
		Lif
		Cp
		Arhgap25
		Ahnak2
		Agr2
		Cdh20
		Pacsin1
		Gm48874
		Nod1
		Neto1
		Coro6
		Dgkq
		Drd2
		Baalc
		Gm16322
		Ampd2
		Rpusd1
		Wnk3
		Eda2r
		Nucb1
		Il17rd
		Igsf21
		Sez6
		Gprasp2
		Sulf1
		Timp2
		Plxna4
		Sft2d2
		Marcksl1
		Larp6
		Pdzd4
		Gm8995
		Isg15
		Herpud1
		Clstn2
		Yap1
		Map1a
		Prkcb
		Pde1c
		Slc4a10
		Wipf1
		Icam1
		Chst11
		Slc8a1
		Sowahb
		Orai3
		Epb41l1
		Gimap3
		Pcdhb5
		Syngr3
		A930017K11Rik
		Syt1
		Pcdhb15
		Car5b
		Slco5a1
		Ppp1r1b
		Agap2
		Kcnc2
		Sobp
		AC098880.2
		B3gat3
		Crabp1
		Fads6
		Ptk7
		Nudt4
		Brinp2
		Cttnbp2
		Prkacb
		Lhx3
		Zc3h12c
		Col2a1
		Rpa1
		Gpd1l
		Sept5
		Ap2b1
		Trim66
		Lzts2
		Serping1
		Glipr2
		Gbp8
		Ncf1
		Crhr1
		Pde6c
		B4galt4
		Asns
		Ttbk1
		Slfn8
		Gpld1
		Rhog
		Smoc1
		Chgb
		Armcx6
		C330024D21Rik
		Myh14
		Gfod1
		Aoah
		Trip6
		Slc35f1
		Kcne1l
		Cyp26a1
		Rgs10
		Armh4
		Casd1
		Kif5c
		Pdp1
		Dlgap1
		Eppk1
		Comt
		Rgs8
		Dapk1
		Nadk
		Vwa7
		Apbb2
		Cyp21a2-ps
		Oas1c
		Mmp14
		Fam160b2
		Arr3
		Nxph1
		Kcnn2
		Ankrd45
		Gnb3
		Rimkla
		Ly6h
		Arl5c
		Ube2e2
		Klhl4
		Ncam2
		Itm2c
		Eya2
		Gm10475
		Rasgef1b
		Cntnap1
		H2-Eb1
		Kcnab1
		Acvr1
		Garnl3
		Sema5a
		Smad3
		Ttc39a
		Gpr12
		Sstr1
		Sh2d3c
		Gm9075
		Zc3hav1
		Flt1
		Rims4
		Nrxn1
		Sptbn1
		Scara5
		Chrm3
		Serpine2
		Slc1a4
		Trp53i11
		H2-Aa
		Tnfrsf21
		2900055J20Rik
		Maml2
		Fam129b
		Fry
		Ank3
		Il6ra
		Ccm2
		Ngfr
		Rac2
		Mgat4a
		Adcy2
		St3gal4
		Adamts5
		Ror2
		Plxna3
		Slc22a17
		Caprin2
		Atcay
		Sel1l3
		Tfap2c
		Gnao1
		Cyp4f14
		Tfr2
		Sertad4
		Spint1
		Tmem71
		Tnfrsf1a
		Usp35
		Rasa3
		Pappa
		Siae
		Glra1
		Stx7
		Clstn3
		Cttn
		Fxyd5
		Nlrp3
		Kcnk9
		Zc2hc1a
		Irak4
		Efnb1
		Ttr
		Sorbs1
		Ntrk1
		Nwd1
		Ifitm10
		Gm9195
		F3
		Inpp4b
		9930111J21Rik2
		Hs3st4
		Arhgap8
		Arsb
		Lhfp
		Kcnh7
		Abca9
		Zfp804a
		Cntn2
		Zfp827
		Zfp941
		Mast3
		Coro1c
		Adgrg6
		Klhdc8a
		Cd1d1
		Scg2
		5730507C01Rik
		Fbxo44
		Tmeff2
		Gm21818
		Cd86
		Ifnar2
		Dnah1
		Slc5a3
		Gab2
		Kcna1
		Hivep2
		Shisa9
		Zfp618
		Ttc3
		Mrgpre
		Gprin2
		Lrrtm3
		Paqr8
		Pdgfrl
		Kazn
		Ccdc141
		Gnai2
		Numbl
		Adgrl1
		Pid1
		Rab21
		Ipcef1
		Cacng5
		Vstm2b
		Pdxp
		Tes
		Vstm4
		Phldb1
		Naprt
		Adgrl3
		Runx1t1
		Ube2ql1
		Slc25a45
		Six6
		Stat3
		Enc1
		Tmem159
		Enpp2
		Camk2n2
		Zfp934
		Syt12
		Ncald
		Abca8a
		Ptpn3
		Cdc42se2
		Hunk
		Ywhah
		Dok6
		Camsap3
		Evc2
		Slc29a1
		Draxin
		Nfe2l2
		D130043K22Rik
		Pde3a
		Bahcc1
		Plppr3
		Tox3
		Tmem63c
		Adgrb2
		Crnde
		Pcdhac2
		Nav1
		Morn4
		Jak3
		Cers5
		Agt
		Ahcyl2
		Tph2
		Slc39a10
		Map3k21
		Slc29a4
		Fgf14
		Syt13
		Lingo1
		Npdc1
		Gpr37
		Gldc
		Ppm1e
		Cyp2j9
		Tle2
		Ptchd1
		Nsun7
		Plcb3
		Nova1
		Dysf
		Astn1
		Adamtsl3
		Plppr1
		Ppfibp1
		Ret
		Tmco4
		Adamts10
		Cabp1
		Nyap1
		Fam117a
		Nsg1
		Rnd2
		Irf5
		Trim56
		Slc38a1
		Rnf187
		Frem1
		Gad1
		Ppm1l
		Atp1a1
		Mycl
		Ebf3
		Rnf112
		Zfp423
		Rtkn
		Egfr
		Nrcam
		C1qa
		Mpzl1
		Dlgap3
		Chdh
		Cdon
		Tlr2
		Cbfa2t3
		Dirc2
		Trpc6
		Calb2
		Disp1
		Vps41
		Gm38399
		Trpv6
		Grid1
		Fgd5
		Il1r1
		Nptx2
		Cnmd
		Hs1bp3
		Chd3
		Tap2
		Spsb2
		Zcchc24
		Smox
		Cdh11
		Flrt1
		Rab12
		Ifitm1
		Ranbp17
		Rarg
		Snrpn
		Nmi
		Il3ra
		Ust
		Tmem63a
		Il6st
		Kcnh5
		Sv2c
		Cbln2
		Gm4951
		Zmiz2
		Syn1
		Cadm4
		Scn4b
		Dach2
		Pip4k2b
		Pcdhb6
		2900011O08Rik
		C3
		Myc
		Krt222
		Dpp6
		Fam110b
		Dusp16
		Shisa8
		Rgs17
		Lpin3
		Zfp300
		Pou3f3
		Gm45495
		Bsnd
		Ptprg
		Neurod4
		8030423F21Rik
		Ptpn6
		Tfap2b
		Cemip
		Plce1
		Gcnt4
		Adamts7
		Zeb2
		Tmtc2
		Usp46
		Erbb2
		Map3k8
		Mppe1
		Jph4
		Tmem132b
		Trim30a
		Rock2
		Tpm3
		Nrg1
		Mta1
		Rnf182
		Plcl1
		Gab1
		Rgs12
		Carns1
		9330175E14Rik
		Pcgf2
		Col6a1
		Trp53
		Efna1
		Ctnna2
		Rimklb
		Qpct
		AC161438.1
		Arl6ip1
		Pik3r5
		Nxph3
		Tpst1
		Ehhadh
		Cdr2l
		Kif3c
		Parp8
		Ctgf
		Gria1
		Cchcr1
		Mdga2
		Glycam1
		Pcdhb21
		Grm7
		Rundc3a
		Cdh6
		Glb1
		Timeless
		St3gal5
		Fxyd3
		Fyb
		Smim14
		Sardh
		Ms4a7
		Col12a1
		Nrxn3
		Anks6
		Onecut3
		Efnb3
		Atic
		4833411C07Rik
		Lemd1
		Prickle2
		Gm38340
		Atp1b1
		Mocos
		Sh3bgrl
		Adcy7
		Rdh1
		Kcnk12
		Matk
		Erap1
		Camk1
		St8sia3
		Gm49329
		Pak6
		St7
		Kdm2b
		Anxa7
		Dcx
		Gm4792
		Atp2b3
		Rasal3
		1700001O22Rik
		Mertk
		H2-T22
		Vps13c
		Parp3
		Sema4d
		Ahdc1
		Ldlrad4
		Zbp1
		Tbcel
		Mob3b
		Dner
		Dpp10
		Fgf2
		Stard13
		Dusp23
		Arhgdig
		Cd38
		Fam184b
		Nfix
		Ctss
		Pcdhb22
		Brk1
		Gpd1
		Tll1
		Sorcs1
		Cacnb3
		Sorcs2
		Ctsz
		Gm49469
		Sh3tc1
		Myd88
		Ifi207
		Lpcat4
		Slc7a5
		Flrt2
		Asap3
		B2m
		Cdc25b
		Nrxn2
		Btbd8
		Sash1
		Lcn2
		Cx3cl1
		Prrc2b
		Scarb2
		St6galnac4
		Lonrf2
		Nfia
		Lrrn2
		Pou2f2
		Rlbp1
		Pianp
		Nckap5
		Fbxw7
		Chst15
		Tox2
		Myo1f
		Iqsec2
		Nav2
		Rian
		Pcnx
		Sox8
		Ikzf1
		Myt1l
		Gdi1
		Casp1
		2810032G03Rik
		Tmem119
		Rgs5
		Crmp1
		Rhno1
		Mknk2
		Ptpro
		Capn5
		Sipa1
		Lrp8
		Fam84a
		Gna11
		Gm37452
		Edil3
		Lhx4
		Rab8b
		Rps6ka4
		Itgax
		Atp6v1g2
		Sptbn4
		Smad9
		Arhgap9
		Cyth4
		Tmem132a
		Dpysl5
		Hcn3
		Gstm7
		Rnf38
		Gprasp1
		Map6
		P2ry1
		Vwa5b1
		Arhgef17
		Vamp1
		Raver2
		Ehd3
		Lrg1
		Apobec1
		Slc10a4
		Akr1b10
		Gpt2
		Prrt3
		Ano6
		Sec1
		Rapgef3
		Gbp2
		Fcamr
		Plscr1
		Gm12802
		Dzip1
		Aff2
		Fam234a
		Parva
		Tmem132e
		Ccdc88a
		Tenm2
		Tmppe
		Themis2
		Cyp26b1
		Nectin2
		Pdlim5
		Psmb8
		Dennd1c
		Nr2e1
		Sema6b
		Ctdsp2
		Acap3
		Cebpb
		Apcdd1
		Cdh10
		Atf5
		Pak1
		Mmp9
		Smim3
		Kcnj10
		Tnfsf8
		Spag5
		Tsc22d4
		Espn
		Fam20c
		Ccdc85a
		Fyn
		Kirrel3
		Rnf165
		Auts2
		Gatm
		Kcng1
		Fgd2
		Dlg2
		Syn2
		S100a16
		Cadps
		Tgfa
		Kcnj6
		Nlrc5
		Gm38413
		Car8
		Dhx58
		Grm1
		Syt5
		Gm49331
		Gpm6a
		Camsap2
		Unc5d
		Mpp6
		Lrfn5
		Galnt15
		Slc6a12
		Amotl1
		Cflar
		Srgn
		Ids
		Tle1
		Kcnma1
		Prkg1
		Tjp3
		Slc2a13
		Scg3
		Klhl34
		Ampd3
		Mfsd9
		Rbfox3
		3110039I08Rik
[truncated: 2,502 more rows]
[truncated: 1 more columns]

## Sheet: venn_result_0.05_down
Names	total	elements
WTvsDrug_down WTvsVehicle_down	3147	Wdr63
		Pcdhgb1
		Srrm1
		Ssu72
		Dcun1d2
		Mks1
		Cep290
		Scaf11
		Ube2d-ps
		Nfatc2ip
		Gm3052
		Ccdc173
		Bbs9
		Akr1e1
		Trmt5
		Gm49288
		Snip1
		Phax
		Alg11
		Arid3c
		Lmbr1l
		Gm4189
		Tmem38b
		Sarm1
		Gm43852
		Strbp
		Herc3
		Gpn3
		4930465K10Rik
		Ino80d
		Stk11ip
		Psmg2
		Rhbdd1
		Med4
		Dennd6b
		0610038B21Rik
		Tigar
		Gtf2e2
		Max
		Rhebl1
		Bicdl1
		Ano2
		Dctn6
		Odc1
		Gm48600
		Rnaseh2c
		Trim45
		Mllt10
		Ddx52
		Pitpnm3
		Inka2
		Nup188
		Mex3b
		6030458C11Rik
		Peli3
		Gm37891
		Pmm1
		Dnajc11
		Gm40477
		2610306M01Rik
		Rbm22
		Cerk
		Retreg3
		4930565N06Rik
		Snrk
		Nol4l
		Sgk1
		A430046D13Rik
		Tnpo1
		D430042O09Rik
		Miip
		Sufu
		Gm5297
		Gm11745
		A930007I19Rik
		Zscan22
		Emsy
		A130014A01Rik
		Gm47580
		Cish
		Gm37277
		Ube4bos1
		Mdc1
		Trps1
		Neil2
		AC129328.1
		Cacfd1
		Atp7b
		Rho
		Gbf1
		Cinp
		Jag1
		Atad5
		Fnbp4
		Ehmt1
		Ubr3
		Dnajc7
		Usf3
		Gp1ba
		Sppl2b
		4921534A09Rik
		Wdr93
		Wdr3
		Ndufb1-ps
		4833428L15Rik
		Fsbp
		Cmtr2
		Zbtb22
		Rnaseh2b
		Ddx42
		6720427I07Rik
		Cep126
		Btbd7
		Dnah9
		Agpat3
		Lrrc46
		Tent2
		Icmt
		Zkscan7
		Gm15872
		Lztfl1
		Alms1
		Slc25a33
		Gpsm1
		D11Wsu47e
		Zfp472
		CT025652.1
		Sp3os
		Rbm48
		Gm48970
		Thap12
		Tusc3
		Gm49519
		Cops9
		Gm49125
		Gm45718
		4732496C06Rik
		Ccdc87
		Mdm4
		Senp3
		Nipal1
		Pex11a
		Rncr4
		Ptpru
		Zdhhc16
		Zzz3
		Togaram1
		Scarb1
		Cbll1
		Rfc4
		Gm47252
		Gm44686
		Mdm1
		Mir124-2hg
		Bicd2
		Nbr1
		Rbm25
		Cep63
		Tars2
		Fam173b
		Uqcrb
		AC174678.1
		A530083I20Rik
		Wasf3
		Prom1
		Rps8
		5430403N17Rik
		Riox2
		Trnau1ap
		BC030870
		Upf2
		Stag2
		Tmem255b
		Zfp974
		Zfp36l2
		Gm37748
		Brwd3
		Map2
		Sfxn2
		Gm26896
		Plagl2
		Sh3glb1
		Pnpla3
		Tctn3
		Zfp518a
		Poc1b
		Exosc10
		Fam222a
		Gm18283
		Nr2c2
		Gm37437
		Lemd3
		Ccser1
		Nufip2
		Zfp688
		Terb1
		Tab3
		Ascl4
		Psmc6
		Six1
		Ext1
		Ndufs7
		Dusp7
		Coq6
		Cdyl
		Mfn1
		4933430I17Rik
		Wdr78
		Trafd1
		Gm41077
		Gm49405
		Smad4
		Rer1
		Morn1
		Gm49156
		Cpt1a
		Lrpprc
		Plekha2
		4933406J10Rik
		Mcm8
		Yes1
		Diaph3
		Fem1c
		Dedd
		Zmym5
		Mcm10
		2310030A07Rik
		Zfp961
		Ccdc28b
		A930023M06Rik
		Nsun2
		Gm16124
		Cope
		Dcun1d3
		Tbc1d14
		Ccnl2
		Wdr47
		Gm7598
		Trmt10b
		Rbm15
		Rbx1-ps
		Mapre3
		Gm15950
		Ndufs2
		1600020E01Rik
		Spry2
		1700020I14Rik
		Eif3g
		Ppargc1b
		Zfp617
		AC126937.2
		Tomm22
		Gtpbp1
		Gpx4
		Cdca2
		Sp4
		Gm48653
		Snhg12
		Zfp386
		AW549877
		Tjap1
		Traf3ip1
		Coro1b
		Gm16239
		Fbxo4
		Pcsk4
		Itfg2
		Rabl2
		Rad54l2
		Kmt2e
		Srp19
		Maip1
		Fam3c
		Qtrt2
		Thoc2
		Snhg10
		Gm14508
		Gm49153
		Pdcl3
		Gm17231
		Ctdspl2
		Slc25a25
		Chsy1
		Nfyc
		Slco4a1
		Bmi1
		Usp12
		Nkiras2
		5930430L01Rik
		Ints1
		Arsg
		Galnt7
		1700026F02Rik
		Morc2a
		Gm18194
		Gm16958
		Fscn2
		Elmod3
		Agtrap
		Traf7
		Dmtf1
		Mtrex
		Olig3
		Lca5
		Nrm
		Chmp2a
		Dyrk1b
		Abtb1
		Atp11a
		Vezf1
		Ccar2
		4930516B21Rik
		Trib2
		Sltm
		Gm49449
		Cdc42ep3
		Zfp97
		Asrgl1
		Fam193b
		Nup205
		Wwc2
		Cmtm4
		Mtr
		Gm15638
		Slc9a7
		Tube1
		Anks3
		Aifm1
		Ppard
		Plcd3
		Bdp1
		Nrtn
		Fnip2
		Tkfc
		Tsen54
		Pik3r1
		Gm45132
		Scamp5
		3222401L13Rik
		Tbc1d30
		Crtc3
		Gm47958
		Pde8a
		F630040K05Rik
		Atp6v0e2
		Phospho2
		Fam160a1
		Cfap53
		4930563E18Rik
		Leo1
		Aasdh
		Gm8013
		Hnrnpf
		A930004D18Rik
		Myef2
		CAAA01189291.2
		Crb1
		Adcy1
		St3gal1
		B4galt3
		AC087898.2
		Plxnb1
		Plekhj1
		Fryl
		Slc17a2
		Lima1
		Tldc1
		Nhp2
		R3hdm4
		Smim8
		Tmem234
		4930518I15Rik
		Cdc45
		Med25
		Eps8
		9530062K07Rik
		Slc23a1
		Pde6d
		Eya3
		Hnrnpdl
		Ccdc189
		Rpf1
		Gm23119
		Guca1a
		Itgb3bp
		Mettl2
		Zfp791
		Ccr9
		Rrp15
		Fancf
		Gm26518
		Pan2
		Tead3
		Hps3
		Ankrd27
		1520401A03Rik
		Mta2
		Grk1
		Tnpo2
		Ccdc90b
		Lrrc40
		Ccdc103
		Sdc3
		Tnks2
		Rpl9
		Ccdc24
		1700116B05Rik
		Zfp398
		Slc12a6
		Apopt1
		Tardbp
		Rps17
		Mybbp1a
		Aatf
		Elovl2
		Gm35256
		Ube4bos2
		Pfkfb2
		Nfyb
		Sh2d1a
		Samd7
		Gm14342
		Ppa2
		Pigs
		Suz12
		Dnajc4
		Cluh
		Pdss1
		H2afv
		Gm6939
		A130010J15Rik
		Ino80
		Blm
		Zbtb48
		Alg10b
		Brd8
		Zscan18
		Ss18l2
		Jmy
		4930453N24Rik
		Syt14
		Chst3
		Cep57
		Stk35
		Wdr34
		Gm29264
		Rabl3
		Clip1
		Tmem63b
		Ccdc163
		Prpf39
		Zfp281
		B9d1
		Apela
		Rexo1
		Zmym2
		Arrdc3
		Mettl23
		Enkd1
		Pla2g3
		Slc26a2
		Gm10827
		Upf3a
		1810009A15Rik
		Nek7
		Mecp2
		Rpl36
		C030034I22Rik
		Mbtd1
		Ipo8
		Gas7
		Zfp202
		Sclt1
		Whrn
		4930581F22Rik
		Zfp882
		Gm15898
		6430511E19Rik
		Cdk19
		Amz2
		Recql
		Rlf
		Rhbdl3
		Gm44567
		Rgs9
		Rpain
		Plekhg3
		Ndufb4
		Cyp4f13
		Khsrp
		Gm45001
		Bbip1
		Dnaic2
		Pdhx
		Trp53inp2
		Grtp1
		Mgat1
		Acbd5
		Nt5e
		Cep104
		1700030J22Rik
		Trim36
		Rabif
		Gm43508
		Gm6483
		Khnyn
		Abhd14a
		Sys1
		Pcif1
		Mbip
		Tecpr2
		Gm44196
		Rhbdd2
		Minos1
		Nfrkb
		Gdpd1
		Adam1a
		Tdrd7
		Rsrc2
		Dennd6a
		Secisbp2
		Gm9750
		Blzf1
		Mllt6
		Smim26
		Nhlrc2
		Gm43091
		Cox6c
		Tctn2
		Bin1
		Slc24a1
		Rpa3
		Kif2a
		Gm14091
		Dcaf11
		Mthfsd
		Gnl2
		Doc2g
		Umad1
		4632427E13Rik
		Crnkl1
		Klhl36
		Ptdss2
		Gm29560
		D930048N14Rik
		Nphp1
		Wdr70
		Esrrb
		Rnf167
		Tmem106c
		Dgke
		Tmtc3
		Gm11342
		Cdhr1
		Gpsm2
		Ankle2
		Zfp319
		Zdhhc12
		Zfp184
		Zfp768
		Lrrc73
		Rpl10a
		Zfp276
		Thap6
		Ccdc15
		Slx1b
		Ppp2r5c
		Pofut1
		Ntng2
		Vtn
		Rp1l1
		Prkar2a
		Kmt5c
		Stx19
		Desi2
		Bbs2
		Acp6
		Alkbh3
		Pias4
		Cops3
		C130083M11Rik
		Nupr1l
		Dop1a
		Lcorl
		3110056K07Rik
		Tomm40l
		Grina
		Slc7a6os
		Knstrn
		Serhl
		Dicer1
		Rnf169
		Dhrs3
		Ppp2r3a
		Coa7
		Gm47218
		March1
		Kcnv2
		Usp37
		Gm12996
		5830448L01Rik
		Tepp
		Rhot2
		Snrpa1
		Cldn7
		Pkm
		Bbs12
		Hpf1
		Zc2hc1c
		Pstk
		Tmem231
		Gm13524
		Stxbp3
		Pias3
		Nfatc3
		Gm7213
		Nim1k
		Gm11341
		Kiz
		Gtpbp2
		Pask
		Slc25a35
		Chd7
		Arntl
		Prmt7
		Paxx
		Fam149a
		Lysmd4
		Gm49096
		C4bp-ps1
		Kmt2b
		Cnbd2
		Cnot1
		Snrnp70
		Dck
		Gtf2a2
		Dazap1
		Fam193a
		Map10
		Gm33056
		Slc44a1
		Crocc
		Fam57b
		Mef2c
		Snrnp27
		Gm15921
		Lins1
		Exoc5
		Ilf2
		Ppp1r32
		Tmx1
		Ankrd13c
		Spop
		Mbtps1
		Selenoo
		Ccdc191
		Kbtbd3
		Fam204a
		Pex5l
		Samd8
		Map4k3
		Zfp523
		Nup107
		Hmgn2
		Gm11620
		Reep6
		Trit1
		Tex264
		Gm43622
		Gm16029
		Polk
		Zcchc7
		Taf5
		Gm14295
		Kif1b
		Mrpl32
		Gm10101
		Srsf7
		Chchd1
		Ubac1
		Terf1
		Lamp3
		Gm6712
		Cdr2
		Gm13830
		Ccnl1
		Dera
		Gm15882
		Maneal
		Gm26666
		Mrpl54
		Iws1
		Taok1
		B4gat1
		Ppara
		Rbm7
		Hist1h1c
		Palb2
		2610037D02Rik
		Gm19409
		Gm29666
		0610009B22Rik
		Klkb1
		Stk36
		Gm16055
		Mettl3
		4930431P19Rik
		Gramd2
		AI429214
		Tdg
		Ccdc115
		Nemp1
		Slc25a47
		Wapl
		Smurf2
		Clk1
		Ttc30a1
		Gm18774
		Gm26910
		Cul4a
		Son
		Ift81
		Gm7616
		Gm44037
		Fam151b
		Dolk
		Fam169a
		Ptpn18
		Cplx4
		Arfgap2
		Spryd4
		Gm12689
		Cfap61
		Ncoa2
		Ube2j1
		Tmem208
		Gm43637
		Ddx23
		Cspp1
		Ndrg3
		Fhod3
		Tigd2
		Gm15850
		Guca1b
		Triap1
		Ubxn7
		Alkbh5
		Ccdc47
		Mrps11
		Clp1
		Rpgrip1l
		Hs3st3b1
		Tug1
		Dcp1a
		1810026B05Rik
		Adamts3
		Gnb1
		AC166164.1
		Aire
		Ndufs6
		Ttc25
		Tmem266
		Amd1
		A330074K22Rik
		Pde8b
		Sh3yl1
		Gm5522
		Gm37397
		Sgtb
		Col22a1
		Ebpl
		Arid4b
		Mtif2
		Btrc
		Knop1
		Pcare
		Arl4a
		Trove2
		Tmem245
		Patl1
		Nrl
		Gm33370
		Dpf3
		Taf1a
		Crb2
		Dscaml1
		Zkscan2
		Fnip1
		Vps37a
		Trap1
		Madd
		Trib3
		Svil
		Mier1
		Gm43375
		Zfc3h1
		N4bp2l2
		Abcg1
		Lrrc27
		Krt10
		Atrip
		Gm33195
		Gm47160
		Polr2a
		Ssr1
		4932442E05Rik
		Gm45716
		Gabpa
		Pwwp2b
		Fam107b
		Lsm14b
		Tsta3
		Arfgef1
		Kdsr
		Rapgef5
		Cfap69
		Lgalsl
		Pex2
		Prpf31
		Iqcd
		Ggct
		Ndrg1
		Sugp2
		Kifc1
		Hdac9
		Gm16582
		Cdh16
		Lrrc57
		1700012D14Rik
		Taf7
		Gm33497
		C2cd6
		Kif21b
		Med13l
		Tgds
		Ddx21
		Syne3
		AC144860.1
		Tut4
		Smim24
		AC154200.1
		Gm49417
		Ppa1
		Trub2
		Wdr75
		Prkab1
		Jam2
		Tmem170b
		Gm12758
		Nlk
		Pdhb
		Gm12709
		Supt16
		Ndufb8
		Ncbp3
		Ints6
		Chchd7
		Add3
		Gm45767
		Sema3f
		Synrg
		Xrcc1
		BC025920
		Gm44532
		4930405J17Rik
		Pes1
		Acaa1a
		Spef1
		Rbm45
		Tcerg1
		Eepd1
		Recql5
		1700010L04Rik
		Gm36445
		Dnal4
		Rnf122
		Zfp949
		Pitpnm1
		Commd2
		Katna1
		Dhx29
		Ppp2r2b
		Airn
		D3Ertd751e
		Gm13061
		Rffl
		Psd
		Gm8439
		Catsper2
		Nat10
		Iqck
		Cyp4f41-ps
		Sap30l
		Slc16a3
		Chic2
		Ermard
		Tmem260
		Tmem186
		Slc20a1
		Tspan5
		Vrk3
		Map1b
		Wdtc1
		Sirt1
		Gm15513
		9530082P21Rik
		Clasp1
		Cdk20
		Ulk4
		Gm8251
		Prkrip1
		Spata4
		Gm17057
		Abraxas1
		Ap2a2
		1700026J14Rik
		Cables2
		Rmdn1
		Gar1
		Ptcd3
		Gm42967
		Uckl1os
		Nsmce4a
		Phf5a
		BC065397
		Ddx5
		Desi1
		B4galt1
		Tinf2
		Suds3
		Slc22a28
		Akap10
		Ivd
		Rabgef1
		Aipl1
		Gm36266
		Gm43581
		Xpo6
		4921507G05Rik
		Rpap3
		Impg1
		Tmem135
		Polr3e
		Nudt13
		4930572G02Rik
		Upf3b
		Wdr61
		Kin
		Trp53inp1
		Wdr31
		Slc38a3
		Rttn
		Gm47259
		Larp4
		F420014N23Rik
		Otud3
		0610030E20Rik
		Gm49284
		Cpm
		4930430F08Rik
		Gm37755
		Prph2
		U2surp
		Mad2l1bp
		Gps2
		Zfp958
		Rsrp1
		Otud7b
		Ccdc9
		Eif2b4
		Nup35
		Pdia5
		2810029C07Rik
		Pitpnm2os2
		Mkrn3
		Brd3os
		Tmprss5
		Crx
		Aco1
		Foxk1
		Dlc1
		Ofd1
		Dleu7
		Mpp4
		Zfp770
		Cdk5rap2
		C920006O11Rik
		Lrit2
		Ap5m1
		Dmac2
		Lsm2
		Dgat1
		B230220B15Rik
		Tpo
		4732440D04Rik
		Smim7
		Lmnb1
		Fam199x
		Fancc
		Tbc1d32
		Gm48840
		Acot8
		Trim38
		Sft2d3
		Cluap1
		Zfp59
		4930451G09Rik
		Gtf3c3
		Inip
		Ccdc187
		Srsf2
		Ktn1
		Npepps
		Edc4
		Agpat5
		Smchd1
		Armc9
		1700060J05Rik
		Gm45235
		Zdhhc7
		Dnajc28
		Gm14026
		Zfp623
		Kat6a
		Dync2li1
		Rassf8
		Raxos1
		Col19a1
		Mtg2
		Tdp2
		Sfi1
		Duxbl1
		AA986860
		AC159282.1
		Eif1ad
		Spint2
		Xrn1
		Hsbp1l1
		Sec22b
		Pum2
		N4bp2os
		Dnaaf5
		3110001I22Rik
		AC124681.1
		Gnaz
		Mast2
		Tent4b
		1700007K13Rik
		Ldha
		Gm47573
		Sdhaf4
		A930006I01Rik
		Grcc10
		Zfand6
		Gm12059
		Nkapd1
		Pcdhga1
		Ipp
		Ccdc66
		Slc25a28
		Tmem214
		Tmem230
		Zfp131
		Rufy3
		D5Ertd579e
		Surf6
		Gpbp1l1
		Hpdl
		Rpgrip1
		Agbl3
		Gm44777
		Elmod2
		Sema4c
		Zfp62
		Zfp729a
		Gm26944
		AC160637.1
		Hif1an
		Gm12480
		Bbs7
		Igf2bp3
		St7l
		Raly
		Trappc9
		Socs7
		Pdzd2
		1810032O08Rik
		Mef2d
		Me1
		Trpc1
		Ddx20
		Mplkip
		9330160F10Rik
		Pisd-ps1
		Tdrkh
		Tmem42
		Sgip1
		Gtf2f2
		Hilpda
		AC154569.1
		Gm49336
		Gm44423
		Cep95
		1500015A07Rik
		Zfp292
		Mak
		Raph1
		Slc31a2
		U2af1
		Mc1r
		6430590A07Rik
		4930405A21Rik
		Mthfr
		Cabp4
		Uap1
		A630095N17Rik
		Gm37811
		Ormdl1
		Nfasc
		Ccdc12
		Kpna3
		Rab43
		Elac2
		Arhgef10l
		Ckmt1
		Ufsp2
		Osbp2
		Impdh1
		Lpcat1
		Stk11
		Gm29442
		Mtmr14
		AC087898.5
		Ift43
		Cers4
		Rhpn1
		Amer1
		Grpel2
		Slc38a9
		Rnf19a
		Gm9856
		Nadk2
		Ddx41
		Btbd10
		Gm38037
		9130227L01Rik
		Egflam
		F8
		Gm26852
		Ptpmt1
		Rpl22
		Mindy4
		Tnfaip3
		Zan
		Wdr89
		Nsun4
		Zfp619
		Hsf2
		Zfp446
		2610028D06Rik
		Nsl1
		Wfdc3
		Pter
		Klhdc8b
		Scube2
		Asb7
		1810022K09Rik
		Mavs
		Cyth2
		Traf3ip3
		Zfp120
		Insm1
		Atp5l
		Hspa1a
		Lrrc8b
		Gm43180
		Cpsf7
		Taf8
		Ikbkg
		CT010496.1
		Mutyh
		Cdk13
		Pla2r1
		Piwil2
		Ttc21a
		Cntln
		Xylt1
		Dctpp1
		Gm11532
		Haus1
		Rfc5
		Zpr1
		Htatsf1
		Sag
		Fam208b
		Wisp1
		Rsl1d1
		Prpf8
		Gm17249
		Rnf2
		Rce1
		Rom1
		Zbtb37
		Uvrag
		Spice1
		Plk5
		Ush2a
		Zadh2
		Zfp960
		Myo15
		Osgep
		Klhdc10
		Cln5
		Sprtn
		Fam161b
		Zfp444
		Gm15857
		Rad1
		Atxn1l
		Gm37285
		BC034090
		Edem2
		Fam120aos
		9330151L19Rik
		Btaf1
		Xrcc2
		H2-K2
		Ccdc14
		Farp2
		Ppih
		Uckl1
		Zfp106
		Qars
		Mlh1
		Gm45828
		Plekha7
		Med6
		Ttc21b
		Vps36
		N4bp2
		Mrpl49
		Brf1
		Gan
		1700018L02Rik
		Gm49024
		Swt1
		Cep120
		Eef2kmt
		Mrpl15
		Gm43231
		Akap9
		Gm37979
		Gstcd
		Sepsecs
		Bcas2
		Dhh
		Heatr5a
		Lmo1
		AV356131
		Pradc1
		Zscan12
		A930003A15Rik
		Pak7
		Snhg6
		Pgap3
		Tmed1
		Nup98
		Rps25
		Actl6a
		Ift122
		Gm4065
		Gabpb2
		Cdc37l1
		Xkr6
		Guk1
		Lsm14a
		Ppil6
		Cdkl3
		2500002B13Rik
		Slc1a5
		Taf2
		Platr17
		Rbbp5
		Aplf
		Sec14l2
		Wdr5
		Rspo2
		Rbm12b2
		Gtf2ird1
		Uimc1
		Lonp1
		Slc17a7
		Mtf1
		Trim39
		Srp54c
		Isg20l2
		Bora
		4833445I07Rik
		Clba1
		Ikzf2
		Ireb2
		Pspc1
		9130023H24Rik
		Klhl3
		Ccdc65
		Anapc16
		Lyar
		Gucy2e
		Kmt2d
		Gm14443
		Gtpbp4
		Hadha
		Gm14268
		Gm9392
		Pou2f1
		Dyrk2
		Gm26954
		Mecr
		Vopp1
		Zfp653
		Gm20300
		Tcf20
		Zfp84
		Zfp810
		Vbp1
		Atp2c1
		Ifngr1
		Hbp1
		Atp11b
		Vldlr
		Hcn1
		Secisbp2l
		Bicral
		Gm17259
		Hdac10
		Gm15728
		Abcb10
		Chtop
		Zbtb8os
		Slc26a8
		Catspere2
		Yeats4
		Naaa
		Acsl1
		Gm45925
		Gm42966
		Zfp689
		Slc22a29
		Mphosph10
		Virma
		Col20a1
		Usp10
		Otub2
		Rnf123
		Atp5j2
		Usp6nl
		Igsf9
		Bmt2
		Card19
		Sirt2
		D330041H03Rik
		Jagn1
		Ppp1cc
		Hapln3
		Rnf181
		Cdc7
		Prdm9
		Lrit3
		Prkd1
		Ddx51
		Washc1
		Aars2
		Polr3f
		Ndufs3
		Zfp607b
		3110070M22Rik
		Mcf2l
		Lcmt2
		Cds1
		Tmem136
		Dynlrb2
		Gm1110
		Dmxl2
		Fbxo36
		C430042M11Rik
		Golga5
		Ppfia1
		Kremen2
		Gngt1
		Dhx35
		4930595L18Rik
		Slc22a30
		Gm10857
		Smim13
		Lrwd1
		Oscp1
		Pde4dip
		Faah
		Gm13027
		Abca13
		Tada2a
		4930579G24Rik
		Rnf150
		Ift74
		Eif4a3
		Dnajc25
		Ccdc113
		Dnajc19
		Hcls1
		Rmdn3
		Dusp11
		Lrrc1
		Drc3
		Klhdc4
		Gmeb1
		Ccna2
		Gm30198
		Rp1
		Zfp719
		Gm36584
		Fbxl20
		Gm32031
		Kank1
		Hnrnpul1
		Kif3b
		Idh1
		Rbmx
		Ino80c
		Unc119
		Faim
		Me2
		Tbcc
		1700029B24Rik
		Gm22362
		Sdhaf1
		Zfp740
		Mrpl20
		CAAA01189291.1
		Morc3
		Slf2
		Fhod1
		Wdcp
		Nop53
		4632432E15Rik
		Pnrc1
		Gm6658
		Hnrnpr
		Sap30bp
		Vrk1
		Selenoh
		Xpnpep3
		E130308A19Rik
		A930036K24Rik
		Zfp266
		Armc1
		Zfp143
		A730063M14Rik
		Hirip3
		Ndor1
		H2afx
		Cep44
		Gm47694
		Brca1
		Proser2
		Zdhhc6
		Dyrk1a
		Nucb2
		Pak4
		Dnmbp
		Tdrd6
		Tmem35a
		Ric1
		Tctex1d2
		1700018A14Rik
		Chchd3
		Spc25
		Fbxw9
		Srsf1
		Xrn2
		Dtx3
		Tesk2
		Ccz1
		Rpa2
		Aldh9a1
		Trabd
		Gm45493
		Gm35842
		Xpo4
		Rbm12
		Pbrm1
		Sap30
		Brms1
		6430571L13Rik
		Pyurf
		Mybl2
		Stxbp1
		Spata5l1
		Lsm4
		Wbp1
		Nsun5
		Pias1
		Syne2
		Mars2
		Bzw2
		Pggt1b
		Cnot7
		Ipmk
		Ttf1
		Supv3l1
		Hnrnpa1
		Ankzf1
		Taok3
		Zfp871
		Mfsd2b
		Ppargc1a
		1700081N11Rik
		Tmem251
		Fuk
		Ddx17
		Ndufaf5
		Gla
		Erc2
		Gm44812
		Borcs5
		Tma7
		A530058N18Rik
		Gm16481
		Arl13a
		B230369F24Rik
		Gm37776
		Zscan20
		Lpin1
		Ddhd1
		Cdkn2c
		CT030732.1
		Ppp1r8
		Dock9
		Slc17a4
		Lims1
		Cecr2
		2810454H06Rik
		Slc25a22
		Cenpa
		Cfap298
		A930006L05Rik
		Rhbdf2
		Gm17529
		Gm7546
		Socs4
		Tbc1d23
		Slc16a1
		Ankrd54
		Cep135
		Prob1
		Ccl27a
		Med16
		Chd1
		Bmpr1a
		Katnal2
		Pisd-ps2
		Cep192
		Rnf32
		Scaf8
		Mif4gd
		9930104L06Rik
		Ankrd42
		Gm16104
		Ift20
		Zfp971
		Malt1
		Slc52a2
		Gm26798
		Anp32a
		Aagab
		Lcor
		Pcdhga4
		Mok
		Gm14698
		Gm15818
		Shld1
		Nat9
		Polq
		Ctc1
		Lekr1
		Cdk5r2
		Gm45151
		Tob2
		2700049A03Rik
		Aqr
		Thrb
		Bbs1
		Pde12
		Ntm
		Ganab
		Itsn2
		Prr14
		Nup155
		Gm15507
		Hmg20b
		Cep85
		Arih2
		Zfp110
		Dus4l
		Alkbh1
		Ap1b1
		Gm39464
		Gm10097
		Rmnd5b
		Gm13832
		AC125396.2
		Shroom2
		Zfp873
		Pdp2
		Rdh8
		Tatdn1
		Scrib
		Nek11
		Supt7l
		Papolb
		Rif1
		Tbc1d24
		Gm17705
		Tmem8
		Mbnl1
		Zbed4
		Pde6a
		Gxylt1
		Cenpn
		Gm10472
		Zfyve26
		Atad2b
		Acin1
		Gm16262
		Gm28424
		Myrip
		Psph
		Kpna1
		Cep57l1
		Plcxd2
		Trmt10a
		Fam45a
		Gm4890
		Gm5868
		Cfap36
		Arih1
		Abhd17b
		Camsap1
		Bnip2
		Lin28a
		Immt
		Pank4
		Pih1d2
		Qrich1
		Qsox2
		Tmem218
		Mir124a-1hg
		Dis3
		Anapc10
		Urod
		1700028K03Rik
		Ahctf1
		Lypla1
		Tgm7
		Gm45441
		Gm43457
		Gm12258
		Ttc39c
		Pde6g
		Klhl21
		Gm11957
		D16Ertd472e
		Akap1
		Cog5
		Ing4
		Ppp4r3a
		AI847159
		Gm47690
		Mrgbp
		Gm29595
		Dubr
		AA413626
		Kcnj14
		Qser1
		Pigv
		Pacsin2
		Tma7-ps
		2310015A10Rik
		Rd3
		Tet2
		Msl2
		Slc25a29
		Mdp1
		Mtcp1
		Mfsd8
		Rrp1b
		Slc30a5
		Aggf1
		A430105J06Rik
		Ctsf
		Ilkap
		Akap8
		Klc3
		Engase
		Pdcl
		Gigyf2
		Rbm33
		Gm17354
		Med31
		Zdhhc5
		Casp2
		Gm44136
		Neurod1
		Tsga10
		Poldip3
		B930059L03Rik
		Sirt4
		Siglece
		Gm48604
		Klc4
		Lrba
		Cldn23
		B130024G19Rik
		Npat
		Zfp646
		Wrap53
		Polh
		Trp53bp2
		Sf3a2
		1500002C15Rik
		Rexo5
		Ttll4
		Gm11708
		Hipk3
		Pla2g7
		B3galt4
		B130055M24Rik
		Gpbp1
		Ctxn1
		Mir17hg
		Tmem229b
		Adprm
		Zfp322a
		Amigo3
		Aaas
		Prpf40a
		Mtfr1
		Apeh
		Tmem67
		2300009A05Rik
		Ccdc181
		Gtf3c2
		Esco1
		Rnf170
		Ttc37
		Glp2r
		Naa20
		Fam135a
		Gm37607
		Ergic3
		Rad51
		4933421O10Rik
		Gm26621
		Hmgcr
		Ccnj
		Ube4a
		Wrap73
		Tgm4
		Rangrf
		Map3k3
		Prdm1
		Megf8
		Bfar
		Tbl3
		Mef2b
		2610301B20Rik
		Ybx1
		Arhgap24
		Gm45110
		Gm9938
		Eif4g2
		Wdr17
		Cc2d2a
		Cyp2u1
		Irf3
		Purb
		Nxnl2
		Zfp445
		Gtf2h1
		Gm33843
		Oard1
		Stam2
		Psmc3ip
		Rnf113a1
		Msh3
		Rdh12
		1110051M20Rik
		Ccdc117
		Atxn1
		Asxl2
		2310009A05Rik
		Rps6kb1
		Top1mt
		Dhodh
		Arv1
		Pou6f1
		Homer3
		Rorb
		Pcmtd2
		Fut10
		Prpf40b
		Scamp2
		Btg4
		Grm8
		Edem3
		Tango6
		Gm48677
		Frmpd1
		Ormdl3
		Slc25a19
		Tex14
		Unk
		Zfp592
		Atp8a2
		Setd2
		Gm44981
		Ubiad1
		Ncapd3
		Maf1
		Gpc2
		Slco1c1
		Trmt12
		Nudt5
		Pcbp4
		Fam227a
		Xrcc6
		Ppt2
		Snta1
		Cep89
		Ccdc151
		Gm44856
		Gm42463
		C2cd6b
		Gm26801
		Bend7
		Sirt3
		Poc5
		Lrp4
		Fam53b
		Anapc15
		Gucy2f
		Nme5
		Cuedc1
		1700071M16Rik
		Nup214
		Gm13115
		Haus6
		Hexdc
		Ndufb11
		Gm5466
		Uggt1
		Gpr152
		1700120C14Rik
		Gm36948
		Rab5if
		Jrkl
		Calcoco1
		Zcrb1
		Ppp1r16a
		Snx12
		Nedd1
		Herc4
		Gm18310
		Zfp605
		Pik3ca
		Pptc7
		Coq2
		Pold3
		Arl13b
		Cetn2
		Lsm7
		Rars2
		Ppip5k1
		Gm16982
		Amer2
		Gm43857
		Znrd1as
		Coro7
		Drd4
		Eral1
		Glb1l3
		BC003965
		G730003C15Rik
		2610017A05Rik
		Eml1
		Gm15506
		Camk2d
		Tmem258
		Mpped2
		Gm17690
		Alpl
		AA465934
		Tarbp2
		Fbxo8
		Tma16
		Cebpz
		Nedd4l
		4931406P16Rik
		Hist4h4
		AC110166.1
		Farsb
		Adipor1
		Vps72
		Cc2d1b
		Ppef2
		Csde1
		Ubn2
		Mrpl28
		Dnajc18
		Acad8
		Ube3c
		B130034C11Rik
		Zc3h4
		Tsg101
		Tob1
		Nipbl
		Aste1
		Gm43858
		2810405F17Rik
		Senp5
		C130080G10Rik
		Zfp787
		Gas6
		Wdr66
		Ecsit
		Usp21
		Ppm1d
		Mmd
		Cdnf
		Rcan1
		Zbtb6
		Snhg1
		Gm44813
		Eml3
		Gm9958
		Gnb5
		Plk4
		Cacna1f
		Cwc22
		Elfn1
		Cmah
		Ap4e1
		Ctu1
		Zfp282
		Unc13b
		Polrmt
		Rab30
		Phlpp2
		Gabpb1
		1700030K09Rik
		Tas1r1
		BC037032
		Mtdh
		Gm37764
		Fbxl5
		Zfp81
		Rpl29-ps2
		Sp1
		Bace1
		Wdr73
		Foxred1
		Ypel2
		Slc25a5
		Rnf10
		Ccdc96
		Spef2
		Naf1
		Rnf5
		Exosc4
		Trip10
		Fam110a
		Ankrd66
		Ddb2
		Vps54
		Kif18a
		Slc25a10
		Rab28
		B230354K17Rik
		Fgd4
		Ribc2
		Gid4
		Fbrs
		Slc9a5
		C1ql3
		Hmgb2
		Tbc1d8
		Cep152
		Tub
		Tex9
		Rmnd1
[truncated: 2,437 more rows]
[truncated: 1 more columns]
