# Supplementary material for: A combination treatment based on drug repurposing demonstrates mutation-agnostic efficacy in pre-clinical retinopathy models
Source: Nat Commun. 2024 Jul 15;15:5943. doi: 10.1038/s41467-024-50033-5 (PMC11251169; doi:10.1038/s41467-024-50033-5)
Supplement: Supplementary file 7 — Supplementary Data 4 [file 41467_2024_50033_MOESM7_ESM.xlsx]

## Sheet: Top5000,organized by fold-chang
Gene	chip.B6_F1_S1_x	chip.B6_F2_S2_x	chip.B6_M4_S3_x	chip.B6_M5_S4_x	chip.RD10_CM5_S15	chip.RD10_CF3_S14	chip.RD10_CF2_S13	chip.RD9_CM3_S7	chip.RD10_CF1_S12	chip.RD9_CM4_S8	chip.RD8_CM1_S5	chip.RD9_CF1_S6	baseMean_x	log2FoldChange_x	lfcSE_x	pvalue_x	padj_x	chip.B6_F1_S1_y	chip.B6_F2_S2_y	chip.B6_M4_S3_y	chip.B6_M5_S4_y	chip.RD10_DR_M3_S24	chip.RD10_DR_M2_S23	chip.RD10_DR_F4_S22	chip.RD10_DR_F1_S21	baseMean_y	log2FoldChange_y	lfcSE_y	pvalue_y	padj_y	chip.B6_F1_S1	chip.B6_F2_S2	chip.B6_M4_S3	chip.B6_M5_S4	chip.RD9_DF1_S9	chip.RD9_DF2_S10	chip.RD9_DM4_S11	chip.RD10_DF2_S17	chip.RD10_DF1_S16	chip.RD10_DM3_S18	chip.RD10_DM4_S19	chip.RD10_DM5_S20	baseMean	log2FoldChange	lfcSE	pvalue	padj		Average readcount, between groups
C4b	944	782	2199	348	22315	18003	15677	18620	13725	17080	20144	28837	12410	3.64	0.39	4.179e-23	1.273e-21	944	782	2199	348	11584	8486	8846	13456	5437.78	2.56	0.55	5.52e-08	1.688e-06	944	782	2199	348	18039	14637	18168	18754	17268	17755	16881	17813	11196.6	3.5	0.38	1.555e-23	1.019e-21		9681.48
Serping1	806	462	1094	267	7760	6636	5488	6444	5356	5703	7768	9715	4511.62	2.94	0.31	2.424e-23	7.545e-22	806	462	1094	267	4164	3410	3668	5419	2268.07	2.07	0.48	3.308e-07	8.589e-06	806	462	1094	267	7000	5024	6262	7068	6151	5998	5689	6510	4092.58	2.74	0.32	4.342e-20	1.931e-18		3624.09
Gfap	2525	2521	1987	2289	20294	12655	12712	19525	14788	17658	19501	42787	13294	2.71	0.3	1.282e-21	3.333e-20	2525	2521	1987	2289	12289	11867	17340	17076	7991.78	2.41	0.12	2.412e-84	7.109e-81	2525	2521	1987	2289	16141	13202	16623	13804	13127	14844	15093	15151	10020.2	2.35	0.1	2.303e-128	2.091e-124		10435.3
A2m	1649	770	2673	623	17086	13089	11422	15418	12780	13713	11605	24063	9840.79	2.87	0.38	3.83e-16	6.027e-15	1649	770	2673	623	6016	5258	6896	9345	3928.22	1.42	0.67	0.0001008	0.001389	1649	770	2673	623	16597	14650	14636	18139	20564	10674	13912	13338	9993.25	2.88	0.36	4.661e-18	1.64e-16		7920.75
Ctss	1011	942	1120	1191	7984	8027	5492	7068	7524	6112	8691	8151	4984.29	2.54	0.08	1.271e-213	2.349e-209	1011	942	1120	1191	5490	4875	3810	6617	2953.82	2.04	0.12	6e-67	1.061e-63	1011	942	1120	1191	7645	5374	8001	8784	7870	7863	9170	7369	5188.74	2.55	0.1	1.459e-138	2.65e-134		4375.62
Fgf2	1480	1560	1195	1521	5333	4944	6698	6650	8089	6916	5452	7606	4646.67	1.91	0.17	1.481e-30	9.671e-29	1480	1560	1195	1521	10316	9699	10945	10993	5620.78	2.64	0.09	4.002e-202	1.415e-197	1480	1560	1195	1521	9931	8015	11970	6371	7324	8855	8358	6841	5774.93	2.22	0.14	3.47e-58	3.502e-55		5347.46
H2-K1	1384	1133	1870	1235	7999	9448	5917	7605	6250	6499	9630	8003	5281.92	2.16	0.13	1.802e-62	1.306e-59	1384	1133	1870	1235	6653	5751	4521	7300	3542.35	1.81	0.23	1.181e-16	1.285e-14	1384	1133	1870	1235	7148	5351	6965	8669	8354	8189	8998	7127	5236.25	2.09	0.15	1.167e-47	6.143e-45		4686.84
Gabra2	1457	1460	1145	1712	8330	7141	4877	6840	6659	5493	7742	6803	4706.62	1.96	0.09	5.892e-116	2.721e-112	1457	1460	1145	1712	5582	4953	5368	5198	3215.17	1.65	0.1	3.782e-59	4.612e-56	1457	1460	1145	1712	7741	5707	6983	5652	6565	5341	6224	6987	4486.74	1.84	0.09	8.526e-99	3.871e-95		4136.18
Serpina3n	1696	283	2568	223	15429	12297	9329	11679	9203	10247	10931	22132	8309.61	2.56	0.59	1.194e-07	7.749e-07	1696	283	2568	223	5336	4473	6358	7079	3334.47	0.38	0.6	0.01435	0.08429	1696	283	2568	223	11751	10143	11077	16956	17330	10316	10958	11734	8200.14	2.47	0.6	1.193e-07	1.104e-06		6614.74
Mt1	2428	2530	3113	2103	14401	16532	9519	10629	10837	13601	8013	32340	9991.58	2.08	0.35	5.248e-11	4.949e-10	2428	2530	3113	2103	6611	5905	7581	9680	4779.16	1.28	0.14	1.283e-21	2.192e-19	2428	2530	3113	2103	12980	12269	13369	11694	11635	12324	11273	13610	8672.8	1.96	0.12	1.24e-61	1.733e-58		7814.51
S1pr3	1295	1345	1746	993	7021	4465	3651	6196	4294	5084	5922	8817	4016.04	1.73	0.23	7.621e-16	1.162e-14	1295	1345	1746	993	4127	3677	4314	4881	2683.88	1.4	0.15	2.413e-21	4.007e-19	1295	1345	1746	993	7500	4969	5557	5813	5530	4300	5621	5378	3947.54	1.71	0.13	7.63e-39	2.31e-36		3549.15
B2m	2082	1552	4899	1748	11548	16215	8393	11411	9483	8888	14499	12299	8131.51	1.73	0.34	5.224e-09	3.974e-08	2082	1552	4899	1748	10839	8919	6461	9443	5515.67	0.99	0.58	0.0003741	0.004265	2082	1552	4899	1748	10326	8541	10267	14605	11681	11067	12570	9950	7873.67	1.6	0.34	4.191e-08	4.154e-07		7173.62
H2-D1	2672	2718	3327	2955	10100	11467	7510	9083	8746	8615	11597	9675	7053.5	1.46	0.08	1.074e-69	1.102e-66	2672	2718	3327	2955	9446	8073	7591	9933	5601.6	1.36	0.09	3.881e-48	3.119e-45	2672	2718	3327	2955	9817	7274	10237	11745	10636	10334	11365	9261	7333.36	1.47	0.1	1.471e-47	7.633e-45		6662.82
Crym	3706	4182	4216	4991	16092	12323	9760	16953	11977	15856	13972	17955	10524.1	1.49	0.12	1.463e-36	1.748e-34	3706	4182	4216	4991	12779	10775	11193	16064	8101.43	1.34	0.08	8.479e-61	1.199e-57	3706	4182	4216	4991	13731	11499	16970	13197	12024	12490	14155	12511	9838.14	1.34	0.08	2.357e-60	2.762e-57		9487.9
Lrrc2	2524	2943	2024	2940	3217	3315	5744	5789	7697	6860	3580	5016	4287.94	0.58	0.29	0.01049	0.03187	2524	2943	2024	2940	12280	11807	14724	14813	7577.21	2.14	0.1	5.813e-98	2.569e-94	2524	2943	2024	2940	11387	8533	12976	6522	6812	8948	8259	5724	6324.99	1.35	0.21	4.762e-12	8.121e-11		6063.38
Egr1	3829	4538	4291	4038	9412	10048	11905	13577	9049	9635	13015	28658	9792.79	1.21	0.32	3.169e-06	1.733e-05	3829	4538	4291	4038	14017	14949	9058	16551	8513.39	1.47	0.13	3.724e-29	1.145e-26	3829	4538	4291	4038	78208	43848	5811	16479	17119	10905	17536	14398	17397.4	1.34	0.74	0.0004684	0.002288		11901.2
Stat3	5915	6276	6138	5529	17432	14946	13011	16836	15163	17294	15238	24755	12754.6	1.21	0.14	9.518e-21	2.295e-19	5915	6276	6138	5529	18709	17117	21282	20006	12121.5	1.47	0.09	3.069e-56	3.101e-53	5915	6276	6138	5529	19651	17097	22046	16005	16215	17940	17689	16438	13350.9	1.27	0.1	2.909e-37	7.887e-35		12742.3
Prelp	2755	2155	2687	1725	9824	7314	6958	8287	6991	7062	9083	8720	5873.77	1.49	0.13	2.613e-31	1.815e-29	2755	2155	2687	1725	5198	5011	4923	6751	3777.28	0.92	0.16	1.31e-10	6.49e-09	2755	2155	2687	1725	9785	6029	8224	7974	8037	6550	6568	7845	5577.21	1.36	0.13	6.383e-26	5.507e-24		5076.09
Ttr	1958	2019	3050	1724	10179	11705	5998	7604	10160	7799	5561	12756	6411.42	1.68	0.25	4.714e-13	5.491e-12	1958	2019	3050	1724	980	1729	1752	3153	2042.19	-0.13	0.21	0.2058	0.567	1958	2019	3050	1724	10453	16614	8055	33491	38349	6217	10355	10068	11138.6	2.08	0.57	1.45e-06	1.135e-05		6530.74
Pcolce	926	855	2841	514	3472	4055	5453	4830	4427	5231	3570	4838	3348.46	1.19	0.45	0.0001588	0.0006753	926	855	2841	514	4653	4589	4515	6718	3045.48	0.78	0.68	0.001773	0.01572	926	855	2841	514	6414	6264	7535	7682	6060	5762	4885	4581	4311.67	1.64	0.42	9.996e-07	8.039e-06		3568.54
Notch1	2244	2450	2454	2199	7564	6451	6022	7201	5689	6746	6689	7760	5100.42	1.28	0.09	1.918e-48	6.327e-46	2244	2450	2454	2199	5548	5257	6160	6085	3918.41	1.07	0.09	1.935e-36	8.66e-34	2244	2450	2454	2199	7281	6606	7938	6631	6394	6306	6289	6728	5084.24	1.22	0.09	4.809e-44	1.878e-41		4701.02
Hexb	1937	1546	2156	1929	6898	5844	4495	5410	5328	4874	6500	5352	4175.4	1.29	0.09	5.45e-48	1.721e-45	1937	1546	2156	1929	4820	3978	3786	5530	3096.99	0.99	0.13	1.764e-17	2.072e-15	1937	1546	2156	1929	5795	4137	5593	6089	5947	5007	6075	5388	4109.27	1.22	0.1	6.862e-38	1.947e-35		3793.89
Apoe	44487	32907	60298	28341	184623	166402	119215	152597	135555	135109	175924	160276	110995	1.58	0.16	2.059e-24	7.178e-23	44487	32907	60298	28341	89171	87471	90133	105328	65461	0.57	0.32	0.0009664	0.009564	44487	32907	60298	28341	140937	94870	140767	171839	157707	122554	134076	149275	101370	1.34	0.21	7.831e-12	1.294e-10		92608.8
Itgb8	1783	1782	1937	1913	6748	5986	4334	5724	5507	4882	5836	9462	4452.16	1.42	0.14	1.231e-27	5.976e-26	1783	1782	1937	1913	3098	2956	3747	3165	2496.73	0.55	0.11	3.274e-09	1.275e-07	1783	1782	1937	1913	6011	6614	5578	7885	8670	4853	6241	6383	4751.19	1.49	0.13	4.986e-31	6.993e-29		3900.03
Ptprn	8788	8920	8292	8823	22480	19132	16097	25579	17385	25198	21409	23244	16560.9	1.02	0.12	4.092e-20	9.293e-19	8788	8920	8292	8823	27336	25875	25036	32885	17452.5	1.45	0.07	3.802e-103	2.241e-99	8788	8920	8292	8823	25155	17616	26164	20235	22181	18746	20349	20292	16421.6	0.98	0.07	1.599e-52	1.186e-49		16811.6
Pdpn	2445	2444	3573	2367	8742	7960	6017	7772	7376	6973	7714	11165	5967.9	1.27	0.14	4.725e-22	1.289e-20	2445	2444	3573	2367	5733	5354	6542	6317	4225.21	0.86	0.14	1.705e-11	9.571e-10	2445	2444	3573	2367	9421	7508	8564	8571	8250	7108	7733	8537	6103.73	1.28	0.11	1.742e-31	2.598e-29		5432.28
Sulf1	3755	4455	5203	4482	15146	14021	9883	14716	11965	12438	13957	16202	10072.4	1.34	0.09	2.249e-55	1.204e-52	3755	4455	5203	4482	8143	7575	9885	10001	6498.2	0.74	0.11	4.919e-14	3.935e-12	3755	4455	5203	4482	13722	11612	14433	13137	13137	11525	12453	13301	9674.07	1.22	0.08	3.431e-60	3.776e-57		8748.21
Clu	33359	31084	61687	27484	163300	145193	103909	134855	117758	122068	146539	161078	99314.6	1.49	0.22	2.217e-13	2.668e-12	33359	31084	61687	27484	78725	74143	69483	97648	57549.5	0.36	0.3	0.01082	0.06818	33359	31084	61687	27484	140700	101025	131355	184468	161959	110111	122435	133623	98137.5	1.39	0.25	5.671e-10	7.251e-09		85000.5
Cp	14601	14274	19083	12577	57005	35084	33495	45835	39608	37129	51916	59407	33482.5	1.27	0.14	5.065e-21	1.249e-19	14601	14274	19083	12577	32124	28073	32112	36558	23006.4	0.81	0.13	9.99e-12	5.781e-10	14601	14274	19083	12577	46492	33231	42810	40076	40603	36643	42658	44738	30976.8	1.1	0.11	2.642e-27	2.673e-25		29155.2
Kdr	13826	16516	14546	16260	52992	43422	31459	45704	39360	33984	56448	32543	31594.9	1.18	0.1	1.279e-33	1.117e-31	13826	16516	14546	16260	31244	27227	33052	35369	22792.6	0.83	0.06	2e-40	1.159e-37	13826	16516	14546	16260	33752	26051	35079	41066	45022	36728	49304	43168	29674.1	1.01	0.12	1.577e-19	6.636e-18		28020.5
Gckr	4517	5371	3640	4399	7240	6163	7369	10074	7739	9874	6852	9210	6761.13	0.56	0.16	0.0001166	0.0005074	4517	5371	3640	4399	15193	16429	19363	18452	10427.6	1.73	0.11	4.653e-54	4.447e-51	4517	5371	3640	4399	10330	9095	12684	7453	9400	9433	9040	7797	7517.34	0.71	0.13	1.564e-09	1.885e-08		8235.36
Kremen1	3139	3089	3609	3228	7162	6862	6322	8200	7418	7360	7428	8004	5820.55	0.91	0.09	2.356e-23	7.345e-22	3139	3089	3609	3228	7361	6842	8560	9684	5483.35	1.07	0.1	1.197e-30	3.92e-28	3139	3089	3609	3228	9336	7499	10076	8024	8020	7399	8011	7409	6314.79	1.01	0.08	2.232e-35	5.036e-33		5872.9
Krt18	2047	2231	2671	2519	3829	3515	3925	4269	4449	4699	3714	4059	3442.71	0.52	0.13	1.802e-05	8.872e-05	2047	2231	2671	2519	6980	6778	7956	8394	4738.5	1.45	0.09	1.348e-63	2.167e-60	2047	2231	2671	2519	8753	4899	7122	5837	6323	5214	5380	4406	4565.25	1	0.12	2.693e-18	9.793e-17		4248.82
Efemp1	4493	3506	5816	2970	16820	11430	10065	14747	12083	12209	17131	14668	10029.6	1.38	0.16	9.844e-20	2.167e-18	4493	3506	5816	2970	7810	7594	8358	9517	6112.41	0.44	0.26	0.002814	0.0231	4493	3506	5816	2970	14207	9856	12408	11718	11995	10363	11949	13827	9022.71	1.15	0.15	3.144e-16	9.042e-15		8388.24
Rassf4	1793	2099	2014	2042	6643	5575	4178	5965	4958	4760	5674	6659	4181.52	1.22	0.07	7.596e-66	7.016e-63	1793	2099	2014	2042	3571	3560	3594	4651	2830.13	0.72	0.07	3.413e-28	1.014e-25	1793	2099	2014	2042	5927	4336	5928	4727	4865	3960	4985	5075	3810.96	1.01	0.07	5.487e-56	5.111e-53		3607.54
Adamts5	2049	2171	2749	2140	7534	6429	4729	6837	4757	5584	6264	8320	4756.36	1.18	0.12	1.585e-25	6.087e-24	2049	2171	2749	2140	4185	4141	4726	4457	3249.98	0.68	0.11	6.309e-11	3.238e-09	2049	2171	2749	2140	6073	4846	6016	5884	5664	5401	6073	6479	4451.54	1.03	0.09	1.065e-31	1.66e-29		4152.63
Plce1	1880	2036	2030	2126	6197	6091	4566	5504	5286	4336	5815	6608	4200.42	1.2	0.07	1.118e-63	9.182e-61	1880	2036	2030	2126	3319	3068	3774	4154	2727.41	0.59	0.07	9.175e-17	1.004e-14	1880	2036	2030	2126	5635	4421	5782	4707	5498	4540	5297	5742	3970.11	1.06	0.06	5.956e-85	1.803e-81		3632.65
Nin	5715	6133	5313	6413	17651	15541	12555	14433	14116	13476	12813	10225	10841.1	0.96	0.11	3.788e-20	8.64e-19	5715	6133	5313	6413	12076	11745	15175	14071	9283.17	0.94	0.09	3.474e-28	1.024e-25	5715	6133	5313	6413	15136	10583	18250	12279	13347	14168	14516	14729	10922.4	0.94	0.09	3.772e-28	4.178e-26		10348.9
Pbxip1	3319	3246	5526	3078	11560	12484	8458	10251	9174	8728	10323	9942	7708.05	1.12	0.14	2.603e-17	4.596e-16	3319	3246	5526	3078	8227	7708	7645	11140	6024.63	0.69	0.3	0.0001632	0.002096	3319	3246	5526	3078	9625	7787	10318	11634	10403	9281	10888	9664	7589.82	1.03	0.15	2.037e-14	4.726e-13		7107.5
Tsc22d4	1976	1781	2291	1943	6617	5838	4279	5392	5208	4526	5685	7009	4201.8	1.2	0.1	5.632e-35	5.558e-33	1976	1781	2291	1943	3494	3374	3513	4530	2787.45	0.63	0.11	3.925e-11	2.084e-09	1976	1781	2291	1943	5117	3662	4816	5537	5229	4477	5186	5484	3802.6	0.98	0.1	2.026e-26	1.854e-24		3597.28
Gnb3	26203	28376	25859	28522	54909	57381	58556	61572	59340	61942	56564	69800	47946.7	0.88	0.11	2.08e-17	3.716e-16	26203	28376	25859	28522	59491	58976	54617	80232	43632.4	0.98	0.08	1.365e-40	8.046e-38	26203	28376	25859	28522	71862	61571	74973	57432	62810	66034	66880	57929	50570.2	0.94	0.09	1.392e-28	1.6e-26		47383.1
Cav1	2895	3082	3459	4067	11456	9419	6965	7904	8664	6236	12021	11753	6989.05	1.18	0.12	2.892e-23	8.92e-22	2895	3082	3459	4067	5778	5619	6729	5646	4557.69	0.57	0.11	2.962e-09	1.165e-07	2895	3082	3459	4067	8097	6394	7498	8261	9032	8161	9796	10216	6482.89	1	0.11	7.091e-23	4.293e-21		6009.88
Fos	2692	3214	2117	2394	3359	3235	4716	4518	3586	3843	4663	23818	3475.41	0.34	0.15	0.01654	0.04787	2692	3214	2117	2394	8079	7908	7849	9021	5189.28	1.42	0.11	9.334e-38	4.649e-35	2692	3214	2117	2394	25024	14350	3834	6471	7481	5144	6757	5845	6781.43	0.97	0.51	0.001126	0.005063		5148.71
Ildr2	2703	2664	3398	2675	9687	7630	6059	7666	6598	6304	8907	9069	5858.21	1.16	0.1	3.972e-35	3.977e-33	2703	2664	3398	2675	4846	4545	4921	5646	3837.71	0.53	0.11	1.004e-08	3.576e-07	2703	2664	3398	2675	7321	5889	7163	7677	7923	6516	7965	8014	5597.79	1.03	0.09	1.512e-30	2.042e-28		5097.9
Ddr1	9716	8875	11780	9052	30853	28175	20209	24332	23457	21492	26404	27691	19405.1	1.09	0.09	1.578e-33	1.358e-31	9716	8875	11780	9052	17931	16168	17187	22362	13766.3	0.62	0.12	1.245e-09	5.217e-08	9716	8875	11780	9052	27799	18827	24733	26909	24954	22397	26153	26302	19000.6	1	0.1	1.312e-27	1.389e-25		17390.7
Vsx2	13346	13967	15603	15521	48377	43021	32454	38161	36215	31782	42892	40367	29726.6	1.17	0.06	1.324e-94	3.262e-91	13346	13967	15603	15521	22596	23592	21714	28259	18889.6	0.48	0.07	4.154e-13	2.909e-11	13346	13967	15603	15521	45605	29439	39315	34060	38176	29941	37132	40705	28114.5	1.02	0.06	7.156e-60	7.645e-57		25576.9
Plpp3	3093	3167	3807	3395	10706	9374	6361	9517	7523	8499	9245	9796	6756.64	1.13	0.08	5.337e-47	1.603e-44	3093	3167	3807	3395	6026	5531	6100	7045	4650.07	0.63	0.08	1.603e-15	1.548e-13	3093	3167	3807	3395	8429	5527	8770	7728	7823	7072	7840	8776	6034.6	0.88	0.08	1.655e-31	2.484e-29		5813.77
Sulf2	4987	5447	5195	5414	14737	13537	9723	13671	11646	12243	14017	15109	10085.6	1.06	0.06	3.159e-63	2.432e-60	4987	5447	5195	5414	9903	9139	10328	11543	7531.68	0.73	0.06	7.317e-40	4.173e-37	4987	5447	5195	5414	13660	10258	12703	11010	12163	10316	11250	11772	9171.7	0.84	0.05	3.093e-60	3.511e-57		8929.68
Csmd2	2421	2399	2249	2347	7680	6596	5324	6505	4911	5586	5497	6777	4679.47	1.11	0.09	2.095e-36	2.45e-34	2421	2399	2249	2347	4159	3731	4205	4756	3205.07	0.6	0.08	6.76e-17	7.47e-15	2421	2399	2249	2347	5310	5396	5665	5124	5003	5766	6380	6007	4370.05	0.92	0.11	1.525e-18	5.728e-17		4084.86
Agrn	9581	11476	10234	9662	25629	26240	22661	24277	20566	20542	23223	25047	18512.5	0.94	0.08	4.394e-32	3.293e-30	9581	11476	10234	9662	20787	18894	19706	26372	15332.5	0.82	0.08	9.475e-25	2.107e-22	9581	11476	10234	9662	20635	19359	22795	24311	24382	24708	25301	23066	18208.8	0.85	0.1	2.196e-18	8.066e-17		17351.2
Mlc1	6178	6630	6222	6925	21854	17146	12404	16295	15547	13707	18809	18468	12786.9	1.11	0.07	5.285e-61	3.684e-58	6178	6630	6222	6925	10771	10228	9652	14244	8618.64	0.54	0.08	2.649e-14	2.168e-12	6178	6630	6222	6925	17424	11895	16125	14267	15541	13119	16750	16927	11835.8	0.92	0.06	3.596e-64	5.442e-61		11080.4
Prdx6	5785	5403	7205	5323	21850	19900	13840	15948	15432	13643	16940	19577	12843.3	1.25	0.11	1.399e-32	1.095e-30	5785	5403	7205	5323	8687	8930	9058	11697	7602.9	0.38	0.12	5.94e-05	0.0008796	5785	5403	7205	5323	15713	10105	14372	15671	14576	12442	13586	17276	10995.9	0.91	0.11	1.841e-18	6.833e-17		10480.7
Chst2	3356	3019	3666	3631	11562	10168	6891	9085	8546	7892	11028	8165	6945.13	1.15	0.08	9.126e-47	2.676e-44	3356	3019	3666	3631	5665	5567	5141	6825	4502.94	0.5	0.09	2.528e-10	1.202e-08	3356	3019	3666	3631	8673	5445	8796	7299	8085	7542	8408	9443	6186.16	0.89	0.09	1.683e-24	1.223e-22		5878.08
Utp14b	2238	2331	1908	2378	8224	5699	4283	6867	5096	5262	5762	4852	4381.36	1.1	0.1	1.562e-27	7.524e-26	2238	2331	1908	2378	3683	3258	3916	3678	2866.63	0.46	0.09	1.992e-08	6.74e-07	2238	2331	1908	2378	6067	5824	5531	4882	4444	4543	5783	6502	4223.13	0.97	0.13	6.278e-17	1.944e-15		3823.71
Rnf213	1732	2146	2997	1491	6174	6304	4802	5289	4402	4181	4688	4922	3954.86	0.97	0.15	1.478e-11	1.472e-10	1732	2146	2997	1491	7622	3850	4621	4676	3535.09	0.6	0.4	0.001573	0.01424	1732	2146	2997	1491	4215	4207	5414	5396	5968	5691	6067	4987	4049.84	0.95	0.17	4.378e-10	5.698e-09		3846.6
Isl1	3894	4755	3956	4829	12895	11960	9152	10698	9640	8197	11921	11026	8243.47	1.04	0.06	1.786e-59	1.199e-56	3894	4755	3956	4829	7305	7105	6600	8863	5760.84	0.54	0.07	1.546e-17	1.834e-15	3894	4755	3956	4829	11249	8657	9966	9817	10853	8191	11126	10758	7854.45	0.9	0.06	4.102e-47	2.013e-44		7286.25
Msn	2153	2031	3260	2030	6719	7640	4712	5912	5374	5272	6301	9381	4865.9	1.12	0.16	5.129e-14	6.534e-13	2153	2031	3260	2030	4208	3687	5059	4850	3331.03	0.42	0.23	0.002356	0.01992	2153	2031	3260	2030	6022	5155	5758	6730	6055	5176	5284	5557	4441.67	0.92	0.13	7.215e-14	1.558e-12		4212.87
Ankrd6	2046	2349	1981	2267	6250	5558	4134	5166	4929	4288	5826	5577	4038.32	1.02	0.06	2.329e-71	2.531e-68	2046	2349	1981	2267	3410	3403	3634	4341	2857.26	0.54	0.07	1.554e-17	1.837e-15	2046	2349	1981	2267	5170	4178	5168	4800	5278	4617	5226	5193	3877.49	0.89	0.06	8.111e-53	6.405e-50		3591.02
Fxyd1	2294	2174	3209	2313	7953	7954	5532	6823	6096	5871	7245	7979	5236.6	1.19	0.11	7.29e-31	4.836e-29	2294	2174	3209	2313	3792	3765	3929	4457	3182.57	0.36	0.13	0.0002628	0.003168	2294	2174	3209	2313	6059	4271	6272	7110	7154	5188	5511	5804	4588.56	0.89	0.12	1.387e-15	3.707e-14		4335.91
Inf2	2210	2240	2610	2073	6990	6976	5273	6069	5069	4713	6336	5988	4534.15	1.1	0.09	1.741e-37	2.297e-35	2210	2240	2610	2073	3450	3294	3753	4650	2967.31	0.44	0.11	1.748e-06	3.908e-05	2210	2240	2610	2073	5244	4171	5136	6398	5766	4880	5673	5498	4169.87	0.89	0.1	3.286e-20	1.488e-18		3890.44
Fgfr1	2597	2417	4317	2274	9647	8694	6346	7676	6765	6783	7821	10880	6099.24	1.16	0.16	2.095e-14	2.773e-13	2597	2417	4317	2274	5042	4559	4755	5632	3871.3	0.25	0.21	0.03381	0.1627	2597	2417	4317	2274	8118	5899	7994	8570	7563	6937	7068	8430	5776.09	1.02	0.15	2.255e-13	4.566e-12		5248.88
Ndnf	10511	12680	11209	12232	34470	28848	22343	28750	25637	22221	29685	31402	21633.8	1	0.06	3.36e-64	2.821e-61	10511	12680	11209	12232	19745	18296	20521	21500	15475.1	0.55	0.06	4.068e-23	8.035e-21	10511	12680	11209	12232	28189	21675	27708	22747	26654	23082	27583	28530	20296.8	0.84	0.06	2.669e-46	1.227e-43		19135.2
Fn1	4352	4866	4062	3668	10704	10653	8831	9999	8372	7845	9398	14883	7865.46	0.95	0.14	2.014e-13	2.435e-12	4352	4866	4062	3668	8095	7501	8726	8699	6094.75	0.7	0.11	1.596e-12	1.013e-10	4352	4866	4062	3668	8086	7189	9290	9483	9395	9486	10161	8972	7194.98	0.74	0.11	8.642e-13	1.61e-11		7051.73
Sh3pxd2b	1985	2153	2571	1900	6070	5713	4084	5740	4041	4785	5501	6347	4080.96	1.01	0.11	2.23e-23	6.977e-22	1985	2153	2571	1900	3801	3630	4015	4209	2965.53	0.59	0.11	3.7e-09	1.428e-07	1985	2153	2571	1900	4468	3807	5286	4871	4898	4622	4781	4791	3717.71	0.79	0.1	1.975e-17	6.53e-16		3588.07
Olfm2	2023	1893	2232	2332	5457	5401	3813	4477	4428	3992	5096	6692	3842.91	0.94	0.11	5.882e-20	1.318e-18	2023	1893	2232	2332	3786	3423	3746	4547	2918.5	0.63	0.08	1.023e-16	1.116e-14	2023	1893	2232	2332	5403	3830	4949	4261	4402	4472	4729	5023	3662.39	0.81	0.08	2.32e-28	2.625e-26		3474.6
Gldc	4310	3461	5461	2872	13422	8593	9028	11842	9301	9866	12249	9512	8029.56	1.06	0.16	4.37e-13	5.106e-12	4310	3461	5461	2872	7233	6911	6813	9070	5635.71	0.37	0.24	0.006102	0.04306	4310	3461	5461	2872	10712	7062	11011	10746	11185	8983	9559	11265	7724.23	0.94	0.15	4.897e-12	8.347e-11		7129.83
Gpr179	9160	11149	9239	9771	29172	28882	23226	25818	21101	19731	22723	27316	19069.1	1.07	0.09	9.746e-34	8.635e-32	9160	11149	9239	9771	14343	14498	16321	18519	12591.6	0.45	0.08	1.815e-10	8.781e-09	9160	11149	9239	9771	21632	20578	22970	20521	22366	20916	23995	22304	17313.5	0.84	0.08	2.605e-26	2.354e-24		16324.7
Nr4a1	2514	3070	1691	2266	3948	3193	2939	3715	3183	3760	3539	7525	3367.45	0.38	0.24	0.05555	0.1379	2514	3070	1691	2266	6246	6104	6741	6862	4277.49	1.2	0.14	3.215e-19	4.323e-17	2514	3070	1691	2266	10691	8768	3792	5181	5253	4234	4546	4652	4585.37	0.7	0.33	0.001605	0.006949		4076.77
Grm6	8175	9774	7866	8907	24951	25497	19687	22743	16851	17490	18157	23407	16365.6	1.01	0.1	1.522e-24	5.396e-23	8175	9774	7866	8907	12128	12924	14223	17722	11185.3	0.45	0.09	6.253e-09	2.325e-07	8175	9774	7866	8907	20955	18093	19915	16919	18066	18146	20014	19614	15043.1	0.81	0.08	5.729e-24	3.919e-22		14198
Aqp4	7483	7974	7771	8262	23346	17142	13038	23732	17043	18798	21355	16744	14632.8	0.99	0.1	2.802e-26	1.166e-24	7483	7974	7771	8262	13630	12448	12665	14055	10313.8	0.52	0.06	4.568e-22	8.158e-20	7483	7974	7771	8262	18438	12870	19603	15441	16070	13283	16992	18676	13060.9	0.74	0.06	1.152e-32	1.956e-30		12669.1
Sdk2	3184	3341	3545	2801	8974	6798	6479	8084	5814	6228	8125	7925	5737.95	0.9	0.1	2.787e-22	7.789e-21	3184	3341	3545	2801	5927	4871	5904	6301	4384.52	0.56	0.11	5.044e-09	1.898e-07	3184	3341	3545	2801	6732	5307	7602	7649	7061	7006	7472	7495	5573.64	0.79	0.1	3.974e-17	1.265e-15		5232.04
Tmem176b	1739	1401	3399	1314	6227	6883	4354	5352	4784	4721	5480	6536	4179.54	1.07	0.27	2.257e-06	1.254e-05	1739	1401	3399	1314	3643	3469	3746	5389	2924.56	0.28	0.29	0.02703	0.1376	1739	1401	3399	1314	5990	3961	5122	7139	5430	4418	4482	4922	3942.74	0.88	0.28	3.064e-05	0.0001897		3682.28
Fam129b	2519	2202	3360	2332	7158	6894	4731	5821	5139	5170	6541	10652	5008.93	0.99	0.17	1.62e-10	1.445e-09	2519	2202	3360	2332	4132	4092	4346	4883	3416.28	0.42	0.14	7.8e-05	0.001117	2519	2202	3360	2332	6533	4558	5636	6422	6052	5244	5495	6082	4538.59	0.79	0.11	9.451e-14	2.01e-12		4321.27
Sorl1	9468	11143	9426	9156	27830	23815	17978	25782	19325	19709	24430	23712	17793	0.95	0.07	5.864e-41	1.078e-38	9468	11143	9426	9156	15825	13873	15312	17938	12503.9	0.43	0.08	9.849e-09	3.516e-07	9468	11143	9426	9156	21315	17425	23623	21522	21627	18967	22871	22587	16822.7	0.8	0.07	3.874e-29	4.608e-27		15706.5
Nav1	7547	9050	7571	7593	18101	16915	14927	17679	13752	14169	17597	18098	13175.6	0.79	0.08	1.884e-26	8.012e-25	7547	9050	7571	7593	14867	13521	14641	16402	11109.4	0.67	0.08	4.592e-20	6.709e-18	7547	9050	7571	7593	14660	14378	17147	17074	17240	15542	18031	15666	13064.8	0.71	0.09	3.563e-16	1.02e-14		12449.9
Klhl29	3111	3626	2916	3693	5153	4681	5038	5669	5477	5099	5635	6224	4608.28	0.44	0.1	5.293e-06	2.803e-05	3111	3626	2916	3693	7980	7241	9091	8116	5535.43	1.06	0.09	2.809e-33	1.057e-30	3111	3626	2916	3693	8395	6097	8425	5567	6413	6246	6223	5996	5371.99	0.67	0.1	5.381e-13	1.038e-11		5171.9
Nav2	1948	2344	2367	2140	5908	5052	4221	5060	3538	4172	4976	5761	3819.85	0.87	0.09	2.05e-21	5.234e-20	1948	2344	2367	2140	3670	3285	4434	3693	2925.57	0.51	0.12	1.733e-07	4.822e-06	1948	2344	2367	2140	4279	4355	5100	5194	4843	4538	4979	4641	3776.29	0.79	0.09	6.504e-19	2.546e-17		3507.24
Col9a3	2803	1703	2905	1295	6099	3887	4320	5362	4308	5000	5731	4876	3909.77	0.79	0.22	4.215e-05	0.0001965	2803	1703	2905	1295	4426	4459	4599	6577	3487.17	0.5	0.34	0.002936	0.02386	2803	1703	2905	1295	5335	4472	5034	7268	7432	4944	4704	4885	4243.85	0.81	0.26	5.393e-05	0.0003184		3880.26
Hdac7	2104	2026	2892	1935	5751	6183	5141	5533	4066	4858	4600	5814	4116.32	0.94	0.13	7.591e-14	9.52e-13	2104	2026	2892	1935	3554	3215	3588	4850	2949.28	0.42	0.15	0.0001161	0.001572	2104	2026	2892	1935	4262	4343	4746	5804	4811	4826	5081	4573	3842.15	0.74	0.14	1.396e-09	1.69e-08		3635.92
Agtpbp1	18018	21013	16422	21754	29800	25861	30282	34503	33180	30045	29449	30258	26306.8	0.41	0.11	0.0001327	0.0005716	18018	21013	16422	21754	44810	41926	51656	50158	32077.8	1.07	0.08	1.994e-39	1.102e-36	18018	21013	16422	21754	41987	35697	49399	29687	33496	38295	36413	33127	30360.2	0.61	0.11	1.105e-08	1.188e-07		29581.6
Abhd2	2760	2879	3382	2783	7509	7052	4759	6964	5660	5438	7042	7616	5126.83	0.87	0.08	1.497e-25	5.768e-24	2760	2879	3382	2783	4138	4550	4870	5034	3733.17	0.38	0.1	9.155e-06	0.0001691	2760	2879	3382	2783	6461	5987	6234	8391	9322	5102	6167	6600	5305.13	0.84	0.13	1.974e-12	3.522e-11		4721.71
Sbno2	2262	2635	2375	2675	3970	3885	4242	4610	3951	4953	4129	13057	4280.92	0.62	0.32	0.01068	0.03234	2262	2635	2375	2675	4682	3976	5971	5753	3675.88	0.78	0.1	9.87e-16	9.831e-14	2262	2635	2375	2675	4694	4615	5520	4399	4880	5861	5766	4522	4073.65	0.69	0.11	1.152e-10	1.617e-09		4010.15
Adgrl2	4288	5435	4456	5120	13688	12205	9186	11693	8953	8700	12201	11038	8571.97	0.92	0.07	1.626e-41	3.212e-39	4288	5435	4456	5120	7129	7184	7587	8653	6097.15	0.43	0.06	8.064e-13	5.411e-11	4288	5435	4456	5120	9593	8262	10074	9383	10272	9345	10855	10915	7906.86	0.72	0.08	1.127e-22	6.709e-21		7525.33
Myo5b	2558	2870	4227	2866	6511	5932	5405	6599	5757	5733	6875	5905	4966.88	0.69	0.11	1.305e-10	1.177e-09	2558	2870	4227	2866	5460	5253	5219	6393	4253	0.52	0.14	4.708e-06	9.394e-05	2558	2870	4227	2866	7687	5631	8000	8135	7754	6221	7261	6972	5622.49	0.86	0.11	5.447e-16	1.519e-14		4947.46
Adgra2	2509	2400	3040	2341	7583	6487	5043	6231	5118	5050	6467	5098	4610.37	0.91	0.1	6.255e-23	1.864e-21	2509	2400	3040	2341	3708	3682	3677	4706	3198.73	0.32	0.11	0.0002882	0.003419	2509	2400	3040	2341	6253	4595	5678	5981	5857	5405	5909	6303	4527.02	0.83	0.09	7.089e-21	3.447e-19		4112.04
Zmiz1	12555	12858	13193	12099	34213	31499	22192	29726	24346	24971	31341	32897	22635.3	0.92	0.07	7.555e-39	1.168e-36	12555	12858	13193	12099	20401	19183	20704	21020	16213.5	0.43	0.08	4.732e-09	1.788e-07	12555	12858	13193	12099	28164	19659	29020	24859	27194	23112	26093	27891	20648.8	0.7	0.06	1.176e-30	1.594e-28		19832.5
Timp2	6426	6176	10213	6028	20451	20494	12971	17525	15296	14050	19664	18261	13420.2	0.96	0.13	9.915e-15	1.355e-13	6426	6176	10213	6028	11289	10768	10548	13069	9150.9	0.21	0.18	0.05273	0.2265	6426	6176	10213	6028	17422	12405	16383	20086	18745	14023	16321	17251	12947.6	0.83	0.14	4.784e-11	7.01e-10		11839.6
Frmd4a	3575	4187	3706	3931	10047	9250	6507	8382	7237	6608	8985	10037	6619.16	0.86	0.08	1.796e-30	1.163e-28	3575	4187	3706	3931	6050	5727	6193	6657	4903.19	0.45	0.06	5.772e-15	5.166e-13	3575	4187	3706	3931	8726	6317	8551	7338	8111	6877	7544	8125	6197.64	0.69	0.05	2.321e-49	1.429e-46		5906.66
Nfix	4192	4304	5461	4370	13391	11873	8530	10667	9624	8378	13380	10482	8376.98	0.96	0.09	4.1e-27	1.882e-25	4192	4304	5461	4370	6836	6502	6334	6921	5536.4	0.26	0.1	0.001537	0.01397	4192	4304	5461	4370	10035	7265	9363	11510	11152	8346	10138	11045	7805.67	0.76	0.1	1.977e-15	5.178e-14		7239.68
Slc2a13	2598	3153	2775	3184	6863	6122	4454	6145	5358	4895	7204	6394	4754.94	0.76	0.06	1.316e-36	1.578e-34	2598	3153	2775	3184	4745	4309	4985	5145	3777.69	0.48	0.06	1.764e-15	1.686e-13	2598	3153	2775	3184	7249	5268	6456	5312	6651	5121	6100	6288	4832.89	0.74	0.06	8.995e-37	2.385e-34		4455.17
Igsf9b	2501	3005	2526	2734	7365	6236	4927	6971	4584	4887	4891	5234	4498.9	0.79	0.1	3.577e-16	5.65e-15	2501	3005	2526	2734	4530	4239	4730	5025	3578.01	0.55	0.07	4.038e-17	4.636e-15	2501	3005	2526	2734	4544	4501	5820	4882	4852	5596	5892	5779	4269.24	0.63	0.11	3.4e-10	4.511e-09		4115.38
Begain	3047	3418	2905	3864	8549	8095	6576	8045	6339	6041	7361	7031	5738.93	0.88	0.07	6.819e-39	1.059e-36	3047	3418	2905	3864	4922	4646	4848	5609	4072.41	0.36	0.06	5.212e-10	2.366e-08	3047	3418	2905	3864	6305	5261	6781	7073	7284	6605	7957	7399	5471	0.73	0.09	1.839e-17	6.105e-16		5094.11
Tle3	3872	3846	3847	3897	11622	9771	6668	9424	7866	7992	7731	9716	6926.41	0.92	0.09	6.969e-27	3.098e-25	3872	3846	3847	3897	5746	5476	6058	5969	4763.92	0.34	0.08	7.572e-07	1.84e-05	3872	3846	3847	3897	8695	6183	8941	7017	7471	7591	7752	8668	6269.19	0.69	0.07	1.349e-21	7.113e-20		5986.51
Limch1	5500	6231	6173	5949	13268	11635	9906	12008	10577	10389	12284	11443	9341.58	0.69	0.05	5.817e-48	1.821e-45	5500	6231	6173	5949	10180	9724	9721	11689	7955.92	0.56	0.06	6.221e-22	1.078e-19	5500	6231	6173	5949	12420	9932	13926	11913	12281	11258	12328	11727	9647.8	0.69	0.06	6.398e-34	1.21e-31		8981.77
Sorcs1	5235	5343	5329	5497	14679	11690	8945	12593	9708	9369	13318	11086	9051.16	0.83	0.07	2.912e-37	3.723e-35	5235	5343	5329	5497	8478	8130	7977	9785	6828.51	0.45	0.06	9.51e-16	9.527e-14	5235	5343	5329	5497	10965	8324	10648	9909	11111	9592	11586	12200	8528.95	0.66	0.07	2.147e-22	1.228e-20		8136.21
Il33	3529	3324	4168	3935	11258	6968	7157	8403	7530	7183	9230	8873	6559.39	0.88	0.09	6.503e-22	1.752e-20	3529	3324	4168	3935	5118	5133	5340	6457	4542.45	0.29	0.09	6.946e-05	0.001006	3529	3324	4168	3935	9848	5921	8654	7597	8012	6714	7679	10093	6362.02	0.77	0.09	6.104e-18	2.116e-16		5821.29
Ptprf	9454	10021	12553	8722	26883	24442	18132	22298	19723	19198	24250	25740	17816.7	0.87	0.1	8.169e-20	1.812e-18	9454	10021	12553	8722	14765	14471	16576	18093	12849.8	0.34	0.12	0.0003013	0.003552	9454	10021	12553	8722	22794	16555	22155	24137	23220	19231	20490	21856	17003.2	0.72	0.1	2.813e-14	6.363e-13		15889.9
Gria1	3638	3839	3540	4080	9693	8176	6223	8097	7074	6258	9013	8790	6301.52	0.81	0.06	2.47e-40	4.366e-38	3638	3839	3540	4080	5859	5613	5845	6937	4812.85	0.45	0.05	1.987e-20	3.015e-18	3638	3839	3540	4080	8887	5877	7834	6713	7525	6831	7753	8267	6019.84	0.67	0.06	1.505e-28	1.724e-26		5711.4
Myo10	5135	6695	5108	4969	7614	7166	8567	8553	8474	8258	8690	8541	7227.9	0.34	0.12	0.003535	0.01187	5135	6695	5108	4969	12824	11348	14938	14240	9095.16	1.04	0.11	1.202e-22	2.286e-20	5135	6695	5108	4969	9937	8972	12626	9587	9152	10752	9679	9138	8267.62	0.53	0.11	4.633e-07	3.918e-06		8196.89
Zfhx4	4128	4643	4171	4091	11912	10128	8023	9787	8234	7344	9907	9753	7404.13	0.88	0.07	2.94e-36	3.363e-34	4128	4643	4171	4091	6574	5944	6897	6494	5283.23	0.34	0.09	4.898e-06	9.735e-05	4128	4643	4171	4091	8162	7037	9037	8764	9651	7704	8989	9296	6912.14	0.69	0.07	7.45e-22	4.027e-20		6533.17
Cdc42ep4	4201	4516	4765	4685	11756	9870	6901	9617	8583	8207	10669	11762	7671.29	0.82	0.08	9.369e-27	4.111e-25	4201	4516	4765	4685	6845	6586	6556	8044	5661.06	0.39	0.06	5.179e-12	3.109e-10	4201	4516	4765	4685	11121	7184	9336	9448	9419	7610	8889	10090	7334.92	0.69	0.06	5.164e-30	6.7e-28		6889.09
Wfs1	3359	3766	3525	3660	8476	6941	5235	7205	5875	6578	8435	8721	5778.02	0.74	0.08	2.625e-19	5.565e-18	3359	3766	3525	3660	6097	5444	5951	7046	4740.35	0.55	0.06	1.367e-22	2.572e-20	3359	3766	3525	3660	7502	5220	7038	6325	6697	6492	7568	6994	5503.45	0.6	0.06	1.474e-21	7.729e-20		5340.61
Dclk2	3415	3718	3170	3698	9025	8213	5943	7838	6136	6084	8115	7140	5828.2	0.8	0.06	3.287e-38	4.635e-36	3415	3718	3170	3698	5402	5045	5084	6646	4421.89	0.42	0.07	1.871e-11	1.042e-09	3415	3718	3170	3698	6836	5588	6975	6425	7537	6729	7922	7538	5615.81	0.67	0.08	1.45e-18	5.451e-17		5288.63
Nbl1	2860	2160	4177	2125	8472	7499	5372	6894	5695	5912	7400	6655	5237.81	0.92	0.15	1.294e-10	1.168e-09	2860	2160	4177	2125	4742	4266	4308	5900	3741.17	0.21	0.21	0.06096	0.2512	2860	2160	4177	2125	7067	4461	6475	7741	6670	5277	6386	7046	5006.87	0.76	0.16	1.128e-07	1.048e-06		4661.95
Soga1	2576	2674	2717	2422	6679	5964	4341	5694	4449	4705	5597	6075	4339.38	0.8	0.08	1.701e-25	6.498e-24	2576	2674	2717	2422	4037	3890	4299	4524	3329.86	0.43	0.09	2.1e-08	7.072e-07	2576	2674	2717	2422	5291	3810	5772	5027	5495	4881	5415	5454	4153.16	0.66	0.07	5.152e-20	2.271e-18		3940.8
Efhd2	2378	2178	2899	2552	5848	5745	3586	5281	4716	4376	5795	8927	4354.95	0.83	0.15	4.444e-09	3.409e-08	2378	2178	2899	2552	3690	3706	4185	4055	3151.98	0.36	0.11	4.083e-05	0.0006321	2378	2178	2899	2552	5704	3864	5254	5237	5481	4595	5065	5501	4079.89	0.7	0.08	1.238e-19	5.277e-18		3862.27
Lin7a	5101	5607	5259	5902	13158	11090	8625	11202	10281	9238	12523	12344	8886.07	0.76	0.05	5.449e-48	1.721e-45	5101	5607	5259	5902	8523	8519	9487	9028	7039.68	0.47	0.07	6.874e-13	4.675e-11	5101	5607	5259	5902	12484	9062	11839	9294	10564	9252	10658	10856	8536.08	0.63	0.06	2.061e-31	3.031e-29		8153.94
Midn	3070	2938	2705	2698	5726	4863	3959	5241	4635	4729	5402	9444	4483.51	0.63	0.16	1.848e-05	9.092e-05	3070	2938	2705	2698	4775	4450	5954	4863	3857.62	0.53	0.12	3.184e-07	8.284e-06	3070	2938	2705	2698	7362	6001	6135	5025	5446	5206	5934	5468	4692.67	0.69	0.11	1.431e-11	2.274e-10		4344.6
Ntrk2	7818	6736	8815	5793	20229	13277	12367	17502	13751	13596	18175	15314	12352.3	0.79	0.12	1.939e-11	1.911e-10	7818	6736	8815	5793	11806	11066	11444	13926	9498.55	0.39	0.14	0.0002114	0.00262	7818	6736	8815	5793	16984	11651	16618	15227	15870	13072	13185	15985	11903.6	0.66	0.11	4.131e-10	5.402e-09		11251.5
Sned1	5116	2381	6969	1353	13953	5686	11418	17796	7060	13273	13246	10279	8757.65	0.89	0.4	0.001691	0.006041	5116	2381	6969	1353	9536	8849	9146	12742	6801.63	0.24	0.35	0.04524	0.203	5116	2381	6969	1353	11541	9250	12318	12972	10310	10986	7786	11832	8275.41	0.71	0.38	0.003215	0.01294		7944.9
Gnb2	5972	5833	7631	6520	13759	13651	10273	12558	11894	11291	13787	14648	10339.2	0.71	0.08	4.426e-19	9.25e-18	5972	5833	7631	6520	10559	9046	10501	12974	8430.56	0.45	0.11	4.381e-07	1.114e-05	5972	5833	7631	6520	13942	9627	13215	14691	14308	12238	13435	12494	10465.2	0.67	0.09	1.71e-15	4.513e-14		9744.99
Anxa5	4266	4107	5558	4588	12180	11916	7024	10527	9148	8796	11683	10542	8043.21	0.86	0.09	7.097e-22	1.907e-20	4266	4107	5558	4588	6506	6342	6962	8064	5695.47	0.3	0.1	0.0003231	0.00376	4266	4107	5558	4588	10488	7454	9924	10143	9142	7523	9381	10008	7452.7	0.67	0.09	1.319e-15	3.543e-14		7063.79
Pcdh1	3080	3604	3013	2906	8770	7452	5119	7066	5822	6460	6627	7110	5392.14	0.84	0.09	2.394e-23	7.457e-22	3080	3604	3013	2906	4793	4119	5456	4903	3919.53	0.33	0.11	0.0001706	0.002175	3080	3604	3013	2906	6500	4637	7588	5478	5772	6333	7151	7169	5094.61	0.66	0.1	1.352e-11	2.16e-10		4802.09
Grin2b	2850	3019	2454	2730	7222	5879	4517	6343	4844	4235	6632	6162	4566.84	0.77	0.09	2.184e-19	4.668e-18	2850	3019	2454	2730	4519	3953	4494	4317	3482.98	0.38	0.1	3.941e-06	8.022e-05	2850	3019	2454	2730	5896	4727	5424	5198	6297	4976	5896	5789	4460.18	0.68	0.08	1.439e-19	6.079e-18		4170
Fndc5	2528	2542	2530	3102	6698	6152	4258	5677	5280	4400	6654	5756	4462.14	0.81	0.07	6.295e-36	6.943e-34	2528	2542	2530	3102	3907	3966	4112	4819	3364.89	0.41	0.07	5.457e-12	3.259e-10	2528	2542	2530	3102	5873	4074	5706	4933	5465	4319	4747	5453	4127.57	0.61	0.06	1.873e-29	2.33e-27		3984.87
Sphkap	22077	24115	22947	25660	60856	54376	39260	49555	44982	39629	54949	51853	39410.6	0.81	0.05	5.021e-59	3.313e-56	22077	24115	22947	25660	35077	34726	35745	40901	29560.8	0.41	0.04	7.946e-26	1.911e-23	22077	24115	22947	25660	51072	36908	47329	41864	47285	37672	45572	48130	36337.6	0.6	0.04	4.308e-49	2.524e-46		35103
Smad3	2043	2493	2923	2333	6140	5777	3733	5647	4605	4331	6053	7163	4265.57	0.86	0.11	1.65e-15	2.446e-14	2043	2493	2923	2333	3394	3374	3629	4068	2979.5	0.28	0.1	0.0006156	0.006525	2043	2493	2923	2333	5351	3839	4878	5321	5070	4581	4974	5218	3952.32	0.68	0.09	4.141e-16	1.176e-14		3732.46
Fat3	6404	8404	6484	7342	18915	16816	12635	17400	12513	11768	14998	15900	12016.9	0.81	0.08	2.775e-23	8.594e-22	6404	8404	6484	7342	10905	10065	12574	11612	9045.69	0.4	0.09	8.459e-07	2.038e-05	6404	8404	6484	7342	12490	12157	13785	12746	13497	13182	15757	15155	11141.2	0.6	0.1	4.482e-11	6.613e-10		10734.6
Tnrc18	6052	6289	6918	5956	16413	15073	10809	13983	11525	11347	14737	14793	10766.6	0.84	0.07	7.392e-33	5.937e-31	6052	6289	6918	5956	9301	8616	8948	9947	7636.24	0.28	0.08	5.928e-05	0.0008785	6052	6289	6918	5956	13028	10108	13343	13259	12985	11481	13753	14034	10258	0.69	0.07	1.116e-21	5.926e-20		9553.59
Cntnap1	7354	7955	7245	7433	16582	17539	12642	15312	13375	13138	15778	16735	12207.8	0.76	0.07	1.26e-31	9.006e-30	7354	7955	7245	7433	11748	10655	11270	14345	9538.27	0.43	0.07	1.541e-11	8.721e-10	7354	7955	7245	7433	16115	11813	15099	13619	14403	13197	14994	14647	11624.8	0.61	0.06	2.279e-28	2.587e-26		11123.6
Celsr2	5696	6247	6627	5432	14794	13256	9958	12776	10857	10451	13547	13231	9902.04	0.78	0.07	6.1e-28	3.067e-26	5696	6247	6627	5432	9704	8485	9262	10255	7575.24	0.38	0.09	1.808e-06	4.023e-05	5696	6247	6627	5432	10829	8837	11750	13135	12865	11530	12833	12482	9560.15	0.64	0.1	9.048e-12	1.482e-10		9012.48
Cacna1d	4553	5817	4905	5075	12660	11314	8585	11515	8607	8284	11208	10485	8287.43	0.76	0.07	1.999e-29	1.161e-27	4553	5817	4905	5075	7660	7241	7699	9391	6400.85	0.41	0.07	4.435e-10	2.029e-08	4553	5817	4905	5075	9585	8298	9789	9294	9867	9434	11113	10858	7979.32	0.63	0.08	6.016e-15	1.491e-13		7555.87
Rnf144b	2775	2949	2593	2975	3589	2997	3944	5188	4858	5335	3655	3793	3694.11	0.3	0.16	0.04255	0.1097	2775	2949	2593	2975	6662	5964	6792	7160	4579.53	1.01	0.07	1.786e-54	1.755e-51	2775	2949	2593	2975	5847	4030	8018	3955	4449	5607	4398	4548	4211.57	0.49	0.14	0.0001012	0.0005673		4161.74
Vat1l	10562	10749	12837	11935	29074	27402	18718	23319	21335	19066	27124	23213	18923.8	0.77	0.07	9.432e-29	5.095e-27	10562	10749	12837	11935	17352	16794	17369	20897	14512.4	0.4	0.08	8.163e-09	2.979e-07	10562	10749	12837	11935	24453	18224	22594	21960	23421	19222	22123	24511	17963.4	0.62	0.06	2.523e-23	1.608e-21		17133.2
Fam135b	3949	4782	3884	4487	11557	10238	8152	9496	7728	6755	9757	9189	7231.58	0.83	0.08	1.707e-26	7.291e-25	3949	4782	3884	4487	6493	6073	6754	6594	5283.47	0.36	0.08	1.689e-07	4.708e-06	3949	4782	3884	4487	7366	6775	8614	7722	8622	7268	9152	9196	6615.49	0.6	0.08	5.561e-14	1.218e-12		6376.85
Timp3	5021	3755	9989	3329	18159	18277	11491	14585	11366	11598	14328	27335	11905.1	0.95	0.36	0.0004314	0.001705	5021	3755	9989	3329	7433	7379	7276	9375	6626.18	0.07	0.19	0.4699	0.8662	5021	3755	9989	3329	14876	13906	12155	18280	17222	11942	11407	14347	10971.3	0.76	0.32	0.0006533	0.003096		9834.19
Lrp1	19574	21363	23655	16722	51755	52516	39550	48922	37057	39906	42322	48728	35670.6	0.87	0.11	1.497e-17	2.714e-16	19574	21363	23655	16722	27745	25805	29142	32538	24228.8	0.21	0.1	0.01383	0.08196	19574	21363	23655	16722	37853	35691	45261	47405	43290	39931	42023	43710	33694.2	0.7	0.11	1.22e-11	1.963e-10		31197.9
Ephb2	3163	3140	3312	2871	8484	7649	4988	6986	5862	5845	6754	7913	5380.42	0.85	0.09	2.979e-22	8.312e-21	3163	3140	3312	2871	4681	4247	4647	5130	3837.06	0.31	0.09	3.923e-05	0.0006103	3163	3140	3312	2871	6660	4668	6987	5886	6411	5243	5922	6255	4877.2	0.62	0.07	1.035e-19	4.445e-18		4698.23
Faim2	15761	16833	16715	17590	39752	38649	26052	35567	30141	30766	38190	39256	27787.2	0.8	0.06	3.846e-44	9.349e-42	15761	16833	16715	17590	24452	24023	23233	29154	20567.9	0.36	0.05	5.809e-14	4.606e-12	15761	16833	16715	17590	39109	25623	35862	30015	33252	26920	29718	33880	25859.2	0.61	0.05	8.678e-31	1.189e-28		24738.1
Cdh2	8114	9009	9780	9330	23230	19041	14120	18677	17036	14991	22928	18221	14818.5	0.77	0.07	3.916e-30	2.46e-28	8114	9009	9780	9330	13255	12708	13544	14729	11110.6	0.34	0.07	1.454e-08	5.034e-07	8114	9009	9780	9330	18789	12515	17874	18927	20173	15734	19502	20097	14457.2	0.66	0.08	3.68e-19	1.482e-17		13462.1
Kcnj10	4456	5054	4839	5595	14131	12327	8441	10957	10264	8149	13518	8917	8536.12	0.85	0.09	1.236e-21	3.225e-20	4456	5054	4839	5595	6705	6475	6399	8028	5839.22	0.24	0.05	1.741e-07	4.837e-06	4456	5054	4839	5595	10486	7633	10181	9112	10077	9275	11268	11536	8012.75	0.68	0.07	1.784e-22	1.032e-20		7462.7
Il6st	8387	9475	9885	8991	20825	17334	14224	18075	15583	15523	17851	18898	14162.8	0.66	0.06	4.301e-29	2.408e-27	8387	9475	9885	8991	15060	13712	16596	16264	12044	0.5	0.08	6.627e-11	3.396e-09	8387	9475	9885	8991	18634	13665	19914	16705	17300	15920	18277	18248	14156.1	0.6	0.06	4.122e-24	2.878e-22		13454.3
Tanc2	4577	4916	4372	4806	12049	10138	7917	9984	8083	7875	11374	9992	7725.09	0.79	0.06	1.965e-35	2.033e-33	4577	4916	4372	4806	6966	6283	7319	6932	5683.02	0.31	0.08	7.009e-06	0.0001335	4577	4916	4372	4806	9293	7525	9746	8533	9878	8378	10444	9759	7441.45	0.66	0.07	1.033e-24	7.642e-23		6949.85
Cacna1i	4263	4789	4512	4483	11300	10304	7344	9560	7977	8030	9382	11025	7486.01	0.79	0.07	1.018e-28	5.474e-27	4263	4789	4512	4483	6450	6214	7163	7720	5593.16	0.36	0.07	7.328e-09	2.685e-07	4263	4789	4512	4483	9681	7255	9238	8229	8735	7427	8537	9000	6957.02	0.61	0.05	9.435e-34	1.767e-31		6678.73
Dtx4	3069	2862	3297	3048	7423	6098	4007	8050	5369	6077	5963	5827	4921.3	0.71	0.11	1.394e-11	1.391e-10	3069	2862	3297	3048	5204	5017	5258	5665	4091.31	0.53	0.08	4.637e-12	2.807e-10	3069	2862	3297	3048	5837	4085	7004	5390	5651	4641	5946	5728	4560.51	0.52	0.08	6.568e-12	1.101e-10		4524.37
Kcnh5	2503	2480	2218	2441	6009	5167	4009	5238	4454	4023	5563	5183	3969.47	0.78	0.06	3.291e-34	3.039e-32	2503	2480	2218	2441	3785	3561	4028	4098	3081.03	0.43	0.08	5.037e-09	1.897e-07	2503	2480	2218	2441	4536	3652	4481	4233	4528	4036	5097	4831	3647.42	0.55	0.08	1.589e-13	3.298e-12		3565.97
Gpr37	7984	9136	9193	9866	24885	20812	14132	18871	18528	14478	26268	13298	15003.9	0.77	0.12	2.671e-11	2.596e-10	7984	9136	9193	9866	13395	13264	12778	15825	11198.3	0.38	0.05	3.488e-15	3.22e-13	7984	9136	9193	9866	18393	11690	16361	18169	18772	14631	19807	19473	13952.9	0.6	0.08	4.67e-14	1.034e-12		13385
Sorcs2	4563	4850	5025	4458	11486	10634	7544	9219	8541	8123	9920	11163	7702.99	0.75	0.08	2.977e-23	9.173e-22	4563	4850	5025	4458	6960	6517	7354	8396	5902.34	0.37	0.08	2.981e-07	7.813e-06	4563	4850	5025	4458	10472	7386	9083	9214	9983	7930	9429	9256	7394.11	0.63	0.06	2.348e-23	1.502e-21		6999.81
Galnt13	4285	4961	4351	5652	12615	9907	6963	10664	8834	8112	11706	10506	7896.71	0.78	0.07	1.782e-26	7.605e-25	4285	4961	4351	5652	7266	7152	7221	7259	5910.95	0.35	0.07	1.633e-07	4.573e-06	4285	4961	4351	5652	9748	7694	9873	8423	9185	7561	9993	10572	7439.75	0.61	0.07	8.846e-20	3.83e-18		7082.47
Hr	7866	8684	7555	8541	18203	18602	13800	15093	14602	12973	14993	16108	12713.7	0.67	0.07	4.215e-21	1.048e-19	7866	8684	7555	8541	13634	13345	10830	16069	10564	0.47	0.09	1.778e-09	7.244e-08	7866	8684	7555	8541	16612	14001	16404	14157	15291	14135	15810	15557	12523.8	0.59	0.06	2.074e-21	1.076e-19		11933.8
Slc1a3	14187	15614	15054	17090	39832	32378	23696	30990	29515	24956	38178	30232	25039	0.75	0.06	1.15e-31	8.285e-30	14187	15614	15054	17090	23587	21482	22483	26361	19097.9	0.38	0.04	9.695e-21	1.504e-18	14187	15614	15054	17090	31279	21216	29870	26684	29662	27140	33858	32954	23750.8	0.59	0.07	4.916e-17	1.546e-15		22629.2
Lamp5	3765	4375	4132	5028	10895	9713	6392	8605	8355	6931	9841	10066	7070.18	0.77	0.07	2.642e-26	1.1e-24	3765	4375	4132	5028	6175	6163	6312	7528	5320.36	0.37	0.06	2.868e-12	1.779e-10	3765	4375	4132	5028	9652	6943	8412	7315	8517	6697	7925	8725	6569.78	0.58	0.06	1.458e-23	9.615e-22		6320.11
Lasp1	3875	4514	4597	4152	10199	9498	6533	9147	7588	7826	8273	8721	6853.8	0.72	0.07	1.075e-27	5.253e-26	3875	4514	4597	4152	6728	6223	6378	7611	5400.6	0.4	0.07	1.462e-09	6.069e-08	3875	4514	4597	4152	9620	6562	9389	8049	8414	6996	7470	8324	6604.23	0.6	0.06	2.406e-22	1.368e-20		6286.21
Grn	2968	3156	4404	2509	7389	8662	5521	6619	5667	5701	6173	6677	5292.77	0.71	0.13	2.717e-08	1.897e-07	2968	3156	4404	2509	6150	5291	4953	6686	4415.18	0.35	0.21	0.005256	0.03823	2968	3156	4404	2509	6977	4816	6875	8622	7590	6055	6587	6117	5369.1	0.66	0.14	1.844e-07	1.66e-06		5025.68
Ralgds	2740	2827	3333	2789	6927	6744	4431	6105	4950	5385	5828	7805	4823.24	0.76	0.1	3.303e-14	4.28e-13	2740	2827	3333	2789	4376	3895	4686	4857	3624.75	0.33	0.1	3.989e-05	0.0006194	2740	2827	3333	2789	6036	4302	6362	5894	5820	5353	5750	5669	4588.62	0.63	0.07	4.687e-18	1.646e-16		4345.54
Dgki	2155	2431	2253	2612	5821	5212	3938	5017	4153	3705	5221	5323	3848.03	0.77	0.06	8.111e-36	8.814e-34	2155	2431	2253	2612	3285	3624	3566	3870	2919.53	0.37	0.07	7.241e-10	3.181e-08	2155	2431	2253	2612	4636	3761	4283	3903	4512	3908	5235	4882	3604.33	0.58	0.08	1.937e-14	4.508e-13		3457.3
Ret	4070	4139	3950	4217	9929	8845	6026	8075	7081	6989	9068	8367	6503.82	0.71	0.06	8.739e-34	7.762e-32	4070	4139	3950	4217	6642	5692	6015	7577	5176.49	0.42	0.07	4.489e-11	2.359e-09	4070	4139	3950	4217	8956	6016	8589	6918	7762	6573	7865	8094	6220.05	0.58	0.06	1.207e-25	9.964e-24		5966.79
Pmepa1	3710	3663	3993	4061	10165	8697	5708	8550	7063	6788	8620	9818	6485.28	0.81	0.08	5.997e-24	1.966e-22	3710	3663	3993	4061	5084	4842	5363	5433	4462.19	0.18	0.07	0.002747	0.02264	3710	3663	3993	4061	9882	7687	7974	7639	7258	6174	7885	9533	6403.96	0.72	0.1	1.08e-14	2.601e-13		5783.81
Adora1	3694	3534	3587	3952	8555	7475	5278	7172	6370	6193	8535	7727	5806.15	0.69	0.07	3.66e-27	1.686e-25	3694	3534	3587	3952	5814	5339	5618	6657	4677.19	0.43	0.06	5.938e-13	4.077e-11	3694	3534	3587	3952	8124	5453	7718	6503	7073	6032	6813	7512	5642.75	0.59	0.06	3.61e-26	3.206e-24		5375.36
Sema4g	3056	3873	3225	3581	7778	7584	5923	7206	5511	5698	6785	6672	5404.89	0.7	0.07	1.247e-25	4.843e-24	3056	3873	3225	3581	5629	5137	5117	6553	4415.45	0.47	0.07	1.205e-13	9.028e-12	3056	3873	3225	3581	5858	5341	6573	5858	6303	6005	6686	6770	5121.61	0.54	0.08	2.072e-12	3.689e-11		4980.65
Triobp	2729	2950	2811	3127	6194	6345	4654	5450	4855	4602	5963	6470	4536.91	0.68	0.07	1.713e-25	6.539e-24	2729	2950	2811	3127	4387	3826	4235	5078	3569.93	0.36	0.06	2.508e-11	1.369e-09	2729	2950	2811	3127	6932	5099	5705	5550	6028	5124	5505	5723	4622.67	0.67	0.06	2.396e-29	2.95e-27		4243.17
Cntfr	2762	2724	2925	2648	7448	7456	4766	6032	5661	4896	6794	6241	4845.2	0.88	0.08	3.608e-30	2.279e-28	2762	2724	2925	2648	3459	3660	3394	3887	3149.52	0.13	0.08	0.05302	0.2275	2762	2724	2925	2648	7120	4717	5888	5412	5499	4729	5416	6587	4539.12	0.7	0.08	2.524e-18	9.215e-17		4177.95
Rimbp2	2664	2890	2544	2980	6768	5880	4544	6035	4866	4673	6178	5551	4476.37	0.75	0.05	7.806e-51	3.068e-48	2664	2890	2544	2980	4354	3762	3884	4989	3434.86	0.37	0.07	9.061e-10	3.908e-08	2664	2890	2544	2980	5091	4399	5589	4969	5656	4795	5260	5417	4228.59	0.59	0.06	2.521e-22	1.426e-20		4046.61
Epha4	3176	3905	3541	3433	9611	8180	5354	8123	6568	6157	8038	7332	5887.13	0.81	0.07	7.573e-30	4.625e-28	3176	3905	3541	3433	4853	4521	5233	5336	4184.27	0.25	0.08	0.0001355	0.001789	3176	3905	3541	3433	6928	5630	7116	6606	7248	6270	6975	7602	5527.44	0.64	0.07	1.424e-22	8.355e-21		5199.61
Oplah	2617	2596	2988	2527	6832	6929	4803	5081	5228	4971	6010	6583	4608.18	0.84	0.09	6.801e-21	1.662e-19	2617	2596	2988	2527	3425	3385	3388	4707	3151.12	0.19	0.09	0.01257	0.07616	2617	2596	2988	2527	5607	4108	5262	5810	6089	4750	5390	5850	4319.87	0.67	0.08	5.337e-17	1.67e-15		4026.39
Cacna1b	3381	3839	3195	3824	9136	8282	5997	7598	5973	5660	7764	7785	5822.05	0.77	0.07	2.142e-26	9.057e-25	3381	3839	3195	3824	5404	4895	5392	5717	4374.92	0.35	0.07	4.5e-09	1.709e-07	3381	3839	3195	3824	6307	5856	7165	6116	6947	6165	7212	7245	5447.5	0.58	0.08	2.609e-15	6.764e-14		5214.82
Nrbp2	3945	4176	4080	3976	9749	9936	7953	8194	7116	6744	8249	8066	6646.51	0.77	0.08	8.117e-21	1.969e-19	3945	4176	4080	3976	5855	5306	5538	7349	4930.55	0.31	0.07	2.918e-06	6.156e-05	3945	4176	4080	3976	6971	6307	7078	8053	8492	7840	8932	8377	6343.28	0.61	0.1	1.106e-10	1.555e-09		5973.45
Cdh11	2923	3495	3368	3360	8602	7558	4898	6990	5999	5088	7902	6420	5339.19	0.75	0.08	9.316e-24	3.017e-22	2923	3495	3368	3360	5189	4689	5071	5440	4112.74	0.4	0.07	4.33e-11	2.282e-09	2923	3495	3368	3360	6225	4478	5955	6395	6094	5227	6398	6709	4898.86	0.54	0.07	1.953e-15	5.126e-14		4783.6
Celf3	8842	10246	8959	9779	21338	21988	17927	19531	15836	17125	19164	21363	15542.4	0.77	0.08	2.667e-25	1.002e-23	8842	10246	8959	9779	12866	12120	12395	15749	11168.3	0.25	0.06	1.822e-06	4.049e-05	8842	10246	8959	9779	20603	16984	19640	16554	18903	17652	18870	18979	15041.9	0.66	0.07	4.453e-24	3.087e-22		13917.5
Col2a1	7312	6663	5767	6561	14585	12118	11370	14418	10413	12039	13036	10299	10117.5	0.63	0.1	2.026e-10	1.788e-09	7312	6663	5767	6561	10368	10003	9919	13748	8587.13	0.46	0.1	1.648e-07	4.606e-06	7312	6663	5767	6561	13188	9705	13893	11525	11721	12705	14100	13383	10236	0.59	0.1	7.592e-11	1.084e-09		9646.85
Rnf152	4083	5103	4495	5176	12945	10289	7497	10304	8920	8004	10720	9218	7765.16	0.79	0.06	3.027e-36	3.451e-34	4083	5103	4495	5176	6789	6477	6686	6632	5593.78	0.26	0.07	4.244e-05	0.0006551	4083	5103	4495	5176	9447	7479	9805	8214	9849	7687	9874	9984	7347.55	0.63	0.06	1.484e-27	1.558e-25		6902.16
Akap12	3323	3632	3207	3184	6919	5708	4643	6591	5230	5928	6818	20161	6048.18	0.67	0.34	0.007996	0.02492	3323	3632	3207	3184	5053	4550	6284	5617	4275.63	0.41	0.11	5.66e-06	0.0001102	3323	3632	3207	3184	7595	6590	7139	5461	5889	5813	6220	6190	5211.53	0.6	0.1	3.477e-10	4.604e-09		5178.45
Tgfb2	4701	5173	6818	4803	13475	11539	9389	11355	9789	8716	12376	11945	8868.8	0.77	0.1	7.959e-16	1.212e-14	4701	5173	6818	4803	8323	7675	8703	7974	6675.8	0.29	0.12	0.001983	0.01722	4701	5173	6818	4803	10832	8182	10562	11498	11621	9112	10557	11122	8470.82	0.62	0.1	6.259e-11	9.007e-10		8005.14
Rgs5	4290	5015	5275	5887	10573	11724	8393	9966	9239	7339	10497	12204	8099.86	0.71	0.09	8.725e-16	1.325e-14	4290	5015	5275	5887	8088	7900	9143	8121	6582.73	0.45	0.09	1.866e-08	6.364e-07	4290	5015	5275	5887	8847	7457	10074	9997	10617	7814	8284	9660	7534.1	0.52	0.08	1.442e-12	2.613e-11		7405.56
Amigo2	4535	5150	4523	5093	12227	10576	8255	9945	9247	8369	10017	10583	7944.05	0.79	0.05	2.304e-48	7.467e-46	4535	5150	4523	5093	6419	6349	7513	7632	5801.88	0.29	0.07	3.86e-06	7.871e-05	4535	5150	4523	5093	9971	7091	10075	7980	9225	8132	9605	10588	7414.26	0.6	0.07	7.139e-20	3.102e-18		7053.4
Lrtm2	2374	2519	2639	2412	5858	5495	3876	4864	4412	4120	5128	4849	3918.91	0.7	0.06	5.294e-31	3.55e-29	2374	2519	2639	2412	3768	3349	3517	4683	3092.46	0.36	0.08	1.173e-06	2.733e-05	2374	2519	2639	2412	5755	3654	5122	4952	5229	4262	4482	4820	3882.9	0.62	0.06	7.935e-23	4.788e-21		3631.42
Itgav	4116	3791	4616	3829	9781	8418	6269	8803	7073	6929	9181	11984	6822.22	0.77	0.12	9.127e-12	9.237e-11	4116	3791	4616	3829	5595	5154	6083	6060	4845.02	0.21	0.09	0.009137	0.05961	4116	3791	4616	3829	8809	7158	8626	8578	8894	7267	8302	8516	6661.04	0.69	0.08	2.174e-19	8.995e-18		6109.43
Elovl5	2183	2541	2277	2511	6188	5054	3305	5160	4405	4001	5515	4910	3854.41	0.75	0.07	1.364e-27	6.607e-26	2183	2541	2277	2511	3291	3149	3743	3660	2870.83	0.3	0.07	4.127e-06	8.343e-05	2183	2541	2277	2511	4978	3784	4818	4299	4527	3960	4727	5168	3693.79	0.62	0.06	2.862e-27	2.88e-25		3473.01
Reln	18578	18545	21540	12666	44916	37810	30964	42046	29329	28955	39542	37033	29191.2	0.72	0.13	2.674e-09	2.103e-08	18578	18545	21540	12666	29549	27655	27476	31317	23044.4	0.35	0.15	0.001149	0.01101	18578	18545	21540	12666	32617	27585	32768	36905	38396	34083	37625	37190	28261.9	0.59	0.13	1.131e-06	9.037e-06		26832.5
Tanc1	3756	3824	4436	3562	9569	9086	6439	8083	7033	7023	8724	8178	6426.95	0.77	0.08	5.029e-25	1.856e-23	3756	3824	4436	3562	5549	5390	5711	6541	4767.63	0.29	0.09	0.0001703	0.002172	3756	3824	4436	3562	8045	5877	8199	7496	7787	6100	7876	7882	6035.18	0.6	0.08	2.767e-16	8.028e-15		5743.25
Myh14	2994	2970	3065	2912	7135	6608	4783	5503	5536	5169	6883	6431	4839.81	0.74	0.07	5.178e-27	2.344e-25	2994	2970	3065	2912	4167	3900	4598	4803	3618.4	0.29	0.08	4.154e-05	0.0006423	2994	2970	3065	2912	5820	4210	5944	6109	6620	5263	6322	6168	4707.43	0.63	0.08	3.349e-17	1.078e-15		4388.55
Nrcam	10434	11461	11589	10900	26481	22353	16266	22554	18599	17262	24804	23778	17423.8	0.69	0.07	7.021e-25	2.569e-23	10434	11461	11589	10900	16996	15689	16142	18465	13713.2	0.36	0.07	2.564e-09	1.021e-07	10434	11461	11589	10900	21992	17552	20859	21810	23405	17829	21859	22512	17145.2	0.6	0.06	1.16e-22	6.887e-21		16094.1
Ryr2	9441	11647	8651	10377	23979	22240	17939	23232	15775	17305	20635	20430	16266.2	0.75	0.08	1.044e-19	2.294e-18	9441	11647	8651	10377	13896	13627	15584	17011	12287.5	0.33	0.08	5.102e-06	0.0001006	9441	11647	8651	10377	16592	17293	19836	17035	18379	18347	21164	20601	15382.2	0.57	0.1	3.315e-09	3.803e-08		14645.3
Cpt1c	2244	2694	2596	2697	5627	6091	4550	5355	4465	4478	5031	5321	4135.92	0.75	0.07	1.124e-29	6.722e-28	2244	2694	2596	2697	3503	3353	3699	4444	3091.69	0.31	0.06	1.254e-07	3.568e-06	2244	2694	2596	2697	4857	4599	4917	4644	5138	4579	4622	4750	3923.21	0.59	0.08	9.398e-16	2.567e-14		3716.94
Sorbs2	4622	4923	4122	4999	10282	8620	7531	9579	7823	7715	9648	9830	7254.54	0.67	0.06	1.194e-26	5.177e-25	4622	4923	4122	4999	7433	6860	7735	7677	5932.04	0.43	0.08	6.361e-10	2.826e-08	4622	4923	4122	4999	8382	6767	9935	8231	8567	7687	9349	8826	6986.39	0.54	0.07	7.004e-16	1.935e-14		6724.32
Nacc2	2958	3292	4093	3637	8489	7933	5153	7399	6210	5895	8202	6957	5641.76	0.74	0.08	3.447e-22	9.568e-21	2958	3292	4093	3637	5257	4654	4721	5538	4197.12	0.26	0.09	0.0006501	0.006817	2958	3292	4093	3637	7436	5251	6945	7206	7673	5701	6999	7237	5506.47	0.64	0.08	2.096e-18	7.714e-17		5115.12
Fry	7433	9143	7865	7271	20172	17956	13390	16457	14076	13175	17168	18383	13082.9	0.77	0.08	8.562e-23	2.519e-21	7433	9143	7865	7271	11382	10581	12424	12368	9653.35	0.29	0.09	0.000135	0.001784	7433	9143	7865	7271	14805	11585	16129	14746	15162	14190	16020	15878	12149.9	0.58	0.08	3.89e-14	8.685e-13		11628.7
Thsd7a	6710	7716	6575	6802	18137	15116	11005	14367	12277	10801	16272	15340	11334.1	0.76	0.08	2.041e-23	6.4e-22	6710	7716	6575	6802	10239	9215	10130	9676	8272.59	0.24	0.08	0.0006619	0.006933	6710	7716	6575	6802	13667	11105	13036	13085	14656	11770	15322	14434	10896.4	0.63	0.07	8.053e-18	2.752e-16		10167.7
B3gat1	5832	6685	6030	6859	15064	14256	9906	13187	10596	10252	13729	12819	10079.3	0.72	0.05	3.215e-41	6.092e-39	5832	6685	6030	6859	9175	8665	9369	11755	7870.72	0.38	0.06	1.754e-12	1.107e-10	5832	6685	6030	6859	12484	8869	11765	11374	12633	9930	11639	12143	9387.35	0.53	0.04	1.24e-34	2.634e-32		9112.47
Tenm2	2342	2802	2717	2290	6380	5555	3966	5374	4396	3947	5802	5753	4124.89	0.74	0.09	8.147e-19	1.662e-17	2342	2802	2717	2290	3805	3674	3705	4087	3126.22	0.32	0.09	3.61e-05	0.0005654	2342	2802	2717	2290	4498	3564	5002	4908	4954	4634	5422	4986	3893.04	0.57	0.09	7.569e-11	1.081e-09		3714.72
Ddah1	4258	4621	4741	5578	11667	9174	7096	9566	8465	7609	10714	10418	7554.22	0.7	0.07	9.207e-28	4.536e-26	4258	4621	4741	5578	7111	6904	7492	7631	5929.3	0.37	0.07	1.763e-09	7.212e-08	4258	4621	4741	5578	10804	6980	9602	8243	8827	7044	8924	9539	7177.72	0.55	0.06	8.204e-21	3.958e-19		6887.08
Magi3	6056	6368	5874	7043	16604	13782	10403	13104	11595	10143	13459	12917	10246.5	0.75	0.06	8.66e-37	1.046e-34	6056	6368	5874	7043	8649	8410	9746	9671	7601.07	0.29	0.07	2.163e-06	4.716e-05	6056	6368	5874	7043	12556	9664	12774	11143	12287	10182	12519	12589	9612.87	0.58	0.05	1.621e-34	3.403e-32		9153.46
Notch2	2471	2344	3825	1804	7734	7102	5158	6325	4801	4717	6077	4941	4606.96	0.83	0.16	2.627e-08	1.837e-07	2471	2344	3825	1804	3594	3202	3466	4151	3073.73	0.09	0.16	0.377	0.7872	2471	2344	3825	1804	5090	4141	5571	7228	6244	4996	5807	5889	4466.29	0.7	0.17	1.714e-06	1.326e-05		4048.99
Runx1t1	2440	2823	2403	2783	7058	6072	4180	5757	4926	4401	6184	5565	4378.76	0.82	0.06	4.41e-38	6.079e-36	2440	2823	2403	2783	3637	3538	3969	3381	3082.9	0.22	0.09	0.003576	0.02799	2440	2823	2403	2783	5551	3820	5450	4314	4920	4287	5140	5299	3968.39	0.58	0.06	4.222e-23	2.626e-21		3810.02
Lrtm1	15717	19006	17715	20615	46587	39351	27216	37339	32464	29093	43324	35712	29220.8	0.73	0.06	5.366e-31	3.591e-29	15717	19006	17715	20615	26199	26945	24207	29998	22121.4	0.32	0.06	4.008e-09	1.539e-07	15717	19006	17715	20615	36445	26074	33975	33618	39592	28024	32057	36193	27327.3	0.56	0.06	2.253e-22	1.287e-20		26223.1
Col23a1	8788	7864	10527	7404	21653	17289	14126	18410	14985	14713	20663	16094	13914.5	0.71	0.1	1.56e-12	1.718e-11	8788	7864	10527	7404	13473	12710	11983	15853	10881.6	0.32	0.12	0.0007433	0.007658	8788	7864	10527	7404	17912	11810	16602	18092	18259	14622	16703	18247	13459.1	0.58	0.11	6.326e-09	7.001e-08		12751.7
Pygm	7679	7851	8336	7642	17067	14191	12052	14739	12165	14692	17559	16448	12178.2	0.65	0.08	1.703e-16	2.767e-15	7679	7851	8336	7642	11813	11851	9939	14330	9742.01	0.33	0.09	1.445e-05	0.000253	7679	7851	8336	7642	18274	10530	17051	14632	16498	13387	16211	16011	12374.6	0.63	0.07	5.623e-20	2.464e-18		11431.6
Shank1	5746	6515	5881	6344	14991	14448	11455	13468	10504	10833	13371	14160	10296.4	0.82	0.07	2.551e-36	2.954e-34	5746	6515	5881	6344	7901	7694	7777	8471	6954.93	0.15	0.05	0.002433	0.02045	5746	6515	5881	6344	12071	9906	12353	10981	11679	11447	13021	13282	9640.99	0.64	0.07	6.5e-20	2.834e-18		8964.09
Irf2bpl	3652	4008	4167	3911	9975	8584	5639	8209	6722	6567	9178	9063	6394.82	0.75	0.08	1.205e-22	3.478e-21	3652	4008	4167	3911	5588	5516	5782	5457	4699.4	0.25	0.08	0.0004366	0.00487	3652	4008	4167	3911	8135	5696	7118	7750	8292	6501	8158	8669	6131.57	0.61	0.08	4.342e-17	1.374e-15		5741.93
Pde6c	10753	11613	10469	12220	28368	21796	17417	23976	19119	18792	27902	26499	18385.7	0.76	0.08	2.666e-23	8.27e-22	10753	11613	10469	12220	14710	16168	16395	18730	13633.1	0.31	0.06	2.335e-08	7.803e-07	10753	11613	10469	12220	22180	15686	19230	18489	20507	18272	23971	24794	16825.9	0.53	0.09	1.529e-10	2.114e-09		16281.6
Anxa6	4911	4207	5994	4281	11292	11417	7342	9897	8203	7981	11025	9902	7772.31	0.7	0.11	8.481e-12	8.623e-11	4911	4207	5994	4281	7507	6999	7635	9811	6284.16	0.39	0.13	0.0001266	0.00169	4911	4207	5994	4281	10153	6568	9475	9809	9415	7515	8368	9202	7261.42	0.51	0.1	1.943e-07	1.743e-06		7105.96
Cacng4	4554	4290	5018	4904	10772	9957	6981	9645	8667	7484	10582	8708	7381.02	0.69	0.06	3.042e-27	1.417e-25	4554	4290	5018	4904	7314	6815	7194	7842	5884.15	0.38	0.08	2.52e-08	8.335e-07	4554	4290	5018	4904	8945	6400	8819	8306	9192	7850	9018	9271	6998.36	0.53	0.07	5.58e-16	1.551e-14		6754.51
Fat4	2703	3258	3471	2419	8243	6652	4772	6996	5012	4858	6578	6199	4908.53	0.76	0.11	2.573e-13	3.073e-12	2703	3258	3471	2419	4343	3646	4409	4945	3590.54	0.24	0.11	0.00771	0.05217	2703	3258	3471	2419	4717	3982	5477	6404	6776	5328	6887	6810	4701.62	0.6	0.14	1.474e-06	1.153e-05		4400.23
Foxp4	2719	2582	3143	2821	7098	6308	4666	5655	5156	4730	6580	6819	4689.43	0.79	0.08	3.606e-23	1.102e-21	2719	2582	3143	2821	3830	3625	3565	4383	3286.84	0.19	0.08	0.00694	0.04792	2719	2582	3143	2821	6159	4233	5726	5370	5718	4809	5363	5947	4401.37	0.62	0.07	1.909e-20	8.9e-19		4125.88
Klf13	2296	2497	2973	2374	7221	6303	4325	5193	5020	4160	5252	4676	4205.27	0.77	0.1	2.755e-15	4.012e-14	2296	2497	2973	2374	3617	3334	3468	3815	3005.04	0.22	0.09	0.005023	0.03685	2296	2497	2973	2374	4912	3490	4963	4652	5056	4812	5394	5987	3987.41	0.61	0.1	2.962e-10	3.958e-09		3732.57
Sipa1l1	4863	5237	5398	4984	12423	11313	8343	10080	9107	8707	11156	10207	8214.01	0.73	0.06	2.668e-37	3.423e-35	4863	5237	5398	4984	6606	6437	7132	7723	5965.04	0.2	0.07	0.00149	0.0136	4863	5237	5398	4984	11425	8362	10827	10012	10446	9040	10005	10450	8149.9	0.66	0.05	1.14e-35	2.653e-33		7442.98
Mpp2	8786	9208	9041	9562	21726	20133	14621	17392	16986	15224	19705	20472	14747.5	0.74	0.06	2.174e-37	2.848e-35	8786	9208	9041	9562	12178	12325	12116	14790	10821.9	0.26	0.05	1.545e-07	4.337e-06	8786	9208	9041	9562	20975	13622	18906	16122	18259	14890	16464	18165	14016	0.59	0.05	2.596e-32	4.286e-30		13195.1
Stac2	7604	8003	7826	8713	17595	17376	12567	15945	14252	13890	17854	20262	13054.7	0.75	0.08	3.301e-24	1.118e-22	7604	8003	7826	8713	10695	9943	11123	12558	9404.85	0.23	0.05	8.14e-07	1.965e-05	7604	8003	7826	8713	18814	13246	16810	13974	15738	13527	14276	15439	12420.9	0.61	0.06	1.247e-26	1.18e-24		11626.8
Tro	4621	5140	4812	5148	12009	10554	7481	9883	8673	8224	10022	9472	7743	0.7	0.05	3.026e-46	8.283e-44	4621	5140	4812	5148	7300	6785	6765	9134	6081.83	0.36	0.06	6.174e-10	2.759e-08	4621	5140	4812	5148	9592	7334	9726	7931	8905	8138	9310	9449	7293.04	0.53	0.05	1.614e-22	9.366e-21		7039.29
Dtna	3754	3931	4348	4294	10385	9082	6259	8122	7250	6823	8676	7921	6507.62	0.72	0.06	4.45e-33	3.654e-31	3754	3931	4348	4294	5682	5315	5675	6651	4872.11	0.27	0.06	2.585e-06	5.529e-05	3754	3931	4348	4294	8233	6192	8127	7896	8076	6299	7915	8540	6259.94	0.6	0.06	9.668e-26	8.129e-24		5879.89
Lama5	2706	2752	4375	2046	7129	6909	5770	7194	4626	5471	6277	7595	5077.38	0.77	0.16	2.298e-07	1.449e-06	2706	2752	4375	2046	4889	4254	5065	5883	3918.26	0.22	0.21	0.0518	0.2236	2706	2752	4375	2046	4645	5053	5706	9189	6775	6468	6827	6128	5084.3	0.6	0.24	0.001282	0.005695		4693.31
Frmd3	2710	3464	3141	3414	7925	6926	4689	6129	5435	4667	7125	6233	4968.15	0.68	0.07	2.183e-21	5.547e-20	2710	3464	3141	3414	4868	4633	5183	5654	4043.48	0.44	0.06	8.858e-14	6.809e-12	2710	3464	3141	3414	5803	4479	5441	5339	6051	4519	6000	6024	4562.13	0.47	0.06	2.338e-14	5.368e-13		4524.59
Adamts1	2005	1979	3392	1665	3487	5796	3327	5293	3506	4530	3723	13612	4216.48	0.65	0.37	0.01277	0.03806	2005	1979	3392	1665	4149	3782	6147	4334	3358.39	0.34	0.29	0.01354	0.08067	2005	1979	3392	1665	4981	5346	3702	5524	4624	4697	4514	4571	3834.69	0.6	0.23	0.000805	0.003748		3803.19
Slc4a3	9361	9969	9761	10295	21448	20979	15565	18420	16962	16258	19074	20563	15264.8	0.67	0.05	4.667e-36	5.209e-34	9361	9969	9761	10295	13783	13256	13819	17685	11999	0.33	0.06	1.232e-09	5.167e-08	9361	9969	9761	10295	19199	14470	18482	17992	19367	16749	19881	19833	14982.3	0.58	0.06	5.461e-26	4.792e-24		14082.1
Apc2	6715	8225	7378	7893	18257	16256	11693	14691	12632	12457	15999	14083	11789.3	0.69	0.05	3.18e-37	4.038e-35	6715	8225	7378	7893	10963	10866	10397	12636	9208.06	0.34	0.05	4.559e-11	2.392e-09	6715	8225	7378	7893	14768	11226	14033	12732	14521	12168	14476	15127	11259.2	0.55	0.06	8.929e-24	6.029e-22		10752.2
Cd47	5795	6029	6405	6927	13868	11539	9361	12066	11242	9669	12645	10505	9389.03	0.6	0.05	1.424e-30	9.311e-29	5795	6029	6405	6927	9797	9325	10050	10307	7927.65	0.42	0.06	1.902e-12	1.195e-10	5795	6029	6405	6927	13374	9515	13214	10356	11623	10630	11262	12226	9476.5	0.56	0.06	4.155e-24	2.892e-22		8931.06
L1cam	5575	6142	5367	5417	13037	11690	8652	10932	9598	9403	12286	12307	8908	0.7	0.07	1.483e-25	5.72e-24	5575	6142	5367	5417	8088	7955	8609	9311	6937.2	0.34	0.08	3.386e-07	8.758e-06	5575	6142	5367	5417	11355	8154	10879	9708	10995	9173	10421	10973	8419.89	0.54	0.06	4.819e-20	2.129e-18		8088.36
Nyap2	2560	3187	2606	3143	6421	5777	4223	5569	5235	4573	6851	6155	4532.91	0.7	0.07	1.16e-24	4.141e-23	2560	3187	2606	3143	4585	4177	4750	4142	3582.06	0.36	0.1	6.982e-06	0.0001331	2560	3187	2606	3143	5210	4048	5185	4809	5636	4678	5712	5777	4249.02	0.52	0.07	5.107e-14	1.125e-12		4121.33
Cntn1	10934	11644	11210	11569	29149	23412	17413	23217	20330	18430	28648	23006	18390.6	0.75	0.07	1.709e-27	8.211e-26	10934	11644	11210	11569	16559	15994	15673	17961	13717.6	0.31	0.06	3.235e-09	1.261e-07	10934	11644	11210	11569	20733	14975	20773	19803	21634	18054	21407	24182	16727.7	0.51	0.07	1.992e-13	4.068e-12		16278.6
Sema5a	3908	4798	4762	4261	10490	8830	6677	9501	7034	7457	9455	8044	6870.52	0.67	0.07	4.65e-22	1.272e-20	3908	4798	4762	4261	6838	6149	7039	6738	5472.03	0.33	0.09	1.493e-05	0.0002602	3908	4798	4762	4261	8666	6372	9191	9381	9366	6740	8121	8248	6754.65	0.57	0.07	1.492e-15	3.972e-14		6365.73
Plxna1	3813	4036	4338	3741	9094	9405	5836	8184	6811	6482	7782	7987	6251.47	0.68	0.08	1.424e-18	2.846e-17	3813	4036	4338	3741	5969	5837	6082	7057	5013.92	0.39	0.08	1.122e-07	3.245e-06	3813	4036	4338	3741	7130	5491	7680	6996	7494	6669	7093	7481	5832.39	0.5	0.07	9.999e-13	1.849e-11		5699.26
Amotl1	2693	2439	3366	2442	6733	6530	4326	6399	4533	4770	5743	5781	4489.05	0.75	0.1	1.81e-13	2.196e-12	2693	2439	3366	2442	3877	3552	4298	4683	3364.01	0.27	0.12	0.003649	0.02844	2693	2439	3366	2442	5205	4026	5462	5579	5637	4390	4957	5299	4164.38	0.55	0.1	5.614e-09	6.242e-08		4005.81
Syt2	2599	2923	2569	2623	6368	5646	3878	5244	4801	4394	5986	5411	4224.48	0.7	0.06	8.708e-28	4.301e-26	2599	2923	2569	2623	3804	3454	3900	4514	3239.81	0.29	0.07	5.191e-06	0.0001021	2599	2923	2569	2623	5575	4056	5635	4501	5205	4457	5098	5411	4088.69	0.58	0.06	5.793e-22	3.183e-20		3850.99
Prune2	10982	12102	10956	11912	29111	24347	17452	24155	18693	17601	26103	23131	18199.3	0.71	0.07	5.737e-25	2.111e-23	10982	12102	10956	11912	17080	15635	16171	17982	13870.4	0.31	0.05	1.621e-09	6.672e-08	10982	12102	10956	11912	21287	17731	21631	19803	21756	18509	22589	22757	17170.5	0.54	0.06	1.085e-20	5.216e-19		16413.4
Rab11fip4	8904	9373	9137	10136	22593	19926	13782	18863	16648	15623	20419	16614	14664.8	0.69	0.05	7.007e-37	8.545e-35	8904	9373	9137	10136	13512	12613	13749	15886	11445.1	0.34	0.05	5.717e-14	4.543e-12	8904	9373	9137	10136	19498	13154	18427	16019	17386	14531	17269	18355	13896.4	0.53	0.04	3.494e-34	6.899e-32		13335.4
Slc25a37	2965	3625	2557	3194	2974	2886	4247	4089	3945	4165	3193	4579	3535.2	0.06	0.16	0.6623	0.9147	2965	3625	2557	3194	7057	7085	8595	7816	5185.06	1.08	0.11	1.88e-26	4.851e-24	2965	3625	2557	3194	5861	5609	6744	4224	4999	5653	4868	3869	4420.27	0.42	0.14	0.0009582	0.004382		4380.18
Arhgef4	2224	2418	2215	2714	5568	4873	3518	4762	4143	4157	5207	5045	3774.84	0.71	0.05	5.419e-41	1.001e-38	2224	2418	2215	2714	3221	3287	3396	3834	2862.06	0.29	0.06	4.853e-08	1.515e-06	2224	2418	2215	2714	4709	3419	4817	4179	4453	3871	4661	4771	3587.49	0.56	0.05	5.107e-27	5.069e-25		3408.13
Cacna1g	8539	9026	8078	8985	19731	18752	14390	17942	13969	14309	16491	16875	13510.3	0.68	0.06	3.148e-27	1.463e-25	8539	9026	8078	8985	12298	11499	12746	14933	10561.5	0.33	0.06	4.784e-09	1.805e-07	8539	9026	8078	8985	16387	13383	17406	14568	15377	15454	16024	16523	12954.4	0.54	0.07	2.892e-16	8.357e-15		12342.1
Cabp5	6256	6956	6552	7554	17416	15215	9868	13897	12854	10827	16203	14940	11111.8	0.76	0.07	2.177e-28	1.136e-26	6256	6956	6552	7554	9168	9275	8399	11930	8100.87	0.26	0.07	1.708e-05	0.0002933	6256	6956	6552	7554	14673	9498	12274	11956	12732	10345	12659	13807	10104.4	0.53	0.06	2.103e-21	1.088e-19		9772.34
Zfp467	2688	2430	2957	2862	7494	6729	4793	5689	5106	4443	7057	4804	4580.33	0.79	0.1	7.368e-17	1.243e-15	2688	2430	2957	2862	3610	3565	3571	3709	3140.11	0.15	0.08	0.03347	0.1615	2688	2430	2957	2862	5428	3976	5096	5329	5662	4601	5563	6126	4254.32	0.61	0.08	3.542e-14	7.933e-13		3991.59
Col9a1	10436	6822	11664	5659	16530	12905	13820	15706	13052	12843	16787	11078	12060.6	0.38	0.17	0.01288	0.03836	10436	6822	11664	5659	22038	20745	17726	29582	15026.5	0.81	0.37	0.0001516	0.001969	10436	6822	11664	5659	16206	9609	14343	17961	16990	15112	13893	16310	12592.7	0.36	0.19	0.02745	0.08453		13226.6
Parp8	2891	3597	3287	3809	8066	7641	5675	7332	5904	5453	6929	6556	5410.21	0.73	0.06	1.113e-36	1.339e-34	2891	3597	3287	3809	3996	4496	4716	5542	3968.42	0.22	0.07	0.0007876	0.008033	2891	3597	3287	3809	7370	5763	6803	5890	6290	5400	6471	6971	5211.27	0.6	0.06	3.872e-22	2.161e-20		4863.3
Zfp608	3095	3609	3134	3350	8238	6918	5051	6847	5809	5507	6867	5833	5178.72	0.69	0.06	8.886e-29	4.835e-27	3095	3609	3134	3350	4385	4461	5102	5126	3967.74	0.28	0.07	1.555e-05	0.0002697	3095	3609	3134	3350	6263	4633	6608	5982	6287	5609	6447	7206	5023.66	0.58	0.07	6.204e-17	1.923e-15		4723.37
Fzd3	3094	3598	2967	3413	8488	7219	5251	7034	6128	5365	6805	6330	5287.26	0.75	0.07	2.863e-31	1.97e-29	3094	3598	2967	3413	4597	4454	4582	4456	3843.95	0.22	0.08	0.0009975	0.009801	3094	3598	2967	3413	6792	5098	6645	5544	5960	5123	6476	6843	4969.07	0.58	0.07	6.859e-19	2.671e-17		4700.09
Gng7	2575	2696	2487	2854	6016	5712	3766	5093	4799	4149	5960	5419	4149.74	0.69	0.06	7.311e-28	3.645e-26	2575	2696	2487	2854	3668	3638	3645	4358	3183.71	0.29	0.05	9.504e-09	3.411e-07	2575	2696	2487	2854	5504	3511	5099	4842	5356	4282	5253	5298	4008.13	0.57	0.06	1.59e-22	9.243e-21		3780.53
Ctsd	11004	10061	14048	10738	23572	23816	17019	20286	19826	19295	20903	22049	17259.5	0.59	0.09	8.369e-11	7.716e-10	11004	10061	14048	10738	18626	16169	15645	23174	14608.5	0.36	0.12	0.0001924	0.002416	11004	10061	14048	10738	23984	16353	22448	27883	25508	19327	21187	19868	17935.5	0.59	0.11	2.15e-08	2.221e-07		16601.2
Abat	9821	9712	11211	10575	24907	21540	15649	20493	18144	16840	22306	21669	16348.2	0.71	0.06	5.434e-31	3.63e-29	9821	9712	11211	10575	14639	14003	14007	17593	12473	0.29	0.07	8.062e-06	0.0001512	9821	9712	11211	10575	21485	14450	19607	19134	20664	15551	18795	20625	15457.3	0.54	0.06	5.018e-19	1.99e-17		14759.5
Neo1	8859	10126	10987	10505	25502	20971	15450	20849	17995	16615	24301	18048	16097.7	0.72	0.07	3.953e-25	1.469e-23	8859	10126	10987	10505	14146	13575	12882	16115	11949.7	0.24	0.07	6.051e-05	0.0008934	8859	10126	10987	10505	18191	13669	18707	19890	20858	17142	21664	21603	15509.2	0.58	0.08	1.409e-12	2.56e-11		14518.9
Zeb2	4526	5050	5100	5132	12206	10572	7580	10163	8967	7794	12162	10838	8039.65	0.75	0.07	4.04e-30	2.534e-28	4526	5050	5100	5132	6774	6636	6682	6994	5784.08	0.22	0.06	0.0001598	0.002058	4526	5050	5100	5132	9988	7318	9650	9172	9613	7887	9387	9794	7478.46	0.57	0.04	7.967e-40	2.631e-37		7100.73
Adam23	4256	4546	3678	4761	10753	9454	7625	8808	7215	6595	9798	7581	6854.51	0.71	0.08	8.329e-18	1.55e-16	4256	4546	3678	4761	6228	5878	5762	6974	5167.5	0.28	0.07	8.285e-06	0.0001548	4256	4546	3678	4761	7203	5949	8083	8013	8302	7394	9469	8974	6520.63	0.55	0.09	9.711e-10	1.205e-08		6180.88
Sash1	2352	2475	2630	2498	6162	5552	3674	5817	4195	4907	5244	4997	4065.94	0.76	0.08	2.785e-24	9.508e-23	2352	2475	2630	2498	3475	3074	3386	3957	2934.19	0.23	0.07	0.0001816	0.002298	2352	2475	2630	2498	4728	3609	5667	4273	4627	3873	4522	5125	3742.37	0.55	0.07	2.688e-15	6.95e-14		3580.83
Ank3	24565	28062	23420	25555	57108	53132	41328	52141	40926	39923	51298	52365	39564.6	0.68	0.06	4.389e-26	1.786e-24	24565	28062	23420	25555	35983	34329	39764	40212	30959.5	0.32	0.07	1.354e-06	3.105e-05	24565	28062	23420	25555	46129	40576	50812	42181	46026	41978	48866	47135	37741.4	0.53	0.07	7.362e-15	1.809e-13		36088.5
Epha5	3805	3696	3608	4150	9645	7836	6075	8009	6503	5702	8652	6111	5940.08	0.67	0.08	7.991e-16	1.216e-14	3805	3696	3608	4150	5577	5494	5536	5651	4619.67	0.3	0.07	3.626e-06	7.445e-05	3805	3696	3608	4150	7466	5686	7221	6546	7342	6134	7627	7760	5742.79	0.56	0.06	2.712e-20	1.239e-18		5434.18
Srcin1	4797	4716	4775	5147	11238	10200	7446	9927	8212	7994	9621	9505	7555.97	0.68	0.05	8.422e-41	1.533e-38	4797	4716	4775	5147	7019	6879	7040	8177	5960.27	0.35	0.06	1.299e-10	6.443e-09	4797	4716	4775	5147	10071	7147	9753	7789	8186	7501	8784	8897	7084.91	0.5	0.06	6.668e-17	2.051e-15		6867.05
Stat5b	4373	4606	4953	4904	11375	10787	7318	9789	8485	7986	10039	9129	7552.31	0.74	0.05	9.442e-43	2.064e-40	4373	4606	4953	4904	6521	6160	6262	7505	5569.42	0.25	0.06	4.073e-06	8.263e-05	4373	4606	4953	4904	9452	6991	9352	8220	8671	7464	8378	9440	7017.07	0.54	0.05	2.913e-25	2.29e-23		6712.93
Ptprt	3690	4337	3931	4138	9136	8185	5531	8013	6863	6002	8531	8420	6181.42	0.65	0.07	5.668e-24	1.866e-22	3690	4337	3931	4138	6273	5817	6079	6642	5018.06	0.39	0.06	7.573e-13	5.101e-11	3690	4337	3931	4138	7435	5471	7319	6567	7682	6198	7560	7686	5825.51	0.49	0.06	9.175e-19	3.519e-17		5675
Selenon	2293	2322	2570	2286	5515	5285	3695	4890	4280	3872	4702	4803	3755.1	0.71	0.07	2.525e-26	1.055e-24	2293	2322	2570	2286	3257	3148	3097	4146	2839.58	0.26	0.08	0.0003962	0.004482	2293	2322	2570	2286	4947	3567	4581	4334	4452	3887	4304	4742	3581.14	0.56	0.07	1.722e-18	6.416e-17		3391.94
Car14	4757	5142	7006	4764	15697	16798	10373	10119	11148	8264	13437	9567	9392.43	0.82	0.15	3.548e-09	2.755e-08	4757	5142	7006	4764	5972	6104	5027	7932	5785.41	-0.01	0.11	0.8825	0.9695	4757	5142	7006	4764	11149	8493	9126	14499	14049	9570	12095	13768	9204.09	0.72	0.15	3.893e-08	3.878e-07		8127.31
Atp9a	15206	15580	16440	17020	32492	29858	22980	29576	26924	26941	32493	30048	23950.2	0.6	0.04	2.948e-41	5.644e-39	15206	15580	16440	17020	23587	22872	24127	29146	20078.6	0.4	0.06	1.189e-13	8.924e-12	15206	15580	16440	17020	34990	22424	32045	26514	28667	25841	29234	29061	23658.9	0.52	0.05	1.348e-22	7.934e-21		22562.6
Gria4	6797	7732	6621	8268	16577	14623	10764	14940	12581	11123	16249	14780	11360.1	0.67	0.06	3.717e-31	2.539e-29	6797	7732	6621	8268	10518	10542	11075	12102	9031.37	0.36	0.06	1.054e-11	6.073e-10	6797	7732	6621	8268	13805	11247	13117	11649	13573	10931	13560	14199	10652.9	0.49	0.06	2.085e-15	5.445e-14		10348.1
Ttc28	5662	5576	6226	5164	12504	12148	8820	11211	9312	9710	12517	12385	8984.73	0.7	0.08	6.334e-19	1.306e-17	5662	5576	6226	5164	8331	7463	8415	9041	6880.93	0.28	0.09	0.0003271	0.003792	5662	5576	6226	5164	10520	8087	11900	11124	10837	9195	10381	10669	8519.94	0.54	0.08	1.06e-12	1.954e-11		8128.53
Rgs6	4643	4449	4652	4780	10928	8832	6811	9966	8339	7723	10756	9065	7328.18	0.7	0.06	2.881e-28	1.493e-26	4643	4449	4652	4780	6484	6187	6287	7783	5562.2	0.28	0.07	2.884e-06	6.088e-05	4643	4449	4652	4780	9165	6384	8650	7928	8833	7036	9193	10326	6944.06	0.54	0.08	1.211e-12	2.212e-11		6611.48
Tpm3	3016	3239	3592	3685	8098	6820	5171	6603	5825	5280	7718	7458	5351.92	0.71	0.07	1.691e-26	7.233e-25	3016	3239	3592	3685	4482	4762	4189	5777	4018.02	0.25	0.08	0.0002149	0.002655	3016	3239	3592	3685	6186	4836	6200	6219	6376	5597	7304	6946	5108.56	0.56	0.08	8.022e-14	1.72e-12		4826.17
Tmcc3	2509	2611	2862	2666	6171	5610	3827	5376	4579	4345	5484	5464	4152.49	0.68	0.06	2.79e-29	1.601e-27	2509	2611	2862	2666	3639	3593	4092	4528	3253.78	0.32	0.08	4.535e-06	9.085e-05	2509	2611	2862	2666	5075	3884	5099	4666	5207	4057	4770	5153	3927.76	0.52	0.06	2.025e-20	9.382e-19		3778.01
Syngr3	2466	2344	2384	2926	5054	4784	3404	4601	4117	4122	4672	4836	3703.14	0.56	0.06	1.303e-20	3.107e-19	2466	2344	2384	2926	3987	3809	3911	4719	3244.18	0.46	0.07	9.254e-13	6.116e-11	2466	2344	2384	2926	5659	3579	5309	4022	4352	3994	4269	4504	3696.69	0.5	0.07	6.015e-12	1.016e-10		3548
Gnai2	12780	12638	15069	13974	28920	26521	19321	27457	22554	23881	29022	28457	21054.8	0.66	0.07	1.118e-22	3.236e-21	12780	12638	15069	13974	19504	18760	20016	22700	16637.7	0.32	0.08	2.593e-06	5.541e-05	12780	12638	15069	13974	27826	18963	27993	26096	25218	20838	24523	24976	20248.6	0.53	0.06	3.814e-18	1.36e-16		19313.7
Arhgef17	11424	11697	12521	12350	27790	25198	17608	24157	20605	20531	26239	26929	19101.1	0.72	0.06	4.803e-31	3.227e-29	11424	11697	12521	12350	16848	15291	16270	19271	14226	0.25	0.06	4.507e-06	9.044e-05	11424	11697	12521	12350	24269	16526	23491	21062	22994	18796	22144	23885	17850.8	0.54	0.05	7.502e-26	6.382e-24		17059.3
Trio	9323	10505	9583	9687	22598	20995	15326	20470	15899	16228	19822	19718	15345.1	0.69	0.06	1.989e-33	1.697e-31	9323	10505	9583	9687	13393	12328	15013	15870	11761	0.28	0.07	1.333e-05	0.0002362	9323	10505	9583	9687	18392	15119	19387	16613	18127	15636	19235	18892	14613.2	0.54	0.06	2.589e-20	1.184e-18		13906.5
Ptprk	4448	4885	5484	4608	11240	9210	7156	9975	7858	7567	10283	9908	7470.25	0.65	0.07	4.187e-19	8.764e-18	4448	4885	5484	4608	7324	7282	7260	8039	6060.97	0.36	0.09	1.823e-06	4.049e-05	4448	4885	5484	4608	8733	6715	8612	9019	9603	7673	8678	9510	7124.53	0.5	0.08	3.624e-11	5.419e-10		6885.25
Src	3774	3680	4021	3920	7997	7997	5494	7240	6484	6171	8243	8466	5935.64	0.65	0.07	3.217e-20	7.39e-19	3774	3680	4021	3920	5569	5470	5897	6422	4760.35	0.35	0.07	4.571e-08	1.438e-06	3774	3680	4021	3920	7540	5391	7365	6978	6741	6235	7292	7060	5666.22	0.51	0.06	2.093e-18	7.71e-17		5454.07
Trpm1	21482	22993	36336	22266	67413	79313	45987	61078	43088	44762	49539	53556	44025.6	0.79	0.15	1.425e-08	1.028e-07	21482	22993	36336	22266	35394	35278	33792	46187	31172.8	0.14	0.16	0.1491	0.4637	21482	22993	36336	22266	45012	41507	49683	57264	47767	45996	54585	52173	40311.5	0.57	0.13	2.874e-06	2.13e-05		38503.3
Tubb2a	7134	7406	7887	7933	15846	14815	9876	13298	12753	12326	15452	15876	11362.3	0.6	0.07	7.082e-19	1.458e-17	7134	7406	7887	7933	11710	10858	11249	14485	9616.69	0.43	0.06	1.216e-12	7.949e-11	7134	7406	7887	7933	16081	10125	14293	13245	14073	11303	12304	13002	10889.2	0.47	0.05	2.781e-18	1.009e-16		10622.7
Flot1	3537	3437	3843	4042	7301	6773	5053	6247	6058	5750	7210	7445	5405.73	0.55	0.06	9.122e-18	1.692e-16	3537	3437	3843	4042	5944	5281	6459	6990	4831.1	0.48	0.08	1.606e-11	9.042e-10	3537	3437	3843	4042	6916	4807	7029	6463	7187	5796	6435	6582	5342.9	0.47	0.05	2.776e-18	1.008e-16		5193.24
Bahcc1	2643	2943	2960	2744	5890	5733	4382	5547	4539	4477	6922	6345	4445.98	0.69	0.08	3.564e-17	6.208e-16	2643	2943	2960	2744	3848	3712	3608	4620	3330.39	0.23	0.07	0.0002609	0.003148	2643	2943	2960	2744	5291	4606	4883	5411	5855	4742	5775	5678	4337.66	0.58	0.08	5.772e-14	1.26e-12		4038.01
Kalrn	2463	2917	2368	2638	5896	5541	4489	5438	4155	4090	4961	5085	4046.39	0.67	0.07	2.204e-20	5.147e-19	2463	2917	2368	2638	3455	3443	3966	4142	3120.47	0.28	0.08	4.549e-05	0.0006949	2463	2917	2368	2638	4523	4025	4777	4658	4880	4204	5643	5354	3924.47	0.55	0.09	3.059e-11	4.626e-10		3697.11
Abca8a	18479	21051	19639	21779	48720	40650	30914	37014	38616	30723	45784	33869	31225.1	0.66	0.07	1.049e-20	2.516e-19	18479	21051	19639	21779	26329	25316	26789	29108	23231.7	0.19	0.04	5.263e-06	0.0001034	18479	21051	19639	21779	40121	31022	40853	33613	40518	37023	44803	45717	31837.7	0.64	0.08	2.671e-17	8.75e-16		28764.8
Adcy2	7199	8011	7771	8416	18519	16568	10700	15940	12698	12508	17802	15894	12216.4	0.68	0.07	1.917e-25	7.28e-24	7199	8011	7771	8416	11203	10581	10867	13361	9493.01	0.32	0.05	7.023e-14	5.458e-12	7199	8011	7771	8416	15738	10443	14232	12761	13858	11947	14733	15797	11384.1	0.49	0.06	8.17e-17	2.502e-15		11031.2
Ndn	5911	5821	7134	7701	14954	13712	9205	12564	11958	11152	15026	12835	10310.7	0.67	0.07	2.172e-21	5.524e-20	5911	5821	7134	7701	9344	9289	8931	10503	7940.81	0.26	0.08	0.0001499	0.001954	5911	5821	7134	7701	14832	9435	13222	11811	13155	9704	12064	13656	10009.1	0.56	0.07	3.271e-15	8.374e-14		9420.22
Mgat3	4391	4644	4793	5045	11005	9556	6512	9432	7996	7747	9594	9022	7233.67	0.65	0.05	2.245e-37	2.91e-35	4391	4644	4793	5045	6665	6557	6338	8286	5727.25	0.32	0.06	5.31e-09	1.989e-07	4391	4644	4793	5045	9687	6450	9673	7743	8736	7260	8428	8992	6925.47	0.52	0.05	1.77e-26	1.64e-24		6628.8
Dbn1	2831	2935	3347	3029	6356	6123	4364	5893	4902	5122	6460	6813	4699.06	0.66	0.08	1.583e-18	3.152e-17	2831	2935	3347	3029	4390	4061	4769	5165	3747	0.34	0.08	3.19e-06	6.674e-05	2831	2935	3347	3029	5848	4204	5498	5994	5915	4474	4920	5620	4418.37	0.49	0.07	1.287e-11	2.063e-10		4288.14
Ptprd	16132	20814	17468	19618	44504	39950	31433	39055	31156	26680	38767	37853	29268.4	0.71	0.07	5.271e-23	1.583e-21	16132	20814	17468	19618	24863	24623	26370	27336	21804.1	0.24	0.06	2.801e-05	0.0004528	16132	20814	17468	19618	30606	30103	32061	32296	36001	31213	38800	37538	27810.9	0.54	0.09	4.431e-10	5.761e-09		26294.5
Caskin1	6252	6845	6335	6847	14989	14229	10711	13379	10985	10628	13411	12878	10295.4	0.69	0.05	3.165e-45	8.179e-43	6252	6845	6335	6847	9044	8580	9162	10007	7763.44	0.25	0.05	1.129e-07	3.26e-06	6252	6845	6335	6847	13226	10145	12545	10900	12705	10575	12733	12645	9846.74	0.55	0.05	2.939e-28	3.275e-26		9301.87
Ltbp3	4509	3877	6962	3310	11174	10017	8587	10928	7502	9226	10667	9942	7822.03	0.74	0.16	3.186e-07	1.975e-06	4509	3877	6962	3310	7289	7009	7123	8856	6013.39	0.18	0.2	0.09486	0.3427	4509	3877	6962	3310	9035	7162	9344	11460	10443	9262	8994	10195	7648.27	0.57	0.2	0.000472	0.002304		7161.23
Pkia	4030	4383	4366	5299	11446	9082	6007	9314	8079	6914	11554	9555	7206.84	0.72	0.09	3.088e-16	4.902e-15	4030	4383	4366	5299	6362	6558	6068	6389	5350.11	0.25	0.07	0.0001554	0.00201	4030	4383	4366	5299	8885	6132	7909	8186	8527	6443	8667	9674	6653.32	0.52	0.07	1.382e-12	2.516e-11		6403.42
Cacnb3	4037	3582	3938	4276	9413	8191	5669	7908	7072	6783	8516	7581	6206.03	0.69	0.06	6.226e-27	2.788e-25	4037	3582	3938	4276	5752	5409	5430	6449	4778.99	0.29	0.07	1.274e-05	0.0002271	4037	3582	3938	4276	7944	5484	7731	6812	7265	6198	7071	7917	5839.04	0.51	0.06	4.286e-16	1.211e-14		5608.02
Hivep2	3285	3567	3335	3369	9379	7413	5330	7380	5953	5767	7081	7128	5543.58	0.76	0.07	7.225e-27	3.197e-25	3285	3567	3335	3369	4537	4206	4453	5073	3923.42	0.19	0.06	0.0005949	0.006344	3285	3567	3335	3369	6343	4854	7338	5802	6033	5834	6185	6619	5061.49	0.54	0.07	9.347e-16	2.557e-14		4842.83
Med12l	2279	2784	2598	2464	5816	5510	4323	5276	3998	3921	5401	5009	3984.43	0.69	0.07	1.361e-22	3.902e-21	2279	2784	2598	2464	3445	3263	3544	3923	2990.36	0.24	0.07	0.0001672	0.002139	2279	2784	2598	2464	4343	3768	4593	4589	5138	4259	5223	5391	3839.59	0.56	0.09	1.858e-11	2.909e-10		3604.79
Trpm3	11620	10820	18166	11182	32079	25175	20303	28251	21597	22358	30558	25858	20785.5	0.69	0.12	5.815e-09	4.403e-08	11620	10820	18166	11182	18295	17302	17101	22102	15584.4	0.14	0.16	0.1617	0.4899	11620	10820	18166	11182	25488	19218	24084	33840	30611	22846	26747	29038	21249.8	0.65	0.14	6.752e-07	5.579e-06		19206.6
Unc79	4442	4755	3889	4196	10501	9175	6625	8659	7501	6995	8531	8714	6776.98	0.68	0.07	5.942e-21	1.459e-19	4442	4755	3889	4196	6181	5572	6390	6860	5202.24	0.27	0.08	0.0001699	0.002168	4442	4755	3889	4196	8361	6570	8600	7191	7973	7316	8145	8335	6462.48	0.53	0.07	5.938e-14	1.295e-12		6147.23
Jph4	2303	2473	2216	2757	5683	5469	3698	4850	4281	3726	5269	4989	3840.54	0.7	0.06	1.693e-29	9.943e-28	2303	2473	2216	2757	3286	3224	3525	3596	2877.13	0.25	0.07	3.198e-05	0.0005102	2303	2473	2216	2757	5158	3834	4924	3885	4480	3583	4541	4668	3619.02	0.53	0.06	5.345e-18	1.86e-16		3445.56
Samd14	9532	9805	10553	10625	22048	20628	15140	19251	17069	16479	21056	21323	15632.7	0.66	0.05	1.687e-36	1.998e-34	9532	9805	10553	10625	14319	13146	14222	17001	12180.1	0.29	0.06	1.188e-07	3.407e-06	9532	9805	10553	10625	22014	14337	20076	17018	18616	15913	17490	18730	14913.6	0.52	0.05	1.74e-23	1.133e-21		14242.2
Adam22	7052	7827	7097	8325	18188	15459	12015	15016	13054	10565	16471	14204	11700.2	0.66	0.07	4.776e-24	1.587e-22	7052	7827	7097	8325	10896	10824	10901	11100	9109.28	0.3	0.06	2.49e-07	6.634e-06	7052	7827	7097	8325	13481	11468	13224	12466	14089	12244	14620	14968	11100.4	0.51	0.07	2.607e-14	5.926e-13		10636.6
Mtus2	6397	6973	6501	6735	16146	13831	9696	12929	11756	10479	13849	13619	10386.1	0.68	0.06	4.181e-31	2.835e-29	6397	6973	6501	6735	9025	9116	9318	10951	7989.72	0.29	0.06	3.315e-08	1.075e-06	6397	6973	6501	6735	12824	8809	12792	10957	12097	10423	12459	13405	9726.97	0.5	0.06	8.746e-17	2.672e-15		9367.59
Asap2	5423	6272	5724	5843	13435	11262	8626	11677	9286	9385	12245	11430	8923.19	0.65	0.05	3.944e-33	3.267e-31	5423	6272	5724	5843	7945	7881	8427	9626	7017.78	0.3	0.06	4.091e-08	1.302e-06	5423	6272	5724	5843	11173	8193	10835	10042	11075	9133	11186	11081	8569.65	0.52	0.05	3.517e-24	2.471e-22		8170.21
Trarg1	2756	2524	2632	3157	6417	5644	3723	5576	4685	4542	6445	5580	4317.29	0.68	0.08	8.417e-20	1.864e-18	2756	2524	2632	3157	3882	3745	4157	4362	3345.01	0.29	0.08	1.188e-05	0.0002136	2756	2524	2632	3157	6094	3808	5498	4531	4904	4004	4933	5352	4046.57	0.5	0.07	4.693e-13	9.131e-12		3902.96
Ptprn2	10416	10138	9988	10853	21849	20675	14447	19306	17952	16730	22771	21331	15866.6	0.64	0.06	4.39e-25	1.629e-23	10416	10138	9988	10853	15337	14439	14117	19140	12788.7	0.35	0.07	2.903e-08	9.495e-07	10416	10138	9988	10853	21698	13965	20122	17288	18936	16022	17138	19089	15002.3	0.48	0.06	3.29e-18	1.183e-16		14552.5
Foxn3	5142	5876	5506	6283	14436	12673	8712	11661	9975	8755	12633	11390	9080.76	0.72	0.06	1.55e-32	1.208e-30	5142	5876	5506	6283	7860	7720	7802	7570	6633.27	0.21	0.07	0.0009686	0.009583	5142	5876	5506	6283	10838	8033	11034	10133	10707	8922	11078	11395	8474.28	0.54	0.05	1.937e-28	2.213e-26		8062.77
Bhlhe40	3782	4045	4532	3509	9415	8895	5940	7763	6504	6385	8185	12168	6526.2	0.73	0.13	7.77e-09	5.816e-08	3782	4045	4532	3509	5144	4966	5460	6370	4659.35	0.19	0.09	0.01487	0.08678	3782	4045	4532	3509	7177	4924	7303	8532	8077	6816	8179	8256	6066.4	0.55	0.11	5.507e-08	5.378e-07		5750.65
Map6	5858	6452	6033	6775	15208	13074	9409	12076	10655	10388	13378	12819	9839.04	0.69	0.05	1.596e-43	3.708e-41	5858	6452	6033	6775	8163	8432	8543	8899	7294.21	0.21	0.06	6.533e-05	0.0009507	5858	6452	6033	6775	13708	9100	12758	10499	12041	9858	11567	12720	9457.88	0.57	0.05	1.634e-29	2.047e-27		8863.71
Clip3	22941	23059	22899	23431	51046	45631	32250	41892	38417	37984	47706	48836	35228.3	0.63	0.06	1.932e-23	6.08e-22	22941	23059	22899	23431	34837	32209	32922	37058	28199.6	0.33	0.06	8.983e-09	3.245e-07	22941	23059	22899	23431	49127	32014	44512	38972	42208	35892	39193	42059	33649.6	0.5	0.05	8.105e-21	3.915e-19		32359.2
Tenm4	7495	7629	8398	6717	16590	14902	11345	16174	11189	12445	15624	14945	11592.7	0.63	0.09	6.154e-14	7.792e-13	7495	7629	8398	6717	11713	10591	10831	12694	9353.88	0.32	0.1	7.353e-05	0.001057	7495	7629	8398	6717	12963	10565	14009	14681	13967	13022	14304	14872	11249	0.51	0.09	8.88e-09	9.612e-08		10731.9
Trim9	6687	7144	6880	7190	15367	13371	10085	15790	10265	12332	12038	13038	10531.9	0.61	0.08	4.424e-14	5.662e-13	6687	7144	6880	7190	10243	9671	10227	11280	8517.03	0.34	0.05	1.774e-11	9.911e-10	6687	7144	6880	7190	13013	10905	15111	12322	12535	10642	11976	12426	10269.6	0.51	0.06	4.576e-18	1.615e-16		9772.84
Fnbp1	5703	6190	5711	6242	13452	11879	8748	11714	9894	9704	11853	11374	9084.74	0.64	0.04	8.416e-51	3.273e-48	5703	6190	5711	6242	8500	7781	8817	9966	7229.83	0.32	0.06	7.522e-10	3.292e-08	5703	6190	5711	6242	11598	8758	11624	9736	10487	9285	10589	11101	8666.53	0.5	0.05	5.706e-25	4.364e-23		8327.03
Astn1	5616	6169	5137	5714	12930	11259	8123	11255	9288	8510	11565	11655	8646.37	0.64	0.07	4.944e-21	1.22e-19	5616	6169	5137	5714	8153	7930	8417	9796	6982.65	0.35	0.07	1.982e-08	6.715e-07	5616	6169	5137	5714	10546	7600	10486	8821	10485	8821	10372	10820	8142.76	0.47	0.07	5.238e-13	1.013e-11		7923.93
Elfn2	5170	5820	5262	5852	13624	12034	8532	10749	9489	9215	11801	11851	8809.11	0.72	0.06	2.021e-37	2.657e-35	5170	5820	5262	5852	7426	7080	7473	8040	6422.5	0.21	0.05	8.243e-06	0.0001541	5170	5820	5262	5852	10930	7507	10887	9388	10898	8811	10163	10765	8186.24	0.53	0.05	2.991e-30	3.966e-28		7805.95
Creb3l2	2894	3107	3663	3136	7863	7424	5070	6804	5453	5611	6792	6210	5158	0.74	0.07	2.271e-24	7.858e-23	2894	3107	3663	3136	4206	3805	4033	4620	3637.94	0.13	0.08	0.0566	0.2384	2894	3107	3663	3136	6359	4681	7037	6395	6283	5383	5672	6480	4928.15	0.59	0.07	2.912e-16	8.409e-15		4574.7
Cd63-ps	1924	1603	3888	1885	5282	6525	3553	5007	4206	4204	4652	5560	3890.7	0.68	0.22	0.0003705	0.00148	1924	1603	3888	1885	3829	3409	3980	5179	3136.23	0.2	0.23	0.07281	0.2858	1924	1603	3888	1885	5363	4019	4897	6714	5203	3895	4323	4694	3899.44	0.58	0.23	0.001247	0.005549		3642.12
Dop1b	2498	2556	2501	2459	5741	5016	3904	4931	3978	3977	5301	5019	3866.64	0.66	0.06	1.68e-26	7.202e-25	2498	2556	2501	2459	3453	3359	3533	4156	3014	0.28	0.07	6.619e-06	0.000127	2498	2556	2501	2459	4405	3531	4626	4610	5018	4097	4817	4700	3711.21	0.52	0.07	2.637e-14	5.991e-13		3530.62
St3gal3	2437	2299	2539	2579	5508	5168	3692	4857	4057	4062	5251	5392	3860.11	0.68	0.07	2.381e-25	8.975e-24	2437	2299	2539	2579	3169	3307	3481	3880	2917.08	0.24	0.07	0.0002631	0.00317	2437	2299	2539	2579	5482	3550	5127	4328	4556	3804	4342	4671	3686.57	0.54	0.06	3.694e-19	1.486e-17		3487.92
Aatk	8357	8384	8468	9589	17967	18881	13490	16375	14547	13591	18094	19884	13541.6	0.67	0.07	4.412e-21	1.093e-19	8357	8384	8468	9589	11551	10992	11656	13601	10161.1	0.23	0.05	2.67e-06	5.685e-05	8357	8384	8468	9589	18962	14083	16378	14403	16749	13690	15950	15650	12994.5	0.55	0.06	1.45e-21	7.622e-20		12232.4
Gpx3	8663	2190	12312	420	42253	12460	22176	29540	13370	21667	26022	21635	16866.7	0.84	0.6	0.01059	0.03212	8663	2190	12312	420	7095	6219	7346	9564	6764.03	0.01	0.25	0.9376	0.9771	8663	2190	12312	420	26510	19721	17797	28705	21272	16826	12037	32416	15871.3	0.6	0.54	0.01833	0.05972		13167.3
Enpp2	5391	5710	8297	5726	17329	19364	9925	12428	12449	9291	14117	12502	10611.4	0.78	0.14	4.763e-09	3.64e-08	5391	5710	8297	5726	7128	6092	5942	8331	6533.25	-0.06	0.11	0.4722	0.8677	5391	5710	8297	5726	13659	12389	11366	17970	16534	9178	13248	14506	10785.6	0.73	0.15	6.299e-08	6.102e-07		9310.08
Shank2	5608	6254	5447	6160	13892	12772	9463	12960	9806	9602	11861	12495	9375.26	0.73	0.06	1.035e-32	8.132e-31	5608	6254	5447	6160	7345	7460	7793	8635	6742.74	0.18	0.05	0.0004199	0.004712	5608	6254	5447	6160	11561	9210	12617	9830	10506	9711	10478	10617	8741.07	0.54	0.06	1.388e-19	5.884e-18		8286.36
Plcb4	12430	14853	13783	15160	29403	28819	20040	25579	22821	19353	28801	25973	20746.8	0.58	0.06	4.211e-24	1.406e-22	12430	14853	13783	15160	20017	20110	20617	22586	17129.7	0.34	0.05	1.666e-13	1.225e-11	12430	14853	13783	15160	28655	21591	26056	23543	25700	21285	25943	26352	20654.6	0.52	0.05	2.791e-29	3.414e-27		19510.4
Nudt4	11964	11162	14283	12550	33770	24238	19086	26631	23437	21651	29702	22190	20162	0.73	0.09	1.376e-16	2.259e-15	11964	11162	14283	12550	16792	16219	16640	17552	14478.2	0.17	0.09	0.02115	0.114	11964	11162	14283	12550	24297	15991	24544	23009	24013	19376	23893	29159	18876.5	0.54	0.1	2.96e-09	3.425e-08		17838.9
Capns1	7944	8498	9807	8832	18673	17567	12722	15992	14912	14119	17758	18025	13330.5	0.63	0.06	1.069e-23	3.436e-22	7944	8498	9807	8832	12386	11644	12764	15315	10695.1	0.31	0.08	6.504e-06	0.0001249	7944	8498	9807	8832	17232	11851	16686	16781	17241	13357	14643	16192	12849.6	0.5	0.07	7.148e-15	1.759e-13		12291.8
Slc8a1	8125	8981	7812	8963	19298	17027	12475	16754	14167	12100	19123	17197	13044.9	0.66	0.07	2.341e-22	6.587e-21	8125	8981	7812	8963	12518	11523	12160	12459	10160.7	0.28	0.06	1.571e-06	3.557e-05	8125	8981	7812	8963	15489	12633	15256	13723	15995	13109	16651	16193	12389.9	0.5	0.06	5.113e-16	1.431e-14		11865.2
Cacna1a	4923	5293	4704	5217	10636	10259	7721	9918	7733	7576	10407	10425	7659.24	0.63	0.07	1.369e-22	3.922e-21	4923	5293	4704	5217	7521	6890	7487	7353	6082.22	0.29	0.07	6.443e-06	0.0001239	4923	5293	4704	5217	9797	7923	9149	8036	9022	8338	9865	9344	7432.21	0.52	0.07	1.145e-14	2.751e-13		7057.89
Npr2	3820	4183	4461	3987	9765	9590	6964	8160	6841	6466	8300	7434	6457.34	0.68	0.08	2.716e-19	5.753e-18	3820	4183	4461	3987	5239	5334	5593	6926	4861.02	0.23	0.08	0.000782	0.007985	3820	4183	4461	3987	7703	6111	7250	7745	8122	6828	7572	7975	6139.02	0.53	0.07	7.485e-15	1.837e-13		5819.13
Dpysl5	4098	4120	4147	3916	9001	8203	5830	7403	6765	6541	7736	7831	6117.7	0.6	0.06	8.792e-22	2.34e-20	4098	4120	4147	3916	5921	5880	6684	7107	5138.43	0.39	0.08	6.179e-08	1.866e-06	4098	4120	4147	3916	8319	5509	7412	6591	7524	5847	6830	7394	5802.42	0.45	0.06	3.699e-13	7.299e-12		5686.18
Ttbk1	3951	3922	3543	4122	8532	7865	5748	7704	6538	6555	7741	7355	5949.78	0.65	0.05	1.186e-33	1.038e-31	3951	3922	3543	4122	5790	5304	5584	6118	4713.46	0.31	0.07	5.061e-07	1.275e-05	3951	3922	3543	4122	7760	5589	8007	6102	6663	5892	6754	7226	5625.09	0.48	0.07	5.88e-14	1.283e-12		5429.44
Kbtbd11	2682	2945	2719	3001	6645	5678	4121	5828	5010	4835	5788	4327	4327.1	0.64	0.07	1.834e-18	3.631e-17	2682	2945	2719	3001	4123	3957	3964	4751	3453.25	0.33	0.05	2.714e-12	1.692e-10	2682	2945	2719	3001	5357	3333	6201	4447	4900	4391	5056	5772	4094.66	0.47	0.08	6.503e-09	7.169e-08		3958.34
Tle2	2442	3283	2480	2815	5679	6411	5458	5568	4157	4456	4256	5022	4231.57	0.63	0.12	6.249e-08	4.183e-07	2442	3283	2480	2815	3741	3680	3631	5011	3314.08	0.27	0.09	0.000274	0.003272	2442	3283	2480	2815	4618	5152	5034	4046	5096	5378	5456	5360	4172.15	0.54	0.12	1.64e-06	1.273e-05		3905.93
Nrxn2	12058	12480	12319	12927	27385	24683	17892	23494	21051	19740	27124	25594	19106.8	0.65	0.05	2.617e-33	2.203e-31	12058	12480	12319	12927	18678	17523	18532	18673	15163.7	0.32	0.07	1.132e-07	3.266e-06	12058	12480	12319	12927	24879	16270	24386	20296	21865	18670	21008	23359	17822.6	0.46	0.05	4.425e-19	1.768e-17		17364.4
Rbfox2	8559	9468	9400	10386	21371	19290	13469	18158	15814	14370	20151	19028	14459	0.65	0.05	1.72e-36	2.031e-34	8559	9468	9400	10386	12883	12631	13372	14873	11252.8	0.28	0.05	6.061e-11	3.124e-09	8559	9468	9400	10386	19460	13596	17796	15426	17285	14347	16865	17467	13744.3	0.5	0.04	5.255e-36	1.29e-33		13152
Adam11	5342	5954	4969	5284	11629	11375	8752	11064	8708	8785	9524	9943	8212.52	0.63	0.08	1.663e-17	2.997e-16	5342	5954	4969	5284	7753	7109	7802	9855	6622.98	0.33	0.08	2.465e-06	5.301e-05	5342	5954	4969	5284	9015	8176	9401	9016	9641	8964	9763	10062	7779.4	0.47	0.08	2.342e-09	2.749e-08		7538.3
Dapk1	5026	4940	5935	5278	11662	11651	7604	11794	9095	9169	9982	10623	8297.27	0.68	0.08	1.026e-18	2.08e-17	5026	4940	5935	5278	7816	7280	7391	9202	6489.53	0.31	0.08	1.27e-05	0.0002266	5026	4940	5935	5278	10228	7240	10737	9123	8947	7602	8605	9559	7544.88	0.44	0.07	9.917e-11	1.401e-09		7443.89
Zfp704	3473	3883	4203	3880	9173	7874	5872	7827	6386	5853	7948	7642	5965.52	0.66	0.06	7.029e-27	3.118e-25	3473	3883	4203	3880	5620	5335	5475	5897	4648.01	0.28	0.07	1.179e-05	0.0002122	3473	3883	4203	3880	6549	5066	7118	6661	7065	6393	7580	7546	5622.84	0.49	0.08	1.122e-10	1.575e-09		5412.12
Susd4	3463	3928	3795	3941	7903	7559	5486	6894	6539	5563	7891	6921	5649.15	0.6	0.05	1.771e-34	1.674e-32	3463	3928	3795	3941	5380	5069	5242	6281	4554	0.31	0.05	1.461e-10	7.177e-09	3463	3928	3795	3941	7463	5230	6930	6883	7183	5990	6674	7132	5547.35	0.52	0.05	2.344e-29	2.896e-27		5250.17
Lrrn3	2606	3198	2858	3315	7276	5898	3940	5788	5352	4342	6969	5436	4574.78	0.64	0.08	4.212e-16	6.594e-15	2606	3198	2858	3315	4194	3941	3946	4824	3544.41	0.27	0.05	1.275e-07	3.622e-06	2606	3198	2858	3315	6641	4188	5468	4702	5671	4350	5618	6023	4401.67	0.52	0.07	2.46e-14	5.619e-13		4173.62
Cpne6	3325	3571	3291	3817	7833	7892	5443	6943	5956	5668	7320	6959	5487.27	0.69	0.05	2.042e-40	3.628e-38	3325	3571	3291	3817	4453	4442	4487	6033	4100.18	0.22	0.07	0.0001779	0.002258	3325	3571	3291	3817	6820	5046	5963	5806	6905	6034	6532	6798	5175.78	0.52	0.07	1.331e-15	3.568e-14		4921.08
Dkk3	56920	53331	76857	52659	152076	122884	90314	122163	104545	103893	147562	117485	96635.6	0.71	0.11	7.245e-12	7.411e-11	56920	53331	76857	52659	79267	76930	71399	96462	69573.2	0.14	0.11	0.1031	0.3628	56920	53331	76857	52659	126865	82297	116198	133074	125415	94008	108545	128878	93064	0.57	0.11	6.754e-08	6.508e-07		86424.3
Gucy1a1	12507	14309	13582	15249	31904	28402	19493	26478	24732	20740	29808	26163	21215.1	0.64	0.05	4.718e-33	3.84e-31	12507	14309	13582	15249	20068	19392	20042	21843	16825.8	0.32	0.05	5.111e-14	4.079e-12	12507	14309	13582	15249	26778	18693	25059	22546	26257	20048	23469	26311	19790	0.46	0.05	2.612e-24	1.861e-22		19277
Arrb1	10245	10992	10377	11908	23679	21784	15522	20847	17914	16941	23609	22303	16622.6	0.65	0.05	2.462e-34	2.309e-32	10245	10992	10377	11908	14681	13757	14847	17496	12815	0.25	0.05	4.382e-09	1.67e-07	10245	10992	10377	11908	24163	15948	21159	18613	20370	15880	19129	20097	16041.9	0.52	0.05	2.574e-26	2.332e-24		15159.8
Trim35	5089	5102	6058	5882	12247	11567	7657	10032	9104	8597	11552	10683	8355.25	0.62	0.07	3.176e-21	7.971e-20	5089	5102	6058	5882	7788	7493	8053	9882	6782.66	0.33	0.08	1.782e-06	3.975e-05	5089	5102	6058	5882	10821	7096	9887	9929	10897	7959	9720	10201	7964.82	0.47	0.07	1.661e-13	3.433e-12		7700.91
Lmtk3	3774	4123	3755	4231	8468	8589	6642	7546	6745	5640	8185	8010	6120	0.66	0.07	1.536e-22	4.383e-21	3774	4123	3755	4231	5860	4880	5079	5658	4604.73	0.2	0.07	0.001066	0.01036	3774	4123	3755	4231	7197	6074	7257	6721	7609	7011	8285	7997	5999.26	0.56	0.08	2.154e-14	4.971e-13		5574.66
Actl6b	2188	2454	2477	2759	4892	5005	3439	4630	4021	4049	4817	5095	3706.09	0.61	0.06	7.339e-26	2.912e-24	2188	2454	2477	2759	3593	3572	3385	4183	3016.6	0.34	0.06	1.491e-10	7.295e-09	2188	2454	2477	2759	4865	3305	4665	4065	4262	3885	4380	4413	3535.83	0.47	0.05	4.128e-24	2.878e-22		3419.51
Gpr162	8905	10039	9520	10785	17225	18365	13968	16078	15716	14225	17420	18302	13866.2	0.5	0.06	7.863e-18	1.466e-16	8905	10039	9520	10785	14448	14447	15763	17990	12457.6	0.45	0.05	3.3e-20	4.924e-18	8905	10039	9520	10785	20005	14302	18470	15209	17648	14836	16814	15910	13961.4	0.46	0.05	5.631e-21	2.798e-19		13428.4
Cltb	8664	9031	9423	9927	20318	17477	13422	18018	15524	15202	18663	19212	14131.4	0.64	0.05	2.35e-39	3.859e-37	8664	9031	9423	9927	12748	12439	12283	13955	10894.1	0.24	0.05	9.877e-07	2.346e-05	8664	9031	9423	9927	18679	13848	17817	16092	17319	14321	16162	17921	13682.7	0.53	0.04	1.139e-32	1.942e-30		12902.7
Ttyh3	7679	8388	8922	8631	18557	17001	12195	15650	13684	13537	15696	16799	12673.3	0.62	0.06	5.12e-29	2.828e-27	7679	8388	8922	8631	11616	11653	11774	13566	10107.6	0.29	0.06	1.332e-07	3.773e-06	7679	8388	8922	8631	17280	11340	15913	15470	15118	12993	14685	15331	12261.5	0.5	0.05	1.122e-22	6.695e-21		11680.8
Adgrl3	4664	4547	4630	4511	10538	9317	6411	9205	7575	7283	10083	8827	7060.45	0.65	0.07	1.396e-22	3.994e-21	4664	4547	4630	4511	6735	6188	6654	7043	5539.91	0.28	0.07	2.266e-05	0.0003761	4664	4547	4630	4511	8359	6234	8390	7669	8446	7293	8725	8951	6677.74	0.48	0.07	6.43e-13	1.22e-11		6426.03
B4galt6	4259	4532	4276	4601	12425	10518	6949	9631	8685	7593	9221	8788	7346.66	0.8	0.07	1.946e-28	1.024e-26	4259	4532	4276	4601	5487	5398	5321	5331	4861.08	0.07	0.07	0.2879	0.6855	4259	4532	4276	4601	9303	6338	9353	6674	7479	7197	8299	9741	6622.07	0.54	0.08	4.827e-11	7.071e-10		6276.6
Adgra1	2778	2988	2701	3079	6429	5685	3880	5774	4881	4460	5856	5539	4358.86	0.62	0.06	3.453e-29	1.951e-27	2778	2988	2701	3079	3961	3981	4218	4888	3508.25	0.33	0.06	1.162e-09	4.91e-08	2778	2988	2701	3079	6008	3720	5540	4716	5069	4088	5051	5370	4124.31	0.46	0.06	3.531e-16	1.011e-14		3997.14
Tiam1	2557	3177	2725	2831	6344	5678	4051	5622	4691	4389	6053	5577	4328.32	0.65	0.06	7.654e-28	3.806e-26	2557	3177	2725	2831	4013	3684	4159	4550	3401.41	0.29	0.07	2.65e-06	5.646e-05	2557	3177	2725	2831	5056	3571	5342	4793	5347	4428	5169	5257	4062.82	0.47	0.06	4.626e-14	1.027e-12		3930.85
Cdk17	2424	2624	2654	2799	6100	5669	4038	4859	4626	3587	6160	6537	4185.91	0.71	0.1	1.497e-13	1.831e-12	2424	2624	2654	2799	3193	3299	3592	3676	2994.49	0.16	0.06	0.006499	0.04542	2424	2624	2654	2799	5720	3992	4819	4279	4667	4082	4770	5621	3915.37	0.54	0.07	2.545e-14	5.803e-13		3698.59
Neurl1a	4854	5020	4930	6091	9746	8871	7541	9135	8133	8459	8441	9717	7402.28	0.5	0.07	6.117e-14	7.751e-13	4854	5020	4930	6091	8083	7548	8090	9078	6571.2	0.42	0.06	1.695e-14	1.427e-12	4854	5020	4930	6091	11973	7549	11980	7629	8584	8414	8609	9010	7631.64	0.49	0.09	3.401e-08	3.42e-07		7201.71
Qsox1	2551	2584	3080	2696	4939	4446	3425	4897	3906	4210	4595	4597	3736.47	0.43	0.07	1.148e-09	9.393e-09	2551	2584	3080	2696	4519	4098	3926	5573	3543.47	0.46	0.1	7.292e-08	2.169e-06	2551	2584	3080	2696	5584	4075	5478	5068	5022	4660	4913	4337	4053	0.52	0.08	1.789e-12	3.198e-11		3777.65
Vstm2b	2283	2588	2522	2839	6275	5263	3640	5371	4249	4166	5611	5008	4003.95	0.69	0.06	2.221e-32	1.713e-30	2283	2588	2522	2839	3420	3351	3426	3698	2971.46	0.21	0.05	2.765e-05	0.0004485	2283	2588	2522	2839	5016	3450	4749	3964	4435	4509	4878	5192	3755.73	0.51	0.08	7.337e-12	1.219e-10		3577.05
Neurod4	9974	11073	10219	13134	27756	22559	16018	22463	20556	17939	24435	22473	17570.6	0.72	0.06	2.382e-31	1.661e-29	9974	11073	10219	13134	14346	14271	16040	13482	12669.1	0.15	0.09	0.04166	0.1908	9974	11073	10219	13134	23164	16290	21814	17166	19024	16585	21442	24141	16456.3	0.53	0.08	1.104e-11	1.79e-10		15565.3
Kcnc1	9395	10517	9398	11038	22637	20571	15663	19608	16183	15321	20690	20356	15444.5	0.65	0.05	1.797e-35	1.88e-33	9395	10517	9398	11038	13697	13168	14422	15089	11901.1	0.25	0.05	2.779e-07	7.34e-06	9395	10517	9398	11038	20168	15108	18783	15812	18105	15640	18781	18699	14687	0.5	0.05	1.053e-21	5.627e-20		14010.9
Elavl3	6766	7063	6733	7675	16086	13736	10004	13236	11982	11483	14889	14192	10799.5	0.65	0.05	1.226e-37	1.641e-35	6766	7063	6733	7675	9732	9402	10220	10713	8404.63	0.27	0.05	8.487e-08	2.501e-06	6766	7063	6733	7675	14546	9926	13623	11055	12695	10439	12471	13072	10187.2	0.48	0.05	1.503e-22	8.764e-21		9797.1
Pde3a	5899	7890	6443	7174	14772	13735	10219	12616	11651	10156	14259	13259	10341.5	0.62	0.06	4.731e-25	1.75e-23	5899	7890	6443	7174	9616	9259	9677	9971	8111.94	0.25	0.07	0.0001051	0.001441	5899	7890	6443	7174	14669	11213	14123	11015	13002	10111	11752	12837	10185.7	0.53	0.07	1.945e-14	4.522e-13		9546.38
Dgkh	5314	6357	4694	6015	13686	11765	9411	12165	9642	8637	11238	10514	8824.46	0.7	0.08	4.297e-20	9.721e-19	5314	6357	4694	6015	7808	7197	8258	7652	6568.81	0.21	0.09	0.004343	0.03279	5314	6357	4694	6015	9142	8744	10470	9303	9865	8946	10725	11269	8188.74	0.49	0.09	9.636e-09	1.039e-07		7860.67
Ctnnd2	4865	5352	5733	5544	11487	9894	7311	10222	8361	8579	11855	10398	8038.5	0.6	0.06	5.62e-22	1.522e-20	4865	5352	5733	5544	7909	7963	7886	8166	6572.4	0.33	0.07	5.952e-07	1.474e-05	4865	5352	5733	5544	10315	6920	9812	8947	10130	8046	9571	10086	7703.83	0.47	0.05	1.008e-18	3.855e-17		7438.24
Rgs11	4254	5247	4457	4874	9176	10355	8495	8661	7407	7433	7278	8318	6999.82	0.58	0.1	2.594e-09	2.046e-08	4254	5247	4457	4874	6533	6465	6146	9366	5779.38	0.32	0.09	2.209e-05	0.0003678	4254	5247	4457	4874	8323	8337	8678	7390	8573	7983	8928	8004	6924.46	0.5	0.09	3.398e-09	3.883e-08		6567.89
Apba2	4547	4348	4467	4541	9817	8967	6279	8816	7579	6979	9261	9388	6860.4	0.64	0.07	2.039e-23	6.4e-22	4547	4348	4467	4541	6150	6172	6496	7454	5430.3	0.3	0.07	1.459e-06	3.327e-05	4547	4348	4467	4541	9812	6207	8607	7065	7818	6254	7896	8205	6442.99	0.46	0.07	6.663e-12	1.114e-10		6244.56
Camk2a	2916	3444	3234	3482	7158	6380	4421	6150	5181	5113	7302	6231	4916.5	0.62	0.06	4.724e-25	1.749e-23	2916	3444	3234	3482	4758	4348	4528	5521	3951.91	0.32	0.05	9.89e-11	4.953e-09	2916	3444	3234	3482	6011	4484	5793	5558	5942	4824	5683	6108	4654.58	0.46	0.05	2.405e-23	1.536e-21		4507.66
Sema6a	2999	3200	3127	3290	6720	5892	4252	5595	5010	4597	6676	6095	4639.13	0.57	0.06	1.494e-21	3.863e-20	2999	3200	3127	3290	4520	4595	4843	4883	3868.62	0.34	0.07	2.367e-08	7.902e-07	2999	3200	3127	3290	6300	4590	5692	5211	6055	4896	5452	5735	4578.24	0.49	0.05	5.483e-26	4.799e-24		4362
Tmtc1	2398	2526	2581	2701	5280	4779	3687	5063	4268	3967	5536	4926	3855.44	0.62	0.05	1.456e-35	1.555e-33	2398	2526	2581	2701	3647	3370	3404	4151	3044.41	0.28	0.06	1.17e-07	3.36e-06	2398	2526	2581	2701	5095	3895	4669	4405	4886	3785	4165	4771	3714.79	0.5	0.06	1.232e-19	5.259e-18		3538.21
Capn2	2220	2435	3094	2033	5294	5058	3592	4913	3901	3852	5275	5904	3837.7	0.66	0.12	3.419e-09	2.661e-08	2220	2435	3094	2033	3371	3315	3516	4046	2958.92	0.23	0.12	0.01199	0.07358	2220	2435	3094	2033	4519	3302	4462	5537	5055	3853	4487	4550	3682.82	0.51	0.12	2.424e-06	1.821e-05		3493.15
Hjurp	2951	3356	3418	3595	7746	7209	5517	7061	5603	5289	6150	6120	5171.45	0.68	0.06	8.863e-27	3.898e-25	2951	3356	3418	3595	3897	4175	4483	5235	3827.1	0.18	0.07	0.003243	0.02584	2951	3356	3418	3595	6485	5353	6322	5806	6351	5003	5762	6543	4933	0.53	0.06	2.364e-21	1.22e-19		4643.85
Zdhhc22	2827	3089	2989	3173	6320	6217	4317	5519	5509	4726	6004	5776	4567.47	0.63	0.05	1.272e-34	1.218e-32	2827	3089	2989	3173	4140	3957	4427	5043	3638.9	0.3	0.06	1.104e-08	3.895e-07	2827	3089	2989	3173	5981	3955	5526	4860	5693	4623	5148	5528	4316.75	0.46	0.05	5.84e-23	3.56e-21		4174.37
Ppfia4	2866	2893	2589	2978	5366	5470	4229	4993	4412	4240	5325	5324	4115.22	0.54	0.06	4.993e-19	1.038e-17	2866	2893	2589	2978	4307	4049	4475	5558	3629.68	0.45	0.08	7.298e-11	3.714e-09	2866	2893	2589	2978	5071	3752	4961	4670	5046	4080	4808	4641	3924.21	0.4	0.05	8.075e-15	1.975e-13		3889.7
Cul7	2551	2481	3435	2373	5870	5849	4027	5335	4395	4561	5490	5167	4168.42	0.63	0.1	6.616e-11	6.171e-10	2551	2481	3435	2373	4071	3840	3597	4838	3340.05	0.27	0.12	0.003836	0.02963	2551	2481	3435	2373	4788	3663	4971	5422	5077	4525	5151	5094	4015.54	0.49	0.11	1.206e-06	9.591e-06		3841.34
Clstn2	2757	2759	2724	2784	6034	5360	3586	5620	4627	4195	5891	5371	4168.25	0.62	0.07	1.468e-19	3.173e-18	2757	2759	2724	2784	4200	3919	3897	4386	3373.08	0.33	0.07	2.137e-07	5.798e-06	2757	2759	2724	2784	5392	3596	4918	4311	5233	3882	4777	5151	3904.98	0.44	0.06	5.323e-13	1.028e-11		3815.44
Lhfpl2	1961	2104	3373	2148	5552	5615	3487	4797	3955	3681	4774	4805	3726.33	0.64	0.13	8.68e-08	5.716e-07	1961	2104	3373	2148	3329	3365	3367	4205	2930.19	0.23	0.13	0.0193	0.1061	1961	2104	3373	2148	4543	3104	4574	5959	5294	3522	4319	4568	3662	0.52	0.14	4.341e-05	0.0002613		3439.51
2900026A02Rik	2340	2701	2801	2417	5868	5140	3682	4930	4430	4254	5475	7445	4146.09	0.72	0.12	2.348e-10	2.062e-09	2340	2701	2801	2417	3040	3087	3495	3368	2878.43	0.1	0.08	0.1691	0.504	2340	2701	2801	2417	5086	4438	4840	4852	4656	4161	4835	5196	3918.87	0.57	0.08	1.712e-13	3.526e-12		3647.8
Rims1	8492	9231	8129	10622	19881	17239	12455	17873	15614	13436	19071	16700	13607.8	0.6	0.06	7.444e-25	2.702e-23	8492	9231	8129	10622	13112	12611	13459	13602	10970.4	0.3	0.07	1.362e-06	3.12e-05	8492	9231	8129	10622	18682	12664	17411	14144	15728	12940	16691	17893	13127.9	0.48	0.07	3.129e-13	6.228e-12		12568.7
Nalcn	6599	7475	6886	7356	16086	13759	10283	14087	12127	10252	15590	13642	10809.4	0.64	0.06	1.723e-28	9.106e-27	6599	7475	6886	7356	10021	9814	9660	11337	8497.69	0.3	0.05	1.092e-10	5.445e-09	6599	7475	6886	7356	12334	9614	12395	11069	12991	10700	12476	13649	10017.9	0.44	0.06	1.011e-13	2.144e-12		9775.01
C1ql1	4554	4676	4734	5294	10050	8943	6055	8447	7676	7486	10950	9932	7159.63	0.59	0.08	4.141e-14	5.317e-13	4554	4676	4734	5294	6937	7061	6909	7073	5815.66	0.3	0.07	1.278e-06	2.949e-05	4554	4676	4734	5294	9273	5898	9006	7894	8718	7767	9232	9714	7004.57	0.49	0.07	8.626e-13	1.608e-11		6659.95
Pde1c	3655	4137	4490	4350	10457	8603	6643	8927	6663	6483	9645	7215	6535.07	0.69	0.08	1.628e-19	3.503e-18	3655	4137	4490	4350	5186	4945	5476	5891	4705.01	0.14	0.06	0.02077	0.1124	3655	4137	4490	4350	7902	5839	7683	7489	8042	6913	8131	8405	6226.31	0.55	0.06	1.657e-18	6.194e-17		5822.13
Slc6a11	18310	19864	18098	19703	41162	38036	25453	33962	31533	30266	38347	37785	28472.4	0.61	0.06	1.55e-25	5.964e-24	18310	19864	18098	19703	26331	25047	24395	29877	22345.2	0.24	0.05	6.363e-07	1.568e-05	18310	19864	18098	19703	41898	26629	36533	31573	35298	29621	33172	36893	28050.8	0.52	0.06	3.208e-21	1.625e-19		26289.5
Gabrb3	8863	10082	9288	10840	22789	18376	13458	18688	16031	14241	21928	20060	14851.9	0.63	0.07	2.589e-20	6.01e-19	8863	10082	9288	10840	13304	13337	13092	13846	11414.9	0.23	0.06	1.424e-05	0.0002496	8863	10082	9288	10840	20511	14427	17110	15718	18890	13953	18040	19838	14335.6	0.51	0.07	1.095e-15	2.971e-14		13534.1
Scn2a	4006	4593	3857	4761	9905	8292	6285	8536	6861	6275	9330	7890	6492.31	0.62	0.06	8.768e-23	2.575e-21	4006	4593	3857	4761	6134	5667	6058	6888	5151.39	0.29	0.06	2.633e-08	8.684e-07	4006	4593	3857	4761	7322	6133	7726	6797	7710	6615	7993	8311	6149.52	0.46	0.07	6.44e-12	1.08e-10		5931.07
Nptxr	3793	4036	3783	4174	8458	7348	5193	7117	6349	6186	8008	7368	5803.08	0.57	0.05	4.299e-28	2.2e-26	3793	4036	3783	4174	5713	5798	5453	6447	4814.43	0.33	0.06	1.656e-10	8.043e-09	3793	4036	3783	4174	8181	5207	7433	6621	7155	5704	6768	7039	5645.08	0.47	0.05	1.615e-23	1.055e-21		5420.86
Auts2	3380	3639	3603	3346	8361	7323	5564	7292	6144	5760	7285	7222	5560.79	0.72	0.06	1.142e-34	1.104e-32	3380	3639	3603	3346	4764	4334	4797	4746	4031.04	0.17	0.08	0.01349	0.08047	3380	3639	3603	3346	6251	4680	6747	5858	6347	5791	6311	6567	5066.41	0.48	0.07	2.72e-13	5.449e-12		4886.08
Mknk2	2991	3216	3848	3261	8399	8089	5152	6033	5647	5493	6157	5882	5176.8	0.66	0.1	3.153e-12	3.364e-11	2991	3216	3848	3261	4313	4156	4151	5228	3839.43	0.16	0.08	0.02223	0.1184	2991	3216	3848	3261	6515	4525	6353	6669	6467	5725	5805	6981	5037.91	0.55	0.08	1.094e-11	1.774e-10		4684.71
Gbe1	2973	3134	3028	3739	8231	6415	4617	5890	6049	4749	7423	6287	5024.4	0.68	0.08	5.908e-18	1.113e-16	2973	3134	3028	3739	4432	3915	3825	5255	3719.59	0.19	0.07	0.002072	0.01786	2973	3134	3028	3739	6037	4513	5505	5476	6196	4829	5848	6911	4704.22	0.5	0.07	5.524e-12	9.368e-11		4482.74
Ptpro	3053	3526	3009	3352	7429	6009	4385	6122	5345	4996	6618	6867	4894.78	0.62	0.07	2.824e-19	5.978e-18	3053	3526	3009	3352	4662	4506	4379	5366	3910.02	0.31	0.06	2.237e-08	7.505e-07	3053	3526	3009	3352	6193	4264	5538	4949	5827	4854	5817	6089	4572.87	0.44	0.06	1.103e-12	2.028e-11		4459.22
Uhrf1bp1l	2726	3040	3270	3116	6479	6052	4539	5657	4968	4234	7171	6527	4656	0.64	0.08	3.79e-15	5.415e-14	2726	3040	3270	3116	3710	4181	4060	4723	3549.54	0.21	0.07	0.00144	0.01324	2726	3040	3270	3116	5735	4444	5016	5439	5864	4627	5906	6506	4506.93	0.52	0.08	2.929e-11	4.439e-10		4237.49
Sobp	2730	2976	3054	3307	7173	5828	4165	5998	5234	4618	6904	6255	4682.6	0.67	0.07	6.81e-24	2.225e-22	2730	2976	3054	3307	4172	4059	4150	4007	3512.23	0.2	0.07	0.001907	0.01669	2730	2976	3054	3307	5792	4105	5890	5082	5587	4310	5713	5967	4398.63	0.5	0.06	2.457e-20	1.127e-18		4197.82
Jag2	2620	3255	2926	3140	5669	5319	4250	5069	4285	4540	5132	5028	4164.23	0.47	0.05	1.112e-20	2.662e-19	2620	3255	2926	3140	4736	4314	4991	5105	3805.8	0.45	0.07	1.712e-12	1.085e-10	2620	3255	2926	3140	5203	3989	5732	4788	5414	4907	5443	4999	4247.7	0.45	0.06	2.283e-14	5.251e-13		4072.58
Fam155a	2396	2602	2617	2946	6153	5007	3523	5081	4312	3781	6084	5439	4013.07	0.63	0.08	2.664e-16	4.251e-15	2396	2602	2617	2946	3850	3813	3409	3904	3142.68	0.26	0.07	2.464e-05	0.0004056	2396	2602	2617	2946	5483	3496	4524	4298	5114	3702	5020	5207	3822.87	0.48	0.07	4.411e-13	8.605e-12		3659.54
Rph3a	20890	21826	20819	23337	47390	45408	31955	40156	37358	34503	45903	43985	33389.9	0.66	0.05	2.268e-39	3.74e-37	20890	21826	20819	23337	27882	27867	29651	32764	25253.3	0.21	0.05	3.466e-06	7.18e-05	20890	21826	20819	23337	45956	32174	42090	34152	38961	33319	36948	39700	31559.2	0.49	0.05	2.022e-20	9.382e-19		30067.5
Ogfrl1	9112	9047	9026	10519	22981	19767	14046	17859	18549	13463	24924	17359	14990.7	0.7	0.09	1.127e-14	1.531e-13	9112	9047	9026	10519	12641	12175	12007	11433	10642.3	0.12	0.08	0.07107	0.2809	9112	9047	9026	10519	18765	12559	16570	16135	17503	15020	19613	21104	14119.7	0.54	0.08	3.686e-11	5.502e-10		13250.9
Shisal1	7434	8152	7600	8578	18298	16029	11727	15729	13277	13226	15434	15527	12193.2	0.66	0.04	2.993e-51	1.215e-48	7434	8152	7600	8578	10561	9931	10790	11565	9192.67	0.21	0.05	5.53e-06	0.000108	7434	8152	7600	8578	16737	11410	16909	11856	13721	12238	13544	15029	11564	0.49	0.07	1.033e-13	2.189e-12		10983.3
Efr3b	7035	7888	7424	7600	15928	14280	11194	13762	11999	11128	14911	13765	11080	0.58	0.05	2.617e-38	3.733e-36	7035	7888	7424	7600	10265	9710	11307	12144	9015.35	0.29	0.06	3.707e-07	9.547e-06	7035	7888	7424	7600	14528	10370	13682	12544	13958	11224	13831	13935	10840.6	0.49	0.05	1.651e-26	1.542e-24		10312
Ank1	7012	7036	7175	7542	15662	14568	10155	13748	11227	11927	14933	14067	10906.6	0.63	0.06	1.944e-30	1.256e-28	7012	7036	7175	7542	10057	9194	9692	10867	8447.03	0.23	0.06	9.199e-06	0.0001698	7012	7036	7175	7542	14818	10728	13991	11219	12691	10953	13404	13430	10517.4	0.5	0.06	2.397e-18	8.761e-17		9957.02
Tppp3	5039	4858	5460	6356	12294	10743	7358	9822	9240	8805	11330	10628	8220.37	0.63	0.07	5.676e-22	1.536e-20	5039	4858	5460	6356	6952	7185	8043	9044	6495.33	0.27	0.08	0.0001044	0.001433	5039	4858	5460	6356	10737	7218	9749	9490	10030	7299	9351	10385	7748.19	0.46	0.07	2.508e-12	4.417e-11		7487.96
Nrxn3	13245	15188	12915	13676	33238	27762	19861	26211	24148	20863	30609	28885	21460.2	0.68	0.07	2.412e-21	6.104e-20	13245	15188	12915	13676	19366	18156	17806	18648	15933	0.18	0.07	0.004813	0.03558	13245	15188	12915	13676	25487	18828	23855	22037	26128	22253	26996	26770	20035.1	0.49	0.07	6.382e-12	1.072e-10		19142.8
Hid1	4072	4344	4208	4153	8849	7764	6035	7787	6598	6763	7991	7803	6187.88	0.58	0.05	2.117e-30	1.36e-28	4072	4344	4208	4153	5919	5549	5892	7374	5092.72	0.31	0.07	4.867e-07	1.23e-05	4072	4344	4208	4153	7808	5487	7445	6990	7764	6973	7215	7670	6009.97	0.46	0.06	5.283e-14	1.161e-12		5763.52
Ddhd2	2497	2867	2439	2967	6025	5818	4215	5301	4162	3990	5255	4589	4047.21	0.61	0.07	5.445e-19	1.128e-17	2497	2867	2439	2967	3560	3677	3607	4200	3173.07	0.25	0.06	3.407e-06	7.075e-05	2497	2867	2439	2967	4663	3924	4494	4360	5238	4401	5214	5304	3922.72	0.49	0.08	1.183e-10	1.658e-09		3714.33
Srgap3	16221	18772	16240	18796	39027	33366	25393	34180	27205	27749	33088	32747	26085.6	0.6	0.05	4.196e-34	3.828e-32	16221	18772	16240	18796	24638	22821	24563	27051	20787.2	0.27	0.05	6.89e-09	2.535e-07	16221	18772	16240	18796	33216	26475	32885	27304	30425	26467	31417	31318	25096.3	0.47	0.05	1.104e-18	4.192e-17		23989.7
Scrn1	14709	16255	16500	17198	37660	31892	21853	29998	27515	25645	33851	30668	24482	0.63	0.05	1.205e-31	8.658e-30	14709	16255	16500	17198	21849	21498	21039	25325	18987.7	0.24	0.05	5.787e-08	1.757e-06	14709	16255	16500	17198	32454	21785	30484	26083	28986	23263	28252	29933	23101	0.47	0.04	5.196e-27	5.129e-25		22190.2
Prkcb	9498	9165	9961	10214	20768	18900	13005	18813	15420	14475	20470	18967	14494.1	0.59	0.06	2.527e-21	6.374e-20	9498	9165	9961	10214	13889	12990	13193	15888	11652.5	0.28	0.06	7.815e-07	1.892e-05	9498	9165	9961	10214	19131	13835	17140	15985	17582	14497	16866	18225	13943.3	0.47	0.06	1.288e-17	4.335e-16		13363.3
2900011O08Rik	5438	5986	6011	6736	13007	11731	8222	11333	10041	9458	12482	11362	9024.63	0.61	0.04	3.157e-43	7.246e-41	5438	5986	6011	6736	8346	8266	8702	10461	7344.86	0.33	0.05	1.386e-11	7.866e-10	5438	5986	6011	6736	12311	7813	11396	9370	10190	7934	9531	10869	8368.03	0.4	0.06	7.504e-12	1.244e-10		8245.84
Tbx2	5362	5093	6100	5821	12443	12782	8971	10486	9779	8198	12279	11745	8797.22	0.69	0.08	1.579e-18	3.146e-17	5362	5093	6100	5821	6793	7091	6909	7416	6262.68	0.1	0.08	0.141	0.4473	5362	5093	6100	5821	11915	8275	10165	10205	11079	8517	10250	11264	8402.06	0.55	0.07	1.463e-16	4.363e-15		7820.65
BC030499	4553	6261	4673	5790	11689	12229	10794	11403	8727	7602	9574	10178	8380.17	0.69	0.11	1.168e-10	1.058e-09	4553	6261	4673	5790	5954	6855	6369	9117	6077.71	0.15	0.09	0.0519	0.2239	4553	6261	4673	5790	7782	10066	8817	8939	9773	9327	10895	9822	7898.54	0.5	0.12	1.378e-05	9.095e-05		7452.14
Arvcf	3206	3360	6039	3189	10838	9723	6068	9560	7245	7354	7882	7248	6569.08	0.74	0.15	2.738e-07	1.712e-06	3206	3360	6039	3189	5216	4903	4943	6344	4590.87	0.08	0.16	0.4025	0.8116	3206	3360	6039	3189	7391	5020	7641	10925	10524	6272	7516	8397	6381.86	0.52	0.22	0.003507	0.01398		5847.27
Cacna1h	10771	12993	10591	11983	24226	23259	18143	22254	16954	17903	21783	23445	17344.2	0.6	0.07	5.108e-18	9.687e-17	10771	12993	10591	11983	15629	14937	15324	19013	13661	0.24	0.06	1.613e-05	0.0002786	10771	12993	10591	11983	19275	18008	19908	18546	21295	18944	23206	22176	16880.7	0.49	0.08	3.202e-09	3.682e-08		15962
Plch1	9791	11540	10598	11449	24751	21347	15203	20212	17686	15569	23088	20849	16281	0.61	0.06	3.081e-25	1.153e-23	9791	11540	10598	11449	14733	14232	14932	16923	12810.4	0.26	0.05	1.173e-09	4.95e-08	9791	11540	10598	11449	20442	14722	19167	17627	19813	15742	19672	20029	15423.6	0.46	0.05	4.824e-24	3.338e-22		14838.4
Grik1	9258	10361	9385	11000	24750	20477	13557	19495	17110	14610	21166	18874	15273.4	0.64	0.07	5.308e-21	1.307e-19	9258	10361	9385	11000	13125	12593	13158	16049	11663.1	0.23	0.05	1.58e-07	4.427e-06	9258	10361	9385	11000	18102	12876	17308	15709	18641	14793	19098	20159	14287	0.46	0.07	1.973e-11	3.076e-10		13741.2
Kcna2	9114	10469	8736	10346	23522	19406	13738	19605	15787	14620	20462	17900	14781.2	0.64	0.07	4.995e-23	1.505e-21	9114	10469	8736	10346	13365	12737	13859	14474	11455.1	0.26	0.06	3.356e-06	6.99e-05	9114	10469	8736	10346	17074	13251	17957	14971	17632	13589	17136	17480	13586.3	0.43	0.05	1.613e-15	4.273e-14		13274.2
Dab2ip	8129	8815	8624	8650	18729	17522	12363	16686	13854	13485	17348	17053	13021	0.64	0.05	2.132e-35	2.189e-33	8129	8815	8624	8650	11285	11024	11064	13166	9947.57	0.21	0.05	3.101e-05	0.0004965	8129	8815	8624	8650	17214	11799	16389	14858	16044	12740	13958	15686	12361.6	0.48	0.05	1.627e-23	1.061e-21		11776.7
Palm	5271	5241	5976	5771	11321	11203	8006	9779	9121	8608	11460	10334	8263.72	0.59	0.06	3.058e-24	1.039e-22	5271	5241	5976	5771	7496	7465	8015	9225	6692.58	0.28	0.07	9.659e-06	0.0001773	5271	5241	5976	5771	10438	7198	9849	10102	10268	8437	9749	10090	7964.52	0.46	0.06	9.4e-15	2.29e-13		7640.27
Plec	4256	5467	5390	4648	11811	10131	8517	9108	7772	7973	8914	11667	7735.91	0.67	0.1	4.422e-12	4.63e-11	4256	5467	5390	4648	6256	5808	6792	6733	5603.12	0.13	0.08	0.08113	0.308	4256	5467	5390	4648	8011	7215	9774	9976	9459	8508	9752	9001	7412.51	0.53	0.09	1.286e-09	1.566e-08		6917.18
Fyn	3825	4264	3974	4474	8449	7781	5509	7149	6636	6033	8455	7492	5985.86	0.55	0.05	5.209e-28	2.636e-26	3825	4264	3974	4474	6451	5569	5757	6971	5060.96	0.35	0.06	1.64e-11	9.221e-10	3825	4264	3974	4474	7367	5585	7173	6534	7577	6023	7481	7268	5798.89	0.43	0.05	2.279e-20	1.052e-18		5615.24
Ackr1	3258	3928	3271	3719	7245	7174	5473	7169	5535	5350	6276	6599	5264.19	0.59	0.07	4.661e-20	1.051e-18	3258	3928	3271	3719	4816	4690	5040	5909	4249.06	0.29	0.06	3.07e-07	8.029e-06	3258	3928	3271	3719	6429	5141	6240	5478	6193	5740	6351	6333	5041.66	0.45	0.06	7.942e-13	1.486e-11		4851.64
Six3	6044	6578	6308	7006	14608	12620	9321	12596	10508	10061	14703	12247	9880	0.64	0.05	2.854e-32	2.174e-30	6044	6578	6308	7006	8950	8578	8438	7695	7378.73	0.14	0.08	0.05247	0.2257	6044	6578	6308	7006	14009	9156	11923	11314	12217	9758	12458	13147	9669.85	0.54	0.06	4.194e-23	2.613e-21		8976.19
Parvb	2892	2868	3129	3186	6137	5784	4164	4825	4893	4025	5153	5901	4293.46	0.5	0.08	2.898e-11	2.804e-10	2892	2868	3129	3186	4206	4628	4268	5436	3752.13	0.37	0.08	5.663e-08	1.723e-06	2892	2868	3129	3186	6131	3902	5831	4890	5352	4384	4998	5549	4291.22	0.45	0.06	2.649e-15	6.852e-14		4112.27
Camk2b	12313	14110	12635	14236	28093	25681	18696	24729	20690	20505	27674	26165	19829.5	0.6	0.05	7.607e-32	5.532e-30	12313	14110	12635	14236	18172	17610	17493	21261	15708.8	0.26	0.04	9.192e-10	3.954e-08	12313	14110	12635	14236	26490	18157	23059	21119	24129	20097	24200	24471	19018.6	0.46	0.05	2.192e-20	1.013e-18		18185.6
Slit2	11572	13247	12120	12061	28519	24447	18216	25034	19907	17390	24708	22833	18550.4	0.62	0.07	1.912e-21	4.897e-20	11572	13247	12120	12061	16225	15968	16571	17849	14258.7	0.21	0.06	0.0003235	0.003761	11572	13247	12120	12061	20519	16806	20865	20591	23360	20830	24872	24268	17937.3	0.49	0.09	2.576e-09	3.005e-08		16915.5
Hpca	5020	5418	5013	5647	11000	10444	7532	9836	8879	8775	10940	10346	7993.69	0.63	0.05	3.826e-44	9.349e-42	5020	5418	5013	5647	6849	7130	6927	8726	6231.81	0.25	0.06	8.992e-07	2.154e-05	5020	5418	5013	5647	10673	6876	9631	8322	9408	7734	8710	9560	7440.59	0.44	0.05	2.85e-19	1.163e-17		7222.03
Phf24	3682	4211	3037	4118	8604	7493	5428	7266	6156	5609	8060	7099	5702.92	0.62	0.08	4.138e-16	6.49e-15	3682	4211	3037	4118	5155	4773	5116	5852	4417.85	0.22	0.08	0.001891	0.01659	3682	4211	3037	4118	7314	5187	7042	6185	7070	5452	6874	7415	5458.65	0.48	0.08	4.073e-11	6.024e-10		5193.14
Fgf13	2707	2980	2893	3372	6777	5632	3881	5880	5205	4538	6793	5520	4520.36	0.63	0.07	2.034e-20	4.769e-19	2707	2980	2893	3372	3958	3864	3925	4405	3459.74	0.21	0.05	1.098e-05	0.0001989	2707	2980	2893	3372	6195	4110	5218	5038	5398	4387	5089	5764	4295.36	0.48	0.06	6.586e-18	2.27e-16		4091.82
Dirc2	2492	2653	2948	2804	5958	5585	3645	4955	4589	4097	5950	4914	4079.5	0.6	0.07	3.049e-19	6.437e-18	2492	2653	2948	2804	3821	3441	3564	4552	3227.48	0.24	0.07	0.0001475	0.001925	2492	2653	2948	2804	5257	3704	5171	4594	4871	3908	4879	5372	3932.43	0.48	0.06	1.565e-15	4.157e-14		3746.47
Dtx1	2657	2547	2842	2566	5544	5307	3438	5721	4160	4695	5673	4920	4042.86	0.62	0.08	4.308e-14	5.526e-13	2657	2547	2842	2566	3628	3479	3990	3879	3157.94	0.23	0.09	0.002031	0.01758	2657	2547	2842	2566	5300	3412	5611	4316	4710	3840	4674	5002	3832.1	0.47	0.07	1.496e-10	2.071e-09		3677.63
Slc24a3	13497	14682	14913	15566	31834	28951	19340	26815	23990	22774	31222	28818	21969	0.61	0.06	2.447e-26	1.026e-24	13497	14682	14913	15566	19711	19866	19493	23486	17360.2	0.26	0.05	9.756e-09	3.488e-07	13497	14682	14913	15566	28719	19344	25173	24275	26002	21249	25358	27535	20744	0.44	0.05	3.702e-19	1.488e-17		20024.4
Disp2	10949	12012	10930	10702	24341	22404	15974	21435	17844	17351	22555	22730	16901	0.62	0.06	2.993e-22	8.347e-21	10949	12012	10930	10702	15652	14664	15513	17380	13273.6	0.25	0.07	3.548e-05	0.0005583	10949	12012	10930	10702	20628	14779	20393	17693	20672	16995	19414	20421	15846.7	0.44	0.06	5.031e-14	1.109e-12		15340.4
Dpp6	9643	10950	10145	11102	23025	20217	14410	19539	16780	15723	22445	20347	15669.7	0.61	0.05	2.21e-29	1.276e-27	9643	10950	10145	11102	14165	13821	13899	16417	12313.8	0.25	0.04	2.125e-10	1.023e-08	9643	10950	10145	11102	20875	13740	18919	16074	19199	15419	18258	19257	14840.1	0.45	0.05	1.41e-20	6.697e-19		14274.5
Gabbr2	6423	6884	6288	7207	14737	12739	8789	12584	10836	10067	14753	13466	10052.7	0.61	0.07	7.418e-20	1.648e-18	6423	6884	6288	7207	9375	8960	8564	9643	7807.87	0.22	0.06	5.965e-05	0.0008826	6423	6884	6288	7207	13730	9549	12698	10547	12163	9628	11882	12796	9680.48	0.48	0.05	9.842e-20	4.236e-18		9180.34
Myt1l	6271	6551	5849	6525	13573	12291	8579	12229	10441	9158	14051	12986	9550.72	0.62	0.07	3.856e-18	7.393e-17	6271	6551	5849	6525	8406	8305	8701	9293	7383.87	0.22	0.06	7.914e-05	0.001131	6271	6551	5849	6525	13183	9411	11635	9524	11148	9033	11522	11627	9086.99	0.47	0.07	5.811e-13	1.112e-11		8673.86
Crot	4328	4870	4924	5797	11478	9666	6514	9301	8217	7483	10023	8235	7319.07	0.58	0.06	2.999e-19	6.343e-18	4328	4870	4924	5797	7591	6551	6624	8356	6007.56	0.31	0.07	3.202e-07	8.327e-06	4328	4870	4924	5797	9399	6407	8899	7708	8228	7269	8826	9294	6954.48	0.42	0.06	3.134e-13	6.235e-12		6760.37
Gabrr2	4136	4753	4289	5263	9798	9189	6946	8372	7868	6736	8841	9651	6938.38	0.62	0.06	5.352e-24	1.77e-22	4136	4753	4289	5263	5574	5575	5564	7331	5221	0.15	0.06	0.007378	0.05034	4136	4753	4289	5263	10892	7899	9918	7601	8279	6909	7724	7850	6902.31	0.54	0.08	1.843e-11	2.888e-10		6353.9
Ache	3865	4409	3846	4531	8836	7713	6207	7647	6576	6719	8597	7864	6214.3	0.6	0.05	2.282e-38	3.281e-36	3865	4409	3846	4531	5686	5111	5152	6394	4796.64	0.19	0.05	0.0001335	0.001767	3865	4409	3846	4531	8171	6291	7829	6672	7565	6840	7788	7779	6121.1	0.52	0.06	3.816e-21	1.923e-19		5710.68
Rdh10	3499	3671	3898	3695	7758	5816	4827	6596	6271	5293	7313	6449	5271.48	0.51	0.07	8.453e-14	1.057e-12	3499	3671	3898	3695	5333	4994	4838	5684	4385.48	0.25	0.07	4.73e-05	0.0007185	3499	3671	3898	3695	7234	5604	6287	7512	7816	5545	6850	7376	5577.66	0.55	0.08	3.2e-13	6.356e-12		5078.21
Man1c1	2726	2682	4440	2612	7618	7269	4619	6713	5184	5322	6514	6374	4998.05	0.69	0.13	2.295e-08	1.62e-07	2726	2682	4440	2612	4293	3976	4298	5325	3736.53	0.13	0.16	0.1862	0.5342	2726	2682	4440	2612	6181	4364	6000	6822	6056	4545	5352	5911	4661.67	0.49	0.13	4.537e-05	0.0002722		4465.42
Tle1	2484	2871	2620	2688	6349	5167	3949	5587	4405	4191	5585	4227	4042.99	0.62	0.07	3.402e-18	6.564e-17	2484	2871	2620	2688	3396	3480	3464	4058	3087.23	0.2	0.06	0.0003592	0.004115	2484	2871	2620	2688	5113	3464	5196	4573	4415	4541	4887	5188	3887.56	0.49	0.07	1.438e-12	2.607e-11		3672.59
Rps6ka4	2396	2360	2865	2600	5532	5473	3503	4320	4319	3885	5566	4834	3846.03	0.6	0.08	3.425e-14	4.431e-13	2396	2360	2865	2600	3675	3198	3361	4180	3029.28	0.23	0.08	0.001379	0.01279	2396	2360	2865	2600	4981	3232	4748	4788	4949	3760	4502	4749	3708.24	0.48	0.07	8.101e-12	1.334e-10		3527.85
Rasa3	3254	3584	3415	3460	7090	6527	4771	5880	5532	5224	6890	6331	5015.77	0.56	0.05	7.818e-28	3.882e-26	3254	3584	3415	3460	4627	4446	5000	5948	4138.74	0.3	0.07	1.172e-06	2.733e-05	3254	3584	3415	3460	6210	4680	5998	5595	6248	5254	5825	6195	4845	0.44	0.05	6.357e-18	2.197e-16		4666.5
Sfxn1	2704	2877	3213	3252	6780	6023	4339	5767	5016	4689	6694	5606	4591.77	0.64	0.06	1.988e-29	1.157e-27	2704	2877	3213	3252	3834	3647	3977	4548	3454.91	0.17	0.06	0.003182	0.02545	2704	2877	3213	3252	5997	4168	5211	5186	6024	4313	5345	6017	4385.69	0.49	0.07	3.769e-14	8.425e-13		4144.12
Epb41l1	10979	11615	11405	12535	24852	22061	16393	21732	18133	18444	22911	22432	17261.2	0.59	0.04	7.566e-43	1.674e-40	10979	11615	11405	12535	15042	14811	15302	18413	13542.7	0.22	0.05	4.322e-07	1.102e-05	10979	11615	11405	12535	23623	17136	22188	18841	20821	17506	20279	21288	16848.3	0.49	0.04	1.361e-29	1.716e-27		15884.1
Mdga2	3731	4626	4000	4600	10007	7909	5802	8441	6870	6508	9278	7523	6382.16	0.62	0.07	2.339e-21	5.928e-20	3731	4626	4000	4600	6065	5377	5904	5779	4939.5	0.21	0.07	0.001003	0.009848	3731	4626	4000	4600	6998	5866	7596	6467	7468	6664	8717	8774	6118.08	0.47	0.09	3.757e-08	3.753e-07		5813.25
Tmem132a	3605	3610	4211	3709	7567	7766	5426	7089	5697	6207	7044	7837	5651.81	0.59	0.08	2.143e-14	2.832e-13	3605	3610	4211	3709	5187	5233	5109	7160	4633.97	0.3	0.09	0.0001191	0.001606	3605	3610	4211	3709	7497	5007	6722	6645	6313	5782	5783	6275	5287.97	0.41	0.07	1.223e-08	1.308e-07		5191.25
Gpr26	2752	3315	2749	3389	6965	5628	4348	5790	4893	4924	5556	5539	4514.49	0.59	0.06	2.485e-24	8.547e-23	2752	3315	2749	3389	4189	3645	4237	4341	3523.3	0.19	0.07	0.001863	0.01639	2752	3315	2749	3389	7810	5329	6785	4409	5201	4231	4930	5596	4552.86	0.52	0.11	1.159e-06	9.239e-06		4196.88
Igsf21	2567	2900	2799	3126	6121	5845	4308	4810	4741	4513	5994	5879	4332	0.64	0.06	2.967e-25	1.112e-23	2567	2900	2799	3126	3617	3673	3639	4181	3264.81	0.18	0.05	9.256e-05	0.001291	2567	2900	2799	3126	6251	3961	5472	4716	5061	4205	4540	5436	4118.81	0.48	0.06	1.951e-15	5.125e-14		3905.21
Pnmal2	9643	10842	10218	10178	23335	20313	14597	18231	17361	15915	22125	20057	15558.3	0.63	0.06	4.784e-26	1.934e-24	9643	10842	10218	10178	12928	12503	13749	15018	11727	0.17	0.06	0.001672	0.01494	9643	10842	10218	10178	20582	13342	18970	16850	19489	15711	18702	18755	14805.1	0.49	0.05	5.801e-21	2.875e-19		14030.2
Kcnq2	9252	10209	8874	11079	21169	19479	14424	19323	15103	15322	19761	17886	14691.8	0.6	0.05	4.322e-32	3.252e-30	9252	10209	8874	11079	12922	12286	13238	15635	11487	0.22	0.05	7.749e-06	0.0001458	9252	10209	8874	11079	18739	14868	18912	14999	17764	14252	17865	17534	14117.2	0.47	0.06	1.431e-16	4.281e-15		13432
Csdc2	5993	6113	6335	6446	12515	11823	8071	11040	9533	10153	11583	11653	9013.08	0.54	0.06	2.614e-21	6.587e-20	5993	6113	6335	6446	8838	8401	8851	10296	7527.29	0.31	0.06	4.196e-09	1.602e-07	5993	6113	6335	6446	13387	8413	12138	10350	10792	8923	9563	10434	8802.51	0.44	0.06	5.064e-12	8.619e-11		8447.63
Adgrb3	3571	4419	3915	4091	8326	7472	5545	7156	6199	5645	8690	7672	5868.7	0.57	0.07	1.259e-17	2.303e-16	3571	4419	3915	4091	5689	5471	5557	6582	4823.18	0.31	0.06	1.609e-08	5.541e-07	3571	4419	3915	4091	7096	5091	6507	6481	7294	5975	6893	7350	5569.18	0.41	0.06	2.748e-11	4.185e-10		5420.35
Tox2	3589	3806	3595	3764	8142	6990	4877	7790	6115	6659	8358	7303	5723.55	0.66	0.07	2.023e-20	4.749e-19	3589	3806	3595	3764	4783	4453	4749	4907	4160.98	0.13	0.06	0.02833	0.1424	3589	3806	3595	3764	7829	5103	7645	6293	6703	5280	6417	6857	5394.01	0.5	0.06	3.283e-19	1.334e-17		5092.85
Trib1	2941	3051	4101	3495	5490	4790	4078	5142	4584	4869	4934	11335	4781.22	0.38	0.23	0.05115	0.1285	2941	3051	4101	3495	5688	5267	5414	6266	4431.03	0.46	0.11	1.973e-07	5.405e-06	2941	3051	4101	3495	7725	6365	5920	5289	6158	5040	4860	5752	4935.31	0.45	0.12	4.795e-05	0.000286		4715.85
Espn	3175	3361	3358	3380	7782	6694	4550	7092	5606	5563	7918	5487	5147.4	0.66	0.08	3.211e-17	5.621e-16	3175	3361	3358	3380	4380	4283	3954	4385	3745.61	0.12	0.07	0.04471	0.2012	3175	3361	3358	3380	6171	4716	5980	5939	6210	4990	6447	6643	4884.71	0.51	0.06	8.755e-17	2.673e-15		4592.57
Lhfp	2199	2613	2547	2826	5237	5097	3472	4679	4231	3852	5114	5060	3789.19	0.6	0.05	2.038e-28	1.068e-26	2199	2613	2547	2826	3662	3552	3411	4032	3050.07	0.29	0.06	3.949e-08	1.26e-06	2199	2613	2547	2826	5207	3190	4954	3920	4330	3461	3761	4547	3516.43	0.4	0.07	3.369e-09	3.856e-08		3451.9
Gng3	5677	6436	5685	6582	12134	11836	8230	10597	9647	9303	12412	11422	8894.47	0.56	0.05	1.221e-26	5.291e-25	5677	6436	5685	6582	8626	8459	8554	9927	7358.85	0.32	0.05	6.73e-13	4.586e-11	5677	6436	5685	6582	12370	7547	11115	9512	10547	8621	9139	10884	8417.97	0.4	0.06	4.536e-11	6.688e-10		8223.76
Mfap3l	4198	4430	4510	4746	7446	7173	5476	6897	6649	5878	8788	10314	6205.97	0.44	0.11	3.018e-05	0.0001435	4198	4430	4510	4746	6578	6271	6850	6795	5458.54	0.33	0.07	5.212e-08	1.611e-06	4198	4430	4510	4746	8817	7421	7250	8545	10174	6263	7729	7736	6625.57	0.51	0.09	3.325e-09	3.813e-08		6096.69
Slc41a1	4441	4304	4815	3490	8475	7346	6073	7997	6237	7317	7337	8124	6182.37	0.51	0.1	2.879e-07	1.795e-06	4441	4304	4815	3490	6393	6331	6323	7788	5390.33	0.34	0.12	0.0002384	0.002904	4441	4304	4815	3490	8244	5501	8534	7776	7394	6828	6558	7500	6112.34	0.43	0.1	6.955e-06	4.843e-05		5895.01
Cnn3	3322	3165	6061	3483	9307	8459	5687	7798	6618	6179	8864	10413	6384.4	0.66	0.15	4.613e-06	2.47e-05	3322	3165	6061	3483	5081	5317	5522	5677	4657.38	0.08	0.16	0.3939	0.8045	3322	3165	6061	3483	8366	6453	7462	9393	8272	5978	7144	7835	6217.02	0.54	0.15	4.302e-05	0.0002594		5752.93
Tmem178b	3282	4032	3318	3801	8030	6591	4824	6416	5485	4928	7361	6599	5215.41	0.54	0.07	5.941e-15	8.302e-14	3282	4032	3318	3801	5682	4868	5119	5619	4386.47	0.32	0.07	7.831e-07	1.894e-05	3282	4032	3318	3801	6724	4932	6726	5465	6623	5030	6117	6373	5051.93	0.42	0.05	2.842e-15	7.322e-14		4884.6
Necab2	3717	2847	4265	2716	7696	6119	5362	6469	5194	5483	7028	6816	5164.65	0.59	0.12	6.107e-07	3.655e-06	3717	2847	4265	2716	4871	4348	4693	6603	4183.78	0.17	0.16	0.09179	0.3353	3717	2847	4265	2716	8292	4415	6697	6909	6441	5247	5488	7273	5180.14	0.52	0.13	2.541e-05	0.0001599		4842.86
Rcn2	6154	5636	7100	6817	15357	12151	8801	11898	11411	9347	15562	11246	9775.61	0.62	0.09	6.783e-12	6.96e-11	6154	5636	7100	6817	8379	8486	8179	9971	7481.98	0.19	0.08	0.00696	0.048	6154	5636	7100	6817	12714	8018	11388	11499	12117	9186	11166	13819	9330.04	0.47	0.09	2.543e-08	2.604e-07		8862.54
Dennd5b	3030	3559	3205	3575	7302	6498	4948	6151	5298	4585	7200	6353	4977.47	0.6	0.06	4.343e-21	1.077e-19	3030	3559	3205	3575	4388	4259	4700	4616	3864.05	0.19	0.06	0.0009181	0.009151	3030	3559	3205	3575	6083	4711	6057	5476	6338	5228	6099	6487	4845.11	0.49	0.06	1.423e-19	6.024e-18		4562.21
Nhlh2	2762	3183	2980	3433	6833	5990	4072	5797	5238	4252	7241	6142	4657.05	0.62	0.08	3.64e-15	5.209e-14	2762	3183	2980	3433	4017	4124	4108	4260	3559.68	0.19	0.06	0.0007342	0.007571	2762	3183	2980	3433	6075	4123	5230	5077	5827	4395	5520	6148	4423.47	0.47	0.06	3.405e-14	7.64e-13		4213.4
Lingo1	2942	3049	2902	3232	6466	5741	3735	5737	4635	4831	6423	5862	4480.16	0.58	0.07	1.023e-16	1.7e-15	2942	3049	2902	3232	4472	4121	4273	4428	3623.53	0.27	0.07	5.479e-06	0.0001072	2942	3049	2902	3232	6246	3604	5555	4714	5118	4420	5349	5680	4264.65	0.43	0.07	1.634e-10	2.25e-09		4122.78
Mark1	2756	2958	2610	3141	6243	5502	4065	5482	4600	4458	5535	5139	4243.22	0.59	0.05	3.6e-35	3.634e-33	2756	2958	2610	3141	3975	3761	4111	4340	3401.7	0.26	0.06	2.547e-06	5.456e-05	2756	2958	2610	3141	5731	4086	5046	4284	4751	4254	5086	5120	4039.28	0.43	0.06	2.872e-12	5.02e-11		3894.73
Gpm6a	22165	24103	22955	26576	54716	45871	32151	44675	42475	36262	53813	44639	36276.1	0.63	0.06	2.965e-24	1.009e-22	22165	24103	22955	26576	32335	31041	29857	32852	27376.7	0.17	0.05	0.0007865	0.008024	22165	24103	22955	26576	46992	31833	42843	39002	42336	34579	43522	48385	34364.9	0.47	0.06	1.153e-15	3.118e-14		32672.6
Rap1gap	13369	12875	13190	13714	26712	27728	19302	24200	21139	21103	26383	27557	20015.4	0.61	0.07	1.948e-20	4.589e-19	13369	12875	13190	13714	16489	16524	17702	21374	15419.2	0.19	0.07	0.001441	0.01324	13369	12875	13190	13714	27977	18917	24269	22325	23458	19520	22951	23873	19136.3	0.47	0.06	2.282e-17	7.496e-16		18190.3
Hap1	8347	9736	8525	9221	17283	17179	12891	15189	14343	13481	17033	16213	12936.1	0.54	0.05	4.221e-27	1.932e-25	8347	9736	8525	9221	12706	11895	11445	15196	10684.4	0.27	0.06	1.488e-06	3.385e-05	8347	9736	8525	9221	16386	11992	15485	14960	17288	13706	15830	16249	12774.5	0.46	0.05	5.898e-18	2.046e-16		12131.6
Robo2	8246	8671	8763	9275	20352	16412	11782	15393	14551	12452	19375	16635	13041.2	0.59	0.07	2.389e-17	4.236e-16	8246	8671	8763	9275	11957	11425	12276	12290	10225.6	0.22	0.06	9.177e-05	0.001283	8246	8671	8763	9275	16790	11641	15920	14107	15723	12583	15782	16653	12466.7	0.46	0.05	1.216e-20	5.817e-19		11911.2
Tmem65	4703	5039	4938	5750	10878	9624	6836	9489	8585	7531	11013	9323	7560.29	0.59	0.06	6.713e-27	2.992e-25	4703	5039	4938	5750	6915	6840	7205	6925	5959.09	0.21	0.07	0.0005636	0.006049	4703	5039	4938	5750	9975	7125	9098	8454	9283	7244	9260	9489	7306.97	0.47	0.05	4.975e-24	3.435e-22		6942.12
Ece1	4045	3871	4972	3877	8122	8444	5783	7307	6501	6503	8395	8372	6173.81	0.55	0.09	2.658e-10	2.321e-09	4045	3871	4972	3877	5750	5478	5437	6740	4950.54	0.2	0.1	0.01274	0.077	4045	3871	4972	3877	8537	5900	8212	7887	8287	6469	7410	7829	6245.13	0.52	0.08	3.859e-11	5.73e-10		5789.83
Mras	3934	4008	4814	4162	9214	7934	5708	7860	6602	6481	8528	8470	6277.18	0.58	0.07	1.716e-15	2.539e-14	3934	4008	4814	4162	6127	5683	5699	6542	5046.05	0.24	0.08	0.000688	0.007164	3934	4008	4814	4162	8612	5401	7489	7644	7749	6088	7112	7641	6035.08	0.45	0.07	2.696e-10	3.627e-09		5786.1
Crybg3	2663	2966	3154	3149	6512	5433	4131	6056	4583	4471	5498	4964	4331.3	0.55	0.06	2.58e-20	5.992e-19	2663	2966	3154	3149	4132	4000	3917	4774	3534.39	0.26	0.06	4.16e-06	8.397e-05	2663	2966	3154	3149	4901	4036	5665	5074	5133	4877	5506	5386	4260.9	0.46	0.07	1.198e-11	1.929e-10		4042.2
Grk3	2736	3161	2616	3207	6729	6217	4332	5873	4565	4494	5765	5338	4437.31	0.63	0.06	9.47e-23	2.764e-21	2736	3161	2616	3207	3780	3730	3570	4425	3351.17	0.17	0.06	0.001886	0.01655	2736	3161	2616	3207	5106	4306	5615	4753	4771	4364	5780	5614	4217.6	0.47	0.08	1.835e-10	2.518e-09		4002.03
Acbd6	2580	2839	2831	3161	5621	5368	3866	5007	4658	4170	6267	5565	4195.57	0.57	0.06	1.538e-19	3.313e-18	2580	2839	2831	3161	3858	3882	3692	4298	3339.99	0.23	0.05	4.155e-06	8.39e-05	2580	2839	2831	3161	5759	3744	5083	4743	5012	4460	5093	5335	4094.36	0.47	0.05	4.888e-20	2.157e-18		3876.64
Osbpl5	2354	2326	3436	2429	5976	5655	4062	4607	4299	3853	5757	5276	4038.28	0.62	0.11	4.157e-09	3.202e-08	2354	2326	3436	2429	3355	3454	3320	4426	3090.6	0.16	0.11	0.06595	0.2661	2354	2326	3436	2429	4698	3135	4395	5820	5423	4160	5109	5232	3919.75	0.49	0.13	3.342e-05	0.0002054		3682.88
Atp1a1	24614	26257	33961	25141	49291	50808	36016	43923	42422	40805	47362	46861	38046.9	0.44	0.09	3.663e-07	2.25e-06	24614	26257	33961	25141	41147	38100	46563	47717	34793.1	0.36	0.12	0.0001065	0.001458	24614	26257	33961	25141	50655	35341	52638	53593	49683	44491	46535	47136	39695.1	0.46	0.09	3.424e-07	2.955e-06		37511.7
Car10	6287	6986	6777	7806	15704	13254	9241	11781	11268	10084	15053	13947	10327	0.59	0.07	9.683e-17	1.614e-15	6287	6986	6777	7806	9214	9113	9232	10647	8124.86	0.23	0.04	2.503e-08	8.301e-07	6287	6986	6777	7806	14370	9364	11661	10838	12481	9782	11820	13295	9820.87	0.44	0.06	5.894e-13	1.126e-11		9424.23
Ampd2	5336	6132	5879	5837	12073	11941	9175	11011	9249	9218	10313	11069	8694.05	0.61	0.06	1.859e-24	6.54e-23	5336	6132	5879	5837	7076	7275	7054	9076	6609.37	0.16	0.06	0.005891	0.04184	5336	6132	5879	5837	12017	8049	11067	9645	10208	9350	9795	10568	8404.78	0.49	0.05	3.827e-20	1.721e-18		7902.73
Dlg5	5146	5436	5124	5475	10564	9794	7523	9950	7895	8724	8738	10137	7674.18	0.54	0.07	3.221e-16	5.108e-15	5146	5436	5124	5475	7923	7306	7654	8831	6493.17	0.35	0.05	7.288e-12	4.302e-10	5146	5436	5124	5475	8657	6833	9989	7833	8511	8381	8905	8816	7247.46	0.37	0.07	1.7e-08	1.783e-07		7138.27
1700025G04Rik	4406	4873	4839	5228	10983	9056	6755	9050	8251	7021	10204	8977	7229.39	0.61	0.05	2.025e-29	1.175e-27	4406	4873	4839	5228	6676	5969	6719	7035	5634.26	0.22	0.06	3.241e-05	0.0005163	4406	4873	4839	5228	9106	6339	8891	8007	8979	6639	8014	8648	6789.42	0.43	0.04	1.587e-25	1.296e-23		6551.02
Csrnp3	3830	4725	3709	4529	10134	8085	6150	7862	7040	5845	9151	7847	6351.36	0.62	0.08	1.638e-16	2.669e-15	3830	4725	3709	4529	5722	5427	5677	5508	4828.69	0.17	0.08	0.01098	0.06891	3830	4725	3709	4529	7372	5964	7918	6948	7854	6037	7389	8150	6022.95	0.47	0.07	2.197e-13	4.457e-12		5734.33
Asic4	3795	3968	3885	4530	9662	8337	5975	7308	7264	6428	8194	8458	6274.32	0.67	0.06	8.661e-29	4.727e-27	3795	3968	3885	4530	4760	4671	4687	6107	4485.62	0.09	0.06	0.07729	0.2982	3795	3968	3885	4530	9184	5717	7962	6210	7049	6031	7100	7763	5902.98	0.5	0.07	1.537e-13	3.197e-12		5554.31
Aff3	2510	2634	2550	2521	5735	5248	3614	4821	4221	3744	4968	5371	3868.93	0.62	0.07	1.456e-18	2.908e-17	2510	2634	2550	2521	3305	3310	3615	3624	2972	0.19	0.07	0.002971	0.02406	2510	2634	2550	2521	5277	3586	4528	4384	4710	3615	4324	4300	3638.05	0.45	0.06	4.797e-15	1.206e-13		3492.99
Caln1	3857	4249	3574	4694	9059	7741	5218	7789	6416	5888	8772	7415	6012	0.57	0.07	3.038e-15	4.395e-14	3857	4249	3574	4694	5722	5300	5533	6638	4855.25	0.26	0.06	3.466e-06	7.18e-05	3857	4249	3574	4694	8043	5366	7164	6305	7405	5624	7339	7398	5739.8	0.43	0.06	1.621e-12	2.922e-11		5535.68
Trnp1	13538	13677	14611	16540	29771	27402	18951	26479	23741	22131	30842	27886	21445.2	0.57	0.06	3.546e-22	9.821e-21	13538	13677	14611	16540	20969	19241	18944	20905	17053.9	0.22	0.06	0.0002039	0.002537	13538	13677	14611	16540	28518	18702	26641	23682	25593	21424	26581	27361	20756.9	0.46	0.06	5.356e-17	1.674e-15		19752
Prickle2	5289	6121	5502	5740	13643	10886	7790	11020	8985	9065	10811	10784	8519.24	0.61	0.06	4.207e-22	1.159e-20	5289	6121	5502	5740	7534	6974	7150	7933	6448.49	0.16	0.06	0.00361	0.02818	5289	6121	5502	5740	10459	7506	10924	8947	10314	9311	10199	10994	8198.43	0.48	0.06	7.018e-15	1.729e-13		7722.05
Pkd2	2598	2680	3651	2896	6291	6213	4596	6181	4594	4147	5955	5318	4452.19	0.6	0.09	7.437e-11	6.896e-10	2598	2680	3651	2896	3956	3772	3717	4231	3396.75	0.14	0.1	0.07866	0.302	2598	2680	3651	2896	5268	4464	5275	5697	5490	4921	5559	5560	4387.41	0.51	0.09	1.344e-08	1.43e-07		4078.78
Kcnma1	17108	22175	16587	20791	42091	37616	27993	36766	30665	27156	38234	38902	28720.3	0.61	0.07	5.17e-17	8.872e-16	17108	22175	16587	20791	24703	23967	24439	25842	21661.5	0.14	0.07	0.03235	0.1574	17108	22175	16587	20791	37595	30777	35278	29917	33516	28775	34676	35400	27770.2	0.49	0.07	2.231e-11	3.447e-10		26050.7
Atp2b2	12185	13155	11424	12240	26070	23610	16913	23104	18715	18666	25305	24576	18250.8	0.59	0.07	5.15e-19	1.07e-17	12185	13155	11424	12240	16795	15725	16593	17781	14295.2	0.21	0.07	0.0005252	0.005693	12185	13155	11424	12240	23451	17379	21903	18798	22340	18012	21518	21624	17353.4	0.44	0.06	1.502e-14	3.555e-13		16633.1
Flt1	6870	8120	6621	7292	18172	15778	11402	13791	12637	11550	15087	16957	11615.2	0.73	0.08	2.57e-20	5.972e-19	6870	8120	6621	7292	7951	8066	8214	8938	7698.02	-0.01	0.06	0.8575	0.9695	6870	8120	6621	7292	13105	10193	14167	12370	12882	11026	14055	15572	10693.3	0.52	0.08	8.103e-12	1.334e-10		10002.2
Lrrc4b	2572	2559	2783	2718	5903	5291	3636	4905	4252	4280	5686	5035	4004.85	0.61	0.06	3.113e-23	9.57e-22	2572	2559	2783	2718	3719	3603	3498	3344	3069.7	0.16	0.09	0.02772	0.1403	2572	2559	2783	2718	5151	3322	5146	4539	4900	4152	4465	5101	3830.99	0.47	0.06	6.175e-14	1.344e-12		3635.18
Meg3	35056	53495	30822	51435	92949	95907	87387	91212	62263	60200	77990	71107	65564	0.63	0.14	1.986e-06	1.111e-05	35056	53495	30822	51435	52264	51429	54876	63508	48216.3	0.12	0.1	0.1452	0.4554	35056	53495	30822	51435	55736	82019	73550	68054	73848	78772	94624	77955	63381.9	0.48	0.16	0.0005777	0.002765		59054.1
Iqsec3	24469	27548	25028	28175	53798	51585	38473	48759	40714	39383	52367	50722	38906.1	0.59	0.05	1.937e-36	2.279e-34	24469	27548	25028	28175	33833	32906	34721	38259	30187.1	0.19	0.04	6.406e-06	0.0001232	24469	27548	25028	28175	49031	37525	46202	42126	48251	38038	45568	47083	37206.3	0.45	0.04	4.577e-26	4.036e-24		35433.2
Arr3	23649	30020	22067	26567	57715	46000	43741	42339	42672	36113	51849	51449	38405	0.6	0.09	1.448e-11	1.443e-10	23649	30020	22067	26567	25056	32019	31507	35760	27997.3	0.05	0.09	0.4789	0.8734	23649	30020	22067	26567	56117	41312	50918	37614	44454	48406	52290	52053	39276.8	0.58	0.1	1.154e-09	1.417e-08		35226.4
Gabra1	10855	11663	10930	13684	29926	23931	15903	23351	20429	18132	25677	21548	18151.7	0.66	0.07	4.026e-20	9.154e-19	10855	11663	10930	13684	15361	14766	14065	15665	13207.9	0.12	0.06	0.02788	0.1409	10855	11663	10930	13684	22936	15372	20991	18271	20221	16628	21295	24162	16724.6	0.45	0.07	1.247e-10	1.742e-09		16028.1
Olfm1	11505	11315	11330	13337	24029	20565	14683	21083	18409	18483	24562	21590	17051.5	0.52	0.06	1.137e-16	1.882e-15	11505	11315	11330	13337	16568	16753	15332	18406	14090.2	0.26	0.06	4.872e-06	9.693e-05	11505	11315	11330	13337	25126	15851	22853	18713	20608	16688	19962	21539	16862	0.45	0.06	2.104e-14	4.867e-13		16001.2
Fhl1	5560	6327	6253	6805	13878	13177	9384	11455	9898	9414	11588	10860	9262.78	0.59	0.06	2.34e-26	9.848e-25	5560	6327	6253	6805	7998	8088	8247	9588	7241.82	0.22	0.05	1.107e-06	2.598e-05	5560	6327	6253	6805	10848	8870	10381	10018	11024	8989	10951	11330	8716.9	0.42	0.05	4.808e-15	1.208e-13		8407.17
Slc24a4	4498	5728	4548	5274	11615	9009	7136	9925	7567	7927	10054	9306	7469.81	0.6	0.07	7.447e-19	1.529e-17	4498	5728	4548	5274	6222	6243	5533	7120	5571.22	0.1	0.07	0.1234	0.4101	4498	5728	4548	5274	9019	6818	9952	8596	9457	8274	10477	9703	7458.09	0.53	0.07	1.086e-13	2.297e-12		6833.04
Ehd3	4461	4606	4677	4925	10034	9015	6251	8094	7563	7118	9047	8431	6811.15	0.56	0.05	1.103e-28	5.917e-27	4461	4606	4677	4925	6356	6063	6221	7965	5557.64	0.27	0.06	8.714e-07	2.095e-05	4461	4606	4677	4925	9275	6175	8732	7173	7744	6680	7740	7780	6477.25	0.4	0.05	2.404e-16	7.014e-15		6282.01
Panx2	2901	3161	2812	3601	7222	6193	4279	6032	4881	5131	6738	5850	4735.18	0.63	0.06	1.414e-23	4.51e-22	2901	3161	2812	3601	3932	3968	3959	4152	3516.32	0.13	0.06	0.02235	0.1189	2901	3161	2812	3601	6271	4235	5846	5025	5695	4469	5369	6050	4475.55	0.47	0.06	1.13e-16	3.405e-15		4242.35
Pianp	2679	2880	3023	3188	6093	6508	3825	5249	4439	4856	5930	5571	4378.04	0.59	0.07	4.842e-16	7.517e-15	2679	2880	3023	3188	4169	3618	3860	4229	3406.85	0.2	0.06	0.0006133	0.006509	2679	2880	3023	3188	5923	3899	5673	4939	5092	4152	4634	5192	4144.75	0.44	0.05	9.211e-17	2.802e-15		3976.55
Cd200	2678	2699	2932	3435	6896	5479	3682	5327	4594	4540	6140	5314	4324.32	0.57	0.08	8.163e-15	1.126e-13	2678	2699	2932	3435	3968	4080	3928	4551	3475.1	0.25	0.07	4.439e-05	0.0006815	2678	2699	2932	3435	5602	3578	5098	4470	5323	4048	5043	5812	4096.54	0.41	0.07	1.145e-08	1.229e-07		3965.32
Insyn1	2748	2919	2969	3046	6171	5712	3811	5225	4910	4330	5523	5293	4257.65	0.55	0.05	2.65e-25	9.97e-24	2748	2919	2969	3046	4123	3876	3905	4432	3449.72	0.25	0.06	2.618e-06	5.583e-05	2748	2919	2969	3046	6032	3695	5878	4665	4862	4196	4596	5275	4109.89	0.43	0.07	3.523e-11	5.277e-10		3939.09
Dlgap1	6329	7222	6904	7254	14470	12175	8898	12516	10702	10110	14527	14203	10114.1	0.55	0.07	1.029e-15	1.553e-14	6329	7222	6904	7254	9886	9166	9348	10718	8218.76	0.27	0.05	5.305e-09	1.989e-07	6329	7222	6904	7254	13037	8899	11826	10465	12312	9809	12058	12391	9598.23	0.4	0.05	1.553e-16	4.606e-15		9310.35
Ebf3	3198	3118	2899	3215	6610	5847	4581	5657	5459	4647	7482	6272	4762.63	0.64	0.08	2.893e-16	4.608e-15	3198	3118	2899	3215	3935	3685	4016	4276	3503.97	0.12	0.07	0.04769	0.2106	3198	3118	2899	3215	6381	4235	5525	4763	5548	4719	5612	5955	4464.89	0.46	0.07	8.069e-12	1.33e-10		4243.83
Map1a	14498	15360	14295	14455	31925	28707	19489	27044	22301	22492	30575	27098	21654.5	0.57	0.06	3.971e-19	8.322e-18	14498	15360	14295	14455	20916	19281	20981	22041	17473.9	0.26	0.07	1.798e-05	0.0003063	14498	15360	14295	14455	25031	18288	27096	22525	26038	21193	24977	25718	20231.5	0.39	0.06	1.587e-11	2.509e-10		19786.6
Rab3c	10393	12000	10300	13247	25551	21969	15830	21516	18966	16773	25234	21647	17191.5	0.61	0.06	3.302e-22	9.178e-21	10393	12000	10300	13247	14676	14348	15613	14940	13022.8	0.15	0.07	0.01838	0.1023	10393	12000	10300	13247	23537	17146	20895	17848	20233	15887	19753	21501	16396.9	0.46	0.06	1.359e-13	2.851e-12		15537
Hsph1	5652	6584	5532	6691	15737	12400	8971	13064	10403	12071	8565	12213	9531.36	0.66	0.12	3.442e-09	2.677e-08	5652	6584	5532	6691	6838	7046	8226	8362	6781.89	0.09	0.07	0.1411	0.4477	5652	6584	5532	6691	15691	10698	18436	7577	8083	9666	9278	12450	9356.1	0.47	0.2	0.003951	0.01555		8556.45
Fndc4	4244	4656	4732	5270	8197	7312	6206	7797	6623	6723	7535	7978	6296.2	0.39	0.05	1.016e-14	1.386e-13	4244	4656	4732	5270	6827	7047	7722	8066	5949.16	0.42	0.06	1.259e-12	8.186e-11	4244	4656	4732	5270	9745	6543	8512	7170	7757	6962	7692	7788	6568.97	0.41	0.06	1.753e-13	3.606e-12		6271.44
Gria3	3510	3926	3731	4284	8504	7152	5279	7577	6024	5351	7167	6325	5558.45	0.53	0.06	6.298e-20	1.406e-18	3510	3926	3731	4284	5442	5081	5434	6092	4606.15	0.29	0.05	8.06e-11	4.072e-09	3510	3926	3731	4284	6340	5514	6582	5765	6594	5729	6600	7087	5340.33	0.4	0.06	3.553e-10	4.691e-09		5168.31
Kctd17	2979	3010	3526	3751	6614	6434	4309	6027	5158	5161	6255	6113	4800.02	0.54	0.06	2.38e-19	5.069e-18	2979	3010	3526	3751	4753	4503	4472	5214	3958.05	0.27	0.07	3.57e-05	0.0005606	2979	3010	3526	3751	6733	4349	6057	5517	5618	4675	5164	5716	4618.95	0.41	0.06	3.093e-11	4.672e-10		4459.01
Scg3	11718	13393	11479	13710	27097	23497	16488	21239	20109	17773	26951	23005	18271	0.55	0.07	2.102e-16	3.389e-15	11718	13393	11479	13710	16919	16147	15846	20279	14678.7	0.23	0.05	5.798e-06	0.0001126	11718	13393	11479	13710	25294	16250	21953	19415	22344	17571	22397	22880	17652.2	0.43	0.06	1.416e-14	3.37e-13		16867.3
Prox1	10762	13077	12471	12347	28114	23321	18020	23004	20996	17499	25013	23505	18405.1	0.63	0.06	1.177e-26	5.112e-25	10762	13077	12471	12347	14809	14462	15995	15929	13583.2	0.1	0.06	0.07864	0.3019	10762	13077	12471	12347	20681	16472	22266	22760	23706	18807	21848	22352	17614.2	0.48	0.06	1.925e-14	4.484e-13		16534.2
Tubb4a	11542	12286	11912	12723	24966	22450	16415	21410	18943	19522	25644	23817	17921.4	0.58	0.06	3.929e-24	1.316e-22	11542	12286	11912	12723	16201	15130	15289	18007	13938.1	0.19	0.05	2.218e-05	0.0003691	11542	12286	11912	12723	25952	15719	22524	19506	20568	18315	19725	21495	17161.3	0.44	0.06	1.061e-14	2.562e-13		16340.3
Osbpl6	5797	6424	5386	6188	12003	10486	8274	10667	8772	8145	10815	10606	8392.97	0.49	0.06	1.075e-17	1.977e-16	5797	6424	5386	6188	8670	7765	9008	9291	7194.35	0.3	0.07	1.861e-06	4.123e-05	5797	6424	5386	6188	10008	8852	11385	9170	9883	8912	10467	10286	8354.25	0.42	0.07	3.714e-10	4.889e-09		7980.52
Tspan9	5224	5289	5948	5587	11104	11156	7043	9680	8429	8560	9937	10198	7946.92	0.53	0.07	4.344e-15	6.162e-14	5224	5289	5948	5587	7588	7264	7846	9086	6617.22	0.28	0.07	1.222e-05	0.0002189	5224	5289	5948	5587	10810	7004	10233	9038	9330	8288	8548	9182	7656.7	0.4	0.06	2.396e-11	3.677e-10		7406.95
Iglon5	4891	4845	4992	5495	9531	9318	6486	8415	7703	7292	9599	9120	7108.12	0.49	0.05	1.076e-19	2.356e-18	4891	4845	4992	5495	7736	7455	7180	8358	6254.15	0.37	0.06	3.972e-11	2.106e-09	4891	4845	4992	5495	9575	6364	8534	7470	8472	7059	7892	8658	6835.47	0.35	0.05	8.923e-12	1.463e-10		6732.58
Tmtc2	3975	4246	3856	4298	8934	7816	5528	7292	7173	5781	8324	7488	6034.33	0.57	0.06	8.629e-21	2.088e-19	3975	4246	3856	4298	5592	5211	5154	6229	4748.88	0.2	0.05	5.962e-05	0.0008825	3975	4246	3856	4298	7261	5543	7471	6719	7451	5964	7248	7552	5799.89	0.44	0.05	7.918e-19	3.053e-17		5527.7
Ttc9	3498	3722	3447	4220	7995	6827	4657	6715	6041	5523	7261	6636	5373.05	0.54	0.06	2.242e-21	5.694e-20	3498	3722	3447	4220	5097	5025	5263	6015	4454.83	0.29	0.05	3.707e-09	1.429e-07	3498	3722	3447	4220	6915	4504	6593	5728	6192	5137	6338	6781	5104.18	0.38	0.06	7.561e-12	1.252e-10		4977.35
Dach1	3146	3316	3602	3625	7405	6396	4876	6136	5710	4935	7833	6116	5092.41	0.59	0.07	8.29e-19	1.689e-17	3146	3316	3602	3625	4600	4321	4553	4858	3950.08	0.19	0.06	0.001241	0.01169	3146	3316	3602	3625	6220	4525	5836	5218	5974	5009	6297	6794	4826.21	0.43	0.07	5.04e-10	6.485e-09		4622.9
Atp2b3	2420	2571	2556	2583	5306	5047	3331	4766	3694	4289	5245	4771	3762.74	0.59	0.07	4.816e-18	9.148e-17	2420	2571	2556	2583	3527	3281	3228	3826	2956.05	0.21	0.06	0.0001204	0.001621	2420	2571	2556	2583	4623	3177	4782	3512	4484	3830	4565	4566	3536.13	0.41	0.07	1.694e-09	2.034e-08		3418.31
Tfap2b	11251	13213	12021	13458	26363	23102	16522	22426	20217	17192	27064	23719	18270	0.56	0.07	2.097e-18	4.121e-17	11251	13213	12021	13458	17022	16479	17572	17231	14578.1	0.22	0.06	0.000118	0.001593	11251	13213	12021	13458	22566	16129	21078	19946	22838	17863	22548	22879	17472.1	0.42	0.05	2.432e-16	7.085e-15		16773.4
Slc4a10	10921	12553	11598	13325	26677	22275	16053	21834	19705	17071	25203	22275	17700.4	0.56	0.06	5.037e-23	1.517e-21	10921	12553	11598	13325	16112	15046	16756	18503	14118.4	0.23	0.05	1.211e-07	3.462e-06	10921	12553	11598	13325	21991	16160	20583	18172	21180	17168	21098	22297	16781.7	0.41	0.05	2.277e-15	5.925e-14		16200.1
Mapk10	9241	10054	8996	10892	20332	17718	13116	17495	15457	14230	19748	18460	14203.1	0.55	0.05	2.004e-25	7.588e-24	9241	10054	8996	10892	12867	12738	12806	14425	11332.4	0.21	0.05	8.129e-06	0.0001524	9241	10054	8996	10892	20943	13778	18185	14215	16969	13808	16512	17493	13831.2	0.44	0.07	9.706e-12	1.585e-10		13122.2
Dgkz	8322	9163	8812	9461	18038	17710	13915	15745	13305	13376	15673	16411	12979	0.55	0.06	4.532e-21	1.122e-19	8322	9163	8812	9461	11608	10709	11605	14504	10347.6	0.2	0.05	6.29e-05	0.0009225	8322	9163	8812	9461	15675	13001	15730	14230	16044	13594	16266	15777	12673.1	0.45	0.05	3.438e-18	1.233e-16		11999.9
Crmp1	8108	9440	8520	9574	18103	16559	11544	16092	13364	13352	17348	16443	12808.9	0.53	0.05	1.917e-27	9.165e-26	8108	9440	8520	9574	12185	11736	11795	14418	10534.5	0.27	0.04	3.333e-10	1.553e-08	8108	9440	8520	9574	16857	10972	15558	13891	15556	12918	14459	15912	12286.7	0.4	0.05	3.326e-17	1.071e-15		11876.7
Nat8l	4374	4409	4318	4852	10339	9334	5999	8356	7336	7175	9331	7843	6745.22	0.61	0.06	2.656e-22	7.439e-21	4374	4409	4318	4852	5607	5457	5456	6726	5079.07	0.14	0.05	0.004147	0.03169	4374	4409	4318	4852	8885	6064	8638	7230	8221	6317	7501	8198	6385.34	0.45	0.05	1.396e-20	6.636e-19		6069.88
Abca1	3151	3759	3716	3305	7394	8322	5348	7198	6110	5500	6606	5743	5348.91	0.64	0.09	4.819e-14	6.154e-13	3151	3759	3716	3305	4415	3691	4855	4694	3905.09	0.1	0.08	0.1845	0.5318	3151	3759	3716	3305	4943	4362	5178	7543	7149	5808	7748	6345	5113.37	0.46	0.13	0.0001505	0.0008157		4789.12
Plppr4	3263	3796	3385	3847	7895	6629	4738	6470	5522	5235	7231	6439	5200.51	0.55	0.06	7.057e-24	2.299e-22	3263	3796	3385	3847	5011	4889	5057	5210	4241.81	0.26	0.06	1.847e-06	4.098e-05	3263	3796	3385	3847	6487	4464	6102	5325	6104	5189	6180	6439	4910.03	0.39	0.05	4.976e-13	9.65e-12		4784.12
Parva	7000	7379	8516	8112	16861	14919	10567	14342	13021	11464	15744	14633	11510.4	0.59	0.06	1.357e-23	4.34e-22	7000	7379	8516	8112	10169	9743	9820	12287	8986.39	0.19	0.07	0.001917	0.01676	7000	7379	8516	8112	14703	9904	13381	13414	14231	10843	12265	14279	10847.7	0.42	0.06	3.45e-11	5.17e-10		10448.2
Kcnd3	5976	7285	5994	7111	14880	12923	9122	12034	10893	9379	13582	13210	9863.01	0.6	0.07	1.232e-19	2.688e-18	5976	7285	5994	7111	8117	7796	8554	8999	7383.5	0.12	0.06	0.02899	0.1449	5976	7285	5994	7111	13489	9629	12144	10223	12278	9439	11464	12203	9476.73	0.48	0.06	1.44e-16	4.303e-15		8907.75
Dlgap3	4410	4599	4269	5190	10231	9011	6134	8449	7518	7177	9747	8793	6896.79	0.6	0.06	7.531e-25	2.731e-23	4410	4599	4269	5190	6108	5632	5614	6194	5188.68	0.13	0.06	0.02188	0.1169	4410	4599	4269	5190	9179	6022	8725	7456	8205	6638	8535	8978	6635.33	0.47	0.06	4.143e-16	1.176e-14		6240.27
Lrp3	2807	2736	2833	3011	5830	5825	3889	5328	4362	4408	5682	5289	4203.79	0.58	0.06	4.33e-23	1.317e-21	2807	2736	2833	3011	3858	3498	3588	4819	3335.39	0.21	0.07	0.0006827	0.007112	2807	2736	2833	3011	5174	3607	5072	4837	4945	4276	4447	5301	3976.84	0.41	0.06	1.405e-11	2.238e-10		3838.67
Sema4d	2553	2700	2612	2913	5532	4978	3453	4720	3998	4100	5045	4476	3811.18	0.5	0.05	1.941e-24	6.799e-23	2553	2700	2612	2913	3792	3523	3633	4347	3203.4	0.27	0.05	1.026e-08	3.643e-07	2553	2700	2612	2913	5137	3315	4858	4641	4765	4121	4376	4833	3789.29	0.43	0.05	2.849e-16	8.245e-15		3601.29
Abr	9631	10314	10682	10401	21405	19951	14486	18345	15472	14841	20878	19070	14994.9	0.56	0.06	4.496e-23	1.364e-21	9631	10314	10682	10401	13782	12955	13215	16340	11975.9	0.22	0.06	6.329e-05	0.0009256	9631	10314	10682	10401	19376	13633	17218	16708	18064	14700	16889	18439	14279	0.41	0.05	1.389e-15	3.711e-14		13749.9
Tcf4	8876	10065	9022	9503	20446	19090	13554	17273	14971	13642	19416	16292	13903.2	0.59	0.06	5.26e-24	1.743e-22	8876	10065	9022	9503	11876	11415	12581	12336	10593.2	0.13	0.07	0.0259	0.1331	8876	10065	9022	9503	16626	12960	17294	15991	17136	14230	16659	17244	13420.8	0.47	0.05	1.971e-20	9.154e-19		12639.1
Rasgrf1	8465	9194	8393	8725	17780	16327	11955	15664	13630	13112	18743	16937	12846.5	0.58	0.06	2.645e-20	6.13e-19	8465	9194	8393	8725	10948	10840	11411	12867	9971.79	0.17	0.06	0.001409	0.01302	8465	9194	8393	8725	17190	11310	15608	13639	15550	12574	15257	16515	12329	0.44	0.06	3.174e-14	7.144e-13		11715.8
Cygb	7150	7811	8014	8621	16707	15098	10180	13871	12681	12375	16526	15316	11652.2	0.58	0.06	4.549e-23	1.377e-21	7150	7811	8014	8621	9819	9712	10317	11263	8966.94	0.16	0.05	0.001032	0.01009	7150	7811	8014	8621	15598	10074	14629	12712	13942	11217	13702	14925	11178.5	0.45	0.05	1.037e-18	3.959e-17		10599.2
Add2	6351	7012	7511	7290	14726	12885	9519	12433	10411	10040	13654	12487	10054.8	0.52	0.05	1.14e-22	3.296e-21	6351	7012	7511	7290	9469	9168	9820	11179	8337.62	0.25	0.06	5.835e-06	0.0001133	6351	7012	7511	7290	13376	9317	12674	11355	13054	9714	11899	12107	9845.3	0.42	0.05	5.411e-20	2.377e-18		9412.56
Ppp2r2c	6837	6697	6488	7947	14186	13262	8884	12268	10907	10500	13538	12587	10036.3	0.53	0.06	3.865e-20	8.804e-19	6837	6697	6488	7947	9674	9202	9442	11365	8309.02	0.27	0.06	1.01e-06	2.396e-05	6837	6697	6488	7947	14182	9386	13889	9794	11392	9371	11022	12285	9648.08	0.39	0.08	1.286e-07	1.183e-06		9331.14
Flnb	3946	4428	4552	3646	8639	7563	6788	7660	5868	6015	7233	8680	6091.3	0.55	0.1	1.035e-08	7.627e-08	3946	4428	4552	3646	5459	4791	5744	6654	4831.51	0.17	0.09	0.0245	0.1278	3946	4428	4552	3646	6176	6310	7586	8088	7959	6959	7315	7360	6052.66	0.47	0.1	1.744e-06	1.346e-05		5658.49
Gpr158	3766	4182	3593	4124	8751	7227	5251	7369	6052	5549	7987	7092	5722.52	0.56	0.06	1.198e-18	2.405e-17	3766	4182	3593	4124	5342	4929	5343	5906	4577.77	0.22	0.06	2.813e-05	0.0004545	3766	4182	3593	4124	7311	5490	6680	5690	6929	5562	6590	7256	5449.91	0.41	0.06	8.828e-11	1.252e-09		5250.07
Anks1b	3333	3386	3496	3966	7785	6567	4892	6798	5465	5187	7220	6431	5207.47	0.57	0.05	6.26e-26	2.498e-24	3333	3386	3496	3966	4896	4553	4739	5494	4164.62	0.24	0.05	2.161e-06	4.716e-05	3333	3386	3496	3966	6309	4682	6179	5186	6287	4718	6110	6437	4869.48	0.38	0.06	2.22e-11	3.432e-10		4747.19
Lhx4	3126	3567	3098	3860	7066	6233	4789	6555	5503	4938	6552	6867	5023.15	0.58	0.06	4.792e-23	1.448e-21	3126	3567	3098	3860	4278	4603	4433	4939	3929.69	0.19	0.06	0.0008033	0.008166	3126	3567	3098	3860	6278	4644	5825	5454	6187	4713	6168	5971	4768.99	0.42	0.05	3.255e-16	9.353e-15		4573.94
Tmem184b	3154	3221	3756	3151	6695	6669	4705	6439	4825	5334	5824	6127	4856.29	0.55	0.08	1.896e-12	2.072e-11	3154	3221	3756	3151	4543	4304	4553	5241	3932.62	0.22	0.08	0.002037	0.01762	3154	3221	3756	3151	6257	4205	6284	5691	5724	5267	5090	5901	4678.44	0.42	0.08	2.785e-08	2.834e-07		4489.12
Kif5c	22914	24176	22436	25862	49529	43525	31045	42117	37714	35757	47453	43696	34464.2	0.54	0.05	6.209e-28	3.117e-26	22914	24176	22436	25862	32187	31643	33989	36703	28283.5	0.27	0.05	1.955e-08	6.642e-07	22914	24176	22436	25862	46387	31391	42558	34625	38766	32881	38439	41197	32560	0.37	0.05	2.093e-12	3.725e-11		31769.3
Spon1	10634	10353	19480	8660	28462	28370	17299	25485	19830	21456	24674	25036	19345.5	0.63	0.16	2.993e-05	0.0001424	10634	10353	19480	8660	17224	16748	15804	21412	14831.5	0.1	0.18	0.2905	0.6891	10634	10353	19480	8660	24740	17880	23860	32761	25688	18311	21276	23024	19111.8	0.45	0.22	0.00986	0.03495		17763
Adgrl1	11138	12087	11858	11812	24257	22966	16851	21556	18526	17463	21622	22000	17180.1	0.56	0.05	2.22e-30	1.421e-28	11138	12087	11858	11812	15422	14665	15502	17227	13530.7	0.19	0.05	0.0002319	0.002837	11138	12087	11858	11812	21306	15734	21090	18668	20223	18291	20428	20589	16492.5	0.43	0.05	7.245e-18	2.488e-16		15734.4
Pde1b	6758	7465	8015	7656	15559	14970	10720	14416	11900	12086	14260	14268	11171.7	0.6	0.05	9.891e-33	7.826e-31	6758	7465	8015	7656	9059	9022	9409	11287	8465.78	0.14	0.06	0.01484	0.08662	6758	7465	8015	7656	16294	10517	14172	11836	13434	10326	12150	12723	10612.7	0.44	0.06	1.797e-12	3.211e-11		10083.4
Tenm3	5777	6259	7231	5407	13617	11873	8140	11478	9230	8587	12985	12361	9107.48	0.56	0.1	3.665e-09	2.839e-08	5777	6259	7231	5407	8356	7925	8418	9362	7248.07	0.19	0.09	0.0173	0.09753	5777	6259	7231	5407	10152	7887	10142	11633	11995	9366	11416	11323	8811.54	0.43	0.1	5.194e-06	3.685e-05		8389.03
Gpr153	5734	5667	5834	6277	12251	11272	7885	10644	9272	8365	12223	10947	8591.44	0.56	0.06	1.495e-21	3.864e-20	5734	5667	5834	6277	7670	7241	7361	8120	6659.22	0.14	0.06	0.008441	0.05599	5734	5667	5834	6277	11116	7720	10917	9882	10849	9107	10746	11327	8505.59	0.48	0.05	2.275e-19	9.369e-18		7918.75
Hunk	4236	4300	4962	4341	8758	8843	5930	8234	7202	6497	9059	8332	6527.52	0.55	0.07	1.532e-15	2.28e-14	4236	4300	4962	4341	5853	5745	6440	7139	5295.81	0.23	0.08	0.0009784	0.009654	4236	4300	4962	4341	8794	5588	7716	7560	8018	6336	7099	7654	6204.13	0.4	0.07	1.535e-09	1.853e-08		6009.15
Lynx1	15845	16184	16154	18954	31547	28320	19759	29426	25174	25666	32607	27346	23252.7	0.46	0.06	6.852e-15	9.521e-14	15845	16184	16154	18954	25329	23960	23004	29774	20717	0.37	0.06	6.442e-12	3.816e-10	15845	16184	16154	18954	32241	21064	30960	24448	27996	22789	25627	26936	22616.6	0.35	0.05	1.719e-11	2.706e-10		22195.4
Pcdh7	4444	4457	4488	4920	10541	8322	5692	8814	7555	6223	10301	9000	6814.22	0.58	0.09	3.587e-12	3.804e-11	4444	4457	4488	4920	6448	5955	6171	5957	5294.66	0.18	0.07	0.006435	0.04507	4444	4457	4488	4920	8477	6000	7802	7278	7561	6369	8287	9033	6410.69	0.42	0.07	5.911e-10	7.539e-09		6173.19
Sez6l	4386	4669	4286	4253	9609	8594	6011	7583	7050	6431	8979	8951	6527.13	0.58	0.07	4.115e-15	5.854e-14	4386	4669	4286	4253	5727	5565	5764	6287	5056.33	0.17	0.07	0.007418	0.05058	4386	4669	4286	4253	8327	5714	8028	6964	7952	6534	7597	8056	6217.36	0.43	0.06	2.052e-13	4.178e-12		5933.61
Rrbp1	3705	4048	5189	3465	7901	8005	5754	6827	6344	5874	7622	7758	5884.23	0.5	0.1	4.651e-07	2.823e-06	3705	4048	5189	3465	5976	5685	6211	6780	5052.48	0.27	0.12	0.00307	0.02472	3705	4048	5189	3465	7059	5478	7040	7926	7675	6278	7062	6718	5820.21	0.41	0.1	3.41e-05	0.0002093		5585.64
Itgb5	2878	2794	5542	2713	7732	6968	4768	6661	5773	6139	7013	6748	5316.78	0.58	0.15	5.579e-05	0.0002549	2878	2794	5542	2713	4743	4468	4348	6003	4126.86	0.09	0.17	0.36	0.7686	2878	2794	5542	2713	7180	4495	6985	9791	7992	5636	6230	6770	5549.88	0.51	0.21	0.003255	0.01309		4997.84
Slc35f1	2942	2856	2907	3274	6974	5806	4008	5501	4802	4413	6609	5279	4459.63	0.59	0.07	7.34e-17	1.239e-15	2942	2856	2907	3274	3810	3777	3994	4059	3412.46	0.15	0.07	0.0123	0.07495	2942	2856	2907	3274	5697	3804	5205	4753	5708	4324	5271	5780	4246.46	0.44	0.06	2.404e-12	4.242e-11		4039.52
Ncdn	11571	11422	11736	12056	23245	22054	15630	20384	18131	18463	22749	22313	16994.6	0.54	0.06	4.707e-22	1.285e-20	11571	11422	11736	12056	16313	15671	15760	19114	13973.8	0.27	0.06	5.743e-07	1.426e-05	11571	11422	11736	12056	22291	13697	20985	18871	19908	16192	18178	19729	15924.3	0.36	0.06	1.041e-10	1.467e-09		15630.9
Dzank1	9954	11152	9823	11273	23387	19791	13981	18860	17290	15598	21952	18815	15484.6	0.57	0.06	1.564e-23	4.949e-22	9954	11152	9823	11273	13883	12790	13235	15599	12038.3	0.17	0.05	0.0001472	0.001922	9954	11152	9823	11273	20948	14299	19073	15759	18414	15117	17776	19092	14787.8	0.43	0.05	4.396e-16	1.241e-14		14103.6
Cntnap2	7911	9118	8601	9164	19056	16041	11679	15285	13691	12283	18586	16484	12736	0.56	0.06	1.872e-19	4.015e-18	7911	9118	8601	9164	11613	11228	11546	12438	10061.8	0.2	0.05	2.065e-05	0.0003464	7911	9118	8601	9164	16353	11206	15034	13411	15316	12440	15159	15417	12078.2	0.41	0.04	1.623e-20	7.657e-19		11625.3
Dock3	6942	7833	6930	7341	15579	13487	9842	13358	10962	10188	14902	13863	10594	0.55	0.07	8.596e-18	1.598e-16	6942	7833	6930	7341	10173	9085	9125	11259	8454.76	0.21	0.06	0.0001748	0.002225	6942	7833	6930	7341	12298	9569	11844	11671	12941	10655	13388	13591	10148.2	0.41	0.07	1.282e-09	1.562e-08		9732.32
Itpr1	6147	6489	7174	6133	13197	13789	9568	12354	9902	9637	12046	12495	9628.25	0.58	0.08	8.829e-15	1.212e-13	6147	6489	7174	6133	7956	7563	8997	9717	7427.03	0.14	0.08	0.04189	0.1916	6147	6489	7174	6133	11911	9702	11594	11704	12089	9701	10595	11244	9297.26	0.45	0.07	4.024e-11	5.957e-10		8784.18
Htra1	5392	5009	8053	5209	11492	9838	7022	10310	8472	9164	8552	10174	8033.17	0.38	0.12	0.0009733	0.003629	5392	5009	8053	5209	10584	9121	10661	12263	8094.84	0.4	0.21	0.002183	0.01866	5392	5009	8053	5209	10932	7338	11738	12063	10096	8801	8984	9310	8341.8	0.39	0.12	0.0007489	0.00351		8156.6
Inpp5f	4533	5191	4819	6067	10663	9224	6489	9165	8079	7348	10549	10772	7491.21	0.55	0.08	2.514e-13	3.004e-12	4533	5191	4819	6067	6785	6218	7146	7319	5917.88	0.18	0.06	0.001606	0.01449	4533	5191	4819	6067	9852	7216	9118	8011	8694	7255	9457	9767	7281.24	0.44	0.06	3.862e-13	7.603e-12		6896.78
Dmtn	4839	4679	5018	5205	10054	9350	6585	8707	7811	7619	10402	9262	7240.33	0.56	0.06	3.338e-21	8.349e-20	4839	4679	5018	5205	6412	6109	6428	7441	5686.94	0.18	0.06	0.001138	0.01092	4839	4679	5018	5205	9855	6926	9164	7887	8650	6695	7925	9173	6963.15	0.43	0.06	1.058e-12	1.951e-11		6630.14
Kcnab1	4307	4336	4288	4666	9393	8160	5704	7426	7133	6264	9182	8678	6422.4	0.55	0.07	1.945e-15	2.867e-14	4307	4336	4288	4666	6066	5625	5657	6790	5138.4	0.22	0.05	1.665e-05	0.0002869	4307	4336	4288	4666	8692	5668	7513	6990	7353	6073	7332	8270	6113.55	0.4	0.06	2.188e-11	3.385e-10		5891.45
Speg	4143	4150	4157	4354	8698	8120	6303	7566	6336	6243	8000	7535	6127.12	0.55	0.05	5.042e-26	2.032e-24	4143	4150	4157	4354	5510	5196	5452	6130	4823.31	0.17	0.06	0.001113	0.01071	4143	4150	4157	4354	6913	5561	7428	7387	7439	6736	8019	7434	5985.9	0.45	0.07	1.323e-10	1.844e-09		5645.44
Fmn2	3578	4122	3911	4258	8324	7568	5179	7307	6415	5604	8732	7883	5873.36	0.58	0.07	9.44e-18	1.747e-16	3578	4122	3911	4258	5114	4741	5218	5842	4531.15	0.17	0.05	0.0001673	0.00214	3578	4122	3911	4258	7787	5146	7155	6230	7193	5500	6654	6981	5539.37	0.42	0.04	4.868e-23	3.013e-21		5314.63
Galnt17	3182	3426	3356	3439	6549	6556	4865	5912	5373	4695	6228	6923	4902.31	0.56	0.07	1.127e-16	1.866e-15	3182	3426	3356	3439	4514	4281	4363	5046	3894.43	0.21	0.05	3.403e-05	0.0005377	3182	3426	3356	3439	6587	4475	5496	5237	6129	4603	5624	5814	4648.58	0.4	0.06	1.796e-13	3.686e-12		4481.77
Stx1b	17645	19484	18441	20832	37708	34476	24060	34484	28885	29135	38313	35125	27380	0.53	0.05	2.018e-24	7.048e-23	17645	19484	18441	20832	25882	25632	24818	28203	22281.9	0.23	0.05	1.448e-07	4.084e-06	17645	19484	18441	20832	38560	25988	34724	28560	32062	26058	30465	33018	26382.6	0.4	0.05	1.311e-14	3.136e-13		25348.2
Syt11	13948	14863	14836	15788	31035	26277	18711	25872	23429	21883	29329	27482	21298.7	0.52	0.05	1.577e-22	4.496e-21	13948	14863	14836	15788	20088	18819	20301	22756	17403.8	0.24	0.05	8.747e-08	2.569e-06	13948	14863	14836	15788	27910	18536	26643	23293	26593	21006	23997	25785	20498.9	0.4	0.04	2.503e-22	1.419e-20		19733.8
Sept8	9844	11173	12098	11358	21366	19498	14780	20202	16811	16729	19129	20816	15725.4	0.5	0.06	7.156e-18	1.338e-16	9844	11173	12098	11358	14130	13601	15822	17000	12931.9	0.2	0.07	0.001776	0.01574	9844	11173	12098	11358	21474	15924	21273	19209	19175	16457	19500	18557	15880	0.46	0.05	5.241e-19	2.072e-17		14845.8
Syn1	9659	10084	9816	10099	20393	18371	13390	18325	15281	15012	19511	18598	14445.7	0.55	0.05	3.298e-28	1.704e-26	9659	10084	9816	10099	13671	12882	13210	14160	11547.3	0.21	0.06	0.0001894	0.002383	9659	10084	9816	10099	20498	13272	17862	14500	17110	13565	16199	17617	13783.3	0.4	0.06	6.667e-11	9.572e-10		13258.8
Dlg3	4585	4861	5223	5133	10577	9275	6505	9096	7690	7008	9919	8195	7114.18	0.53	0.06	1.584e-19	3.411e-18	4585	4861	5223	5133	6709	6447	6369	7583	5777.16	0.22	0.06	8.111e-05	0.001152	4585	4861	5223	5133	9199	6307	8271	7830	8712	7069	8664	9060	6881.2	0.41	0.06	5.456e-13	1.051e-11		6590.85
Spock1	4404	4095	5333	3810	9918	7688	5722	8392	6781	6776	9633	8515	6544.6	0.56	0.1	3.757e-08	2.586e-07	4404	4095	5333	3810	5946	5785	5491	6479	5114.34	0.14	0.1	0.08609	0.321	4404	4095	5333	3810	9015	5610	7843	8182	8724	6564	7228	8478	6409.77	0.46	0.1	1.953e-06	1.493e-05		6022.9
Slc7a14	3902	4389	3706	4297	9289	7673	5377	7298	6313	5770	8601	7260	5954.08	0.56	0.07	1.797e-15	2.655e-14	3902	4389	3706	4297	5334	5098	5422	5699	4669.41	0.17	0.06	0.002318	0.01964	3902	4389	3706	4297	7450	5781	7094	6345	7360	5914	7191	7221	5730.84	0.43	0.05	1.398e-15	3.732e-14		5451.44
Syngap1	5331	5889	5210	6018	9816	10461	8595	9957	8591	7782	9418	10599	7948.51	0.5	0.07	1.746e-12	1.915e-11	5331	5889	5210	6018	7505	7147	8261	8314	6608.24	0.24	0.06	3.272e-05	0.0005196	5331	5889	5210	6018	10492	8412	10303	8852	9684	8386	9267	8691	7843.31	0.42	0.06	1.408e-13	2.952e-12		7466.69
Scn2b	4454	4663	4559	5133	9761	8599	5920	8198	7085	6661	8936	8006	6628.21	0.49	0.05	2e-22	5.651e-21	4454	4663	4559	5133	6451	6418	6629	7393	5618.31	0.29	0.05	7.441e-10	3.261e-08	4454	4663	4559	5133	9249	6220	8263	6809	7792	6566	7566	8024	6428.66	0.38	0.05	6.995e-13	1.322e-11		6225.06
Sptbn2	8576	9005	10727	9466	19154	18269	13039	16373	15076	14095	18643	17943	13790.9	0.55	0.07	3e-17	5.261e-16	8576	9005	10727	9466	11531	11222	12369	14185	10741.8	0.14	0.08	0.04427	0.1997	8576	9005	10727	9466	18084	12404	17288	19098	19072	13522	15523	15397	13591	0.46	0.08	7.837e-09	8.548e-08		12707.9
Pcdh9	4943	5563	4917	5673	11081	9229	6792	9700	8305	7877	11231	10529	7734.8	0.56	0.07	3.945e-17	6.834e-16	4943	5563	4917	5673	7128	6592	6961	7683	6093.2	0.2	0.05	2.496e-05	0.0004103	4943	5563	4917	5673	9234	6513	9225	7881	8525	7655	9407	10045	7262.47	0.39	0.07	5.321e-09	5.932e-08		7030.16
Chd3	22729	24383	24018	26234	48861	45196	32138	41534	37478	35062	46459	42796	34561.4	0.51	0.04	1.728e-35	1.824e-33	22729	24383	24018	26234	33287	31591	33205	37119	28619.3	0.25	0.04	8.078e-10	3.518e-08	22729	24383	24018	26234	42995	31054	41776	37793	41613	35133	41581	42113	33382	0.39	0.04	6.514e-22	3.542e-20		32187.6
Tcaf1	11114	12694	11938	12242	24319	21846	15432	20522	18955	17205	23217	22227	17130.7	0.52	0.05	2.643e-22	7.41e-21	11114	12694	11938	12242	15913	15421	16289	19067	14103.9	0.24	0.05	5.904e-07	1.463e-05	11114	12694	11938	12242	22652	15747	20192	18671	21122	16901	19966	20399	16514.3	0.39	0.04	3.469e-19	1.403e-17		15916.3
Gucy1b1	9895	11755	10160	12329	23811	20564	13978	19399	17346	15925	22353	18901	15847.6	0.53	0.06	3.392e-19	7.12e-18	9895	11755	10160	12329	14673	14529	14601	16479	12845.1	0.23	0.05	1.645e-06	3.698e-05	9895	11755	10160	12329	21174	14046	19171	16649	19529	14819	17900	19767	15142.9	0.39	0.05	1.352e-13	2.839e-12		14611.9
Adgrb1	8220	9644	9073	9353	18131	17127	12551	15343	14228	13398	16729	17979	13106.5	0.54	0.06	3.33e-21	8.336e-20	8220	9644	9073	9353	11449	11447	11702	12861	10333.3	0.16	0.05	0.001061	0.01032	8220	9644	9073	9353	17451	12584	15961	14228	16418	13632	15830	16685	12886.6	0.45	0.05	7.576e-21	3.669e-19		12108.8
Tnik	5754	7035	5476	6598	12464	10333	8510	11138	8869	8329	12419	10135	8666.22	0.47	0.07	8.531e-12	8.666e-11	5754	7035	5476	6598	9895	8235	8615	9880	7545.96	0.31	0.08	5.6e-06	0.0001092	5754	7035	5476	6598	9110	7912	10014	9950	11191	9129	11517	10815	8496.83	0.37	0.08	8.347e-06	5.731e-05		8236.34
Pcdh10	4869	5330	4772	5268	10912	9420	6414	9132	8545	7321	10837	8902	7401.16	0.56	0.07	2.865e-17	5.029e-16	4869	5330	4772	5268	6921	6641	6765	6772	5847.17	0.18	0.07	0.00268	0.02217	4869	5330	4772	5268	9247	6623	8700	7923	8735	7016	8840	9963	7071.66	0.41	0.07	9.752e-11	1.378e-09		6773.33
Kcna5	4640	5090	4509	5420	11635	9642	6245	8944	7837	7766	9807	7985	7215.33	0.57	0.07	2.875e-15	4.172e-14	4640	5090	4509	5420	6652	6327	7091	7157	5772.97	0.24	0.06	2.819e-05	0.000455	4640	5090	4509	5420	8206	4925	8456	7659	8195	7446	8510	8925	6638.8	0.34	0.08	2.702e-05	0.0001693		6542.37
Limk1	3034	2971	3059	3556	6223	5515	3893	5437	4823	4996	6177	5525	4471.23	0.5	0.06	4.273e-17	7.388e-16	3034	2971	3059	3556	4817	4086	4406	5084	3807.75	0.3	0.07	9.213e-07	2.2e-05	3034	2971	3059	3556	5680	3767	6045	4681	5071	4320	5089	5394	4265.16	0.35	0.06	3.354e-09	3.841e-08		4181.38
Arl4c	2946	3261	2970	3377	6394	5432	3842	5694	5067	4396	6599	5388	4471.63	0.51	0.07	3.86e-15	5.511e-14	2946	3261	2970	3377	4160	4061	4373	4646	3668.96	0.23	0.05	6.723e-06	0.0001288	2946	3261	2970	3377	5725	3886	5682	4849	5304	4565	5532	5705	4356.25	0.41	0.05	1.614e-14	3.806e-13		4165.61
Plk2	2985	3537	2230	2952	4994	4855	3460	4952	4338	4087	4666	5736	3968.33	0.4	0.11	0.0001393	0.0005978	2985	3537	2230	2952	4615	4310	4461	4944	3682.03	0.36	0.11	8.51e-05	0.001202	2985	3537	2230	2952	5183	3977	5430	4518	4983	4403	4800	5053	4064.07	0.39	0.09	1.058e-05	7.118e-05		3904.81
Slc6a1	38526	42539	39520	41981	82992	74420	52609	69330	61332	60294	78556	74203	57969.9	0.51	0.05	5.368e-24	1.774e-22	38526	42539	39520	41981	55864	52703	54155	62572	47739.2	0.24	0.05	4.76e-08	1.492e-06	38526	42539	39520	41981	77378	51258	69806	62717	71166	58064	67604	71692	56086.9	0.39	0.05	1.895e-17	6.274e-16		53932
Cadm3	29877	34741	30653	35299	63717	59960	44949	59628	48134	47499	61605	59508	46610.3	0.52	0.04	1.612e-31	1.133e-29	29877	34741	30653	35299	42892	42321	43582	48269	37877.3	0.22	0.05	5.024e-07	1.268e-05	29877	34741	30653	35299	58866	45194	55703	49113	55272	47945	55498	55944	45004.4	0.4	0.05	5.152e-17	1.616e-15		43164
Gnao1	29245	32259	31222	32671	64570	58927	42071	55675	50034	46241	62512	59699	45695.8	0.56	0.05	6.723e-31	4.467e-29	29245	32259	31222	32671	40607	39945	40798	43536	35837.6	0.17	0.05	0.0005082	0.005549	29245	32259	31222	32671	62774	41476	55700	48688	54053	44369	51769	55254	43678.6	0.41	0.05	1.304e-19	5.549e-18		41737.3
Eef1a2	20565	21633	20187	23005	42804	39136	28125	36308	33124	32661	42639	42448	30963.8	0.54	0.06	1.147e-19	2.508e-18	20565	21633	20187	23005	27993	27861	27946	31379	24718.9	0.21	0.05	5.491e-06	0.0001074	20565	21633	20187	23005	42198	27574	38401	32151	35592	30192	33820	36863	29341.1	0.39	0.05	1.724e-14	4.044e-13		28341.3
Syt7	9290	9393	8793	10391	19478	17541	11771	16760	13888	13859	18158	17358	13471.8	0.51	0.06	4.167e-17	7.215e-16	9290	9393	8793	10391	13108	12654	13155	13739	11153.8	0.24	0.06	1.576e-05	0.0002727	9290	9393	8793	10391	17567	12680	16701	13918	16080	13596	15651	16727	13044.7	0.39	0.05	8.717e-14	1.859e-12		12556.8
Camkv	8683	9488	8719	9742	19181	18815	13264	15660	14225	14202	17508	17595	13522.3	0.58	0.06	6.133e-25	2.252e-23	8683	9488	8719	9742	10701	10946	11556	13597	10287.4	0.13	0.05	0.009949	0.06387	8683	9488	8719	9742	17241	13078	16590	14270	16563	13445	14967	15623	12848.1	0.43	0.04	2.539e-23	1.615e-21		12219.3
Lonrf2	8504	9544	8244	9789	20577	16831	12007	16738	14731	13158	18000	16267	13259.4	0.57	0.06	9.674e-23	2.817e-21	8504	9544	8244	9789	11835	11303	11973	12344	10308	0.17	0.06	0.0018	0.01592	8504	9544	8244	9789	17468	12147	16597	13146	15120	12606	14917	16485	12516.9	0.4	0.06	2.861e-12	5.004e-11		12028.1
Ina	7257	7772	7147	8536	16366	14322	9974	13945	11825	11571	15043	13379	11079.5	0.54	0.05	3.342e-27	1.549e-25	7257	7772	7147	8536	10380	9988	10391	11003	8929.91	0.22	0.05	1.789e-05	0.0003049	7257	7772	7147	8536	15602	9887	14134	11049	12955	10046	12288	13430	10519.4	0.38	0.06	7.203e-10	9.084e-09		10176.3
Ldb1	6446	6967	7346	7289	14301	13488	10433	12782	10636	10446	12979	11759	10124.2	0.54	0.05	1.925e-28	1.015e-26	6446	6967	7346	7289	9019	9008	8983	10549	8085.01	0.19	0.06	0.0002667	0.003202	6446	6967	7346	7289	12530	8969	12546	11460	12107	10499	11520	12339	9734.03	0.41	0.05	4.6e-18	1.622e-16		9314.42
Adcy5	4274	4591	5063	5000	9482	8908	6084	8518	7077	7362	9222	8910	6833.75	0.54	0.06	3.152e-20	7.261e-19	4274	4591	5063	5000	6207	6008	6319	7684	5549.34	0.23	0.06	9.755e-05	0.001348	4274	4591	5063	5000	8449	5832	8598	7301	8187	6833	7634	7919	6459.37	0.37	0.05	8.585e-15	2.097e-13		6280.82
Gm6368	4011	4208	4836	4360	8360	7717	5572	7499	6947	7418	7610	7842	6206.95	0.5	0.07	8.49e-13	9.595e-12	4011	4208	4836	4360	5821	5535	6201	6380	5099.8	0.21	0.08	0.002449	0.02055	4011	4208	4836	4360	8448	5987	9328	7248	8054	6257	6094	7443	6168	0.43	0.08	7.909e-08	7.548e-07		5824.92
Vstm2a	3731	3856	3815	4653	8571	7509	5030	7841	6737	5746	8750	7208	5915.75	0.58	0.07	2.58e-16	4.12e-15	3731	3856	3815	4653	5360	4979	4956	5408	4536.34	0.14	0.06	0.01521	0.08832	3731	3856	3815	4653	8026	5274	7329	6285	6644	5543	6765	7625	5622.3	0.42	0.06	5.436e-12	9.228e-11		5358.13
Ntng1	3263	3573	3468	3770	8096	6970	4893	6354	5741	4871	7563	7035	5282.15	0.61	0.07	1.666e-18	3.315e-17	3263	3573	3468	3770	4509	4461	4238	4706	3953.03	0.12	0.06	0.01903	0.1049	3263	3573	3468	3770	6176	4315	5897	5409	6457	4966	6459	6724	4895.64	0.41	0.07	7.814e-10	9.819e-09		4710.27
Gprc5b	2718	2826	4370	2905	7120	6006	4348	5511	5008	4668	6250	6281	4688.6	0.53	0.11	1.222e-06	7.034e-06	2718	2826	4370	2905	4099	3855	4063	4884	3669.1	0.11	0.11	0.2042	0.564	2718	2826	4370	2905	6721	4035	5654	7928	7345	4534	5320	5882	4847.08	0.5	0.14	8.51e-05	0.0004833		4401.59
Rimklb	2808	3384	3019	3773	6650	5790	4507	5988	5211	4362	6317	5316	4618.77	0.52	0.06	1.447e-19	3.132e-18	2808	3384	3019	3773	4273	4028	4533	4842	3768.58	0.21	0.06	0.000175	0.002226	2808	3384	3019	3773	5575	4468	5493	4972	5604	4675	5925	5752	4498.24	0.41	0.06	1.417e-11	2.254e-10		4295.2
Gpld1	2714	3055	2702	3047	6148	5691	4242	5118	4581	4504	5392	4615	4197.84	0.56	0.06	4.475e-23	1.359e-21	2714	3055	2702	3047	3603	3562	3689	4406	3297.19	0.17	0.05	0.0004859	0.00533	2714	3055	2702	3047	4915	3666	5232	4377	5078	4056	5352	5260	4005.56	0.41	0.06	3.801e-11	5.657e-10		3833.53
Kcna6	2618	2909	2559	3039	6337	5152	3922	5142	4651	4274	5211	4925	4101.62	0.58	0.05	9.375e-29	5.079e-27	2618	2909	2559	3039	3631	3328	3626	4140	3183.13	0.18	0.05	0.0004541	0.005035	2618	2909	2559	3039	5354	3529	5248	4082	4413	4018	4326	4861	3804.18	0.38	0.06	7.371e-10	9.287e-09		3696.31
Clec2l	2546	2660	2603	3112	5036	4703	3136	4889	3775	3838	5103	4469	3713.3	0.42	0.06	6.13e-12	6.314e-11	2546	2660	2603	3112	4014	4096	4254	4857	3443.72	0.43	0.06	8.138e-15	7.088e-13	2546	2660	2603	3112	4934	3245	4725	3914	4299	3400	4020	4646	3576.66	0.29	0.06	3.965e-07	3.387e-06		3577.89
Kcnc2	3355	3931	3434	4185	7584	7331	5426	6792	6056	5019	7167	7049	5443.48	0.56	0.06	2.486e-21	6.282e-20	3355	3931	3434	4185	4752	4899	5172	5080	4292.02	0.19	0.07	0.002308	0.01957	3355	3931	3434	4185	7068	5347	6105	5576	6538	4890	5726	6662	5097	0.38	0.07	4.789e-09	5.373e-08		4944.17
Srgap1	3216	2977	2618	3087	6539	5386	3954	5316	4584	4488	6567	5126	4350.16	0.55	0.08	2.508e-11	2.449e-10	3216	2977	2618	3087	3991	3929	3968	4169	3453.74	0.18	0.08	0.01332	0.07968	3216	2977	2618	3087	5521	3917	5302	4581	5236	4105	5243	5513	4158.73	0.4	0.07	2.012e-08	2.087e-07		3987.54
Dagla	2655	2851	2829	2746	5667	5486	3737	4858	4506	4256	5043	5574	4065.9	0.56	0.07	7.78e-18	1.451e-16	2655	2851	2829	2746	3575	3286	3387	4062	3133.96	0.13	0.06	0.02009	0.1097	2655	2851	2829	2746	5639	3918	5138	4355	4713	4316	4539	4751	3928.96	0.44	0.06	1.113e-13	2.351e-12		3709.61
Chd5	9583	10174	8819	10106	20825	18977	14111	17454	15453	14703	19038	18437	14372.5	0.59	0.06	3.418e-27	1.581e-25	9583	10174	8819	10106	11647	10907	12162	13348	10720.4	0.09	0.06	0.1129	0.3864	9583	10174	8819	10106	18345	13584	17855	14494	16822	15145	17624	17546	13790.9	0.45	0.06	1.438e-13	3.008e-12		12961.3
Setd7	7478	7549	9605	8456	18873	17384	11893	15851	13440	12524	15421	13871	12307	0.58	0.08	4.415e-14	5.654e-13	7478	7549	9605	8456	10422	10106	10997	11610	9416.73	0.13	0.08	0.06167	0.2536	7478	7549	9605	8456	15504	11629	15351	14326	13770	11640	13125	14709	11610.4	0.42	0.07	5.219e-09	5.822e-08		11111.4
Cx3cl1	6530	7009	6695	6893	13659	12689	9007	11473	10884	9898	12563	12471	9705.43	0.52	0.05	7.519e-24	2.447e-22	6530	7009	6695	6893	8439	8666	9338	9634	7802.65	0.18	0.06	0.002232	0.01903	6530	7009	6695	6893	13675	8902	12921	10609	11929	10110	11009	11716	9548.5	0.43	0.05	4.915e-17	1.546e-15		9018.86
Fads2	4794	4945	5827	4808	10787	9093	7145	9526	7706	7873	10481	9414	7476.82	0.56	0.07	1.396e-14	1.881e-13	4794	4945	5827	4808	6734	6337	6622	7308	5853.7	0.15	0.08	0.03532	0.1683	4794	4945	5827	4808	9589	5829	8762	9074	9359	7686	8547	9853	7205.28	0.42	0.09	5.976e-07	4.986e-06		6845.27
Sptbn4	4506	4929	4377	5177	9620	9497	7110	8778	7295	6758	9752	8315	6965.21	0.57	0.06	1.982e-23	6.227e-22	4506	4929	4377	5177	5907	5996	6076	6340	5350.38	0.13	0.06	0.01481	0.08648	4506	4929	4377	5177	8778	7250	8606	7045	8156	7252	8168	8059	6687.91	0.43	0.06	1.176e-12	2.153e-11		6334.5
Sept6	2938	3266	2981	3500	6240	5745	4202	5757	4704	4823	6349	5355	4521.2	0.52	0.05	5.248e-27	2.37e-25	2938	3266	2981	3500	4016	4111	4179	4848	3671.63	0.21	0.05	1.199e-05	0.0002153	2938	3266	2981	3500	6390	4016	5573	4777	5247	4418	5498	5655	4388.8	0.4	0.06	1.787e-12	3.197e-11		4193.88
Sema6b	2554	2804	2598	2953	5644	5366	3456	5063	4413	4079	5278	5268	3995.09	0.57	0.06	3.192e-22	8.886e-21	2554	2804	2598	2953	3442	3530	3273	3958	3096.54	0.15	0.05	0.002562	0.02135	2554	2804	2598	2953	5213	3391	4880	4187	4469	4083	4688	4988	3790.48	0.41	0.06	4.832e-13	9.381e-12		3627.37
Slc24a2	7720	8660	7745	9380	18143	14244	11011	15616	12582	12199	17951	15180	12134.4	0.54	0.07	7.639e-17	1.288e-15	7720	8660	7745	9380	10959	10957	10400	11494	9537.88	0.16	0.06	0.00211	0.01811	7720	8660	7745	9380	15368	10972	14347	12628	15250	11656	15153	15494	11684.9	0.42	0.06	2.314e-13	4.67e-12		11119
Ppm1l	6546	7178	6774	7273	15070	13150	9514	12370	11215	9850	14403	13073	10206	0.57	0.06	2.088e-24	7.259e-23	6546	7178	6774	7273	8713	8443	8916	9552	7830.29	0.14	0.05	0.004371	0.03295	6546	7178	6774	7273	13623	9352	12295	10409	12367	9382	11490	12329	9636.08	0.41	0.05	1.139e-15	3.084e-14		9224.12
Fbn1	5796	3260	7387	1225	12880	4797	8810	14003	7760	12001	12461	8389	8013.55	0.54	0.38	0.03701	0.0972	5796	3260	7387	1225	9193	8196	7468	10832	6539.51	0.13	0.27	0.1756	0.5155	5796	3260	7387	1225	11763	7912	10830	10991	10573	8896	7529	10364	7789.89	0.45	0.32	0.03258	0.09794		7447.65
Cbarp	4940	5176	5160	5677	10982	9336	7097	9003	7826	8558	10188	10417	7638.22	0.55	0.06	1.047e-19	2.299e-18	4940	5176	5160	5677	6548	6344	6593	6393	5800.95	0.08	0.07	0.1677	0.5015	4940	5176	5160	5677	11262	7488	10285	8493	9175	7692	8855	9771	7590.6	0.49	0.06	3.309e-19	1.342e-17		7009.92
Pgbd5	4403	4350	4298	4797	9221	8246	5541	7926	6886	7191	7918	8194	6395.57	0.52	0.06	3.739e-17	6.501e-16	4403	4350	4298	4797	5766	5616	6109	6950	5205.7	0.22	0.06	6.296e-05	0.0009226	4403	4350	4298	4797	8628	5648	8153	6748	7217	6501	7300	7617	6132.91	0.38	0.06	1.617e-12	2.917e-11		5911.39
Cyb5r3	3490	3508	5510	3839	7828	8158	5504	6865	6044	6091	8409	8161	5941.57	0.52	0.12	2.629e-06	1.45e-05	3490	3508	5510	3839	5528	5331	5610	6304	4823.48	0.17	0.12	0.05353	0.2291	3490	3508	5510	3839	7468	5224	7247	8437	8428	5683	6701	7033	5867.07	0.43	0.12	0.0001059	0.0005908		5544.04
Nmnat2	3500	3630	3605	3895	7820	6894	4755	6456	5914	5536	7570	6542	5340.88	0.56	0.06	2.084e-24	7.249e-23	3500	3630	3605	3895	4488	4632	4788	5205	4164.91	0.16	0.06	0.002663	0.02206	3500	3630	3605	3895	7809	5062	6336	5903	6379	4777	5784	6178	5086.97	0.4	0.06	1.332e-10	1.854e-09		4864.25
Comt	3164	3244	3786	3811	6740	6799	4599	6094	5593	5360	6435	6569	5039.26	0.53	0.06	3.369e-18	6.503e-17	3164	3244	3786	3811	4758	4588	4257	5531	4076.54	0.2	0.07	0.001974	0.01717	3164	3244	3786	3811	7073	4620	6334	5925	6038	4715	5365	5542	4825.85	0.39	0.06	7.762e-10	9.756e-09		4647.22
Arid5b	3003	3082	2687	2881	6706	5394	4261	5128	4662	4424	5237	7581	4449.1	0.61	0.11	1.731e-08	1.238e-07	3003	3082	2687	2881	3270	3276	4553	3712	3278.38	0.09	0.1	0.2519	0.6379	3003	3082	2687	2881	5057	3740	5299	4690	4877	4752	5147	5199	4095.28	0.42	0.07	7.428e-09	8.13e-08		3940.92
Ppfibp1	2458	2979	3253	2846	6214	5843	4281	5241	4198	4502	4908	5005	4191.08	0.54	0.08	1.448e-12	1.598e-11	2458	2979	3253	2846	3864	3470	3919	4104	3317.39	0.16	0.08	0.02142	0.1151	2458	2979	3253	2846	5130	4003	5159	4947	4812	4066	4823	5294	4038.19	0.42	0.07	8.973e-10	1.119e-08		3848.89
C1ql2	2471	2723	2515	2540	5222	4854	3191	4652	4079	3594	5182	4908	3709.59	0.53	0.07	1.134e-14	1.538e-13	2471	2723	2515	2540	3348	3240	3339	3631	2939.5	0.17	0.06	0.004339	0.03277	2471	2723	2515	2540	5112	3059	4621	3904	4573	3528	4459	5064	3598.75	0.42	0.08	1.629e-08	1.712e-07		3415.95
Ipo5	5184	6126	6114	6403	9005	7986	6459	8088	8105	6831	9117	9521	7264.33	0.2	0.07	0.001594	0.005725	5184	6126	6114	6403	9643	9926	11168	12541	8165.75	0.63	0.07	3.654e-22	6.558e-20	5184	6126	6114	6403	10003	7408	9779	9245	10373	7748	8535	8587	7765.31	0.29	0.05	1.226e-08	1.312e-07		7731.8
Gm8355	2582	2884	2685	2949	5391	5013	3399	4655	4191	4231	4270	4790	3820.53	0.44	0.06	2.183e-12	2.37e-11	2582	2884	2685	2949	3382	3304	3671	4679	3209.33	0.19	0.07	0.002348	0.01985	2582	2884	2685	2949	7202	4288	6341	4015	4163	4760	4386	4622	4106.28	0.49	0.12	7.9e-06	5.453e-05		3712.05
Sv2a	28350	31512	30207	31235	60817	57185	39259	51707	46621	46212	57903	55252	43420.4	0.52	0.05	3.24e-26	1.333e-24	28350	31512	30207	31235	40814	37662	39113	45826	35070.6	0.2	0.05	7.394e-06	0.0001397	28350	31512	30207	31235	58751	38391	54635	47625	53752	42002	47755	50984	41710.8	0.39	0.04	3.636e-19	1.466e-17		40067.2
Ppp1r9b	14295	13587	14726	15532	29571	27163	19503	25588	22928	22437	28965	28409	21260.3	0.56	0.06	1.988e-21	5.084e-20	14295	13587	14726	15532	18609	17837	18916	20088	16506.7	0.14	0.06	0.01354	0.08067	14295	13587	14726	15532	28102	18327	26818	23020	24299	20917	23893	26226	20221.8	0.41	0.06	5.281e-13	1.02e-11		19329.6
Apba1	10536	11440	10970	12543	22206	19898	14920	20244	17966	16596	22773	20932	16270.6	0.52	0.05	4.99e-29	2.76e-27	10536	11440	10970	12543	15686	14627	15026	15919	13160.7	0.2	0.05	5.25e-05	0.0007887	10536	11440	10970	12543	21389	15104	20366	17341	19321	15564	18270	19657	15600.4	0.39	0.04	2.273e-22	1.295e-20		15010.6
Fam234b	7168	7762	7513	7973	15699	14104	9874	13162	12053	11268	14578	13915	10928.4	0.53	0.05	4.895e-29	2.712e-27	7168	7762	7513	7973	9655	9275	9841	12137	8774.32	0.19	0.05	9.326e-05	0.001299	7168	7762	7513	7973	15286	9753	13579	11681	13093	10921	11721	12703	10461.3	0.39	0.05	1.147e-14	2.754e-13		10054.7
Rasl10b	6279	6444	6281	7980	14282	12679	8492	12553	10388	11078	12760	12727	9850.2	0.56	0.07	2.767e-18	5.39e-17	6279	6444	6281	7980	8684	8618	8258	9851	7684.13	0.16	0.06	0.003376	0.02667	6279	6444	6281	7980	13112	8288	12911	10427	11044	9408	10574	11853	9264.63	0.39	0.06	2.801e-10	3.763e-09		8932.99
Tmem130	6256	6891	6117	6733	13013	12039	8150	11232	10106	9874	12497	12094	9307.62	0.52	0.06	1.379e-19	2.998e-18	6256	6891	6117	6733	8011	8301	8749	9800	7498.99	0.19	0.06	0.000449	0.004987	6256	6891	6117	6733	13851	8464	12048	9314	11021	9277	10555	11249	9039.75	0.4	0.07	1.215e-09	1.487e-08		8615.45
Usp11	5461	6698	6382	6196	13394	11659	7833	10752	9700	9303	12517	11758	9011.74	0.55	0.07	4.435e-17	7.635e-16	5461	6698	6382	6196	7477	7190	7578	8771	6882.99	0.1	0.06	0.07423	0.2899	5461	6698	6382	6196	11788	7942	11051	10144	11441	9328	11158	11846	8847.61	0.46	0.06	3.378e-15	8.63e-14		8247.45
Padi2	3480	3893	3500	3843	7451	6394	4576	5588	5892	5001	7211	6227	5106.63	0.46	0.07	6.462e-12	6.644e-11	3480	3893	3500	3843	5288	4637	5013	6186	4398.05	0.28	0.06	2.95e-07	7.744e-06	3480	3893	3500	3843	5793	4221	5850	6127	6756	5584	6878	6350	5054.09	0.37	0.08	2.021e-06	1.539e-05		4852.92
Cd99l2	2648	2667	3573	2926	6363	5642	3800	5348	4575	4511	6009	4990	4285.92	0.53	0.09	1.468e-10	1.317e-09	2648	2667	3573	2926	3690	3919	3842	4883	3463.82	0.19	0.1	0.02053	0.1114	2648	2667	3573	2926	5551	3745	5088	5356	5476	4041	4595	5090	4110.66	0.39	0.09	2.154e-06	1.633e-05		3953.47
Rgs8	12545	14555	13247	14825	27482	24782	18050	22797	21816	19543	26544	24368	19479.4	0.5	0.05	2.372e-27	1.126e-25	12545	14555	13247	14825	17657	17000	18525	21328	15951.7	0.21	0.05	2.158e-06	4.714e-05	12545	14555	13247	14825	26177	17590	25074	21260	24154	19601	22506	23518	19028.2	0.4	0.04	9.115e-27	8.805e-25		18153.1
Chrnb2	4671	4873	4838	5192	9743	8587	6254	8371	7371	7423	8945	8571	6878.16	0.49	0.04	7.189e-28	3.59e-26	4671	4873	4838	5192	6822	6317	6651	7692	5787.72	0.26	0.05	3.702e-08	1.19e-06	4671	4873	4838	5192	9474	6193	8651	7313	8387	6677	7442	8193	6637.72	0.36	0.05	3.453e-13	6.836e-12		6434.53
Grin1	4025	4378	4280	4481	9044	8239	5921	7446	6486	6430	9109	8159	6300.89	0.57	0.06	7.508e-22	2.01e-20	4025	4378	4280	4481	5418	5314	4974	6282	4830.23	0.13	0.05	0.01116	0.06975	4025	4378	4280	4481	7894	5748	7420	6612	7214	6534	7251	7606	5962.8	0.41	0.05	1.923e-16	5.666e-15		5697.97
Abca8b	3105	3812	3134	3784	7559	6236	5007	6315	5664	4621	6941	4918	4939.74	0.51	0.08	1.396e-10	1.256e-09	3105	3812	3134	3784	4296	4040	4273	4991	3873.2	0.12	0.06	0.021	0.1134	3105	3812	3134	3784	5653	5992	6006	5149	6085	5662	7247	6421	5052.97	0.48	0.1	7.056e-07	5.812e-06		4621.97
Tmod2	10582	11726	9865	12833	25310	20466	15120	20953	17505	15634	22530	18921	16248.5	0.54	0.07	4.184e-16	6.553e-15	10582	11726	9865	12833	14892	14294	14254	15502	12817.7	0.16	0.06	0.004649	0.03462	10582	11726	9865	12833	20343	14939	21178	16245	18094	16055	19471	21443	15615.9	0.4	0.07	6.43e-09	7.097e-08		14894
Ndrg2	10179	10412	9354	10738	22202	21258	15161	17594	16099	15233	19664	20554	15237.4	0.6	0.07	1.422e-18	2.843e-17	10179	10412	9354	10738	11914	11861	12168	14408	11247.9	0.08	0.06	0.1222	0.4075	10179	10412	9354	10738	21835	13801	18270	15988	17379	13406	16241	19187	14292.2	0.42	0.07	4.237e-09	4.782e-08		13592.5
Cend1	7145	7097	7128	8471	14860	13232	9077	12400	11512	11038	15784	13318	10593.5	0.5	0.07	1.775e-13	2.157e-12	7145	7097	7128	8471	10246	10428	9674	11441	8812.42	0.25	0.06	8.744e-06	0.000162	7145	7097	7128	8471	14371	9259	13142	11028	12692	9839	11541	12496	10058.7	0.35	0.05	6.344e-11	9.123e-10		9821.54
Elmo1	5384	5718	5545	6415	11398	9893	7352	9823	9027	8518	10784	9940	8087.67	0.49	0.04	2.683e-31	1.853e-29	5384	5718	5545	6415	7580	7331	7567	8644	6670.65	0.21	0.04	1.146e-06	2.676e-05	5384	5718	5545	6415	11745	7986	10553	8902	9970	7779	8995	9625	7983.22	0.4	0.05	5.699e-14	1.246e-12		7580.51
Necab1	4858	5218	5518	5862	11544	9690	6809	9593	8738	7525	11313	9829	7783.16	0.55	0.06	1.27e-17	2.321e-16	4858	5218	5518	5862	6996	6840	7048	7358	6133.89	0.17	0.06	0.002432	0.02045	4858	5218	5518	5862	10011	6657	8557	9027	9713	6957	8793	9856	7368.13	0.38	0.06	1.707e-09	2.047e-08		7095.06
Cacna2d1	4799	5579	5144	5796	11851	10136	7183	10253	8091	7475	10656	9549	7780.1	0.56	0.06	5.481e-22	1.487e-20	4799	5579	5144	5796	7120	6771	5996	7363	5993.21	0.13	0.06	0.02616	0.1342	4799	5579	5144	5796	8714	7595	8754	8256	9036	7892	9835	10209	7447.54	0.41	0.07	8.567e-09	9.309e-08		7073.62
Dscam	4460	4756	4559	4849	8553	7774	5955	7474	6776	6653	8581	8897	6437.61	0.45	0.06	4.003e-13	4.692e-12	4460	4756	4559	4849	6448	6002	6309	6911	5457.23	0.23	0.05	4.175e-06	8.422e-05	4460	4756	4559	4849	9246	6588	7892	7263	8029	6635	8172	7967	6521.99	0.42	0.05	7.888e-16	2.171e-14		6138.94
Dst	29429	33773	28790	30139	61773	60116	45052	56792	44483	42109	53856	57163	44033.6	0.53	0.07	7.005e-14	8.815e-13	29429	33773	28790	30139	39540	36288	42022	44919	35129.2	0.17	0.07	0.004626	0.03449	29429	33773	28790	30139	47346	45096	52481	48523	49823	46861	54151	51470	42246.8	0.39	0.08	4.128e-07	3.516e-06		40469.8
Mapk8ip1	8389	8680	9087	10457	19518	17616	12334	16388	14262	13839	17218	16025	13243.2	0.55	0.05	4.183e-30	2.62e-28	8389	8680	9087	10457	11468	11332	11580	12848	10341.5	0.14	0.05	0.005058	0.03703	8389	8680	9087	10457	17646	11936	16454	14269	15745	12473	14525	16567	12643.2	0.4	0.05	1.802e-14	4.216e-13		12076
Arhgap44	6615	6984	6801	7185	13788	12445	8931	12243	10537	10412	12982	12579	9841.12	0.51	0.05	9.571e-29	5.163e-27	6615	6984	6801	7185	8962	8473	8982	10553	7951.75	0.19	0.05	4.567e-05	0.000697	6615	6984	6801	7185	13669	9397	12049	10442	11602	9462	10891	12055	9499.55	0.39	0.05	3.919e-13	7.707e-12		9097.47
Arfgef3	5953	6586	5247	5847	12380	11000	8159	11476	8823	8501	11018	10088	8504.21	0.52	0.07	6.328e-14	7.993e-13	5953	6586	5247	5847	8188	7468	7965	8061	6832.72	0.17	0.08	0.01323	0.07927	5953	6586	5247	5847	9432	8375	10312	9795	9690	9036	10228	10497	8226.73	0.4	0.08	2.436e-07	2.155e-06		7854.55
Rian	4720	6441	4266	6207	11419	10792	8764	10034	7998	7811	9807	9162	7887.84	0.55	0.09	8.486e-10	7.068e-09	4720	6441	4266	6207	6789	6685	7269	7396	6129.37	0.14	0.09	0.07404	0.2894	4720	6441	4266	6207	8610	8640	9096	8103	8968	8139	9397	9676	7518.05	0.4	0.1	3.415e-05	0.0002096		7178.42
Rbfox1	4351	4433	4117	5163	9672	8067	5488	8096	6822	6404	9549	8668	6514.12	0.53	0.08	3.087e-12	3.3e-11	4351	4433	4117	5163	6281	5986	5873	5829	5191.76	0.17	0.08	0.01208	0.07393	4351	4433	4117	5163	8784	5457	7815	6892	7775	6021	7741	8692	6241.75	0.39	0.07	1.241e-08	1.327e-07		5982.54
Six6	3320	3406	3351	4266	7704	6432	4442	6403	5769	4933	8265	6286	5198.74	0.54	0.08	7.185e-11	6.673e-10	3320	3406	3351	4266	4322	4457	4385	4989	4008.21	0.11	0.06	0.04714	0.2088	3320	3406	3351	4266	7294	4520	6351	5729	6436	4871	6400	6938	5072.23	0.44	0.07	8.693e-11	1.235e-09		4759.73
Fzd5	3034	3536	2736	3288	6618	4830	3754	5676	4623	4475	7205	6374	4525.63	0.51	0.1	5.153e-07	3.111e-06	3034	3536	2736	3288	4168	3965	4469	4282	3637.76	0.18	0.08	0.01121	0.06998	3034	3536	2736	3288	6630	4641	5342	4804	5744	3954	5471	5003	4386.78	0.4	0.08	4.51e-07	3.822e-06		4183.39
Pnmal1	2910	3003	2831	3571	6754	5682	3877	5163	5104	4534	6550	5453	4471.51	0.55	0.07	1.604e-14	2.145e-13	2910	3003	2831	3571	3977	3835	3528	4665	3485.94	0.14	0.06	0.01565	0.09021	2910	3003	2831	3571	6045	3945	5247	4902	5325	4245	5097	5589	4264.92	0.4	0.06	1.642e-12	2.958e-11		4074.12
Asph	7023	6925	8286	7594	15967	13465	9796	13174	11445	10259	16521	12085	10700	0.51	0.08	1.488e-10	1.335e-09	7023	6925	8286	7594	9915	9844	8671	11019	8550.23	0.15	0.08	0.02793	0.141	7023	6925	8286	7594	13621	9562	12310	13343	13054	11038	13193	14134	10546.1	0.43	0.07	3.491e-09	3.983e-08		9932.11
Unc13c	6774	7006	7289	7185	16914	12229	9723	14743	11474	10673	16523	10994	10591	0.59	0.09	2.213e-11	2.171e-10	6774	7006	7289	7185	8460	8485	9174	9542	7906.65	0.11	0.06	0.06576	0.2656	6774	7006	7289	7185	11892	10578	12674	9886	11872	10666	12000	12396	9791.72	0.39	0.07	4.282e-08	4.233e-07		9429.79
Atcay	6153	6547	6308	7438	13435	12065	8573	11379	10930	9450	12299	11460	9393.63	0.51	0.05	4.457e-28	2.275e-26	6153	6547	6308	7438	8633	7974	8543	10752	7657.9	0.21	0.05	6.275e-05	0.0009213	6153	6547	6308	7438	12885	8563	11678	9931	10844	9353	10132	11257	9005.07	0.37	0.05	2.233e-13	4.526e-12		8685.53
Six3os1	5011	5654	5964	5893	11185	10221	8498	10424	8135	7938	10174	8021	7885.16	0.47	0.07	1.043e-11	1.049e-10	5011	5654	5964	5893	7582	7197	7191	9112	6588.49	0.22	0.06	5.551e-05	0.0008303	5011	5654	5964	5893	9230	7493	9357	10074	10030	8000	10218	9219	7807.68	0.4	0.07	5.541e-10	7.1e-09		7427.11
Col6a1	4275	4806	4617	5015	8780	10472	7599	7399	7402	6028	7090	8323	6654.95	0.49	0.1	8.522e-07	5.003e-06	4275	4806	4617	5015	5556	5269	6734	7577	5388.77	0.17	0.08	0.01021	0.06512	4275	4806	4617	5015	7550	7374	6628	7318	9821	7711	8577	7940	6654.29	0.43	0.1	9.094e-06	6.199e-05		6232.67
Frrs1l	4037	4617	4041	4928	10065	8326	5900	8150	7297	6088	9497	7978	6515.8	0.58	0.07	1.187e-17	2.173e-16	4037	4617	4041	4928	5555	5544	5395	5669	4916.85	0.11	0.06	0.0546	0.2326	4037	4617	4041	4928	7996	5786	7569	6343	7763	6161	7728	8415	6105.49	0.4	0.07	3.707e-10	4.882e-09		5846.05
Ndrg4	39528	40959	40053	45220	81543	74847	51353	68676	63157	61922	78393	71963	58131.8	0.48	0.05	7.927e-23	2.341e-21	39528	40959	40053	45220	57453	54249	53649	67993	49022.8	0.26	0.05	1.969e-08	6.676e-07	39528	40959	40053	45220	78315	51173	71491	63201	70064	55297	61562	69537	55646	0.34	0.05	6.112e-13	1.164e-11		54266.9
Pax6	23035	24890	25879	24852	52929	48812	35601	45440	39583	36469	48050	42756	36264.9	0.57	0.05	5.789e-30	3.571e-28	23035	24890	25879	24852	29560	29692	31175	33701	27550.1	0.1	0.06	0.06037	0.2496	23035	24890	25879	24852	44061	31254	43321	40042	40843	37458	41635	45983	34343.3	0.41	0.06	6.936e-12	1.156e-10		32719.5
Dlg2	19429	21658	19425	23231	44032	36294	26473	36625	32323	28881	40388	36859	29546.2	0.5	0.05	5.75e-20	1.29e-18	19429	21658	19425	23231	28089	26378	28482	31058	24339	0.22	0.05	6.408e-07	1.577e-05	19429	21658	19425	23231	38358	27050	36019	30199	34400	28400	34664	37227	28387.9	0.36	0.05	2.624e-12	4.614e-11		27424.4
Sept3	12460	13125	12358	15776	27872	24123	16982	23617	20970	19880	27575	23402	19233.2	0.53	0.06	8.06e-19	1.647e-17	12460	13125	12358	15776	17436	16986	16897	19991	15386.7	0.18	0.05	0.0003872	0.004394	12460	13125	12358	15776	25019	17832	23090	19261	23171	18517	21499	23717	18306.4	0.37	0.06	3.801e-11	5.657e-10		17642.1
Cacna2d2	8487	9274	7958	8273	16682	15253	11929	14728	12339	12092	15642	15872	12051.1	0.49	0.07	3.318e-14	4.296e-13	8487	9274	7958	8273	11448	10794	10952	13220	9904.72	0.2	0.07	0.001105	0.01065	8487	9274	7958	8273	15291	11907	14657	12861	14192	13038	14143	14212	11743.1	0.39	0.07	1.965e-09	2.332e-08		11233
Mfsd6	5045	5809	5029	6011	11822	9727	7069	9994	8445	7578	11452	9205	7840.25	0.52	0.06	4.156e-16	6.515e-15	5045	5809	5029	6011	7170	7020	7327	7468	6276.34	0.18	0.06	0.001421	0.0131	5045	5809	5029	6011	10375	7284	9803	7868	9277	7063	9395	9646	7496.99	0.38	0.06	5.99e-11	8.645e-10		7204.53
Arhgap23	4932	4695	5461	4878	10105	9424	6225	9594	7568	7836	9076	9639	7238.56	0.53	0.08	2.896e-12	3.102e-11	4932	4695	5461	4878	6300	5869	6307	6998	5621.01	0.11	0.08	0.1081	0.3745	4932	4695	5461	4878	9625	6403	9312	8217	8609	7918	8611	8959	7099.93	0.44	0.07	6.21e-11	8.948e-10		6653.17
Rimkla	3695	4178	3671	4501	8426	7414	5317	7167	6056	5830	7145	6774	5678.1	0.5	0.05	2.533e-24	8.704e-23	3695	4178	3671	4501	5501	4956	5172	5952	4630.07	0.2	0.05	5.565e-05	0.0008317	3695	4178	3671	4501	7281	5020	7434	5761	6517	5694	6693	7404	5494.81	0.38	0.06	7.407e-10	9.33e-09		5267.66
Cnnm1	3879	4162	3739	4092	8078	8005	5317	7159	6172	5844	7681	7570	5797.25	0.56	0.06	1.968e-20	4.63e-19	3879	4162	3739	4092	5054	4759	4898	5839	4492.77	0.14	0.05	0.006082	0.04296	3879	4162	3739	4092	7912	5374	7120	5615	6748	5553	6085	6902	5447.4	0.38	0.07	4.053e-09	4.588e-08		5245.81
Cyth3	2560	2601	3538	2794	6238	6170	3959	5749	4478	4237	5448	5218	4277.19	0.58	0.09	1.499e-10	1.343e-09	2560	2601	3538	2794	3657	3558	3608	4154	3270.26	0.12	0.09	0.1258	0.4151	2560	2601	3538	2794	5022	3558	5001	5017	4832	4158	4615	5327	3977.86	0.38	0.09	1.139e-05	7.615e-05		3841.77
Inppl1	2433	2564	3141	2605	5786	5121	3857	4960	3825	4484	4308	4096	3831.51	0.5	0.09	5.035e-08	3.416e-07	2433	2564	3141	2605	3063	2965	3332	4007	2977.78	0.07	0.09	0.3431	0.7512	2433	2564	3141	2605	5407	3731	5098	5014	4835	4152	4815	5244	3964.32	0.51	0.08	2.995e-12	5.225e-11		3591.2
Asic2	2619	2693	2571	2771	5342	4723	3329	4585	3719	3811	5457	4770	3751.08	0.48	0.07	6.699e-13	7.679e-12	2619	2693	2571	2771	3691	3517	3352	4188	3126.46	0.23	0.06	4.51e-05	0.0006903	2619	2693	2571	2771	5338	3322	4595	3965	4599	3667	4302	4483	3638.53	0.37	0.06	5.514e-11	7.99e-10		3505.36
Ccdc136	9598	10350	9519	11202	18556	17057	13091	15641	14337	13586	17467	18464	13720.5	0.41	0.06	7.437e-13	8.467e-12	9598	10350	9519	11202	12714	13173	12097	16526	11699.1	0.18	0.06	0.001151	0.01102	9598	10350	9519	11202	20147	14880	18110	16285	19062	15396	19506	17412	14689.3	0.49	0.05	3.766e-21	1.901e-19		13369.6
Fscn1	5637	5704	5993	6145	10807	10178	7215	8835	8748	8259	10437	11001	8037.01	0.43	0.07	1.107e-10	1.005e-09	5637	5704	5993	6145	8196	7758	8231	9737	7051.51	0.29	0.06	5.125e-08	1.591e-06	5637	5704	5993	6145	11435	6911	9909	9297	9922	8272	9556	9776	7984.26	0.36	0.06	2.398e-11	3.678e-10		7690.93
Celf4	16685	18308	16401	19291	38057	31788	22820	31308	27473	25908	36897	33185	25673.9	0.55	0.06	1.262e-19	2.75e-18	16685	18308	16401	19291	22373	22020	22156	22913	19798.4	0.12	0.06	0.02738	0.1389	16685	18308	16401	19291	33369	23073	31644	26030	29700	25028	29846	32452	24449.3	0.4	0.05	8.439e-14	1.804e-12		23307.2
Zbtb20	8332	10619	9242	9758	21172	18175	14589	18839	13832	13380	16796	15513	13770.1	0.54	0.07	1.62e-13	1.975e-12	8332	10619	9242	9758	12451	12159	12566	12030	10773.6	0.14	0.07	0.03179	0.1554	8332	10619	9242	9758	12255	13093	16879	15897	16068	15560	17674	16658	13209.6	0.39	0.1	6.099e-05	0.0003559		12584.4
Camk2g	8916	10186	9011	9970	14452	13588	11611	14104	13157	13078	15405	14150	12076.3	0.28	0.06	5.63e-07	3.383e-06	8916	10186	9011	9970	14580	13979	14633	17459	12076.5	0.44	0.05	2.714e-20	4.084e-18	8916	10186	9011	9970	16623	11400	15841	14710	16499	13898	15808	15409	12847.6	0.35	0.05	1.649e-13	3.412e-12		12333.5
Sez6	7288	8087	7805	7869	14098	14181	10283	12453	11236	10745	13868	14495	10752.4	0.45	0.06	6.3e-14	7.966e-13	7288	8087	7805	7869	10574	10099	10696	12073	9167.5	0.25	0.05	5.441e-07	1.361e-05	7288	8087	7805	7869	14022	9505	13149	11653	13637	11508	12715	13020	10570.6	0.37	0.05	1.677e-13	3.464e-12		10163.5
Psd3	6690	7011	6424	7643	14751	12560	8884	12593	10992	9070	13974	12468	9931	0.52	0.07	4.625e-15	6.529e-14	6690	7011	6424	7643	9053	8464	9117	9522	7890.29	0.15	0.06	0.003424	0.02697	6690	7011	6424	7643	12366	9358	11801	10462	12019	9817	12187	12397	9589.49	0.4	0.05	8.536e-14	1.824e-12		9136.93
Mta1	3450	3790	4267	4001	7521	7317	5209	6484	5798	5579	6857	6824	5442.39	0.48	0.06	2.461e-17	4.355e-16	3450	3790	4267	4001	5197	4811	5073	5887	4492.55	0.19	0.07	0.00185	0.0163	3450	3790	4267	4001	7272	5225	6754	6566	6769	5442	6275	6477	5375.58	0.4	0.05	3.74e-14	8.365e-13		5103.51
Plppr2	2925	3374	2767	3198	5630	5322	4280	5127	4283	4506	5104	5622	4241.28	0.45	0.07	5.444e-12	5.636e-11	2925	3374	2767	3198	4395	4126	4204	4610	3642.51	0.26	0.07	1.703e-05	0.000293	2925	3374	2767	3198	5509	3634	5421	4713	5256	4404	4859	5366	4167.8	0.36	0.06	5.596e-10	7.165e-09		4017.2
Diras2	16524	18253	16678	19748	39593	33125	23959	32448	29370	27287	34239	32257	26131.9	0.57	0.05	5.323e-35	5.287e-33	16524	18253	16678	19748	21126	21048	22027	24137	19705.1	0.09	0.04	0.02875	0.144	16524	18253	16678	19748	35669	23806	33416	26847	29997	24515	28247	32472	24764.9	0.41	0.06	2.481e-13	4.993e-12		23534
Spred1	6597	6987	6167	7266	15030	12342	8677	12325	11323	10139	12398	13790	9938.31	0.57	0.07	4.523e-16	7.055e-15	6597	6987	6167	7266	8243	7912	9804	8134	7568.42	0.1	0.08	0.1687	0.5031	6597	6987	6167	7266	11923	9070	13164	9459	9950	10338	11529	13401	9403.94	0.4	0.09	2.965e-06	2.191e-05		8970.22
Slc43a2	4005	4612	3922	4265	8400	7625	5908	7282	6188	5878	6969	7289	5873.28	0.47	0.06	1.056e-15	1.592e-14	4005	4612	3922	4265	5727	5730	6176	6754	5062.12	0.29	0.06	6.154e-07	1.521e-05	4005	4612	3922	4265	6828	5257	7159	6415	6862	5844	6673	6526	5564.28	0.31	0.05	8.851e-10	1.105e-08		5499.89
Flot2	2607	2940	3480	3092	5466	5159	3628	5088	4187	4284	5687	5085	4112.04	0.41	0.07	2.284e-09	1.813e-08	2607	2940	3480	3092	4316	4135	4260	5028	3666.31	0.29	0.08	6.26e-05	0.0009202	2607	2940	3480	3092	5370	3557	4871	5494	6030	4346	4597	4843	4150.5	0.37	0.09	1.236e-05	8.221e-05		3976.28
Scn1a	6981	7914	6849	8186	16421	13411	9555	13646	11785	10308	16015	12928	10801.1	0.53	0.07	6.739e-15	9.371e-14	6981	7914	6849	8186	9755	9170	9406	10765	8507.29	0.16	0.05	0.0004284	0.004794	6981	7914	6849	8186	13607	9746	12148	10893	12429	10198	13172	13389	10183.5	0.37	0.06	1.011e-09	1.25e-08		9830.63
Lamp2	6108	5884	8786	6767	13829	12843	8742	12472	10015	10013	12076	12078	9689.22	0.47	0.1	4.739e-07	2.873e-06	6108	5884	8786	6767	9748	8922	9727	10158	8153.93	0.19	0.11	0.02477	0.129	6108	5884	8786	6767	12728	9582	12182	13397	11852	9561	10638	11918	9689.75	0.4	0.1	2.923e-05	0.0001819		9177.63
Magi1	6653	7244	6138	7382	13892	12517	9678	12464	10210	9878	12659	12100	9788.35	0.52	0.05	8.895e-24	2.885e-22	6653	7244	6138	7382	8536	8494	9054	9900	7817.74	0.16	0.06	0.002833	0.02324	6653	7244	6138	7382	12047	9664	12037	10486	11658	9518	11593	11180	9393.35	0.38	0.05	4.264e-13	8.336e-12		8999.81
Cmip	5739	5671	5494	5512	10799	9856	7513	9566	8538	8250	10545	10959	7988.45	0.5	0.07	5.781e-14	7.338e-13	5739	5671	5494	5512	7027	6604	7649	8549	6444.24	0.16	0.07	0.01211	0.07407	5739	5671	5494	5512	12045	8051	11127	8670	9755	7499	8424	8888	7842.27	0.4	0.08	2.94e-07	2.568e-06		7424.99
Reep1	3926	4273	4596	4653	9214	8219	5262	7479	6682	5841	8294	7284	6114.2	0.48	0.07	2.482e-13	2.97e-12	3926	4273	4596	4653	5881	5615	5723	7075	5129.52	0.24	0.06	1.195e-05	0.0002147	3926	4273	4596	4653	8235	5331	7531	6800	7446	5422	6696	7601	5870.12	0.34	0.06	2.681e-09	3.119e-08		5704.61
Hecw1	3897	4546	3913	4841	8844	7098	5830	7556	6449	6002	8027	7669	6045.33	0.49	0.05	2.924e-20	6.757e-19	3897	4546	3913	4841	5987	5491	6563	5885	5065.47	0.23	0.08	0.0009418	0.009345	3897	4546	3913	4841	7235	5304	7225	6191	6657	6229	7349	7651	5771.07	0.34	0.07	1.088e-07	1.014e-06		5627.29
Ddx25	2910	3355	2924	3621	6852	5750	3986	5626	5017	4561	6029	5637	4544.56	0.51	0.06	1.546e-18	3.082e-17	2910	3355	2924	3621	3929	4001	4158	4934	3668.57	0.18	0.06	0.000668	0.006986	2910	3355	2924	3621	6414	4179	5274	4650	5320	4334	5100	5740	4359.8	0.37	0.07	8.789e-09	9.522e-08		4190.98
Ryr3	2810	3477	2639	3263	6384	6002	4999	6075	4368	4334	5439	5163	4452.23	0.55	0.08	1.965e-11	1.936e-10	2810	3477	2639	3263	3568	3451	4076	4569	3429.19	0.12	0.08	0.07291	0.286	2810	3477	2639	3263	4006	4760	5392	4694	4921	4842	5988	5281	4252.98	0.39	0.11	0.0002362	0.001226		4044.8
Inpp4b	2682	2857	2486	3184	6179	4834	3724	4989	4379	3813	5805	4569	3995.98	0.51	0.07	5.997e-13	6.903e-12	2682	2857	2486	3184	3710	3595	3711	3561	3186.34	0.14	0.08	0.03162	0.1547	2682	2857	2486	3184	5017	3972	4668	4283	4822	4111	4785	5303	3911.49	0.41	0.07	4.49e-10	5.833e-09		3697.94
Hsp90ab1	28716	33086	34678	32039	65918	59532	40991	54797	47136	49078	58131	58263	45538.4	0.5	0.06	1.182e-16	1.953e-15	28716	33086	34678	32039	38487	39284	39914	48726	36362.3	0.13	0.06	0.02456	0.1281	28716	33086	34678	32039	65784	41070	64060	51081	56632	45488	50510	54832	45071.8	0.42	0.06	1.416e-11	2.253e-10		42324.1
Arhgef9	10637	11345	10879	12290	23447	20783	14867	20047	17748	16008	22509	21470	16323.8	0.54	0.05	2.348e-24	8.116e-23	10637	11345	10879	12290	13752	13608	13676	15169	12527.2	0.1	0.05	0.02445	0.1276	10637	11345	10879	12290	22239	15801	19343	16972	19323	15228	18872	20945	15709.2	0.41	0.06	1.683e-12	3.024e-11		14853.4
Sncg	8930	8083	8328	10471	16939	15852	10551	14760	14109	13786	17693	15079	12524.9	0.47	0.07	1.382e-10	1.243e-09	8930	8083	8328	10471	12170	12311	11931	14430	10647.5	0.26	0.07	9.336e-05	0.0013	8930	8083	8328	10471	17869	11316	16400	12959	13334	11679	13651	14457	11954.1	0.32	0.08	1.531e-05	0.0001001		11708.8
Rgs4	6648	6764	6651	8631	13511	11684	8297	12187	11026	9587	13145	11563	9695.14	0.41	0.06	5.632e-11	5.295e-10	6648	6764	6651	8631	10202	10345	10938	12728	8918.36	0.38	0.07	1.694e-09	6.949e-08	6648	6764	6651	8631	13723	8313	12001	9572	10903	8217	11132	11428	9233.29	0.26	0.08	0.0004333	0.002131		9282.26
Fez1	5376	5324	5786	6565	11397	10261	7212	9505	9131	8471	10716	9810	8066.42	0.48	0.05	3.333e-19	7e-18	5376	5324	5786	6565	7169	7143	7123	9403	6622.77	0.18	0.07	0.004186	0.03193	5376	5324	5786	6565	11413	7446	10211	9503	9999	7652	8749	9859	7920.98	0.39	0.06	2.781e-11	4.232e-10		7536.72
Klhdc8a	4823	5215	5247	6002	10612	9389	6269	9003	8024	7927	10444	9344	7462.42	0.48	0.06	3.082e-16	4.896e-15	4823	5215	5247	6002	6759	6835	6450	8687	6144.21	0.19	0.06	0.0005186	0.005636	4823	5215	5247	6002	10512	6532	9581	8046	8658	7324	8482	9321	7260.59	0.38	0.06	5.386e-12	9.151e-11		6955.74
Rgs7	4017	4829	4194	5158	9444	8269	6046	8039	6985	6098	9165	7714	6457.14	0.51	0.06	5.237e-18	9.913e-17	4017	4829	4194	5158	5764	5587	5504	7003	5170.64	0.16	0.06	0.001794	0.01588	4017	4829	4194	5158	8063	5993	7512	6887	8153	6137	7898	8010	6228.28	0.38	0.06	2.818e-12	4.934e-11		5952.02
Sv2c	4056	4162	3907	4378	8233	7384	5419	7139	6362	5693	7741	7106	5799.04	0.48	0.05	1.558e-23	4.933e-22	4056	4162	3907	4378	5383	5035	5288	5589	4670.66	0.14	0.06	0.01139	0.07082	4056	4162	3907	4378	8851	6085	7780	5906	7114	5634	6970	6989	5814.04	0.43	0.07	1.741e-09	2.082e-08		5427.91
Ncs1	3905	3986	3815	4534	8517	7716	5455	7389	6452	5707	7663	7233	5850.86	0.54	0.05	1.786e-25	6.797e-24	3905	3986	3815	4534	4887	4797	5084	6061	4568.22	0.13	0.05	0.01131	0.07046	3905	3986	3815	4534	8138	5391	7705	5949	6543	5321	6238	7274	5567.83	0.38	0.07	2.046e-08	2.121e-07		5328.97
Zfhx2	2813	3581	2522	3135	5904	5521	5452	6378	4071	4262	4551	4840	4318.54	0.5	0.12	1.244e-05	6.257e-05	2813	3581	2522	3135	3953	3584	4095	4609	3479.58	0.18	0.08	0.0143	0.08411	2813	3581	2522	3135	3804	5142	5162	4306	4336	5452	6051	4940	4207.88	0.37	0.14	0.004187	0.01637		4002
Ablim2	2897	3171	3058	3496	6190	5540	3972	5321	4594	4549	5857	5525	4387.28	0.47	0.05	9.229e-25	3.323e-23	2897	3171	3058	3496	4219	4116	4272	4650	3678.82	0.22	0.05	2.222e-06	4.823e-05	2897	3171	3058	3496	5665	3872	5730	4819	4949	4383	5220	5280	4259.94	0.36	0.05	1.647e-14	3.874e-13		4108.68
Id4	2803	3073	2813	3598	6312	5118	3603	5186	4844	4104	6579	5533	4320.31	0.48	0.08	1.689e-09	1.359e-08	2803	3073	2813	3598	4700	4532	4257	3703	3640.04	0.22	0.1	0.009152	0.05968	2803	3073	2813	3598	5624	3790	4922	4261	5123	3958	5545	5568	4137.05	0.35	0.07	2.226e-06	1.682e-05		4032.47
Slc22a17	12594	12747	14579	13133	25716	25281	17757	21771	20021	19760	24489	23015	18735	0.49	0.06	3.03e-15	4.385e-14	12594	12747	14579	13133	17402	16692	16482	21464	15401.3	0.18	0.07	0.005028	0.03687	12594	12747	14579	13133	24188	16063	21733	22259	23899	18872	20814	22551	18127.4	0.37	0.07	1.512e-08	1.599e-07		17421.2
Prkar1b	12257	13059	12734	14083	26299	23318	15927	22776	19974	18991	25988	23185	18479.4	0.5	0.05	1.502e-20	3.565e-19	12257	13059	12734	14083	16354	16386	16834	19547	14938.6	0.18	0.04	1.147e-05	0.000207	12257	13059	12734	14083	25415	16305	22740	18969	21772	17654	20703	22662	17686.7	0.36	0.05	1.785e-12	3.194e-11		17034.9
Mtss1l	10639	11622	11849	11620	21702	20459	14514	20215	16859	17508	20297	19235	15949.3	0.47	0.05	4.288e-23	1.305e-21	10639	11622	11849	11620	15255	14414	16376	17165	13420.3	0.23	0.06	6.395e-05	0.0009337	10639	11622	11849	11620	21059	14116	20248	17304	18388	16178	17288	18907	15361.7	0.34	0.05	7.045e-12	1.173e-10		14910.4
Hip1r	3799	3974	4242	4273	7959	7342	5435	6990	5941	6299	7414	6906	5726.85	0.49	0.05	1.27e-25	4.928e-24	3799	3974	4242	4273	5173	5087	5420	6297	4712.07	0.19	0.06	0.0003355	0.003878	3799	3974	4242	4273	7078	5049	6913	6243	6865	5780	6870	6922	5521.42	0.36	0.05	6.815e-14	1.478e-12		5320.11
Zmat4	3466	4182	3740	4513	8221	7046	4888	6847	5941	5449	8265	7104	5619.13	0.5	0.07	1.184e-13	1.462e-12	3466	4182	3740	4513	4933	5244	4842	5959	4537.68	0.17	0.06	0.001723	0.01532	3466	4182	3740	4513	7966	5274	6645	5699	6548	5114	6493	7144	5406.31	0.37	0.07	2.821e-08	2.869e-07		5187.71
Kcnip3	3332	3581	3794	3976	7480	6914	4659	6338	5993	5346	6501	7041	5256.76	0.52	0.06	2.872e-18	5.582e-17	3332	3581	3794	3976	4801	4290	4664	6099	4241.69	0.19	0.07	0.001974	0.01717	3332	3581	3794	3976	7267	4641	6363	5301	5957	5102	5451	5746	4908.76	0.33	0.06	7.981e-09	8.693e-08		4802.4
Pde4a	3444	3812	3594	3730	7346	7027	4800	6114	5738	5109	6658	6210	5150.68	0.49	0.05	1.031e-20	2.479e-19	3444	3812	3594	3730	4472	4773	4580	5517	4181.27	0.17	0.06	0.001468	0.01344	3444	3812	3594	3730	7328	4907	6576	5546	5968	5146	5545	6141	5006.35	0.38	0.06	3.248e-11	4.888e-10		4779.43
Sec22c	7199	7952	7006	8552	6766	6216	7263	8163	9773	8951	7523	8542	7838.44	-0.15	0.14	0.2309	0.4453	7199	7952	7006	8552	17899	16295	19446	19966	12595.7	1.04	0.06	9.531e-61	1.296e-57	7199	7952	7006	8552	13182	8976	14740	8686	10543	10267	9634	8409	9390.22	0.14	0.11	0.1564	0.3527		9941.47
Cadps	29826	33300	30325	33874	64530	57475	41038	56750	48248	45450	60500	56576	45134.7	0.5	0.05	2.96e-29	1.69e-27	29826	33300	30325	33874	40033	39861	41077	48491	36545.1	0.19	0.04	6.637e-06	0.0001273	29826	33300	30325	33874	55870	41157	52127	44570	51688	44251	53559	55081	42723.2	0.34	0.05	3.527e-10	4.661e-09		41467.7
Hspa12a	17380	20137	18157	20537	37810	32940	23561	30970	27384	26264	37197	31503	26209	0.45	0.05	1.06e-16	1.758e-15	17380	20137	18157	20537	25843	24889	25252	29540	22346.2	0.25	0.04	1.589e-10	7.74e-09	17380	20137	18157	20537	32321	23020	31292	27631	31792	26238	32429	31436	25366.2	0.33	0.05	2.275e-12	4.029e-11		24640.5
Sqstm1	15889	16043	18251	17300	33146	30593	21338	27577	25560	24402	31819	32142	23822.6	0.49	0.07	1.051e-13	1.303e-12	15889	16043	18251	17300	21260	20152	21865	24849	19201.3	0.15	0.07	0.01482	0.08651	15889	16043	18251	17300	33227	21667	29374	27846	29658	22594	27007	28091	23238.9	0.39	0.06	9.287e-12	1.519e-10		22087.6
Mxra7	9326	10025	10858	10714	20519	19490	13118	17946	16093	14476	20300	17830	14611	0.52	0.06	7.057e-21	1.72e-19	9326	10025	10858	10714	12702	12143	13070	12761	11344.3	0.08	0.07	0.1736	0.5122	9326	10025	10858	10714	19458	13081	18077	17527	16884	14763	17877	18963	14376.5	0.43	0.06	5.014e-14	1.106e-12		13443.9
Grik5	7554	7934	8009	8207	14076	13884	10235	13667	11545	11293	13813	13432	10863.7	0.44	0.04	1.215e-23	3.9e-22	7554	7934	8009	8207	10838	10174	10409	12583	9314.22	0.24	0.05	1.237e-06	2.864e-05	7554	7934	8009	8207	13651	10172	13425	12006	13045	12231	12744	12545	10705.8	0.35	0.05	2.809e-11	4.27e-10		10294.6
Mgat5	7509	8375	7376	8231	16066	13669	10267	13537	11957	11041	14565	13767	11044.7	0.48	0.05	2.87e-23	8.866e-22	7509	8375	7376	8231	10204	9862	10948	11398	9110.49	0.2	0.06	0.0002538	0.003073	7509	8375	7376	8231	14201	9531	13966	11823	13631	10972	12386	13285	10642.7	0.35	0.05	4.444e-14	9.867e-13		10266
Utrn	7380	7488	9098	7025	13658	13634	10324	12919	10911	10647	14347	13697	10662.3	0.43	0.08	1.475e-07	9.482e-07	7380	7488	9098	7025	10576	10133	10821	12329	9223.7	0.22	0.09	0.004948	0.03639	7380	7488	9098	7025	13294	10969	12493	14166	13661	10791	12329	13214	10739.6	0.38	0.09	1.036e-05	6.992e-05		10208.6
Fam19a3	6695	8214	6373	8138	14333	12581	10443	12554	10277	10082	12780	12744	10161.6	0.45	0.06	3.986e-13	4.676e-12	6695	8214	6373	8138	9208	9267	9595	11794	8508.63	0.2	0.07	0.001313	0.01229	6695	8214	6373	8138	12841	10396	12111	10790	12369	10479	13459	12504	10105.5	0.38	0.07	2.683e-08	2.739e-07		9591.9
Car8	5428	6149	6087	7250	12913	10380	8215	11056	9509	9352	12769	11628	8948.47	0.53	0.06	3.91e-19	8.203e-18	5428	6149	6087	7250	8047	7096	7083	8629	6876.75	0.09	0.06	0.1074	0.3729	5428	6149	6087	7250	12060	8028	11110	9503	9983	8603	11176	11460	8640.81	0.41	0.06	2.311e-11	3.555e-10		8155.34
Myh9	5477	5880	6971	5066	10179	10196	7727	8898	7845	8297	9031	14787	8167.95	0.43	0.14	0.001072	0.00397	5477	5880	6971	5066	8517	7558	9088	9236	7118.56	0.26	0.11	0.002892	0.0236	5477	5880	6971	5066	9484	8208	10541	10258	9625	8778	8864	8587	7974.86	0.34	0.1	0.0002218	0.001158		7753.79
Dab1	3758	4295	4249	4334	8512	7366	5458	7173	6264	5760	8685	7087	5896.11	0.5	0.06	9.926e-18	1.833e-16	3758	4295	4249	4334	5056	4997	5363	5664	4659.65	0.12	0.06	0.02642	0.1353	3758	4295	4249	4334	7555	5298	7332	6787	7619	5952	6993	7314	5788.92	0.41	0.04	6.605e-22	3.586e-20		5448.23
Ctnna2	3510	4386	4023	4321	8566	6880	4965	6640	6087	5564	7437	6724	5589.39	0.45	0.06	1.688e-14	2.252e-13	3510	4386	4023	4321	5383	5000	5277	6414	4708.13	0.21	0.06	5.543e-05	0.0008295	3510	4386	4023	4321	7400	4947	6567	6886	7579	5304	6506	6794	5522.61	0.37	0.06	5.139e-10	6.606e-09		5273.38
Ctdsp2	3670	3971	4433	3639	7728	7742	5443	7146	5460	5753	6684	5808	5479.05	0.46	0.08	4.032e-08	2.767e-07	3670	3971	4433	3639	5176	4793	4920	6117	4527.43	0.16	0.08	0.02737	0.1389	3670	3971	4433	3639	6508	4515	6820	7538	7107	6073	7100	6906	5535.03	0.41	0.09	3.808e-06	2.763e-05		5180.5
Megf11	2604	2840	3217	2778	5903	4797	3791	5017	4351	4166	5308	5194	4049.21	0.49	0.07	5.034e-14	6.418e-13	2604	2840	3217	2778	3951	3867	3449	4035	3303.05	0.16	0.08	0.02353	0.1238	2604	2840	3217	2778	5056	3267	5064	4527	4917	3907	5235	5337	3944.44	0.38	0.08	1.079e-06	8.648e-06		3765.57
Gfra1	2624	2480	3388	2693	6024	5901	3813	5201	4260	3946	5522	5232	4123.91	0.56	0.09	9.504e-10	7.865e-09	2624	2480	3388	2693	3570	3440	3357	4202	3180.87	0.12	0.09	0.1391	0.4431	2624	2480	3388	2693	4748	3428	4422	4911	4817	4000	4524	4914	3817.13	0.35	0.09	7.02e-05	0.0004052		3707.3
Pmvk	2690	2806	2912	3132	3821	3543	2945	3698	3866	3452	3853	4107	3354.91	0.1	0.07	0.1445	0.3085	2690	2806	2912	3132	4865	4967	5427	6353	4030.5	0.67	0.07	1.665e-26	4.36e-24	2690	2806	2912	3132	5250	3814	5160	4101	4212	3825	4121	3789	3731.42	0.26	0.07	0.0002324	0.001208		3705.61
Aplp1	18267	16849	18410	19437	37136	34449	22490	30559	28872	28645	35328	35270	26358.5	0.53	0.07	6.573e-14	8.294e-13	18267	16849	18410	19437	22076	20576	20103	28346	20233	0.08	0.07	0.2264	0.6008	18267	16849	18410	19437	38366	23109	32601	28274	31421	26040	30016	32555	25505.3	0.41	0.07	2.145e-10	2.925e-09		24032.2
Cdk14	12203	13310	12355	15078	27839	23146	16038	23118	20079	17987	27217	21992	18587.6	0.48	0.07	2.175e-13	2.622e-12	12203	13310	12355	15078	17596	16655	17225	19275	15231.5	0.2	0.05	1.289e-05	0.000229	12203	13310	12355	15078	24389	16552	21981	19457	21364	16746	21769	24007	17765.2	0.34	0.06	1.007e-08	1.085e-07		17194.8
Vps13c	9906	11887	9082	11083	20264	17861	15281	18947	14664	14084	16796	16434	14334.1	0.43	0.07	3.957e-09	3.053e-08	9906	11887	9082	11083	13610	13049	15068	16417	12304.8	0.22	0.07	0.0006628	0.006937	9906	11887	9082	11083	16055	16023	18166	15765	16664	16025	17639	17498	14353.6	0.37	0.09	1.058e-05	7.118e-05		13664.2
Rap1gap2	8957	9332	9018	10145	17879	16657	11458	15162	14405	13392	16933	17292	13022.1	0.46	0.06	1.493e-16	2.444e-15	8957	9332	9018	10145	12178	11632	12015	14865	10841.5	0.2	0.05	9.286e-06	0.0001713	8957	9332	9018	10145	17617	11684	16064	14083	15766	12897	15076	15890	12690.6	0.36	0.04	6.01e-17	1.866e-15		12184.7
Ttll7	8553	9148	8208	10216	19532	16430	11717	15693	14477	12899	17870	15980	12981.1	0.53	0.06	2.064e-20	4.831e-19	8553	9148	8208	10216	11134	11035	11560	12237	10134.7	0.13	0.06	0.01604	0.09187	8553	9148	8208	10216	16639	11774	16370	12632	14691	11973	14784	16315	12261.1	0.36	0.06	5.205e-09	5.808e-08		11792.3
Snap47	7658	8115	8557	8644	16435	14487	10321	13563	12445	12364	15308	14464	11538.1	0.48	0.05	2.899e-21	7.295e-20	7658	8115	8557	8644	10553	10328	10321	13646	9565.81	0.2	0.06	0.0005231	0.005675	7658	8115	8557	8644	16123	10183	14473	12538	14138	10657	12294	13503	11086.4	0.34	0.06	3.963e-10	5.199e-09		10730.1
Slc6a8	5718	6157	6131	6310	11681	10677	7919	10152	9010	8212	10889	10528	8386.53	0.45	0.04	1.854e-24	6.531e-23	5718	6157	6131	6310	7649	7297	7680	8866	6884.85	0.15	0.05	0.00176	0.01562	5718	6157	6131	6310	11276	8253	10751	9622	10470	8767	10563	10437	8472.2	0.42	0.04	6.767e-25	5.117e-23		7914.53
Lrp8	5449	6289	5132	6309	11611	10636	7988	10375	8417	8322	9911	9998	8142.53	0.49	0.06	4.579e-18	8.73e-17	5449	6289	5132	6309	6740	7137	7945	8344	6576.05	0.14	0.07	0.01993	0.109	5449	6289	5132	6309	9838	8210	10621	8637	9506	8339	9939	9834	7972.22	0.39	0.06	1.744e-10	2.394e-09		7563.6
Pde4b	5156	6250	5122	6267	11898	10306	7253	9769	8861	7589	11362	13179	8305.54	0.54	0.1	1.063e-08	7.812e-08	5156	6250	5122	6267	7069	6393	7286	7832	6337.46	0.1	0.06	0.06461	0.2625	5156	6250	5122	6267	10690	7339	9911	8157	9754	7896	9443	10316	7799.65	0.38	0.06	2.073e-10	2.834e-09		7480.88
Magee1	5108	5307	5052	5159	11384	9318	6651	8637	8120	7387	10718	9400	7450.32	0.53	0.07	3.542e-14	4.578e-13	5108	5307	5052	5159	6728	6168	6079	7403	5805.9	0.12	0.06	0.03404	0.1635	5108	5307	5052	5159	9861	6518	8873	7634	8736	7228	8600	8968	7058.85	0.37	0.06	3.273e-11	4.917e-10		6771.69
Nell2	4465	4472	4273	4935	8601	8234	5577	7560	6921	6619	9027	7880	6363.34	0.48	0.06	6.863e-16	1.05e-14	4465	4472	4273	4935	5761	5569	5965	7425	5269.17	0.2	0.06	0.0003503	0.004028	4465	4472	4273	4935	9160	6033	7462	6491	7510	5959	7077	7576	6118.16	0.34	0.07	7.068e-08	6.785e-07		5916.89
Srxn1	4115	4264	4299	5006	8242	7364	5100	7448	6495	6379	7265	16422	6649.88	0.5	0.23	0.01218	0.03648	4115	4264	4299	5006	5387	5321	6122	6430	5045.32	0.16	0.06	0.004557	0.03408	4115	4264	4299	5006	8990	6157	8576	6260	7000	5576	6743	7126	6001.29	0.36	0.08	1.091e-06	8.738e-06		5898.83
Zfp219	3916	4166	4249	4612	7661	6992	5349	7053	5896	6385	6813	6477	5664.02	0.39	0.05	6.132e-16	9.425e-15	3916	4166	4249	4612	5777	5606	5848	6461	4999.86	0.25	0.05	8.776e-08	2.575e-06	3916	4166	4249	4612	7963	5142	7635	6576	7237	6374	6585	7177	5804.16	0.38	0.05	1.622e-14	3.822e-13		5489.35
Dzip1	3550	3933	3630	4470	7748	7744	5702	7089	5945	5090	6838	6879	5555.97	0.52	0.07	1.131e-15	1.701e-14	3550	3933	3630	4470	4340	4526	5064	5680	4336.73	0.1	0.06	0.07637	0.2958	3550	3933	3630	4470	6498	6009	6207	6264	6367	5506	7282	6516	5394.26	0.4	0.08	1.396e-07	1.281e-06		5095.65
Zfand3	2834	2801	3543	3232	6698	6099	3808	5404	4731	4528	5892	5652	4458.27	0.52	0.08	3.642e-11	3.492e-10	2834	2801	3543	3232	3844	3921	3698	4416	3494.98	0.11	0.08	0.1127	0.3858	2834	2801	3543	3232	6024	3695	5755	5733	5505	3963	4820	5395	4304.77	0.39	0.08	1.503e-06	1.175e-05		4086.01
Gabrb2	2765	2927	2792	3169	6244	5458	3566	5387	4775	3895	5992	4994	4189.44	0.53	0.07	4.681e-14	5.982e-13	2765	2927	2792	3169	3716	3391	3681	4196	3285.1	0.14	0.05	0.00412	0.03151	2765	2927	2792	3169	5195	3788	4948	4193	5006	3795	4838	5045	3931.63	0.35	0.05	8.468e-12	1.391e-10		3802.06
Cacng3	2603	2404	2388	2916	5052	4754	3540	4630	3955	3963	5120	5103	3759.53	0.55	0.07	6.945e-17	1.176e-15	2603	2404	2388	2916	2995	2938	3157	3724	2854.61	0.08	0.07	0.1892	0.539	2603	2404	2388	2916	5733	3615	4980	3702	4320	3484	4107	4035	3581.48	0.39	0.08	1.733e-06	1.338e-05		3398.54
Kif5a	30322	30155	28926	31540	64469	52506	40834	55999	46885	45070	64754	49143	43710.4	0.53	0.07	1.925e-16	3.116e-15	30322	30155	28926	31540	37574	36519	38270	43714	34201.7	0.14	0.05	0.007659	0.05188	30322	30155	28926	31540	52936	42533	53359	41999	50752	42646	48230	47848	40803.6	0.34	0.06	7.905e-09	8.615e-08		39571.9
Hlf	15952	17970	17001	18234	40736	32917	23635	31290	28832	24368	36132	29578	25521.2	0.58	0.07	3.207e-19	6.751e-18	15952	17970	17001	18234	20898	20028	20609	20448	18743.3	0.03	0.06	0.5524	0.9215	15952	17970	17001	18234	30935	20965	30951	25803	29819	24745	30587	34150	24042.7	0.4	0.07	1.025e-09	1.267e-08		22769.1
Vim	8946	9602	23461	8986	28526	25104	19380	20690	21999	19504	26060	42608	20571.7	0.51	0.3	0.02933	0.07923	8946	9602	23461	8986	16654	16169	21376	20600	15522.1	0.08	0.2	0.3946	0.8052	8946	9602	23461	8986	24679	18436	21742	43267	34656	20538	23397	23577	21038.1	0.42	0.3	0.04009	0.1166		19043.9
Ncald	6949	7408	7277	9014	17025	14540	9874	14190	12558	11776	14967	12580	11149.6	0.56	0.06	2.999e-20	6.916e-19	6949	7408	7277	9014	9095	9055	9375	10355	8459.18	0.09	0.06	0.09112	0.3337	6949	7408	7277	9014	15448	10539	14780	11035	12383	9391	11346	13386	10429.9	0.36	0.08	1.672e-06	1.297e-05		10012.9
Kcnj9	6630	7444	6412	8066	13893	13253	9759	11095	11481	9841	13255	12934	10058.4	0.49	0.06	1.917e-15	2.827e-14	6630	7444	6412	8066	8658	8498	8997	10806	8062.88	0.14	0.05	0.005239	0.03814	6630	7444	6412	8066	12899	9226	12025	11069	12854	10195	12084	11511	9763.9	0.38	0.05	2.449e-16	7.13e-15		9295.06
Agap2	6304	6479	6380	7467	13086	12954	8980	10780	10126	9711	11986	11895	9415.25	0.5	0.06	6.255e-20	1.397e-18	6304	6479	6380	7467	8633	8020	7977	9372	7480.83	0.13	0.05	0.007669	0.05193	6304	6479	6380	7467	12305	8495	11635	10344	10896	9860	10600	11504	9109.56	0.38	0.05	1.956e-15	5.13e-14		8668.55
Cep170	5708	6412	5474	6527	12710	10830	8233	10763	8779	8518	10971	10241	8512.3	0.5	0.05	6.962e-21	1.699e-19	5708	6412	5474	6527	7575	7554	8268	8346	6892.52	0.17	0.06	0.003831	0.02961	5708	6412	5474	6527	10250	8878	10936	8060	9496	8367	9616	10053	8125.33	0.34	0.07	1.828e-06	1.405e-05		7843.38
Pygo1	2567	2668	2684	2846	5663	4617	3476	4682	4189	3721	5233	4672	3803.33	0.49	0.06	1.364e-19	2.967e-18	2567	2668	2684	2846	3422	3546	3632	3344	3059.15	0.14	0.08	0.04774	0.2108	2567	2668	2684	2846	4951	3348	4849	4232	4749	3650	4300	4782	3694.45	0.38	0.05	4.49e-15	1.132e-13		3518.98
Adarb1	21918	23322	22521	25333	47538	42351	29526	39519	35546	34061	43246	42323	32955	0.5	0.05	1.475e-25	5.694e-24	21918	23322	22521	25333	29290	27911	29010	33022	26198.4	0.14	0.04	0.0004075	0.004592	21918	23322	22521	25333	43815	30438	40901	34155	38401	32151	36788	39667	31589.6	0.36	0.04	2.399e-16	7.004e-15		30247.7
Prkce	9500	10683	9981	10800	19921	17803	12190	17253	14888	13511	19698	19050	14173.8	0.45	0.07	3.392e-12	3.608e-11	9500	10683	9981	10800	13391	13349	12969	14717	11763.2	0.19	0.05	5.122e-05	0.0007713	9500	10683	9981	10800	19423	12262	16595	15527	17867	13662	17145	17773	13866.7	0.36	0.05	2.169e-11	3.357e-10		13267.9
Gm10123	8566	8005	10002	9370	17601	17021	10891	14644	13784	12768	16600	14157	12432.7	0.45	0.07	8.027e-10	6.7e-09	8566	8005	10002	9370	11177	10023	10255	18483	10496.6	0.16	0.11	0.07468	0.2911	8566	8005	10002	9370	17705	10024	14973	16341	16308	12987	14081	15533	12447	0.39	0.08	2.738e-06	2.038e-05		11792.1
Trank1	7399	9251	7249	9279	15910	15764	12530	14633	11211	11385	13964	13300	11518.7	0.46	0.08	5.721e-10	4.845e-09	7399	9251	7249	9279	9416	9837	12427	13746	9641.16	0.19	0.09	0.01339	0.08003	7399	9251	7249	9279	11593	12571	13741	11858	14444	12371	14811	13359	11259.5	0.35	0.09	0.0001108	0.0006156		10806.4
Syt13	5798	6683	5976	6967	12504	11311	7944	11107	10069	9576	11974	11000	8981.3	0.5	0.05	1.571e-28	8.317e-27	5798	6683	5976	6967	7614	7323	8176	8848	7080.66	0.11	0.05	0.02196	0.1173	5798	6683	5976	6967	13366	8364	12642	8963	10292	8770	9569	11321	8784.99	0.39	0.08	1.398e-07	1.282e-06		8282.32
Reps2	5259	5697	5039	6688	12066	9973	7487	10504	8692	8017	11439	9425	8097.45	0.52	0.06	8.985e-17	1.505e-15	5259	5697	5039	6688	7290	6877	7596	7555	6414.93	0.14	0.07	0.02184	0.1168	5259	5697	5039	6688	10682	7148	9612	8041	9237	7273	9195	10192	7618.8	0.34	0.07	1.806e-07	1.628e-06		7377.06
Ahcyl2	5060	5153	6178	5449	11595	9775	7184	10198	7586	8149	9705	9254	7714.25	0.49	0.07	1.002e-11	1.01e-10	5060	5153	6178	5449	7053	6617	6241	8247	6169.22	0.12	0.08	0.08984	0.331	5060	5153	6178	5449	9799	7188	9597	9403	9726	7279	8791	9566	7556.13	0.39	0.07	2.741e-09	3.186e-08		7146.53
Amigo1	3951	4042	3719	4264	8071	7379	5123	7061	6114	6108	7462	6667	5667.38	0.5	0.05	1.821e-22	5.152e-21	3951	4042	3719	4264	4881	4825	4984	5815	4501.48	0.13	0.05	0.01106	0.0693	3951	4042	3719	4264	7899	4958	7605	5771	6532	5515	6329	6869	5459.28	0.37	0.06	4.313e-09	4.86e-08		5209.38
Rbpms	2991	2700	3277	3275	6402	6252	3717	5667	4594	4163	6062	5068	4369.56	0.5	0.08	1.289e-09	1.049e-08	2991	2700	3277	3275	4117	3691	4037	4317	3507.73	0.15	0.08	0.02756	0.1397	2991	2700	3277	3275	5578	3537	5248	4977	5179	3984	5116	5455	4155.48	0.35	0.07	7.486e-07	6.139e-06		4010.92
Pla2g16	2434	2712	3553	2772	6202	5215	3685	5097	4641	4290	6192	4696	4158	0.53	0.09	5.819e-09	4.406e-08	2434	2712	3553	2772	3139	3268	3150	3939	3091.91	0.01	0.09	0.8864	0.9701	2434	2712	3553	2772	5416	3223	4961	5894	6846	3882	4866	5329	4173.86	0.46	0.12	5.789e-05	0.0003396		3807.92
Ube2ql1	2547	2607	2447	3095	5611	4745	3249	4780	4252	4101	5236	4818	3836.59	0.53	0.06	1.302e-16	2.146e-15	2547	2607	2447	3095	3502	3280	3293	3399	2987.78	0.11	0.07	0.09045	0.3321	2547	2607	2447	3095	5292	3276	4722	3847	4242	3702	4408	4693	3632.79	0.36	0.07	3.101e-08	3.135e-07		3485.72
Slmap	16561	17379	16685	20214	38900	32151	24575	31851	28774	24024	38099	27433	25558.3	0.53	0.07	7.511e-14	9.432e-13	16561	17379	16685	20214	21090	20189	19958	25090	19394.5	0.07	0.05	0.1646	0.4958	16561	17379	16685	20214	32836	23341	29521	26939	30292	22949	30378	33427	24341.9	0.39	0.06	4.589e-10	5.951e-09		23098.2
Nefm	11676	12586	11167	13699	22449	19945	14601	18823	18085	16842	23898	19447	16488.1	0.4	0.06	7.557e-11	6.996e-10	11676	12586	11167	13699	17959	16806	18394	19128	14914.2	0.33	0.06	2.38e-09	9.563e-08	11676	12586	11167	13699	22709	14692	21765	15272	18670	15244	19212	18924	15872.5	0.26	0.07	0.00012	0.0006623		15758.3
Col18a1	9889	4841	14102	2211	20137	7244	14004	22120	12990	18637	22635	12918	13143.2	0.44	0.37	0.08581	0.2004	9889	4841	14102	2211	16908	15555	14731	22014	12223.6	0.15	0.29	0.125	0.4135	9889	4841	14102	2211	18896	11008	18470	20765	18806	16658	12546	18315	13428.9	0.4	0.33	0.05603	0.1542		12931.9
Tppp	8970	9148	8871	10818	19426	16468	11183	16362	14423	13543	18320	16350	13243.5	0.48	0.06	4.249e-15	6.036e-14	8970	9148	8871	10818	12259	12155	12472	13523	10872.5	0.19	0.06	0.0003247	0.00377	8970	9148	8871	10818	18052	11660	16441	13188	15281	11891	14853	15962	12568.1	0.32	0.06	7.45e-08	7.133e-07		12228
Plxnb2	7741	7585	12117	6943	16687	16259	12210	14506	12297	12400	14621	14202	12006.2	0.43	0.12	0.0002586	0.001061	7741	7585	12117	6943	11290	11008	11552	13775	10123.3	0.11	0.15	0.2528	0.6393	7741	7585	12117	6943	15450	11339	15327	19530	17604	13603	14408	14502	12653.4	0.45	0.14	0.0003179	0.001608		11594.3
Pak3	6778	7044	6446	8191	15923	12290	9379	12760	11110	10198	13753	12442	10201.1	0.52	0.06	9.692e-18	1.793e-16	6778	7044	6446	8191	9213	8530	8953	8805	7911.3	0.1	0.07	0.1267	0.4172	6778	7044	6446	8191	12890	9328	13259	10060	11226	9570	11681	13069	9688.9	0.37	0.07	3.988e-08	3.966e-07		9267.12
Reep2	4749	5221	4540	5299	8751	8658	6204	7617	7020	6895	8092	8246	6615.01	0.39	0.05	4.002e-13	4.692e-12	4749	5221	4540	5299	6496	6680	6866	7709	5850.1	0.25	0.06	1.34e-06	3.074e-05	4749	5221	4540	5299	8832	6323	8861	7701	8501	6901	7399	8017	6683.36	0.35	0.05	5.522e-14	1.211e-12		6382.82
Slc7a5	4018	4642	5801	4295	9192	10689	6379	6952	6976	5962	8180	8178	6583.36	0.46	0.12	3.802e-05	0.0001785	4018	4642	5801	4295	6138	5845	6099	6810	5389.92	0.14	0.1	0.08023	0.3058	4018	4642	5801	4295	8253	5823	7631	9387	8532	6612	7802	7744	6532.68	0.39	0.1	5.769e-05	0.0003386		6168.65
Gad2	4198	4974	4393	5076	10110	7874	5988	8330	7417	6195	9233	8610	6650.46	0.51	0.07	6.901e-15	9.585e-14	4198	4974	4393	5076	6114	5442	5605	6285	5195.29	0.11	0.05	0.03121	0.1532	4198	4974	4393	5076	8916	6043	8126	6666	8172	6075	7613	8202	6350.32	0.37	0.06	2.569e-11	3.927e-10		6065.36
Eml2	4439	4413	4819	4878	8247	8335	5521	6700	6820	5689	8550	6710	6101.73	0.35	0.07	1.411e-06	8.056e-06	4439	4413	4819	4878	6954	6171	6515	7799	5645.22	0.32	0.06	7.225e-08	2.154e-06	4439	4413	4819	4878	7403	5077	7344	8245	8538	6419	7401	7396	6199.88	0.32	0.08	2.594e-05	0.0001631		5982.28
Pak1	3236	3481	3254	4158	7397	6288	4210	6114	5458	4792	6949	5841	4937.59	0.48	0.07	1.179e-12	1.312e-11	3236	3481	3254	4158	4349	4312	4479	5626	4041.08	0.17	0.06	0.002847	0.02331	3236	3481	3254	4158	6604	4367	5670	5370	5769	4759	5484	6229	4734.12	0.34	0.06	8.729e-09	9.463e-08		4570.93
Ncam2	2903	3458	3000	3906	7002	5634	4054	6092	5003	4376	6748	5593	4657.07	0.49	0.07	2.984e-11	2.886e-10	2903	3458	3000	3906	4292	4403	4551	4403	3811.24	0.18	0.07	0.007785	0.05257	2903	3458	3000	3906	5790	4212	5467	4385	5473	4342	5528	5915	4411.11	0.32	0.07	2.813e-06	2.088e-05		4293.14
Nptx2	2765	2827	2607	3236	5199	5146	3369	4567	4291	4044	4683	4875	3866.32	0.41	0.06	2.717e-11	2.635e-10	2765	2827	2607	3236	3801	3413	3988	4261	3310.96	0.2	0.06	0.0009137	0.009111	2765	2827	2607	3236	5453	3231	5102	4421	4804	4041	4839	5113	3915.98	0.38	0.07	4.6e-09	5.169e-08		3697.75
Gprin1	3375	3853	3569	3926	6587	6359	4104	5809	5538	5148	6323	6105	4927.32	0.39	0.06	3.675e-12	3.89e-11	3375	3853	3569	3926	5037	4890	5444	5615	4391.75	0.28	0.06	1.892e-07	5.206e-06	3375	3853	3569	3926	7110	4105	6634	5016	5958	5054	6011	5698	4881.72	0.31	0.06	7.992e-07	6.515e-06		4733.6
Synpr	15460	15822	16198	19770	34359	29523	19681	28876	27212	24185	32945	29755	23733	0.5	0.07	7.719e-14	9.671e-13	15460	15822	16198	19770	21440	20296	20330	24071	18904.1	0.13	0.06	0.01243	0.07558	15460	15822	16198	19770	33187	20942	29312	24967	26789	21642	26560	30017	22712.4	0.35	0.07	4.298e-08	4.247e-07		21783.2
Acot7	8685	8920	9100	9446	17689	15623	11407	15183	13903	13786	17214	16537	12768	0.49	0.05	2.452e-20	5.707e-19	8685	8920	9100	9446	11131	11395	10881	13394	10234.4	0.14	0.05	0.005879	0.04178	8685	8920	9100	9446	18778	11278	16732	13945	14210	11946	13498	14870	12256.3	0.35	0.07	9.068e-08	8.565e-07		11752.9
Aldh1a1	4244	3687	12120	4188	16737	10851	10334	12482	10786	9452	15008	11934	9808.05	0.54	0.28	0.01624	0.04708	4244	3687	12120	4188	7815	8179	8253	10815	7311.16	0.06	0.2	0.4981	0.8891	4244	3687	12120	4188	12699	8041	10946	19841	12919	8477	11027	13909	9817.31	0.38	0.3	0.06143	0.1665		8978.84
Pygb	6042	6979	7400	6597	15673	13274	8529	11924	10307	10152	13170	9814	9673.14	0.51	0.09	2.458e-09	1.943e-08	6042	6979	7400	6597	8206	8570	7487	10639	7630.46	0.12	0.08	0.08742	0.3246	6042	6979	7400	6597	11840	7833	11731	11570	11349	9124	10826	11370	9132.95	0.35	0.07	5.122e-08	5.022e-07		8812.18
Gm5802	5415	5754	5556	6273	10158	10150	6916	9565	8519	8065	11165	9799	7891.96	0.44	0.06	2.503e-15	3.657e-14	5415	5754	5556	6273	7305	7414	7408	8568	6614.91	0.19	0.05	1.405e-05	0.0002469	5415	5754	5556	6273	11276	7063	9987	8639	9194	7706	8669	9976	7738.68	0.35	0.06	9.032e-10	1.125e-08		7415.18
Gm42372	3635	4185	3545	4310	8295	6756	5025	6806	5816	5778	7456	6851	5536.23	0.5	0.06	4.497e-19	9.387e-18	3635	4185	3545	4310	4739	4989	5067	5258	4411.8	0.13	0.06	0.02489	0.1294	3635	4185	3545	4310	7625	4931	7000	5623	6518	5207	6137	6574	5286.71	0.35	0.06	5.309e-10	6.817e-09		5078.25
Cacnb4	2716	3163	2900	3438	6155	5878	4127	5352	4617	4180	6164	5454	4373.9	0.53	0.06	2.081e-20	4.867e-19	2716	3163	2900	3438	3956	3616	3608	3758	3358.81	0.07	0.07	0.2227	0.5956	2716	3163	2900	3438	5668	4314	5204	4480	5065	4071	4931	5410	4168.07	0.38	0.06	4.557e-11	6.712e-10		3966.93
Atp8b2	2640	3232	3169	3192	5475	5612	4145	5417	4149	4166	4727	5296	4162.94	0.42	0.07	3.894e-10	3.355e-09	2640	3232	3169	3192	3814	3880	4204	4788	3556.51	0.21	0.06	0.0004362	0.004867	2640	3232	3169	3192	4594	4023	5507	4785	4923	4766	4810	5065	4130.95	0.35	0.07	7.473e-07	6.132e-06		3950.13
Ckap4	2501	2520	3250	2575	5135	4521	3276	4422	4063	3746	5518	5395	3800	0.46	0.1	1.471e-06	8.378e-06	2501	2520	3250	2575	3451	3385	3532	4093	3123.62	0.15	0.09	0.05551	0.2354	2501	2520	3250	2575	4922	3486	4625	4853	4733	3784	4272	4349	3724.6	0.37	0.08	4.354e-06	3.127e-05		3549.41
Pcsk2	3653	3672	3453	4054	6766	5958	4237	5828	5580	4852	7031	6178	4969.05	0.39	0.07	2.329e-09	1.846e-08	3653	3672	3453	4054	5369	5058	5095	6075	4473.67	0.31	0.06	7.664e-09	2.8e-07	3653	3672	3453	4054	6664	4312	5825	5365	6179	4977	5477	5522	4809.23	0.27	0.05	2.537e-07	2.236e-06		4750.65
Hpcal4	5181	5618	5258	6135	11786	9811	6815	9291	8084	7889	10351	9461	7734.69	0.47	0.06	6.118e-17	1.041e-15	5181	5618	5258	6135	6934	6618	7255	8153	6302.4	0.16	0.05	0.0004024	0.004547	5181	5618	5258	6135	10501	6882	9426	7900	9687	7203	8374	9726	7443.72	0.34	0.06	3.366e-09	3.853e-08		7160.27
Ptprg	5016	5294	5479	5247	10145	8238	6162	8855	7300	7188	10140	9295	7158.15	0.41	0.07	2.619e-09	2.065e-08	5016	5294	5479	5247	7166	7007	6905	7624	6137.03	0.21	0.07	0.0004956	0.005426	5016	5294	5479	5247	9137	6210	8183	8427	8891	7562	8865	9159	7106.74	0.35	0.07	6.415e-08	6.203e-07		6800.64
Adgrb2	4902	4813	5312	4916	9586	8992	6148	7477	7222	6652	9676	9026	6866.79	0.43	0.08	2.033e-08	1.444e-07	4902	4813	5312	4916	6490	6141	6456	7432	5734.37	0.16	0.07	0.008982	0.05882	4902	4813	5312	4916	9435	6214	7792	8130	8897	7254	8179	8982	6883.95	0.38	0.07	3.662e-08	3.67e-07		6495.04
Trim32	3940	4136	4282	4365	8816	7523	5063	6857	6118	6280	7775	6959	5835.99	0.47	0.06	8.726e-15	1.198e-13	3940	4136	4282	4365	5452	4987	5226	6606	4799.61	0.17	0.06	0.001416	0.01307	3940	4136	4282	4365	8103	4947	7263	6270	6905	5658	6299	6694	5581.6	0.33	0.05	9.005e-10	1.122e-08		5405.73
Prex2	3677	3981	3754	4740	8622	7943	5745	6454	6809	5393	8625	6940	5869.4	0.55	0.08	6.148e-13	7.072e-12	3677	3981	3754	4740	4332	4231	4660	4699	4225.35	-0.05	0.06	0.4158	0.8229	3677	3981	3754	4740	8046	5901	7307	5809	7303	5870	7372	8089	5809.41	0.47	0.07	6.142e-11	8.853e-10		5301.39
Sdcbp	3384	3499	4976	3863	7957	8311	5051	7045	6376	5364	6755	7424	5661.52	0.51	0.1	3.039e-07	1.888e-06	3384	3499	4976	3863	4922	4384	5070	5748	4426.3	0.09	0.1	0.2412	0.6236	3384	3499	4976	3863	7203	5479	6176	7552	6539	5210	6322	6702	5437.66	0.37	0.1	0.0001301	0.0007148		5175.16
Epha8	3801	4045	3632	4239	7913	7543	5516	6856	5910	5745	7332	7221	5650.01	0.53	0.05	7.104e-25	2.594e-23	3801	4045	3632	4239	4702	4635	4889	5658	4392.91	0.11	0.05	0.02182	0.1167	3801	4045	3632	4239	6636	4522	6674	5679	6675	5672	6584	6727	5265.99	0.33	0.06	1.62e-08	1.703e-07		5102.97
Cxcl14	3464	3431	3482	4201	7076	6977	4891	6126	5928	5120	7059	6623	5212.54	0.52	0.06	7.822e-19	1.6e-17	3464	3431	3482	4201	4419	4403	4255	4888	4021.48	0.08	0.06	0.1503	0.4661	3464	3431	3482	4201	7466	4899	6372	5568	6111	4539	5568	6272	4967.51	0.37	0.07	6.249e-08	6.058e-07		4733.84
Cacng5	2838	3416	2844	3274	6252	5445	3871	5270	4502	4279	6148	5258	4317.1	0.47	0.06	1.914e-14	2.544e-13	2838	3416	2844	3274	4119	3955	4348	4600	3617.8	0.22	0.06	8.408e-05	0.00119	2838	3416	2844	3274	5259	3640	5032	4355	5267	3939	4695	5050	4028.44	0.28	0.05	1.426e-07	1.306e-06		3987.78
Cpeb2	2803	3190	2734	3193	6000	4871	3817	5426	4172	3742	5862	5407	4139.05	0.46	0.07	5.184e-10	4.414e-09	2803	3190	2734	3193	4061	3784	4069	3720	3406.58	0.15	0.08	0.02722	0.1383	2803	3190	2734	3193	4705	4173	4804	4624	5186	3984	5267	5243	4060.04	0.36	0.07	1.165e-07	1.08e-06		3868.56
Ttc3	49535	54182	52648	58014	111926	94983	67310	90735	80625	73086	104164	89170	74887.5	0.48	0.05	1.506e-19	3.249e-18	49535	54182	52648	58014	66339	63065	64543	76878	59858.6	0.12	0.04	0.001031	0.01008	49535	54182	52648	58014	101730	70472	91762	76509	89455	71295	88103	94090	72789.9	0.36	0.05	1.203e-12	2.199e-11		69178.7
Cplx2	16851	17530	17104	19600	35369	30930	21747	29638	27323	25233	35547	30615	24876.9	0.48	0.06	9.705e-18	1.795e-16	16851	17530	17104	19600	22831	22073	22745	23788	20077	0.14	0.05	0.005841	0.0416	16851	17530	17104	19600	31277	21189	29707	26710	30427	23815	28956	30183	23790.1	0.34	0.04	2.827e-14	6.39e-13		22914.7
Mapt	13732	15750	14496	15620	29730	26579	19300	25659	22349	22259	27858	27267	21107.1	0.5	0.05	5.525e-28	2.789e-26	13732	15750	14496	15620	18305	17905	19190	19996	16681.1	0.12	0.05	0.01658	0.09424	13732	15750	14496	15620	28870	19751	26782	20839	24070	19530	22493	24984	20026	0.34	0.06	6.026e-09	6.686e-08		19271.4
Arf3	12894	15378	14497	15685	26431	24121	17006	23814	20854	21093	26488	24557	19701.9	0.41	0.05	2.337e-16	3.75e-15	12894	15378	14497	15685	20079	18996	19194	21959	17063.9	0.23	0.05	1.079e-07	3.123e-06	12894	15378	14497	15685	26170	18052	25401	21499	24231	19548	21687	22890	19312.3	0.32	0.04	1.481e-16	4.414e-15		18692.7
Tnr	10606	11818	12880	10827	22812	21064	15414	20257	16606	15026	20202	19596	15981.3	0.45	0.07	1.339e-10	1.207e-09	10606	11818	12880	10827	15325	14389	15190	16630	13294.4	0.16	0.08	0.01639	0.0934	10606	11818	12880	10827	19210	15908	19728	17560	19733	16680	19084	17998	15642	0.35	0.07	2.096e-07	1.872e-06		14972.6
Rock2	8874	10652	9112	11081	16559	14566	12048	15540	14227	12717	14840	17637	12864.7	0.33	0.07	1.314e-06	7.539e-06	8874	10652	9112	11081	14310	13496	16157	15075	12127.7	0.33	0.08	1.09e-06	2.563e-05	8874	10652	9112	11081	16196	13674	18219	13185	14957	13869	15129	15455	13066.3	0.3	0.07	1.025e-05	6.921e-05		12686.2
Tns3	5876	5635	7829	6434	16410	14300	9577	11838	10599	9900	13474	8729	9720	0.59	0.12	2.361e-07	1.487e-06	5876	5635	7829	6434	6845	7050	6358	8436	6761.45	-0.05	0.09	0.5405	0.9142	5876	5635	7829	6434	11821	7302	11211	12764	11678	9236	10723	12719	9151.19	0.42	0.1	2.108e-05	0.0001345		8544.21
Tubb3	5337	5049	5506	6171	10032	9628	6250	8600	7885	8104	10923	9869	7563.65	0.43	0.08	1.73e-08	1.238e-07	5337	5049	5506	6171	7337	6996	7460	8556	6449.7	0.22	0.06	0.0001501	0.001955	5337	5049	5506	6171	10988	6677	9589	8399	8600	7067	8123	8609	7304.86	0.31	0.07	2.126e-06	1.613e-05		7106.07
Grip1	4206	4543	3928	4464	7914	7393	5518	6780	6275	5699	7839	7313	5836.19	0.42	0.06	5.999e-14	7.61e-13	4206	4543	3928	4464	5649	5531	5697	6414	4981.67	0.21	0.06	0.0001316	0.001747	4206	4543	3928	4464	7636	5654	7068	6308	6911	6082	6823	6920	5740.78	0.33	0.05	3.524e-10	4.658e-09		5519.55
Sdc4	3732	3760	4975	3905	5863	5023	4451	5755	5219	5688	5681	13141	5482.77	0.29	0.24	0.148	0.3146	3732	3760	4975	3905	6031	5713	7105	6980	5180.82	0.36	0.12	9.728e-05	0.001345	3732	3760	4975	3905	7982	5666	7202	7196	6762	5067	5861	5271	5476.63	0.31	0.11	0.001995	0.008469		5380.07
Nrxn1	3620	4308	3517	4158	8374	6981	4876	7138	5567	5603	7635	6957	5547.22	0.51	0.07	7.23e-14	9.082e-13	3620	4308	3517	4158	5138	4835	4903	4878	4372.69	0.11	0.07	0.08356	0.3142	3620	4308	3517	4158	6624	4721	6977	5604	6286	5181	6606	6941	5233.38	0.34	0.06	1.082e-07	1.009e-06		5051.1
Spag5	3131	3875	3844	3895	6601	7146	6627	6661	4811	4970	5148	5643	5093.43	0.43	0.12	9.061e-05	0.0004009	3131	3875	3844	3895	4210	3942	4541	5882	4098.01	0.09	0.08	0.1745	0.5135	3131	3875	3844	3895	4969	7085	5754	6670	6738	6072	6880	5968	5318.75	0.44	0.13	0.0002183	0.001141		4836.73
Trim67	3594	4068	3461	3850	7053	6371	4462	6184	5168	5055	6600	5474	4978.33	0.38	0.06	1.006e-10	9.181e-10	3594	4068	3461	3850	5228	4890	6186	5518	4529.06	0.28	0.09	0.0001791	0.002272	3594	4068	3461	3850	5810	4232	6272	5449	6660	5186	6191	6005	4937.87	0.3	0.07	3.496e-06	2.552e-05		4815.09
Ankrd50	3290	3660	3857	3428	6541	6044	4079	5866	5170	4596	6026	5925	4746.92	0.38	0.07	5.387e-09	4.096e-08	3290	3660	3857	3428	5121	4623	4804	5824	4254.83	0.26	0.07	8.674e-05	0.001221	3290	3660	3857	3428	6250	4189	6296	5799	6145	4591	5424	5651	4750.77	0.32	0.06	1.542e-07	1.404e-06		4584.17
Ksr1	3074	3695	3386	3335	6223	5569	4295	5385	4844	4825	6724	5206	4592.09	0.42	0.06	3.79e-11	3.627e-10	3074	3695	3386	3335	4052	3963	4524	4964	3822.31	0.14	0.07	0.02584	0.133	3074	3695	3386	3335	6090	4342	6157	5481	5808	4904	5418	5799	4661.57	0.4	0.05	3.462e-15	8.831e-14		4358.66
Cyfip1	2915	3503	3616	3152	6319	5618	4096	5110	4629	4309	6262	5879	4490.63	0.42	0.08	2.265e-08	1.599e-07	2915	3503	3616	3152	4366	4092	4225	5193	3824.03	0.18	0.08	0.006167	0.04348	2915	3503	3616	3152	5997	4283	5054	5721	5796	4450	5455	5429	4497.01	0.36	0.07	3.567e-07	3.072e-06		4270.56
Gm35595	2587	2840	2571	3063	5384	4583	3458	4645	4248	3850	5369	4516	3817.03	0.45	0.05	3.299e-18	6.371e-17	2587	2840	2571	3063	3415	3540	3403	4369	3171.56	0.18	0.06	0.0009934	0.009772	2587	2840	2571	3063	5341	3411	4381	4013	4693	3547	4231	4856	3690.66	0.33	0.06	1.824e-07	1.643e-06		3559.75
Cacna2d3	6273	7380	6091	7383	13219	11000	8514	10743	9859	9303	10986	11026	9080.58	0.39	0.05	1.146e-13	1.416e-12	6273	7380	6091	7383	8706	8419	9332	10010	7829.04	0.19	0.06	0.0003653	0.004178	6273	7380	6091	7383	11759	8925	10860	9430	11485	9437	13420	11615	9258.63	0.37	0.08	2.086e-06	1.585e-05		8722.75
Glns-ps1	24890	24317	26710	25430	53031	52625	34904	42112	42594	37942	50302	36361	36555.6	0.52	0.08	2.538e-10	2.22e-09	24890	24317	26710	25430	28936	29331	27817	37540	27805	0.05	0.07	0.4067	0.8142	24890	24317	26710	25430	49655	29078	45107	40410	41338	36885	40605	47990	35001.6	0.38	0.08	2.023e-07	1.811e-06		33120.7
Pam	8418	8913	11356	8691	19257	16201	12146	15572	14182	13014	18744	15466	13116	0.47	0.09	2.83e-08	1.972e-07	8418	8913	11356	8691	10953	10695	10593	13268	10258.7	0.05	0.09	0.5479	0.9188	8418	8913	11356	8691	18503	12505	15867	18247	17038	12662	14986	17570	13335	0.43	0.09	1.951e-06	1.492e-05		12236.6
Nectin3	3943	3451	6235	3012	8665	5943	5926	8211	6229	6059	8874	6521	5932.37	0.45	0.16	0.002128	0.007455	3943	3451	6235	3012	5596	5852	5756	7017	5043.84	0.12	0.17	0.2315	0.6084	3943	3451	6235	3012	7736	5693	7035	9369	8338	6118	6307	7662	6078.02	0.38	0.19	0.01804	0.05892		5684.74
Trim8	3247	3385	3412	3493	6385	5694	3874	5892	4752	4792	5741	5766	4577.39	0.41	0.06	2.694e-12	2.894e-11	3247	3385	3412	3493	4752	4165	4467	4300	3862.67	0.15	0.08	0.03137	0.1538	3247	3385	3412	3493	5627	4100	6099	5561	5807	5022	5798	6139	4679.34	0.39	0.06	7.599e-11	1.084e-09		4373.13
Usp46	2850	3038	2977	3571	6752	5251	3845	5329	4542	4278	5999	5152	4327.27	0.47	0.06	2.044e-13	2.469e-12	2850	3038	2977	3571	4084	3769	3922	4354	3521.69	0.15	0.05	0.003594	0.0281	2850	3038	2977	3571	5255	3923	4995	4740	4989	3901	5101	5650	4140.12	0.33	0.06	1.857e-07	1.671e-06		3996.36
Acap3	4936	5153	4867	5440	9000	9213	6561	8101	7049	7095	8198	8573	6850.52	0.4	0.06	5.366e-13	6.206e-12	4936	5153	4867	5440	6385	6440	6296	8729	5924.6	0.2	0.07	0.001233	0.01162	4936	5153	4867	5440	8877	6925	8983	7371	7964	7479	8086	7879	6837.52	0.34	0.06	1.12e-09	1.378e-08		6537.55
Cat	2433	2428	3291	2514	4739	4800	2989	4291	3919	3422	4768	4263	3559.3	0.37	0.09	5.218e-05	0.0002395	2433	2428	3291	2514	3648	3450	3373	4379	3141.45	0.19	0.1	0.02323	0.1224	2433	2428	3291	2514	4593	3360	4181	5153	5742	3402	4421	4488	3725.73	0.38	0.11	0.0002614	0.001345		3475.49
Cyfip2	35293	38585	36676	38690	74175	66690	46921	63616	54019	52420	70296	67389	52192.4	0.47	0.05	1.498e-19	3.238e-18	35293	38585	36676	38690	46846	44106	46711	53513	42013.6	0.13	0.04	0.001979	0.0172	35293	38585	36676	38690	68477	45053	63038	54987	62555	50762	59228	63307	50021.8	0.34	0.05	8.051e-14	1.725e-12		48075.9
Bcr	8032	8278	8199	8058	15653	14532	10763	13985	11582	11916	14057	14504	11333.9	0.46	0.06	2.208e-16	3.553e-15	8032	8278	8199	8058	10475	9427	10604	11346	9198.5	0.13	0.06	0.03304	0.16	8032	8278	8199	8058	14945	10235	15371	12109	13351	11391	12293	13360	11006.5	0.35	0.06	2.146e-09	2.531e-08		10512.9
Scrt1	5700	5975	5406	7196	12595	10880	7880	10785	9096	8751	12714	10571	8682.9	0.52	0.07	1.504e-15	2.241e-14	5700	5975	5406	7196	7477	7197	7102	7232	6597.39	0.04	0.07	0.4889	0.8807	5700	5975	5406	7196	10823	7681	10786	9009	10335	8090	10262	11050	8283.87	0.38	0.06	9.614e-10	1.194e-08		7854.72
Dusp26	5163	5762	5712	6486	10486	9637	6789	9139	8889	8114	9964	9761	7787.12	0.41	0.05	1.118e-16	1.852e-15	5163	5762	5712	6486	7970	7250	7928	8677	6758.55	0.23	0.05	1.113e-06	2.611e-05	5163	5762	5712	6486	10166	6458	9953	8588	9584	7767	8743	9292	7593.85	0.3	0.05	4.233e-11	6.255e-10		7379.84
Gprasp2	4345	4975	4593	5235	9709	8587	6184	7982	7122	6136	9086	7576	6596.22	0.45	0.06	1.46e-15	2.176e-14	4345	4975	4593	5235	5935	5574	5668	7247	5365.27	0.12	0.05	0.008134	0.05445	4345	4975	4593	5235	8749	6422	7882	6830	8457	6275	8610	7851	6505.8	0.37	0.06	1.696e-10	2.33e-09		6155.76
Qpct	4205	4137	4571	4769	9194	7663	5520	7102	6639	6151	9091	7800	6212.17	0.48	0.07	4.258e-12	4.471e-11	4205	4137	4571	4769	5363	5557	5079	6761	4985.62	0.12	0.07	0.04208	0.1923	4205	4137	4571	4769	8444	5364	6996	7259	7050	5741	6825	8103	5957.76	0.34	0.07	1.223e-06	9.718e-06		5718.52
Rgl1	3555	3866	3957	4398	7264	6592	5147	6251	5833	5913	6631	7537	5441.75	0.45	0.06	5.201e-13	6.031e-12	3555	3866	3957	4398	4588	4455	5240	5874	4426.56	0.12	0.06	0.03877	0.1809	3555	3866	3957	4398	7568	5219	7558	6105	6740	5283	5913	6145	5369.34	0.37	0.05	7.597e-12	1.257e-10		5079.22
Gabra3	3096	3407	3310	4032	7265	5898	4318	6504	5410	4769	6938	5986	4917.04	0.51	0.06	7.076e-16	1.082e-14	3096	3407	3310	4032	4467	4075	4052	4910	3863.46	0.11	0.06	0.02874	0.144	3096	3407	3310	4032	6534	4205	5833	5015	5752	4246	5298	6079	4598.67	0.32	0.06	1.915e-07	1.72e-06		4459.72
Myo5a	25074	28815	25420	27575	54767	49444	34566	45757	38321	36240	50984	45681	37416.8	0.48	0.06	1.034e-16	1.717e-15	25074	28815	25420	27575	33164	32044	34813	35170	29930.2	0.11	0.06	0.0372	0.1754	25074	28815	25420	27575	46156	35077	45613	38800	44532	35315	43943	46421	35963	0.34	0.05	2.338e-11	3.594e-10		34436.7
Pfkm	16314	16992	17579	18396	31395	31005	21299	27229	26696	24506	31047	29824	23736.2	0.44	0.05	3.107e-17	5.443e-16	16314	16992	17579	18396	21748	21298	21174	28185	19886.4	0.17	0.06	0.001559	0.01413	16314	16992	17579	18396	31541	20560	29486	25472	28849	24455	26325	27948	23048.2	0.32	0.05	1.336e-12	2.433e-11		22223.6
Khdrbs3	10667	11599	10997	13663	21948	19526	14348	18856	17812	16506	19398	18992	15783	0.41	0.05	7.652e-19	1.569e-17	10667	11599	10997	13663	14321	15011	15885	17552	13497.8	0.19	0.06	0.0004266	0.004775	10667	11599	10997	13663	24128	15052	21799	16068	17896	15522	17603	18829	15692.9	0.33	0.07	4.208e-06	3.027e-05		14991.3
Chn1	9876	10548	9903	12031	21103	18753	13019	17960	17039	14187	19851	17781	14730.7	0.47	0.06	1.534e-17	2.774e-16	9876	10548	9903	12031	12696	12933	13263	14941	11865.4	0.12	0.05	0.007442	0.05068	9876	10548	9903	12031	20245	13469	18239	15350	16734	14027	16680	18158	14209.9	0.34	0.05	2.647e-10	3.564e-09		13602
Slc2a3	6758	7787	6382	7769	14483	12614	9214	12158	11156	10454	11869	11023	9874.91	0.45	0.06	3.284e-14	4.258e-13	6758	7787	6382	7769	9377	8578	8713	10677	8133.23	0.15	0.06	0.005347	0.03877	6758	7787	6382	7769	13713	9007	13891	9280	10627	10086	11468	11818	9613.86	0.33	0.08	2.267e-05	0.000144		9207.33
Fbxw7	4780	5465	4894	5826	10009	8419	6618	8522	7871	7171	9625	9225	7171.21	0.44	0.05	5.286e-18	9.999e-17	4780	5465	4894	5826	6737	6188	7056	7577	5976.82	0.17	0.05	0.0007513	0.00773	4780	5465	4894	5826	8972	6663	8815	7197	8086	7448	8370	8915	6948.45	0.32	0.06	2e-08	2.076e-07		6698.83
Rnf38	3687	4620	3957	4632	7764	7030	5654	7369	5592	5402	7380	6860	5675.79	0.4	0.06	1.566e-12	1.724e-11	3687	4620	3957	4632	5621	5579	5508	6110	4889.22	0.21	0.06	0.0001365	0.001801	3687	4620	3957	4632	6673	5430	6438	6304	6923	5953	7044	7110	5600.27	0.32	0.06	4.014e-07	3.426e-06		5388.43
Pon2	3161	2852	5086	3204	7320	6558	4601	6355	5617	4664	7069	5876	5046.74	0.46	0.13	0.0001612	0.0006842	3161	2852	5086	3204	4573	4146	3844	4919	3941.61	0.03	0.14	0.7578	0.9695	3161	2852	5086	3204	6686	4576	5932	8674	7473	4783	6031	6491	5248.1	0.44	0.15	0.000941	0.004309		4745.48
Cgnl1	2350	1790	4200	1710	6082	6842	4189	4543	3724	3935	4856	4670	3950.32	0.54	0.24	0.008979	0.0277	2350	1790	4200	1710	3082	3205	3112	3815	2887.18	0.05	0.17	0.6212	0.9627	2350	1790	4200	1710	4351	3222	4477	6268	5007	3737	3856	4803	3712.03	0.34	0.23	0.05791	0.1584		3516.51
Pls3	4650	4437	5008	5511	9912	8831	6007	8341	7712	6826	9286	7517	6802.21	0.46	0.07	9.341e-13	1.048e-11	4650	4437	5008	5511	6320	6285	6201	7744	5678.55	0.19	0.07	0.001416	0.01307	4650	4437	5008	5511	8529	5986	7668	7252	7591	6011	7452	8239	6369.88	0.27	0.06	6.227e-06	4.372e-05		6283.55
Lsamp	12888	14097	13101	14643	28477	23740	16673	23666	20725	19002	26807	23079	19147.2	0.48	0.06	2.345e-17	4.17e-16	12888	14097	13101	14643	17523	16826	16746	17787	15286.1	0.11	0.05	0.03091	0.152	12888	14097	13101	14643	23549	16605	22925	19667	23078	18236	22901	23842	18300.8	0.33	0.05	4.434e-11	6.547e-10		17578
Cep170b	10405	10357	10358	10854	19089	17579	12492	17192	14737	15226	18941	18234	14250	0.41	0.06	5.423e-13	6.267e-12	10405	10357	10358	10854	14216	12851	14101	14738	12085.5	0.18	0.06	0.002155	0.01846	10405	10357	10358	10854	19757	12639	17968	15078	17389	14835	16271	17112	14045	0.33	0.05	1.224e-09	1.497e-08		13460.1
Nsg1	5745	6164	5849	7183	11957	10848	7155	10290	9682	8523	11936	10451	8558.58	0.44	0.06	6.484e-13	7.445e-12	5745	6164	5849	7183	8306	7830	7783	9319	7159.54	0.19	0.05	8.927e-05	0.001251	5745	6164	5849	7183	11656	7241	10385	8649	9905	7965	9508	10421	8160.4	0.29	0.06	3.649e-07	3.137e-06		7959.51
Slc32a1	4030	4475	4251	4436	8270	8061	5203	6650	6594	6531	7746	8125	6029.73	0.48	0.07	4.609e-12	4.816e-11	4030	4475	4251	4436	5437	5120	5496	6038	4849.98	0.14	0.05	0.005365	0.03889	4030	4475	4251	4436	8138	4780	7684	6463	6928	5787	6264	6795	5674.51	0.3	0.06	2.215e-07	1.968e-06		5518.07
Sgsm2	2595	2771	2825	2888	4876	4595	3303	4266	3846	3845	4435	4189	3618.69	0.34	0.05	2.023e-14	2.684e-13	2595	2771	2825	2888	3664	3410	3666	4599	3245.89	0.22	0.06	7.969e-05	0.001137	2595	2771	2825	2888	4933	3738	5169	4477	4690	3890	4270	4079	3762.9	0.36	0.05	1.476e-11	2.341e-10		3542.49
Ywhah	9005	9761	9374	11025	18215	15868	11304	15786	14256	13144	18554	15736	13130.5	0.4	0.05	2.465e-13	2.951e-12	9005	9761	9374	11025	12908	12377	12641	13836	11208.4	0.18	0.05	8.269e-05	0.001173	9005	9761	9374	11025	18099	12472	16488	15011	15555	12394	14903	17115	13076	0.33	0.05	3.51e-10	4.642e-09		12471.6
Stmn2	6109	5872	5896	7456	11772	10433	7141	10258	9140	8664	12042	9695	8466.17	0.39	0.07	9.795e-09	7.249e-08	6109	5872	5896	7456	8799	8547	8697	10273	7568.38	0.28	0.07	3.525e-06	7.277e-05	6109	5872	5896	7456	11639	6922	10800	8567	9516	7833	9193	9920	8089.25	0.24	0.07	0.0003729	0.001859		8041.27
Arhgdia	4227	4283	5493	4320	8402	8400	5749	7326	6557	6637	7483	8811	6314.67	0.43	0.09	1.789e-06	1.007e-05	4227	4283	5493	4320	6137	5529	5933	6770	5271.28	0.14	0.09	0.05846	0.2439	4227	4283	5493	4320	8407	5776	8150	8597	8072	5777	6466	7163	6222.9	0.34	0.1	0.0001947	0.00103		5936.28
Rtn4rl1	4279	4440	4591	4623	9584	8326	5592	7751	6861	6790	7786	7863	6353.58	0.5	0.06	6.223e-17	1.058e-15	4279	4440	4591	4623	5342	5171	5598	6035	4958.53	0.08	0.06	0.1372	0.4393	4279	4440	4591	4623	8370	5152	8036	6417	6871	6361	6880	7959	5999.83	0.33	0.07	1.311e-06	1.033e-05		5770.65
Mdga1	2985	3582	3373	3538	7176	6247	4705	6013	5310	5156	5628	6141	4850.41	0.53	0.06	2.34e-22	6.587e-21	2985	3582	3373	3538	3620	3310	3839	4113	3516.89	-0.06	0.06	0.2709	0.6635	2985	3582	3373	3538	7148	5172	7039	4504	5188	5022	5653	5987	4793.02	0.44	0.09	7.172e-07	5.896e-06		4386.77
Snhg11	23484	35934	22026	34010	55578	60817	53338	52609	38506	36841	46383	47761	41211.2	0.5	0.13	7.621e-05	0.0003409	23484	35934	22026	34010	32164	32207	35350	38577	31259.8	0.04	0.09	0.5979	0.9491	23484	35934	22026	34010	33688	51146	43760	42920	52180	48057	55231	48725	40256.6	0.37	0.15	0.00553	0.021		37575.8
Lactbl1	10420	12391	10367	11844	21460	19531	15512	18780	15780	15828	18189	18694	15350.2	0.43	0.05	2.814e-15	4.091e-14	10420	12391	10367	11844	14236	13568	12536	16687	12577.8	0.11	0.06	0.05142	0.2225	10420	12391	10367	11844	17225	14603	19711	17256	18707	17537	20266	18725	15383.3	0.37	0.07	1.537e-07	1.4e-06		14437.1
Atp1b3	4014	3687	8123	3201	11399	8509	6579	9827	7156	7498	10296	8318	7152.25	0.48	0.23	0.01469	0.04305	4014	3687	8123	3201	6360	6306	5835	6897	5511.65	0.05	0.18	0.5682	0.9328	4014	3687	8123	3201	9587	6580	8795	12383	9298	6815	7591	9524	7242.38	0.38	0.24	0.03736	0.1099		6635.43
Csnk1e	4952	5156	4979	5524	9272	8757	6523	8307	7369	7016	8976	9617	7021.8	0.42	0.06	4.498e-13	5.248e-12	4952	5156	4979	5524	6278	6000	6538	7342	5772.98	0.12	0.05	0.01175	0.07246	4952	5156	4979	5524	9982	6993	8667	8185	8926	6977	7919	8460	7036.81	0.37	0.05	4.024e-14	8.967e-13		6610.53
Hmgn3	3876	4290	4686	5055	8303	7356	5229	7491	6619	6013	8575	7135	6044.35	0.41	0.06	4.17e-12	4.381e-11	3876	4290	4686	5055	5773	5701	5831	6176	5104.56	0.16	0.06	0.007102	0.04879	3876	4290	4686	5055	7137	5298	7071	7273	8507	5880	7278	7598	5996.62	0.34	0.07	1.311e-06	1.033e-05		5715.18
Klhl8	2824	2999	2729	2988	5222	4532	3385	4458	4247	3994	4617	4376	3776.81	0.34	0.05	3.351e-11	3.225e-10	2824	2999	2729	2988	3935	3619	3986	4818	3426.53	0.26	0.06	7.181e-06	0.0001365	2824	2999	2729	2988	5065	3335	5235	4005	4371	4179	4541	4505	3801.26	0.3	0.06	2.447e-06	1.836e-05		3668.2
Psap	56108	58189	68924	57168	110160	108833	73751	92865	86730	85555	105020	99862	81537.9	0.41	0.07	1.67e-08	1.196e-07	56108	58189	68924	57168	76957	72784	69749	96722	68590.6	0.13	0.08	0.06738	0.2699	56108	58189	68924	57168	110639	73877	101101	107638	108992	81821	92815	94664	82078.2	0.36	0.08	1.677e-06	1.3e-05		77402.2
Cbx6	13111	13717	13593	14094	24642	23286	16816	21973	19117	18631	20784	20645	17948.5	0.36	0.05	3.975e-13	4.664e-12	13111	13717	13593	14094	19120	18105	19144	21700	16304.6	0.28	0.05	3.527e-09	1.364e-07	13111	13717	13593	14094	23537	15782	23209	20148	21133	18036	19561	20181	17580.6	0.26	0.05	1.071e-08	1.153e-07		17277.9
Ncor2	12627	13957	13531	12870	24705	23356	17532	22191	18092	18954	22256	24633	18259.5	0.44	0.07	1.839e-11	1.819e-10	12627	13957	13531	12870	16603	16115	17466	17364	14919	0.12	0.07	0.06281	0.257	12627	13957	13531	12870	21290	16709	24373	20487	20643	18912	21662	22122	17830.4	0.34	0.06	4.117e-08	4.086e-07		17003
Wnk2	6402	6397	5862	6721	11205	11395	8575	10051	8577	8507	11596	11414	8671.42	0.42	0.07	5.21e-10	4.431e-09	6402	6397	5862	6721	7930	7545	8450	8505	7148.09	0.12	0.07	0.04326	0.1963	6402	6397	5862	6721	11191	8041	10561	9631	10734	9143	10447	10688	8599.31	0.36	0.05	1.285e-11	2.062e-10		8139.61
Stx7	5148	5553	5415	6819	11637	9655	6750	9330	8766	7755	11001	9558	7872.28	0.44	0.07	6.626e-12	6.806e-11	5148	5553	5415	6819	7301	7191	7170	7676	6449.14	0.13	0.06	0.0225	0.1195	5148	5553	5415	6819	10684	6986	9348	8821	8933	7061	9416	9995	7629.72	0.33	0.06	2.72e-07	2.386e-06		7317.05
Rgs7bp	4837	5338	5112	5869	11414	9792	6941	9280	8059	7317	10418	9195	7554.82	0.52	0.05	7.444e-22	1.996e-20	4837	5338	5112	5869	6493	6056	6262	6269	5729.55	0.03	0.06	0.5436	0.916	4837	5338	5112	5869	9627	6785	9197	7225	8872	6939	8338	9877	7134.33	0.35	0.07	6.152e-08	5.972e-07		6806.23
Snph	4997	5445	4936	5615	9622	9051	6569	8547	7041	7614	8281	8468	7010.88	0.39	0.05	1.763e-13	2.143e-12	4997	5445	4936	5615	6975	6655	6934	7993	6099.51	0.22	0.05	1.09e-06	2.563e-05	4997	5445	4936	5615	9803	6749	9327	6995	7909	6973	7753	8114	6878.04	0.29	0.06	3.02e-06	2.228e-05		6662.81
Nucb1	4373	4127	5873	4042	8338	8276	6108	6896	6627	6672	7618	7264	6215.9	0.38	0.1	0.0001158	0.0005042	4373	4127	5873	4042	5931	5678	5947	7537	5365.08	0.15	0.11	0.08487	0.3177	4373	4127	5873	4042	8094	5762	8486	8956	8191	6690	7008	7283	6404.09	0.37	0.11	0.0002651	0.001361		5995.02
Ahdc1	4165	4310	4318	3972	8402	7197	5020	6625	5554	6080	7039	7109	5665.73	0.4	0.07	4.927e-08	3.348e-07	4165	4310	4318	3972	5616	5249	5844	5954	4870.79	0.18	0.08	0.007112	0.04883	4165	4310	4318	3972	7167	4797	7123	6522	6684	5990	6524	7278	5596.93	0.32	0.07	3.013e-06	2.223e-05		5377.82
Sacs	2785	3486	2488	3303	5863	4993	3942	5684	3730	3642	4925	4136	3970.6	0.35	0.1	0.000168	0.0007115	2785	3486	2488	3303	4210	3794	4142	4669	3546.95	0.23	0.08	0.001233	0.01162	2785	3486	2488	3303	4089	4063	4832	4510	4986	4210	5560	5154	4032.9	0.32	0.1	0.0006714	0.003173		3850.15
Spock2	31449	34870	31960	35092	62443	57824	40849	54885	47909	46950	61338	57510	45662.4	0.44	0.05	3.391e-20	7.767e-19	31449	34870	31960	35092	41140	39938	42980	46811	37556.9	0.13	0.05	0.002483	0.02079	31449	34870	31960	35092	62679	40699	59031	48150	53846	43561	49646	54848	44264	0.32	0.05	2.95e-10	3.947e-09		42494.5
Sparcl1	23546	24781	25376	25169	46499	45744	30440	40024	35498	33827	46772	44262	34185.8	0.45	0.06	3.363e-13	3.973e-12	23546	24781	25376	25169	30687	30112	30832	35603	27918.7	0.13	0.05	0.007363	0.05027	23546	24781	25376	25169	45712	29902	41608	36484	40709	32058	36339	40464	32648.3	0.31	0.05	2.095e-09	2.475e-08		31584.3
Thra	22365	22545	23739	25249	43904	40515	27965	39664	34075	33809	44574	40880	32357.5	0.45	0.06	4.673e-16	7.279e-15	22365	22545	23739	25249	28729	29010	28910	31848	26256.8	0.11	0.05	0.0295	0.1469	22365	22545	23739	25249	42065	27502	40564	36722	37835	31078	38265	39173	31389.8	0.33	0.05	3.341e-12	5.804e-11		30001.4
Gaa	11281	11126	13423	10681	22199	22156	15510	19323	16837	17821	19425	20427	16280.1	0.46	0.08	1.262e-08	9.166e-08	11281	11126	13423	10681	14199	12838	13711	16804	12876.7	0.06	0.08	0.3926	0.8031	11281	11126	13423	10681	21561	14601	20771	20593	19461	16737	16987	19602	15982.3	0.37	0.08	6.218e-06	4.367e-05		15046.4
Nefh	8441	8437	7256	9025	15069	12769	10213	13213	11798	11770	14205	13510	11044	0.38	0.06	2.787e-10	2.43e-09	8441	8437	7256	9025	11838	11271	12289	12777	10003.7	0.29	0.07	6.386e-06	0.0001229	8441	8437	7256	9025	14671	9903	14743	10069	12224	10550	11768	12346	10532.2	0.22	0.08	0.003086	0.01249		10526.6
Pxdn	2317	2192	6424	2033	8255	7558	5863	7606	5242	5594	5783	4990	5167.4	0.51	0.28	0.02293	0.06391	2317	2192	6424	2033	4336	3728	4300	5374	3795.64	0.04	0.2	0.6238	0.9634	2317	2192	6424	2033	5275	4255	6103	10568	6931	5001	6166	6057	5116.59	0.34	0.29	0.08275	0.2129		4693.21
Cux2	3410	3423	3312	3897	6469	6418	4758	5456	5049	4657	6255	5982	4799.27	0.43	0.06	1.126e-13	1.392e-12	3410	3423	3312	3897	4462	4109	4322	4915	3931.63	0.12	0.05	0.02177	0.1166	3410	3423	3312	3897	6199	4250	5373	5311	5791	5009	6044	5966	4711.65	0.34	0.06	3.712e-08	3.716e-07		4480.85
Epb41l3	16749	17905	16950	19014	33827	29947	21992	29025	25730	23724	32865	29927	24127.4	0.43	0.05	5.275e-21	1.3e-19	16749	17905	16950	19014	21865	21841	22967	24790	20004.8	0.15	0.05	0.0008754	0.008784	16749	17905	16950	19014	31974	22168	29609	24600	28846	22909	27256	28570	23274.7	0.31	0.05	7.116e-12	1.183e-10		22469
Slc4a8	10494	12941	10223	11233	22136	19199	14548	18911	15601	14413	20436	19146	15336.1	0.43	0.07	2.612e-10	2.283e-09	10494	12941	10223	11233	14691	13937	14782	15247	12786.2	0.15	0.07	0.02075	0.1123	10494	12941	10223	11233	17689	13433	17671	16704	18934	15962	19088	18604	14889.2	0.31	0.07	7.143e-06	4.964e-05		14337.2
Sept11	4297	4791	4370	4798	8531	8081	5883	7665	6551	6508	7782	7470	6232.36	0.43	0.04	6.5e-26	2.588e-24	4297	4791	4370	4798	5804	5441	5930	6554	5178.57	0.15	0.05	0.001259	0.01184	4297	4791	4370	4798	7859	5689	8062	6355	6913	6305	7200	7457	6025.35	0.31	0.05	6.423e-09	7.094e-08		5812.09
Gnal	2979	3394	2877	3804	6798	5702	3904	5528	4868	4216	6368	5198	4491.34	0.45	0.07	5.508e-10	4.674e-09	2979	3394	2877	3804	3980	4228	4289	4456	3700.24	0.15	0.07	0.01768	0.09918	2979	3394	2877	3804	5867	4069	5159	4476	5193	3932	5021	5773	4264.37	0.29	0.07	3.989e-05	0.0002419		4151.98
Basp1	10273	11198	10438	12345	20833	18732	13131	17945	16501	14135	23186	18932	15172.5	0.44	0.07	1.27e-09	1.034e-08	10273	11198	10438	12345	14653	14412	16091	10937	12461.3	0.1	0.11	0.2459	0.6291	10273	11198	10438	12345	18809	13173	18311	16154	19059	15091	18453	19332	14814.6	0.34	0.05	9.807e-11	1.386e-09		14149.5
Kcnc3	5671	6159	5280	6193	10160	9404	7714	9680	7803	8018	9902	9734	7792.19	0.39	0.05	1.047e-12	1.172e-11	5671	6159	5280	6193	8145	7551	7406	7702	6684.13	0.17	0.07	0.00964	0.06231	5671	6159	5280	6193	9709	7629	10040	7927	9380	8611	9484	9141	7755.84	0.32	0.06	2.618e-07	2.3e-06		7410.72
Dnttip2	4164	4987	4099	5243	6298	5021	4652	5688	6443	5559	5963	5444	5231.5	0.05	0.09	0.5456	0.8181	4164	4987	4099	5243	8005	7321	7728	9780	6239.31	0.6	0.07	3.171e-21	5.192e-19	4164	4987	4099	5243	9114	5750	8259	5576	6515	5811	6472	6567	5892.29	0.23	0.09	0.006481	0.02416		5787.7
Pdlim5	2851	2935	3525	2806	6354	5105	4090	5339	4526	4149	5488	5343	4256.75	0.47	0.08	1.224e-09	9.984e-09	2851	2935	3525	2806	3873	3444	3543	4215	3365.86	0.07	0.09	0.3302	0.737	2851	2935	3525	2806	5520	3685	5147	5179	5167	3973	4561	5293	4108.8	0.34	0.08	1.578e-05	0.0001028		3910.47
6430548M08Rik	33990	36406	35553	37597	64601	62944	43533	56872	52201	51171	63619	63874	48916.8	0.42	0.05	1.254e-15	1.88e-14	33990	36406	35553	37597	44980	43459	46692	51463	40738.5	0.15	0.05	0.0006002	0.006392	33990	36406	35553	37597	70119	44509	62719	52057	57629	47197	52557	56353	47593.5	0.31	0.05	6.462e-09	7.128e-08		45749.6
Syt9	5146	5581	5774	5616	10344	9581	6831	8928	8163	7378	10130	9198	7518.63	0.42	0.05	1.477e-16	2.421e-15	5146	5581	5774	5616	7088	7079	6615	8674	6351.82	0.17	0.06	0.003098	0.02491	5146	5581	5774	5616	9426	6462	9185	8070	9535	7166	8661	8650	7250.22	0.29	0.05	6.202e-10	7.902e-09		7040.22
Tceal3	3600	3762	3912	4359	7173	6285	4601	5865	5898	5415	8026	6623	5310.76	0.42	0.07	7.368e-09	5.527e-08	3600	3762	3912	4359	5145	5003	4691	5744	4462.67	0.17	0.06	0.001557	0.01412	3600	3762	3912	4359	7179	4585	6739	5479	5962	5129	5874	6312	5104.28	0.29	0.05	8.676e-08	8.218e-07		4959.24
2900097C17Rik	13390	16004	14325	15775	30639	25813	18148	24217	22428	20190	28001	23389	20416.6	0.44	0.06	6.275e-15	8.749e-14	13390	16004	14325	15775	18569	17142	18027	19632	16420.1	0.09	0.05	0.07103	0.2808	13390	16004	14325	15775	25117	17994	24887	22788	25851	19567	23416	25981	19882.4	0.34	0.05	1.154e-11	1.866e-10		18906.4
Gnaq	5082	5685	5095	5809	10380	9170	6416	9790	7782	7344	10057	9269	7436.03	0.44	0.06	8.971e-15	1.23e-13	5082	5685	5095	5809	6955	6434	6542	7000	6010.43	0.09	0.06	0.07601	0.2948	5082	5685	5095	5809	9689	6744	9673	7709	9310	7183	8838	8989	7279.65	0.34	0.05	1.842e-13	3.773e-12		6908.7
Mllt11	4117	4749	4399	5273	7775	7127	5612	7002	6533	5867	7898	7154	5982.93	0.33	0.04	2.27e-14	2.992e-13	4117	4749	4399	5273	6569	6247	6283	6933	5479.59	0.26	0.05	1.811e-07	5.019e-06	4117	4749	4399	5273	8532	5562	7791	6707	7365	5876	6757	7167	6028.13	0.28	0.05	1.664e-09	2.001e-08		5830.22
Calm1	68526	75778	74307	91806	158837	131759	93439	127955	115575	103473	148376	129396	106609	0.45	0.06	2.498e-13	2.988e-12	68526	75778	74307	91806	98058	96648	92185	109168	87066.1	0.13	0.06	0.01276	0.07712	68526	75778	74307	91806	142892	95019	126444	110240	124119	93055	119870	130189	101520	0.29	0.06	5.1e-07	4.292e-06		98398.3
Prkacb	15969	16878	16757	18638	33502	29381	20590	27837	25684	22406	33547	29503	23516.5	0.45	0.06	6.311e-14	7.977e-13	15969	16878	16757	18638	21219	20990	20735	22950	19047.4	0.11	0.05	0.01444	0.08475	15969	16878	16757	18638	30454	20992	27577	24542	27198	22108	26761	30205	22582.8	0.31	0.05	6.518e-09	7.183e-08		21715.5
Pfn2	13556	14772	14721	18022	32884	27641	18523	25411	24461	20609	32242	22664	21412.4	0.48	0.08	2.596e-09	2.047e-08	13556	14772	14721	18022	18808	18585	17684	19443	16758.7	0.07	0.06	0.2084	0.5714	13556	14772	14721	18022	24747	17192	23864	24112	24820	20237	26762	27749	20320.2	0.32	0.07	8.572e-06	5.872e-05		19497.1
Fbxl16	9759	10605	10184	11448	19718	17564	12579	17141	14395	14710	18715	17958	14174.6	0.41	0.05	1.034e-17	1.907e-16	9759	10605	10184	11448	13836	12793	12525	14899	11847.8	0.14	0.05	0.001428	0.01314	9759	10605	10184	11448	19074	12660	17727	15317	17121	14202	16158	17523	13939.9	0.32	0.04	1.337e-14	3.193e-13		13320.7
Reep5	9333	9402	10717	11022	20729	17773	12070	17199	15433	14639	19733	16920	14149.2	0.47	0.06	2.667e-14	3.492e-13	9333	9402	10717	11022	12282	11545	11786	14576	11191.6	0.08	0.06	0.1499	0.4654	9333	9402	10717	11022	18716	12373	16358	15231	16604	12579	16015	17718	13467.9	0.32	0.06	1.853e-07	1.667e-06		12936.2
Strip2	6464	7463	6911	8055	14345	12418	9882	12870	10109	10386	11399	10893	9844.28	0.43	0.06	7.041e-14	8.858e-13	6464	7463	6911	8055	8962	8892	8484	10564	8106.65	0.13	0.05	0.003317	0.02627	6464	7463	6911	8055	11921	8495	11845	9971	11212	10445	12248	12508	9553.55	0.31	0.06	8.543e-07	6.93e-06		9168.16
Gm4792	4364	5463	4782	6531	9313	8985	6717	7820	7930	6272	8776	8628	6949.54	0.36	0.07	6.054e-07	3.625e-06	4364	5463	4782	6531	6711	7094	6499	9132	6187.77	0.22	0.08	0.002435	0.02047	4364	5463	4782	6531	9703	6873	8218	7419	9263	6598	7934	7840	6895.54	0.29	0.07	3.145e-05	0.0001943		6677.62
Tpcn1	3402	3703	4436	3710	7656	7312	5143	6706	5431	5337	6628	6071	5313.27	0.46	0.08	5.646e-10	4.789e-09	3402	3703	4436	3710	4217	4405	4476	5581	4193.34	0.05	0.08	0.4433	0.8447	3402	3703	4436	3710	6267	4731	6510	6610	6585	5290	6250	6521	5199.06	0.36	0.08	9.482e-07	7.646e-06		4901.89
Fermt2	2579	3221	3492	3012	5389	5418	3467	5001	4086	4024	4614	7340	4186.73	0.4	0.13	0.001078	0.003989	2579	3221	3492	3012	4056	3789	4122	4477	3544.34	0.17	0.08	0.0189	0.1045	2579	3221	3492	3012	5014	4413	5050	4935	4604	3897	4715	4754	4054.3	0.3	0.08	0.0001535	0.0008303		3928.46
Lhx2	2937	2767	3557	2880	6076	5510	3698	5481	4282	4408	6189	4134	4203.36	0.43	0.1	7.042e-06	3.669e-05	2937	2767	3557	2880	3755	3829	3571	4106	3395.63	0.08	0.09	0.2776	0.6723	2937	2767	3557	2880	5806	3598	5449	4909	4892	4101	5016	5551	4168.49	0.36	0.09	1.214e-05	8.078e-05		3922.49
Chrna6	8776	9300	8770	10404	18339	15860	11113	14917	13831	12374	16384	14133	12500.4	0.4	0.05	1.551e-14	2.075e-13	8776	9300	8770	10404	11687	11557	11526	14973	10693.6	0.18	0.05	0.000358	0.004106	8776	9300	8770	10404	17438	12059	15148	13056	14731	11303	13287	14727	12108.9	0.28	0.06	2.239e-06	1.691e-05		11767.6
Gabrg2	6937	8428	7318	9539	16405	13424	9888	13911	12126	11179	15548	13433	11163.4	0.47	0.06	2.729e-14	3.566e-13	6937	8428	7318	9539	9590	9880	9633	10047	8819.38	0.07	0.07	0.2704	0.6628	6937	8428	7318	9539	14369	10243	13285	11014	13128	10005	12944	14271	10659.9	0.32	0.07	1.904e-06	1.458e-05		10214.2
Fbln1	7137	2209	11071	257	17852	5542	13323	17961	9420	16613	17869	12259	10657.2	0.44	0.49	0.1018	0.2313	7137	2209	11071	257	13113	11951	11145	15854	8868.86	0.09	0.31	0.2602	0.6506	7137	2209	11071	257	16637	10400	15467	17631	14622	13128	7588	15172	10547.3	0.33	0.43	0.1093	0.2665		10024.5
Dbp	6826	7007	7623	7313	15937	14664	10091	10583	12136	8393	16520	11779	10394.3	0.51	0.11	1.612e-06	9.133e-06	6826	7007	7623	7313	8025	7850	7732	8681	7585.47	-0.04	0.06	0.4814	0.8757	6826	7007	7623	7313	11553	8151	10234	12789	14394	10650	13569	14070	10066.3	0.39	0.11	8.371e-05	0.000476		9348.68
Chrnb3	6489	6733	6564	7501	13489	12670	8097	11348	9935	9179	12221	11260	9346.11	0.44	0.06	2.5e-14	3.281e-13	6489	6733	6564	7501	8568	7842	8622	9265	7607.2	0.11	0.05	0.02632	0.1349	6489	6733	6564	7501	12620	9098	11401	9458	10729	9114	10169	11157	9029.96	0.31	0.06	2.174e-08	2.244e-07		8661.09
Kcnh2	6525	6333	7035	7122	12471	12437	8522	11086	10139	9882	11928	12063	9381.2	0.46	0.06	2.778e-15	4.044e-14	6525	6333	7035	7122	7786	7512	7714	9274	7338.17	0.03	0.06	0.5395	0.9134	6525	6333	7035	7122	13005	8276	12217	10644	11423	9271	10507	11373	9211.91	0.37	0.06	2.086e-11	3.24e-10		8643.76
Mlec	5493	5977	6338	6330	11535	10068	7504	10007	8919	8297	9212	8869	8016.29	0.37	0.06	8.353e-12	8.497e-11	5493	5977	6338	6330	7289	7044	7800	8546	6767.47	0.12	0.06	0.02973	0.1476	5493	5977	6338	6330	11216	7981	12108	9323	9726	8114	9212	9625	8220.74	0.37	0.06	9.452e-10	1.175e-08		7668.17
Fgf11	4797	5131	4369	5186	8978	8481	6250	7730	7107	6462	8409	7726	6552.78	0.4	0.05	4.027e-14	5.177e-13	4797	5131	4369	5186	5800	5621	6010	6368	5355.36	0.07	0.06	0.2307	0.6072	4797	5131	4369	5186	9934	6975	9339	7102	8016	6657	7885	7739	6737.11	0.39	0.07	1.309e-08	1.396e-07		6215.08
Mpnd	4104	4274	4788	5100	8226	8242	5860	7273	6757	6268	8469	7797	6260.97	0.44	0.06	2.391e-15	3.502e-14	4104	4274	4788	5100	5685	5197	5380	7564	5171.29	0.13	0.08	0.0464	0.2064	4104	4274	4788	5100	8322	5341	7412	7245	7634	5919	6606	6947	5980.34	0.29	0.06	1.607e-07	1.461e-06		5804.2
Scn1b	3013	3126	2986	3807	6182	5423	3942	5256	4797	4818	6323	5381	4460.62	0.45	0.06	1.19e-13	1.468e-12	3013	3126	2986	3807	4048	3976	3946	4790	3655.89	0.14	0.06	0.008404	0.05583	3013	3126	2986	3807	6034	3571	5508	4495	5030	3920	4969	5100	4176	0.27	0.07	3.335e-05	0.0002051		4097.5
Ntrk3	2754	3334	2862	3195	5791	5095	3802	5045	4176	3928	5391	5008	4084.64	0.4	0.05	3.049e-14	3.968e-13	2754	3334	2862	3195	4034	4048	3885	3922	3464.04	0.15	0.07	0.0186	0.1032	2754	3334	2862	3195	4710	4166	4802	4257	4640	4371	5215	4874	4015.04	0.31	0.07	1.869e-05	0.0001202		3854.57
Rab35	2685	2852	2864	3166	5480	4919	3333	4614	4197	3955	5158	4925	3902.63	0.41	0.05	3.646e-14	4.707e-13	2685	2852	2864	3166	3791	3599	3537	4128	3283.43	0.15	0.05	0.001599	0.01445	2685	2852	2864	3166	5086	3361	4688	4290	4564	3750	4505	4905	3793.02	0.3	0.05	2.856e-09	3.312e-08		3659.69
Slc6a9	9080	10653	9811	9896	19237	18085	12272	15530	13906	13974	18332	17058	13599.4	0.45	0.06	1.477e-13	1.807e-12	9080	10653	9811	9896	11437	11327	12135	14572	10969.7	0.1	0.06	0.07923	0.3034	9080	10653	9811	9896	16318	11371	15437	15615	16914	14272	14501	15753	12987.8	0.3	0.06	6.333e-07	5.263e-06		12518.9
Dclk1	7777	8602	8413	9579	15199	13083	10489	13630	11986	12302	14856	14895	11450.9	0.39	0.05	7.131e-14	8.964e-13	7777	8602	8413	9579	10803	10116	11228	11767	9660.46	0.13	0.05	0.006033	0.04264	7777	8602	8413	9579	16690	11520	14879	11781	13526	11226	13494	13790	11465.2	0.33	0.06	1.595e-08	1.68e-07		10858.9
Atp6v1g2	7216	7701	7271	9096	15060	12690	9047	13254	11203	10707	15070	13397	10655.1	0.43	0.06	1.374e-11	1.371e-10	7216	7701	7271	9096	10030	9471	9260	11529	8813.75	0.14	0.05	0.006088	0.04297	7216	7701	7271	9096	14121	9213	12885	10837	12118	9802	11727	12963	10140.8	0.28	0.06	7.508e-07	6.154e-06		9869.91
Mcl1	4856	5298	5110	5647	8804	7338	5753	7919	6853	6271	7475	10036	6625.59	0.27	0.09	0.001606	0.005762	4856	5298	5110	5647	7862	6873	7604	7248	6223.09	0.26	0.07	8.605e-05	0.001213	4856	5298	5110	5647	9264	7213	8404	7584	8023	6994	8542	8265	6939	0.32	0.05	2.368e-09	2.777e-08		6595.89
Aldh2	3439	2704	5924	2506	7908	9494	5304	6768	5134	5826	7103	6475	5545.11	0.5	0.23	0.01102	0.03328	3439	2704	5924	2506	4189	4261	4244	5321	4051.13	0.02	0.17	0.8243	0.9695	3439	2704	5924	2506	6556	4252	5903	8428	7280	5562	6092	6770	5303.61	0.33	0.22	0.05401	0.1497		4966.62
Slc39a10	2803	3109	3560	3607	6495	5222	4167	5609	4781	4180	6243	5678	4487.59	0.44	0.07	6.233e-11	5.832e-10	2803	3109	3560	3607	3757	4160	4228	4186	3637.83	0.09	0.08	0.1887	0.5382	2803	3109	3560	3607	5718	4312	5164	4978	5485	4251	4997	5424	4341.65	0.32	0.06	5.435e-08	5.313e-07		4155.69
Scarb2	12804	13895	13791	14954	26649	23414	16463	22633	20480	18917	25946	22988	18871.6	0.43	0.05	1.776e-18	3.524e-17	12804	13895	13791	14954	17483	16203	16833	19015	15435.8	0.11	0.04	0.01005	0.0644	12804	13895	13791	14954	25130	16531	22908	19914	22132	18166	22269	22706	18278.2	0.31	0.04	1.049e-12	1.936e-11		17528.5
Gabarap	4948	4967	6319	6425	10308	10068	6706	8995	8382	7684	9458	8725	7549.98	0.38	0.07	3.19e-08	2.207e-07	4948	4967	6319	6425	7338	7198	7335	8221	6501.03	0.16	0.08	0.02093	0.1131	4948	4967	6319	6425	9963	6969	9559	9298	9474	7223	8322	8721	7482.58	0.31	0.07	6.69e-06	4.666e-05		7177.86
Elovl6	5080	5645	5375	5944	10978	8991	6768	9062	7932	7444	9519	8241	7380.33	0.39	0.05	3.216e-17	5.626e-16	5080	5645	5375	5944	7067	6602	7518	7647	6277.28	0.16	0.06	0.002109	0.01811	5080	5645	5375	5944	9673	6719	9536	7540	8698	7229	8592	9303	7253.79	0.3	0.05	1.683e-09	2.022e-08		6970.47
Tubb4b	4852	5020	5837	5450	9702	9191	6219	8441	7700	7853	9144	9210	7197.56	0.42	0.07	1.219e-10	1.103e-09	4852	5020	5837	5450	6302	6393	6469	8103	5970.94	0.12	0.07	0.05602	0.2369	4852	5020	5837	5450	10949	6515	8892	8428	8655	6583	7404	8124	7026.78	0.31	0.08	4.994e-05	0.0002967		6731.76
Cttn	4376	4902	5500	5192	9162	8396	6216	7751	7123	6863	8327	8627	6700.06	0.4	0.06	6.443e-12	6.626e-11	4376	4902	5500	5192	6379	6128	6143	7667	5700.72	0.16	0.07	0.01088	0.0684	4376	4902	5500	5192	8784	6264	7961	8080	8164	6651	7338	7166	6540.71	0.29	0.06	1.191e-06	9.478e-06		6313.83
Txnrd1	3476	3609	4557	3984	6851	6607	4463	6116	5597	5358	6305	8899	5342.66	0.41	0.11	0.0001973	0.0008256	3476	3609	4557	3984	5342	4328	5458	5523	4477.18	0.14	0.09	0.06488	0.2632	3476	3609	4557	3984	6796	5094	6376	6148	6217	5309	5861	5958	5162.27	0.3	0.07	1.024e-05	6.911e-05		4994.04
Tkt	20400	19826	31081	20685	41154	40013	27884	35449	34477	31215	44310	41125	31476.2	0.41	0.11	0.000211	0.0008792	20400	19826	31081	20685	28224	27999	27854	35312	26115	0.1	0.11	0.2673	0.6596	20400	19826	31081	20685	42192	25516	36736	48461	40869	30786	34883	37031	31486	0.33	0.13	0.004713	0.0182		29692.4
Gria2	9542	12309	8592	12444	21046	20461	16328	19398	14665	13182	18135	16952	14837.4	0.45	0.1	1.261e-06	7.248e-06	9542	12309	8592	12444	12425	12767	13995	14003	11854.6	0.08	0.08	0.2453	0.6283	9542	12309	8592	12444	15317	16598	16392	14290	15916	16197	18602	18478	14299.8	0.31	0.11	0.003191	0.01286		13663.9
Atrnl1	8020	9760	9212	8993	17568	15802	10763	14586	12682	11623	15677	15067	12132.2	0.4	0.06	1.694e-11	1.681e-10	8020	9760	9212	8993	11360	10828	11437	12199	10108	0.12	0.06	0.03387	0.1629	8020	9760	9212	8993	17131	11681	14196	13591	14841	11750	13577	14433	11958.3	0.32	0.06	2.786e-08	2.834e-07		11399.5
Dner	8477	9251	8216	8786	17196	15264	10535	14177	13001	12111	16626	15642	12087.2	0.46	0.06	3.929e-13	4.613e-12	8477	9251	8216	8786	10315	10257	10534	11639	9586.47	0.08	0.06	0.1539	0.4736	8477	9251	8216	8786	16545	10169	14436	12898	14339	11012	12672	14667	11471.9	0.3	0.06	1.184e-06	9.43e-06		11048.5
Tbc1d9b	6461	6344	7482	7299	12143	12308	8665	10956	9645	9297	11936	11034	9233.09	0.39	0.06	2.264e-11	2.219e-10	6461	6344	7482	7299	8863	9021	9126	10680	8039.82	0.2	0.07	0.001271	0.01193	6461	6344	7482	7299	11660	8451	10638	10575	11489	8658	9542	10292	8869.72	0.25	0.06	3.932e-05	0.0002387		8714.21
Dpysl2	5844	6147	5664	6272	13268	10744	7751	10118	9075	8426	10032	9255	8309.98	0.46	0.07	3.994e-12	4.203e-11	5844	6147	5664	6272	7003	7272	8177	7135	6635.53	0.08	0.08	0.253	0.6396	5844	6147	5664	6272	11197	6826	10753	8469	9506	8477	8666	9440	7892.03	0.3	0.06	1.256e-06	9.949e-06		7612.51
Cadm4	5207	5682	5495	5985	10269	9832	6547	8625	8246	7662	10000	9208	7526.7	0.4	0.05	5.159e-15	7.256e-14	5207	5682	5495	5985	7380	7171	7022	8301	6436.83	0.19	0.05	8.198e-06	0.0001535	5207	5682	5495	5985	9662	6080	8925	8027	8733	7158	8435	8908	7173.73	0.25	0.05	6.753e-08	6.508e-07		7045.75
Map7d2	4144	4570	4054	5042	8715	7692	5558	7073	6570	6059	8660	7255	6104.8	0.44	0.06	1.827e-14	2.433e-13	4144	4570	4054	5042	5374	5181	5457	6025	4920.01	0.09	0.05	0.06843	0.273	4144	4570	4054	5042	8208	5706	7625	6098	7067	5507	6926	7603	5885.45	0.31	0.06	4.133e-07	3.52e-06		5636.75
Slc38a1	20708	23908	20463	23650	46391	39103	28144	37120	32792	30304	41423	39157	30988.6	0.47	0.06	1.365e-16	2.242e-15	20708	23908	20463	23650	25275	24828	25479	27158	23730.2	0	0.05	0.955	0.9779	20708	23908	20463	23650	41673	28971	40131	31256	36689	30590	36752	38031	30220.5	0.37	0.06	1.046e-11	1.702e-10		28313.1
Slc8a3	6383	6618	6085	7359	11654	10760	7715	9854	9533	8796	11282	10614	8673.04	0.35	0.05	6.83e-12	7.004e-11	6383	6618	6085	7359	9141	8801	8055	10437	7731.25	0.22	0.06	6.187e-05	0.0009112	6383	6618	6085	7359	12097	8220	11644	8592	9558	8759	9626	10332	8561.25	0.27	0.07	6.247e-05	0.0003635		8321.85
Pbx2	3492	3731	3659	3954	6947	6059	4615	5875	5363	5199	6181	5654	4939.4	0.38	0.04	1.726e-22	4.894e-21	3492	3731	3659	3954	4869	4530	4724	5256	4221.55	0.16	0.05	0.0007253	0.007495	3492	3731	3659	3954	6508	4507	6315	5444	6036	4834	5696	5670	4862.15	0.3	0.04	1.52e-16	4.518e-15		4674.37
Cttnbp2	3248	3926	3383	4046	7430	6832	5416	6629	5307	4990	6403	5703	5132.04	0.49	0.06	4.199e-15	5.972e-14	3248	3926	3383	4046	3873	4026	4279	4766	3901.29	0	0.06	0.9312	0.9771	3248	3926	3383	4046	5936	5140	6575	5249	5707	5342	5900	6110	4930.41	0.35	0.07	4.041e-08	4.015e-07		4654.58
Cers5	3261	3553	3772	4006	6872	6156	4579	5915	5151	4726	6212	5926	4879.99	0.39	0.04	9.394e-19	1.908e-17	3261	3553	3772	4006	4589	4447	4471	5497	4137.71	0.15	0.06	0.003461	0.02723	3261	3553	3772	4006	6208	4255	5644	5612	6015	5043	5598	5904	4786.13	0.3	0.05	3.343e-09	3.831e-08		4601.28
App	40625	36044	62535	34492	84898	87796	56899	74025	62489	63988	84389	75144	61895.4	0.46	0.13	0.0002738	0.001118	40625	36044	62535	34492	54049	52702	53239	61417	49015.6	0.05	0.15	0.5787	0.9387	40625	36044	62535	34492	77293	51894	71380	88962	74537	59522	64954	72440	59708.7	0.32	0.14	0.01002	0.03543		56873.2
Chgb	23383	24634	24120	26036	41678	36827	28639	35426	36942	32663	44027	40152	32125.5	0.34	0.06	1.385e-08	1.001e-07	23383	24634	24120	26036	32145	30397	29023	36479	27888.8	0.15	0.05	0.001103	0.01064	23383	24634	24120	26036	46840	30110	42420	34220	40105	35530	39188	38834	32904.2	0.34	0.05	2.545e-10	3.437e-09		30972.8
Atp1a2	11484	5740	16289	2324	26779	9151	16793	23063	12848	18963	22067	14990	14657.5	0.4	0.36	0.1128	0.2522	11484	5740	16289	2324	13593	12501	12450	16702	11303.6	0.05	0.23	0.5459	0.9174	11484	5740	16289	2324	24222	13339	19654	24161	20189	17796	13341	22675	15422.2	0.38	0.33	0.0696	0.1847		13794.5
Cplx1	8917	8992	8778	10210	17210	16030	11118	14850	13181	13283	17785	15058	12600.2	0.43	0.06	1.644e-14	2.197e-13	8917	8992	8778	10210	11738	11319	11291	12923	10389.8	0.13	0.05	0.005569	0.0401	8917	8992	8778	10210	17330	11009	15812	12288	14243	11063	13461	15199	11950.9	0.27	0.07	4.382e-05	0.0002634		11646.9
Tspan13	5678	5898	6180	6218	11789	9925	7516	9715	9281	8149	11266	9473	8199.87	0.43	0.05	4.468e-16	6.977e-15	5678	5898	6180	6218	7316	7120	7393	7847	6640.77	0.08	0.06	0.122	0.4071	5678	5898	6180	6218	10800	7101	10026	8863	9658	7859	9548	10209	7956.68	0.32	0.05	7.342e-10	9.253e-09		7599.11
Gad1-ps	5454	6092	5718	6127	10734	10013	6709	8958	8715	7874	10206	10461	7875.45	0.4	0.06	9.496e-11	8.7e-10	5454	6092	5718	6127	6903	6694	7182	8926	6542.69	0.11	0.06	0.02821	0.1421	5454	6092	5718	6127	10902	7032	9932	8508	9627	7842	8853	9601	7762.92	0.32	0.05	6.333e-12	1.064e-10		7393.69
Dusp3	4397	4848	4791	5288	9547	8585	5730	7709	7202	6448	8897	8300	6615.12	0.44	0.06	1.082e-14	1.473e-13	4397	4848	4791	5288	5778	5496	5747	6570	5302	0.07	0.04	0.08999	0.3312	4397	4848	4791	5288	9019	5974	8245	7015	7726	6522	7077	8084	6410.38	0.32	0.05	1.475e-10	2.043e-09		6109.17
Mapk3	4275	4122	4978	4631	7826	7709	5356	7384	6173	6338	7862	7363	6017.36	0.38	0.06	2.787e-09	2.187e-08	4275	4122	4978	4631	5843	5164	5540	6817	5102.45	0.13	0.08	0.05832	0.2434	4275	4122	4978	4631	8279	5106	7597	7486	7619	6210	6755	7172	6021.05	0.32	0.07	2.002e-06	1.526e-05		5713.62
Plcg1	3712	4132	4448	4100	6898	8009	5866	6992	5400	5628	6386	6919	5579.15	0.41	0.08	3.37e-07	2.081e-06	3712	4132	4448	4100	5102	4661	4886	6408	4613.78	0.12	0.07	0.06825	0.2726	3712	4132	4448	4100	6512	5276	6346	6459	6424	6078	6645	6130	5409.86	0.3	0.07	8.181e-06	5.631e-05		5200.93
Slc25a39	2780	2229	3766	2489	5212	5645	3750	4645	4284	4286	5088	4828	3984.7	0.46	0.12	6.425e-05	0.0002909	2780	2229	3766	2489	3199	3156	3085	4104	3076.76	0.02	0.11	0.8166	0.9695	2780	2229	3766	2489	5222	3130	4740	5701	5305	4166	3938	4835	3916.09	0.35	0.13	0.00405	0.0159		3659.18
Scg2	26399	28321	25708	31236	53290	45741	32310	44826	43104	36950	51074	49104	37921	0.42	0.06	1.187e-11	1.191e-10	26399	28321	25708	31236	33805	32066	31853	39959	30761.8	0.08	0.05	0.07751	0.2988	26399	28321	25708	31236	56521	36933	48554	37571	42834	36548	42428	45868	37226.9	0.32	0.07	3.128e-06	2.304e-05		35303.3
Ywhag	22104	23057	22730	25455	44252	37654	26906	37526	32665	31842	42012	40294	31334	0.4	0.06	7.478e-13	8.511e-12	22104	23057	22730	25455	30051	28576	29117	32595	26375.5	0.14	0.05	0.000899	0.008996	22104	23057	22730	25455	42216	26971	39489	32018	36024	30194	35264	38204	30341.8	0.28	0.05	8.334e-08	7.919e-07		29350.4
Camsap2	11116	12726	10951	12896	23761	19422	14684	20065	17027	15902	19870	18004	15935.2	0.39	0.05	6.44e-14	8.129e-13	11116	12726	10951	12896	15462	14483	15899	16034	13525.7	0.15	0.06	0.006467	0.04524	11116	12726	10951	12896	19116	14540	20640	15764	18246	15730	19010	20375	15543.9	0.28	0.06	6.239e-06	4.379e-05		15001.6
Slc17a6	6245	6251	5659	7554	12583	10651	7278	10465	9374	8539	12540	9652	8640.03	0.4	0.08	1.066e-07	6.953e-07	6245	6251	5659	7554	8193	7967	7843	9486	7290.9	0.15	0.06	0.01203	0.07377	6245	6251	5659	7554	12156	7709	10473	8681	9320	7786	9784	10926	8323.14	0.27	0.08	0.0004065	0.002008		8084.69
Arhgef25	4216	4836	4652	4742	8013	8828	6275	7560	6413	6284	7913	7718	6296.72	0.43	0.06	1.093e-12	1.22e-11	4216	4836	4652	4742	5602	5434	5616	6705	5157.8	0.11	0.05	0.01832	0.102	4216	4836	4652	4742	7582	5621	7103	7099	7276	6139	7118	7425	6011.73	0.28	0.05	2.939e-09	3.403e-08		5822.08
Wscd1	3243	3642	3924	3888	7055	6685	4179	6120	5386	5183	6466	5896	4994.82	0.42	0.06	3.369e-12	3.585e-11	3243	3642	3924	3888	4538	4015	4454	5175	4058.96	0.08	0.06	0.1614	0.4896	3243	3642	3924	3888	6813	4372	6338	5344	5663	4989	5862	6178	4887.65	0.32	0.06	1.35e-08	1.436e-07		4647.14
Rapgef4	2680	2937	2790	3128	5918	5166	3441	4904	4224	3643	5304	4587	3938.15	0.43	0.06	9.033e-12	9.144e-11	2680	2937	2790	3128	3359	3178	3571	4305	3198.34	0.09	0.06	0.0846	0.3169	2680	2937	2790	3128	4946	3815	4773	4320	4717	3581	4238	4642	3787.8	0.3	0.05	4.096e-10	5.36e-09		3641.43
Tmco1	2250	2452	3040	3364	5484	4596	3377	4577	3861	3623	5324	4107	3724.64	0.4	0.08	1.195e-06	6.887e-06	2250	2452	3040	3364	3510	3559	3300	4292	3166.64	0.15	0.09	0.05216	0.2246	2250	2452	3040	3364	4595	3312	4249	4266	4074	3454	4414	4882	3604.18	0.27	0.09	0.0009477	0.004338		3498.49
Atp6v0a1	27813	29868	28220	29846	50274	47089	34974	45061	40102	39046	48562	47966	38156.1	0.36	0.05	1.328e-15	1.987e-14	27813	29868	28220	29846	37557	35312	36922	43072	33115.4	0.17	0.05	0.0001379	0.001814	27813	29868	28220	29846	49423	34067	47722	40725	46258	39362	45789	45944	37821.6	0.29	0.05	1.346e-10	1.873e-09		36364.3
Atp2b4	3726	4146	4032	3664	7135	6649	4662	6257	5285	5299	6830	6369	5203.47	0.38	0.06	1.442e-09	1.167e-08	3726	4146	4032	3664	4812	4421	4991	5355	4347.74	0.09	0.07	0.147	0.4594	3726	4146	4032	3664	7328	5228	6454	6487	6536	5100	6178	5989	5271.24	0.35	0.07	6.395e-08	6.184e-07		4940.82
Ttyh1	26905	29947	28228	32868	49821	44109	35628	44768	42199	40338	45228	47062	38100.1	0.32	0.05	5.542e-13	6.399e-12	26905	29947	28228	32868	39188	37985	36930	46454	34233.1	0.22	0.04	1.832e-07	5.057e-06	26905	29947	28228	32868	52991	37209	51483	40898	44353	37781	42596	43936	38146.8	0.27	0.05	8.69e-08	8.229e-07		36826.7
Rab6b	24190	24318	21662	28004	44530	41697	30031	40009	33853	33221	44495	40667	33000.4	0.4	0.06	6.088e-12	6.273e-11	24190	24318	21662	28004	30061	30431	30694	33538	27523.9	0.12	0.06	0.03891	0.1815	24190	24318	21662	28004	47653	29795	41755	32416	38934	31186	37645	39695	32212.2	0.29	0.07	2.198e-05	0.0001398		30912.2
Rere	13089	14900	13816	14749	24384	24458	19142	22326	19457	19557	22050	23379	18856.6	0.38	0.05	7.494e-13	8.524e-12	13089	14900	13816	14749	17553	17077	17860	19284	15853.1	0.12	0.05	0.00788	0.05312	13089	14900	13816	14749	23615	18328	25340	20539	21779	20298	21496	21303	18670.3	0.31	0.05	2.67e-09	3.108e-08		17793.3
Rcan2	6648	7595	7170	8561	14759	12696	8717	12416	10738	10105	14463	12808	10239.4	0.43	0.06	9.134e-13	1.027e-11	6648	7595	7170	8561	9052	8612	8915	9982	8216.43	0.07	0.05	0.1045	0.3662	6648	7595	7170	8561	14536	8863	12537	10502	11969	9703	11501	12368	9878.86	0.31	0.06	6.002e-08	5.829e-07		9444.89
Mtus1	5976	6523	6895	6157	13566	11434	8327	10940	9380	9073	11410	10128	8897.23	0.46	0.06	4.257e-13	4.977e-12	5976	6523	6895	6157	7411	7118	7658	8651	6982.02	0.04	0.07	0.4644	0.8612	5976	6523	6895	6157	10999	7408	10668	10069	10362	8633	9465	10936	8458.52	0.31	0.06	1.379e-06	1.082e-05		8112.59
Hexa	3394	3361	5301	3637	6784	8261	5169	6831	5500	5613	5666	6035	5338.31	0.39	0.13	0.001017	0.003781	3394	3361	5301	3637	4854	4651	4756	6109	4451.2	0.1	0.11	0.2702	0.6626	3394	3361	5301	3637	6945	4666	7111	7793	6326	5537	5606	5864	5322.79	0.32	0.12	0.004186	0.01637		5037.43
Rasgef1b	3436	4195	3667	4106	7220	6274	4333	6104	5438	4910	7160	7083	5174	0.4	0.07	6.264e-08	4.191e-07	3436	4195	3667	4106	4635	4668	5080	5113	4310.82	0.12	0.06	0.04368	0.1979	3436	4195	3667	4106	6970	4942	5721	5366	6640	4883	6095	6079	5047.4	0.29	0.06	1.123e-06	8.974e-06		4844.07
Man2b1	3264	3724	4064	3364	5810	5818	4604	5276	5196	5010	5577	5146	4651.36	0.31	0.07	2.696e-05	0.0001293	3264	3724	4064	3364	4796	4455	4478	6012	4201.26	0.18	0.09	0.01278	0.07717	3264	3724	4064	3364	5508	4143	5682	7043	6196	5356	6001	5111	4841.19	0.32	0.1	0.001068	0.00482		4564.6
Kcnip1	3209	3611	3256	3931	6828	5651	4003	5761	4970	4608	6764	5909	4731.43	0.41	0.07	3.56e-10	3.081e-09	3209	3611	3256	3931	4271	4321	4138	5010	3914.42	0.12	0.05	0.01344	0.0803	3209	3611	3256	3931	6588	4302	5622	4762	5537	4239	5275	5842	4558.19	0.28	0.06	5.859e-06	4.129e-05		4401.35
AI593442	3067	3389	2806	3789	6793	5360	3729	5348	5013	4375	6079	4994	4426.35	0.42	0.08	2.766e-08	1.929e-07	3067	3389	2806	3789	4111	4150	4472	3890	3670.55	0.11	0.09	0.1209	0.4046	3067	3389	2806	3789	5815	3619	5588	4222	5029	4537	4890	5794	4262.2	0.28	0.08	0.0003033	0.001542		4119.7
Wdr1	11935	13286	13802	13919	21832	19419	13765	20536	17575	18598	21496	29231	17503	0.35	0.11	0.001206	0.004423	11935	13286	13802	13919	17307	16616	18452	19375	15365.5	0.21	0.06	0.0001366	0.001801	11935	13286	13802	13919	24066	17315	20746	19255	20488	16257	18300	18952	16972.2	0.25	0.06	2.491e-05	0.000157		16613.6
Maged1	27445	29373	32928	31090	56343	49965	35664	47108	42431	41357	53608	49452	40328.8	0.38	0.06	4.927e-12	5.127e-11	27445	29373	32928	31090	36984	35719	35433	46501	33954.4	0.12	0.07	0.05672	0.2387	27445	29373	32928	31090	52828	34018	49071	47094	50190	39845	46173	49122	39711.2	0.3	0.06	1.114e-07	1.036e-06		37998.2
Gprasp1	23364	28235	25783	28445	52047	42767	31697	42552	38469	33525	47944	42126	35395.3	0.39	0.05	1.742e-13	2.119e-12	23364	28235	25783	28445	33089	31178	31708	37173	29479.4	0.11	0.04	0.006697	0.04656	23364	28235	25783	28445	46228	33138	43959	35763	43684	34726	42616	42424	34794.2	0.3	0.05	1.077e-10	1.516e-09		33223
Xpr1	11467	12710	11815	13089	24808	20546	15500	20782	18171	15798	22501	19269	16721.9	0.43	0.05	1.257e-16	2.075e-15	11467	12710	11815	13089	15611	14495	14927	15907	13607.1	0.09	0.05	0.05737	0.2407	11467	12710	11815	13089	20405	14512	20136	17387	20047	15558	19435	20308	15996.3	0.28	0.04	1.623e-10	2.236e-09		15441.8
Zmym3	8582	10475	8956	9735	17105	15847	12901	15276	12476	12146	14319	14022	12370.9	0.35	0.06	1.487e-08	1.072e-07	8582	10475	8956	9735	12030	11410	11886	14096	10737.7	0.16	0.05	0.001755	0.01558	8582	10475	8956	9735	14021	12385	14496	13113	15711	13832	15841	14797	12405.5	0.29	0.07	4.508e-05	0.0002705		11838.1
Igsf8	7264	7608	7716	8291	14729	14249	9480	12213	11382	10848	13936	13323	10623.3	0.44	0.05	5.475e-17	9.379e-16	7264	7608	7716	8291	8732	8588	8830	10086	8310.12	0.02	0.05	0.7121	0.9695	7264	7608	7716	8291	15138	9247	12909	11434	12558	10446	11954	13211	10355.7	0.34	0.06	1.107e-09	1.364e-08		9763.03
Atxn7l3	6669	7433	7301	8026	12861	11807	8416	11337	9905	9988	12270	11216	9533.53	0.33	0.04	5.615e-18	1.06e-16	6669	7433	7301	8026	9436	8917	9403	11457	8443.7	0.19	0.05	2.128e-05	0.0003563	6669	7433	7301	8026	13281	9025	11836	10484	11720	9552	11051	11124	9552.21	0.28	0.04	8.494e-13	1.586e-11		9176.48
Nsmf	5753	5927	6069	6494	11039	10505	7418	9680	8757	8427	10973	10385	8233.43	0.42	0.05	4.624e-18	8.806e-17	5753	5927	6069	6494	7271	6937	6923	9037	6711.87	0.09	0.06	0.09887	0.3527	5753	5927	6069	6494	10188	7177	9948	9142	9725	8191	9168	9617	7922.74	0.29	0.04	3.334e-13	6.607e-12		7622.68
Dock7	5142	5930	5859	5822	10799	9765	7627	9923	7544	7118	9464	8907	7623.69	0.39	0.06	3.048e-11	2.945e-10	5142	5930	5859	5822	6461	6465	7004	8264	6288.58	0.08	0.06	0.1387	0.4423	5142	5930	5859	5822	8369	7682	9072	8706	9637	8288	9650	9103	7609.15	0.33	0.07	1.898e-06	1.454e-05		7173.81
Kif3c	5285	5389	5263	5906	10031	8885	6433	8348	7672	7776	8988	8558	7202.34	0.36	0.05	4.988e-14	6.361e-13	5285	5389	5263	5906	6761	6628	7271	8350	6263.39	0.18	0.05	0.0006278	0.006627	5285	5389	5263	5906	9517	6470	9172	7609	8117	7062	8290	8433	7037.88	0.26	0.05	4.142e-08	4.108e-07		6834.54
Cdk5r1	4735	5136	4515	5359	10429	8714	5841	8443	7467	6643	9381	8017	6841.48	0.46	0.07	3.094e-12	3.306e-11	4735	5136	4515	5359	5873	5502	5847	6535	5379.83	0.05	0.05	0.302	0.704	4735	5136	4515	5359	8328	5483	8251	6960	8106	6287	8018	8332	6450.05	0.29	0.06	9.571e-07	7.712e-06		6223.79
Syn2	3150	3309	3053	3506	5958	5264	3685	5094	4436	4531	5723	5413	4312.8	0.37	0.06	9.841e-11	8.991e-10	3150	3309	3053	3506	4129	4167	4338	4623	3735.06	0.18	0.06	0.0009022	0.009022	3150	3309	3053	3506	5885	3780	5631	4274	4989	4077	4731	5046	4177.62	0.25	0.06	2.339e-05	0.0001482		4075.16
Pgm2l1	13288	15008	12600	15896	29159	24299	17056	23878	21589	17540	25487	23653	19361.9	0.43	0.07	2.178e-10	1.917e-09	13288	15008	12600	15896	17232	16789	18444	17584	15691	0.08	0.07	0.1795	0.5223	13288	15008	12600	15896	24010	17117	22138	19041	23123	18386	22291	23957	18443.1	0.28	0.06	3.563e-06	2.597e-05		17832
Usp22	9549	10965	11289	11252	19765	17119	12764	16038	14747	13354	19426	18213	14158.9	0.36	0.06	5.939e-09	4.492e-08	9549	10965	11289	11252	13452	13047	13909	15112	12166	0.14	0.06	0.007057	0.04853	9549	10965	11289	11252	18461	12542	16976	16212	18737	13449	16699	17150	14066.5	0.29	0.05	8.313e-09	9.047e-08		13463.8
Map4k4	7656	8557	8446	8455	12072	11025	9576	12228	10182	10531	12295	11989	10076.5	0.2	0.06	0.0002825	0.001151	7656	8557	8446	8455	12289	11332	12484	13786	10186.7	0.36	0.06	1.408e-11	7.98e-10	7656	8557	8446	8455	12890	9659	13666	11970	13052	10716	12733	11390	10528.9	0.23	0.05	6.484e-07	5.374e-06		10264.1
Tagln3	7408	7424	7568	8998	13616	12758	8712	12201	11243	10561	13649	12308	10273	0.35	0.05	1.496e-10	1.341e-09	7408	7424	7568	8998	10373	9761	9957	11834	9025.7	0.19	0.05	0.0002553	0.003087	7408	7424	7568	8998	14432	9281	12993	10726	11602	9874	11121	12352	10059.4	0.25	0.06	3.01e-05	0.0001866		9786.02
Ccdc88a	4610	5577	4813	5567	10158	8412	6655	8818	7445	6402	9211	8040	6945.2	0.41	0.06	1.889e-13	2.287e-12	4610	5577	4813	5567	6160	6369	6477	6922	5741.3	0.11	0.06	0.0319	0.1558	4610	5577	4813	5567	8316	6473	8234	6906	7819	6816	8479	8270	6669	0.27	0.06	1.908e-06	1.461e-05		6451.83
Bscl2	4346	5181	5292	5556	9642	9271	6520	8316	7614	7265	8305	8202	6943.55	0.43	0.05	4.829e-18	9.169e-17	4346	5181	5292	5556	5678	5981	5766	7060	5540.2	0.05	0.06	0.3939	0.8045	4346	5181	5292	5556	8858	6069	8454	7563	8739	6721	7610	8300	6709.37	0.31	0.05	3.139e-11	4.733e-10		6397.71
Emb	3746	3836	4778	4309	8458	7256	4787	7311	5849	5412	7705	6083	5622.75	0.4	0.08	8.999e-07	5.268e-06	3746	3836	4778	4309	4841	4848	5205	6138	4654.01	0.09	0.08	0.1811	0.5254	3746	3836	4778	4309	6998	4808	6583	7467	7242	5284	5850	7015	5515.06	0.3	0.09	0.0003385	0.001701		5263.94
Mapre1	3785	3909	4484	4077	7019	6337	4288	6083	5535	4933	6888	6422	5182.76	0.29	0.07	2.436e-05	0.0001177	3785	3909	4484	4077	5736	5224	5643	6235	4814.65	0.24	0.07	0.0003243	0.003769	3785	3909	4484	4077	6506	5099	6164	6870	7115	4854	5715	6256	5280.94	0.26	0.08	0.0004911	0.00239		5092.78
Rasa2	3636	4382	3568	4716	6642	4794	4771	5720	4957	5206	5288	5438	4844.5	0.15	0.08	0.04664	0.1186	3636	4382	3568	4716	5774	5964	7528	6489	5153.79	0.4	0.1	4.146e-06	8.378e-05	3636	4382	3568	4716	6553	4680	7410	4870	5729	5867	6175	6425	5208.74	0.24	0.09	0.003792	0.01499		5069.01
Rhob	2846	2898	4112	3537	6158	6296	3790	5785	4476	4461	5720	5784	4522.49	0.4	0.1	2.478e-05	0.0001196	2846	2898	4112	3537	4518	4442	4127	4427	3821.36	0.13	0.1	0.1228	0.4088	2846	2898	4112	3537	4989	3677	4762	6026	5733	4394	5068	5503	4358.71	0.26	0.11	0.009392	0.03351		4234.19
Uchl1	12617	12625	14309	15701	25589	22134	15046	21906	20031	18357	23796	20973	18099.8	0.35	0.06	7.779e-09	5.821e-08	12617	12625	14309	15701	17240	16549	16487	22264	15711.6	0.15	0.07	0.01849	0.1027	12617	12625	14309	15701	24602	15768	21953	22379	24299	16405	20510	22242	18103.9	0.29	0.07	1.203e-05	8.015e-05		17305.1
Rpa1	9919	11084	11655	11966	20482	18436	13027	16227	15376	13989	19891	18256	14631.4	0.35	0.06	2.238e-09	1.778e-08	9919	11084	11655	11966	14142	13971	13422	17321	12736.8	0.17	0.06	0.001838	0.01622	9919	11084	11655	11966	18623	12222	16638	16751	18837	13830	17492	17576	14345.2	0.26	0.06	4.694e-06	3.356e-05		13904.4
Cdon	7787	8171	8367	7616	13930	11609	9256	13481	9942	10066	15252	11282	10301.9	0.3	0.08	0.0001317	0.0005672	7787	8171	8367	7616	10210	9784	10127	12436	9185.2	0.16	0.07	0.009161	0.05972	7787	8171	8367	7616	12317	10718	11636	13671	13671	10685	13004	13277	10684	0.32	0.08	6.167e-05	0.0003594		10057
Diras1	5517	6543	5870	6988	11444	10315	7134	10182	8935	8844	11796	10418	8424.51	0.41	0.06	4.177e-13	4.89e-12	5517	6543	5870	6988	7699	7755	7582	8332	6948.41	0.11	0.05	0.02302	0.1216	5517	6543	5870	6988	11709	7707	10733	8321	9506	7355	8729	10022	8032.12	0.26	0.07	7.641e-05	0.0004381		7801.68
Armcx4	4275	4918	4420	4596	8396	7208	5522	6779	6685	5521	7693	7257	5957.22	0.34	0.06	3.25e-09	2.536e-08	4275	4918	4420	4596	5832	5301	5858	6721	5168.67	0.15	0.06	0.005918	0.042	4275	4918	4420	4596	7541	5579	7467	6494	7232	6242	7514	6843	5953.6	0.29	0.05	1.525e-08	1.611e-07		5693.16
Btbd8	3846	4468	3804	4746	8377	6906	4959	6629	6082	5226	7696	6510	5605.93	0.38	0.06	3.432e-09	2.671e-08	3846	4468	3804	4746	5195	5273	5186	6027	4750.44	0.14	0.05	0.006357	0.04461	3846	4468	3804	4746	6754	4906	6744	5545	6555	5481	6655	7210	5425.95	0.26	0.06	4.441e-05	0.0002667		5260.77
Magi2	3060	3302	3285	3526	6026	5306	3676	5326	4665	4275	6095	5483	4378.86	0.38	0.06	1.81e-10	1.606e-09	3060	3302	3285	3526	4265	3862	4051	4316	3668.08	0.1	0.06	0.05651	0.2382	3060	3302	3285	3526	5317	4062	5334	4923	5475	4272	4981	5564	4319.67	0.3	0.05	8.499e-10	1.064e-08		4122.2
Ncoa3	3081	3138	2945	3079	5615	5228	4058	5103	4213	4233	4437	5013	4087.21	0.38	0.07	3.033e-08	2.104e-07	3081	3138	2945	3079	3795	3529	3902	4544	3457.31	0.13	0.06	0.03253	0.158	3081	3138	2945	3079	4658	3786	4707	4642	4658	4271	4789	5053	3986.42	0.27	0.07	4.835e-05	0.0002881		3843.65
Zfr2	2632	3025	2752	3289	5246	4916	4025	4734	3852	4090	4645	4815	3909.47	0.39	0.06	1.134e-12	1.263e-11	2632	3025	2752	3289	3446	3560	3899	4001	3282.64	0.12	0.06	0.02721	0.1383	2632	3025	2752	3289	4699	3928	4448	4275	4585	3852	4392	4518	3785.69	0.27	0.05	5.226e-07	4.391e-06		3659.27
Rlbp1	28701	29740	32311	34314	60857	54590	36278	51740	46714	45168	58928	49137	42800.7	0.43	0.06	3.896e-14	5.012e-13	28701	29740	32311	34314	35002	35188	32554	45509	33748.7	0.02	0.06	0.7026	0.9695	28701	29740	32311	34314	54567	36015	51245	49929	53420	39876	49313	53090	41548.7	0.32	0.05	2.814e-09	3.267e-08		39366.1
Acsl3	28640	29874	27725	34076	70955	54492	38604	58666	48719	44771	55394	38917	42857.7	0.5	0.1	9.205e-08	6.045e-07	28640	29874	27725	34076	33134	31914	32065	39376	31784.5	-0.03	0.05	0.5439	0.9162	28640	29874	27725	34076	54394	34924	57252	40634	43443	37506	46702	54748	39676.7	0.3	0.08	0.0001535	0.00083		38106.3
Thy1	12889	13378	13375	15793	25415	22851	15483	21586	19767	18635	24682	22447	18354	0.37	0.06	9.625e-12	9.721e-11	12889	13378	13375	15793	17726	17433	16986	20846	15812.3	0.17	0.05	0.0003467	0.003991	12889	13378	13375	15793	25349	15864	22951	19252	20952	16558	19198	21041	17590.4	0.23	0.06	4.254e-05	0.0002567		17252.2
Ids	10786	11858	11034	13270	22667	19266	13767	19952	17254	15444	21752	19322	15896.1	0.42	0.05	8.179e-15	1.128e-13	10786	11858	11034	13270	14728	13928	13457	13526	12716.8	0.04	0.07	0.5729	0.9346	10786	11858	11034	13270	19767	14577	19270	17263	18901	15400	18238	20600	15515.3	0.31	0.05	4.911e-10	6.331e-09		14709.4
Marcks	8616	8771	8109	9751	15864	12945	9542	14430	12783	11343	18550	13546	11682.8	0.36	0.09	2e-05	9.795e-05	8616	8771	8109	9751	12221	11721	13519	8199	10057.5	0.11	0.12	0.2205	0.5919	8616	8771	8109	9751	14586	9661	14600	12681	14419	12094	15280	14659	11624.8	0.3	0.07	2.174e-06	1.647e-05		11121.7
Nrsn1	6379	7123	6518	8459	13934	12099	8678	11473	10720	9463	13354	11607	9697.37	0.43	0.06	1.032e-13	1.28e-12	6379	7123	6518	8459	7934	7976	9019	9087	7723.7	0.04	0.07	0.4679	0.8646	6379	7123	6518	8459	13267	8936	11811	10080	11913	8719	10040	11785	9326.74	0.3	0.06	3.087e-06	2.274e-05		8915.94
Emc10	5648	5345	6406	6679	11043	10445	7355	9438	8188	8622	10913	9782	8107.95	0.4	0.06	2.764e-10	2.411e-09	5648	5345	6406	6679	7435	7263	6664	8972	6711.62	0.09	0.07	0.1547	0.4755	5648	5345	6406	6679	10479	6866	9836	9605	9461	7887	8745	9463	7835.59	0.28	0.06	8.59e-06	5.88e-05		7551.72
B3gat3	4627	4598	5190	5905	8795	8127	6007	7849	7021	7288	8761	8490	6721.54	0.37	0.06	8.698e-10	7.231e-09	4627	4598	5190	5905	6262	6179	5990	7603	5709.8	0.12	0.07	0.04407	0.199	4627	4598	5190	5905	9163	5690	8534	7500	7771	6638	7938	7865	6605.6	0.28	0.06	1.776e-06	1.368e-05		6345.65
Ugcg	4795	4229	5115	5358	9148	8428	5576	8562	6919	6378	8589	8904	6640.4	0.42	0.08	1.07e-07	6.979e-07	4795	4229	5115	5358	6140	5715	5942	5880	5355.04	0.05	0.08	0.4409	0.8428	4795	4229	5115	5358	9164	6614	7990	6911	7764	6102	7091	8342	6462.96	0.3	0.08	6.214e-05	0.0003618		6152.8
Srgap2	3225	3811	3493	3638	6046	5646	4502	5470	4481	4262	5546	5221	4510.28	0.29	0.05	1.55e-08	1.114e-07	3225	3811	3493	3638	4918	4540	4638	5556	4158.91	0.24	0.05	3.279e-06	6.844e-05	3225	3811	3493	3638	5221	4039	5768	4937	5523	4716	5583	5600	4527.18	0.24	0.06	2.286e-05	0.0001451		4398.79
Slc6a17	12180	12833	13854	12683	23433	22132	15250	20207	17471	17461	21505	21851	17135.9	0.37	0.06	1.426e-09	1.155e-08	12180	12833	13854	12683	15278	14859	15649	18131	14279	0.08	0.06	0.182	0.527	12180	12833	13854	12683	24439	16222	21697	18963	21210	16951	18977	19926	17056.6	0.31	0.06	1.893e-07	1.701e-06		16157.2
Mapk8ip2	11887	13282	11938	13248	22564	20759	15007	19624	17372	17483	21270	20297	16646.9	0.37	0.04	3.773e-17	6.554e-16	11887	13282	11938	13248	15751	14850	15814	18570	14219.1	0.14	0.05	0.001261	0.01185	11887	13282	11938	13248	21876	14293	21038	17052	19794	16145	18409	19518	16131.9	0.25	0.05	1.456e-07	1.331e-06		15666
Pld3	7967	7948	8751	7974	13608	12958	9960	11995	11502	11576	13257	13823	10718.8	0.34	0.07	3.071e-07	1.906e-06	7967	7948	8751	7974	10020	9966	9624	12019	9176.1	0.11	0.07	0.08339	0.3139	7967	7948	8751	7974	15707	9423	14280	13099	13819	11274	11166	12438	10859.2	0.31	0.07	2.187e-05	0.0001391		10251.4
Dlgap4	6687	7279	6908	7633	12538	12047	8846	11068	9627	10224	11773	12818	9553.86	0.39	0.06	1.569e-11	1.558e-10	6687	7279	6908	7633	8615	8238	8659	9717	7875.88	0.09	0.04	0.03414	0.1638	6687	7279	6908	7633	12081	8620	12315	9897	11005	9789	10696	11065	9273.54	0.28	0.04	2.241e-10	3.047e-09		8901.09
Hdac11	6316	6113	7081	8114	12299	11446	8207	11218	10179	9623	12855	11195	9302.98	0.4	0.06	8.517e-11	7.841e-10	6316	6113	7081	8114	7943	8219	8299	10231	7680.48	0.09	0.07	0.1413	0.4482	6316	6113	7081	8114	12671	8249	11380	10130	10555	8898	9845	10685	8939.21	0.27	0.06	1.627e-05	0.0001058		8640.89
Inpp4a	4904	4882	5000	5277	9029	8361	6077	8447	7058	6701	8375	8176	6688.09	0.38	0.05	2.978e-16	4.733e-15	4904	4882	5000	5277	6163	5737	6434	6966	5606.01	0.11	0.06	0.05151	0.2228	4904	4882	5000	5277	8773	6115	8021	7262	7985	6404	7545	7595	6492.04	0.27	0.04	1.697e-09	2.036e-08		6262.05
Bex3	4033	4641	4969	5327	8630	7611	5539	7541	6906	6441	8724	7583	6322.35	0.39	0.05	9.715e-13	1.089e-11	4033	4641	4969	5327	5747	5977	5671	6159	5255.46	0.09	0.07	0.1379	0.441	4033	4641	4969	5327	8337	5687	7881	7024	7514	6021	6736	7807	6168.97	0.28	0.05	1.663e-07	1.508e-06		5915.59
Bri3bp	3783	3742	3998	4412	7298	6351	4522	6305	5810	5392	6837	6254	5255.85	0.36	0.05	2.746e-12	2.946e-11	3783	3742	3998	4412	4949	4678	5056	5580	4468.93	0.12	0.06	0.02686	0.137	3783	3742	3998	4412	7193	4537	6772	5459	6544	5172	5854	6401	5182.21	0.28	0.06	1.018e-06	8.182e-06		4969
Coro1c	3009	3282	3475	3211	5740	5598	3887	4887	4437	4311	5402	6199	4342.7	0.38	0.08	9.128e-07	5.341e-06	3009	3282	3475	3211	3849	3835	4264	4557	3643.53	0.11	0.07	0.07772	0.2993	3009	3282	3475	3211	5788	3906	5303	4774	5128	4215	4879	4914	4220.26	0.27	0.05	1.234e-07	1.139e-06		4068.83
Asns	2787	3426	2864	3369	6034	5319	3771	4921	4438	4323	6467	5040	4267.93	0.44	0.07	6.198e-10	5.227e-09	2787	3426	2864	3369	3521	3479	3322	4353	3348.57	0.02	0.06	0.7064	0.9695	2787	3426	2864	3369	6212	4341	5163	4196	4654	3645	5007	4920	4106.64	0.3	0.08	0.0001531	0.0008282		3907.71
Hspa8	7344	8193	8248	8618	13899	13009	9882	13145	11588	11774	11870	13321	10673.3	0.36	0.06	2.105e-10	1.854e-09	7344	8193	8248	8618	9468	9737	10298	9645	8870.29	0.06	0.07	0.3684	0.7771	7344	8193	8248	8618	17490	11797	18551	9806	11394	10421	11147	12885	10997.1	0.33	0.12	0.003236	0.01302		10180.2
St6galnac6	5898	5758	6308	7078	12045	11187	7728	10168	8859	8510	12078	10112	8561.55	0.43	0.06	8.639e-13	9.749e-12	5898	5758	6308	7078	7353	6961	7215	8557	6813.81	0.04	0.06	0.4129	0.82	5898	5758	6308	7078	10812	7040	10190	9564	10378	7868	9486	10182	8160.15	0.28	0.06	2.549e-07	2.245e-06		7845.17
Pdxk	5178	5572	6154	5993	11025	10236	6766	9033	8185	7727	9911	9907	7755.63	0.41	0.06	1.694e-11	1.68e-10	5178	5572	6154	5993	6395	6116	6554	8010	6178.1	0.02	0.06	0.7211	0.9695	5178	5572	6154	5993	10551	6703	9605	8748	9600	7546	8755	9556	7618.04	0.32	0.05	1.911e-09	2.272e-08		7183.92
Mvb12b	5038	5363	6273	5901	9721	9137	6345	8660	7480	7636	9798	9783	7404.74	0.35	0.07	5.213e-07	3.144e-06	5038	5363	6273	5901	7045	7065	6825	8359	6397.39	0.14	0.07	0.03136	0.1538	5038	5363	6273	5901	10026	6331	8878	9048	9460	7047	8147	8327	7295.76	0.26	0.07	5.681e-05	0.000334		7032.63
Dync1i1	4288	4692	4982	5011	8770	8129	5179	7287	6841	6159	8747	7633	6297.16	0.37	0.07	9.828e-09	7.269e-08	4288	4692	4982	5011	5686	5504	5161	7365	5259.69	0.09	0.07	0.1732	0.5114	4288	4692	4982	5011	8523	5425	7849	7898	8276	5773	6674	7283	6215.9	0.29	0.07	6.89e-06	4.799e-05		5924.25
Vipr2	3171	3845	3349	4082	7007	5900	4514	6521	4855	4505	6587	5365	4832.14	0.39	0.07	2.356e-09	1.866e-08	3171	3845	3349	4082	4445	4498	4219	5141	4036.1	0.12	0.06	0.02367	0.1244	3171	3845	3349	4082	5451	4467	5359	5013	5479	4594	5802	5755	4597.49	0.24	0.06	8.156e-05	0.0004646		4488.58
Myo1b	3095	3407	4187	3281	6342	5456	3890	5579	4772	4314	6550	4962	4531.6	0.32	0.09	0.0002518	0.001035	3095	3407	4187	3281	4507	4303	4642	4837	3988.41	0.13	0.09	0.08941	0.3298	3095	3407	4187	3281	5343	3689	5310	7025	6409	4424	5448	5716	4654	0.3	0.11	0.005646	0.02139		4391.34
Sh3bgrl	2981	3304	3590	3983	7297	6178	4290	6044	5588	4611	7302	5600	4901.43	0.5	0.07	1.438e-11	1.434e-10	2981	3304	3590	3983	4047	3667	3824	3394	3583.25	-0.07	0.09	0.3668	0.7754	2981	3304	3590	3983	6030	4219	5352	5204	5404	4459	5395	6807	4604.37	0.32	0.08	5.781e-05	0.0003392		4363.02
Npc2	2655	2549	4244	2594	5317	6249	3827	4725	3931	3820	4579	4204	3964.26	0.32	0.14	0.01174	0.03526	2655	2549	4244	2594	4039	3747	3622	4599	3465.96	0.11	0.12	0.2275	0.6025	2655	2549	4244	2594	4713	3817	4591	6860	5873	3981	4574	4465	4142.48	0.32	0.15	0.0143	0.0484		3857.57
Nckap1	17324	19817	19326	21219	36908	31171	22761	31348	27198	24256	34326	29917	25582.4	0.36	0.05	5.288e-14	6.726e-13	17324	19817	19326	21219	23661	23476	23656	26488	21605.1	0.11	0.04	0.009729	0.06276	17324	19817	19326	21219	32072	23966	30246	28208	30942	23600	29217	31989	25053.2	0.27	0.05	6.343e-09	7.017e-08		24080.3
Gad1	11532	13603	12089	13551	24337	21274	15038	20205	19229	17027	22170	22202	17208.9	0.42	0.05	1.607e-14	2.148e-13	11532	13603	12089	13551	14284	14751	14775	16176	13711.4	0.03	0.05	0.5455	0.9172	11532	13603	12089	13551	23231	15594	20990	17671	20769	15627	19054	21073	16617.2	0.29	0.05	3.541e-08	3.557e-07		15845.8
Unc13a	11384	13998	10711	13119	17631	18491	17388	17909	15237	15902	17258	20157	15520.4	0.27	0.09	0.003078	0.01047	11384	13998	10711	13119	14860	14804	17869	17622	14092	0.16	0.08	0.0198	0.1085	11384	13998	10711	13119	22731	19442	21132	15507	18251	17969	19027	17030	16360.3	0.31	0.1	0.001414	0.006204		15324.2
Cabp1	9230	9512	8428	10587	16356	16491	12611	16251	13750	12917	16588	16460	12938.4	0.44	0.06	7.803e-15	1.08e-13	9230	9512	8428	10587	10194	10333	10515	12081	10018.1	-0.02	0.06	0.7386	0.9695	9230	9512	8428	10587	16830	12833	16401	12984	14215	13277	14663	15501	12572.7	0.32	0.07	6.908e-07	5.696e-06		11843.1
Ankrd52	7665	9328	7059	8310	11199	10476	9191	11368	9156	9645	10221	11096	9425.18	0.1	0.08	0.1507	0.3189	7665	9328	7059	8310	12143	12692	13791	14183	10426.9	0.46	0.08	1.226e-09	5.15e-08	7665	9328	7059	8310	11705	9767	13004	11115	11890	10825	11537	10384	10031.6	0.18	0.08	0.01384	0.04704		9961.22
Map7d1	7250	7626	7397	8055	12676	11566	8564	11511	10527	9932	12888	14380	9952.82	0.35	0.08	3.964e-06	2.14e-05	7250	7626	7397	8055	9829	9035	10145	10204	8591.76	0.14	0.06	0.009451	0.0613	7250	7626	7397	8055	12937	9182	12503	10047	11071	10197	11411	11465	9709.92	0.25	0.05	1.712e-06	1.325e-05		9418.17
Srrm4	6777	8095	6305	7975	13221	11808	9614	12342	9749	9610	10995	11353	9592.68	0.36	0.07	2.751e-08	1.919e-07	6777	8095	6305	7975	9241	8675	8949	10047	8150.22	0.11	0.06	0.0479	0.2113	6777	8095	6305	7975	11018	9519	12201	9531	10597	10645	11759	11251	9447.22	0.27	0.08	0.0005593	0.002684		9063.37
Fstl5	5719	5941	5564	6821	11794	9947	6523	10439	9114	7870	10897	10222	8155.06	0.41	0.07	2.694e-09	2.117e-08	5719	5941	5564	6821	6841	7128	7480	7463	6557.09	0.05	0.06	0.3845	0.7954	5719	5941	5564	6821	11435	7417	9613	7964	9676	7522	8692	10264	7843.69	0.28	0.07	3.653e-05	0.0002229		7518.61
Cntn4	5115	5941	5543	5999	11490	9525	6577	9248	8392	7473	10404	8686	7638.86	0.41	0.06	2.726e-12	2.926e-11	5115	5941	5543	5999	6546	6660	6833	7711	6220.94	0.08	0.05	0.08238	0.3112	5115	5941	5543	5999	9117	6073	9265	7450	8921	7288	8773	9878	7258.8	0.25	0.07	0.0001271	0.0006997		7039.53
Arf4	4783	5175	6215	5995	11015	9238	6156	9172	7854	7068	9776	8942	7393.57	0.38	0.07	1.345e-07	8.677e-07	4783	5175	6215	5995	6705	6378	6665	7386	6095.5	0.07	0.07	0.3059	0.7088	4783	5175	6215	5995	9249	6500	8974	8919	9057	6802	8499	9488	7277.95	0.29	0.07	1.428e-05	9.391e-05		6922.34
Kdm6b	5325	5829	4822	5222	9077	8196	6661	7979	6663	7057	7534	9821	6872.02	0.31	0.09	0.0003321	0.001337	5325	5829	4822	5222	7546	6672	7461	7333	6198.57	0.2	0.08	0.004784	0.03543	5325	5829	4822	5222	8055	6794	8768	7161	7627	7181	8232	7820	6773.44	0.23	0.07	0.001076	0.004851		6614.68
Extl2	4507	5275	4832	5505	8258	7382	5625	7195	7099	6609	8222	6868	6311.08	0.27	0.05	6.802e-08	4.537e-07	4507	5275	4832	5505	6876	6400	6425	7713	5845.23	0.22	0.05	4.003e-07	1.026e-05	4507	5275	4832	5505	8684	5742	8662	6574	7907	6344	7676	7388	6423.47	0.25	0.05	9.444e-07	7.618e-06		6193.26
Pcp2	3714	4175	4060	4594	8483	7421	5264	6538	5875	5994	7215	7217	5715.06	0.46	0.06	8.199e-17	1.377e-15	3714	4175	4060	4594	4895	4446	3969	6363	4461.18	0.02	0.08	0.7393	0.9695	3714	4175	4060	4594	7056	5104	6405	6104	6539	5007	6071	6716	5331.39	0.26	0.05	2.657e-08	2.714e-07		5169.21
Clip2	4011	4041	3862	4230	7426	6664	4859	6301	5622	5596	7016	6270	5357.62	0.37	0.05	4.537e-14	5.803e-13	4011	4041	3862	4230	4834	4950	5002	5616	4517.25	0.11	0.06	0.04082	0.188	4011	4041	3862	4230	7212	4744	6519	5803	6445	5200	5750	6160	5204.21	0.26	0.05	4e-07	3.416e-06		5026.36
Bhlhb9	2390	2883	2960	3404	5208	4405	3230	4225	4103	3499	5247	4547	3738.85	0.32	0.07	4.723e-06	2.524e-05	2390	2883	2960	3404	3943	3522	3737	4278	3334.56	0.18	0.07	0.003838	0.02964	2390	2883	2960	3404	4654	3540	4344	4295	4662	3507	4305	4515	3699.82	0.24	0.06	2.461e-05	0.0001552		3591.08
Klhl22	2557	2734	2787	3047	4942	4538	3196	4363	3759	3628	4934	4288	3635.27	0.35	0.05	5.832e-13	6.719e-12	2557	2734	2787	3047	3477	3285	3367	4641	3180.75	0.16	0.07	0.008439	0.05599	2557	2734	2787	3047	4732	3161	4369	4212	4525	3352	3730	4108	3522.62	0.23	0.05	1.713e-05	0.000111		3446.21
Sptan1	63288	71633	71285	66599	112289	104776	82602	99900	92820	86146	98465	102072	85971.5	0.27	0.05	7.857e-07	4.637e-06	63288	71633	71285	66599	91417	83303	89931	105974	79237.9	0.2	0.06	0.0005867	0.006264	63288	71633	71285	66599	109513	82598	117259	101734	109841	90950	100763	95768	88088.6	0.26	0.05	1.651e-06	1.281e-05		84432.7
Myo18a	9795	10414	10525	9743	15564	16536	12093	15300	12346	13749	14193	14739	12685.1	0.25	0.07	0.0003747	0.001496	9795	10414	10525	9743	13464	12818	14320	16870	12043.1	0.25	0.07	0.0001197	0.001613	9795	10414	10525	9743	15214	12386	15889	14338	15130	14244	16064	14205	12919.2	0.23	0.07	0.0005586	0.002682		12549.1
Dpysl4	8149	8890	8146	9360	13983	13279	9549	11958	11370	10465	14009	12039	10697.2	0.24	0.05	2.013e-07	1.278e-06	8149	8890	8146	9360	12700	11606	10768	15109	10383.7	0.29	0.07	1.294e-06	2.979e-05	8149	8890	8146	9360	12520	9065	12608	12405	14185	11325	13384	12766	10827.2	0.2	0.06	0.0009066	0.00417		10636
Syt4	7609	8670	7493	9116	17422	15254	9980	13986	12879	10961	15599	13290	11488.5	0.47	0.07	3.757e-13	4.419e-12	7609	8670	7493	9116	9050	8463	9082	8232	8431.09	-0.1	0.08	0.1552	0.4767	7609	8670	7493	9116	15722	10536	15289	11236	12650	10953	13270	15392	11169.2	0.36	0.07	8.922e-07	7.222e-06		10362.9
Gabrr1	7111	7607	7500	8737	14807	13643	8869	12064	11759	10658	12293	12591	10358.1	0.39	0.06	2.389e-11	2.336e-10	7111	7607	7500	8737	8971	8901	9428	11421	8587.75	0.1	0.05	0.0446	0.2007	7111	7607	7500	8737	15227	9191	13791	10335	11042	9664	10256	11726	9915.95	0.24	0.08	0.001233	0.005491		9620.6
Scgn	5778	6448	6134	7105	12086	10498	7486	9968	9150	8158	11063	10182	8438.3	0.38	0.05	1.519e-15	2.262e-14	5778	6448	6134	7105	7817	7315	7262	10362	7154.57	0.12	0.07	0.0399	0.185	5778	6448	6134	7105	11195	7499	9747	8256	10144	7606	9281	10154	8076.81	0.23	0.06	3.135e-05	0.0001938		7889.89
Npdc1	5213	5431	5633	5943	9570	8604	6790	8544	7512	8034	9024	8907	7272	0.35	0.05	5.507e-13	6.36e-12	5213	5431	5633	5943	7165	6679	6449	8133	6247.1	0.13	0.05	0.01414	0.0834	5213	5431	5633	5943	9706	6723	8799	8098	8591	7182	7913	8410	7136.62	0.25	0.04	5.397e-09	6.016e-08		6885.24
Ankrd28	4919	5839	4902	6207	8903	7579	6655	7756	7057	6672	9026	11811	7106.42	0.32	0.11	0.002707	0.009318	4919	5839	4902	6207	6896	6316	7120	7498	6127.6	0.12	0.06	0.02568	0.1325	4919	5839	4902	6207	7890	7237	8122	8440	9109	7346	9235	8291	7142.52	0.29	0.07	8.416e-05	0.0004784		6792.18
Inpp5a	4053	4009	4084	4516	7177	6696	4388	7073	5501	5562	7015	6233	5385.78	0.32	0.06	3.262e-07	2.021e-06	4053	4009	4084	4516	5059	4919	5633	5896	4711.91	0.14	0.06	0.0187	0.1036	4053	4009	4084	4516	7512	4864	6899	5846	6758	5129	6058	6670	5391.59	0.27	0.05	7.652e-07	6.259e-06		5163.09
Casc4	3490	4054	3930	4351	6957	5584	4334	6400	5238	4770	7320	6319	5088.85	0.31	0.07	6.077e-06	3.191e-05	3490	4054	3930	4351	5293	5024	5151	5260	4511.66	0.16	0.06	0.0044	0.0331	3490	4054	3930	4351	6501	4768	5742	6040	6394	4861	6204	6379	5103.26	0.26	0.06	1.104e-06	8.834e-06		4901.26
Calb2	27694	27392	25478	31942	49226	45578	31459	43745	41498	36149	49144	41618	36642.2	0.34	0.06	1.846e-08	1.317e-07	27694	27392	25478	31942	34803	32923	33888	44714	31839.6	0.14	0.06	0.01937	0.1065	27694	27392	25478	31942	51382	33272	44939	36899	41027	34081	43201	44736	35935.1	0.24	0.07	0.0002645	0.001358		34805.6
Itm2c	16983	17760	19640	18985	35090	31574	21468	28836	26297	24952	32650	30680	24726.7	0.4	0.06	3.044e-12	3.256e-11	16983	17760	19640	18985	21710	21229	20763	25253	20077.3	0.05	0.06	0.3268	0.7331	16983	17760	19640	18985	32506	20578	28836	28311	28955	24004	27772	29113	23847.2	0.27	0.06	5.293e-07	4.446e-06		22883.7
Copg1	15330	17621	16329	17030	28970	27061	19916	24592	22274	21853	27734	26254	21564.2	0.33	0.04	7.904e-14	9.893e-13	15330	17621	16329	17030	20664	20466	20368	24539	18784.1	0.15	0.05	0.001191	0.01131	15330	17621	16329	17030	28478	19161	25690	23803	26192	20790	23862	25199	21119.2	0.24	0.04	1.36e-08	1.446e-07		20489.2
Rnf187	15113	15940	16539	18534	28447	25923	18003	25661	22945	21224	29709	26246	21455.7	0.33	0.06	3.616e-09	2.805e-08	15113	15940	16539	18534	21021	21017	20366	22371	18633.8	0.14	0.06	0.009463	0.06136	15113	15940	16539	18534	28935	19141	27280	23970	25504	20207	24414	25488	21207.4	0.25	0.04	2.732e-09	3.178e-08		20432.3
Atp6v0c-ps2	7305	7314	7380	8351	12864	12014	8011	10871	10263	10237	12439	11972	9686.97	0.29	0.06	6.857e-07	4.076e-06	7305	7314	7380	8351	9528	9205	9200	12505	8701.22	0.17	0.06	0.003782	0.02929	7305	7314	7380	8351	14014	8572	12626	10484	11226	10076	11291	11820	9787.19	0.26	0.06	6.326e-06	4.431e-05		9391.79
Wdr13	6002	6829	6718	7370	11437	10251	7489	10125	8651	8447	11132	9839	8484.67	0.28	0.04	1.496e-12	1.65e-11	6002	6829	6718	7370	9000	8537	8146	10233	7732.58	0.19	0.05	7.075e-05	0.001023	6002	6829	6718	7370	10456	7734	10199	10050	10893	8802	10419	10158	8603.23	0.25	0.04	2.039e-08	2.114e-07		8273.49
Aldh3a2	3479	3630	3838	4245	7057	6237	4519	5804	5114	4768	6641	5807	4961.93	0.35	0.05	2.528e-11	2.467e-10	3479	3630	3838	4245	4557	4261	4449	5518	4190.76	0.08	0.06	0.1218	0.4069	3479	3630	3838	4245	6573	4649	5599	5767	6476	4868	5898	6174	4975.04	0.29	0.06	1.314e-07	1.208e-06		4709.24
Gpd1l	2944	2937	3111	3176	5385	4869	3551	4812	4099	4118	4813	4439	3930.05	0.32	0.05	5.826e-11	5.47e-10	2944	2937	3111	3176	4124	3520	3603	4895	3483.8	0.16	0.07	0.01515	0.08811	2944	2937	3111	3176	5334	3319	5029	4338	4825	3693	4466	4842	3898.96	0.24	0.06	1.735e-05	0.0001122		3770.94
Dzip3	4924	5906	5038	6299	10734	9169	7239	9159	7678	6944	9264	9066	7415.06	0.4	0.06	1.08e-12	1.206e-11	4924	5906	5038	6299	6300	6421	6848	6649	5989.93	0.03	0.07	0.5838	0.9423	4924	5906	5038	6299	8991	7824	8886	7847	7821	7217	8075	9484	7208.09	0.28	0.08	0.0001976	0.001043		6871.03
Scn8a	9705	11334	8723	10296	16126	14449	12766	15271	12864	12398	15633	14730	12609.1	0.26	0.07	4.547e-05	0.0002109	9705	11334	8723	10296	13430	12823	12709	14955	11575.9	0.19	0.07	0.002957	0.02397	9705	11334	8723	10296	14922	12777	16929	13227	15266	14268	16519	14643	12951.9	0.26	0.08	0.0007721	0.003609		12379
Kcnab3	3386	3875	3787	4427	7114	6227	4662	6099	5906	5226	6872	6277	5183.33	0.4	0.05	3.149e-17	5.514e-16	3386	3875	3787	4427	4477	4108	3932	5383	4120.23	0	0.06	0.9564	0.9785	3386	3875	3787	4427	6745	4593	6119	5424	6401	5167	6410	6543	5102.53	0.31	0.06	1.619e-08	1.702e-07		4802.03
Bcar1	3551	3662	4213	3558	6560	6628	4259	6360	5178	5489	5447	8443	5147.84	0.41	0.12	0.0002583	0.00106	3551	3662	4213	3558	4454	4583	4231	5137	4135.39	0.06	0.08	0.3758	0.7859	3551	3662	4213	3558	6545	4091	6174	5593	5421	5068	5365	5988	4821.55	0.24	0.08	0.0009778	0.004459		4701.59
Pde4d	2922	3418	2920	3216	5820	5174	3616	5045	4407	3949	5184	5060	4117.11	0.36	0.06	1.314e-10	1.185e-09	2922	3418	2920	3216	3636	3255	4229	3871	3401.51	0.04	0.08	0.5266	0.9053	2922	3418	2920	3216	5493	3746	5318	4267	4682	4523	5196	5189	4136.96	0.31	0.07	1.955e-06	1.493e-05		3885.19
Caly	2929	2854	3117	3270	5303	5137	3640	4522	4387	4212	5692	5397	4099.61	0.4	0.07	5.814e-09	4.403e-08	2929	2854	3117	3270	3314	3471	3145	4062	3241.13	-0.01	0.07	0.8346	0.9695	2929	2854	3117	3270	5808	3835	5272	4278	5064	4125	4451	4945	4054.27	0.32	0.06	9.578e-08	9.013e-07		3798.34
Zdhhc9	2678	2779	2839	2959	5239	4436	3320	4502	3721	3923	4573	4268	3679.13	0.34	0.05	3.606e-12	3.823e-11	2678	2779	2839	2959	3515	3270	3327	3953	3127.95	0.1	0.05	0.05899	0.2457	2678	2779	2839	2959	5126	3441	4871	3918	4249	3613	4156	4221	3646.51	0.27	0.05	5.414e-07	4.538e-06		3484.53
Ptpn1	3266	3116	2910	3246	4285	4218	3245	4401	3842	4390	3996	4601	3741.41	0.14	0.09	0.08444	0.1976	3266	3116	2910	3246	4598	3851	4886	5163	3812.9	0.29	0.09	6.552e-05	0.0009527	3266	3116	2910	3246	5432	3613	5445	4223	4630	4769	4961	4604	4091.05	0.27	0.08	0.0003556	0.001779		3881.79
Rit2	8869	9738	9342	11756	19296	16660	10994	16112	15071	13568	18630	16297	13453.4	0.42	0.07	1.782e-10	1.583e-09	8869	9738	9342	11756	11378	10855	10706	12687	10552.9	-0.01	0.05	0.8996	0.9754	8869	9738	9342	11756	18356	12630	16227	13834	15696	11743	14910	16379	12940	0.29	0.06	3.859e-06	2.797e-05		12315.4
Podxl2	9087	8587	10301	9721	16843	14310	11550	14813	12869	12774	16725	14123	12349.9	0.34	0.06	2.953e-08	2.054e-07	9087	8587	10301	9721	11819	11711	11597	13365	10651.9	0.12	0.07	0.05789	0.2421	9087	8587	10301	9721	15875	10618	14375	14213	15193	12173	13193	14890	12071.1	0.24	0.07	0.0002238	0.001167		11691
Armcx2	5238	5310	6203	5566	9893	8805	6123	8537	7779	7171	9671	8724	7235.84	0.32	0.07	9.675e-07	5.639e-06	5238	5310	6203	5566	7063	6464	6571	8421	6273.16	0.11	0.07	0.1002	0.3557	5238	5310	6203	5566	9457	6428	8883	8669	9299	6889	8553	8626	7244.82	0.27	0.06	1.419e-05	9.341e-05		6917.94
Cldn12	4505	5008	4873	5515	9413	7881	6224	7240	7125	5923	8714	8160	6542.03	0.36	0.06	3.012e-09	2.355e-08	4505	5008	4873	5515	5835	5992	5649	6371	5413.28	0.05	0.05	0.3403	0.7483	4505	5008	4873	5515	8978	6798	7741	7290	7925	6116	7293	8039	6517.13	0.29	0.06	3.957e-07	3.382e-06		6157.48
Tns1	3779	2876	6794	2347	8248	12626	6061	7629	5370	5647	6916	6688	6059.84	0.44	0.28	0.04719	0.1198	3779	2876	6794	2347	4575	4367	4719	5528	4360.5	0.01	0.18	0.9111	0.9771	3779	2876	6794	2347	6030	5005	6388	9712	6676	5489	5563	6837	5510.11	0.25	0.23	0.1674	0.3714		5310.15
Gm11223	4025	3884	4003	4586	7190	6868	4642	6053	6084	5196	7253	6135	5358.31	0.33	0.06	1.225e-07	7.941e-07	4025	3884	4003	4586	4917	4596	5548	6531	4687.38	0.14	0.07	0.03211	0.1565	4025	3884	4003	4586	7475	4514	6342	5639	6314	5196	6126	6557	5255.25	0.23	0.06	0.0001298	0.0007135		5100.31
Tmem215	3491	4128	3639	4463	7989	6673	4501	6490	5936	5177	7298	5916	5312.13	0.41	0.07	3.701e-10	3.197e-09	3491	4128	3639	4463	4360	4774	4732	5125	4290.04	0.06	0.06	0.3037	0.706	3491	4128	3639	4463	6621	4226	6219	5427	5960	4570	6215	6328	4974.15	0.23	0.06	0.0001414	0.0007713		4858.77
Fam214a	3465	4086	3686	4412	6880	6135	5166	5766	5208	4286	6646	6210	5037.59	0.32	0.07	3.409e-06	1.858e-05	3465	4086	3686	4412	4612	4812	4723	5832	4386.89	0.13	0.05	0.01294	0.07795	3465	4086	3686	4412	6060	5047	5647	5654	6735	5130	5891	5581	5009.25	0.25	0.06	4.726e-05	0.0002827		4811.24
Slc36a4	3336	3659	3934	3886	6831	6107	4154	5920	5174	4497	6897	5883	4883	0.36	0.07	4.975e-08	3.378e-07	3336	3659	3934	3886	4371	4435	4340	4949	4071	0.07	0.06	0.2277	0.6026	3336	3659	3934	3886	6516	4421	5672	5344	6098	4532	5788	5992	4808.64	0.27	0.06	5.695e-07	4.762e-06		4587.55
Ak1	3464	3362	3753	4203	6440	5516	4087	5752	5359	4843	6415	5607	4780.86	0.32	0.06	7.35e-08	4.882e-07	3464	3362	3753	4203	4768	4500	4681	5848	4252.79	0.18	0.07	0.003225	0.02571	3464	3362	3753	4203	6329	3770	5578	5665	5786	4560	5415	5112	4633.48	0.2	0.07	0.001811	0.007764		4555.71
Rgs2	2739	2970	2411	2919	5325	4535	3118	4494	3916	3730	4754	3858	3633.24	0.35	0.07	5.431e-07	3.268e-06	2739	2970	2411	2919	3458	3305	3251	4062	3097.46	0.12	0.07	0.05791	0.2421	2739	2970	2411	2919	4617	3184	4426	3771	4266	3287	4259	4408	3518.38	0.23	0.06	0.0001667	0.0008947		3416.36
Pacs2	9909	10853	10807	11288	17235	17178	12908	16075	13707	13535	16792	16304	13588.5	0.28	0.04	6.979e-12	7.151e-11	9909	10853	10807	11288	13551	13195	13376	16306	12230.4	0.17	0.05	0.000135	0.001784	9909	10853	10807	11288	17632	12651	17488	15834	16746	13491	15772	15008	13639.3	0.24	0.04	6.79e-11	9.737e-10		13152.7
Amotl2	2597	2899	3405	2946	4704	3933	3030	4452	3356	4039	4510	3728	3562.78	0.17	0.08	0.03567	0.09416	2597	2899	3405	2946	4261	4096	3740	4705	3524.56	0.24	0.09	0.001272	0.01194	2597	2899	3405	2946	5308	3336	4377	4823	5096	3862	4242	4727	3868.58	0.28	0.08	0.0003399	0.001708		3651.97
Sptb	14128	13802	18525	13758	27560	25661	18097	22853	20584	20930	26922	24540	20113	0.37	0.09	2.828e-05	0.0001352	14128	13802	18525	13758	16978	15927	17748	19311	16170.1	0	0.09	0.9671	0.9833	14128	13802	18525	13758	25701	17569	25062	28985	25777	19075	23459	24455	20318.1	0.32	0.1	0.0008535	0.003954		18867.1
Nsg2	11067	12017	11247	13656	21725	20103	13549	18245	17129	15535	21913	19568	15871.1	0.37	0.06	1.932e-10	1.709e-09	11067	12017	11247	13656	14392	13901	13990	17391	13272.5	0.09	0.05	0.03846	0.1798	11067	12017	11247	13656	21475	13616	19287	16170	18358	14943	17376	18375	15241.7	0.23	0.05	2.32e-06	1.747e-05		14795.1
Slc3a2	8838	9581	14135	9424	18606	17986	12414	15710	13805	14726	15514	16544	13636.7	0.31	0.11	0.003234	0.01095	8838	9581	14135	9424	13082	12451	12709	15994	11880.6	0.09	0.11	0.2725	0.6659	8838	9581	14135	9424	17288	12375	16740	20064	16650	14392	15204	16936	13972.7	0.29	0.12	0.007572	0.02775		13163.3
Gm37583	8497	11119	8180	10436	17810	15637	13016	15559	12794	11708	15542	13871	12534.4	0.35	0.07	1.407e-06	8.039e-06	8497	11119	8180	10436	11959	11643	10642	12057	10449.9	0.06	0.08	0.3915	0.8025	8497	11119	8180	10436	14015	11938	15290	12981	15102	13347	16472	15462	12455.8	0.28	0.08	0.0004041	0.001997		11813.4
Agpat1	4029	4433	4725	4566	7710	7449	5386	6716	5760	6329	6991	7413	5824.14	0.35	0.06	9.069e-09	6.739e-08	4029	4433	4725	4566	5047	5387	5221	6153	4891.29	0.07	0.06	0.2158	0.5836	4029	4433	4725	4566	8416	5038	7830	6382	6809	5732	6152	6803	5753.72	0.27	0.07	3.73e-05	0.0002272		5489.72
Rcc2	3271	3439	3456	3400	6189	5666	4035	5219	4625	4667	5877	5115	4469.18	0.36	0.05	1.513e-11	1.505e-10	3271	3439	3456	3400	3941	3675	3910	4888	3705.43	0.05	0.06	0.4165	0.8236	3271	3439	3456	3400	5613	3969	6054	5002	5078	4753	5192	5068	4420.1	0.28	0.06	1.52e-06	1.186e-05		4198.24
Prdm8	2915	3457	2761	3580	5674	4458	3629	4756	4272	4055	5418	4882	4054	0.3	0.06	2.921e-06	1.604e-05	2915	3457	2761	3580	4069	4329	4190	3899	3609.63	0.14	0.08	0.06044	0.2498	2915	3457	2761	3580	5069	3348	5221	4303	5016	4438	5137	4857	4071.98	0.25	0.07	0.0002636	0.001354		3911.87
Ccdc50	2740	3223	3160	3324	5580	4996	3702	5068	4093	3635	5121	4325	3978.02	0.3	0.06	4.912e-08	3.339e-07	2740	3223	3160	3324	4028	4031	3898	3981	3509.23	0.13	0.07	0.03764	0.1769	2740	3223	3160	3324	4951	3783	4945	4592	4943	3848	4731	5021	4009.35	0.26	0.05	9.506e-09	1.026e-07		3832.2
BC037034	2735	3101	2795	2982	4720	5136	3768	4359	3787	3879	4283	4451	3755.81	0.32	0.07	1.381e-06	7.894e-06	2735	3101	2795	2982	3620	3697	3308	4224	3265.41	0.12	0.06	0.03241	0.1576	2735	3101	2795	2982	4929	3491	4724	3896	4300	4077	4156	4484	3724.01	0.25	0.06	2.051e-05	0.0001311		3581.74
Itm2b	34857	35921	40911	41558	69372	61986	44517	60048	53597	51039	69362	58481	50473.8	0.36	0.05	2.867e-11	2.777e-10	34857	35921	40911	41558	46596	44341	41158	52190	41736.1	0.04	0.06	0.4512	0.8498	34857	35921	40911	41558	68184	43877	60519	58880	60181	48782	57615	61885	49807.4	0.28	0.06	4.533e-07	3.839e-06		47339.1
Rac1	5913	5726	6390	6547	11055	9877	6984	9576	8950	7650	11418	9710	8099.11	0.36	0.07	3.4e-08	2.347e-07	5913	5726	6390	6547	7708	7288	7306	7562	6749.18	0.06	0.07	0.35	0.7584	5913	5726	6390	6547	10544	7178	9823	9034	9922	7429	9297	10062	7953.76	0.26	0.06	1.861e-06	1.429e-05		7600.68
Spin1	4488	5058	4944	5697	9547	7993	5473	8289	6949	6457	8923	7582	6593.11	0.35	0.06	3.543e-09	2.751e-08	4488	5058	4944	5697	6024	6080	6125	6967	5600.69	0.1	0.05	0.02553	0.132	4488	5058	4944	5697	8568	5748	8311	7245	7592	5860	7387	7915	6402.03	0.23	0.05	1.305e-06	1.03e-05		6198.61
Snrpn	4051	4621	4234	5201	8214	7340	5547	7378	6554	5948	8124	7156	6035.16	0.39	0.04	6.851e-19	1.412e-17	4051	4621	4234	5201	5517	5500	5114	5413	4909.58	0.04	0.07	0.5059	0.8938	4051	4621	4234	5201	7960	5147	7564	6444	7213	5146	6779	7241	5804.1	0.25	0.06	7.839e-06	5.415e-05		5582.95
Cdc42se2	3220	3748	3610	4069	6551	5769	3946	5365	4821	4353	6680	5155	4646.05	0.29	0.07	1.232e-05	6.198e-05	3220	3748	3610	4069	4848	4485	4612	5422	4186.93	0.18	0.05	9.161e-05	0.001281	3220	3748	3610	4069	5976	3873	5329	5463	5825	4372	5351	5592	4588.71	0.21	0.05	9.878e-05	0.0005547		4473.9
Cap2	3165	3135	3519	3759	6997	6193	4229	6026	4983	4889	6715	5994	4815.36	0.5	0.06	4.874e-16	7.56e-15	3165	3135	3519	3759	3192	3166	3507	3786	3390.57	-0.18	0.07	0.0039	0.03006	3165	3135	3519	3759	6754	4210	5559	5533	6098	4215	5097	5912	4608.1	0.36	0.07	3.57e-07	3.074e-06		4271.34
Clstn3	7816	8814	7321	7619	14021	13453	10066	11901	10538	10895	11248	12845	10326.1	0.33	0.08	9.654e-06	4.941e-05	7816	8814	7321	7619	8786	8535	9854	11680	8697.19	0.06	0.08	0.3553	0.7638	7816	8814	7321	7619	14697	9847	14195	10153	11912	11031	11929	12063	10362.1	0.28	0.08	0.0002063	0.001084		9795.15
Fam160b2	2654	3114	3029	3205	5040	4787	3600	4351	3840	3733	4584	4473	3783.27	0.28	0.04	2.472e-10	2.166e-09	2654	3114	3029	3205	3667	3666	3767	4334	3382.84	0.14	0.05	0.004282	0.03245	2654	3114	3029	3205	4883	3783	4575	4125	4843	3939	4553	4322	3835.04	0.25	0.05	2.643e-07	2.321e-06		3667.05
Pip5k1c	16063	17642	17157	18752	30196	27899	20673	26409	23967	23438	28926	28851	22780.6	0.35	0.04	9.184e-17	1.536e-15	16063	17642	17157	18752	21810	20682	20530	23207	19263.4	0.09	0.05	0.03499	0.167	16063	17642	17157	18752	30252	19928	27701	23103	25487	22432	25558	26794	22050.3	0.23	0.05	1.302e-06	1.027e-05		21364.8
Asap1	8496	9020	8818	8746	15086	13755	9870	13309	11682	11181	14617	13747	11258.9	0.3	0.05	4.55e-09	3.487e-08	8496	9020	8818	8746	10940	10601	11480	12146	9918.79	0.13	0.06	0.01843	0.1024	8496	9020	8818	8746	14579	10037	14050	12668	14149	10718	12800	13836	11222.2	0.24	0.05	1.275e-06	1.009e-05		10800
Arhgap21	7477	9083	7246	9089	14692	13049	10522	13360	10854	10551	13887	12543	10760.5	0.35	0.05	1.11e-10	1.008e-09	7477	9083	7246	9089	9734	9351	9738	11154	8996.61	0.06	0.06	0.2355	0.6151	7477	9083	7246	9089	12079	10046	12824	11207	12477	11587	13707	13552	10634.8	0.26	0.08	0.0002956	0.001507		10130.6
Nptx1	7872	8410	7262	8825	15483	13745	9347	12241	11000	10467	13138	12993	10615.1	0.35	0.06	1.056e-08	7.77e-08	7872	8410	7262	8825	9063	8497	8932	9651	8501.51	-0.04	0.06	0.3978	0.8071	7872	8410	7262	8825	16552	10306	15202	10705	11970	11850	12697	14493	11031.9	0.36	0.09	1.436e-05	9.438e-05		10049.5
Spock3	6887	7116	6585	9020	13682	11860	7706	11090	10805	9785	14235	11279	9719.8	0.35	0.08	1.419e-05	7.085e-05	6887	7116	6585	9020	9032	8890	8594	9835	8142.72	0.08	0.07	0.2119	0.5773	6887	7116	6585	9020	12806	8607	11083	9686	11281	9204	11017	12742	9433.67	0.24	0.08	0.001061	0.004794		9098.73
Wipi1	4398	4897	5169	5480	7107	6632	5220	7530	6262	6186	7433	7803	6056.88	0.2	0.07	0.002461	0.00853	4398	4897	5169	5480	6973	6449	7302	7366	5910.49	0.26	0.07	1.712e-05	0.0002939	4398	4897	5169	5480	7629	6044	7423	7646	8103	5952	7320	6752	6265.38	0.21	0.06	0.0001908	0.001011		6077.58
Cdkl5	3243	3231	3058	3729	5601	4213	3666	5186	4453	4044	4824	4611	4070.62	0.22	0.07	0.0008583	0.003227	3243	3231	3058	3729	4568	4112	4690	4734	3865.08	0.21	0.07	0.0007231	0.007476	3243	3231	3058	3729	5535	4083	6104	4246	5207	4085	4898	4617	4231.99	0.24	0.07	0.0004431	0.002174		4055.9
Lmo4	2858	3024	3228	3517	5964	4957	3341	5176	4354	4172	5591	5398	4176.58	0.37	0.07	1.017e-07	6.649e-07	2858	3024	3228	3517	3899	3899	3727	3984	3481.88	0.08	0.07	0.2012	0.559	2858	3024	3228	3517	5558	3573	4617	4726	4665	3653	4470	5327	4001.95	0.22	0.07	0.001065	0.00481		3886.8
Phyhipl	6491	7544	6626	7851	13458	11437	8129	10366	10048	9006	12302	10652	9245.49	0.33	0.06	3.869e-09	2.99e-08	6491	7544	6626	7851	8611	8810	8725	9657	7941.19	0.11	0.05	0.02195	0.1173	6491	7544	6626	7851	12615	8219	11035	9633	10837	8068	10456	11163	8982.9	0.22	0.06	0.0001194	0.0006594		8723.19
Glrb	5187	5568	5462	6814	10874	9574	6527	9349	8406	6946	10732	8640	7613.12	0.37	0.07	5.675e-08	3.822e-07	5187	5568	5462	6814	7287	6922	6568	7266	6313.7	0.07	0.07	0.2572	0.6461	5187	5568	5462	6814	9953	6690	8499	7758	8470	6644	8605	9835	7275.87	0.22	0.07	0.001369	0.006031		7067.56
Gstm5	4111	4518	4993	5106	8985	7388	5041	7447	6610	5919	8308	6889	6101.83	0.34	0.07	2.874e-07	1.793e-06	4111	4518	4993	5106	5473	5585	5140	7279	5197.8	0.09	0.07	0.1711	0.5076	4111	4518	4993	5106	8001	5145	7024	7295	7817	5304	6210	7734	5948.68	0.23	0.08	0.002034	0.008618		5749.44
Cfl1	10714	12206	12580	14469	20841	18483	13151	18556	17487	16201	21678	21436	16067.5	0.31	0.07	7.637e-06	3.96e-05	10714	12206	12580	14469	16523	16192	15051	16576	14105.8	0.14	0.07	0.02361	0.1241	10714	12206	12580	14469	22285	15334	19777	17200	18629	14580	17019	18174	15699.9	0.21	0.06	0.0002215	0.001156		15291.1
Vegfa	9742	11136	8921	10819	14762	14517	12157	16714	13206	13954	12233	12083	12340.3	0.19	0.1	0.04374	0.1124	9742	11136	8921	10819	14807	13890	13798	14575	12032.2	0.25	0.07	0.0001243	0.001667	9742	11136	8921	10819	15185	13634	19228	13194	13544	13590	15136	13526	12887	0.22	0.09	0.01295	0.04438		12419.8
Adar	6895	7740	7147	7060	12747	11241	8403	10612	9546	9269	11770	11782	9298.27	0.31	0.06	6.986e-08	4.654e-07	6895	7740	7147	7060	9278	8200	8742	10666	8110.06	0.12	0.06	0.04133	0.1898	6895	7740	7147	7060	12089	8766	11211	9785	11230	9552	10436	10690	9187.14	0.23	0.05	1.353e-05	8.939e-05		8865.16
Rab11fip5	2970	2884	3188	3144	5261	5105	3311	4635	4109	3968	5246	4658	3940.87	0.32	0.06	4.374e-07	2.664e-06	2970	2884	3188	3144	3726	3575	3520	4461	3392.71	0.09	0.07	0.1313	0.4268	2970	2884	3188	3144	5519	3488	4746	4557	4931	3642	4523	4706	3924.52	0.25	0.06	3.159e-05	0.0001951		3752.7
Gm13456	22584	23307	30125	28714	42187	40248	27860	37739	34429	34352	40669	38347	32655.1	0.25	0.07	0.0003485	0.001398	22584	23307	30125	28714	32291	30391	31383	43455	29770	0.13	0.09	0.07801	0.3002	22584	23307	30125	28714	47520	29232	42515	45951	45461	32022	34514	38144	34060.3	0.27	0.09	0.002274	0.009514		32161.8
Flna	8781	9194	17355	8021	19250	25160	14884	18279	14312	14514	16070	23878	15403.5	0.39	0.23	0.04304	0.1108	8781	9194	17355	8021	13505	12271	13495	15331	12148.3	0.03	0.16	0.7105	0.9695	8781	9194	17355	8021	14967	14927	16120	23887	17381	16114	15728	15894	14623.6	0.23	0.21	0.1609	0.3607		14058.5
Vsnl1	8784	8693	8980	11298	18045	15118	10520	15431	14069	12714	17667	14945	12652.4	0.39	0.07	6.752e-09	5.078e-08	8784	8693	8980	11298	10921	11468	10969	11576	10237.5	0.04	0.07	0.5431	0.9159	8784	8693	8980	11298	16726	10968	15216	12663	13255	10972	13573	15444	11913.8	0.22	0.07	0.001805	0.007736		11601.2
Itgb1	4539	4446	7780	4773	9205	9742	6129	8100	7022	6482	8558	9977	7050.95	0.31	0.14	0.01452	0.0426	4539	4446	7780	4773	7421	7046	7099	8235	6337.16	0.11	0.15	0.2613	0.652	4539	4446	7780	4773	8345	6502	8115	10479	9233	6233	7514	7829	6992.12	0.23	0.14	0.06388	0.1719		6793.41
Maged2	3997	3638	5020	4028	7385	6243	4653	5728	6021	5221	7232	6351	5337.09	0.28	0.09	0.001451	0.005247	3997	3638	5020	4028	5119	4922	5078	7316	4811.44	0.14	0.1	0.09903	0.353	3997	3638	5020	4028	6730	4351	6172	7179	7209	5296	5835	6350	5356.08	0.23	0.1	0.01581	0.05272		5168.2
Fcho1	3405	3633	3028	3496	5695	5817	4680	4956	4302	4256	5214	5479	4405.64	0.32	0.08	2.568e-05	0.0001236	3405	3633	3028	3496	3905	3888	3906	4826	3718.09	0.06	0.07	0.3399	0.7478	3405	3633	3028	3496	5402	4045	4921	4751	5340	4885	5451	5698	4411.06	0.27	0.08	0.0003153	0.001596		4178.26
Nt5dc2	3009	2223	5136	2327	6701	6204	4127	5714	4327	5142	5734	5248	4535.36	0.41	0.21	0.02494	0.06878	3009	2223	5136	2327	2952	3390	3033	4461	3308.58	-0.03	0.18	0.7243	0.9695	3009	2223	5136	2327	5771	3591	5342	7945	6277	4100	4010	5732	4492.7	0.27	0.23	0.1217	0.2904		4112.21
Apbb2	3085	3343	2848	3354	5491	5034	3843	4822	4153	4108	5470	4853	4101.64	0.33	0.05	6.061e-10	5.117e-09	3085	3343	2848	3354	3864	3634	4035	3983	3484.29	0.07	0.07	0.2291	0.6049	3085	3343	2848	3354	5250	3720	5536	4595	4753	3929	4674	4757	4054.09	0.25	0.05	2.827e-06	2.098e-05		3880.01
Atp1b1	29988	31129	31868	35018	55278	48823	35438	47593	44881	40845	54922	49454	41091.5	0.31	0.05	1.771e-10	1.574e-09	29988	31129	31868	35018	40390	39815	38989	43632	35926.6	0.13	0.05	0.008746	0.05762	29988	31129	31868	35018	55667	36176	50519	43029	48595	37750	45086	49292	40192.7	0.21	0.05	2.205e-05	0.0001402		39070.3
Cd81	11153	11007	13487	11717	19727	19802	12911	18389	15328	15976	18482	18053	15154.4	0.29	0.07	4.663e-05	0.0002159	11153	11007	13487	11717	15065	14478	13935	17341	13364	0.11	0.08	0.09955	0.3542	11153	11007	13487	11717	21111	14053	19580	20028	18241	15012	15952	16821	15315.1	0.25	0.08	0.001261	0.005609		14611.2
Crtc1	5612	6123	5865	6323	9854	9030	7487	9435	7240	7843	9136	9235	7605.01	0.29	0.05	2.422e-08	1.701e-07	5612	6123	5865	6323	7675	7153	7308	8695	6753.07	0.14	0.04	0.0009473	0.009388	5612	6123	5865	6323	9382	6716	9664	8365	9066	7961	9027	8718	7566.1	0.22	0.04	6.935e-08	6.67e-07		7308.06
Phf21a	3975	4413	4356	4608	7192	6667	5408	6774	5807	5639	6628	6305	5531.73	0.3	0.04	3.217e-15	4.636e-14	3975	4413	4356	4608	5006	5239	5275	6382	4841.96	0.11	0.05	0.02962	0.1472	3975	4413	4356	4608	7193	5302	7228	5993	6805	5699	6105	6078	5521.83	0.24	0.05	1.685e-07	1.527e-06		5298.51
Tmem50b	4383	4924	4850	5471	8883	7485	5542	7567	7048	6284	8325	7870	6386.14	0.34	0.05	3.211e-12	3.424e-11	4383	4924	4850	5471	5970	5962	5885	6581	5438.04	0.1	0.05	0.03995	0.1851	4383	4924	4850	5471	8802	5877	8018	6541	7032	5609	6643	7406	6146.13	0.2	0.06	0.0007768	0.003629		5990.1
Fasn	15489	16827	17525	15008	29864	26189	18457	23986	21025	20579	28707	27078	21176.9	0.33	0.08	1.367e-05	6.842e-05	15489	16827	17525	15008	19405	18108	20785	21939	17966.1	0.07	0.08	0.2885	0.6864	15489	16827	17525	15008	24904	17668	24804	24372	26806	22228	25114	25056	20852.9	0.24	0.07	0.0006366	0.003022		19998.6
Ssbp3	9065	9788	9586	10599	18713	16184	11972	15445	13112	12795	16947	16408	13028.1	0.39	0.05	2.881e-15	4.178e-14	9065	9788	9586	10599	10937	10946	11109	11850	10401.7	-0.01	0.05	0.8646	0.9695	9065	9788	9586	10599	18004	11728	15880	13503	14873	11979	14121	15663	12576.6	0.26	0.05	9.453e-07	7.624e-06		12002.1
Sult4a1	7526	7137	7541	9042	14754	12944	9296	12639	11575	10805	13652	12725	10519.9	0.4	0.06	3.098e-13	3.671e-12	7526	7137	7541	9042	9276	8942	9309	11586	8673.84	0.09	0.06	0.1161	0.394	7526	7137	7541	9042	14386	9541	12753	10498	11701	5302	11301	12359	9649.97	0.15	0.13	0.2031	0.4304		9614.58
Fads1	4805	4780	6812	5192	10077	8992	6235	8376	6869	6861	9818	8391	7075.16	0.33	0.1	0.0003765	0.001503	4805	4780	6812	5192	6078	6033	6472	7510	5904.53	0.04	0.1	0.6478	0.9667	4805	4780	6812	5192	8251	6229	7838	9683	9650	6898	7935	8806	7074.56	0.27	0.11	0.008192	0.0297		6684.75
Fam102a	4995	5470	5122	5697	8372	8154	6062	8014	6721	7238	8942	7980	6748.96	0.28	0.05	1.95e-08	1.389e-07	4995	5470	5122	5697	6253	6084	6458	6881	5811.53	0.05	0.05	0.2397	0.621	4995	5470	5122	5697	9568	6164	9511	7976	8584	7101	8250	8292	7033.19	0.31	0.04	6.888e-13	1.304e-11		6531.23
Gm7308	4272	4871	4941	5792	9098	7684	5245	7723	7010	6091	9437	7134	6420.47	0.32	0.07	1.089e-05	5.523e-05	4272	4871	4941	5792	5893	5881	5613	6865	5444.22	0.07	0.06	0.1993	0.5561	4272	4871	4941	5792	9267	5831	7507	7009	7663	5884	7184	7938	6345.07	0.25	0.06	9.319e-05	0.0005263		6069.92
Tacc1	3980	4548	3959	4241	7628	6748	4998	6471	5536	5177	6945	6166	5398.57	0.32	0.05	2.684e-09	2.11e-08	3980	4548	3959	4241	5164	4919	5244	5347	4630.01	0.08	0.06	0.1638	0.4941	3980	4548	3959	4241	6402	4824	6846	5956	6410	5342	6490	6621	5345.95	0.24	0.05	7.888e-06	5.448e-05		5124.84
Vps13a	3070	3130	2833	3405	5829	5048	4243	5111	4402	3652	5102	4343	4082.08	0.35	0.07	5.055e-07	3.056e-06	3070	3130	2833	3405	3649	3532	3665	3861	3363.75	0.03	0.06	0.6261	0.9636	3070	3130	2833	3405	4517	3565	4775	4533	5091	4165	5279	5050	4025.87	0.26	0.07	0.000186	0.0009883		3823.9
Nap1l2	2729	3016	2904	3722	5887	4749	3537	4641	4686	3935	6113	4600	4091.1	0.37	0.08	1.989e-06	1.113e-05	2729	3016	2904	3722	3741	3406	3642	3627	3316.26	0.02	0.07	0.8095	0.9695	2729	3016	2904	3722	5594	3722	5091	3942	4463	3682	4646	5253	3958.73	0.25	0.08	0.0008654	0.004003		3788.7
Prkar1a	33875	36256	35254	41018	63976	55971	39648	54801	50683	46289	63253	56287	46904.9	0.31	0.05	1.821e-09	1.461e-08	33875	36256	35254	41018	44099	43424	44224	49422	40465.9	0.09	0.04	0.02799	0.1413	33875	36256	35254	41018	64571	42580	59711	48052	53142	45922	54614	59110	46680.7	0.24	0.06	1.49e-05	9.762e-05		44683.8
Zwint	18684	19930	20199	24151	38519	32271	22763	31544	29585	26872	37882	32128	27118.8	0.35	0.06	1.59e-08	1.141e-07	18684	19930	20199	24151	25165	23699	22809	28114	22567.8	0.05	0.05	0.3261	0.7323	18684	19930	20199	24151	37691	23625	32662	29177	32279	24735	30263	32829	26478	0.24	0.06	9.631e-06	6.535e-05		25388.2
Mgrn1	10584	11702	11940	11941	19479	18313	12807	16890	15909	14801	18586	18470	14771	0.3	0.05	2.235e-09	1.775e-08	10584	11702	11940	11941	14064	13254	13592	16827	12822.8	0.1	0.05	0.0534	0.2287	10584	11702	11940	11941	19612	13179	17749	17453	18821	14344	16036	17334	14704.2	0.24	0.05	1.265e-06	1.001e-05		14099.4
Slc9a6	5627	6014	5991	7015	11406	9347	6486	9134	8559	7389	10801	8902	7840.73	0.29	0.07	6.127e-06	3.215e-05	5627	6014	5991	7015	7639	7215	7375	8241	6807.92	0.09	0.05	0.06227	0.2553	5627	6014	5991	7015	10058	6903	9539	8674	9354	8244	9928	10047	7923.37	0.26	0.06	2.534e-06	1.896e-05		7524.01
Edil3	7687	8059	7345	8892	15117	12597	8680	12428	11712	10151	15110	12465	10550.9	0.36	0.07	1.95e-07	1.24e-06	7687	8059	7345	8892	9054	9217	9324	9919	8610.44	0.02	0.06	0.7131	0.9695	7687	8059	7345	8892	13891	9315	13083	10750	11785	9844	12127	13255	10245.7	0.25	0.06	2.354e-05	0.000149		9802.34
Bend6	4185	4428	3927	5660	8937	7315	5032	7503	6468	5793	9098	6668	6059.3	0.38	0.09	1.006e-05	5.127e-05	4185	4428	3927	5660	5125	5082	5209	6046	4896.43	0.03	0.07	0.6884	0.9695	4185	4428	3927	5660	8124	5146	7201	5854	6790	5324	6685	7642	5759.05	0.22	0.08	0.003757	0.01487		5571.59
Snd1	4029	4336	4404	4212	6743	6179	4880	5629	5561	5118	6886	7032	5307.88	0.25	0.07	0.0003517	0.00141	4029	4336	4404	4212	5344	5132	4922	6431	4787.47	0.12	0.06	0.03772	0.1772	4029	4336	4404	4212	7454	4774	6711	6723	7264	5574	6179	6023	5502.17	0.26	0.06	1.435e-05	9.436e-05		5199.17
Kcnip4	3949	4031	3935	5018	8265	6384	4599	6860	5973	5194	8389	6143	5558.05	0.35	0.08	2.532e-05	0.0001221	3949	4031	3935	5018	5186	4962	4811	5538	4625.48	0.06	0.06	0.3072	0.7102	3949	4031	3935	5018	7216	4982	6602	5371	6473	4737	6161	7496	5360.54	0.22	0.08	0.004385	0.01707		5181.36
Ski	3473	3539	4121	3963	6691	6352	4266	5824	5008	4988	6321	5851	4908.2	0.33	0.06	2.498e-08	1.752e-07	3473	3539	4121	3963	4743	4170	4543	4768	4127.66	0.05	0.07	0.4502	0.8494	3473	3539	4121	3963	6031	4329	5819	5629	5673	4941	5848	6361	4865.28	0.25	0.07	7.655e-05	0.0004388		4633.71
Skil	3476	3697	3144	3465	5702	4967	3653	5352	4326	4040	5013	5361	4255.79	0.22	0.07	0.001112	0.004106	3476	3697	3144	3465	4484	4362	4860	4514	3958	0.16	0.08	0.02684	0.137	3476	3697	3144	3465	5768	4444	5189	5113	5276	4256	5145	5459	4441.35	0.25	0.07	8.048e-05	0.0004592		4218.38
Pfkfb3	3203	3557	3052	3389	6020	5046	4057	5258	4992	4836	4312	5781	4367.63	0.36	0.09	3.805e-05	0.0001786	3203	3557	3052	3389	3948	3711	3437	4375	3549.75	0.01	0.06	0.8385	0.9695	3203	3557	3052	3389	5908	3909	6548	4225	4318	4699	4821	5195	4294.97	0.26	0.09	0.003262	0.01311		4070.78
Dact3	2867	2928	2909	3610	5018	4792	3373	4702	4070	3856	5418	4614	3914.79	0.29	0.06	8.804e-07	5.159e-06	2867	2928	2909	3610	3629	3643	3977	3810	3386.81	0.07	0.07	0.2717	0.6646	2867	2928	2909	3610	5553	3356	5220	4208	4657	4196	4631	4893	3978.74	0.27	0.06	2.605e-05	0.0001637		3760.11
Gm15542	2534	2844	2674	3365	5140	4277	2977	4414	3897	3857	4523	4252	3635.91	0.3	0.06	8.578e-07	5.032e-06	2534	2844	2674	3365	3248	3151	3308	4126	3111.59	0.06	0.06	0.3165	0.7218	2534	2844	2674	3365	5299	3401	5448	3468	3889	3612	4304	4844	3702.57	0.27	0.09	0.002339	0.009753		3483.36
Creld1	2879	3029	3161	3396	4986	5074	3961	4510	4319	4079	4328	4638	3955.79	0.28	0.06	3.457e-06	1.882e-05	2879	3029	3161	3396	3525	3633	3928	4686	3480.78	0.11	0.06	0.06434	0.2619	2879	3029	3161	3396	6236	3982	5848	3978	4079	3848	4200	4389	3984.44	0.23	0.1	0.01148	0.03993		3807
Glul	107403	117050	117162	124823	239803	218243	151459	186326	187764	154841	218025	146376	159602	0.43	0.09	5.366e-07	3.231e-06	107403	117050	117162	124823	125560	128959	114660	141461	121295	-0.07	0.05	0.1574	0.4812	107403	117050	117162	124823	202288	125784	189902	167056	180349	144536	177062	204206	150728	0.26	0.06	1.547e-05	0.0001011		143875
Pacsin1	30592	31717	30794	34638	52443	48342	36252	46151	43474	42664	52941	51995	40915.4	0.3	0.05	7.393e-09	5.544e-08	30592	31717	30794	34638	39234	37768	38997	43290	35474.3	0.1	0.05	0.02261	0.1199	30592	31717	30794	34638	56301	36108	52755	42787	47918	40349	46336	47005	40449.9	0.22	0.05	2.486e-06	1.862e-05		38946.5
Atxn10	12362	13189	14205	15037	24064	20577	15128	19874	19258	17615	23244	20659	17505.3	0.3	0.05	5.794e-09	4.389e-08	12362	13189	14205	15037	16854	16116	15622	19891	15206.3	0.1	0.06	0.0658	0.2657	12362	13189	14205	15037	23684	14952	20565	19873	21782	16527	19757	21112	17317.9	0.22	0.05	1.698e-05	0.00011		16676.5
Tmx4	12314	13259	13671	14784	26263	21150	14717	21522	18919	16685	25623	20539	17757.9	0.35	0.07	2.845e-07	1.775e-06	12314	13259	13671	14784	16102	15830	15252	16442	14581.7	0.03	0.06	0.6409	0.9646	12314	13259	13671	14784	22189	15638	20152	19579	21824	16082	20127	22820	17278.4	0.24	0.06	1.451e-05	9.523e-05		16539.3
Rnf145	10976	12434	10653	12402	19277	17344	13995	16892	16048	14599	17142	15994	14524.3	0.26	0.05	1.337e-07	8.631e-07	10976	12434	10653	12402	14857	13496	15239	16007	13090.9	0.13	0.06	0.01222	0.07462	10976	12434	10653	12402	19341	13347	19815	15445	16519	15315	17106	17712	14744.4	0.23	0.06	4.699e-05	0.0002812		14119.9
Akt1	8182	7866	10289	9413	14763	14871	9708	13420	11967	11712	15019	13961	11485.8	0.3	0.08	4.808e-05	0.000222	8182	7866	10289	9413	10527	10155	10698	12899	9887.03	0.07	0.08	0.3168	0.7223	8182	7866	10289	9413	15358	9850	14480	14012	13930	11478	13166	13518	11507.4	0.25	0.07	0.0004001	0.00198		10960.1
Dip2c	6287	7248	6723	7445	11795	10815	7774	10296	8990	8336	11272	10170	8717.83	0.27	0.04	2.391e-11	2.338e-10	6287	7248	6723	7445	8913	8634	8801	9341	7827.27	0.14	0.05	0.003259	0.02594	6287	7248	6723	7445	11021	7526	11313	9442	10692	8659	10362	10133	8694.67	0.21	0.04	6.249e-08	6.058e-07		8413.26
Herpud1	5729	5773	6392	6312	12616	11585	7438	9342	9178	8012	10077	9733	8279.09	0.43	0.07	3.926e-09	3.03e-08	5729	5773	6392	6312	6042	5928	6574	6953	6185.74	-0.12	0.06	0.04467	0.201	5729	5773	6392	6312	11365	7124	11466	8556	8725	8596	8719	10529	8056.6	0.31	0.08	5.689e-05	0.0003344		7507.14
Fmn1	4911	5864	4835	5898	9665	8159	5797	7680	6786	6376	9198	8094	6759.8	0.27	0.07	3.983e-05	0.0001863	4911	5864	4835	5898	7125	6646	6869	7621	6132.84	0.17	0.06	0.001666	0.01491	4911	5864	4835	5898	7216	5907	7311	7457	8322	7114	8309	8365	6663.95	0.18	0.08	0.01729	0.05688		6518.86
Gm6180	4424	4670	4946	5172	8110	7420	5236	6866	6317	6248	7273	7685	6059.69	0.27	0.05	5.082e-07	3.071e-06	4424	4670	4946	5172	5791	5447	5929	8357	5490.6	0.15	0.08	0.02914	0.1454	4424	4670	4946	5172	8631	5604	7332	6776	7441	5674	6691	6484	6011.73	0.2	0.06	0.0003282	0.001654		5854.01
Tdpx-ps1	4610	4343	5050	5195	7555	7446	4986	6336	6866	6093	7459	6716	5933.54	0.23	0.07	0.001226	0.004491	4610	4343	5050	5195	6375	5636	5957	8713	5624.42	0.2	0.09	0.008412	0.05586	4610	4343	5050	5195	8798	5021	7598	6859	7067	6051	6433	6606	5990.16	0.19	0.07	0.007249	0.02671		5849.37
Sybu	3757	4017	3463	4189	7514	6753	4975	6309	5848	5632	6408	5671	5245.8	0.42	0.06	8.15e-13	9.225e-12	3757	4017	3463	4189	4089	4098	4147	5045	4063.16	-0.04	0.06	0.4861	0.8798	3757	4017	3463	4189	7102	4484	7174	4957	5230	4882	5512	6252	4954.97	0.24	0.08	0.002397	0.009976		4754.64
Sorbs1	3375	3689	4190	3598	6244	6427	4697	6219	4896	4728	5642	6435	4897.33	0.35	0.08	4.626e-06	2.476e-05	3375	3689	4190	3598	4119	3886	4442	4605	3960.32	-0.01	0.08	0.8554	0.9695	3375	3689	4190	3598	6315	4616	6076	5822	6173	4695	5357	5582	4841.64	0.28	0.07	1.601e-05	0.0001042		4566.43
Usp25	3035	3415	3613	3420	5643	5187	3679	4877	4406	4105	6416	5370	4318.22	0.3	0.08	6.898e-05	0.0003106	3035	3415	3613	3420	4242	3926	4221	4377	3743.21	0.09	0.07	0.1531	0.4719	3035	3415	3613	3420	5230	3962	4767	4941	5631	4135	5324	5224	4295.46	0.23	0.07	0.0002714	0.001392		4118.96
Hexim1	3030	3370	2899	3218	5453	4717	3461	4569	3882	4034	4598	4105	3861.85	0.22	0.06	0.0001472	0.0006293	3030	3370	2899	3218	4188	3937	4215	4259	3595.6	0.17	0.07	0.005679	0.04071	3030	3370	2899	3218	5583	3596	5294	4020	4188	3913	5198	4795	3993.82	0.23	0.08	0.002232	0.009361		3817.09
Phkb	2681	3107	3195	3249	5430	4737	3683	4694	4175	3486	5048	4184	3877.5	0.28	0.06	5.128e-07	3.096e-06	2681	3107	3195	3249	3480	3405	4050	4304	3390.8	0.09	0.07	0.1542	0.4743	2681	3107	3195	3249	4379	3742	5051	4974	4860	3668	4403	4813	3921.09	0.25	0.07	0.0001964	0.001037		3729.8
Tuba1a	19083	21457	24092	23698	37229	34892	23763	33182	29078	28518	36401	34282	28109	0.29	0.06	2.748e-07	1.717e-06	19083	21457	24092	23698	26115	26320	26430	30689	24439.1	0.09	0.06	0.1401	0.4453	19083	21457	24092	23698	41409	24670	34436	34953	37531	25958	29478	32252	28305.5	0.24	0.08	0.0008723	0.004032		26951.2
Prrc2b	41380	43929	44121	43036	73010	65387	49638	63762	56577	55336	66652	68344	54737.3	0.28	0.05	2.345e-08	1.651e-07	41380	43929	44121	43036	55267	49411	53526	58987	48181.9	0.1	0.06	0.05974	0.248	41380	43929	44121	43036	67895	47967	71592	60610	67518	57214	64902	63625	54895.3	0.23	0.05	3.307e-06	2.427e-05		52604.8
Gdi1	28654	31184	30196	34855	52335	46809	34928	45900	41939	39664	50949	47215	39464.4	0.28	0.04	6.893e-14	8.683e-13	28654	31184	30196	34855	38703	37792	35737	44414	34730.8	0.11	0.05	0.01455	0.08527	28654	31184	30196	34855	55544	36994	49597	42708	47579	37701	43398	45832	39397.1	0.22	0.05	1.959e-06	1.496e-05		37864.1
Ppp2r1a	19719	21240	21331	21785	37767	33540	23434	31085	28421	27853	35969	33533	27282.2	0.33	0.05	3.473e-10	3.009e-09	19719	21240	21331	21785	24572	24155	24025	30443	23127	0.07	0.05	0.1518	0.469	19719	21240	21331	21785	35697	22822	32601	30350	32566	25997	29729	31477	26475	0.21	0.05	1.812e-06	1.393e-05		25628.1
Rab3a	18236	19697	19062	22475	33486	29787	21685	28443	26578	25493	33720	30192	25131.8	0.28	0.05	1.094e-08	8.026e-08	18236	19697	19062	22475	24858	24761	23698	28653	22366.5	0.14	0.05	0.00166	0.01488	18236	19697	19062	22475	36226	21658	30236	25767	30002	23343	26917	29909	24673.2	0.19	0.06	0.001879	0.008027		24057.1
Ppm1e	13585	15881	13628	16153	26716	22551	17247	22721	20906	18937	24030	22067	19068.5	0.32	0.04	5.571e-13	6.43e-12	13585	15881	13628	16153	18591	17529	18293	19400	16441	0.1	0.05	0.04978	0.2173	13585	15881	13628	16153	23199	16721	23838	19204	21757	17667	21842	22702	18424	0.19	0.05	0.0001	0.0005609		17977.8
Chga	10403	11219	10415	10895	17319	16115	11796	14642	14876	14313	17014	17119	13562.9	0.27	0.06	1.215e-05	6.12e-05	10403	11219	10415	10895	13682	13170	13504	15278	12170.4	0.14	0.05	0.003664	0.02853	10403	11219	10415	10895	19075	11858	18010	14240	15874	14186	14486	14849	13478.4	0.2	0.06	0.001324	0.005858		13070.6
Git1	6647	6229	6894	6970	11086	10509	7462	10604	8993	9456	10844	10841	8681.38	0.32	0.06	2.994e-07	1.862e-06	6647	6229	6894	6970	7590	7753	7338	9361	7274.79	0.03	0.07	0.5664	0.9314	6647	6229	6894	6970	12996	7590	11426	9506	10081	8451	9313	10468	8651.34	0.26	0.07	0.0002954	0.001506		8202.5
Rcn1	3437	3351	5366	3617	7286	6760	4639	5987	5592	4773	6918	5485	5136.64	0.31	0.12	0.004371	0.01444	3437	3351	5366	3617	4545	4481	4279	5556	4291.41	0.02	0.11	0.8093	0.9695	3437	3351	5366	3617	6277	4206	5929	8567	6780	5101	5897	6251	5264.4	0.28	0.14	0.02356	0.07414		4897.48
Gng2	3520	3759	3776	4289	6785	5655	4256	5646	5058	4437	6666	5852	4849.07	0.28	0.06	2.041e-06	1.141e-05	3520	3759	3776	4289	4681	4478	4630	5309	4251.97	0.1	0.05	0.03363	0.1621	3520	3759	3776	4289	6845	4476	5909	5372	6056	4385	5628	5857	4864.91	0.23	0.05	1.519e-05	9.942e-05		4655.32
Dbi	2615	2878	3215	3291	6128	4072	3424	5107	4468	3997	5199	5362	4030.28	0.39	0.09	3e-06	1.645e-05	2615	2878	3215	3291	3158	3410	2907	3898	3143.21	-0.05	0.07	0.4859	0.8797	2615	2878	3215	3291	4834	3287	4505	5302	5798	3341	4451	4691	3906.38	0.27	0.09	0.002739	0.01123		3693.29
Slc12a5	75976	88364	74719	82203	135004	127257	93844	118587	105124	103183	126811	127606	102568	0.3	0.05	1.845e-08	1.317e-07	75976	88364	74719	82203	98554	94375	101639	112278	89906.1	0.11	0.06	0.02821	0.1421	75976	88364	74719	82203	125549	89766	125022	104731	122061	105690	118009	120046	100517	0.2	0.05	0.0001741	0.0009306		97663.7
Lman1	10704	11505	11857	13454	17725	14235	12977	15861	14929	14927	17201	15444	14004	0.13	0.06	0.01906	0.05431	10704	11505	11857	13454	16892	15915	15851	17426	13981.8	0.25	0.06	3.828e-06	7.815e-05	10704	11505	11857	13454	19246	13498	19731	16365	17934	16167	16982	17796	15084.6	0.23	0.05	6.142e-07	5.116e-06		14356.8
Pds5b	8263	9120	8429	10143	17251	14018	10819	14259	12834	11208	14510	13714	11740	0.35	0.05	1.3e-12	1.44e-11	8263	9120	8429	10143	10510	10185	10814	11320	9748.5	0.04	0.05	0.4001	0.8092	8263	9120	8429	10143	15071	11183	14048	11802	13400	10960	13006	13579	11329.8	0.22	0.05	7.059e-06	4.911e-05		10939.4
Rims3	7704	8256	7698	9024	15715	13385	9318	13366	11393	11407	14749	12835	10929.7	0.39	0.05	2.6e-13	3.102e-12	7704	8256	7698	9024	8915	8254	9594	10229	8632.65	-0.03	0.05	0.5627	0.9285	7704	8256	7698	9024	14937	9286	13389	10963	12837	10071	12010	12794	10469.5	0.25	0.05	3.447e-06	2.52e-05		10010.6
Mark4	6916	7126	6960	7854	11238	10807	8575	10376	9901	9029	11568	11603	9140.48	0.28	0.05	9.952e-08	6.519e-07	6916	7126	6960	7854	9100	9016	9190	9291	8096.52	0.12	0.06	0.0369	0.1743	6916	7126	6960	7854	12334	8313	11578	9997	11007	8780	10111	10324	9062.44	0.21	0.04	7.686e-07	6.284e-06		8766.48
Dag1	5546	5329	7671	5084	9459	9770	6534	8831	7567	7639	9221	8223	7421.16	0.24	0.11	0.01698	0.04898	5546	5329	7671	5084	8299	7690	7429	8791	6901.68	0.15	0.11	0.08653	0.3221	5546	5329	7671	5084	9102	6027	9179	10400	9252	7759	8709	9014	7586.16	0.22	0.11	0.03898	0.1138		7303
Gm8099	5181	4906	5399	5675	9074	8422	5983	7214	7693	6767	9356	8088	6818.95	0.31	0.07	4.59e-06	2.458e-05	5181	4906	5399	5675	6222	5837	6201	8420	5893.8	0.09	0.07	0.1711	0.5076	5181	4906	5399	5675	9469	5910	8188	7262	7976	6358	7649	7789	6653.64	0.21	0.06	0.0003603	0.0018		6455.46
Ppp1r1a	4471	4293	5239	4770	7954	6828	5423	7613	5938	6432	7641	7517	6040.36	0.3	0.07	1.434e-05	7.153e-05	4471	4293	5239	4770	5350	5622	6036	6850	5267.31	0.1	0.08	0.1461	0.4573	4471	4293	5239	4770	8239	5538	7744	7203	7255	5486	6004	6859	5950.71	0.21	0.08	0.003908	0.0154		5752.79
Nol6	3933	4219	4023	4137	6605	6187	4783	5966	5424	5337	6702	6531	5208.86	0.29	0.05	2.075e-08	1.473e-07	3933	4219	4023	4137	5272	4894	4952	6044	4622.6	0.14	0.06	0.00624	0.0439	3933	4219	4023	4137	6044	4209	5904	6230	6472	5222	5652	6038	5066.82	0.18	0.07	0.004558	0.01766		4966.09
Bcl7a	3089	3768	3266	3858	6182	5287	4211	5200	4512	4174	5665	5444	4445.39	0.29	0.05	1.182e-08	8.619e-08	3089	3768	3266	3858	4076	4172	4386	4908	3887.69	0.11	0.06	0.04099	0.1886	3089	3768	3266	3858	5485	4123	5525	4626	5420	4444	4921	5163	4376.66	0.21	0.05	5.809e-06	4.098e-05		4236.58
Brk1	2896	3189	3520	3691	6006	5303	3973	5156	4744	4198	5174	4797	4283.42	0.32	0.05	2.963e-10	2.579e-09	2896	3189	3520	3691	3769	3577	3889	4713	3609.7	0.04	0.06	0.4908	0.8822	2896	3189	3520	3691	5809	3857	5391	4906	5164	4045	4893	5020	4255.62	0.25	0.05	5.166e-07	4.342e-06		4049.58
Gmppa	2708	3003	2912	3147	4487	4822	4154	4614	3822	3712	4197	4576	3777.46	0.3	0.07	3.041e-05	0.0001445	2708	3003	2912	3147	3183	3409	3608	4451	3257.23	0.08	0.07	0.1587	0.4841	2708	3003	2912	3147	4877	3710	4582	4112	4364	3998	4343	4035	3739.55	0.23	0.05	8.157e-06	5.616e-05		3591.41
Rap1gds1	14885	17053	15647	18204	30391	25541	18074	25445	22472	20612	28352	25108	21237.1	0.32	0.05	3.689e-10	3.189e-09	14885	17053	15647	18204	18550	19294	19348	22772	17997.4	0.07	0.04	0.1309	0.426	14885	17053	15647	18204	28819	19980	25784	21290	25108	19023	22763	25701	20689.8	0.21	0.06	0.0001833	0.0009745		19974.8
Bsn	12551	14824	11352	13352	22876	20425	15896	20384	16588	17059	19385	20474	16720.9	0.3	0.07	4.78e-06	2.551e-05	12551	14824	11352	13352	17119	15583	16722	16142	14560.1	0.1	0.08	0.149	0.4636	12551	14824	11352	13352	18882	14929	21753	16779	19044	17692	20142	19382	16384.3	0.2	0.08	0.004825	0.01859		15888.5
Rundc3a	12051	12902	12202	14665	20886	20243	15258	18394	17145	16995	19818	19978	16365.5	0.28	0.05	1.703e-09	1.369e-08	12051	12902	12202	14665	15506	15240	15788	18483	14410.3	0.11	0.04	0.01255	0.07608	12051	12902	12202	14665	22206	16002	20894	16716	18802	15985	18375	19050	16287.9	0.21	0.05	6.273e-05	0.000365		15687.9
Extl3	6183	6705	7009	7029	12203	10584	7393	10125	8898	8591	10555	10373	8590.55	0.3	0.05	5.903e-09	4.467e-08	6183	6705	7009	7029	8250	7787	7970	9638	7478.33	0.1	0.05	0.05463	0.2326	6183	6705	7009	7029	11107	7190	10554	9296	10033	8386	9639	10110	8407.1	0.2	0.05	1.795e-05	0.0001158		8158.66
Ptn	4674	4139	8356	4708	10046	12603	6102	8662	7224	7152	10895	7882	7473.41	0.34	0.21	0.0527	0.132	4674	4139	8356	4708	6988	6544	5964	7529	6067.06	0.03	0.15	0.7544	0.9695	4674	4139	8356	4708	9210	5781	8485	11163	8390	7090	7992	9062	7242.19	0.23	0.18	0.1401	0.3246		6927.55
Sncb	28755	29329	30691	33419	50711	45284	34019	43418	42359	39685	52707	46848	38874.5	0.29	0.05	6.08e-08	4.075e-07	28755	29329	30691	33419	39295	36920	33282	43601	33981.7	0.1	0.06	0.0863	0.3215	28755	29329	30691	33419	50604	32542	49008	41972	45113	39062	44043	46560	38346.7	0.21	0.05	1.569e-05	0.0001023		37067.6
Laptm4a	10379	9784	18288	10719	22912	24767	14487	20997	16336	15831	20947	17508	16458	0.35	0.14	0.008416	0.0261	10379	9784	18288	10719	14434	14220	12811	17747	13432.5	0.02	0.15	0.8667	0.9695	10379	9784	18288	10719	19526	14173	17085	24413	20492	15176	16985	19705	16040	0.23	0.15	0.07346	0.1933		15310.2
Plekha5	5023	5673	4908	5770	9578	8360	6743	8325	6488	6386	8275	7893	6791.18	0.29	0.06	7.31e-07	4.332e-06	5023	5673	4908	5770	6144	6384	6485	7778	5940.77	0.1	0.05	0.04914	0.2153	5023	5673	4908	5770	7280	6855	7714	7086	7985	7096	8701	8122	6733.12	0.21	0.08	0.005575	0.02115		6488.36
Pja2	17731	19609	18878	21967	35462	29950	21315	29166	26642	23861	34166	29568	25020.4	0.31	0.06	2.202e-08	1.558e-07	17731	19609	18878	21967	23044	23117	23116	25669	21401.4	0.07	0.05	0.1227	0.4086	17731	19609	18878	21967	33483	22480	30304	26412	29495	23338	27817	30303	24557.2	0.21	0.05	2.026e-06	1.542e-05		23659.7
Pdia3	13343	14315	17137	17034	26466	24399	18127	22211	21998	18332	22263	22680	19429.6	0.27	0.07	4.024e-05	0.0001881	13343	14315	17137	17034	18001	16685	18931	21286	16889.9	0.05	0.07	0.4184	0.825	13343	14315	17137	17034	32539	20391	30108	22310	22414	18021	19420	21988	20177.3	0.27	0.11	0.006759	0.0251		18832.3
Abca2	12440	13711	13903	12749	21373	21592	15833	19561	16369	17005	19235	20117	16653.5	0.27	0.06	2.05e-05	0.0001002	12440	13711	13903	12749	16666	14965	14870	19560	14676.3	0.09	0.07	0.1711	0.5075	12440	13711	13903	12749	19370	15488	19819	19987	20843	18062	19876	19254	16796.6	0.23	0.07	0.0004097	0.002022		16042.1
Stmn3	9889	9910	9666	13121	18828	16562	10911	16422	15347	14022	19089	15649	13740.6	0.32	0.08	2.341e-05	0.0001135	9889	9910	9666	13121	12899	12829	12580	15224	11843.2	0.1	0.07	0.09823	0.3511	9889	9910	9666	13121	18325	11912	16153	13371	14865	12200	14986	16814	13119.7	0.17	0.08	0.01759	0.05775		12901.2
Pkp4	9156	7824	12134	8319	17631	15377	11174	16095	12192	12612	16063	14016	12405	0.34	0.11	0.001045	0.003879	9156	7824	12134	8319	10812	10970	10814	13371	10340.7	0.04	0.11	0.6038	0.9533	9156	7824	12134	8319	16556	10711	14836	15480	14614	11406	11829	14258	11989	0.21	0.11	0.04333	0.1245		11578.2
Flywch1	8751	9024	9473	10085	16726	15166	10951	13675	13378	12038	15893	14357	12159.4	0.34	0.05	1.143e-12	1.273e-11	8751	9024	9473	10085	10716	9855	10809	12397	10037.8	0.01	0.05	0.7808	0.9695	8751	9024	9473	10085	15915	10370	14961	13196	14600	11591	14255	14465	11922.9	0.24	0.04	4.272e-08	4.224e-07		11373.4
Evl	8496	8083	9301	9878	13685	13650	9858	12477	11935	11605	14565	13732	11204.2	0.26	0.06	3.677e-05	0.000173	8496	8083	9301	9878	11339	10918	11155	13029	10139.6	0.14	0.06	0.01592	0.09141	8496	8083	9301	9878	14533	9471	14463	12068	12920	11347	13091	13075	11137.1	0.19	0.06	0.0009341	0.004282		10827
Fgf1	4490	4188	4947	4941	8259	7152	5133	7247	6351	6156	8367	6877	6022.53	0.32	0.07	9.688e-07	5.646e-06	4490	4188	4947	4941	5440	5399	5475	6441	5111.05	0.06	0.07	0.3034	0.7058	4490	4188	4947	4941	8033	5046	7440	6629	7249	5457	6369	7351	5864.61	0.21	0.07	0.001339	0.005918		5666.06
Rab7-ps1	4141	4439	4712	5128	7273	7382	5140	6498	6063	5842	7626	6862	5793.8	0.27	0.05	2.029e-07	1.287e-06	4141	4439	4712	5128	5537	5368	5476	6915	5139.61	0.11	0.06	0.03875	0.1808	4141	4439	4712	5128	7876	4991	6892	6612	6916	5603	6589	7029	5770.79	0.21	0.05	4.315e-05	0.00026		5568.07
Exoc6b	3688	3990	3858	4419	7066	6055	4349	5999	5702	4734	7111	6141	5123.27	0.31	0.06	3.556e-07	2.191e-06	3688	3990	3858	4419	4583	4700	4614	5326	4349.36	0.05	0.05	0.2433	0.6262	3688	3990	3858	4419	6485	4865	6147	5251	6388	4853	6109	6144	5065.76	0.23	0.05	1.3e-06	1.026e-05		4846.13
Abcd2	2617	3254	2861	3543	5794	4998	3634	4515	4263	3453	5837	4592	3995.77	0.34	0.08	1.2e-05	6.045e-05	2617	3254	2861	3543	3695	3472	3343	3913	3299.27	0.02	0.06	0.6785	0.9695	2617	3254	2861	3543	4884	3800	4399	4136	5053	3644	4723	4832	3887.92	0.23	0.07	0.0002908	0.001484		3727.65
Synj2	2601	3062	2827	3006	5322	5060	3554	4207	4214	3617	4786	4687	3813.6	0.37	0.06	2.039e-10	1.799e-09	2601	3062	2827	3006	3107	2803	3099	3825	3011.56	-0.05	0.06	0.356	0.7646	2601	3062	2827	3006	4694	3262	4462	4193	4516	3949	4557	4469	3711.78	0.27	0.05	8.187e-08	7.797e-07		3512.31
Ptms	23634	26296	27594	30739	41114	38367	28235	37239	35525	34013	44820	39919	33233	0.22	0.06	0.0001141	0.0004972	23634	26296	27594	30739	35496	35524	34482	37059	30936.4	0.17	0.06	0.0028	0.02299	23634	26296	27594	30739	45451	30388	42348	37921	39600	33964	39002	38440	33822.8	0.2	0.04	1.441e-06	1.128e-05		32664.1
Cux1	8841	9421	9082	9383	14924	13608	10839	12976	11637	11026	14376	13341	11388.5	0.24	0.04	6.752e-08	4.505e-07	8841	9421	9082	9383	11666	10501	11548	13012	10306.1	0.12	0.05	0.01879	0.104	8841	9421	9082	9383	14567	10258	15225	13341	14576	11475	13690	13642	11680.4	0.23	0.04	1.008e-07	9.466e-07		11125
Phlpp1	6854	7273	7343	7287	13393	11784	8333	11529	10209	10023	11821	10132	9433	0.35	0.06	2.277e-10	2.001e-09	6854	7273	7343	7287	8266	7398	7987	9923	7713.2	0	0.06	0.9525	0.9771	6854	7273	7343	7287	11820	8233	11892	10211	11305	8997	10533	11345	9202.9	0.24	0.05	1.493e-07	1.362e-06		8783.03
Nacad	3910	4001	3562	4338	6627	6110	4822	5802	5194	5156	6139	5903	5024.37	0.29	0.05	1.126e-08	8.245e-08	3910	4001	3562	4338	4744	4684	4617	5599	4377.89	0.09	0.06	0.1033	0.3634	3910	4001	3562	4338	6037	4224	6385	5111	5856	5502	6146	5886	4970.97	0.21	0.07	0.001979	0.00841		4791.08
Fuca2	2997	2993	3243	3188	5277	4736	3175	4625	4088	3352	5337	4243	3840.88	0.22	0.08	0.002001	0.007043	2997	2993	3243	3188	4117	3902	3803	4781	3576.95	0.17	0.06	0.003223	0.02571	2997	2993	3243	3188	4817	3296	4512	4813	5035	3882	4306	4688	3894.85	0.2	0.07	0.002211	0.009287		3770.89
Syt1	82176	95386	86169	101399	153557	127358	96871	131148	121004	109463	155550	135146	113508	0.25	0.06	7.637e-06	3.96e-05	82176	95386	86169	101399	117555	112577	110398	124552	102445	0.13	0.05	0.003547	0.0278	82176	95386	86169	101399	150830	105260	139596	115662	138187	111311	133523	139453	113944	0.2	0.05	2.089e-05	0.0001335		109966
Ywhab	23699	26219	25560	29379	46731	40897	28675	39049	36090	32264	45208	39094	33524.6	0.3	0.05	1.399e-09	1.134e-08	23699	26219	25560	29379	32275	31498	30673	35410	28987.7	0.09	0.04	0.02986	0.1481	23699	26219	25560	29379	44232	28532	39889	34770	38678	31411	38035	40370	32613.2	0.19	0.05	3.268e-05	0.0002013		31708.5
Ap2b1	9975	12162	11175	11357	18961	16788	12216	16103	14227	13942	17693	16983	13973.1	0.26	0.05	2.653e-07	1.661e-06	9975	12162	11175	11357	14237	13079	14392	15206	12545.3	0.12	0.06	0.02499	0.1298	9975	12162	11175	11357	18524	12413	17319	15252	17460	13649	15900	16157	13952	0.2	0.04	7.489e-06	5.188e-05		13490.1
Frmd5	8088	9878	7987	9724	14949	13475	10081	12495	11423	10629	14798	14115	11200.6	0.27	0.06	1.485e-05	7.394e-05	8088	9878	7987	9724	10926	10701	11636	12796	10072	0.14	0.06	0.009764	0.06294	8088	9878	7987	9724	13987	10981	13061	11446	13373	10850	12688	12658	11007.5	0.17	0.06	0.001737	0.007478		10760
Ptpra	8155	8318	9039	9690	15205	13507	9454	13191	11857	11112	13810	13010	11096.9	0.27	0.05	1.179e-08	8.598e-08	8155	8318	9039	9690	10817	10176	10651	12484	9792.04	0.1	0.05	0.04639	0.2063	8155	8318	9039	9690	14578	9956	13483	12737	14213	10910	12278	12674	11077	0.21	0.05	3.739e-06	2.717e-05		10655.3
Ptpa	7777	8246	9454	9527	14598	13503	9802	13294	12056	11541	13860	13152	11145.8	0.29	0.05	4.402e-09	3.378e-08	7777	8246	9454	9527	10185	9695	10236	13224	9657.14	0.07	0.07	0.2278	0.6027	7777	8246	9454	9527	15186	9502	13961	13124	13589	10858	12186	12561	11053.9	0.22	0.06	0.0001146	0.0006347		10618.9
Lrp11	7145	8077	7412	8987	14815	11852	8643	11579	11157	10161	13444	11846	10158.1	0.31	0.06	4.693e-08	3.198e-07	7145	8077	7412	8987	9614	9257	8601	11018	8651.62	0.07	0.05	0.1902	0.5404	7145	8077	7412	8987	13751	8547	12593	10031	11210	9484	11686	12799	9891.93	0.2	0.07	0.001491	0.006505		9567.21
Eps15	7046	7766	7356	8802	14810	12269	8992	12097	10703	9403	13491	10950	10030.4	0.33	0.06	1.025e-08	7.559e-08	7046	7766	7356	8802	8919	8764	9147	9933	8377.73	0.04	0.05	0.4308	0.8343	7046	7766	7356	8802	13131	9604	12165	10337	11322	8957	10870	11885	9714.2	0.21	0.05	0.0001018	0.0005702		9374.09
Morf4l2	6200	6676	6725	7940	12364	10180	7149	10035	9158	8252	11003	10476	8622.89	0.26	0.06	7.03e-06	3.664e-05	6200	6676	6725	7940	8514	8137	8184	9633	7648.66	0.1	0.05	0.02914	0.1454	6200	6676	6725	7940	12006	7968	11063	9358	9682	8521	9856	10539	8669.35	0.22	0.05	4.744e-05	0.0002834		8313.63
Bcl9l	3999	4366	3755	3785	5872	5614	4688	6276	4655	5466	5289	5183	4838.97	0.18	0.09	0.02459	0.06793	3999	4366	3755	3785	5546	5032	5362	5674	4631.87	0.19	0.08	0.005477	0.03961	3999	4366	3755	3785	5923	4260	6974	5569	5663	5759	5928	5917	5051.95	0.21	0.08	0.006568	0.02447		4840.93
Exoc4	3740	3879	3999	4215	6783	6094	4323	5827	4948	5012	6393	5766	4964.38	0.26	0.05	3.424e-08	2.363e-07	3740	3879	3999	4215	4756	4944	4584	6159	4469.31	0.13	0.06	0.02405	0.1259	3740	3879	3999	4215	6611	4267	6220	5634	6110	4587	5484	5958	4938.76	0.19	0.05	9.081e-05	0.0005137		4790.82
Dcun1d4	3176	3611	3452	3977	6172	5050	3934	5295	4978	4535	5786	5136	4485.94	0.28	0.05	3.47e-09	2.698e-08	3176	3611	3452	3977	4405	4091	4398	4963	3956.11	0.11	0.05	0.01512	0.08796	3176	3611	3452	3977	5958	4134	5873	4787	5086	4146	4976	5188	4425.38	0.19	0.05	5.492e-05	0.0003236		4289.14
Arhgap31	3094	3444	3268	3204	5774	5553	3654	4786	4376	4320	5021	4700	4168.65	0.3	0.06	9.602e-07	5.601e-06	3094	3444	3268	3204	3572	3709	4045	4014	3517.47	0.02	0.07	0.7354	0.9695	3094	3444	3268	3204	5292	3673	5489	4888	5428	4463	4414	5105	4212.18	0.26	0.06	2.178e-05	0.0001386		3966.1
Elmo2	8934	9415	9156	9839	14763	14136	10311	13765	11437	11626	13862	13767	11511.5	0.23	0.04	1.558e-07	9.995e-07	8934	9415	9156	9839	11761	11287	11511	14727	10664.3	0.17	0.05	0.0009368	0.009297	8934	9415	9156	9839	15447	11181	14907	12747	13081	11344	13110	12754	11586.2	0.18	0.05	0.0001482	0.000804		11254
Nebl	6026	6322	6361	6994	11848	10114	7519	9764	8320	7714	10374	9733	8215.1	0.3	0.05	8.038e-10	6.709e-09	6026	6322	6361	6994	7779	7545	7435	7858	6979.78	0.04	0.06	0.4731	0.8684	6026	6322	6361	6994	10671	8015	10224	8738	9544	7950	9743	10251	8216.98	0.24	0.05	6.108e-07	5.09e-06		7803.95
Fam91a1	5662	6423	6355	6726	11282	9109	6942	9401	8042	7398	10295	8969	7854.54	0.25	0.05	4.136e-07	2.527e-06	5662	6423	6355	6726	8112	7300	7914	8676	7056.66	0.12	0.05	0.009438	0.06123	5662	6423	6355	6726	9778	6776	9579	8741	9292	7567	9957	10113	7894.54	0.21	0.06	0.0002048	0.001077		7601.91
Zfyve1	3835	4200	4313	4645	6876	6327	4490	6665	5252	6000	5850	6424	5294.71	0.25	0.07	0.0002074	0.0008658	3835	4200	4313	4645	5620	4902	5329	6296	4821.04	0.15	0.05	0.002662	0.02206	3835	4200	4313	4645	7561	4904	7364	5398	5459	5260	5802	5977	5271.33	0.18	0.08	0.01234	0.0426		5129.03
Snhg14	2815	3502	2348	3835	5320	5130	4355	5554	4195	3659	5690	4463	4130.45	0.36	0.1	0.0002262	0.0009372	2815	3502	2348	3835	3782	3661	3643	3092	3310.7	-0.01	0.1	0.9488	0.9771	2815	3502	2348	3835	3601	4605	4627	4381	3968	4407	5396	5382	4013.53	0.23	0.14	0.06011	0.1635		3818.23
Gnl3l	12934	14444	13678	15659	25169	21216	15312	20913	19283	16992	24373	21371	17978.1	0.29	0.05	9.693e-08	6.358e-07	12934	14444	13678	15659	16782	16943	17148	18788	15619.6	0.08	0.04	0.05677	0.2389	12934	14444	13678	15659	24033	16452	21276	18780	21196	17132	20158	21481	17697.8	0.2	0.04	4.474e-06	3.209e-05		17098.5
Bcl2l1	4331	4492	4943	4942	7882	7309	5297	6856	6266	6099	7765	7384	5990.46	0.3	0.05	4.354e-09	3.343e-08	4331	4492	4943	4942	5785	5356	5274	6610	5155.67	0.07	0.06	0.1968	0.5522	4331	4492	4943	4942	8028	5291	7518	6454	7185	5584	6419	6854	5863.46	0.2	0.05	7.713e-05	0.0004419		5669.86
Zfp512	3516	4307	4013	4469	6772	5985	4738	6076	5502	5018	6598	5819	5117.9	0.27	0.04	3.978e-12	4.188e-11	3516	4307	4013	4469	4897	4777	5086	5707	4535.21	0.11	0.05	0.02563	0.1323	3516	4307	4013	4469	6420	4663	6347	5255	5951	5159	5925	6169	5070.9	0.19	0.05	3.937e-05	0.000239		4908
St3gal2	2644	2635	3120	2954	4938	4525	3060	4439	3932	3712	4670	4403	3661.87	0.31	0.06	5.443e-07	3.275e-06	2644	2635	3120	2954	3507	3195	3265	4062	3135.96	0.07	0.07	0.2654	0.6572	2644	2635	3120	2954	4935	3165	4451	4064	4317	3457	3841	4000	3549.6	0.19	0.06	0.001683	0.007262		3449.14
Zc3h7b	13254	13967	15544	15688	24020	23022	16884	20738	19562	18379	22493	21743	18377.6	0.27	0.05	1.136e-08	8.307e-08	13254	13967	15544	15688	17757	17030	17025	19781	16078.1	0.07	0.06	0.1882	0.5373	13254	13967	15544	15688	24391	16206	23553	21447	22714	17767	20454	21898	18455.6	0.22	0.05	6.336e-06	4.437e-05		17637.1
Brsk1	5710	6317	6498	7280	10005	9619	7035	9293	8706	8250	10226	9624	8039.25	0.25	0.05	4.783e-08	3.254e-07	5710	6317	6498	7280	7873	7457	7810	9847	7236.11	0.13	0.06	0.01642	0.09353	5710	6317	6498	7280	11367	7286	10142	8368	9543	8048	8573	9081	7997.01	0.18	0.06	0.0007858	0.003666		7757.46
Eif3b	5203	5600	6132	5862	8501	7966	6025	8067	7203	7035	7987	8325	6866.37	0.18	0.06	0.001057	0.003918	5203	5600	6132	5862	7062	6918	7316	8952	6531.72	0.16	0.07	0.005556	0.04002	5203	5600	6132	5862	9726	6459	9002	8344	8869	7218	8173	8125	7222.92	0.22	0.05	5.301e-06	3.757e-05		6873.67
Pcyox1	3998	4418	4965	4924	8400	7163	4965	6506	6021	5633	7952	6643	5811.6	0.29	0.07	1.275e-05	6.401e-05	3998	4418	4965	4924	5413	5107	4927	6376	4958.09	0.03	0.07	0.5903	0.9455	3998	4418	4965	4924	7622	4832	6764	7441	7480	5568	6959	7174	5859.89	0.24	0.07	0.0003793	0.001886		5543.19
Zfp651	3313	3339	4389	3907	6424	5786	4175	5523	4672	4799	5977	4710	4646.36	0.24	0.08	0.002116	0.00742	3313	3339	4389	3907	5061	4769	4278	5402	4252.9	0.13	0.09	0.089	0.3288	3313	3339	4389	3907	6258	3819	5596	5839	6068	4628	5023	5456	4688.64	0.19	0.08	0.01465	0.04935		4529.3
Selenom	3678	3296	3743	4082	6381	5918	4231	5530	5155	4688	6966	5797	4831.51	0.34	0.07	2.291e-06	1.273e-05	3678	3296	3743	4082	4025	3866	4283	5171	3976.4	0.01	0.07	0.9048	0.9771	3678	3296	3743	4082	6177	3963	5580	5553	5563	4625	5187	5841	4665.5	0.21	0.07	0.001507	0.006569		4491.14
Prpsap1	3124	3723	3333	3710	6036	5513	4037	5214	4330	4187	5295	4888	4346.77	0.26	0.05	4.92e-08	3.344e-07	3124	3723	3333	3710	4020	4008	4244	4724	3815.4	0.07	0.05	0.1311	0.4265	3124	3723	3333	3710	5810	4192	5373	4781	5318	4426	5161	4992	4396.26	0.23	0.04	3.542e-08	3.557e-07		4186.14
Pcp4	2647	3230	3174	3872	5673	5334	3535	4872	4645	3921	5448	4698	4141.21	0.31	0.07	1.381e-06	7.896e-06	2647	3230	3174	3872	3986	4008	3776	4887	3636.05	0.13	0.07	0.03419	0.164	2647	3230	3174	3872	4837	3354	4931	4024	4655	3630	4548	4716	3878.51	0.12	0.06	0.0327	0.0982		3885.26
Eif2ak1	2689	2863	2830	3314	5144	4594	3258	4306	3849	3697	4544	4076	3675.83	0.27	0.05	6.153e-09	4.646e-08	2689	2863	2830	3314	3439	3334	3583	4181	3235.64	0.09	0.05	0.06749	0.2702	2689	2863	2830	3314	4853	3440	4422	3763	4476	3632	4047	4454	3650.59	0.2	0.05	9.869e-05	0.0005544		3520.69
Ctsa	6066	6438	7768	6484	9997	10942	7950	9306	8643	8407	9279	9480	8252.91	0.22	0.08	0.004551	0.01498	6066	6438	7768	6484	8535	8216	7580	10862	7629.77	0.13	0.09	0.07947	0.3039	6066	6438	7768	6484	10732	7220	10097	11441	10912	8808	8991	9074	8481.34	0.21	0.09	0.01217	0.04205		8121.34
Rab12	3753	4229	4017	4368	6678	5931	4061	5970	5168	4903	6781	5582	5000.88	0.21	0.06	0.0001727	0.0007296	3753	4229	4017	4368	5374	5222	5066	6003	4686.9	0.18	0.05	6.643e-05	0.0009644	3753	4229	4017	4368	6171	4606	6092	5378	6028	5042	6002	6020	5039	0.17	0.04	3.159e-05	0.0001951		4908.93
Nedd4	65281	71950	77602	75373	124016	111052	80729	104915	94949	84899	114442	102487	90215.4	0.24	0.05	4.223e-07	2.575e-06	65281	71950	77602	75373	89361	85541	90186	103353	81308.9	0.12	0.06	0.02766	0.1401	65281	71950	77602	75373	121598	81362	109917	100820	112762	86080	101644	107819	90578.9	0.19	0.05	4.31e-05	0.0002597		87367.7
Sparc	23010	21055	53523	18597	46265	41603	34008	43234	37548	40239	42012	47653	36784.2	0.2	0.22	0.2968	0.5383	23010	21055	53523	18597	50719	48573	47325	60737	39624.8	0.16	0.24	0.1221	0.4074	23010	21055	53523	18597	47736	32575	45958	79464	53720	36454	36539	36312	39454	0.19	0.26	0.3125	0.5819		38621
Nisch	26801	29508	28520	28689	44424	41901	33470	40595	34818	36629	42304	42029	35142.3	0.23	0.05	1.455e-06	8.294e-06	26801	29508	28520	28689	35254	34468	35190	41633	32089.7	0.14	0.05	0.003814	0.02949	26801	29508	28520	28689	43347	32606	43562	39479	42266	35873	39634	39884	35152.1	0.18	0.04	1.929e-05	0.0001238		34128
Myh10	14532	15311	14978	14782	25848	22634	17368	21915	20038	18179	24245	22118	18902.7	0.28	0.05	1.767e-08	1.264e-07	14532	15311	14978	14782	18276	17129	18944	21217	16701.6	0.11	0.06	0.0465	0.2067	14532	15311	14978	14782	23245	16318	23785	19872	21450	18817	20961	21011	18379.5	0.16	0.05	0.0008909	0.004107		17994.6
Tmem106b	9785	10659	10420	12697	20123	17078	11811	16765	15114	13015	19918	16015	14047.1	0.32	0.07	1.278e-06	7.334e-06	9785	10659	10420	12697	13257	13111	12173	13291	11807.5	0.04	0.06	0.4929	0.8842	9785	10659	10420	12697	17217	12903	15967	14772	15991	12143	15749	18323	13576.3	0.19	0.07	0.002898	0.01181		13143.6
H1f0	4023	4373	5104	5338	8134	7362	5154	6685	6424	5674	8480	7231	6006.36	0.3	0.07	2.781e-05	0.0001331	4023	4373	5104	5338	5230	5363	5681	6315	5119.69	0.04	0.07	0.5026	0.8912	4023	4373	5104	5338	7246	4883	6663	8083	8080	5190	7159	6976	5939.24	0.21	0.09	0.01532	0.05128		5688.43
Smap2	4263	4536	4448	4876	7536	6900	5102	6658	5953	6057	7152	7093	5753.07	0.29	0.05	1.839e-10	1.63e-09	4263	4536	4448	4876	4968	5121	5363	6024	4900.31	0.03	0.05	0.5474	0.9188	4263	4536	4448	4876	8255	5513	7792	5954	6771	5463	6083	6767	5751.6	0.23	0.06	0.0003082	0.001564		5468.33
Ppp1r21	3846	4216	3998	4837	6678	6476	4657	6456	5412	5062	6777	6075	5251.98	0.25	0.05	3.307e-08	2.285e-07	3846	4216	3998	4837	5319	4807	4925	6415	4721.34	0.12	0.06	0.02909	0.1453	3846	4216	3998	4837	7179	4907	6466	5811	6214	4931	5878	5954	5232.83	0.18	0.05	5.651e-05	0.0003324		5068.72
Mical3	3756	4191	3803	3877	6155	6878	4934	6093	4798	4852	5936	6084	5006.04	0.3	0.07	2.958e-05	0.0001409	3756	4191	3803	3877	4774	4530	4919	5053	4321.77	0.08	0.06	0.1915	0.5424	3756	4191	3803	3877	5426	4220	6006	5760	5523	5048	5799	5766	4838.48	0.17	0.07	0.007679	0.02807		4722.1
Bcl9	3561	3980	3795	3997	6255	5396	4375	5464	4560	4763	6499	5869	4769.87	0.24	0.06	2.703e-05	0.0001296	3561	3980	3795	3997	4685	4538	4675	5413	4277.56	0.11	0.05	0.01533	0.08881	3561	3980	3795	3997	5891	4082	5565	5553	6293	4919	5877	5353	4798.29	0.2	0.06	0.0003318	0.00167		4615.24
Ccdc92	3490	3636	3305	3774	5904	5147	4087	5095	4493	4841	5891	5213	4477.85	0.27	0.06	1.377e-06	7.873e-06	3490	3636	3305	3774	4546	4305	4273	4333	3923.49	0.07	0.07	0.2348	0.6138	3490	3636	3305	3774	6429	3662	5813	4673	5337	4464	5090	5392	4473.02	0.21	0.07	0.001308	0.005797		4291.45
Cplx3	28528	29534	28118	33596	52130	48095	31421	43047	41577	39207	52980	48596	38719	0.32	0.07	1.182e-06	6.819e-06	28528	29534	28118	33596	34608	34026	32473	40133	32279.8	0.02	0.05	0.6232	0.9634	28528	29534	28118	33596	52634	32407	47165	40500	45399	36126	41763	45191	37477.2	0.2	0.05	0.0001049	0.000586		36158.7
Nefl	21927	23910	21318	29650	42010	37336	26519	35647	32860	30133	42954	33979	30712.5	0.29	0.07	1.642e-05	8.135e-05	21927	23910	21318	29650	28334	29052	31039	32911	26897.6	0.1	0.07	0.09893	0.3528	21927	23910	21318	29650	41348	27495	38056	29819	33595	26039	32086	37225	29494.1	0.15	0.08	0.04235	0.1221		29034.7
Ptprs	21103	22807	21535	22507	35467	34255	27725	33251	26967	28428	33862	33758	27906.8	0.28	0.05	8.305e-08	5.482e-07	21103	22807	21535	22507	25663	25576	26395	29269	24116.8	0.06	0.05	0.1987	0.5552	21103	22807	21535	22507	33181	25997	33411	29968	31917	29901	33442	31923	27616.3	0.2	0.06	0.0001598	0.0008606		26546.6
Gm12892	19594	21249	20136	23101	36095	30501	22816	29382	27734	27995	35000	31931	26511	0.27	0.05	2.31e-07	1.456e-06	19594	21249	20136	23101	24783	24347	22732	30302	22985.1	0.06	0.05	0.2275	0.6025	19594	21249	20136	23101	37280	22604	33447	27917	31514	25544	30187	32792	26437.6	0.21	0.05	7.913e-05	0.0004522		25311.3
Pde6h	12666	12750	13237	15690	21775	16929	13781	18097	17706	19106	20948	17109	16343.5	0.17	0.08	0.02401	0.06654	12666	12750	13237	15690	18365	17891	14726	25109	15964.6	0.21	0.09	0.008854	0.05812	12666	12750	13237	15690	21607	13742	22248	17348	19701	16708	20535	18175	16638.8	0.16	0.06	0.008613	0.03104		16315.6
Tnk2	11968	13177	12083	13469	20898	20298	14954	19091	16189	16471	19438	19619	16116.1	0.29	0.04	4.838e-11	4.579e-10	11968	13177	12083	13469	14684	13772	14560	16744	13668	0.02	0.04	0.5851	0.9433	11968	13177	12083	13469	20847	15107	20490	16977	19044	16240	18814	19481	16109.2	0.23	0.04	3.824e-08	3.818e-07		15297.8
Zmiz2	8908	8690	9117	9642	14350	14221	10610	13821	11260	11941	14665	14170	11535.3	0.28	0.06	2.813e-07	1.756e-06	8908	8690	9117	9642	10862	10573	10369	12391	9966.16	0.06	0.06	0.2613	0.652	8908	8690	9117	9642	14643	9972	14607	12923	13745	11545	12905	12730	11366.3	0.2	0.05	2.513e-05	0.0001583		10955.9
Tmem59l	8134	8288	8226	9054	13869	12979	9340	11959	11502	11780	13213	13010	10718.5	0.29	0.06	1.563e-07	1.002e-06	8134	8288	8226	9054	9456	8816	8892	11870	8993.35	-0.01	0.06	0.9023	0.9763	8134	8288	8226	9054	16185	10005	14700	11572	12936	10796	12026	12199	10890.8	0.26	0.06	2.352e-05	0.000149		10200.9
Pip4k2b	7143	7651	7566	8064	12864	11679	8388	11499	9999	9767	12174	11080	9600.51	0.27	0.04	5.6e-13	6.462e-12	7143	7651	7566	8064	9212	8922	9135	10430	8419.2	0.09	0.04	0.03622	0.1718	7143	7651	7566	8064	12808	8285	12077	9938	11088	9266	10747	11101	9426.94	0.18	0.05	6.102e-05	0.000356		9148.88
Slc48a1	5683	5775	7406	6675	10411	10770	7373	9168	8347	7817	9750	9463	8041.65	0.26	0.07	0.0002251	0.0009334	5683	5775	7406	6675	7839	7441	7508	9448	7129.72	0.09	0.08	0.1877	0.5365	5683	5775	7406	6675	10484	6904	9793	9696	10221	7647	8446	9071	7964.09	0.19	0.08	0.009845	0.0349		7711.82
Ppfia3	5225	5784	5321	5848	8672	8328	6649	8138	7078	7369	8679	8110	6962.83	0.26	0.04	2.655e-09	2.089e-08	5225	5784	5321	5848	6550	5931	7143	8035	6148.63	0.09	0.06	0.1117	0.3836	5225	5784	5321	5848	8821	6695	8643	6964	8102	7183	7969	7796	6892.67	0.19	0.05	0.000289	0.001476		6668.04
Arhgef18	3667	3707	4052	3899	6378	6031	4327	5947	4897	4948	5485	5207	4779.5	0.24	0.06	2.444e-05	0.0001181	3667	3707	4052	3899	4470	4331	4520	5469	4217.26	0.06	0.06	0.2703	0.6626	3667	3707	4052	3899	6363	4502	6281	5311	5721	4809	5705	6035	4891.76	0.24	0.05	1e-05	6.763e-05		4629.51
Gm8730	3016	3266	4746	3624	5721	5860	3784	4633	4419	4559	5106	5117	4401.13	0.16	0.1	0.09398	0.2163	3016	3266	4746	3624	4516	4183	4400	6441	4199.4	0.12	0.11	0.1591	0.4848	3016	3266	4746	3624	6182	3683	5457	7606	7036	4677	4849	5366	4824.22	0.26	0.13	0.02898	0.08854		4474.92
Chka	3404	4196	3287	3899	5860	5358	4499	5987	4107	4697	4467	6554	4602.93	0.23	0.11	0.01939	0.05514	3404	4196	3287	3899	4069	4258	4992	5040	4093.25	0.08	0.08	0.2255	0.5994	3404	4196	3287	3899	5288	5098	5787	5074	5171	5276	5800	5297	4719.41	0.23	0.09	0.00489	0.01882		4471.86
Minar2	2998	3466	3508	3811	5884	4892	3947	5179	4333	4025	5884	4491	4265.77	0.24	0.06	4.389e-05	0.000204	2998	3466	3508	3811	3991	4264	4027	5538	3885.6	0.13	0.07	0.03802	0.1783	2998	3466	3508	3811	5677	3804	5129	4756	5515	3692	4724	5030	4239.04	0.17	0.06	0.002611	0.01076		4130.14
Fam78b	3250	3995	3327	4371	5511	4261	4021	5191	4556	4715	4669	4391	4291.3	0.08	0.08	0.2694	0.5011	3250	3995	3327	4371	5449	4920	5340	5892	4481.32	0.29	0.07	1.175e-06	2.735e-05	3250	3995	3327	4371	5785	3870	7291	4201	4795	5221	5423	5284	4622.33	0.17	0.1	0.07548	0.1975		4464.98
Gnai3	2576	2974	3113	3189	5021	4067	3151	4329	3721	3550	4602	4180	3623.03	0.21	0.05	2.058e-05	0.0001006	2576	2974	3113	3189	3832	3412	3785	4006	3319.59	0.12	0.06	0.04627	0.206	2576	2974	3113	3189	4621	3280	4433	4594	4531	3484	4474	4406	3719.27	0.21	0.06	0.0001574	0.0008489		3553.96
Tspan3	16779	18646	19633	22171	33899	28840	20130	28412	26019	24343	32388	27813	24297.7	0.27	0.06	1.322e-06	7.577e-06	16779	18646	19633	22171	23021	22323	21537	26954	21108.3	0.06	0.06	0.2361	0.616	16779	18646	19633	22171	31849	20971	28784	27669	28824	22824	27956	29901	24082.2	0.2	0.05	9.752e-05	0.000549		23162.7
Ubc	9037	10232	9298	8505	13202	13521	9491	11914	11268	11106	14098	14004	11106.4	0.15	0.08	0.04091	0.1061	9037	10232	9298	8505	12437	11946	12413	16204	11062.7	0.24	0.08	0.0007082	0.007339	9037	10232	9298	8505	15571	9116	13420	13442	14691	11075	12867	12285	11370.5	0.14	0.08	0.04811	0.1357		11179.9
Casd1	6042	6341	6569	7425	11317	10137	7286	10526	9257	7805	11537	9823	8451.06	0.31	0.06	5.089e-08	3.452e-07	6042	6341	6569	7425	7937	7764	7529	8146	7152.41	0.04	0.06	0.4907	0.8822	6042	6341	6569	7425	10574	7229	9879	8954	9678	7908	9248	10016	8139.87	0.18	0.04	6.482e-05	0.0003761		7914.45
Tbc1d9	5995	6407	6082	6612	9932	9031	6575	8502	8247	7784	10019	10116	7773.93	0.23	0.06	0.0001781	0.000751	5995	6407	6082	6612	7886	7492	7800	8648	7032.02	0.12	0.05	0.008685	0.05728	5995	6407	6082	6612	10227	6869	9619	7994	9413	7730	9391	9194	7786.53	0.18	0.05	9.93e-05	0.0005573		7530.83
Xbp1	4672	4760	4648	6019	9689	8561	6276	8031	7885	6603	5669	7977	6583.2	0.34	0.11	0.001076	0.003981	4672	4760	4648	6019	4880	5288	6471	6024	5299.53	-0.02	0.08	0.7356	0.9695	4672	4760	4648	6019	11286	7751	12123	5499	5982	5771	5804	6627	6559.44	0.21	0.19	0.1827	0.3974		6147.39
Dpp9	4174	4745	4124	4480	7576	6869	5623	6718	5686	6046	6026	6775	5625.52	0.3	0.07	5.174e-06	2.747e-05	4174	4745	4124	4480	5060	4539	5034	5939	4712.51	0.01	0.06	0.8082	0.9695	4174	4745	4124	4480	7540	5417	7550	5823	5876	6003	6004	6468	5566.13	0.22	0.07	0.001696	0.007314		5301.39
Dtnbp1	3829	4205	4370	5071	6956	6749	4855	6247	6078	5509	6852	6606	5487.55	0.27	0.05	1.071e-07	6.982e-07	3829	4205	4370	5071	5112	5049	5146	6239	4811.12	0.08	0.06	0.1314	0.4269	3829	4205	4370	5071	7523	4711	6836	6043	6583	5104	5743	6310	5393.45	0.18	0.06	0.00135	0.005956		5230.71
Tbl1xr1	3041	3304	3284	3653	5988	4860	3902	5111	4449	3927	4969	4447	4149.06	0.26	0.05	8.006e-07	4.718e-06	3041	3304	3284	3653	4035	4052	4416	4105	3699.29	0.1	0.07	0.1206	0.4041	3041	3304	3284	3653	4698	3236	4822	4773	5129	4304	4968	4978	4093.09	0.17	0.07	0.009959	0.03527		3980.48
Calm3	26966	27019	29952	32887	46669	44968	31568	42579	39011	38375	47483	45898	36938.2	0.28	0.06	8.575e-07	5.031e-06	26966	27019	29952	32887	35549	35080	34026	38603	32160.4	0.07	0.06	0.1842	0.5315	26966	27019	29952	32887	50184	31457	46546	39940	41150	34468	39087	42228	35975	0.17	0.06	0.003091	0.01251		35024.5
Agap1	19799	21728	20814	22784	35801	32302	23810	30331	28218	25940	34971	33106	26837.1	0.27	0.05	1.821e-09	1.461e-08	19799	21728	20814	22784	25343	24378	25465	26802	23170.6	0.05	0.05	0.3109	0.7148	19799	21728	20814	22784	34845	23214	34170	27835	32462	26199	30979	31730	26581.8	0.2	0.04	1.143e-06	9.12e-06		25529.8
Hspa5	16846	18203	18929	22828	41657	33922	24075	31729	29916	26106	20435	26908	25332.3	0.35	0.12	0.003229	0.01094	16846	18203	18929	22828	18685	19054	23068	24666	20078.2	-0.04	0.07	0.497	0.8879	16846	18203	18929	22828	42474	26681	52978	20124	22009	23300	22004	26372	25245.6	0.21	0.21	0.21	0.4405		23552.1
Tom1l2	16334	17085	16885	18619	28420	26817	19396	24476	22578	21710	26740	26618	21660.9	0.27	0.04	9.912e-10	8.182e-09	16334	17085	16885	18619	20481	19418	20232	24550	18966.3	0.08	0.04	0.07911	0.3031	16334	17085	16885	18619	28933	18508	27547	23377	25798	20060	23162	24981	21268.7	0.17	0.05	0.0002175	0.001138		20632
Pja1	10488	11303	11133	11939	19124	16909	11999	15910	15055	14531	19006	16858	14183.2	0.28	0.05	8.014e-08	5.299e-07	10488	11303	11133	11939	13422	12690	13120	15187	12275.3	0.06	0.04	0.1322	0.4286	10488	11303	11133	11939	19237	12275	17714	15172	15797	13376	16004	16594	13926.9	0.18	0.05	0.0001043	0.0005826		13461.8
Cry2	9959	10449	9944	10140	18107	16230	11426	14567	13385	12323	16401	14703	12830.5	0.28	0.06	7.711e-07	4.557e-06	9959	10449	9944	10140	11422	10649	11986	13821	10939.6	0.02	0.06	0.7208	0.9695	9959	10449	9944	10140	15578	11003	16081	13828	16078	13193	15727	15532	12834.8	0.22	0.06	7.985e-05	0.0004559		12201.7
Ice1	8524	10586	7745	9856	11639	11361	10423	11909	9970	10325	11128	11809	10320.7	0.03	0.08	0.6385	0.8978	8524	10586	7745	9856	13935	12376	13724	15950	11345.7	0.36	0.08	3.774e-07	9.713e-06	8524	10586	7745	9856	12286	11411	14020	11360	12492	12119	13183	11756	11109.6	0.13	0.09	0.1141	0.2761		10925.3
Cap1	8026	8987	9234	9569	14646	13513	9666	12673	11336	10673	13924	13985	11097.6	0.24	0.05	1.89e-06	1.061e-05	8026	8987	9234	9569	11248	10702	10518	12426	9966.12	0.1	0.05	0.02859	0.1433	8026	8987	9234	9569	14890	10303	13514	12437	12975	10795	12285	12764	11075.6	0.18	0.04	1.379e-05	9.098e-05		10713.1
Wdr82	8023	9631	8245	9672	14984	13327	9178	13862	11897	11253	12962	12019	11001	0.24	0.06	2.515e-05	0.0001213	8023	9631	8245	9672	11065	10689	10383	12546	9898.66	0.11	0.05	0.02149	0.1154	8023	9631	8245	9672	14068	9651	14005	11287	12649	10544	12742	13600	10927.2	0.17	0.05	0.001435	0.006287		10608.9
Zcchc18	7664	7962	7536	8755	14125	12615	9591	12128	10807	9886	13435	12355	10318	0.32	0.04	1.572e-13	1.919e-12	7664	7962	7536	8755	8599	8269	8943	10849	8483.42	-0.01	0.05	0.7686	0.9695	7664	7962	7536	8755	13688	9431	12247	10651	12279	9550	11378	12194	10044.5	0.21	0.05	1.163e-05	7.766e-05		9615.29
Anapc5	6932	8079	7540	7895	12011	11811	9716	11427	9031	8934	10436	11039	9392.62	0.23	0.06	0.0003323	0.001338	6932	8079	7540	7895	9119	8823	9348	10983	8478.96	0.11	0.05	0.0221	0.1179	6932	8079	7540	7895	10847	9373	11105	10817	11509	9713	10800	10654	9437.39	0.18	0.06	0.0009393	0.004303		9102.99
Pik3r3	5569	6539	6365	7058	11631	9531	6937	9795	8395	7269	10296	9232	8006.34	0.27	0.06	1.708e-06	9.637e-06	5569	6539	6365	7058	7600	6915	7386	8506	6911.63	0.04	0.05	0.3993	0.8083	5569	6539	6365	7058	10491	7047	9979	8352	9928	7557	9448	10161	8007.44	0.21	0.05	3.931e-05	0.0002387		7641.8
Cxxc5	5057	5035	5019	5239	9041	7718	5509	8481	7012	6817	8156	7210	6534.39	0.3	0.06	4.467e-07	2.716e-06	5057	5035	5019	5239	6004	5617	6124	5866	5462.72	0	0.07	0.9538	0.9774	5057	5035	5019	5239	8890	5452	8414	7113	7331	6224	7313	8144	6442.78	0.22	0.06	0.000501	0.002431		6146.63
Ptprz1	4318	5336	5146	4922	9095	8218	6328	7841	6106	5351	7858	6697	6276.39	0.29	0.08	0.0002565	0.001053	4318	5336	5146	4922	5696	5715	6010	6761	5426.58	0.07	0.06	0.2315	0.6085	4318	5336	5146	4922	5751	5657	6585	6576	6862	6777	8104	8179	6091.56	0.16	0.11	0.1079	0.2637		5931.51
Gm13082	3174	3537	3284	4009	6069	4826	3769	5233	4451	4125	6245	5270	4384.85	0.26	0.07	9.318e-05	0.0004116	3174	3537	3284	4009	4107	4288	4295	4488	3854.92	0.08	0.06	0.1608	0.4883	3174	3537	3284	4009	6038	3900	5566	4472	4859	3972	5007	5572	4341.96	0.18	0.07	0.004207	0.01644		4193.91
Pdzd4	3041	2953	2922	3628	5228	4720	3516	4364	4015	3851	5190	4652	3916.45	0.25	0.06	1.131e-05	5.719e-05	3041	2953	2922	3628	3719	3717	3546	4138	3421.2	0.05	0.06	0.3833	0.794	3041	2953	2922	3628	5344	3622	5026	4197	4563	3926	4711	4663	3956.61	0.22	0.06	9.594e-05	0.0005407		3764.75
Tfe3	2797	2913	2990	2913	4367	3979	3097	3924	3296	3682	3940	5302	3534.79	0.18	0.1	0.04449	0.114	2797	2913	2990	2913	3675	3517	3746	4089	3291.42	0.14	0.06	0.01705	0.09641	2797	2913	2990	2913	4929	3362	4878	3903	4161	3740	4157	3864	3638.17	0.2	0.06	0.00114	0.005117		3488.13
Itga4	3741	4689	3665	5074	4086	3602	4847	4926	4575	4094	4393	4456	4341.56	-0.17	0.12	0.1441	0.3079	3741	4689	3665	5074	7946	7665	7865	6817	5806.02	0.57	0.11	3.218e-09	1.256e-07	3741	4689	3665	5074	5443	5522	6377	5188	5958	5817	6242	5051	5158.34	0.12	0.1	0.1997	0.425		5101.97
Arhgef12	19364	21051	21143	21197	33989	31364	24737	31229	26504	25035	29823	31825	25903	0.26	0.05	1.434e-07	9.235e-07	19364	21051	21143	21197	23661	23034	25593	26580	22498.8	0.04	0.06	0.4663	0.8629	19364	21051	21143	21197	32454	25460	35405	28848	29885	26121	29474	28734	26051.4	0.21	0.05	5.611e-05	0.0003302		24817.7
Actb	17246	17163	22804	18597	27015	27345	19193	26050	22847	21998	31486	47674	24359	0.24	0.2	0.1672	0.3467	17246	17163	22804	18597	22600	21694	24290	23485	20830.5	0.05	0.09	0.5236	0.903	17246	17163	22804	18597	38766	29610	24223	30988	30694	21186	23701	24245	24464.8	0.22	0.13	0.0583	0.1593		23218.1
Ppp3ca	14636	16119	15213	17150	28342	23778	17464	22996	21680	18423	28292	22378	20016.9	0.28	0.06	3.203e-06	1.751e-05	14636	16119	15213	17150	18891	19146	19344	17856	17167.9	0.04	0.07	0.5201	0.9005	14636	16119	15213	17150	23875	16752	23071	21101	23855	19159	24536	25125	19607	0.19	0.06	0.0009213	0.004232		18930.6
Rev3l	13383	16107	13476	15442	25001	20561	16612	21537	18446	15824	22790	20723	17911	0.22	0.06	0.0001683	0.0007124	13383	16107	13476	15442	18115	17108	18345	20340	16327.6	0.12	0.05	0.01949	0.1071	13383	16107	13476	15442	21069	16803	21852	18891	21366	17893	22901	21647	18038.7	0.17	0.06	0.002822	0.01153		17425.8
Afdn	9669	11139	10996	11365	17654	16525	12359	16069	13736	12261	16260	15552	13335.6	0.23	0.04	3.216e-08	2.223e-07	9669	11139	10996	11365	13111	12693	14036	14523	12050.6	0.11	0.06	0.03395	0.1632	9669	11139	10996	11365	15989	12826	15855	14416	16016	13494	15346	15499	13298.9	0.17	0.04	9.603e-05	0.0005411		12895
Map2k1	7180	7380	7723	7909	12917	11450	8317	10675	10214	9352	11914	11522	9497.18	0.27	0.05	7.071e-08	4.706e-07	7180	7380	7723	7909	9065	8683	8425	11044	8323.16	0.07	0.06	0.1777	0.5197	7180	7380	7723	7909	13117	8621	11635	10056	11153	8741	9971	10635	9303.28	0.17	0.06	0.002198	0.009236		9041.21
Arl8a	6123	6481	6660	7079	10166	9955	6868	9078	8290	8628	10027	10119	8120.37	0.23	0.06	6.535e-05	0.0002955	6123	6481	6660	7079	8200	7803	7640	9219	7311.92	0.1	0.05	0.03865	0.1805	6123	6481	6660	7079	11708	7271	10293	9041	9771	8132	8529	9316	8176.5	0.18	0.06	0.0009881	0.004498		7869.6
Wdr37	4977	5601	4834	5936	8639	7034	5597	7461	6667	5971	8591	7448	6420.01	0.18	0.06	0.001893	0.006695	4977	5601	4834	5936	6919	6515	6833	7518	6057.42	0.16	0.05	0.001611	0.01452	4977	5601	4834	5936	8516	5960	7723	7075	7794	6236	8057	7903	6573.08	0.17	0.05	0.0007437	0.003489		6350.17
Glud1	4851	5069	5251	5832	9569	7808	5545	7701	7031	6179	9215	7470	6616.74	0.27	0.07	2.514e-05	0.0001213	4851	5069	5251	5832	5991	6069	6163	6895	5705.9	0.04	0.05	0.3797	0.7898	4851	5069	5251	5832	8323	5724	7767	7513	8169	6297	7795	7884	6554.42	0.2	0.05	1.149e-05	7.678e-05		6292.35
Tbcel	4254	4501	4512	4616	7441	6870	4790	6408	5839	5214	6842	6073	5491.72	0.22	0.05	6.727e-06	3.515e-05	4254	4501	4512	4616	5846	5276	5054	6282	4983.63	0.1	0.06	0.07291	0.286	4254	4501	4512	4616	6798	5051	7028	6262	6455	5708	6433	6653	5574.92	0.19	0.05	2.647e-05	0.0001663		5350.09
Stk24	3621	3897	4003	4667	7060	5672	4055	5974	5232	5068	6838	6135	5054.16	0.25	0.07	0.000102	0.0004478	3621	3897	4003	4667	4865	4542	4910	5425	4437.28	0.07	0.05	0.1829	0.5288	3621	3897	4003	4667	7041	4443	6192	5151	6225	4781	5657	6222	5032.66	0.19	0.06	0.001061	0.004794		4841.37
Bcas3	3134	3299	3355	3525	5645	5261	3776	4694	4508	4078	5332	4866	4194.03	0.27	0.05	4.761e-09	3.639e-08	3134	3299	3355	3525	3941	3786	3925	4808	3675.8	0.08	0.05	0.1056	0.3688	3134	3299	3355	3525	5128	3451	5060	4466	4833	4159	4605	5103	4088.75	0.16	0.05	0.001577	0.006842		3986.19
Fbxl17	2531	3040	2814	3146	4779	4301	3094	4195	3843	3289	4740	4231	3579.53	0.24	0.05	2.514e-06	1.391e-05	2531	3040	2814	3146	3626	3383	3275	3868	3171.95	0.08	0.05	0.1304	0.425	2531	3040	2814	3146	4294	3024	4404	3878	4478	3588	4391	4416	3583.56	0.19	0.05	0.0003564	0.001782		3445.01
Atp2b1	29155	33395	29181	36408	49916	42402	35052	46493	42376	38452	46702	43607	38669.1	0.19	0.05	6.438e-05	0.0002914	29155	33395	29181	36408	41448	38709	39213	43185	35869.2	0.12	0.05	0.01314	0.07888	29155	33395	29181	36408	53375	37139	53112	37854	44705	40281	49138	45533	39856	0.19	0.07	0.003794	0.01499		38131.4
Gtf2i	25856	27231	27249	27443	46317	42270	30942	39744	36571	33262	40876	38607	33952.5	0.27	0.04	1.59e-09	1.284e-08	25856	27231	27249	27443	30790	30985	31035	38670	29570	0.06	0.06	0.2425	0.6253	25856	27231	27249	27443	43717	29804	40934	36538	40407	32248	37147	38742	33230.6	0.17	0.04	6.226e-05	0.0003624		32251
Rtn1	19624	21031	19523	22311	36052	31882	22554	30027	27232	25890	34651	32179	26258.4	0.29	0.05	1.213e-08	8.838e-08	19624	21031	19523	22311	24040	23847	24485	27070	22509.2	0.05	0.04	0.2059	0.5672	19624	21031	19523	22311	34695	21546	31500	25722	30837	23800	29269	30867	25290.9	0.16	0.06	0.003506	0.01398		24686.2
Arl6ip1	13643	14832	15265	17544	24007	21606	15435	21387	19875	18113	22230	20247	18299.8	0.17	0.05	0.0002006	0.0008386	13643	14832	15265	17544	18978	19046	17869	21285	17083.7	0.11	0.05	0.02906	0.1452	13643	14832	15265	17544	24882	18185	23091	23525	26628	17902	20560	21923	19363.8	0.22	0.06	0.0003157	0.001598		18249.1
Ppme1	10889	12251	11140	12884	19578	17425	12242	16433	15198	14594	18205	17268	14512.5	0.23	0.05	1.092e-06	6.332e-06	10889	12251	11140	12884	13788	13842	13216	17607	13018.6	0.08	0.05	0.09506	0.3432	10889	12251	11140	12884	21845	13885	18681	15441	16387	13526	16248	17009	14664.5	0.19	0.07	0.003333	0.01336		14065.2
Erbin	8638	9647	9832	10848	16983	14216	10919	14397	12288	11500	15781	15961	12275.9	0.27	0.06	2.121e-06	1.183e-05	8638	9647	9832	10848	11862	10640	12227	12097	10616.2	0.05	0.06	0.3762	0.7864	8638	9647	9832	10848	13846	10817	14176	13454	14372	11955	14848	15396	12067.2	0.18	0.06	0.00156	0.006776		11653.1
Tulp4	7946	8549	8384	9051	14421	12967	9705	12117	10373	10163	13910	13002	10631.4	0.26	0.05	1.877e-07	1.196e-06	7946	8549	8384	9051	9893	9613	9996	11112	9225.5	0.04	0.04	0.3014	0.7031	7946	8549	8384	9051	13409	9706	12804	11359	12588	10961	12648	12864	10630.2	0.2	0.04	1.739e-06	1.342e-05		10162.4
Bex2	5996	6462	6245	7900	11054	9576	6664	9095	9512	8341	11984	9785	8340.8	0.26	0.08	0.0005831	0.002255	5996	6462	6245	7900	7985	7739	7740	8696	7259.15	0.06	0.06	0.2658	0.6579	5996	6462	6245	7900	11242	7053	10264	8455	9455	8137	9739	10184	8227.18	0.18	0.06	0.002471	0.01025		7942.38
Impad1	5315	6025	6234	7129	10885	9377	6818	9474	8414	7470	11276	9452	7937.41	0.31	0.06	4.203e-07	2.564e-06	5315	6025	6234	7129	7561	7238	7115	6691	6614.69	0.01	0.08	0.8867	0.9702	5315	6025	6234	7129	9860	7245	9084	8548	8998	6827	8894	9782	7653.8	0.18	0.06	0.001614	0.006989		7401.97
Rai1	4749	4941	4724	4796	8051	7176	5689	7255	6355	6440	6882	7209	6070.28	0.27	0.06	1.346e-06	7.711e-06	4749	4941	4724	4796	5700	5073	6033	5976	5208.18	0.03	0.07	0.6708	0.9695	4749	4941	4724	4796	7538	5356	8590	6524	7282	6416	6456	6807	6047.52	0.2	0.07	0.001704	0.007343		5775.33
Scmh1	4181	4874	4727	5000	7161	6696	5335	6736	5980	5981	6901	6966	5767.43	0.22	0.04	3.054e-07	1.897e-06	4181	4874	4727	5000	5784	5695	5949	6925	5315.61	0.15	0.05	0.001096	0.01059	4181	4874	4727	5000	7159	5202	6544	6361	6688	5846	6231	6519	5672.42	0.13	0.05	0.003096	0.01253		5585.15
Anxa7	4012	4481	4657	4946	7347	7438	5614	6639	6028	5347	6846	7576	5781.27	0.3	0.06	1.576e-06	8.943e-06	4012	4481	4657	4946	4803	4950	4891	5836	4777.51	-0.03	0.05	0.5514	0.9205	4012	4481	4657	4946	7477	5495	7342	6864	7036	5492	6116	6593	5741.94	0.23	0.05	2.396e-06	1.802e-05		5433.57
Naa35	3962	4865	4349	4943	6117	5443	4879	6328	5686	5062	5555	5314	5139.34	0.05	0.07	0.3749	0.639	3962	4865	4349	4943	6551	5844	6803	7821	5526.5	0.34	0.06	2.536e-09	1.011e-07	3962	4865	4349	4943	6769	5179	7653	5283	6346	5805	5943	5286	5428.65	0.11	0.08	0.1336	0.3129		5364.83
Znfx1	3719	4144	4088	3862	6629	6053	4426	5756	4937	4831	6226	6038	4948.01	0.25	0.06	4.601e-06	2.464e-05	3719	4144	4088	3862	5142	4429	4599	4982	4333.1	0.05	0.07	0.4122	0.8194	3719	4144	4088	3862	6170	4302	6094	5468	6094	5194	5897	5750	4958.49	0.2	0.05	0.0001965	0.001038		4746.53
Ptdss1	3411	3750	4133	4075	6265	6164	4063	5482	5024	4706	5890	5342	4751.08	0.23	0.06	2.095e-05	0.0001023	3411	3750	4133	4075	4729	4495	4417	5924	4303.26	0.11	0.07	0.07259	0.2852	3411	3750	4133	4075	6383	4027	5554	5409	5615	4752	5267	5604	4726.91	0.16	0.06	0.002799	0.01146		4593.75
Gng13	3401	3555	3679	4427	6903	5969	4152	5365	5051	4647	6359	5607	4798.81	0.3	0.06	1.035e-06	6.013e-06	3401	3555	3679	4427	4380	4134	3918	6214	4141.18	0.07	0.08	0.3637	0.7725	3401	3555	3679	4427	5817	3589	5495	4836	5430	4672	5751	5293	4557.97	0.13	0.07	0.03533	0.1047		4499.32
Stat2	3254	4138	3539	3776	5036	5034	4416	4625	4350	4262	4498	5013	4273.43	0.1	0.08	0.1575	0.3304	3254	4138	3539	3776	6164	4240	4774	5503	4349.99	0.22	0.1	0.005504	0.03974	3254	4138	3539	3776	5032	4426	5777	4919	5638	5031	5534	4614	4557.71	0.18	0.08	0.01629	0.05404		4393.71
Cndp2	3311	3499	4029	3677	6007	5768	3743	4818	5057	4614	5861	4965	4512.41	0.24	0.07	0.0009665	0.003607	3311	3499	4029	3677	4240	4337	4112	5698	4056.05	0.09	0.08	0.1676	0.5011	3311	3499	4029	3677	5875	3394	5203	5789	5795	4405	5085	5369	4509.45	0.17	0.08	0.02796	0.08587		4359.3
S100pbp	3163	3707	3302	3682	5751	5222	3642	5219	4380	4166	5013	4786	4240.65	0.21	0.05	6.746e-06	3.524e-05	3163	3707	3302	3682	4219	4238	4398	4590	3867.81	0.11	0.06	0.03705	0.1748	3163	3707	3302	3682	5077	4001	5346	4585	5248	4026	5235	5247	4292.46	0.18	0.05	0.0003987	0.001974		4133.64
Acp2	3599	4049	3863	4208	6444	5756	3962	5476	5187	4552	6150	5465	4783.14	0.2	0.05	5.831e-05	0.0002658	3599	4049	3863	4208	5038	4704	4467	5936	4418.1	0.13	0.06	0.01451	0.08507	3599	4049	3863	4208	6074	4312	5581	5592	6196	4771	5234	5620	4823.82	0.16	0.05	0.0005391	0.002596		4675.02
Zfp521	2845	3180	3407	3623	5598	5144	3371	4661	4435	3986	5298	4942	4103.48	0.27	0.06	6.154e-06	3.228e-05	2845	3180	3407	3623	3899	3640	3973	4174	3555.05	0.05	0.06	0.3917	0.8026	2845	3180	3407	3623	5152	3210	4810	4755	5082	3937	4558	4921	4025.72	0.17	0.06	0.004128	0.01617		3894.75
Cltc	45123	51895	47640	54095	85431	72870	55698	72655	65133	58552	75555	71790	61622.1	0.24	0.04	8.573e-11	7.887e-10	45123	51895	47640	54095	60446	56817	58274	66204	54435.7	0.07	0.04	0.07072	0.28	45123	51895	47640	54095	80136	58257	75081	64672	73852	58716	70857	72794	61427.5	0.18	0.04	3.068e-06	2.261e-05		59161.8
Usp5	8817	9452	9698	9607	15640	14347	10017	12894	12294	11988	14746	13700	11677.8	0.24	0.05	2.731e-06	1.504e-05	8817	9452	9698	9607	11110	11064	10672	13765	10394.9	0.08	0.06	0.1296	0.4234	8817	9452	9698	9607	15470	9953	14134	13128	14296	11757	12566	13142	11582	0.17	0.05	0.0006647	0.003144		11218.2
Mtmr4	6362	6914	6470	7580	12281	10802	7968	10401	9387	8806	8975	8814	8547.82	0.25	0.07	0.0002161	0.0008989	6362	6914	6470	7580	8132	7634	8450	9263	7511.04	0.08	0.05	0.0945	0.3419	6362	6914	6470	7580	11517	8063	13637	7967	9439	8236	8272	9136	8430.98	0.16	0.1	0.07609	0.1989		8163.28
Cartpt	4476	4610	4229	5525	8637	7964	5325	6786	7056	6023	8025	6972	6141.39	0.34	0.07	3.873e-07	2.375e-06	4476	4610	4229	5525	4331	4220	4645	5050	4618.2	-0.23	0.07	0.0001317	0.001748	4476	4610	4229	5525	8141	6013	8200	7370	7587	6365	7771	9409	6459.99	0.38	0.08	2.963e-07	2.585e-06		5739.86
Dgcr2	3342	3843	3807	3728	6230	5781	4061	5372	4945	4494	5339	5134	4573.17	0.24	0.05	2.192e-06	1.22e-05	3342	3843	3807	3728	4363	4360	4193	5555	4093.38	0.09	0.06	0.1068	0.3716	3342	3843	3807	3728	5790	3957	5661	5360	5326	4469	4919	5224	4522.49	0.16	0.05	0.001041	0.004715		4396.35
Armcx1	3244	3698	3374	3837	6217	5118	3566	5063	4783	4492	5706	4707	4378.65	0.23	0.06	9.927e-05	0.0004369	3244	3698	3374	3837	4293	4107	3928	4892	3874.63	0.06	0.05	0.1717	0.5087	3244	3698	3374	3837	5665	3987	5371	5030	4844	4357	5376	5544	4429.23	0.2	0.05	0.0001547	0.0008358		4227.5
Sptbn1	44965	47897	50268	50456	79796	75357	55695	68288	61056	57102	73584	66935	59680.6	0.23	0.04	2.678e-07	1.676e-06	44965	47897	50268	50456	59034	55838	60806	65432	53746.5	0.09	0.05	0.0673	0.2698	44965	47897	50268	50456	70328	53155	71927	70276	73176	60359	67110	68223	59506.7	0.16	0.05	0.0005574	0.002676		57644.6
Glg1	18986	21145	19915	19910	33911	30189	22451	28842	26017	23889	30635	29017	24863.7	0.24	0.05	2.23e-07	1.409e-06	18986	21145	19915	19910	24495	22999	23651	26321	21963.9	0.06	0.06	0.2221	0.5948	18986	21145	19915	19910	30757	22055	30887	26872	30568	25095	28579	28786	24776.2	0.18	0.05	7.27e-05	0.0004185		23867.9
Gpm6b	16245	18927	17238	21699	31631	26723	20226	26755	25382	22138	30653	25003	22995.4	0.25	0.06	6.946e-06	3.623e-05	16245	18927	17238	21699	22445	21949	21422	23951	20243	0.06	0.06	0.2187	0.5887	16245	18927	17238	21699	28899	20380	28088	24453	26926	21870	25914	28654	22755.2	0.17	0.05	0.0006424	0.003048		21997.8
Vps41	11213	12519	12557	14018	21871	18727	12943	18752	17689	14656	20256	17730	15682.3	0.25	0.06	7.165e-06	3.729e-05	11213	12519	12557	14018	14616	14704	14774	17731	13838.2	0.08	0.05	0.07154	0.2822	11213	12519	12557	14018	19923	13875	18059	16703	18327	14367	17867	18925	15361	0.15	0.05	0.0004611	0.002256		14960.5
March6	8607	9880	9191	9711	16573	13400	10225	13518	11637	11101	15067	13245	11569.6	0.23	0.05	3.814e-06	2.064e-05	8607	9880	9191	9711	11585	11082	11283	12159	10329.5	0.08	0.05	0.0909	0.3331	8607	9880	9191	9711	14122	10185	13721	12676	13681	11499	13447	14417	11522	0.17	0.05	0.0003189	0.001612		11140.4
Usp24	8175	10361	8788	9619	14924	13229	11070	14174	10565	11063	13783	13769	11384.7	0.23	0.06	0.000169	0.0007153	8175	10361	8788	9619	11181	10252	11082	12688	10142.6	0.07	0.06	0.1807	0.5246	8175	10361	8788	9619	12257	11308	13892	12606	13302	11685	14677	13485	11471.9	0.18	0.07	0.009558	0.03399		10999.7
Rab7	7451	8369	8570	9229	14137	12750	8867	12590	11368	10622	14389	12247	10617.7	0.28	0.05	5.156e-08	3.493e-07	7451	8369	8570	9229	9551	9458	9663	10346	8999.26	0.01	0.05	0.9005	0.9756	7451	8369	8570	9229	14384	9443	13073	11721	12483	9397	11396	12728	10433.3	0.19	0.05	0.0003541	0.001772		10016.7
Rnf44	6816	7435	7003	7609	11416	10650	8086	10272	8729	9046	10786	11111	8897.27	0.23	0.05	2.789e-06	1.534e-05	6816	7435	7003	7609	8701	8585	8836	9140	7940.06	0.07	0.06	0.1714	0.5081	6816	7435	7003	7609	11822	8609	11861	9403	10430	8777	9888	9935	8942.37	0.18	0.05	0.0002504	0.001293		8593.23
Fbxo21	6297	6885	6895	7575	11125	10305	7235	9830	8940	8450	11024	9666	8494.18	0.22	0.04	1.227e-07	7.95e-07	6297	6885	6895	7575	8528	8743	8256	9584	7748.66	0.12	0.05	0.01015	0.06486	6297	6885	6895	7575	11454	7337	10301	8842	9821	8032	9519	9955	8389.44	0.14	0.05	0.001895	0.008087		8210.76
Fgf12	5929	6335	5985	7725	11524	9965	7117	9510	8880	7604	11676	9504	8255.73	0.29	0.07	1.268e-05	6.373e-05	5929	6335	5985	7725	7738	7546	7556	7549	6982.94	0.02	0.07	0.7446	0.9695	5929	6335	5985	7725	10668	7378	9726	8211	9471	7239	9292	10323	8001.91	0.17	0.07	0.006664	0.02479		7746.86
Sec24b	5372	6679	6068	6740	10075	9427	7092	9364	7675	7670	8924	9069	7679.81	0.24	0.05	1.384e-07	8.91e-07	5372	6679	6068	6740	7776	7368	7641	8092	6885.84	0.09	0.06	0.07137	0.2816	5372	6679	6068	6740	9534	6932	9793	7965	8515	7715	8464	8860	7564.28	0.15	0.05	0.002068	0.008742		7376.64
Gm15773	5546	5865	5684	7190	9723	8610	6287	8516	8156	6965	10681	8891	7492.43	0.23	0.07	0.000801	0.003029	5546	5865	5684	7190	7071	7141	6929	8903	6694.05	0.08	0.06	0.141	0.4473	5546	5865	5684	7190	10356	7004	9204	7310	8854	7015	8819	9152	7491.19	0.17	0.07	0.005982	0.02249		7225.89
Ralgps1	4803	5760	5029	5763	8860	7350	6093	7752	6543	6635	7813	6959	6482.35	0.2	0.05	2.577e-05	0.0001241	4803	5760	5029	5763	6644	6382	6538	7670	5989.86	0.13	0.05	0.003935	0.03028	4803	5760	5029	5763	7450	5808	8194	6693	7899	6602	7781	7839	6503.49	0.15	0.06	0.006688	0.02486		6325.23
Zfp532	4188	4559	4463	4675	6988	6404	5112	6134	5486	5386	7111	6133	5445.51	0.2	0.04	3.205e-06	1.752e-05	4188	4559	4463	4675	5669	5399	5447	6015	4995.95	0.11	0.05	0.02562	0.1323	4188	4559	4463	4675	6598	4388	6921	6121	6701	5865	6646	6571	5519.89	0.17	0.06	0.003917	0.01543		5320.45
Gdap1	3748	4720	3750	5350	7444	6278	5012	6737	5940	4789	7159	6129	5450.66	0.25	0.08	0.0006956	0.002657	3748	4720	3750	5350	5388	5295	4977	5717	4804.01	0.07	0.07	0.3225	0.7283	3748	4720	3750	5350	6902	5347	6451	5419	6271	5044	6174	6595	5366.23	0.16	0.07	0.02555	0.0795		5206.97
Kdelr1	3098	3304	3821	3772	5540	5072	3630	4903	4321	4030	5321	5024	4227.2	0.18	0.06	0.0007388	0.002812	3098	3304	3821	3772	4433	4163	4134	5105	3925.66	0.11	0.07	0.06052	0.25	3098	3304	3821	3772	5663	3688	5301	5499	5646	4153	4647	5007	4361.72	0.19	0.07	0.004675	0.01807		4171.53
Ano8	3360	3464	2994	3437	4714	4979	3768	4585	4031	3714	4394	4773	3952.45	0.15	0.07	0.02629	0.07205	3360	3464	2994	3437	4234	3980	4340	5030	3800.71	0.17	0.07	0.005683	0.04071	3360	3464	2994	3437	5079	4141	4947	4077	4967	4282	4711	4421	4086.09	0.16	0.07	0.01713	0.0564		3946.42
Fundc1	2805	2781	2736	3756	5399	4616	3352	4654	4477	3756	5405	4563	3918.91	0.33	0.07	6.061e-06	3.183e-05	2805	2781	2736	3756	3242	3260	3260	3779	3170.69	-0.03	0.07	0.5965	0.9479	2805	2781	2736	3756	4812	3537	4569	4218	4162	3502	4144	4868	3741.14	0.18	0.08	0.01147	0.03989		3610.25
Paqr9	2716	3228	2583	3134	4769	4284	3265	4026	3729	3308	4427	3662	3520.6	0.18	0.06	0.001985	0.006993	2716	3228	2583	3134	3614	3370	3801	3864	3249.73	0.1	0.07	0.09539	0.344	2716	3228	2583	3134	4405	3586	4425	3687	4710	3590	4115	4442	3642.6	0.2	0.07	0.002223	0.009331		3470.98
Hcfc1r1	2725	2331	3066	3247	4536	4185	3059	4164	3764	3756	4763	4385	3584.79	0.27	0.08	0.0006974	0.002663	2725	2331	3066	3247	3602	3347	3022	4038	3134.93	0.06	0.09	0.4054	0.8134	2725	2331	3066	3247	4550	2938	4335	3928	4430	3323	3782	4138	3485.7	0.15	0.08	0.04041	0.1174		3401.81
Cic	17017	18327	16630	18043	25202	24586	20229	24667	20945	21904	25218	26568	21250.5	0.19	0.06	0.001349	0.0049	17017	18327	16630	18043	21952	20468	21779	24121	19566.4	0.11	0.05	0.02531	0.1311	17017	18327	16630	18043	27127	19283	27787	23435	25020	23139	25113	24334	21666.7	0.17	0.05	0.000547	0.00263		20827.9
[truncated: 3,660 more rows]
[truncated: 1 more columns]

## Sheet: All genes
Gene	chip.B6_F1_S1_x	chip.B6_F2_S2_x	chip.B6_M4_S3_x	chip.B6_M5_S4_x	chip.RD10_CM5_S15	chip.RD10_CF3_S14	chip.RD10_CF2_S13	chip.RD9_CM3_S7	chip.RD10_CF1_S12	chip.RD9_CM4_S8	chip.RD8_CM1_S5	chip.RD9_CF1_S6	baseMean_x	log2FoldChange_x	lfcSE_x	pvalue_x	padj_x	chip.B6_F1_S1_y	chip.B6_F2_S2_y	chip.B6_M4_S3_y	chip.B6_M5_S4_y	chip.RD10_DR_M3_S24	chip.RD10_DR_M2_S23	chip.RD10_DR_F4_S22	chip.RD10_DR_F1_S21	baseMean_y	log2FoldChange_y	lfcSE_y	pvalue_y	padj_y	chip.B6_F1_S1	chip.B6_F2_S2	chip.B6_M4_S3	chip.B6_M5_S4	chip.RD9_DF1_S9	chip.RD9_DF2_S10	chip.RD9_DM4_S11	chip.RD10_DF2_S17	chip.RD10_DF1_S16	chip.RD10_DM3_S18	chip.RD10_DM4_S19	chip.RD10_DM5_S20	baseMean	log2FoldChange	lfcSE	pvalue	padj		Average readcount in between groups
[truncated: 31,346 more rows]
[truncated: 1 more columns]

[truncated: 1 more sheets: Sample IDs (readme)]
