# Supplementary material for: A combination treatment based on drug repurposing demonstrates mutation-agnostic efficacy in pre-clinical retinopathy models
Source: Nat Commun. 2024 Jul 15;15:5943. doi: 10.1038/s41467-024-50033-5 (PMC11251169; doi:10.1038/s41467-024-50033-5)
Supplement: Supplementary file 8 — Supplementary Data 5 [file 41467_2024_50033_MOESM8_ESM.xlsx]

## Sheet: WT-Rd10_DR_MT_de-list-deseq2
gene	chip.B6_F1_S1	chip.B6_F2_S2	chip.B6_M4_S3	chip.B6_M5_S4	chip.RD10_DR_M3_S24	chip.RD10_DR_M2_S23	chip.RD10_DR_F4_S22	chip.RD10_DR_F1_S21	baseMean	log2FoldChange	lfcSE	pvalue	padj
mt-Co1	535630	532281	580772	914575	576097	565576	554100	579015	595150	0.2	0.05	4.837e-06	0.0001209
mt-Cytb	362652	381135	398453	642482	347522	354931	331020	364730	387949	0.02	0.04	0.3876	0.8809
mt-Nd5	207044	220042	231373	372955	204168	209332	194938	179008	220842	0	0.01	0.8645	0.9792
mt-Nd1	203236	211182	230100	366554	211942	205325	185133	172368	216729	0	0.02	0.8183	0.9792
mt-Nd2	141114	149951	153963	249192	130707	132355	121782	100286	142314	-0.1	0.06	0.01563	0.08118
mt-Nd4	101218	108223	114419	179272	104589	107111	98437	97599	111225	0.08	0.03	0.0008116	0.006763
mt-Rnr2	60888	64594	65547	106790	56241	56202	59590	54710	63811.9	0	0.02	0.9792	0.9792
mt-Nd6	52687	57030	59469	94875	51455	52451	48838	41580	55507.3	-0.02	0.04	0.2272	0.7101
mt-Rnr1	16794	18713	17016	28835	18460	17622	20408	17390	19135.1	0.2	0.06	8.556e-05	0.001069
mt-Tp	626	812	751	1134	672	655	640	528	707.92	-0.01	0.05	0.7104	0.9792
mt-Nd3	77	84	88	127	51	75	63	85	79.41	-0.01	0.09	0.7531	0.9792
mt-Tc	26	47	25	54	18	18	18	7	24.77	-0.07	0.12	0.01624	0.08118
mt-Co3	12	20	24	19	19	4	19	19	17.01	0	0.1	0.9044	0.9792
mt-Nd4l	8	12	9	13	2	4	6	4	6.86	-0.03	0.11	0.1108	0.4615
mt-Te	4	9	14	2	8	0	0	0	4.53	-0.01	0.11	0.2137	0.7101
mt-Tn	5	3	6	7	3	3	0	3	3.54	-0.01	0.11	0.3509	0.8774
mt-Tm	0	2	4	9	8	2	0	0	2.75	0	0.11	0.9637	0.9792
mt-Tl1	0	2	4	10	1	1	6	0	2.6	0	0.11	0.7428	0.9792
mt-Tq	2	6	2	3	2	4	2	0	2.56	0	0.11	0.7194	0.9792
mt-Tf	0	1	0	0	1	0	2	1	0.69	0.01	0.11	0.332	0.8774
mt-Co2	0	2	0	0	2	0	0	0	0.52	0	0.11	0.9541	0.9792
mt-Tv	0	0	0	0	2	0	0	0	0.27	0	0.11	0.6138	0.9792
mt-Ti	0	0	0	0	0	0	0	1	0.15	0	0.11	0.7609	0.9792
mt-Th	0	0	0	0	0	0	1	0	0.14	0	0.11	0.7609	0.9792
mt-Atp6	1	0	0	0	0	0	0	0	0.13	0	0.11	0.9173	0.9792

## Sheet: WT-Rd10_veh(experimental)
gene	chip.B6_F1_S1	chip.B6_F2_S2	chip.B6_M4_S3	chip.B6_M5_S4	chip.RD10_CM5_S15	chip.RD10_CF3_S14	chip.RD10_CF2_S13	chip.RD9_CM3_S7	chip.RD10_CF1_S12	chip.RD9_CM4_S8	chip.RD8_CM1_S5	chip.RD9_CF1_S6	baseMean	log2FoldChange	lfcSE	pvalue	padj
mt-Co1	535630	532281	580772	914575	845189	715454	539854	670765	640486	579273	850125	674790	664007	0.04	0.03	0.1781	0.3866
mt-Cytb	362652	381135	398453	642482	435984	392341	284129	400736	339273	351323	508005	403634	403084	-0.24	0.04	4.082e-09	5.51e-08
mt-Nd1	203236	211182	230100	366554	347580	277140	210147	276693	252937	221795	368112	268129	264545	0.07	0.04	0.05754	0.2012
mt-Nd5	207044	220042	231373	372955	291018	241428	192934	250165	220988	218939	313087	250000	247565	-0.11	0.03	0.0009818	0.006627
mt-Nd2	141114	149951	153963	249192	205112	175664	127662	176370	157072	154595	231781	174843	172115	-0.04	0.03	0.1862	0.3866
mt-Nd4	101218	108223	114419	179272	150311	125081	96660	126117	115284	113447	159303	127415	124764	-0.04	0.03	0.1268	0.3113
mt-Rnr2	60888	64594	65547	106790	125358	101147	72998	103978	91500	75143	104620	85708	86812.4	0.27	0.06	6.748e-07	6.074e-06
mt-Nd6	52687	57030	59469	94875	69287	61897	49273	62902	56854	55698	83262	63853	63133.7	-0.11	0.04	0.003405	0.01839
mt-Rnr1	16794	18713	17016	28835	37164	30449	22253	32038	27775	23270	30520	26941	25613.4	0.4	0.06	2.562e-12	6.918e-11
mt-Tp	626	812	751	1134	1008	811	671	745	763	647	1065	736	804.02	-0.09	0.06	0.0745	0.2012
mt-Nd3	77	84	88	127	135	159	80	127	74	84	196	137	110.79	0.16	0.13	0.06036	0.2012
mt-Tc	26	47	25	54	68	51	38	53	30	36	37	28	40.48	0.03	0.14	0.667	0.9688
mt-Co3	12	20	24	19	17	29	19	12	20	9	34	18	19.28	-0.01	0.15	0.9309	0.9688
mt-Nd4l	8	12	9	13	15	16	8	11	8	9	12	13	11.02	0.01	0.16	0.8896	0.9688
mt-Te	4	9	14	2	14	11	0	4	6	2	4	8	6.46	-0.03	0.17	0.4731	0.7984
mt-Tm	0	2	4	9	8	6	10	9	2	10	11	6	6.23	0.09	0.18	0.07274	0.2012
mt-Tn	5	3	6	7	9	9	4	6	1	6	8	6	5.67	0.01	0.17	0.8023	0.9688
mt-Tl1	0	2	4	10	9	4	2	8	2	2	6	4	4.03	0.01	0.17	0.7384	0.9688
mt-Tq	2	6	2	3	3	1	3	4	0	0	4	0	2.33	-0.03	0.18	0.3024	0.5833
mt-Tf	0	1	0	0	3	0	1	2	3	2	1	3	1.34	0.04	0.18	0.05949	0.2012
mt-Ts2	0	0	0	0	4	0	0	2	1	0	0	0	0.52	0.01	0.18	0.3641	0.6554
mt-Co2	0	2	0	0	0	0	2	0	0	0	0	0	0.4	0	0.18	0.7249	0.9688
mt-Tv	0	0	0	0	0	2	1	0	0	1	0	0	0.36	0.01	0.18	0.5696	0.9046
mt-Atp6	1	0	0	0	0	0	0	0	0	2	0	0	0.3	0	0.18	0.9775	0.9775
mt-Ta	0	0	0	0	1	1	0	0	0	0	0	0	0.14	0	0.18	0.8468	0.9688
mt-Tr	0	0	0	0	0	0	0	1	0	0	0	0	0.08	0	0.18	0.933	0.9688
mt-Ty	0	0	0	0	0	1	0	0	0	0	0	0	0.08	0	0.18	0.933	0.9688

## Sheet: WT-Rd10_TMB(experimental)
gene	chip.B6_F1_S1	chip.B6_F2_S2	chip.B6_M4_S3	chip.B6_M5_S4	chip.RD9_DF1_S9	chip.RD9_DF2_S10	chip.RD9_DM4_S11	chip.RD10_DF2_S17	chip.RD10_DF1_S16	chip.RD10_DM3_S18	chip.RD10_DM4_S19	chip.RD10_DM5_S20	baseMean	log2FoldChange	lfcSE	pvalue	padj
mt-Co1	535630	532281	580772	914575	756524	532316	748280	672297	747901	564758	673324	839651	658289	0.07	0.03	0.02287	0.1029
mt-Cytb	362652	381135	398453	642482	460856	321519	462472	390081	391024	337482	357372	492109	406350	-0.16	0.04	3.029e-05	0.0004089
mt-Nd1	203236	211182	230100	366554	302762	206284	279921	257133	287878	211965	269783	329424	256084	0.05	0.03	0.08535	0.2498
mt-Nd5	207044	220042	231373	372955	287343	209265	292497	237663	251695	198805	227858	304211	246990	-0.06	0.04	0.09908	0.2498
mt-Nd2	141114	149951	153963	249192	198924	136411	191724	160844	166701	135332	166104	215182	167630	-0.05	0.03	0.09019	0.2498
mt-Nd4	101218	108223	114419	179272	145012	102998	141781	122791	132522	99367	114154	154618	123182	-0.02	0.03	0.5276	0.8181
mt-Rnr2	60888	64594	65547	106790	92251	65851	94321	73976	84639	63954	90103	110060	78806	0.13	0.04	0.0004852	0.004367
mt-Nd6	52687	57030	59469	94875	74247	55490	76586	59501	62835	47072	56437	74447	62611.4	-0.07	0.05	0.1018	0.2498
mt-Rnr1	16794	18713	17016	28835	29978	22418	32384	22272	23395	19289	24512	32688	23369.8	0.26	0.06	1.584e-06	4.277e-05
mt-Tp	626	812	751	1134	787	573	910	847	859	568	792	1070	788.53	-0.07	0.06	0.1592	0.3581
mt-Nd3	77	84	88	127	131	81	143	128	118	95	188	153	114.67	0.19	0.12	0.00668	0.04509
mt-Tc	26	47	25	54	34	14	38	25	50	22	30	42	32.64	-0.06	0.12	0.2284	0.4744
mt-Co3	12	20	24	19	15	11	25	29	28	11	24	29	20.05	0.02	0.12	0.7115	0.8286
mt-Nd4l	8	12	9	13	13	7	3	10	12	6	14	15	9.93	-0.01	0.13	0.7556	0.8286
mt-Tn	5	3	6	7	7	7	5	6	6	3	5	11	5.74	0.01	0.13	0.6888	0.8286
mt-Tf	0	1	0	0	1	4	2	3	0	1	4	6	1.8	0.03	0.14	0.02058	0.1029
mt-Tq	2	6	2	3	0	0	1	2	2	0	0	4	1.78	-0.03	0.14	0.09258	0.2498
mt-Co2	0	2	0	0	0	0	0	2	0	0	2	4	0.78	0	0.13	0.7047	0.8286
mt-Tl1	0	2	4	10	2	1	3	1	2	1	6	3	2.64	-0.02	0.13	0.4097	0.7375
mt-Tl2	0	0	0	0	0	0	2	0	0	0	2	1	0.38	0.01	0.14	0.5005	0.8181
mt-Th	0	0	0	0	0	0	0	0	0	0	0	1	0.06	0	0.14	0.926	0.926
mt-Te	4	9	14	2	2	0	8	6	8	4	7	0	5.5	-0.03	0.13	0.2553	0.4924
mt-Tm	0	2	4	9	10	2	1	0	0	2	3	0	2.54	-0.01	0.13	0.5737	0.8181
mt-Tv	0	0	0	0	0	0	1	0	1	0	2	0	0.32	0	0.14	0.5757	0.8181
mt-Atp6	1	0	0	0	0	0	1	0	0	0	3	0	0.43	0	0.14	0.7672	0.8286
mt-Ta	0	0	0	0	0	0	2	0	0	0	2	0	0.31	0	0.14	0.6349	0.8286
mt-Tt	0	0	0	0	0	0	0	0	0	0	2	0	0.17	0	0.14	0.8399	0.8723

## Sheet: Sample IDs (readme)
	ID	Genotype	Treatment	Sex	Housing condition	Sample collection age	Group
	chip.B6_F1_S1_x	C57BL/6J	Base diet (veh)	Female	DR until P29, vivarium P29 ->	P37	WT (primary control)
	chip.B6_F2_S2_x	C57BL/6J	Base diet (veh)	Female	DR until P29, vivarium P29 ->	P37	WT (primary control)
	chip.B6_M4_S3_x	C57BL/6J	Base diet (veh)	Male	DR until P29, vivarium P29 ->	P37	WT (primary control)
	chip.B6_M5_S4_x	C57BL/6J	Base diet (veh)	Male	DR until P29, vivarium P29 ->	P37	WT (primary control)
	chip.RD10_CM5_S15	Rd10	Base diet (veh)	Male	DR until P29, vivarium P29 ->	P37	Rd10 vehicle (experimental)
	chip.RD10_CF3_S14	Rd10	Base diet (veh)	Female	DR until P29, vivarium P29 ->	P37	Rd10 vehicle (experimental)
	chip.RD10_CF2_S13	Rd10	Base diet (veh)	Female	DR until P29, vivarium P29 ->	P37	Rd10 vehicle (experimental)
	chip.RD9_CM3_S7	Rd10	Base diet (veh)	Male	DR until P29, vivarium P29 ->	P37	Rd10 vehicle (experimental)
	chip.RD10_CF1_S12	Rd10	Base diet (veh)	Female	DR until P29, vivarium P29 ->	P37	Rd10 vehicle (experimental)
	chip.RD9_CM4_S8	Rd10	Base diet (veh)	Male	DR until P29, vivarium P29 ->	P37	Rd10 vehicle (experimental)
	chip.RD8_CM1_S5	Rd10	Base diet (veh)	Male	DR until P29, vivarium P29 ->	P37	Rd10 vehicle (experimental)
	chip.RD9_CF1_S6	Rd10	Base diet (veh)	Female	DR until P29, vivarium P29 ->	P37	Rd10 vehicle (experimental)
	chip.RD10_DR_M3_S24	Rd10	Base diet (veh)	Male	Dark reared	P28	Rd10 dark reared (secondary control)
	chip.RD10_DR_M2_S23	Rd10	Base diet (veh)	Male	Dark reared	P28	Rd10 dark reared (secondary control)
	chip.RD10_DR_F4_S22	Rd10	Base diet (veh)	Female	Dark reared	P28	Rd10 dark reared (secondary control)
	chip.RD10_DR_F1_S21	Rd10	Base diet (veh)	Female	Dark reared	P28	Rd10 dark reared (secondary control)
	chip.RD9_DF1_S9	Rd10	TMB diet	Female	DR until P29, vivarium P29 ->	P37	Rd10 TMB (experimental)
	chip.RD9_DF2_S10	Rd10	TMB diet	Female	DR until P29, vivarium P29 ->	P37	Rd10 TMB (experimental)
	chip.RD9_DM4_S11	Rd10	TMB diet	Male	DR until P29, vivarium P29 ->	P37	Rd10 TMB (experimental)
	chip.RD10_DF2_S17	Rd10	TMB diet	Female	DR until P29, vivarium P29 ->	P37	Rd10 TMB (experimental)
	chip.RD10_DF1_S16	Rd10	TMB diet	Female	DR until P29, vivarium P29 ->	P37	Rd10 TMB (experimental)
	chip.RD10_DM3_S18	Rd10	TMB diet	Male	DR until P29, vivarium P29 ->	P37	Rd10 TMB (experimental)
	chip.RD10_DM4_S19	Rd10	TMB diet	Male	DR until P29, vivarium P29 ->	P37	Rd10 TMB (experimental)
	chip.RD10_DM5_S20	Rd10	TMB diet	Male	DR until P29, vivarium P29 ->	P37	Rd10 TMB (experimental)
	*DR = dark reared
