# Supplementary material for: A combination treatment based on drug repurposing demonstrates mutation-agnostic efficacy in pre-clinical retinopathy models
Source: Nat Commun. 2024 Jul 15;15:5943. doi: 10.1038/s41467-024-50033-5 (PMC11251169; doi:10.1038/s41467-024-50033-5)
Supplement: Supplementary file 9 — Supplementary Data 6 [file 41467_2024_50033_MOESM9_ESM.xlsx]

## Sheet: RP_associated_genes
Gene	chip.B6_F1_S1_x	chip.B6_F2_S2_x	chip.B6_M4_S3_x	chip.B6_M5_S4_x	chip.RD10_CM5_S15	chip.RD10_CF3_S14	chip.RD10_CF2_S13	chip.RD9_CM3_S7	chip.RD10_CF1_S12	chip.RD9_CM4_S8	chip.RD8_CM1_S5	chip.RD9_CF1_S6	baseMean_x	log2FoldChange_x	lfcSE_x	pvalue_x	padj_x	chip.B6_F1_S1_y	chip.B6_F2_S2_y	chip.B6_M4_S3_y	chip.B6_M5_S4_y	chip.RD10_DR_M3_S24	chip.RD10_DR_M2_S23	chip.RD10_DR_F4_S22	chip.RD10_DR_F1_S21	baseMean_y	log2FoldChange_y	lfcSE_y	pvalue_y	padj_y	chip.B6_F1_S1	chip.B6_F2_S2	chip.B6_M4_S3	chip.B6_M5_S4	chip.RD9_DF1_S9	chip.RD9_DF2_S10	chip.RD9_DM4_S11	chip.RD10_DF2_S17	chip.RD10_DF1_S16	chip.RD10_DM3_S18	chip.RD10_DM4_S19	chip.RD10_DM5_S20	baseMean	log2FoldChange	lfcSE	pvalue	padj	Log2FC_AveragedOverGroups
Vsir	134	157	213	182	990	933	610	764	790	603	971	810	563.98	1.97	0.11	3.198e-67	3.11e-64	134	157	213	182	558	548	460	635	345.22	1.44	0.15	2.76e-24	5.987e-22	134	157	213	182	822	661	797	952	899	820	834	744	569.81	1.93	0.12	7.047e-59	7.314e-56	1.78
Hkdc1	883	895	709	656	2223	1880	1423	4331	1718	3518	2469	4206	1990.26	1.31	0.35	2.198e-06	1.223e-05	883	895	709	656	2188	2230	2548	2984	1567.68	1.41	0.13	1.132e-28	3.42e-26	883	895	709	656	2490	2268	3481	2191	2104	2206	2326	2049	1776.07	1.26	0.14	1.927e-20	8.975e-19	1.32667
Clrn1	429	411	456	490	1883	1505	1114	1337	1319	1072	1645	1284	1028.41	1.38	0.09	1.319e-53	6.018e-51	429	411	456	490	892	805	881	1274	679.62	0.84	0.11	1.677e-15	1.612e-13	429	411	456	490	1582	1039	1417	1359	1272	1112	1579	1537	1005.87	1.29	0.09	2.177e-50	1.438e-47	1.17
Vsx2	13346	13967	15603	15521	48377	43021	32454	38161	36215	31782	42892	40367	29726.6	1.17	0.06	1.324e-94	3.262e-91	13346	13967	15603	15521	22596	23592	21714	28259	18889.6	0.48	0.07	4.154e-13	2.909e-11	13346	13967	15603	15521	45605	29439	39315	34060	38176	29941	37132	40705	28114.5	1.02	0.06	7.156e-60	7.645e-57	0.89
Gpr179	9160	11149	9239	9771	29172	28882	23226	25818	21101	19731	22723	27316	19069.1	1.07	0.09	9.746e-34	8.635e-32	9160	11149	9239	9771	14343	14498	16321	18519	12591.6	0.45	0.08	1.815e-10	8.781e-09	9160	11149	9239	9771	21632	20578	22970	20521	22366	20916	23995	22304	17313.5	0.84	0.08	2.605e-26	2.354e-24	0.786667
Mertk	603	741	829	742	2709	2484	1577	1905	1587	1531	1726	1698	1446.44	1.1	0.12	1.08e-21	2.839e-20	603	741	829	742	1089	1096	1026	1207	899.83	0.33	0.1	5.798e-05	0.0008614	603	741	829	742	1817	1549	1959	1741	1752	1478	1686	1684	1330.49	0.92	0.08	2.849e-34	5.656e-32	0.783333
Nyx	1497	1877	1469	1787	4397	4585	3195	3907	3570	2805	3454	4577	2981.91	0.93	0.1	2.034e-21	5.197e-20	1497	1877	1469	1787	2324	2497	2811	3271	2138.22	0.46	0.09	1.288e-08	4.506e-07	1497	1877	1469	1787	4167	2844	3371	3143	3733	2622	3285	3584	2680.32	0.69	0.08	2.9e-21	1.475e-19	0.693333
Cdh23	89	94	129	110	227	201	209	196	145	208	223	184	163.9	0.63	0.15	6.098e-06	3.201e-05	89	94	129	110	215	248	162	255	157.95	0.69	0.21	9.535e-06	0.0001752	89	94	129	110	150	117	294	246	155	249	255	172	166.38	0.51	0.21	0.003183	0.01283	0.61
Fras1	1393	1245	1772	957	3616	3174	2379	3792	2158	2606	3032	2222	2282.39	0.76	0.16	1.919e-07	1.221e-06	1393	1245	1772	957	2372	2045	2061	2585	1770.81	0.36	0.17	0.001672	0.01494	1393	1245	1772	957	2145	1922	2827	2907	2850	2724	2827	3111	2161.3	0.59	0.15	1.789e-05	0.0001154	0.57
Trpm1	21482	22993	36336	22266	67413	79313	45987	61078	43088	44762	49539	53556	44025.6	0.79	0.15	1.425e-08	1.028e-07	21482	22993	36336	22266	35394	35278	33792	46187	31172.8	0.14	0.16	0.1491	0.4637	21482	22993	36336	22266	45012	41507	49683	57264	47767	45996	54585	52173	40311.5	0.57	0.13	2.874e-06	2.13e-05	0.5
Ush1g	114	166	134	182	282	315	244	293	256	203	345	326	230.61	0.65	0.12	4.426e-08	3.025e-07	114	166	134	182	224	172	243	277	184.15	0.26	0.15	0.01222	0.07462	114	166	134	182	309	192	280	263	408	283	317	244	231.99	0.58	0.14	9.302e-06	6.329e-05	0.496667
Sema4a	980	1101	1174	1122	2522	2277	1637	2184	1695	1747	2269	1830	1657.09	0.62	0.07	1.395e-19	3.031e-18	980	1101	1174	1122	1536	1613	1425	1942	1335.42	0.31	0.08	2.39e-05	0.0003945	980	1101	1174	1122	1832	1568	2015	2084	2186	1834	1986	2081	1618.03	0.52	0.08	8.501e-12	1.395e-10	0.483333
Rims1	8492	9231	8129	10622	19881	17239	12455	17873	15614	13436	19071	16700	13607.8	0.6	0.06	7.444e-25	2.702e-23	8492	9231	8129	10622	13112	12611	13459	13602	10970.4	0.3	0.07	1.362e-06	3.12e-05	8492	9231	8129	10622	18682	12664	17411	14144	15728	12940	16691	17893	13127.9	0.48	0.07	3.129e-13	6.228e-12	0.46
Espn	3175	3361	3358	3380	7782	6694	4550	7092	5606	5563	7918	5487	5147.4	0.66	0.08	3.211e-17	5.621e-16	3175	3361	3358	3380	4380	4283	3954	4385	3745.61	0.12	0.07	0.04471	0.2012	3175	3361	3358	3380	6171	4716	5980	5939	6210	4990	6447	6643	4884.71	0.51	0.06	8.755e-17	2.673e-15	0.43
Cygb	7150	7811	8014	8621	16707	15098	10180	13871	12681	12375	16526	15316	11652.2	0.58	0.06	4.549e-23	1.377e-21	7150	7811	8014	8621	9819	9712	10317	11263	8966.94	0.16	0.05	0.001032	0.01009	7150	7811	8014	8621	15598	10074	14629	12712	13942	11217	13702	14925	11178.5	0.45	0.05	1.037e-18	3.959e-17	0.396667
Slc7a14	3902	4389	3706	4297	9289	7673	5377	7298	6313	5770	8601	7260	5954.08	0.56	0.07	1.797e-15	2.655e-14	3902	4389	3706	4297	5334	5098	5422	5699	4669.41	0.17	0.06	0.002318	0.01964	3902	4389	3706	4297	7450	5781	7094	6345	7360	5914	7191	7221	5730.84	0.43	0.05	1.398e-15	3.732e-14	0.386667
Cngb3	1611	1744	1500	2222	3551	2966	2459	2586	2647	2558	3348	3139	2459.59	0.47	0.08	9.944e-09	7.348e-08	1611	1744	1500	2222	2200	2460	2176	2420	2012.44	0.14	0.09	0.05468	0.2327	1611	1744	1500	2222	4235	2903	3210	2665	3174	2576	2900	3146	2576.11	0.48	0.1	2.691e-07	2.361e-06	0.363333
Atp6v1b1	33	6	13	23	27	46	24	36	20	28	41	70	29.66	0.41	0.34	0.09214	0.2127	33	6	13	23	42	38	38	55	30.04	0.27	0.33	0.0323	0.1572	33	6	13	23	34	36	58	32	49	34	26	34	30.58	0.39	0.3	0.05493	0.1517	0.356667
Cnksr1	334	459	406	452	631	653	575	576	498	522	665	566	518.18	0.26	0.09	0.002837	0.009728	334	459	406	452	589	659	642	788	528.22	0.43	0.11	1.551e-06	3.521e-05	334	459	406	452	673	480	578	782	782	552	674	594	549.19	0.31	0.11	0.002198	0.009236	0.333333
Col18a1	9889	4841	14102	2211	20137	7244	14004	22120	12990	18637	22635	12918	13143.2	0.44	0.37	0.08581	0.2004	9889	4841	14102	2211	16908	15555	14731	22014	12223.6	0.15	0.29	0.125	0.4135	9889	4841	14102	2211	18896	11008	18470	20765	18806	16658	12546	18315	13428.9	0.4	0.33	0.05603	0.1542	0.33
P3h2	536	587	591	516	1056	1043	884	1008	805	804	1138	987	808.38	0.53	0.08	1.229e-10	1.11e-09	536	587	591	516	677	605	676	809	617.7	0.07	0.09	0.3724	0.7815	536	587	591	516	977	699	934	1015	966	808	924	924	769.76	0.38	0.08	1.013e-06	8.146e-06	0.326667
Cib2	819	695	798	884	1766	1456	959	1423	1251	1181	1470	1404	1139.75	0.5	0.08	5.163e-10	4.397e-09	819	695	798	884	955	935	1078	1159	904.15	0.12	0.09	0.1225	0.4082	819	695	798	884	1489	950	1362	1296	1350	1062	1217	1310	1073.04	0.33	0.07	3.759e-06	2.728e-05	0.316667
Coch	1606	1688	1459	1983	3414	2938	2089	2769	2478	2218	3467	3065	2355.68	0.47	0.08	2.076e-09	1.655e-08	1606	1688	1459	1983	2134	1964	2329	2664	1944.08	0.18	0.08	0.007347	0.05019	1606	1688	1459	1983	3119	2075	2587	2184	2766	2030	2729	3013	2209.2	0.29	0.09	0.0004219	0.002079	0.313333
Psap	56108	58189	68924	57168	110160	108833	73751	92865	86730	85555	105020	99862	81537.9	0.41	0.07	1.67e-08	1.196e-07	56108	58189	68924	57168	76957	72784	69749	96722	68590.6	0.13	0.08	0.06738	0.2699	56108	58189	68924	57168	110639	73877	101101	107638	108992	81821	92815	94664	82078.2	0.36	0.08	1.677e-06	1.3e-05	0.3
Cdh3	114	95	420	47	315	333	174	525	236	485	249	308	268.56	0.34	0.38	0.1809	0.3689	114	95	420	47	250	206	192	366	208.11	0.04	0.24	0.6454	0.9653	114	95	420	47	323	267	492	727	576	280	349	328	320.83	0.41	0.39	0.05874	0.1603	0.263333
Rlbp1	28701	29740	32311	34314	60857	54590	36278	51740	46714	45168	58928	49137	42800.7	0.43	0.06	3.896e-14	5.012e-13	28701	29740	32311	34314	35002	35188	32554	45509	33748.7	0.02	0.06	0.7026	0.9695	28701	29740	32311	34314	54567	36015	51245	49929	53420	39876	49313	53090	41548.7	0.32	0.05	2.814e-09	3.267e-08	0.256667
Rbp4	28	37	27	54	101	66	31	94	70	23	73	70	53.32	0.43	0.27	0.04957	0.125	28	37	27	54	43	39	55	36	39.39	0.02	0.17	0.8535	0.9695	28	37	27	54	99	41	52	62	50	45	53	76	50.07	0.28	0.21	0.09593	0.2398	0.243333
Rdh5	545	400	1047	319	935	1532	794	938	733	776	479	1127	787.9	0.25	0.29	0.2654	0.4952	545	400	1047	319	314	422	410	769	532.11	-0.11	0.23	0.2475	0.6313	545	400	1047	319	1102	2166	927	3422	3582	785	804	863	1286.92	0.54	0.46	0.02375	0.07463	0.226667
Best1	38	36	50	56	76	44	49	46	51	59	105	67	55.05	0.17	0.21	0.3525	0.6108	38	36	50	56	64	40	48	81	50.52	0.05	0.16	0.5954	0.9476	38	36	50	56	104	58	46	86	80	43	122	111	66.64	0.37	0.24	0.04329	0.1244	0.196667
Adgra3	1451	1032	2696	1096	2810	3105	1795	2932	2052	2188	3062	2213	2144.38	0.32	0.22	0.09146	0.2114	1451	1032	2696	1096	2088	2035	1824	2723	1846.98	0.06	0.19	0.5365	0.9116	1451	1032	2696	1096	2625	1512	2156	3525	2771	2184	1970	2849	2105.98	0.2	0.23	0.2584	0.5108	0.193333
Ercc4	1492	1628	1547	1562	2522	2411	1806	2305	1968	1725	2551	2299	1940.81	0.24	0.06	5.581e-05	0.000255	1492	1628	1547	1562	1879	1933	1805	2562	1773.08	0.14	0.08	0.03899	0.1818	1492	1628	1547	1562	2414	1855	2276	2062	2469	2025	2112	2168	1931.16	0.18	0.06	0.002602	0.01073	0.186667
Arhgef18	3667	3707	4052	3899	6378	6031	4327	5947	4897	4948	5485	5207	4779.5	0.24	0.06	2.444e-05	0.0001181	3667	3707	4052	3899	4470	4331	4520	5469	4217.26	0.06	0.06	0.2703	0.6626	3667	3707	4052	3899	6363	4502	6281	5311	5721	4809	5705	6035	4891.76	0.24	0.05	1e-05	6.763e-05	0.18
Itga4	3741	4689	3665	5074	4086	3602	4847	4926	4575	4094	4393	4456	4341.56	-0.17	0.12	0.1441	0.3079	3741	4689	3665	5074	7946	7665	7865	6817	5806.02	0.57	0.11	3.218e-09	1.256e-07	3741	4689	3665	5074	5443	5522	6377	5188	5958	5817	6242	5051	5158.34	0.12	0.1	0.1997	0.425	0.173333
Otog	3	5	2	3	9	1	2	3	4	12	9	5	4.71	0.19	0.43	0.4436	0.7155	3	5	2	3	0	9	4	0	3.32	-0.01	0.28	0.9085	0.9771	3	5	2	3	8	7	4	17	10	8	3	3	5.92	0.28	0.41	0.1674	0.3714	0.153333
Pnpla6	3951	4642	4031	4392	6651	6767	5248	6098	5063	5392	5317	6040	5209.19	0.21	0.08	0.005044	0.01644	3951	4642	4031	4392	4861	4900	5225	6287	4722.46	0.09	0.06	0.09425	0.3414	3951	4642	4031	4392	6200	5150	6646	5776	6194	5227	5859	5626	5212.33	0.15	0.06	0.003661	0.01453	0.15
Wdr36	1746	1838	1955	2196	3207	2771	2102	3052	2571	2129	2732	2599	2355.48	0.2	0.06	0.0007902	0.002992	1746	1838	1955	2196	2376	2104	2343	2944	2154.71	0.1	0.07	0.09731	0.3488	1746	1838	1955	2196	3116	2153	2834	2573	2668	2200	2607	2825	2343.28	0.14	0.05	0.00906	0.03247	0.146667
Cerkl	2411	3115	2253	3059	1828	1835	2486	2643	2779	2563	2402	2168	2482.94	-0.37	0.16	0.009271	0.02851	2411	3115	2253	3059	5343	4710	4980	5915	3856.48	0.72	0.08	2.611e-19	3.537e-17	2411	3115	2253	3059	3348	3122	4474	3082	3457	3769	4038	2869	3202.99	0.08	0.11	0.4377	0.7262	0.143333
Scaper	4557	4925	4476	5355	8214	6805	5435	7149	6560	5487	7834	6780	5992.79	0.24	0.05	4.13e-06	2.225e-05	4557	4925	4476	5355	5485	5465	5449	6786	5248.19	0.04	0.05	0.3484	0.7569	4557	4925	4476	5355	7426	4847	6869	6126	7051	5848	6571	7181	5813.68	0.12	0.05	0.02013	0.0648	0.133333
Snx17	4622	4996	5033	4915	8344	7249	5368	6781	6293	5924	7434	7027	6035.28	0.22	0.05	4.779e-06	2.551e-05	4622	4996	5033	4915	5468	5282	5192	7338	5291.23	0.02	0.07	0.7226	0.9695	4622	4996	5033	4915	7855	4992	7288	6978	7187	5301	6622	6975	5930.82	0.13	0.06	0.02053	0.06589	0.123333
Dhx32	2377	2519	3018	2803	3988	3505	2516	3576	3122	2879	3961	3473	3083.71	0.08	0.06	0.1949	0.3912	2377	2519	3018	2803	3196	2770	3068	3787	2908.5	0.03	0.08	0.639	0.9646	2377	2519	3018	2803	4227	2688	3907	4894	5797	3042	3638	3684	3450.9	0.23	0.12	0.03907	0.114	0.113333
Krtcap3	159	296	236	246	357	323	335	293	231	302	221	290	271.18	0.09	0.16	0.5167	0.7893	159	296	236	246	313	305	368	320	275.81	0.16	0.13	0.08704	0.3235	159	296	236	246	394	323	413	209	292	311	274	241	278.17	0.08	0.16	0.5464	0.8254	0.11
Abhd12	9680	10562	10620	12815	17976	14824	11359	14839	13713	12581	17330	15071	13147.3	0.18	0.05	0.0005817	0.00225	9680	10562	10620	12815	12863	12527	11845	14270	11764.3	0.03	0.06	0.6157	0.9607	9680	10562	10620	12815	17521	11270	15877	13738	15705	11891	14805	15410	13029.7	0.11	0.05	0.03309	0.09919	0.106667
Zdhhc24	1005	1223	1226	1238	1674	1616	1188	1526	1359	1386	1597	1510	1355.66	0.09	0.05	0.0683	0.1647	1005	1223	1226	1238	1377	1440	1369	1708	1305.54	0.1	0.07	0.118	0.3983	1005	1223	1226	1238	1639	1176	1692	1810	1749	1391	1667	1582	1420.28	0.13	0.07	0.0526	0.1463	0.106667
Rp2	957	957	933	1091	1457	1293	982	1430	1190	1095	1522	1404	1168.46	0.14	0.07	0.0212	0.05964	957	957	933	1091	1173	1094	1254	1204	1073.37	0.04	0.08	0.5162	0.8978	957	957	933	1091	1594	1091	1444	1524	1312	1090	1280	1348	1194.11	0.13	0.07	0.0593	0.1616	0.103333
Ppt1	6767	7627	7909	9097	12412	10743	8509	10530	9234	8621	11428	9925	9212.3	0.13	0.05	0.004761	0.0156	6767	7627	7909	9097	8927	8396	8153	10607	8336.92	-0.01	0.06	0.8601	0.9695	6767	7627	7909	9097	11622	8258	11140	10756	11502	9163	11400	11123	9494.19	0.14	0.05	0.004388	0.01708	0.0866667
Pdzd7	243	320	236	280	340	353	336	410	331	300	272	389	314.05	0.09	0.13	0.4086	0.6772	243	320	236	280	247	276	332	263	273.84	-0.09	0.12	0.3251	0.7315	243	320	236	280	428	350	453	276	442	395	457	328	343.55	0.21	0.13	0.07121	0.1883	0.07
Epg5	4464	5464	4679	5033	7107	6560	5166	6224	5665	5137	6752	6779	5654.23	0.08	0.05	0.1139	0.2542	4464	5464	4679	5033	6048	5305	5803	6787	5382.7	0.06	0.06	0.2529	0.6395	4464	5464	4679	5033	6515	4886	6824	6084	6871	5755	6591	6640	5719.96	0.05	0.05	0.3249	0.5979	0.0633333
Chm	2547	3064	2704	3503	4513	4004	3254	4078	3634	3084	4636	3717	3487.35	0.14	0.06	0.01942	0.05523	2547	3064	2704	3503	3432	3353	3110	3407	3112.24	-0.03	0.07	0.6947	0.9695	2547	3064	2704	3503	4675	3158	3926	3669	4357	2865	3834	4246	3469.5	0.07	0.07	0.2758	0.5348	0.06
Alms1-ps2	17	9	12	10	18	24	12	21	15	13	27	15	15.67	0.21	0.28	0.3513	0.6093	17	9	12	10	0	4	12	18	10.31	-0.08	0.28	0.3202	0.7253	17	9	12	10	17	10	17	11	31	10	14	20	14.46	0.05	0.27	0.7883	0.9658	0.06
Gucy2d	3	0	1	6	3	5	6	6	0	0	3	5	3.09	0.06	0.48	0.7879	0.971	3	0	1	6	4	0	0	1	1.88	-0.04	0.33	0.4667	0.8631	3	0	1	6	11	0	7	6	13	2	5	1	4.2	0.16	0.42	0.3752	0.6587	0.06
Gdpd4	0	1	0	0	0	0	1	2	1	0	1	0	0.49	0.07	0.6	0.6896	0.9307	0	1	0	0	4	1	1	0	0.85	0.05	0.36	0.3355	0.743	0	1	0	0	0	1	0	1	1	0	0	1	0.41	0.02	0.5	0.8361	0.9756	0.0466667
Idh3a	9008	9945	9944	11366	14926	12656	9594	13192	11763	11614	14112	12850	11534.2	0.08	0.04	0.06764	0.1634	9008	9945	9944	11366	11619	10937	10836	13450	10767.8	0.01	0.05	0.8976	0.9754	9008	9945	9944	11366	16174	10141	14804	11788	13655	10774	12413	13499	11714.9	0.05	0.06	0.3196	0.5911	0.0466667
Rrm2b	1268	1471	1347	1821	2492	1932	1431	1910	1859	1589	2580	2056	1767	0.17	0.09	0.05024	0.1265	1268	1471	1347	1821	1565	1433	1723	1472	1503.78	-0.09	0.09	0.2186	0.5886	1268	1471	1347	1821	2025	1461	1821	1857	2064	1545	2114	2294	1722.88	0.06	0.08	0.4342	0.723	0.0466667
Iqcb1	1874	2216	1893	2121	3166	2632	1981	2481	2404	2112	2983	2537	2321.37	0.07	0.06	0.2123	0.4178	1874	2216	1893	2121	2260	2216	2363	2587	2170.76	0.01	0.06	0.9108	0.9771	1874	2216	1893	2121	2698	1889	2640	2678	2762	1989	2695	3029	2330.23	0.02	0.07	0.7197	0.9455	0.0333333
Klhl7	4177	4789	3916	5270	7270	6202	4600	5889	5481	4823	6460	5542	5259.57	0.1	0.06	0.09077	0.21	4177	4789	3916	5270	5264	4827	5193	5162	4785.48	-0.03	0.07	0.692	0.9695	4177	4789	3916	5270	6149	4706	6339	5350	5981	4804	5870	6303	5213.65	0.03	0.06	0.6149	0.8808	0.0333333
Ahr	3003	3673	3069	4052	2265	2336	2676	3066	3542	3147	2889	2647	3056.46	-0.45	0.15	0.0008285	0.003125	3003	3673	3069	4052	6550	6138	7080	6164	4845	0.68	0.09	1.944e-14	1.629e-12	3003	3673	3069	4052	3425	2422	5217	3425	3925	4204	4206	3322	3617.24	-0.14	0.12	0.1919	0.4126	0.03
Amacr	943	1015	1018	1135	961	881	760	991	1043	936	1033	1040	977.43	-0.33	0.09	0.0001027	0.0004506	943	1015	1018	1135	1637	1583	1705	2031	1349.81	0.52	0.07	6.169e-17	6.881e-15	943	1015	1018	1135	1529	898	1528	1161	1292	885	1098	904	1097.86	-0.12	0.1	0.2117	0.4431	0.0233333
Otop2	15	14	14	32	30	31	10	29	12	10	19	32	19.9	-0.03	0.29	0.8988	0.9794	15	14	14	32	21	23	11	17	18.23	-0.05	0.21	0.5962	0.9479	15	14	14	32	33	17	21	22	17	25	38	42	23.51	0.12	0.26	0.4985	0.7824	0.0133333
Lrat	187	219	258	142	410	572	144	190	363	219	168	537	275.48	0.25	0.31	0.2708	0.503	187	219	258	142	28	93	111	142	151.39	-1	0.43	8.229e-05	0.001168	187	219	258	142	425	1494	239	1515	2181	205	402	328	612.28	0.74	0.62	0.00839	0.03035	-0.00333333
Dhdds	4374	4861	4710	5208	6400	5974	4949	5705	5194	5123	6379	5900	5323.52	0.01	0.04	0.7491	0.9652	4374	4861	4710	5208	4998	5474	5228	6381	5103	-0.01	0.05	0.8957	0.9745	4374	4861	4710	5208	6876	4488	6589	5384	6823	4873	5584	5582	5351.22	-0.03	0.05	0.5421	0.8214	-0.01
Large1	4423	4673	4333	4840	6031	5470	4180	5512	4999	4736	5754	5295	4954.26	-0.04	0.04	0.2918	0.5317	4423	4673	4333	4840	5466	5183	4915	6271	4959.33	0.04	0.05	0.4703	0.8665	4423	4673	4333	4840	6567	4105	6218	5276	5906	4761	5697	5394	5097.5	-0.04	0.05	0.4276	0.716	-0.0133333
Gins1	53	48	53	97	62	86	70	63	89	77	85	77	70.94	0.05	0.19	0.7647	0.9652	53	48	53	97	77	60	74	99	68.66	0.03	0.16	0.7083	0.9695	53	48	53	97	122	36	94	37	57	44	82	67	63.92	-0.13	0.22	0.4519	0.7397	-0.0166667
Ift140	3891	4211	3614	4066	5334	4967	4115	4699	4096	4232	4483	4728	4321.18	-0.02	0.06	0.7081	0.9434	3891	4211	3614	4066	4521	4164	4294	5497	4236.88	0.01	0.06	0.8969	0.975	3891	4211	3614	4066	5284	4224	5037	4422	5065	4264	4800	4486	4397.03	-0.04	0.06	0.469	0.7558	-0.0166667
Ahi1	13559	16891	13791	16016	20578	18244	14633	18248	15447	15990	17682	18586	16412.8	-0.03	0.05	0.6021	0.8704	13559	16891	13791	16016	15658	15878	17034	17022	15630.2	-0.07	0.06	0.2353	0.6146	13559	16891	13791	16016	21260	16173	20841	16909	18470	17291	20462	20522	17408.5	0.04	0.06	0.5434	0.8225	-0.02
Flvcr1	1394	1737	1379	1682	2057	1697	1596	1980	1442	1650	1844	1754	1664.12	-0.05	0.07	0.4542	0.7269	1394	1737	1379	1682	1753	1808	1881	1862	1671.51	0.03	0.07	0.6793	0.9695	1394	1737	1379	1682	1954	1517	2137	1722	1718	1678	1894	2019	1713.27	-0.05	0.07	0.4766	0.7619	-0.0233333
Phyh	5861	6231	7184	7511	8661	7835	5997	7836	7466	6683	9588	7163	7224.74	-0.05	0.07	0.4682	0.7412	5861	6231	7184	7511	7440	7033	7403	8448	7074.25	-0.03	0.06	0.6398	0.9646	5861	6231	7184	7511	8717	5781	8682	8646	9023	6804	8438	9017	7523.91	-0.02	0.07	0.7726	0.9548	-0.0333333
Sos1	3846	4677	3893	4458	5885	5020	3789	5432	4680	4369	5482	4868	4625.12	-0.02	0.05	0.7568	0.9652	3846	4677	3893	4458	4639	4570	4711	4398	4378.52	-0.07	0.08	0.3163	0.7214	3846	4677	3893	4458	5355	4012	5721	4712	5312	4751	5605	5726	4766.76	-0.01	0.06	0.8866	0.9852	-0.0333333
Clcc1	1949	2268	2330	2512	3062	2675	2139	2686	2641	2318	2827	2792	2480.49	-0.01	0.05	0.7518	0.9652	1949	2268	2330	2512	2352	2276	2268	3024	2348.26	-0.07	0.06	0.2298	0.6057	1949	2268	2330	2512	3199	2254	3057	2691	2990	2126	2733	2823	2533.68	-0.03	0.05	0.6033	0.8719	-0.0366667
Fth1	20152	21148	23937	27466	30997	29477	19543	27539	25334	23569	31892	27706	25278	-0.02	0.06	0.7332	0.96	20152	21148	23937	27466	25767	25649	23576	24377	23881.3	-0.08	0.08	0.2593	0.6497	20152	21148	23937	27466	32411	20706	31084	30458	31447	22615	27911	30238	26121.4	-0.01	0.07	0.885	0.9852	-0.0366667
Ercc5	2378	2664	2525	2970	3468	3035	2496	3112	3068	2526	3352	2931	2838.37	-0.05	0.05	0.3078	0.5529	2378	2664	2525	2970	2831	2687	2663	3433	2741.8	-0.07	0.05	0.2018	0.5599	2378	2664	2525	2970	3658	2679	3383	2896	3187	2912	3443	3078	2940.59	-0.03	0.05	0.546	0.8251	-0.05
Aknad1	0	0	0	4	0	0	0	0	0	0	0	0	0.34	-0.1	0.66	0.4283	0.6988	0	0	0	4	1	0	1	0	0.73	-0.02	0.34	0.6874	0.9695	0	0	0	4	0	1	0	0	0	1	1	3	0.83	-0.04	0.49	0.7677	0.9515	-0.0533333
Inpp5e	2733	2967	2587	2951	3157	3328	2821	3248	2834	2940	3152	3506	2994.62	-0.08	0.07	0.2719	0.5046	2733	2967	2587	2951	3156	3011	2849	3516	2948.36	-0.05	0.06	0.3756	0.7855	2733	2967	2587	2951	3885	2979	3824	3423	3505	2934	3323	3119	3144.62	-0.03	0.06	0.5714	0.8473	-0.0533333
Rp9	1182	1500	1406	1708	1927	1813	1235	1666	1510	1468	2039	1634	1562.47	-0.04	0.07	0.5344	0.8068	1182	1500	1406	1708	1517	1572	1515	1661	1495.21	-0.07	0.07	0.2562	0.6445	1182	1500	1406	1708	1859	1126	1844	1675	2045	1414	1910	1705	1583.71	-0.06	0.08	0.3845	0.6701	-0.0566667
Idh3b	12290	13943	13873	14726	17762	17011	12692	15941	14756	14474	16799	15791	14811.1	-0.05	0.04	0.1838	0.3734	12290	13943	13873	14726	14339	14647	13932	18378	14374.7	-0.05	0.05	0.3409	0.7488	12290	13943	13873	14726	19100	12809	17645	15603	16858	13966	15388	16050	14975.7	-0.08	0.04	0.0371	0.1092	-0.06
Alms1-ps1	52	66	49	47	77	42	64	57	62	45	45	71	56.21	-0.09	0.2	0.5823	0.8533	52	66	49	47	24	44	37	79	49.48	-0.14	0.21	0.1686	0.503	52	66	49	47	75	86	102	29	76	50	65	68	62.94	0.04	0.21	0.803	0.9683	-0.0633333
Spp2	8	11	8	11	16	8	2	21	13	8	0	8	9.31	-0.1	0.39	0.6807	0.9271	8	11	8	11	18	10	19	14	12.12	0.09	0.23	0.3405	0.7484	8	11	8	11	2	7	6	14	15	5	13	3	8.61	-0.18	0.34	0.3478	0.6258	-0.0633333
Arl2bp	8297	9135	9393	10404	12530	10961	8111	11130	10115	9255	12582	10985	10077.4	-0.04	0.05	0.3749	0.639	8297	9135	9393	10404	10237	9681	8844	10485	9504.3	-0.12	0.06	0.04165	0.1908	8297	9135	9393	10404	12468	7822	11684	11382	12289	9413	11144	12100	10285.9	-0.05	0.06	0.3329	0.6076	-0.07
Ercc3	2690	3078	2920	3248	3400	3240	2603	3458	3123	2665	3758	3526	3105.78	-0.12	0.06	0.02535	0.06979	2690	3078	2920	3248	3248	3248	3037	4118	3163.1	-0.02	0.06	0.7288	0.9695	2690	3078	2920	3248	3599	2715	3502	3358	3752	2941	3721	3319	3199.51	-0.12	0.05	0.01117	0.03901	-0.0866667
Rcbtb1	3487	4328	3585	4198	4776	4349	3437	4462	4013	3502	4897	4003	4036.38	-0.14	0.06	0.01074	0.0325	3487	4328	3585	4198	4428	4125	4159	4827	4104.57	-0.04	0.06	0.5052	0.8934	3487	4328	3585	4198	4676	3515	4775	4635	5048	3890	5059	4513	4250.88	-0.08	0.06	0.1566	0.353	-0.0866667
Pank2	2785	3192	2845	3301	3890	3289	2647	3426	3267	3095	3282	3226	3154.62	-0.13	0.06	0.01991	0.0564	2785	3192	2845	3301	3296	3215	3450	3602	3186.12	-0.04	0.05	0.4242	0.8289	2785	3192	2845	3301	4203	2778	4115	2892	3497	3037	3477	3694	3271.4	-0.1	0.07	0.1114	0.2708	-0.09
Kif11	47	101	145	112	168	101	83	109	89	59	99	103	99.25	-0.18	0.21	0.3004	0.5431	47	101	145	112	113	57	96	146	100.55	-0.06	0.18	0.53	0.9076	47	101	145	112	149	113	114	102	115	100	120	133	110.98	-0.04	0.18	0.7766	0.9576	-0.0933333
Slc37a3	2828	3238	3025	3419	4176	3891	2762	3728	3539	3255	3422	3170	3329.49	-0.07	0.06	0.2174	0.4252	2828	3238	3025	3419	3310	3110	3135	3848	3213.87	-0.1	0.05	0.02164	0.1161	2828	3238	3025	3419	4380	2848	4150	3293	3163	3285	3520	3583	3353.01	-0.12	0.07	0.08253	0.2125	-0.0966667
Cnnm4	5240	5948	4855	5684	4200	3928	4092	4732	4658	4968	4263	5041	4835.86	-0.47	0.11	1.671e-05	8.269e-05	5240	5948	4855	5684	8345	6980	8889	8175	6652.44	0.31	0.09	3.633e-05	0.0005684	5240	5948	4855	5684	6415	4312	7711	5220	5852	5877	6239	5319	5663.34	-0.18	0.09	0.03676	0.1084	-0.113333
Phf3	8074	10350	8393	10286	11879	9879	7992	10098	9070	8657	10613	9795	9477.58	-0.16	0.05	0.001274	0.00465	8074	10350	8393	10286	9839	9494	10399	10397	9584.91	-0.08	0.07	0.2043	0.5641	8074	10350	8393	10286	11576	8305	12290	9263	10321	9597	11028	10686	9890.38	-0.12	0.06	0.04165	0.1205	-0.12
Rgr	1521	1771	2621	1565	2603	3513	1475	2319	2359	2419	1212	3456	2201.37	0.09	0.24	0.6569	0.9105	1521	1771	2621	1565	310	768	668	1315	1351.66	-1.04	0.55	0.0002341	0.00286	1521	1771	2621	1565	3350	8846	2690	11832	15517	1904	2603	2768	4576.02	0.57	0.51	0.0217	0.06906	-0.126667
Pcdh15	18728	21435	18376	24966	20091	16210	19439	16365	18926	14568	20339	19365	19083.1	-0.4	0.11	9.579e-05	0.0004225	18728	21435	18376	24966	23882	25519	25033	25622	22701.7	0.05	0.07	0.4322	0.8356	18728	21435	18376	24966	24812	21399	26147	20279	22946	27093	30520	23669	23142.9	-0.04	0.1	0.6903	0.9303	-0.13
Snrnp200	20449	24560	21220	22649	26611	23850	19211	23590	22484	21086	25775	24299	22766.4	-0.17	0.05	0.0005287	0.002058	20449	24560	21220	22649	23888	22481	22078	26516	22833.3	-0.1	0.05	0.0423	0.193	20449	24560	21220	22649	28301	19312	27424	24533	27937	22463	26090	24877	23850.4	-0.12	0.05	0.009059	0.03247	-0.13
Arl6	9975	10937	9379	13034	7507	6518	8162	8876	10921	9513	7765	7067	9250.48	-0.54	0.15	0.0001934	0.0008105	9975	10937	9379	13034	16389	14557	16889	17496	13313.3	0.35	0.08	2.684e-07	7.1e-06	9975	10937	9379	13034	13317	8966	16151	9600	10528	11157	11546	9862	11083	-0.2	0.11	0.0392	0.1143	-0.13
Ift172	6504	7916	6287	7665	7750	7534	6663	7522	6700	6262	7006	7198	7045.58	-0.23	0.07	0.0007765	0.002945	6504	7916	6287	7665	7455	7691	7762	9204	7485.98	-0.03	0.06	0.6169	0.9612	6504	7916	6287	7665	8540	6727	8964	7290	7679	7477	8465	7278	7499.5	-0.15	0.07	0.02924	0.08921	-0.136667
Topors	2181	2779	2414	2732	3089	2682	2030	2624	2400	2138	3155	2626	2538.53	-0.2	0.06	0.0005678	0.002201	2181	2779	2414	2732	3004	2560	2604	2978	2634.64	-0.06	0.07	0.3588	0.7677	2181	2779	2414	2732	3147	2044	3084	2644	3022	2405	3034	2725	2649.25	-0.17	0.06	0.002241	0.009395	-0.143333
Ttll5	4764	5523	4971	5869	5110	4896	4518	5163	4870	4543	4915	5036	5006.77	-0.34	0.07	3.19e-07	1.977e-06	4764	5523	4971	5869	6381	5983	6384	7226	5814.12	0.08	0.05	0.05936	0.2468	4764	5523	4971	5869	6938	5116	6994	5166	5986	5049	5257	5127	5507.49	-0.17	0.07	0.0134	0.04577	-0.143333
Ep300	13621	17241	13614	15380	17855	15255	12701	15817	13992	14043	15725	14976	14902.4	-0.23	0.06	0.0001069	0.0004681	13621	17241	13614	15380	16766	15460	15598	16855	15472.8	-0.08	0.07	0.1954	0.5491	13621	17241	13614	15380	17130	13057	19387	14755	17041	15373	17208	16899	15735.1	-0.16	0.07	0.01349	0.046	-0.156667
Rpe65	554	594	896	488	1057	1553	664	730	1077	797	614	1303	842.42	0.27	0.24	0.1793	0.3662	554	594	896	488	146	189	177	421	446.4	-1.46	0.42	3.05e-06	6.397e-05	554	594	896	488	1306	3640	776	5182	6747	519	1087	1352	1848.09	0.71	0.6	0.01015	0.03587	-0.16
Prpf8	38354	45304	40763	43313	49189	44731	36541	44726	40659	37705	47257	48641	42695.8	-0.18	0.05	0.0002223	0.0009229	38354	45304	40763	43313	42287	40585	41122	48297	42288.2	-0.16	0.05	0.0003207	0.003739	38354	45304	40763	43313	51077	36958	50250	44616	52196	41696	48174	45516	44372.8	-0.15	0.04	0.0003049	0.001549	-0.163333
Cep78	992	1336	1064	1325	1386	1161	1151	1320	1205	999	1231	1142	1183.59	-0.2	0.08	0.01414	0.04163	992	1336	1064	1325	1116	1128	1098	1446	1178.1	-0.15	0.08	0.02753	0.1396	992	1336	1064	1325	1515	1040	1366	1336	1337	1144	1365	1230	1239.47	-0.15	0.07	0.0152	0.05097	-0.166667
Pomgnt1	6185	6901	7064	7552	7685	7381	6051	6914	6456	6430	6704	7400	6853.99	-0.24	0.06	2.673e-05	0.0001283	6185	6901	7064	7552	7162	7232	6782	9333	7205.3	-0.07	0.06	0.2388	0.6196	6185	6901	7064	7552	8862	6167	8538	7702	7891	6561	7008	6654	7185.45	-0.19	0.06	0.0007669	0.003588	-0.166667
Agbl5	2739	3244	2708	3415	2901	3068	2791	3126	2721	2825	2731	2760	2915.48	-0.29	0.09	0.0005497	0.002135	2739	3244	2708	3415	3295	3230	3088	4034	3183.88	-0.03	0.06	0.5501	0.9193	2739	3244	2708	3415	3229	2685	3964	2976	3223	2976	3397	3173	3118.11	-0.2	0.07	0.002927	0.01191	-0.173333
Fdft1	2085	2509	2440	2704	2947	2278	1790	2335	2127	2212	3147	2640	2404.98	-0.24	0.08	0.002824	0.009685	2085	2509	2440	2704	2289	2474	2421	2657	2435.77	-0.17	0.06	0.004056	0.0311	2085	2509	2440	2704	3375	2080	2824	2621	3162	2272	2762	2811	2597.7	-0.12	0.06	0.02758	0.08487	-0.176667
Vps13b	10519	12250	10473	12580	12934	11177	9479	12211	9871	9966	11973	11703	11176.5	-0.27	0.05	9.801e-09	7.253e-08	10519	12250	10473	12580	12760	11586	12461	13632	11938	-0.06	0.05	0.193	0.545	10519	12250	10473	12580	12451	9761	13090	11521	13140	11324	12957	12589	11794.8	-0.21	0.05	7.16e-05	0.0004127	-0.18
Hgsnat	4194	4539	4655	5093	5695	4734	3671	4531	4316	4007	5490	4579	4576.83	-0.24	0.05	2.853e-06	1.569e-05	4194	4539	4655	5093	4456	4464	4553	5841	4688.59	-0.14	0.06	0.01242	0.07555	4194	4539	4655	5093	5938	3648	5540	5311	5664	4135	4852	5192	4831.43	-0.17	0.06	0.00169	0.007289	-0.183333
Ush1c	11	11	52	12	9	2	13	6	29	4	22	0	14.77	-0.45	0.52	0.1001	0.2281	11	11	52	12	17	21	22	9	19.83	-0.07	0.24	0.3957	0.8063	11	11	52	12	8	11	12	61	56	0	18	22	22.43	-0.05	0.36	0.7747	0.9563	-0.19
Prpf3	2236	2672	1999	2356	2582	2324	1837	2326	2033	2070	2350	2340	2246.91	-0.29	0.07	2.193e-05	0.0001069	2236	2672	1999	2356	2298	2202	2307	2665	2330.41	-0.15	0.08	0.027	0.1375	2236	2672	1999	2356	2864	2184	2991	2166	2557	2188	2517	2734	2432	-0.16	0.08	0.03133	0.09458	-0.2
Spata7	1403	1491	1243	1656	1391	1258	1145	1285	1310	1175	1596	1409	1359.27	-0.36	0.08	5.523e-06	2.918e-05	1403	1491	1243	1656	1767	1498	1573	1961	1555.61	0.01	0.07	0.8242	0.9695	1403	1491	1243	1656	1658	1217	1459	1503	1711	1124	1656	1573	1461.65	-0.25	0.08	0.00113	0.005078	-0.2
Prpf4	2429	2844	2507	2730	2632	2664	2002	2610	2201	2365	2600	2373	2486.76	-0.35	0.06	9.83e-10	8.118e-09	2429	2844	2507	2730	2891	2535	2578	3361	2711.66	-0.09	0.06	0.12	0.4027	2429	2844	2507	2730	2943	2284	2906	2653	2906	2387	2863	2791	2669.33	-0.24	0.05	1.457e-07	1.332e-06	-0.226667
Bbs10	652	1026	715	875	799	810	669	767	726	670	865	724	770.89	-0.33	0.09	0.000212	0.0008829	652	1026	715	875	806	844	925	967	843.5	-0.06	0.1	0.4456	0.8465	652	1026	715	875	913	641	974	811	926	578	686	877	797.88	-0.3	0.11	0.002653	0.01091	-0.23
Cln3	2113	2415	2269	2525	2207	2284	1963	2343	1975	2175	1924	2095	2190.99	-0.35	0.08	1.806e-05	8.891e-05	2113	2415	2269	2525	2520	2404	2256	2840	2399.8	-0.1	0.05	0.0611	0.2515	2113	2415	2269	2525	2670	2085	2924	2292	2527	2178	2472	2211	2372.43	-0.24	0.06	3.816e-05	0.0002322	-0.23
Hk1	73648	78882	72625	86955	57007	56538	55772	61079	68079	65733	61684	59665	67066.5	-0.56	0.1	3.799e-08	2.613e-07	73648	78882	72625	86955	92887	89345	93816	103176	85464.7	0.07	0.04	0.1272	0.4184	73648	78882	72625	86955	103800	61141	107118	65258	74798	71610	73106	65688	77168.9	-0.28	0.1	0.003373	0.0135	-0.256667
Adam9	11165	12853	11762	14214	12023	11918	8945	11192	11384	10449	11498	11075	11510.1	-0.4	0.06	5.276e-13	6.106e-12	11165	12853	11762	14214	12291	11748	12391	13381	12419	-0.2	0.05	2.552e-05	0.0004182	11165	12853	11762	14214	16090	10227	15712	12038	13904	11074	12597	12629	12708.6	-0.23	0.06	3.46e-05	0.0002122	-0.276667
Dhx38	5238	5516	5164	5670	5069	4914	3734	4752	4608	4600	5223	5349	4978.22	-0.41	0.06	1.025e-10	9.344e-10	5238	5516	5164	5670	5678	5035	5293	6095	5438.3	-0.16	0.05	0.001331	0.01242	5238	5516	5164	5670	6333	4220	6087	4892	5509	4719	5468	4896	5281.36	-0.33	0.06	1.313e-09	1.597e-08	-0.3
Exosc2	2269	2572	2275	2489	2517	2345	1625	2144	2122	1940	2465	2232	2237.69	-0.38	0.06	1.013e-11	1.021e-10	2269	2572	2275	2489	2261	2292	2157	2815	2380.66	-0.2	0.06	0.000516	0.005614	2269	2572	2275	2489	2830	1676	2855	2017	2313	2106	2508	2219	2328.09	-0.34	0.08	4.096e-06	2.955e-05	-0.306667
Wdr19	3974	4213	3814	4701	3864	3696	3000	3740	3426	3172	3757	3527	3738.67	-0.48	0.05	3.826e-22	1.058e-20	3974	4213	3814	4701	4318	3868	4343	5126	4261.93	-0.12	0.06	0.02717	0.1381	3974	4213	3814	4701	4193	3257	4334	4004	4111	3484	4391	3881	4017.94	-0.37	0.05	3.203e-12	5.577e-11	-0.323333
Sclt1	1376	1781	1416	1847	1552	1284	1193	1432	1214	1256	1311	1178	1404.21	-0.52	0.08	5.412e-11	5.095e-10	1376	1781	1416	1847	1798	1568	1566	1961	1648.08	-0.09	0.07	0.1932	0.5456	1376	1781	1416	1847	1646	1442	1858	1267	1531	1276	1557	1426	1530.95	-0.37	0.09	1.778e-05	0.0001148	-0.326667
Tmem231	1235	1412	1335	1714	1326	1228	1127	1297	1234	1173	1362	1339	1312.53	-0.4	0.07	1.249e-08	9.081e-08	1235	1412	1335	1714	1292	1361	1461	1435	1400.26	-0.2	0.08	0.004903	0.03611	1235	1412	1335	1714	1597	1008	1554	1171	1500	1138	1239	1185	1332.73	-0.41	0.08	1.967e-08	2.045e-07	-0.336667
Prpf31	4132	4616	3891	5016	3922	3759	3094	3839	3543	3501	4272	3851	3950.24	-0.47	0.06	4.496e-15	6.36e-14	4132	4616	3891	5016	4371	4321	4183	5131	4429.96	-0.16	0.06	0.003017	0.02437	4132	4616	3891	5016	4525	3141	4685	3787	4210	3561	4411	4102	4157.87	-0.41	0.06	7.012e-14	1.518e-12	-0.346667
Alms1	3573	4385	3492	4357	4269	3617	2999	3717	3334	2907	3521	3315	3609.66	-0.42	0.06	1.348e-11	1.346e-10	3573	4385	3492	4357	3557	3321	3839	3823	3788.07	-0.29	0.07	1.387e-05	0.0002444	3573	4385	3492	4357	4100	3219	4298	3281	4166	3485	3842	3878	3824.9	-0.35	0.06	5.824e-08	5.669e-07	-0.353333
Nphp4	2506	2785	2493	2903	1954	1930	1877	1946	1828	1998	1586	2082	2183.49	-0.69	0.11	2.626e-11	2.553e-10	2506	2785	2493	2903	2475	3008	3251	3884	2877.84	0.02	0.08	0.8074	0.9695	2506	2785	2493	2903	2740	2017	3079	2410	2710	2392	2323	2143	2535.98	-0.39	0.07	6.181e-08	5.998e-07	-0.353333
Rpgr	3184	4528	2912	4799	3176	2909	3094	3414	2794	2507	3193	2570	3265.84	-0.57	0.12	4.836e-07	2.929e-06	3184	4528	2912	4799	3958	3821	3641	4121	3839.65	-0.13	0.1	0.1043	0.3658	3184	4528	2912	4799	2959	3139	3745	3057	3400	3808	4332	3669	3633.2	-0.36	0.13	0.002774	0.01136	-0.353333
Smim27	128	137	116	178	102	134	77	164	122	96	106	100	121.41	-0.49	0.16	0.001337	0.00486	128	137	116	178	88	100	119	170	128.69	-0.25	0.17	0.02555	0.132	128	137	116	178	147	87	164	124	184	96	112	147	133.32	-0.32	0.15	0.01439	0.04863	-0.353333
Bbs4	11570	12757	11120	14346	11159	9661	8601	10223	10579	9400	11003	10089	10893.4	-0.53	0.07	8.037e-16	1.222e-14	11570	12757	11120	14346	11731	11638	11255	14123	12253.5	-0.22	0.06	3.51e-05	0.000553	11570	12757	11120	14346	14803	9964	13888	10624	12620	9627	12097	11723	12014.8	-0.35	0.06	1.832e-08	1.913e-07	-0.366667
Tmem216	885	859	695	852	837	657	572	674	725	698	621	552	722.58	-0.51	0.12	4.313e-06	2.317e-05	885	859	695	852	793	810	722	954	818.83	-0.17	0.09	0.03337	0.1612	885	859	695	852	723	597	903	751	879	614	702	774	769.18	-0.43	0.09	1.895e-06	1.453e-05	-0.37
Kiz	2015	2113	2276	2548	2057	1915	1579	1794	1871	1603	2108	1792	1972.44	-0.51	0.06	1.155e-17	2.12e-16	2015	2113	2276	2548	2163	1926	2017	2429	2178.18	-0.25	0.07	2.661e-05	0.0004344	2015	2113	2276	2548	2559	1717	2090	2079	2472	1681	1944	2016	2117.06	-0.4	0.07	6.957e-09	7.64e-08	-0.386667
Ift43	2333	2481	2305	2747	1854	1922	1586	1718	1835	1811	1985	1884	2053.13	-0.65	0.07	3.027e-19	6.394e-18	2333	2481	2305	2747	2464	2468	2880	3246	2590.33	-0.04	0.07	0.4894	0.8812	2333	2481	2305	2747	2068	1455	2377	2518	2343	1954	2039	2087	2227.46	-0.5	0.09	1.147e-09	1.408e-08	-0.396667
Ofd1	2486	3024	2512	3454	2311	2487	1822	2429	2273	1778	2452	2112	2428.89	-0.6	0.08	2.31e-15	3.392e-14	2486	3024	2512	3454	2646	2530	2627	3255	2798.12	-0.23	0.07	0.000481	0.005284	2486	3024	2512	3454	3043	2068	2758	2372	2794	2210	2741	2539	2657.28	-0.44	0.06	5.892e-13	1.126e-11	-0.423333
Cep41	1226	1303	1351	1640	979	956	843	1015	956	885	984	1032	1106.45	-0.74	0.07	1.498e-24	5.317e-23	1226	1303	1351	1640	1512	1269	1404	1501	1392.5	-0.13	0.08	0.04641	0.2064	1226	1303	1351	1640	1488	902	1555	1113	1174	1054	1123	1087	1247.9	-0.49	0.09	2.394e-09	2.806e-08	-0.453333
Tmem237	5221	5918	5598	7213	4272	3988	3680	4185	4570	4036	3984	3989	4768.83	-0.75	0.09	9.859e-18	1.821e-16	5221	5918	5598	7213	6265	6033	5700	7061	6076.7	-0.12	0.06	0.03216	0.1567	5221	5918	5598	7213	6161	4063	6660	4455	5369	4520	5160	4548	5394.42	-0.5	0.08	1.229e-10	1.719e-09	-0.456667
Cacna2d4	50617	60955	46377	57454	35121	36388	34859	39674	35652	38108	35734	40329	43136.1	-0.74	0.1	1.329e-14	1.791e-13	50617	60955	46377	57454	52110	53214	57813	62961	54839	-0.12	0.07	0.05683	0.239	50617	60955	46377	57454	54617	41197	54829	38002	46205	42045	44282	38567	48099.6	-0.53	0.09	2.333e-09	2.74e-08	-0.463333
Neurod1	17153	20731	14982	21055	8797	8335	10458	11488	11931	13098	11120	12156	13729.9	-0.91	0.16	3.893e-10	3.355e-09	17153	20731	14982	21055	22325	21547	24495	17551	19868.6	0.02	0.1	0.8432	0.9695	17153	20731	14982	21055	18394	13201	21775	11583	13689	14792	15323	13423	16373.1	-0.52	0.12	4.167e-06	3.002e-05	-0.47
Ift88	2755	3188	2575	3170	2344	2086	2049	2357	2107	1836	2583	2256	2453.4	-0.63	0.08	1.987e-17	3.56e-16	2755	3188	2575	3170	2836	2606	2604	3038	2839.47	-0.26	0.07	2.019e-05	0.0003396	2755	3188	2575	3170	2628	2038	2801	2123	2559	2325	2698	2501	2621.57	-0.53	0.07	1.479e-14	3.505e-13	-0.473333
Ercc2	5463	6589	5297	6262	4377	4394	3841	4710	4052	4439	3705	4581	4854.59	-0.67	0.1	4.762e-13	5.538e-12	5463	6589	5297	6262	5549	5350	5363	6496	5774.67	-0.24	0.06	1.953e-05	0.0003296	5463	6589	5297	6262	5893	3948	6436	4012	4738	4836	4964	4648	5266.58	-0.53	0.09	2.305e-09	2.709e-08	-0.48
Cep120	10721	12051	10260	12779	9592	8226	6938	9118	8311	7974	9321	8097	9490.23	-0.67	0.06	6.624e-32	4.837e-30	10721	12051	10260	12779	10602	10109	10890	11331	11075.8	-0.28	0.06	6.401e-07	1.576e-05	10721	12051	10260	12779	12726	8206	12277	8026	10123	8244	9754	9238	10352.2	-0.5	0.08	5.395e-10	6.922e-09	-0.483333
Poc5	4367	5345	4261	5267	4129	3637	3041	3625	3568	3217	3672	3471	3984.85	-0.67	0.06	2.123e-28	1.11e-26	4367	5345	4261	5267	4652	4199	4295	5038	4662.97	-0.26	0.06	8.514e-06	0.0001584	4367	5345	4261	5267	4714	3180	4612	3456	4054	3545	4376	4215	4286.45	-0.54	0.07	3.565e-16	1.02e-14	-0.49
Cox6c	2494	2882	2777	3271	2322	2372	1820	2278	2134	1973	2198	1927	2380.28	-0.65	0.06	3.61e-25	1.347e-23	2494	2882	2777	3271	2590	2401	2267	2905	2693.43	-0.35	0.06	2.32e-09	9.342e-08	2494	2882	2777	3271	2666	1908	3051	2526	2583	2083	2466	2241	2576.39	-0.51	0.06	3.73e-17	1.192e-15	-0.503333
Pcare	32263	38623	28737	35751	11289	12056	17739	18887	20060	23945	13666	17432	23317.7	-1.03	0.27	3.626e-06	1.969e-05	32263	38623	28737	35751	39286	34473	43658	40799	36373.7	0.01	0.08	0.849	0.9695	32263	38623	28737	35751	33348	19827	42078	21811	26956	30335	27369	21988	29952.5	-0.51	0.13	3.026e-05	0.0001874	-0.51
Whrn	9962	11066	9886	11778	6806	6618	6900	7140	6671	6988	7025	7739	8333.04	-0.81	0.09	1.669e-19	3.586e-18	9962	11066	9886	11778	9035	9915	11150	10080	10356.6	-0.25	0.08	0.0004814	0.005287	9962	11066	9886	11778	12229	8010	11986	7765	9262	8476	8430	8041	9734.19	-0.47	0.09	1.975e-07	1.77e-06	-0.51
Mks1	2052	2719	2113	2507	1551	1511	1695	1773	1599	1505	1472	1726	1876.11	-0.74	0.11	7.823e-12	7.982e-11	2052	2719	2113	2507	2176	2220	1969	2837	2308.8	-0.2	0.08	0.006084	0.04296	2052	2719	2113	2507	1962	1754	2050	1752	2212	1748	1762	1452	2023.08	-0.6	0.1	2.076e-10	2.838e-09	-0.513333
Mfsd8	1553	2026	1634	2088	1380	1266	1118	1481	1153	1127	1406	1324	1470.15	-0.73	0.07	5.263e-26	2.116e-24	1553	2026	1634	2088	1523	1609	1728	1830	1743.93	-0.29	0.08	4.611e-05	0.0007023	1553	2026	1634	2088	1877	1345	1744	1377	1561	1290	1619	1420	1628.78	-0.53	0.07	2.677e-13	5.376e-12	-0.516667
Bbs1	9443	10364	9715	11524	6761	6544	6264	7139	6939	7315	6734	7260	8104.24	-0.78	0.09	7.605e-19	1.56e-17	9443	10364	9715	11524	9993	9122	8846	10653	9932.96	-0.28	0.05	1.671e-08	5.731e-07	9443	10364	9715	11524	10092	6152	10570	7665	9483	7590	7541	7605	8984.38	-0.58	0.08	5.157e-15	1.292e-13	-0.546667
Slc19a1	1932	2164	2098	2099	1506	1515	1277	1405	1288	1313	1279	1315	1619.77	-0.82	0.08	9.606e-28	4.719e-26	1932	2164	2098	2099	1854	1649	1668	2238	1961.25	-0.35	0.07	1.853e-07	5.111e-06	1932	2164	2098	2099	1870	1236	1986	1895	1955	1699	1552	1528	1840.62	-0.55	0.08	1.486e-11	2.354e-10	-0.573333
Tmem67	1944	2649	1865	2679	1513	1497	1338	1574	1419	1430	1473	1304	1743.79	-0.86	0.1	6.075e-20	1.36e-18	1944	2649	1865	2679	2128	2021	1870	2267	2170.26	-0.28	0.1	0.0003923	0.004445	1944	2649	1865	2679	2166	1655	2160	1583	1670	1573	1985	1767	1981.78	-0.58	0.1	2.191e-10	2.984e-09	-0.573333
Impg2	33245	38100	33884	47535	14971	13053	19287	20816	24184	22831	17537	15787	25853.5	-1.12	0.23	2.933e-08	2.041e-07	33245	38100	33884	47535	48061	42403	44681	49591	41636.4	0.06	0.07	0.3476	0.7561	33245	38100	33884	47535	35751	22587	42518	22545	27794	27193	26268	21797	31723.5	-0.67	0.13	2.148e-08	2.219e-07	-0.576667
Cep290	13229	17346	11896	18391	9095	7664	8960	10037	9227	8125	8800	8431	11114.6	-0.97	0.12	3.794e-18	7.286e-17	13229	17346	11896	18391	14409	13361	14125	15230	14680.7	-0.23	0.09	0.002415	0.02034	13229	17346	11896	18391	13507	11077	14561	8854	11235	10437	11703	10338	12802.6	-0.65	0.11	1.595e-09	1.922e-08	-0.616667
Pllp	60	84	80	61	38	55	32	53	36	47	48	73	56.1	-0.7	0.21	0.0002078	0.0008672	60	84	80	61	35	42	47	43	57.54	-0.72	0.3	0.0001205	0.001621	60	84	80	61	58	46	29	74	95	34	45	61	60.99	-0.46	0.24	0.01368	0.04658	-0.626667
Rab28	12428	13469	12527	17121	8840	7875	6843	9372	8872	8689	8712	7790	10346.8	-0.93	0.09	2.236e-26	9.431e-25	12428	13469	12527	17121	12833	12376	12013	13406	13243.2	-0.3	0.07	5.066e-06	0.0001001	12428	13469	12527	17121	13396	8469	12947	8546	10632	8444	9844	9818	11519.3	-0.71	0.09	1.527e-16	4.534e-15	-0.646667
Nek2	41	37	45	50	17	17	19	22	28	30	17	16	29.21	-1.09	0.29	3.951e-06	2.134e-05	41	37	45	50	64	38	33	45	43.93	-0.05	0.17	0.6075	0.9564	41	37	45	50	16	16	40	24	38	26	14	23	31.47	-0.86	0.31	0.000131	0.0007195	-0.666667
Adgrv1	22922	28845	21659	28960	12852	11736	13813	16210	13661	13904	12605	13197	17934.4	-1.1	0.12	6.146e-21	1.507e-19	22922	28845	21659	28960	22037	22040	26363	25223	24692.9	-0.25	0.09	0.0005977	0.00637	22922	28845	21659	28960	20903	16946	23847	15104	18130	17149	18759	16656	21032	-0.73	0.1	3.539e-15	9.021e-14	-0.693333
Bbs2	8389	10740	8036	11036	5460	5039	5177	5604	5651	5537	5723	5791	6967.59	-0.99	0.1	4.025e-25	1.494e-23	8389	10740	8036	11036	7779	8115	8030	9295	8914.36	-0.37	0.08	1.736e-07	4.827e-06	8389	10740	8036	11036	8617	6047	8420	5856	7342	6216	7105	5884	7865.43	-0.72	0.09	2.977e-16	8.581e-15	-0.693333
Cc2d2a	10159	12452	9719	12150	6403	5845	5188	6427	5865	5419	6826	5603	7809.86	-1.13	0.07	3.371e-61	2.395e-58	10159	12452	9719	12150	10866	10866	11750	11696	11159.2	-0.15	0.07	0.01478	0.08641	10159	12452	9719	12150	7227	5811	8093	7198	9120	7281	8404	7307	8858.67	-0.83	0.08	5.283e-25	4.066e-23	-0.703333
Crb1	29845	34963	31966	39556	19178	18555	16596	19895	20547	19049	20803	15922	24339.8	-1.06	0.09	2.488e-32	1.907e-30	29845	34963	31966	39556	31374	31340	28897	34527	32722.8	-0.29	0.06	5.059e-08	1.572e-06	29845	34963	31966	39556	28904	19024	28108	22492	28763	20900	23906	21423	27691.7	-0.78	0.07	4.189e-33	7.386e-31	-0.71
Arsg	1812	2053	1906	2061	1060	934	774	984	966	981	1160	804	1320.47	-1.25	0.09	2.385e-50	8.902e-48	1812	2053	1906	2061	2128	1926	1715	2489	1995.96	-0.12	0.07	0.07733	0.2983	1812	2053	1906	2061	1199	818	1326	1529	1644	1272	1697	1199	1561.76	-0.8	0.13	8.034e-12	1.325e-10	-0.723333
Cacna1f	43350	58957	39142	52988	25172	25015	28436	29300	25034	28707	23380	27916	34722	-1.04	0.13	2.288e-16	3.679e-15	43350	58957	39142	52988	38808	40462	37495	46920	44753.5	-0.4	0.1	1.309e-06	3.012e-05	43350	58957	39142	52988	36666	32359	41801	27006	35840	34208	36947	29965	39598.9	-0.74	0.11	2.502e-12	4.408e-11	-0.726667
Ttc8	10055	11598	10315	12500	5619	5626	5430	6267	5996	6193	6151	5916	7805.02	-1.12	0.09	2.704e-36	3.123e-34	10055	11598	10315	12500	10631	10707	9835	11659	10877.2	-0.24	0.06	3.525e-06	7.277e-05	10055	11598	10315	12500	8904	6387	9503	6978	8410	6779	7557	6662	8899.29	-0.82	0.07	4.149e-34	8.102e-32	-0.726667
Tub	33528	42740	32076	42744	18659	17964	18914	20598	20310	20205	19826	20439	26250.5	-1.14	0.11	2.034e-28	1.068e-26	33528	42740	32076	42744	33288	33711	32771	38057	36022.4	-0.3	0.07	3.964e-06	8.06e-05	33528	42740	32076	42744	32115	22661	33787	21768	28033	24133	25303	21958	30368	-0.79	0.1	6.354e-17	1.964e-15	-0.743333
Mak	22857	27521	20591	28194	7985	7257	11369	11526	11832	12560	9697	11482	15796.2	-1.38	0.18	4.676e-16	7.28e-15	22857	27521	20591	28194	25261	25039	27721	27545	25420.6	-0.09	0.07	0.1664	0.4989	22857	27521	20591	28194	19857	15169	21864	12322	15430	16274	15028	12724	19287.7	-0.86	0.13	9.344e-13	1.733e-11	-0.776667
Sag	389079	437851	391447	480286	128176	155134	187312	181166	245081	237750	162220	150951	272243	-1.3	0.25	2.184e-09	1.738e-08	389079	437851	391447	480286	389361	360949	262407	437621	393282	-0.37	0.11	2.588e-05	0.0004235	389079	437851	391447	480286	474584	256868	453534	237614	342566	263751	265713	211492	351422	-0.67	0.15	7.997e-07	6.517e-06	-0.78
Tmem138	1816	2311	2054	2722	1122	1037	1020	1165	1086	1248	1069	1153	1516.38	-1.19	0.11	1.489e-30	9.702e-29	1816	2311	2054	2722	1990	1855	1901	2168	2095.72	-0.33	0.08	2.466e-06	5.301e-05	1816	2311	2054	2722	1981	1107	1820	1391	1717	1237	1234	1349	1740.96	-0.86	0.1	8.068e-19	3.108e-17	-0.793333
Arl3	16081	16888	15613	21221	9724	8411	7805	9260	9754	9649	10766	8736	12221.5	-1.12	0.09	2.571e-35	2.624e-33	16081	16888	15613	21221	14784	13837	13892	15169	15965	-0.45	0.07	3.266e-11	1.76e-09	16081	16888	15613	21221	16235	9360	14772	9801	12082	9642	10914	10772	13736.2	-0.85	0.1	2.091e-19	8.669e-18	-0.806667
Dscaml1	20460	23395	19352	22908	9763	9875	9174	11351	9990	11240	12130	12059	14655	-1.22	0.1	8.188e-37	9.919e-35	20460	23395	19352	22908	18319	17584	17484	19153	19891.4	-0.43	0.06	2.573e-13	1.849e-11	20460	23395	19352	22908	17791	11267	17589	12199	15279	11906	12790	11638	16609.3	-0.92	0.09	6.633e-26	5.709e-24	-0.856667
Cep250	15075	17891	13873	17168	6900	6809	7876	7877	7716	7708	7594	7679	10652.1	-1.28	0.12	7.292e-30	4.46e-28	15075	17891	13873	17168	13610	13581	13665	15803	15080.8	-0.36	0.07	6.57e-09	2.43e-07	15075	17891	13873	17168	10838	8036	13115	9033	11518	9397	10415	8528	12265	-0.94	0.09	1.728e-27	1.794e-25	-0.86
Rbp3	306531	333063	316746	384895	118439	112072	130752	147438	167181	173011	153472	134465	213494	-1.41	0.15	3.092e-23	9.512e-22	306531	333063	316746	384895	319358	290311	298355	329663	321890	-0.3	0.05	1.945e-09	7.896e-08	306531	333063	316746	384895	300235	153879	293786	170381	229029	196895	204708	177784	258346	-0.9	0.12	1.974e-16	5.81e-15	-0.87
Lca5	5733	7156	5353	7028	2716	2542	2770	3314	3001	3325	2913	2543	4150.07	-1.31	0.13	1.399e-26	6.01e-25	5733	7156	5353	7028	5346	4709	5534	5487	5803.48	-0.42	0.09	2.939e-08	9.587e-07	5733	7156	5353	7028	4444	2691	5686	3126	3945	3836	4244	3885	4821.64	-0.93	0.12	2.529e-17	8.3e-16	-0.886667
Aipl1	52837	60174	52030	65726	19765	20535	23663	23568	28103	28114	21408	22780	36173.6	-1.46	0.15	3.934e-24	1.317e-22	52837	60174	52030	65726	54275	51831	47529	63596	55771	-0.27	0.06	2.019e-06	4.437e-05	52837	60174	52030	65726	49297	28756	49544	28894	36399	33080	34857	28253	43907.3	-0.94	0.12	2.724e-17	8.915e-16	-0.89
Bbs7	15480	19109	16044	22842	6732	6665	7597	8193	9323	8280	7760	7008	11605.8	-1.43	0.14	1.895e-26	8.049e-25	15480	19109	16044	22842	15469	16297	15676	16505	17158.6	-0.35	0.09	2.827e-06	5.987e-05	15480	19109	16044	22842	14396	8960	15197	9512	12273	10332	11940	9442	13955.9	-0.94	0.11	3.978e-21	1.999e-19	-0.906667
Impdh1	70395	75097	71504	85733	29060	29329	28759	32656	36765	35725	32920	31163	48109.2	-1.43	0.12	3.25e-37	4.113e-35	70395	75097	71504	85733	63931	63679	59430	72816	70380.9	-0.41	0.05	4.317e-17	4.924e-15	70395	75097	71504	85733	57594	33151	58525	39922	51416	39913	42913	39631	56350.7	-1.03	0.09	4.808e-34	9.21e-32	-0.956667
Cdhr1	93664	102296	95329	121709	34516	34081	40617	42612	49237	49297	40135	35906	63900.8	-1.51	0.15	1.124e-24	4.019e-23	93664	102296	95329	121709	89469	83391	81648	95040	95389.4	-0.43	0.06	2.1e-14	1.747e-12	93664	102296	95329	121709	87072	45869	86738	51622	66995	57742	59362	51575	77652.9	-0.97	0.12	5.843e-19	2.292e-17	-0.97
Prom1	67693	77718	64245	87022	22142	22657	28143	28582	33789	31757	25398	23318	44446	-1.62	0.16	4.494e-25	1.665e-23	67693	77718	64245	87022	64851	62726	60974	72929	69672	-0.36	0.07	1.177e-09	4.962e-08	67693	77718	64245	87022	59524	34147	61605	34405	48403	39364	40637	34339	54899	-1.02	0.13	4.559e-18	1.611e-16	-1
Eml3	20963	25273	20196	25182	7951	8079	8524	10213	9773	10167	8883	8782	14150.2	-1.53	0.12	7.352e-37	8.935e-35	20963	25273	20196	25182	19568	18446	18003	20409	21048.4	-0.44	0.07	6.5e-13	4.446e-11	20963	25273	20196	25182	15043	10202	16211	10726	13866	11913	13065	10855	16474.9	-1.13	0.09	8.139e-40	2.663e-37	-1.03333
Bbs9	10279	11072	10081	12483	3702	3883	4173	4418	4890	4752	4106	4449	6764.64	-1.54	0.13	2.466e-35	2.524e-33	10279	11072	10081	12483	8451	8116	7305	9648	9721.41	-0.58	0.06	2.621e-21	4.331e-19	10279	11072	10081	12483	8931	5276	8398	6125	8020	5407	6471	5002	8245.46	-0.99	0.11	4.167e-22	2.314e-20	-1.03667
Crx	72341	82315	72935	93444	29844	27786	29585	31957	35808	33056	32369	29318	49212.4	-1.56	0.11	9.448e-46	2.511e-43	72341	82315	72935	93444	65899	66262	63934	69950	73541.2	-0.45	0.06	9.332e-15	8.088e-13	72341	82315	72935	93444	54889	30321	61027	38684	52498	41456	46038	38742	58034.1	-1.1	0.1	3.076e-29	3.713e-27	-1.03667
Tulp1	105083	114744	98719	128238	30950	29482	40882	40595	47221	49495	41758	38108	66484.5	-1.65	0.17	4.237e-24	1.413e-22	105083	114744	98719	128238	91286	89034	85916	94710	101330	-0.49	0.07	1.617e-15	1.558e-13	105083	114744	98719	128238	88720	49165	86598	47618	64568	56964	58072	49101	80466.4	-1.1	0.13	9.675e-20	4.174e-18	-1.08
Crb2	8747	11077	8563	10750	3795	3272	3612	4012	3893	4260	3469	2744	5895.42	-1.62	0.14	6.245e-34	5.614e-32	8747	11077	8563	10750	7257	7172	7437	8561	8724.2	-0.55	0.07	2.018e-17	2.347e-15	8747	11077	8563	10750	5689	3422	7171	4881	6034	4721	5366	4713	6901.07	-1.18	0.1	4.647e-34	8.978e-32	-1.11667
Adipor1	45656	46475	47641	59757	16991	17110	17993	19905	22396	22048	17786	17154	30336.6	-1.58	0.14	6.882e-33	5.576e-31	45656	46475	47641	59757	36399	34149	33302	37048	42888.7	-0.69	0.07	8.628e-24	1.795e-21	45656	46475	47641	59757	39493	19908	39311	24392	28965	24198	26176	23731	36057.6	-1.1	0.12	4.711e-23	2.92e-21	-1.12333
Impg1	36584	38775	36004	47988	8216	8460	11441	12690	15592	14815	11682	9709	22036.3	-1.9	0.24	3.803e-17	6.599e-16	36584	38775	36004	47988	34173	32828	37864	36927	37625.8	-0.33	0.08	8.845e-07	2.123e-05	36584	38775	36004	47988	30247	14798	30550	15908	22210	16851	17551	15844	27485.3	-1.23	0.15	5.012e-19	1.99e-17	-1.15333
Rpgrip1	100770	136477	87922	125928	26287	23926	39579	41017	33939	41214	28950	36068	63075.7	-1.86	0.23	2.281e-17	4.065e-16	100770	136477	87922	125928	85984	96782	97454	97011	103705	-0.39	0.11	1.771e-05	0.0003024	100770	136477	87922	125928	52201	51845	69949	42024	55649	52249	49626	40626	74616	-1.37	0.13	6.29e-26	5.44e-24	-1.20667
Pitpnm3	40040	48417	36852	47880	9686	9770	12664	12848	12646	14174	12662	13309	23695.3	-2	0.15	8.599e-43	1.891e-40	40040	48417	36852	47880	35611	37914	36516	38963	40332.6	-0.38	0.08	4.702e-08	1.475e-06	40040	48417	36852	47880	22171	15781	24225	18907	23908	19630	20443	15679	28717.6	-1.39	0.1	2.553e-49	1.546e-46	-1.25667
Guca1a	43978	50253	44404	56559	15140	14374	16913	16466	22175	22365	14555	15449	28900.3	-1.66	0.17	5.912e-24	1.942e-22	43978	50253	44404	56559	30615	25799	26872	30048	39099	-0.98	0.07	9.456e-50	8.155e-47	43978	50253	44404	56559	35916	19478	39338	20365	26770	22173	22289	21716	34264.4	-1.18	0.13	6.657e-21	3.268e-19	-1.27333
Pde6a	232111	266018	226502	284935	40032	46505	69235	70822	89021	89406	59336	51842	134375	-2.05	0.28	6.338e-15	8.834e-14	232111	266018	226502	284935	206984	198195	202464	225520	230844	-0.47	0.05	8.328e-20	1.192e-17	232111	266018	226502	284935	169442	86681	175178	91177	132129	102374	107999	84301	167562	-1.36	0.14	4.896e-23	3.025e-21	-1.29333
Ush2a	29903	37607	26998	37174	7514	7036	10232	11092	10267	11149	8519	9157	18073.6	-1.98	0.17	6.936e-33	5.607e-31	29903	37607	26998	37174	25211	23603	25124	25711	29062.8	-0.57	0.09	1.185e-12	7.763e-11	29903	37607	26998	37174	17217	12614	21795	12900	15566	16048	16485	12587	22057.8	-1.34	0.12	1.85e-31	2.743e-29	-1.29667
Rp1	121995	151154	118389	169757	23145	23360	35313	37508	46868	41542	36142	25230	72981.1	-2.16	0.25	9.001e-19	1.83e-17	121995	151154	118389	169757	125902	124294	121148	119345	131507	-0.33	0.09	1.967e-05	0.0003317	121995	151154	118389	169757	61981	31722	86499	50949	76068	54363	61138	46303	88471.5	-1.53	0.15	9.198e-27	8.839e-25	-1.34
Fam161a	19551	24904	17590	24602	4516	4267	6201	6795	6382	6796	5955	6265	11710.6	-2.04	0.17	4.922e-36	5.477e-34	19551	24904	17590	24602	15782	16894	16781	16628	19191.6	-0.55	0.1	3.409e-10	1.586e-08	19551	24904	17590	24602	11455	8333	12447	7286	10481	8808	9965	7530	14035.8	-1.46	0.12	2.748e-37	7.506e-35	-1.35
Rp1l1	52055	59633	49726	61768	12647	12309	16269	16846	18703	20914	13732	11290	30354.8	-1.98	0.24	1.217e-18	2.442e-17	52055	59633	49726	61768	40253	35966	37455	40621	47612.8	-0.72	0.06	2.409e-32	8.604e-30	52055	59633	49726	61768	31705	14935	42281	19037	24932	25783	26158	21699	36798.9	-1.38	0.16	1.778e-20	8.336e-19	-1.36
Prcd	14645	15093	15179	19706	3465	3478	4109	4643	5475	5911	4015	3682	8708.51	-2.02	0.22	6.595e-21	1.613e-19	14645	15093	15179	19706	11175	11361	10648	13355	13970.9	-0.66	0.07	9.244e-22	1.587e-19	14645	15093	15179	19706	10774	5306	10231	6045	8134	6332	6619	5412	10573.2	-1.41	0.13	3.948e-27	3.94e-25	-1.36333
Abca4	135793	156015	133572	163228	29155	29510	40993	44796	45492	49345	38172	37719	79304.7	-2.06	0.17	1.743e-34	1.651e-32	135793	156015	133572	163228	96736	97652	100351	108100	125083	-0.74	0.05	5.069e-44	3.382e-41	135793	156015	133572	163228	89228	55527	92919	54238	75490	57011	57104	49499	96222.4	-1.43	0.12	7.063e-32	1.12e-29	-1.41
Nr2e3	38850	47077	37466	51785	7318	9385	13192	11686	16653	13101	9538	7801	23212.8	-2.05	0.28	1.415e-14	1.905e-13	38850	47077	37466	51785	31599	28854	28707	31734	37280.8	-0.72	0.08	1.399e-22	2.617e-20	38850	47077	37466	51785	23124	11097	29925	14390	19549	17501	18787	14723	27834.5	-1.5	0.15	2.152e-25	1.729e-23	-1.42333
Rdh12	33042	36440	31870	41777	6245	6498	8435	9198	10597	11557	7846	7388	18574.6	-2.2	0.23	9.359e-23	2.738e-21	33042	36440	31870	41777	27119	25403	23799	29327	31263.1	-0.63	0.06	5.018e-24	1.063e-21	33042	36440	31870	41777	22527	11204	22993	11251	16695	12599	12646	11178	22709	-1.51	0.15	1.222e-24	9.006e-23	-1.44667
Cnga1	53688	61200	53416	79089	9795	10541	15736	15343	20480	18451	13733	9367	31769.3	-2.19	0.28	2.902e-16	4.619e-15	53688	61200	53416	79089	44119	41558	39901	46875	52761.8	-0.69	0.09	7.991e-18	9.611e-16	53688	61200	53416	79089	34138	16824	38974	20183	30228	22402	24966	20564	39080.2	-1.52	0.14	3.155e-29	3.788e-27	-1.46667
Rom1	128158	134746	134265	167432	25554	26938	32783	36986	44274	47048	34056	30932	74115.3	-2.15	0.23	6.558e-23	1.951e-21	128158	134746	134265	167432	96367	91981	84998	102218	118623	-0.78	0.07	1.082e-33	4.159e-31	128158	134746	134265	167432	92107	42771	88337	46410	62388	47751	48513	42089	88974.9	-1.54	0.16	3.073e-24	2.18e-22	-1.49
Samd11	32250	38933	28406	37020	5157	5822	8346	8975	9033	10291	7503	8452	17660.8	-2.23	0.23	4.033e-24	1.349e-22	32250	38933	28406	37020	25349	24588	20607	27264	29509.1	-0.66	0.09	1.972e-14	1.649e-12	32250	38933	28406	37020	14977	9543	17787	11669	16032	13308	14065	10447	21173	-1.62	0.11	8.298e-48	4.433e-45	-1.50333
Pde6g	141481	138682	146301	171756	22108	25869	33319	35891	47128	48358	29760	28694	76851.1	-2.23	0.27	9.231e-18	1.71e-16	141481	138682	146301	171756	103487	97374	89294	115000	126601	-0.76	0.07	2.426e-30	7.871e-28	141481	138682	146301	171756	95374	44090	93428	49944	67966	49377	49055	40153	93679.2	-1.53	0.21	5.194e-15	1.299e-13	-1.50667
Cngb1	95759	106091	92813	120974	17166	17572	25857	26595	31868	32289	23360	21386	53915.7	-2.2	0.24	3.771e-21	9.4e-20	95759	106091	92813	120974	70096	67300	65170	72968	87246.5	-0.78	0.06	1.619e-37	7.95e-35	95759	106091	92813	120974	59729	31052	63813	32392	46069	38740	39060	32000	65347.2	-1.55	0.14	1.605e-30	2.159e-28	-1.51
Pde6b	217410	254331	211831	278385	29965	36559	56806	56879	70268	73993	44670	43464	121652	-2.28	0.29	1.521e-16	2.487e-15	217410	254331	211831	278385	156489	151665	147473	176968	201093	-0.8	0.06	1.535e-42	9.871e-40	217410	254331	211831	278385	159746	82811	152237	72329	116199	85396	88485	68908	153587	-1.46	0.2	1.897e-14	4.424e-13	-1.51333
Gnat1	982390	1047712	1009175	1249716	120561	148352	222290	237757	294419	325233	193164	178653	533024	-2.37	0.3	1.255e-16	2.072e-15	982390	1047712	1009175	1249716	734042	721118	690335	807476	912873	-0.73	0.06	6.597e-42	4.093e-39	982390	1047712	1009175	1249716	731762	312543	672712	311381	457964	343138	343880	279517	666234	-1.53	0.24	7.272e-12	1.209e-10	-1.54333
Slc24a1	115918	133988	120890	156738	15961	18206	27341	28376	36060	35752	25249	20016	65053.8	-2.42	0.28	9.156e-20	2.023e-18	115918	133988	120890	156738	84894	82969	78321	83800	108432	-0.86	0.07	5.259e-34	2.066e-31	115918	133988	120890	156738	71398	33527	75403	39367	58221	41657	44340	35205	79992.4	-1.68	0.15	1.086e-30	1.477e-28	-1.65333
Prph2	290995	304250	296955	364976	42619	46398	64057	70942	85480	89492	61221	52347	156717	-2.39	0.26	1.074e-21	2.827e-20	290995	304250	296955	364976	199176	188386	187628	220695	259526	-0.86	0.05	4.91e-61	7.235e-58	290995	304250	296955	364976	169514	77268	176195	90572	128529	96397	101803	81833	188662	-1.72	0.15	1.611e-31	2.438e-29	-1.65667
Fscn2	8264	8840	8253	10689	1186	1378	2071	2185	2522	3015	1637	1246	4542.56	-2.27	0.32	3.678e-14	4.747e-13	8264	8840	8253	10689	4517	4230	4510	5079	6918.72	-1.18	0.06	3.566e-85	1.146e-81	8264	8840	8253	10689	5007	1987	6068	2713	3700	2881	3247	2759	5541.71	-1.58	0.22	2.808e-14	6.359e-13	-1.67667
Reep6	70500	73093	73541	88929	9203	9382	13103	16089	18563	21681	16520	10944	37386.9	-2.49	0.28	2.692e-20	6.231e-19	70500	73093	73541	88929	53127	51649	40885	48073	63290.6	-0.83	0.1	1.595e-19	2.221e-17	70500	73093	73541	88929	39012	17284	40620	22743	34810	22849	24957	21368	45845.8	-1.74	0.14	6.184e-36	1.482e-33	-1.68667
Guca1b	88587	97298	87252	111270	9751	11920	18988	20655	23004	26585	14472	15126	46683	-2.5	0.3	5.205e-18	9.856e-17	88587	97298	87252	111270	54002	50619	48792	60900	75947.1	-1.05	0.06	4.983e-78	1.356e-74	88587	97298	87252	111270	65548	24896	53767	21927	33091	29059	30266	22523	57537.9	-1.64	0.28	7.774e-11	1.108e-09	-1.73
Rho	2117380	2393745	2241755	2821592	201364	228513	373535	461674	524094	610105	410055	321276	1.13102e+06	-2.65	0.31	1.038e-18	2.099e-17	2117380	2393745	2241755	2821592	1597526	1548316	1466859	1653882	1.99974e+06	-0.8	0.06	6.558e-39	3.514e-36	2117380	2393745	2241755	2821592	1244234	547940	1202314	613677	944403	619092	662424	538979	1.3851e+06	-1.83	0.21	3.564e-20	1.61e-18	-1.76
Nrl	112748	133933	114155	156534	14298	15787	23605	25930	32913	32422	19350	14187	61827.2	-2.57	0.31	7.5e-18	1.4e-16	112748	133933	114155	156534	78766	75550	71741	80586	104253	-0.94	0.07	1.517e-38	7.889e-36	112748	133933	114155	156534	59206	25586	69617	31544	49163	36568	38182	31543	74547.4	-1.84	0.21	1.8e-20	8.425e-19	-1.78333

## Sheet: Log2foldchang. WT vs Rd10groups
Gene	WT-Rd10_Dark-reared_control	WT-Rd10_Crtl	WT-Rd10_Drug
Vsir	1.44	1.97	1.93
Clrn1	0.84	1.38	1.29
Hkdc1	1.41	1.31	1.26
Vsx2	0.48	1.17	1.02
Mertk	0.33	1.1	0.92
Gpr179	0.45	1.07	0.84
Nyx	0.46	0.93	0.69
Trpm1	0.14	0.79	0.57
Fras1	0.36	0.76	0.59
Espn	0.12	0.66	0.51
Ush1g	0.26	0.65	0.58
Cdh23	0.69	0.63	0.51
Sema4a	0.31	0.62	0.52
Rims1	0.3	0.6	0.48
Cygb	0.16	0.58	0.45
Slc7a14	0.17	0.56	0.43
P3h2	0.07	0.53	0.38
Cib2	0.12	0.5	0.33
Coch	0.18	0.47	0.29
Cngb3	0.14	0.47	0.48
Col18a1	0.15	0.44	0.4
Rlbp1	0.02	0.43	0.32
Rbp4	0.02	0.43	0.28
Psap	0.13	0.41	0.36
Atp6v1b1	0.27	0.41	0.39
Cdh3	0.04	0.34	0.41
Adgra3	0.06	0.32	0.2
Rpe65	-1.46	0.27	0.71
Cnksr1	0.43	0.26	0.31
Rdh5	-0.11	0.25	0.54
Lrat	-1	0.25	0.74
Scaper	0.04	0.24	0.12
Arhgef18	0.06	0.24	0.24
Ercc4	0.14	0.24	0.18
Snx17	0.02	0.22	0.13
Pnpla6	0.09	0.21	0.15
Alms1-ps2	-0.08	0.21	0.05
Wdr36	0.1	0.2	0.14
Otog	-0.01	0.19	0.28
Abhd12	0.03	0.18	0.11
Rrm2b	-0.09	0.17	0.06
Best1	0.05	0.17	0.37
Chm	-0.03	0.14	0.07
Rp2	0.04	0.14	0.13
Ppt1	-0.01	0.13	0.14
Klhl7	-0.03	0.1	0.03
Zdhhc24	0.1	0.09	0.13
Pdzd7	-0.09	0.09	0.21
Krtcap3	0.16	0.09	0.08
Rgr	-1.04	0.09	0.57
Idh3a	0.01	0.08	0.05
Epg5	0.06	0.08	0.05
Dhx32	0.03	0.08	0.23
Iqcb1	0.01	0.07	0.02
Gdpd4	0.05	0.07	0.02
Gucy2d	-0.04	0.06	0.16
Gins1	0.03	0.05	-0.13
Dhdds	-0.01	0.01	-0.03
Clcc1	-0.07	-0.01	-0.03
Ift140	0.01	-0.02	-0.04
Fth1	-0.08	-0.02	-0.01
Sos1	-0.07	-0.02	-0.01
Ahi1	-0.07	-0.03	0.04
Otop2	-0.05	-0.03	0.12
Large1	0.04	-0.04	-0.04
Arl2bp	-0.12	-0.04	-0.05
Rp9	-0.07	-0.04	-0.06
Idh3b	-0.05	-0.05	-0.08
Ercc5	-0.07	-0.05	-0.03
Flvcr1	0.03	-0.05	-0.05
Phyh	-0.03	-0.05	-0.02
Slc37a3	-0.1	-0.07	-0.12
Inpp5e	-0.05	-0.08	-0.03
Alms1-ps1	-0.14	-0.09	0.04
Aknad1	-0.02	-0.1	-0.04
Spp2	0.09	-0.1	-0.18
Ercc3	-0.02	-0.12	-0.12
Pank2	-0.04	-0.13	-0.1
Rcbtb1	-0.04	-0.14	-0.08
Phf3	-0.08	-0.16	-0.12
Snrnp200	-0.1	-0.17	-0.12
Itga4	0.57	-0.17	0.12
Prpf8	-0.16	-0.18	-0.15
Kif11	-0.06	-0.18	-0.04
Topors	-0.06	-0.2	-0.17
Cep78	-0.15	-0.2	-0.15
Ep300	-0.08	-0.23	-0.16
Ift172	-0.03	-0.23	-0.15
Hgsnat	-0.14	-0.24	-0.17
Pomgnt1	-0.07	-0.24	-0.19
Fdft1	-0.17	-0.24	-0.12
Vps13b	-0.06	-0.27	-0.21
Prpf3	-0.15	-0.29	-0.16
Agbl5	-0.03	-0.29	-0.2
Amacr	0.52	-0.33	-0.12
Bbs10	-0.06	-0.33	-0.3
Ttll5	0.08	-0.34	-0.17
Prpf4	-0.09	-0.35	-0.24
Cln3	-0.1	-0.35	-0.24
Spata7	0.01	-0.36	-0.25
Cerkl	0.72	-0.37	0.08
Exosc2	-0.2	-0.38	-0.34
Adam9	-0.2	-0.4	-0.23
Tmem231	-0.2	-0.4	-0.41
Pcdh15	0.05	-0.4	-0.04
Dhx38	-0.16	-0.41	-0.33
Alms1	-0.29	-0.42	-0.35
Ahr	0.68	-0.45	-0.14
Ush1c	-0.07	-0.45	-0.05
Prpf31	-0.16	-0.47	-0.41
Cnnm4	0.31	-0.47	-0.18
Wdr19	-0.12	-0.48	-0.37
Smim27	-0.25	-0.49	-0.32
Kiz	-0.25	-0.51	-0.4
Tmem216	-0.17	-0.51	-0.43
Sclt1	-0.09	-0.52	-0.37
Bbs4	-0.22	-0.53	-0.35
Arl6	0.35	-0.54	-0.2
Hk1	0.07	-0.56	-0.28
Rpgr	-0.13	-0.57	-0.36
Ofd1	-0.23	-0.6	-0.44
Ift88	-0.26	-0.63	-0.53
Cox6c	-0.35	-0.65	-0.51
Ift43	-0.04	-0.65	-0.5
Cep120	-0.28	-0.67	-0.5
Poc5	-0.26	-0.67	-0.54
Ercc2	-0.24	-0.67	-0.53
Nphp4	0.02	-0.69	-0.39
Pllp	-0.72	-0.7	-0.46
Mfsd8	-0.29	-0.73	-0.53
Cep41	-0.13	-0.74	-0.49
Cacna2d4	-0.12	-0.74	-0.53
Mks1	-0.2	-0.74	-0.6
Tmem237	-0.12	-0.75	-0.5
Bbs1	-0.28	-0.78	-0.58
Whrn	-0.25	-0.81	-0.47
Slc19a1	-0.35	-0.82	-0.55
Tmem67	-0.28	-0.86	-0.58
Neurod1	0.02	-0.91	-0.52
Rab28	-0.3	-0.93	-0.71
Cep290	-0.23	-0.97	-0.65
Bbs2	-0.37	-0.99	-0.72
Pcare	0.01	-1.03	-0.51
Cacna1f	-0.4	-1.04	-0.74
Crb1	-0.29	-1.06	-0.78
Nek2	-0.05	-1.09	-0.86
Adgrv1	-0.25	-1.1	-0.73
Ttc8	-0.24	-1.12	-0.82
Arl3	-0.45	-1.12	-0.85
Impg2	0.06	-1.12	-0.67
Cc2d2a	-0.15	-1.13	-0.83
Tub	-0.3	-1.14	-0.79
Tmem138	-0.33	-1.19	-0.86
Dscaml1	-0.43	-1.22	-0.92
Arsg	-0.12	-1.25	-0.8
Cep250	-0.36	-1.28	-0.94
Sag	-0.37	-1.3	-0.67
Lca5	-0.42	-1.31	-0.93
Mak	-0.09	-1.38	-0.86
Rbp3	-0.3	-1.41	-0.9
Impdh1	-0.41	-1.43	-1.03
Bbs7	-0.35	-1.43	-0.94
Aipl1	-0.27	-1.46	-0.94
Cdhr1	-0.43	-1.51	-0.97
Eml3	-0.44	-1.53	-1.13
Bbs9	-0.58	-1.54	-0.99
Crx	-0.45	-1.56	-1.1
Adipor1	-0.69	-1.58	-1.1
Crb2	-0.55	-1.62	-1.18
Prom1	-0.36	-1.62	-1.02
Tulp1	-0.49	-1.65	-1.1
Guca1a	-0.98	-1.66	-1.18
Rpgrip1	-0.39	-1.86	-1.37
Impg1	-0.33	-1.9	-1.23
Ush2a	-0.57	-1.98	-1.34
Rp1l1	-0.72	-1.98	-1.38
Pitpnm3	-0.38	-2	-1.39
Prcd	-0.66	-2.02	-1.41
Fam161a	-0.55	-2.04	-1.46
Pde6a	-0.47	-2.05	-1.36
Nr2e3	-0.72	-2.05	-1.5
Abca4	-0.74	-2.06	-1.43
Rom1	-0.78	-2.15	-1.54
Rp1	-0.33	-2.16	-1.53
Cnga1	-0.69	-2.19	-1.52
Rdh12	-0.63	-2.2	-1.51
Cngb1	-0.78	-2.2	-1.55
Samd11	-0.66	-2.23	-1.62
Pde6g	-0.76	-2.23	-1.53
Fscn2	-1.18	-2.27	-1.58
Pde6b	-0.8	-2.28	-1.46
Gnat1	-0.73	-2.37	-1.53
Prph2	-0.86	-2.39	-1.72
Slc24a1	-0.86	-2.42	-1.68
Reep6	-0.83	-2.49	-1.74
Guca1b	-1.05	-2.5	-1.64
Nrl	-0.94	-2.57	-1.84
Rho	-0.8	-2.65	-1.83

## Sheet: Sample IDs
	ID	Genotype	Treatment	Sex	Housing condition	Sample collection age	Group
	chip.B6_F1_S1_x	C57BL/6J	Base diet (veh)	Female	DR until P29, vivarium P29 ->	P37	WT (primary control)
	chip.B6_F2_S2_x	C57BL/6J	Base diet (veh)	Female	DR until P29, vivarium P29 ->	P37	WT (primary control)
	chip.B6_M4_S3_x	C57BL/6J	Base diet (veh)	Male	DR until P29, vivarium P29 ->	P37	WT (primary control)
	chip.B6_M5_S4_x	C57BL/6J	Base diet (veh)	Male	DR until P29, vivarium P29 ->	P37	WT (primary control)
	chip.RD10_CM5_S15	Rd10	Base diet (veh)	Male	DR until P29, vivarium P29 ->	P37	Rd10 vehicle (experimental)
	chip.RD10_CF3_S14	Rd10	Base diet (veh)	Female	DR until P29, vivarium P29 ->	P37	Rd10 vehicle (experimental)
	chip.RD10_CF2_S13	Rd10	Base diet (veh)	Female	DR until P29, vivarium P29 ->	P37	Rd10 vehicle (experimental)
	chip.RD9_CM3_S7	Rd10	Base diet (veh)	Male	DR until P29, vivarium P29 ->	P37	Rd10 vehicle (experimental)
	chip.RD10_CF1_S12	Rd10	Base diet (veh)	Female	DR until P29, vivarium P29 ->	P37	Rd10 vehicle (experimental)
	chip.RD9_CM4_S8	Rd10	Base diet (veh)	Male	DR until P29, vivarium P29 ->	P37	Rd10 vehicle (experimental)
	chip.RD8_CM1_S5	Rd10	Base diet (veh)	Male	DR until P29, vivarium P29 ->	P37	Rd10 vehicle (experimental)
	chip.RD9_CF1_S6	Rd10	Base diet (veh)	Female	DR until P29, vivarium P29 ->	P37	Rd10 vehicle (experimental)
	chip.RD10_DR_M3_S24	Rd10	Base diet (veh)	Male	Dark reared	P28	Rd10 dark reared (secondary control)
	chip.RD10_DR_M2_S23	Rd10	Base diet (veh)	Male	Dark reared	P28	Rd10 dark reared (secondary control)
	chip.RD10_DR_F4_S22	Rd10	Base diet (veh)	Female	Dark reared	P28	Rd10 dark reared (secondary control)
	chip.RD10_DR_F1_S21	Rd10	Base diet (veh)	Female	Dark reared	P28	Rd10 dark reared (secondary control)
	chip.RD9_DF1_S9	Rd10	TMB diet	Female	DR until P29, vivarium P29 ->	P37	Rd10 TMB (experimental)
	chip.RD9_DF2_S10	Rd10	TMB diet	Female	DR until P29, vivarium P29 ->	P37	Rd10 TMB (experimental)
	chip.RD9_DM4_S11	Rd10	TMB diet	Male	DR until P29, vivarium P29 ->	P37	Rd10 TMB (experimental)
	chip.RD10_DF2_S17	Rd10	TMB diet	Female	DR until P29, vivarium P29 ->	P37	Rd10 TMB (experimental)
	chip.RD10_DF1_S16	Rd10	TMB diet	Female	DR until P29, vivarium P29 ->	P37	Rd10 TMB (experimental)
	chip.RD10_DM3_S18	Rd10	TMB diet	Male	DR until P29, vivarium P29 ->	P37	Rd10 TMB (experimental)
	chip.RD10_DM4_S19	Rd10	TMB diet	Male	DR until P29, vivarium P29 ->	P37	Rd10 TMB (experimental)
	chip.RD10_DM5_S20	Rd10	TMB diet	Male	DR until P29, vivarium P29 ->	P37	Rd10 TMB (experimental)
	*DR = dark reared
