# Supplementary material for: A combination treatment based on drug repurposing demonstrates mutation-agnostic efficacy in pre-clinical retinopathy models
Source: Nat Commun. 2024 Jul 15;15:5943. doi: 10.1038/s41467-024-50033-5 (PMC11251169; doi:10.1038/s41467-024-50033-5)
Supplement: Supplementary file 10 — Supplementary Data 7 [file 41467_2024_50033_MOESM10_ESM.xlsx]

## Sheet: Cluster 0
	p_val	avg_logFC	pct.1	pct.2	p_val_adj	cluster	gene
Gm17167	1.10752e-79	0.414764	0.23	0.002	2.0539e-75	Wild_Type_non_treated	Gm17167
Spc25	2.7171e-75	0.788039	0.972	0.915	5.03886e-71	Wild_Type_non_treated	Spc25
Auts2	6.22436e-74	0.526662	0.578	0.429	1.15431e-69	Wild_Type_non_treated	Auts2
Hlf	1.83275e-70	0.558213	0.872	0.764	3.39884e-66	Wild_Type_non_treated	Hlf
Ddx3y	1.42752e-67	0.310355	0.172	0	2.64733e-63	Wild_Type_non_treated	Ddx3y
Eif2s3y	5.18039e-65	0.358213	0.178	0	9.60703e-61	Wild_Type_non_treated	Eif2s3y
Ciart	4.91025e-62	0.750144	0.428	0.131	9.10606e-58	Wild_Type_non_treated	Ciart
Fam171b	4.51805e-60	0.519366	0.824	0.727	8.37873e-56	Wild_Type_non_treated	Fam171b
Hopx	5.51092e-60	0.530081	0.772	0.607	1.022e-55	Wild_Type_non_treated	Hopx
Mif	8.84871e-57	0.411905	0.96	0.986	1.64099e-52	Wild_Type_non_treated	Mif
Rmst	9.95283e-52	0.577203	0.576	0.336	1.84575e-47	Wild_Type_non_treated	Rmst
AC149090.1	8.52649e-51	0.554726	0.688	0.485	1.58124e-46	Wild_Type_non_treated	AC149090.1
Dbp	5.63717e-48	0.519816	0.914	0.823	1.04541e-43	Wild_Type_non_treated	Dbp
Car14	8.48454e-45	0.501014	0.962	0.961	1.57346e-40	Wild_Type_non_treated	Car14
Msi1	1.39909e-44	0.47182	0.872	0.824	2.59461e-40	Wild_Type_non_treated	Msi1
Rtn3	1.43686e-44	0.392785	0.964	0.983	2.66465e-40	Wild_Type_non_treated	Rtn3
Pnisr	4.55857e-44	0.444981	0.842	0.83	8.45386e-40	Wild_Type_non_treated	Pnisr
Ttc14	3.51047e-40	0.403788	0.63	0.565	6.51017e-36	Wild_Type_non_treated	Ttc14
Ddit4	2.96283e-39	0.602716	0.584	0.439	5.49456e-35	Wild_Type_non_treated	Ddit4
Col9a1	6.29664e-39	0.480908	0.866	0.774	1.16771e-34	Wild_Type_non_treated	Col9a1
Rho	2.40747e-38	0.0210448	0.8	0.559	4.46466e-34	Wild_Type_non_treated	Rho
Ncam1	3.59657e-38	0.340173	0.978	0.989	6.66983e-34	Wild_Type_non_treated	Ncam1
Ogt	9.10949e-37	0.374497	0.762	0.725	1.68935e-32	Wild_Type_non_treated	Ogt
Slco1c1	2.5829e-36	0.323549	0.18	0.021	4.78999e-32	Wild_Type_non_treated	Slco1c1
Leng8	1.50627e-35	0.366474	0.5	0.41	2.79337e-31	Wild_Type_non_treated	Leng8
Arglu1	1.91759e-35	0.344663	0.822	0.812	3.55618e-31	Wild_Type_non_treated	Arglu1
Epha5	2.22839e-35	0.418015	0.954	0.946	4.13255e-31	Wild_Type_non_treated	Epha5
Id2	3.18827e-35	0.59032	0.772	0.594	5.91264e-31	Wild_Type_non_treated	Id2
Clcn3	2.19991e-34	0.332402	0.782	0.76	4.07973e-30	Wild_Type_non_treated	Clcn3
Cadm1	3.34286e-34	0.339433	0.962	0.961	6.19934e-30	Wild_Type_non_treated	Cadm1
Slc6a1	4.62303e-34	0.395471	0.786	0.716	8.57341e-30	Wild_Type_non_treated	Slc6a1
Kdm5d	6.93725e-34	0.137022	0.084	0	1.28651e-29	Wild_Type_non_treated	Kdm5d
Per3	1.3348e-33	0.420619	0.596	0.49	2.47539e-29	Wild_Type_non_treated	Per3
Herpud1	1.52983e-33	0.383444	0.69	0.567	2.83707e-29	Wild_Type_non_treated	Herpud1
Ptch1	3.76864e-33	0.416132	0.896	0.866	6.98894e-29	Wild_Type_non_treated	Ptch1
Ccl27a	2.5745e-32	0.300999	0.254	0.084	4.77441e-28	Wild_Type_non_treated	Ccl27a
Nkd1	5.4965e-32	0.335916	0.474	0.346	1.01933e-27	Wild_Type_non_treated	Nkd1
Paqr9	2.85818e-31	0.416757	0.51	0.344	5.30049e-27	Wild_Type_non_treated	Paqr9
Ttyh3	3.40724e-31	0.354374	0.624	0.5	6.31872e-27	Wild_Type_non_treated	Ttyh3
Six3os1	5.03997e-31	0.367605	0.834	0.806	9.34662e-27	Wild_Type_non_treated	Six3os1
Snhg20	6.78191e-31	0.375061	0.514	0.354	1.25771e-26	Wild_Type_non_treated	Snhg20
Nlgn1	8.111e-31	0.316412	0.654	0.621	1.50419e-26	Wild_Type_non_treated	Nlgn1
Por	8.36488e-31	0.341842	0.632	0.539	1.55127e-26	Wild_Type_non_treated	Por
Mir99ahg	8.41228e-31	0.428246	0.85	0.831	1.56006e-26	Wild_Type_non_treated	Mir99ahg
Uty	9.13697e-31	0.122743	0.08	0	1.69445e-26	Wild_Type_non_treated	Uty
Ptprd	1.83386e-30	0.32289	0.846	0.86	3.40089e-26	Wild_Type_non_treated	Ptprd
Shisa9	2.71551e-30	0.320916	0.656	0.618	5.03591e-26	Wild_Type_non_treated	Shisa9
Gpr37	9.50916e-30	0.317806	0.97	0.974	1.76347e-25	Wild_Type_non_treated	Gpr37
Ptn	1.46044e-29	0.404197	0.97	0.975	2.70839e-25	Wild_Type_non_treated	Ptn
Id1	4.69893e-29	0.579856	0.782	0.703	8.71417e-25	Wild_Type_non_treated	Id1
Luc7l3	5.03525e-29	0.3202	0.784	0.764	9.33788e-25	Wild_Type_non_treated	Luc7l3
Nrxn3	4.41799e-28	0.363531	0.546	0.449	8.19317e-24	Wild_Type_non_treated	Nrxn3
Zcchc7	9.0312e-28	0.265956	0.424	0.415	1.67484e-23	Wild_Type_non_treated	Zcchc7
Dio2	2.06805e-27	0.385524	0.48	0.378	3.83519e-23	Wild_Type_non_treated	Dio2
Col23a1	3.27283e-27	0.343341	0.854	0.824	6.06946e-23	Wild_Type_non_treated	Col23a1
Epb41l5	3.65524e-27	0.248594	0.458	0.401	6.77865e-23	Wild_Type_non_treated	Epb41l5
Mxi1	4.29887e-27	0.298774	0.618	0.541	7.97226e-23	Wild_Type_non_treated	Mxi1
Pcolce2	5.17325e-27	0.427774	0.604	0.473	9.59379e-23	Wild_Type_non_treated	Pcolce2
Fubp1	1.06495e-26	0.288951	0.692	0.679	1.97495e-22	Wild_Type_non_treated	Fubp1
Minar2	1.93588e-26	0.305554	0.734	0.68	3.59009e-22	Wild_Type_non_treated	Minar2
Sbspon	2.6351e-26	0.316477	0.872	0.854	4.8868e-22	Wild_Type_non_treated	Sbspon
Tnrc6b	2.81298e-26	0.264234	0.74	0.732	5.21668e-22	Wild_Type_non_treated	Tnrc6b
Brd9	6.05242e-26	0.309944	0.566	0.487	1.12242e-21	Wild_Type_non_treated	Brd9
Igfbp4	8.47262e-26	0.290097	0.416	0.282	1.57125e-21	Wild_Type_non_treated	Igfbp4
Rtn4	1.70753e-25	0.263466	0.994	0.999	3.16661e-21	Wild_Type_non_treated	Rtn4
Slc1a3	1.79647e-25	0.310676	0.996	0.988	3.33155e-21	Wild_Type_non_treated	Slc1a3
Tsix	1.06717e-24	0.0316547	0.348	0.559	1.97907e-20	Wild_Type_non_treated	Tsix
Mageh1	2.13231e-24	0.293778	0.73	0.704	3.95436e-20	Wild_Type_non_treated	Mageh1
AI480526	7.05325e-24	0.285366	0.256	0.125	1.30802e-19	Wild_Type_non_treated	AI480526
Klf13	8.38879e-24	0.269996	0.694	0.652	1.5557e-19	Wild_Type_non_treated	Klf13
Smap1	9.93574e-24	0.189578	0.622	0.653	1.84258e-19	Wild_Type_non_treated	Smap1
Gnao1	1.11978e-23	0.295488	0.554	0.496	2.07664e-19	Wild_Type_non_treated	Gnao1
Zfp467	1.19544e-23	0.315832	0.684	0.614	2.21694e-19	Wild_Type_non_treated	Zfp467
Prss56	1.26171e-23	0.322194	0.1	0.011	2.33984e-19	Wild_Type_non_treated	Prss56
Far1	1.36431e-23	0.290299	0.558	0.54	2.53011e-19	Wild_Type_non_treated	Far1
Celf4	9.39014e-23	0.270008	0.44	0.389	1.7414e-18	Wild_Type_non_treated	Celf4
Cav2	1.44053e-22	0.248005	0.768	0.78	2.67147e-18	Wild_Type_non_treated	Cav2
Crlf3	1.6908e-22	0.347948	0.724	0.621	3.13559e-18	Wild_Type_non_treated	Crlf3
S1pr1	1.89901e-22	0.362268	0.754	0.667	3.52171e-18	Wild_Type_non_treated	S1pr1
Rnpc3	3.32191e-22	0.315214	0.414	0.314	6.16049e-18	Wild_Type_non_treated	Rnpc3
Gpc6	4.18698e-22	0.277946	0.368	0.287	7.76475e-18	Wild_Type_non_treated	Gpc6
Son	5.07776e-22	0.277716	0.936	0.947	9.41671e-18	Wild_Type_non_treated	Son
Sfxn5	5.9511e-22	0.307276	0.768	0.725	1.10363e-17	Wild_Type_non_treated	Sfxn5
Unc13c	6.27293e-22	0.285783	0.682	0.593	1.16332e-17	Wild_Type_non_treated	Unc13c
Itm2b	6.69405e-22	0.225354	0.996	0.999	1.24141e-17	Wild_Type_non_treated	Itm2b
Snap25	8.73488e-22	0.225185	0.27	0.164	1.61988e-17	Wild_Type_non_treated	Snap25
Tmem14a	1.37811e-21	0.28078	0.436	0.324	2.5557e-17	Wild_Type_non_treated	Tmem14a
Zswim6	2.66499e-21	0.283015	0.406	0.325	4.94223e-17	Wild_Type_non_treated	Zswim6
Tia1	2.7594e-21	0.286307	0.57	0.488	5.11731e-17	Wild_Type_non_treated	Tia1
Mgarp	2.89012e-21	0.240452	0.998	0.997	5.35972e-17	Wild_Type_non_treated	Mgarp
Sipa1l1	3.28942e-21	0.263331	0.708	0.684	6.10023e-17	Wild_Type_non_treated	Sipa1l1
Abca6	4.39096e-21	0.285764	0.294	0.15	8.14304e-17	Wild_Type_non_treated	Abca6
Cadm2	4.39827e-21	0.287164	0.668	0.624	8.15659e-17	Wild_Type_non_treated	Cadm2
Pde10a	4.55944e-21	0.318201	0.3	0.183	8.45549e-17	Wild_Type_non_treated	Pde10a
Jarid2	5.42383e-21	0.212668	0.308	0.27	1.00585e-16	Wild_Type_non_treated	Jarid2
Cox6b2	8.27365e-21	0.296259	0.504	0.443	1.53435e-16	Wild_Type_non_treated	Cox6b2
Tef	8.75031e-21	0.279438	0.562	0.462	1.62274e-16	Wild_Type_non_treated	Tef
Celf2	8.95499e-21	0.24404	0.834	0.842	1.6607e-16	Wild_Type_non_treated	Celf2
Nr1d2	1.09463e-20	0.25334	0.47	0.394	2.02999e-16	Wild_Type_non_treated	Nr1d2
Thrsp	1.72609e-20	0.312065	0.514	0.433	3.20104e-16	Wild_Type_non_treated	Thrsp
Zranb2	2.00954e-20	0.238582	0.726	0.728	3.72668e-16	Wild_Type_non_treated	Zranb2
Car2	2.27542e-20	0.229573	0.98	0.994	4.21976e-16	Wild_Type_non_treated	Car2
Zfp950	3.37936e-20	0.225331	0.494	0.504	6.26702e-16	Wild_Type_non_treated	Zfp950
6720427I07Rik	5.80209e-20	0.241179	0.284	0.228	1.076e-15	Wild_Type_non_treated	6720427I07Rik
Rcan1	7.83254e-20	0.210725	0.246	0.183	1.45254e-15	Wild_Type_non_treated	Rcan1
Cys1	1.15406e-19	0.254818	0.368	0.264	2.1402e-15	Wild_Type_non_treated	Cys1
Ptbp2	1.22733e-19	0.228143	0.352	0.278	2.27608e-15	Wild_Type_non_treated	Ptbp2
Slitrk2	1.22913e-19	0.359562	0.766	0.742	2.27942e-15	Wild_Type_non_treated	Slitrk2
Abca8b	1.35053e-19	0.351437	0.714	0.641	2.50457e-15	Wild_Type_non_treated	Abca8b
Srsf1	1.90422e-19	0.200687	0.52	0.513	3.53137e-15	Wild_Type_non_treated	Srsf1
Parp8	2.89613e-19	0.220402	0.42	0.389	5.37087e-15	Wild_Type_non_treated	Parp8
C130071C03Rik	4.0137e-19	0.335201	0.7	0.665	7.44341e-15	Wild_Type_non_treated	C130071C03Rik
Shisal2b	5.14196e-19	0.506965	0.518	0.414	9.53577e-15	Wild_Type_non_treated	Shisal2b
Unc5b	7.06841e-19	0.210008	0.206	0.111	1.31084e-14	Wild_Type_non_treated	Unc5b
Usp2	7.55767e-19	0.241007	0.506	0.448	1.40157e-14	Wild_Type_non_treated	Usp2
Ephb1	1.1125e-18	0.244218	0.436	0.368	2.06312e-14	Wild_Type_non_treated	Ephb1
Nt5c2	2.18115e-18	0.167443	0.28	0.245	4.04494e-14	Wild_Type_non_treated	Nt5c2
Luc7l2	2.38214e-18	0.216019	0.766	0.8	4.41768e-14	Wild_Type_non_treated	Luc7l2
Tvp23b	2.43287e-18	0.183943	0.468	0.47	4.51176e-14	Wild_Type_non_treated	Tvp23b
Ate1	2.64039e-18	0.191434	0.356	0.333	4.8966e-14	Wild_Type_non_treated	Ate1
Slc16a1	3.09252e-18	0.338983	0.694	0.641	5.73508e-14	Wild_Type_non_treated	Slc16a1
Robo2	3.47824e-18	0.198806	0.316	0.281	6.4504e-14	Wild_Type_non_treated	Robo2
Dpm3	3.50476e-18	0.191224	0.5	0.537	6.49957e-14	Wild_Type_non_treated	Dpm3
Gpld1	4.3317e-18	0.276491	0.584	0.546	8.03314e-14	Wild_Type_non_treated	Gpld1
Gpr137c	5.15766e-18	0.233328	0.218	0.113	9.56488e-14	Wild_Type_non_treated	Gpr137c
Vamp2	5.56208e-18	0.136655	0.478	0.542	1.03149e-13	Wild_Type_non_treated	Vamp2
Brd8	7.74002e-18	0.149516	0.436	0.479	1.43539e-13	Wild_Type_non_treated	Brd8
Adam23	7.96036e-18	0.232488	0.478	0.486	1.47625e-13	Wild_Type_non_treated	Adam23
Tsc22d3	8.16709e-18	0.266324	0.22	0.131	1.51459e-13	Wild_Type_non_treated	Tsc22d3
Ap4s1	1.40211e-17	0.203687	0.818	0.88	2.6002e-13	Wild_Type_non_treated	Ap4s1
Hmgn5	1.55782e-17	0.228189	0.486	0.451	2.88897e-13	Wild_Type_non_treated	Hmgn5
Cdr1os	1.70097e-17	0.151266	0.226	0.227	3.15445e-13	Wild_Type_non_treated	Cdr1os
Sesn3	1.7163e-17	0.186873	0.724	0.77	3.18287e-13	Wild_Type_non_treated	Sesn3
Ptprz1	1.89889e-17	0.287807	0.35	0.239	3.52149e-13	Wild_Type_non_treated	Ptprz1
Frmd4b	1.94949e-17	0.202809	0.608	0.628	3.61533e-13	Wild_Type_non_treated	Frmd4b
Adgrv1	2.05107e-17	0.202461	0.306	0.269	3.8037e-13	Wild_Type_non_treated	Adgrv1
Negr1	2.49295e-17	0.185424	0.308	0.253	4.62318e-13	Wild_Type_non_treated	Negr1
E130102H24Rik	2.5514e-17	0.228002	0.292	0.208	4.73156e-13	Wild_Type_non_treated	E130102H24Rik
6430590A07Rik	3.40555e-17	0.207511	0.292	0.219	6.3156e-13	Wild_Type_non_treated	6430590A07Rik
Ttyh1	3.49111e-17	0.265195	0.976	0.979	6.47426e-13	Wild_Type_non_treated	Ttyh1
Hjurp	3.71098e-17	0.17737	0.26	0.218	6.88201e-13	Wild_Type_non_treated	Hjurp
Sec62	4.30502e-17	0.233775	0.94	0.951	7.98365e-13	Wild_Type_non_treated	Sec62
Slc25a36	6.33934e-17	0.172777	0.246	0.205	1.17563e-12	Wild_Type_non_treated	Slc25a36
Reck	7.73034e-17	0.211808	0.288	0.22	1.43359e-12	Wild_Type_non_treated	Reck
Rrh	9.56831e-17	0.29313	0.774	0.709	1.77444e-12	Wild_Type_non_treated	Rrh
Lsamp	1.0238e-16	0.2734	0.818	0.817	1.89863e-12	Wild_Type_non_treated	Lsamp
Acp1	1.07069e-16	0.197249	0.718	0.77	1.9856e-12	Wild_Type_non_treated	Acp1
Dpysl2	1.14826e-16	0.240445	0.654	0.606	2.12945e-12	Wild_Type_non_treated	Dpysl2
Pak3	1.2471e-16	0.172245	0.79	0.844	2.31274e-12	Wild_Type_non_treated	Pak3
Rcn1	1.46762e-16	0.221604	0.654	0.642	2.72171e-12	Wild_Type_non_treated	Rcn1
Cdk19	1.50524e-16	0.0898891	0.182	0.215	2.79147e-12	Wild_Type_non_treated	Cdk19
Tspan7	1.69247e-16	0.232166	0.846	0.887	3.13869e-12	Wild_Type_non_treated	Tspan7
Ino80d	1.96545e-16	0.199753	0.422	0.399	3.64493e-12	Wild_Type_non_treated	Ino80d
Rif1	3.1605e-16	0.19058	0.374	0.356	5.86115e-12	Wild_Type_non_treated	Rif1
Maco1	3.55546e-16	0.155351	0.334	0.317	6.59361e-12	Wild_Type_non_treated	Maco1
Gm47283	4.19135e-16	0.219835	0.386	0.336	7.77286e-12	Wild_Type_non_treated	Gm47283
Mertk	4.31284e-16	0.157979	0.314	0.308	7.99815e-12	Wild_Type_non_treated	Mertk
Degs1	4.43659e-16	0.188723	0.386	0.362	8.22766e-12	Wild_Type_non_treated	Degs1
Cldnd1	5.08737e-16	0.138423	0.442	0.469	9.43452e-12	Wild_Type_non_treated	Cldnd1
Zfp207	5.26844e-16	0.162994	0.44	0.464	9.77033e-12	Wild_Type_non_treated	Zfp207
Enoph1	5.66292e-16	0.20195	0.37	0.318	1.05019e-11	Wild_Type_non_treated	Enoph1
N4bp2l2	5.76753e-16	0.222649	0.57	0.55	1.06959e-11	Wild_Type_non_treated	N4bp2l2
Gm49542	6.23982e-16	0.219039	0.26	0.193	1.15717e-11	Wild_Type_non_treated	Gm49542
Dlgap1	6.35306e-16	0.304638	0.396	0.317	1.17817e-11	Wild_Type_non_treated	Dlgap1
Ptprs	7.01789e-16	0.197735	0.616	0.611	1.30147e-11	Wild_Type_non_treated	Ptprs
Sybu	7.41637e-16	0.14168	0.238	0.227	1.37537e-11	Wild_Type_non_treated	Sybu
Mtss1	8.17605e-16	0.212823	0.358	0.287	1.51625e-11	Wild_Type_non_treated	Mtss1
P4ha1	9.56114e-16	0.240131	0.446	0.432	1.77311e-11	Wild_Type_non_treated	P4ha1
Gm20342	1.04825e-15	0.212642	0.256	0.174	1.94398e-11	Wild_Type_non_treated	Gm20342
Fgf13	1.09575e-15	0.15191	0.33	0.327	2.03206e-11	Wild_Type_non_treated	Fgf13
Ndfip2	1.52183e-15	0.184348	0.552	0.561	2.82224e-11	Wild_Type_non_treated	Ndfip2
Pmp22	1.60582e-15	0.241534	0.59	0.57	2.978e-11	Wild_Type_non_treated	Pmp22
B930095G15Rik	1.63212e-15	0.140003	0.214	0.193	3.02676e-11	Wild_Type_non_treated	B930095G15Rik
Trpm3	1.78638e-15	0.250431	0.958	0.98	3.31284e-11	Wild_Type_non_treated	Trpm3
Fxyd6	1.84666e-15	0.359873	0.836	0.807	3.42463e-11	Wild_Type_non_treated	Fxyd6
Dusp16	1.89679e-15	0.203549	0.482	0.453	3.5176e-11	Wild_Type_non_treated	Dusp16
Atp2b4	1.92308e-15	0.180393	0.276	0.204	3.56636e-11	Wild_Type_non_treated	Atp2b4
Atp6v0a1	2.13581e-15	0.0830969	0.238	0.282	3.96085e-11	Wild_Type_non_treated	Atp6v0a1
Scd2	2.29064e-15	0.265216	0.874	0.879	4.248e-11	Wild_Type_non_treated	Scd2
Gm4258	3.3172e-15	0.282336	0.376	0.297	6.15176e-11	Wild_Type_non_treated	Gm4258
Gpm6a	3.50817e-15	0.253819	0.98	0.981	6.50591e-11	Wild_Type_non_treated	Gpm6a
Snrnp70	3.53412e-15	0.206822	0.744	0.773	6.55403e-11	Wild_Type_non_treated	Snrnp70
Chpt1	3.87909e-15	0.194852	0.526	0.527	7.19377e-11	Wild_Type_non_treated	Chpt1
Fus	3.91643e-15	0.1482	0.74	0.829	7.26302e-11	Wild_Type_non_treated	Fus
Tra2a	3.96036e-15	0.189849	0.688	0.725	7.3445e-11	Wild_Type_non_treated	Tra2a
Rsrp1	4.1521e-15	0.276109	0.914	0.929	7.70006e-11	Wild_Type_non_treated	Rsrp1
Gfpt1	4.23829e-15	0.161164	0.388	0.378	7.85991e-11	Wild_Type_non_treated	Gfpt1
Slc25a33	4.27395e-15	0.184344	0.512	0.509	7.92605e-11	Wild_Type_non_treated	Slc25a33
Srrm1	4.72736e-15	0.150658	0.608	0.676	8.7669e-11	Wild_Type_non_treated	Srrm1
Dennd1a	4.84064e-15	0.184646	0.37	0.345	8.97697e-11	Wild_Type_non_treated	Dennd1a
Rhpn2	5.37893e-15	0.192846	0.414	0.378	9.97523e-11	Wild_Type_non_treated	Rhpn2
Crb1	5.42662e-15	0.256462	0.812	0.797	1.00637e-10	Wild_Type_non_treated	Crb1
5031425E22Rik	5.95256e-15	0.174268	0.322	0.33	1.1039e-10	Wild_Type_non_treated	5031425E22Rik
Tmpo	5.95513e-15	0.184032	0.444	0.43	1.10438e-10	Wild_Type_non_treated	Tmpo
Pdcd4	6.32522e-15	0.167285	0.918	0.933	1.17301e-10	Wild_Type_non_treated	Pdcd4
Vegfa	6.47789e-15	0.389059	0.596	0.478	1.20132e-10	Wild_Type_non_treated	Vegfa
Msi2	6.63347e-15	0.190841	0.774	0.821	1.23018e-10	Wild_Type_non_treated	Msi2
Lpar1	6.71655e-15	0.167594	0.154	0.099	1.24558e-10	Wild_Type_non_treated	Lpar1
Cd47	6.88521e-15	0.156773	0.598	0.629	1.27686e-10	Wild_Type_non_treated	Cd47
Dusp11	7.11655e-15	0.11058	0.398	0.453	1.31976e-10	Wild_Type_non_treated	Dusp11
Ktn1	8.66677e-15	0.167132	0.66	0.697	1.60725e-10	Wild_Type_non_treated	Ktn1
mt-Nd3	8.94034e-15	0.130865	0.898	0.992	1.65799e-10	Wild_Type_non_treated	mt-Nd3
3110056K07Rik	1.06663e-14	0.161069	0.328	0.312	1.97806e-10	Wild_Type_non_treated	3110056K07Rik
Slc38a2	1.07086e-14	0.249169	0.498	0.453	1.98591e-10	Wild_Type_non_treated	Slc38a2
Casd1	1.10327e-14	0.13349	0.216	0.212	2.04602e-10	Wild_Type_non_treated	Casd1
Dync1li2	1.11263e-14	0.155561	0.396	0.384	2.06338e-10	Wild_Type_non_treated	Dync1li2
Krit1	1.15113e-14	0.206664	0.472	0.443	2.13478e-10	Wild_Type_non_treated	Krit1
Crot	1.18791e-14	0.230123	0.86	0.894	2.20299e-10	Wild_Type_non_treated	Crot
Vipr2	1.23409e-14	0.193756	0.202	0.11	2.28861e-10	Wild_Type_non_treated	Vipr2
Ralgps2	1.43922e-14	0.148064	0.514	0.527	2.66903e-10	Wild_Type_non_treated	Ralgps2
Krba1	1.47013e-14	0.159906	0.26	0.221	2.72635e-10	Wild_Type_non_treated	Krba1
Unc5c	1.57846e-14	0.163586	0.476	0.486	2.92725e-10	Wild_Type_non_treated	Unc5c
Ctbs	1.71177e-14	0.188361	0.244	0.198	3.17448e-10	Wild_Type_non_treated	Ctbs
Odf2l	2.04903e-14	0.143818	0.278	0.276	3.79993e-10	Wild_Type_non_treated	Odf2l
Mapre2	2.3192e-14	0.145101	0.214	0.194	4.30096e-10	Wild_Type_non_treated	Mapre2
Sh3gl1	2.39584e-14	0.0401835	0.16	0.225	4.44308e-10	Wild_Type_non_treated	Sh3gl1
Caskin1	2.52909e-14	0.249336	0.388	0.306	4.6902e-10	Wild_Type_non_treated	Caskin1
Dab1	2.65194e-14	0.210731	0.54	0.503	4.91802e-10	Wild_Type_non_treated	Dab1
Trib2	2.69263e-14	0.199803	0.262	0.193	4.99348e-10	Wild_Type_non_treated	Trib2
Dhrs7	2.75095e-14	0.195498	0.662	0.66	5.10164e-10	Wild_Type_non_treated	Dhrs7
Rufy3	2.85811e-14	0.143642	0.412	0.423	5.30037e-10	Wild_Type_non_treated	Rufy3
Ecpas	2.86435e-14	0.112889	0.294	0.317	5.31194e-10	Wild_Type_non_treated	Ecpas
Cspp1	3.03514e-14	0.192174	0.364	0.354	5.62867e-10	Wild_Type_non_treated	Cspp1
Setd7	3.10994e-14	0.168527	0.394	0.409	5.76739e-10	Wild_Type_non_treated	Setd7
Csrp1	3.11087e-14	0.195059	0.438	0.379	5.76912e-10	Wild_Type_non_treated	Csrp1
Atp6ap2	3.43913e-14	0.173187	0.574	0.596	6.37787e-10	Wild_Type_non_treated	Atp6ap2
Gprasp1	3.66931e-14	0.125728	0.292	0.317	6.80474e-10	Wild_Type_non_treated	Gprasp1
Gstm5	3.72143e-14	0.195878	0.916	0.969	6.90138e-10	Wild_Type_non_treated	Gstm5
Pcp4	4.0126e-14	0.19292	0.196	0.094	7.44136e-10	Wild_Type_non_treated	Pcp4
Tut4	4.18444e-14	0.112663	0.514	0.584	7.76004e-10	Wild_Type_non_treated	Tut4
Cav1	4.19316e-14	0.210411	0.862	0.863	7.77621e-10	Wild_Type_non_treated	Cav1
Guf1	4.32229e-14	0.191642	0.402	0.391	8.01569e-10	Wild_Type_non_treated	Guf1
Mtf2	5.05482e-14	0.0360506	0.154	0.224	9.37416e-10	Wild_Type_non_treated	Mtf2
Itm2a	6.37793e-14	0.183655	0.242	0.23	1.18279e-09	Wild_Type_non_treated	Itm2a
Plppr5	6.46763e-14	0.123271	0.12	0.077	1.19942e-09	Wild_Type_non_treated	Plppr5
Megf9	6.49436e-14	0.172494	0.39	0.379	1.20438e-09	Wild_Type_non_treated	Megf9
C630043F03Rik	7.51485e-14	0.143179	0.222	0.197	1.39363e-09	Wild_Type_non_treated	C630043F03Rik
Srpk2	7.52688e-14	0.17145	0.584	0.61	1.39586e-09	Wild_Type_non_treated	Srpk2
Mpc1	7.65035e-14	0.190165	0.732	0.742	1.41876e-09	Wild_Type_non_treated	Mpc1
Clasp2	7.67313e-14	0.138343	0.388	0.418	1.42298e-09	Wild_Type_non_treated	Clasp2
Creg2	7.7328e-14	0.152139	0.262	0.24	1.43405e-09	Wild_Type_non_treated	Creg2
Kansl1l	7.86585e-14	0.153545	0.274	0.247	1.45872e-09	Wild_Type_non_treated	Kansl1l
Dnajb6	1.06471e-13	0.145163	0.642	0.686	1.97451e-09	Wild_Type_non_treated	Dnajb6
Clmn	1.09447e-13	0.162175	0.224	0.174	2.02969e-09	Wild_Type_non_treated	Clmn
Tecr	1.20196e-13	0.167248	0.814	0.863	2.22903e-09	Wild_Type_non_treated	Tecr
Snhg11	1.22419e-13	0.151014	0.106	0.029	2.27027e-09	Wild_Type_non_treated	Snhg11
Rbm4b	1.30104e-13	0.176445	0.352	0.335	2.41279e-09	Wild_Type_non_treated	Rbm4b
Enah	1.36142e-13	0.169119	0.596	0.631	2.52476e-09	Wild_Type_non_treated	Enah
Ssbp2	1.42051e-13	0.213105	0.724	0.745	2.63433e-09	Wild_Type_non_treated	Ssbp2
Nectin3	1.44109e-13	0.177706	0.598	0.629	2.67251e-09	Wild_Type_non_treated	Nectin3
Dkk3	1.56035e-13	0.173011	0.992	0.996	2.89367e-09	Wild_Type_non_treated	Dkk3
Tmem65	1.62788e-13	0.0875281	0.184	0.204	3.0189e-09	Wild_Type_non_treated	Tmem65
Fchsd2	1.65705e-13	0.0885612	0.184	0.211	3.07301e-09	Wild_Type_non_treated	Fchsd2
Npc1	1.76226e-13	0.155246	0.278	0.263	3.26811e-09	Wild_Type_non_treated	Npc1
Galnt18	1.85845e-13	0.150389	0.278	0.25	3.4465e-09	Wild_Type_non_treated	Galnt18
Pdhb	1.91642e-13	0.161596	0.41	0.423	3.554e-09	Wild_Type_non_treated	Pdhb
Tob2	2.02603e-13	0.170943	0.544	0.577	3.75727e-09	Wild_Type_non_treated	Tob2
4930402H24Rik	2.06376e-13	0.185025	0.334	0.328	3.82725e-09	Wild_Type_non_treated	4930402H24Rik
Deptor	2.14922e-13	0.158267	0.374	0.412	3.98573e-09	Wild_Type_non_treated	Deptor
Foxn3	2.15282e-13	0.132206	0.422	0.461	3.99241e-09	Wild_Type_non_treated	Foxn3
Zdhhc17	2.27904e-13	0.120216	0.25	0.265	4.22648e-09	Wild_Type_non_treated	Zdhhc17
Kcnab2	2.86608e-13	0.169917	0.164	0.098	5.31514e-09	Wild_Type_non_treated	Kcnab2
Pdlim5	2.89476e-13	0.133281	0.518	0.559	5.36832e-09	Wild_Type_non_treated	Pdlim5
Ankrd12	2.99515e-13	0.174305	0.666	0.71	5.55451e-09	Wild_Type_non_treated	Ankrd12
Crim1	3.04281e-13	0.20871	0.65	0.662	5.64289e-09	Wild_Type_non_treated	Crim1
Rorb	3.16389e-13	0.207118	0.964	0.979	5.86743e-09	Wild_Type_non_treated	Rorb
Slc35a2	3.19895e-13	0.132065	0.206	0.189	5.93245e-09	Wild_Type_non_treated	Slc35a2
Bmp3	3.35711e-13	0.230588	0.534	0.519	6.22576e-09	Wild_Type_non_treated	Bmp3
Dner	3.37429e-13	0.140623	0.114	0.043	6.25763e-09	Wild_Type_non_treated	Dner
Atp6v0d1	3.59725e-13	0.125203	0.442	0.48	6.6711e-09	Wild_Type_non_treated	Atp6v0d1
Glul	3.62392e-13	0.250333	1	0.999	6.72056e-09	Wild_Type_non_treated	Glul
Micu1	3.98857e-13	0.181631	0.446	0.407	7.3968e-09	Wild_Type_non_treated	Micu1
Peg3	4.34393e-13	0.211167	0.342	0.293	8.05582e-09	Wild_Type_non_treated	Peg3
Zfp398	4.4039e-13	0.132265	0.206	0.205	8.16704e-09	Wild_Type_non_treated	Zfp398
Etnk1	4.42624e-13	0.140517	0.542	0.597	8.20846e-09	Wild_Type_non_treated	Etnk1
Tmx3	4.52822e-13	0.197072	0.452	0.438	8.39758e-09	Wild_Type_non_treated	Tmx3
Creb3l2	4.88742e-13	0.171315	0.676	0.729	9.06372e-09	Wild_Type_non_treated	Creb3l2
Bhlhe41	5.01809e-13	0.252756	0.446	0.361	9.30604e-09	Wild_Type_non_treated	Bhlhe41
Memo1	5.2495e-13	0.111859	0.226	0.235	9.73519e-09	Wild_Type_non_treated	Memo1
Sema6a	5.94669e-13	0.209334	0.364	0.305	1.10281e-08	Wild_Type_non_treated	Sema6a
Epn1	7.10695e-13	0.0717364	0.306	0.358	1.31798e-08	Wild_Type_non_treated	Epn1
Ttc12	7.32408e-13	0.148689	0.22	0.191	1.35825e-08	Wild_Type_non_treated	Ttc12
Cacna2d2	7.77756e-13	0.193837	0.25	0.161	1.44235e-08	Wild_Type_non_treated	Cacna2d2
Rgcc	8.00632e-13	0.290049	0.478	0.356	1.48477e-08	Wild_Type_non_treated	Rgcc
Dhx30	8.08306e-13	0.0939853	0.286	0.319	1.499e-08	Wild_Type_non_treated	Dhx30
Mapt	8.41669e-13	0.214474	0.428	0.383	1.56088e-08	Wild_Type_non_treated	Mapt
Hnrnpa3	8.50348e-13	0.124437	0.714	0.772	1.57697e-08	Wild_Type_non_treated	Hnrnpa3
Zfp30	8.69613e-13	0.120104	0.208	0.218	1.6127e-08	Wild_Type_non_treated	Zfp30
Pax6	8.79806e-13	0.240418	0.962	0.972	1.6316e-08	Wild_Type_non_treated	Pax6
Zfp329	9.12087e-13	0.147535	0.32	0.295	1.69146e-08	Wild_Type_non_treated	Zfp329
Srek1	9.72863e-13	0.107716	0.378	0.444	1.80417e-08	Wild_Type_non_treated	Srek1
Mbnl1	9.77354e-13	0.0334216	0.212	0.32	1.8125e-08	Wild_Type_non_treated	Mbnl1
Smu1	1.0012e-12	0.0715433	0.298	0.367	1.85672e-08	Wild_Type_non_treated	Smu1
Tspan13	1.00315e-12	0.13628	0.624	0.662	1.86034e-08	Wild_Type_non_treated	Tspan13
Lmo4	1.03799e-12	0.158797	0.53	0.543	1.92494e-08	Wild_Type_non_treated	Lmo4
Cables1	1.14462e-12	0.181797	0.222	0.139	2.1227e-08	Wild_Type_non_treated	Cables1
Ddit4l	1.28929e-12	0.175277	0.196	0.131	2.39099e-08	Wild_Type_non_treated	Ddit4l
Prpf39	1.34233e-12	0.0969279	0.244	0.272	2.48935e-08	Wild_Type_non_treated	Prpf39
Gtpbp2	1.41063e-12	0.10805	0.288	0.322	2.61601e-08	Wild_Type_non_treated	Gtpbp2
Ext2	1.43062e-12	0.0600985	0.132	0.156	2.65309e-08	Wild_Type_non_treated	Ext2
Ints6	1.47885e-12	0.0434409	0.164	0.235	2.74252e-08	Wild_Type_non_treated	Ints6
Slc22a17	1.50348e-12	0.193565	0.572	0.554	2.7882e-08	Wild_Type_non_treated	Slc22a17
Adgrb2	1.5037e-12	0.144829	0.174	0.129	2.78861e-08	Wild_Type_non_treated	Adgrb2
Neto2	1.53868e-12	0.213586	0.228	0.132	2.85348e-08	Wild_Type_non_treated	Neto2
Stox2	1.55131e-12	0.154108	0.456	0.477	2.87691e-08	Wild_Type_non_treated	Stox2
Sgip1	1.6608e-12	0.170265	0.414	0.41	3.07996e-08	Wild_Type_non_treated	Sgip1
Hnrnpr	1.68169e-12	0.158146	0.604	0.637	3.11868e-08	Wild_Type_non_treated	Hnrnpr
Fam107a	1.75068e-12	0.202748	0.244	0.18	3.24664e-08	Wild_Type_non_treated	Fam107a
Cnot3	1.75195e-12	0.136529	0.44	0.467	3.24899e-08	Wild_Type_non_treated	Cnot3
Rnmt	1.8923e-12	0.0955635	0.188	0.195	3.50928e-08	Wild_Type_non_treated	Rnmt
Slc6a6	1.89439e-12	0.167086	0.524	0.493	3.51315e-08	Wild_Type_non_treated	Slc6a6
Cdk17	1.99011e-12	0.179173	0.412	0.378	3.69066e-08	Wild_Type_non_treated	Cdk17
2900026A02Rik	2.01324e-12	0.130059	0.484	0.561	3.73356e-08	Wild_Type_non_treated	2900026A02Rik
Chordc1	2.02474e-12	0.0585617	0.286	0.366	3.75488e-08	Wild_Type_non_treated	Chordc1
Atp6v0b	2.038e-12	0.171197	0.84	0.868	3.77946e-08	Wild_Type_non_treated	Atp6v0b
Pnn	2.12472e-12	0.145581	0.53	0.572	3.94029e-08	Wild_Type_non_treated	Pnn
Qrfpr	2.13103e-12	0.217485	0.488	0.433	3.95199e-08	Wild_Type_non_treated	Qrfpr
Nr2c2	2.45581e-12	0.0925188	0.276	0.313	4.5543e-08	Wild_Type_non_treated	Nr2c2
Meis1	2.53751e-12	0.130493	0.346	0.359	4.70581e-08	Wild_Type_non_treated	Meis1
Pan3	2.57034e-12	0.155547	0.33	0.338	4.7667e-08	Wild_Type_non_treated	Pan3
Tm9sf3	2.5925e-12	0.142147	0.738	0.798	4.80779e-08	Wild_Type_non_treated	Tm9sf3
Greb1	2.67997e-12	0.205148	0.502	0.476	4.97e-08	Wild_Type_non_treated	Greb1
Zfp148	2.68024e-12	0.0758523	0.396	0.473	4.97051e-08	Wild_Type_non_treated	Zfp148
Mir124-2hg	2.77575e-12	0.211879	0.294	0.236	5.14763e-08	Wild_Type_non_treated	Mir124-2hg
Cadps	2.80421e-12	0.207811	0.234	0.177	5.2004e-08	Wild_Type_non_treated	Cadps
Slc12a6	2.91385e-12	0.0974598	0.264	0.295	5.40373e-08	Wild_Type_non_treated	Slc12a6
Cndp2	2.94264e-12	0.0284679	0.17	0.233	5.45712e-08	Wild_Type_non_treated	Cndp2
Nktr	3.10887e-12	0.16661	0.556	0.587	5.7654e-08	Wild_Type_non_treated	Nktr
Tmem80	3.16878e-12	0.123215	0.27	0.277	5.87651e-08	Wild_Type_non_treated	Tmem80
Clk1	3.35511e-12	0.135879	0.686	0.756	6.22204e-08	Wild_Type_non_treated	Clk1
Enpp5	3.44463e-12	0.154245	0.418	0.391	6.38806e-08	Wild_Type_non_treated	Enpp5
Abhd18	3.45966e-12	0.120507	0.172	0.145	6.41594e-08	Wild_Type_non_treated	Abhd18
Sec61a2	3.57587e-12	0.118925	0.192	0.178	6.63145e-08	Wild_Type_non_treated	Sec61a2
Gca	3.64312e-12	0.176574	0.312	0.25	6.75617e-08	Wild_Type_non_treated	Gca
Dpm1	3.76202e-12	0.163831	0.652	0.681	6.97666e-08	Wild_Type_non_treated	Dpm1
Mdm4	3.97986e-12	0.168277	0.286	0.253	7.38065e-08	Wild_Type_non_treated	Mdm4
Riok3	4.12846e-12	0.0949634	0.25	0.28	7.65623e-08	Wild_Type_non_treated	Riok3
Btg1	4.1581e-12	0.210638	0.87	0.906	7.71119e-08	Wild_Type_non_treated	Btg1
Bves	4.40898e-12	0.1357	0.35	0.365	8.17646e-08	Wild_Type_non_treated	Bves
Unc13b	4.62364e-12	0.144456	0.236	0.215	8.57453e-08	Wild_Type_non_treated	Unc13b
Xpr1	4.63106e-12	0.161253	0.624	0.683	8.5883e-08	Wild_Type_non_treated	Xpr1
Pcmt1	4.73961e-12	0.159897	0.536	0.557	8.7896e-08	Wild_Type_non_treated	Pcmt1
Rnf145	4.76752e-12	0.112341	0.238	0.248	8.84136e-08	Wild_Type_non_treated	Rnf145
Sept8	4.80718e-12	0.151886	0.612	0.655	8.91492e-08	Wild_Type_non_treated	Sept8
Tmem245	5.08212e-12	0.0988434	0.262	0.298	9.42479e-08	Wild_Type_non_treated	Tmem245
Sft2d1	5.0969e-12	0.0722399	0.13	0.127	9.45221e-08	Wild_Type_non_treated	Sft2d1
Gpbp1	5.23532e-12	0.0955635	0.548	0.626	9.7089e-08	Wild_Type_non_treated	Gpbp1
Cyp2d22	5.25414e-12	0.184444	0.544	0.572	9.7438e-08	Wild_Type_non_treated	Cyp2d22
Myo6	5.27986e-12	0.181151	0.832	0.861	9.7915e-08	Wild_Type_non_treated	Myo6
Atad2b	5.43921e-12	0.0539257	0.248	0.316	1.0087e-07	Wild_Type_non_treated	Atad2b
Gm45051	5.83113e-12	0.170466	0.176	0.102	1.08138e-07	Wild_Type_non_treated	Gm45051
Pou2f1	5.95909e-12	0.121245	0.232	0.217	1.10511e-07	Wild_Type_non_treated	Pou2f1
Clcn4	6.23687e-12	0.104663	0.372	0.434	1.15663e-07	Wild_Type_non_treated	Clcn4
Adgra2	6.33079e-12	0.123527	0.356	0.391	1.17404e-07	Wild_Type_non_treated	Adgra2
Qk	6.85748e-12	0.162918	0.834	0.876	1.27172e-07	Wild_Type_non_treated	Qk
Plekha1	7.08534e-12	0.11104	0.366	0.42	1.31398e-07	Wild_Type_non_treated	Plekha1
Hibch	7.17685e-12	0.093099	0.22	0.232	1.33095e-07	Wild_Type_non_treated	Hibch
Lsm3	7.23405e-12	0.0773659	0.278	0.34	1.34156e-07	Wild_Type_non_treated	Lsm3
Ubl3	7.26624e-12	0.122663	0.576	0.607	1.34752e-07	Wild_Type_non_treated	Ubl3
Itsn2	7.45627e-12	0.0713364	0.196	0.249	1.38277e-07	Wild_Type_non_treated	Itsn2
Calb2	7.60204e-12	0.0890883	0.052	0.005	1.4098e-07	Wild_Type_non_treated	Calb2
Cep57	7.61527e-12	0.00959682	0.142	0.217	1.41225e-07	Wild_Type_non_treated	Cep57
Nudcd3	7.92937e-12	0.139999	0.472	0.492	1.4705e-07	Wild_Type_non_treated	Nudcd3
Zkscan3	8.64132e-12	0.0727355	0.298	0.355	1.60253e-07	Wild_Type_non_treated	Zkscan3
Srcap	9.01386e-12	0.0709388	0.22	0.273	1.67162e-07	Wild_Type_non_treated	Srcap
Mtch2	9.15696e-12	0.0351305	0.306	0.406	1.69816e-07	Wild_Type_non_treated	Mtch2
Ncapd3	9.41872e-12	0.12828	0.168	0.141	1.7467e-07	Wild_Type_non_treated	Ncapd3
Ppp3ca	9.67813e-12	0.189072	0.902	0.943	1.79481e-07	Wild_Type_non_treated	Ppp3ca
Nae1	9.8399e-12	0.109368	0.33	0.346	1.82481e-07	Wild_Type_non_treated	Nae1
Reep3	1.01725e-11	0.129859	0.398	0.423	1.8865e-07	Wild_Type_non_treated	Reep3
Cbll1	1.02553e-11	0.0905698	0.184	0.201	1.90185e-07	Wild_Type_non_treated	Cbll1
Tom1l2	1.05009e-11	0.0771797	0.276	0.317	1.94739e-07	Wild_Type_non_treated	Tom1l2
Cnot1	1.07443e-11	0.0601589	0.204	0.249	1.99253e-07	Wild_Type_non_treated	Cnot1
Tm9sf2	1.07784e-11	0.152256	0.546	0.581	1.99885e-07	Wild_Type_non_treated	Tm9sf2
Lrig3	1.10664e-11	0.172381	0.23	0.199	2.05227e-07	Wild_Type_non_treated	Lrig3
Cog6	1.12958e-11	0.090525	0.156	0.148	2.09481e-07	Wild_Type_non_treated	Cog6
Fkbp11	1.13084e-11	0.171581	0.39	0.393	2.09714e-07	Wild_Type_non_treated	Fkbp11
Ubap2l	1.13136e-11	0.113309	0.492	0.548	2.0981e-07	Wild_Type_non_treated	Ubap2l
Lgr4	1.16849e-11	0.0760436	0.294	0.345	2.16697e-07	Wild_Type_non_treated	Lgr4
Rnf130	1.20977e-11	0.084339	0.28	0.315	2.24351e-07	Wild_Type_non_treated	Rnf130
Gpr107	1.26203e-11	0.101913	0.216	0.217	2.34044e-07	Wild_Type_non_treated	Gpr107
Tmco1	1.26291e-11	0.141819	0.682	0.736	2.34207e-07	Wild_Type_non_treated	Tmco1
Phf14	1.26463e-11	0.108385	0.382	0.426	2.34525e-07	Wild_Type_non_treated	Phf14
Cd2bp2	1.2674e-11	0.00179588	0.102	0.163	2.35039e-07	Wild_Type_non_treated	Cd2bp2
Lamtor3	1.2814e-11	0.0935858	0.412	0.469	2.37635e-07	Wild_Type_non_treated	Lamtor3
Stk38	1.31585e-11	0.100064	0.378	0.41	2.44024e-07	Wild_Type_non_treated	Stk38
Rlbp1	1.33932e-11	0.211103	0.988	0.995	2.48377e-07	Wild_Type_non_treated	Rlbp1
Gpatch11	1.43761e-11	0.0650177	0.336	0.413	2.66604e-07	Wild_Type_non_treated	Gpatch11
Gt(ROSA)26Sor	1.45402e-11	0.195569	0.506	0.481	2.69647e-07	Wild_Type_non_treated	Gt(ROSA)26Sor
Rdh10	1.45445e-11	0.129371	0.696	0.745	2.69729e-07	Wild_Type_non_treated	Rdh10
1500015A07Rik	1.46899e-11	0.11672	0.102	0.059	2.72424e-07	Wild_Type_non_treated	1500015A07Rik
Fkbp5	1.49602e-11	0.152211	0.234	0.199	2.77437e-07	Wild_Type_non_treated	Fkbp5
Mcc	1.518e-11	0.0491323	0.23	0.282	2.81512e-07	Wild_Type_non_treated	Mcc
Usp4	1.56502e-11	0.032885	0.17	0.231	2.90234e-07	Wild_Type_non_treated	Usp4
Cdk6	1.5857e-11	0.0732892	0.132	0.149	2.94068e-07	Wild_Type_non_treated	Cdk6
Prr5	1.67065e-11	0.156327	0.252	0.2	3.09822e-07	Wild_Type_non_treated	Prr5
Fam169a	1.88015e-11	0.200352	0.87	0.896	3.48674e-07	Wild_Type_non_treated	Fam169a
Stx16	1.93469e-11	0.110697	0.276	0.282	3.58789e-07	Wild_Type_non_treated	Stx16
Serinc3	1.96151e-11	0.127284	0.342	0.343	3.63761e-07	Wild_Type_non_treated	Serinc3
Lman2	1.99026e-11	0.0443683	0.244	0.328	3.69094e-07	Wild_Type_non_treated	Lman2
Gabbr1	2.01746e-11	0.128492	0.272	0.254	3.74138e-07	Wild_Type_non_treated	Gabbr1
Dhx8	2.06183e-11	0.0736767	0.178	0.198	3.82367e-07	Wild_Type_non_treated	Dhx8
Sms	2.06417e-11	0.170156	0.638	0.681	3.828e-07	Wild_Type_non_treated	Sms
BC005561	2.15005e-11	0.125697	0.354	0.384	3.98727e-07	Wild_Type_non_treated	BC005561
Pitpnc1	2.26948e-11	0.129001	0.42	0.441	4.20875e-07	Wild_Type_non_treated	Pitpnc1
Cops2	2.28267e-11	0.090745	0.266	0.285	4.2332e-07	Wild_Type_non_treated	Cops2
Gls	2.32435e-11	0.0556417	0.246	0.309	4.31051e-07	Wild_Type_non_treated	Gls
Fam98a	2.3649e-11	0.0991476	0.24	0.247	4.3857e-07	Wild_Type_non_treated	Fam98a
Casc3	2.39345e-11	0.0709241	0.214	0.256	4.43865e-07	Wild_Type_non_treated	Casc3
Tyw1	2.40895e-11	0.0641156	0.11	0.113	4.46739e-07	Wild_Type_non_treated	Tyw1
Rbm33	2.42565e-11	0.0858908	0.208	0.229	4.49837e-07	Wild_Type_non_treated	Rbm33
Slx1b	2.42696e-11	0.0643765	0.124	0.139	4.50079e-07	Wild_Type_non_treated	Slx1b
Tmem30a	2.45574e-11	0.137954	0.452	0.458	4.55417e-07	Wild_Type_non_treated	Tmem30a
Fam76a	2.4584e-11	0.0530604	0.282	0.356	4.55911e-07	Wild_Type_non_treated	Fam76a
Actr8	2.52125e-11	0.0654068	0.146	0.16	4.67567e-07	Wild_Type_non_treated	Actr8
Rfx7	2.53456e-11	0.0694158	0.184	0.221	4.70034e-07	Wild_Type_non_treated	Rfx7
Trim41	2.56631e-11	0.0293725	0.158	0.212	4.75922e-07	Wild_Type_non_treated	Trim41
Insr	2.57243e-11	0.0865302	0.332	0.379	4.77057e-07	Wild_Type_non_treated	Insr
Gm49708	2.57518e-11	0.175184	0.246	0.23	4.77568e-07	Wild_Type_non_treated	Gm49708
Ikbip	2.71693e-11	0.162849	0.49	0.497	5.03854e-07	Wild_Type_non_treated	Ikbip
Tmem128	2.79308e-11	0.144542	0.4	0.419	5.17977e-07	Wild_Type_non_treated	Tmem128
Lpp	2.8987e-11	0.132089	0.346	0.371	5.37564e-07	Wild_Type_non_treated	Lpp
4930509H03Rik	2.90442e-11	0.139108	0.118	0.058	5.38625e-07	Wild_Type_non_treated	4930509H03Rik
Wdr48	3.0853e-11	0.0839735	0.19	0.21	5.72169e-07	Wild_Type_non_treated	Wdr48
Calu	3.10098e-11	0.105591	0.462	0.52	5.75078e-07	Wild_Type_non_treated	Calu
Cse1l	3.2245e-11	0.0646905	0.15	0.176	5.97984e-07	Wild_Type_non_treated	Cse1l
Dennd5b	3.28818e-11	0.14528	0.194	0.152	6.09793e-07	Wild_Type_non_treated	Dennd5b
Dhrs7b	3.46764e-11	0.0510984	0.214	0.264	6.43074e-07	Wild_Type_non_treated	Dhrs7b
Med4	3.56923e-11	0.119709	0.31	0.306	6.61913e-07	Wild_Type_non_treated	Med4
Csad	3.63781e-11	0.0804585	0.28	0.328	6.74631e-07	Wild_Type_non_treated	Csad
Itfg1	3.82264e-11	0.106792	0.29	0.309	7.08909e-07	Wild_Type_non_treated	Itfg1
Ddx17	3.85639e-11	0.155285	0.678	0.689	7.15167e-07	Wild_Type_non_treated	Ddx17
Mir100hg	3.94264e-11	0.194162	0.54	0.571	7.31163e-07	Wild_Type_non_treated	Mir100hg
Omg	4.00591e-11	0.186003	0.264	0.198	7.42897e-07	Wild_Type_non_treated	Omg
Pclo	4.23723e-11	0.0846307	0.116	0.121	7.85794e-07	Wild_Type_non_treated	Pclo
Eva1c	4.29818e-11	0.133274	0.218	0.191	7.97097e-07	Wild_Type_non_treated	Eva1c
Dnajb14	4.33923e-11	0.106137	0.404	0.454	8.0471e-07	Wild_Type_non_treated	Dnajb14
Ccdc77	4.70825e-11	0.1005	0.172	0.17	8.73144e-07	Wild_Type_non_treated	Ccdc77
Akap7	4.80224e-11	0.176168	0.312	0.262	8.90575e-07	Wild_Type_non_treated	Akap7
Picalm	4.94706e-11	0.0847524	0.346	0.404	9.17432e-07	Wild_Type_non_treated	Picalm
Ints12	4.94772e-11	0.01066	0.074	0.118	9.17554e-07	Wild_Type_non_treated	Ints12
Apc	4.95207e-11	0.0811032	0.28	0.322	9.18361e-07	Wild_Type_non_treated	Apc
Acaa2	5.05991e-11	0.136856	0.63	0.692	9.38361e-07	Wild_Type_non_treated	Acaa2
Ahcyl1	5.06958e-11	0.118134	0.474	0.517	9.40153e-07	Wild_Type_non_treated	Ahcyl1
Tardbp	5.15965e-11	0.130057	0.432	0.455	9.56857e-07	Wild_Type_non_treated	Tardbp
Mapk8	5.21929e-11	0.0900652	0.136	0.12	9.67917e-07	Wild_Type_non_treated	Mapk8
Kifap3	5.32024e-11	0.113824	0.402	0.408	9.86638e-07	Wild_Type_non_treated	Kifap3
Vbp1	5.3818e-11	0.0975432	0.382	0.426	9.98054e-07	Wild_Type_non_treated	Vbp1
Sppl3	5.48373e-11	0.0622436	0.15	0.178	1.01696e-06	Wild_Type_non_treated	Sppl3
Plod2	5.72375e-11	0.160039	0.36	0.374	1.06147e-06	Wild_Type_non_treated	Plod2
Capn7	5.86016e-11	0.0975698	0.166	0.174	1.08677e-06	Wild_Type_non_treated	Capn7
Lars	5.95934e-11	0.0546245	0.246	0.31	1.10516e-06	Wild_Type_non_treated	Lars
Adamts18	6.24985e-11	0.159907	0.276	0.253	1.15903e-06	Wild_Type_non_treated	Adamts18
Ssr1	6.33584e-11	0.117195	0.456	0.505	1.17498e-06	Wild_Type_non_treated	Ssr1
Vapb	6.52861e-11	0.0335899	0.294	0.385	1.21073e-06	Wild_Type_non_treated	Vapb
Cd27	6.7326e-11	0.120037	0.098	0.055	1.24856e-06	Wild_Type_non_treated	Cd27
Hmgcr	6.77554e-11	0.125978	0.356	0.378	1.25652e-06	Wild_Type_non_treated	Hmgcr
Herc2	6.89648e-11	0.0253373	0.188	0.258	1.27895e-06	Wild_Type_non_treated	Herc2
Ppp6r3	7.25026e-11	0.0952045	0.26	0.286	1.34456e-06	Wild_Type_non_treated	Ppp6r3
Srp72	7.26757e-11	0.0877007	0.32	0.361	1.34777e-06	Wild_Type_non_treated	Srp72
Eml5	7.34724e-11	0.0901242	0.18	0.186	1.36255e-06	Wild_Type_non_treated	Eml5
Cdk13	7.5192e-11	0.0571941	0.214	0.266	1.39444e-06	Wild_Type_non_treated	Cdk13
Cers6	7.70606e-11	0.179615	0.486	0.471	1.42909e-06	Wild_Type_non_treated	Cers6
Ngfr	7.73888e-11	0.184618	0.332	0.302	1.43518e-06	Wild_Type_non_treated	Ngfr
Pggt1b	7.97144e-11	0.128003	0.214	0.191	1.4783e-06	Wild_Type_non_treated	Pggt1b
Wnk2	8.10314e-11	0.127903	0.266	0.247	1.50273e-06	Wild_Type_non_treated	Wnk2
Ikzf5	8.10589e-11	0.114826	0.27	0.274	1.50324e-06	Wild_Type_non_treated	Ikzf5
Uimc1	8.77255e-11	0.0711212	0.132	0.157	1.62687e-06	Wild_Type_non_treated	Uimc1
Notch2	8.84415e-11	0.0737961	0.296	0.355	1.64015e-06	Wild_Type_non_treated	Notch2
Tmem131	9.66275e-11	0.121114	0.27	0.267	1.79196e-06	Wild_Type_non_treated	Tmem131
Trps1	9.91809e-11	0.0565102	0.138	0.178	1.83931e-06	Wild_Type_non_treated	Trps1
Pon2	9.9436e-11	0.206236	0.914	0.946	1.84404e-06	Wild_Type_non_treated	Pon2
Cog5	1.0391e-10	0.0676215	0.138	0.151	1.92701e-06	Wild_Type_non_treated	Cog5
Tmem70	1.05597e-10	0.136311	0.346	0.327	1.9583e-06	Wild_Type_non_treated	Tmem70
Atp6v1c1	1.08137e-10	0.0530655	0.248	0.294	2.0054e-06	Wild_Type_non_treated	Atp6v1c1
Slc38a9	1.08487e-10	0.119776	0.228	0.221	2.0119e-06	Wild_Type_non_treated	Slc38a9
Larp4b	1.08509e-10	0.0489972	0.474	0.594	2.01229e-06	Wild_Type_non_treated	Larp4b
Mecp2	1.08671e-10	0.117213	0.358	0.36	2.0153e-06	Wild_Type_non_treated	Mecp2
Ahr	1.12346e-10	0.150802	0.184	0.123	2.08346e-06	Wild_Type_non_treated	Ahr
Ctsf	1.12359e-10	0.197183	0.604	0.584	2.08369e-06	Wild_Type_non_treated	Ctsf
Acadl	1.13013e-10	0.105548	0.544	0.608	2.09582e-06	Wild_Type_non_treated	Acadl
Nrarp	1.21785e-10	0.153488	0.224	0.193	2.25851e-06	Wild_Type_non_treated	Nrarp
Dctn4	1.24378e-10	0.092909	0.428	0.493	2.30659e-06	Wild_Type_non_treated	Dctn4
Gmps	1.26348e-10	0.051121	0.364	0.453	2.34313e-06	Wild_Type_non_treated	Gmps
Rab9	1.2715e-10	0.134146	0.506	0.545	2.358e-06	Wild_Type_non_treated	Rab9
Clstn1	1.30717e-10	0.199043	0.814	0.844	2.42414e-06	Wild_Type_non_treated	Clstn1
Mthfd2l	1.31215e-10	0.204183	0.58	0.566	2.43338e-06	Wild_Type_non_treated	Mthfd2l
Acot11	1.32023e-10	0.107499	0.28	0.299	2.44836e-06	Wild_Type_non_treated	Acot11
Tmem59	1.37658e-10	0.187974	0.952	0.965	2.55287e-06	Wild_Type_non_treated	Tmem59
Snupn	1.41656e-10	0.0608087	0.152	0.178	2.627e-06	Wild_Type_non_treated	Snupn
Pet100	1.42873e-10	0.031847	0.33	0.429	2.64959e-06	Wild_Type_non_treated	Pet100
Fam173a	1.45773e-10	0.126003	0.42	0.461	2.70336e-06	Wild_Type_non_treated	Fam173a
Pick1	1.46589e-10	0.0892672	0.174	0.178	2.7185e-06	Wild_Type_non_treated	Pick1
Med8	1.47988e-10	0.00955794	0.2	0.287	2.74444e-06	Wild_Type_non_treated	Med8
Sclt1	1.54686e-10	0.0693527	0.124	0.148	2.86866e-06	Wild_Type_non_treated	Sclt1
Cklf	1.56386e-10	0.127477	0.19	0.168	2.90018e-06	Wild_Type_non_treated	Cklf
Lrig2	1.59151e-10	0.12982	0.22	0.201	2.95146e-06	Wild_Type_non_treated	Lrig2
Kantr	1.62911e-10	0.123898	0.162	0.124	3.02118e-06	Wild_Type_non_treated	Kantr
Cxadr	1.64045e-10	0.0863886	0.302	0.348	3.04222e-06	Wild_Type_non_treated	Cxadr
Atf6b	1.64572e-10	0.077756	0.17	0.191	3.05198e-06	Wild_Type_non_treated	Atf6b
Hnrnph1	1.64938e-10	0.148386	0.616	0.629	3.05877e-06	Wild_Type_non_treated	Hnrnph1
Atf7ip	1.66738e-10	0.16757	0.536	0.53	3.09216e-06	Wild_Type_non_treated	Atf7ip
Ezh1	1.68091e-10	0.118954	0.24	0.224	3.11724e-06	Wild_Type_non_treated	Ezh1
Smim10l1	1.6944e-10	0.140374	0.728	0.769	3.14227e-06	Wild_Type_non_treated	Smim10l1
Sh3gl2	1.70359e-10	0.116132	0.22	0.23	3.1593e-06	Wild_Type_non_treated	Sh3gl2
Gpr180	1.79372e-10	0.0705196	0.124	0.13	3.32646e-06	Wild_Type_non_treated	Gpr180
Ppm1d	1.79426e-10	0.0911311	0.208	0.218	3.32745e-06	Wild_Type_non_treated	Ppm1d
Kcnip4	1.82314e-10	0.0920916	0.07	0.018	3.38101e-06	Wild_Type_non_treated	Kcnip4
Ccdc34	1.83181e-10	0.0355163	0.22	0.309	3.39709e-06	Wild_Type_non_treated	Ccdc34
Agap1	1.84365e-10	0.062882	0.246	0.305	3.41905e-06	Wild_Type_non_treated	Agap1
Clip4	1.96558e-10	0.0747757	0.34	0.401	3.64517e-06	Wild_Type_non_treated	Clip4
Tcea1	2.00493e-10	0.0806237	0.458	0.54	3.71815e-06	Wild_Type_non_treated	Tcea1
Aldh6a1	2.01439e-10	0.0768145	0.292	0.324	3.73569e-06	Wild_Type_non_treated	Aldh6a1
Gm3728	2.02801e-10	0.170297	0.204	0.135	3.76094e-06	Wild_Type_non_treated	Gm3728
Acyp1	2.07617e-10	0.0913678	0.332	0.377	3.85026e-06	Wild_Type_non_treated	Acyp1
Tor1aip1	2.12731e-10	0.129316	0.5	0.533	3.94509e-06	Wild_Type_non_treated	Tor1aip1
Nptn	2.16193e-10	0.104516	0.488	0.532	4.00931e-06	Wild_Type_non_treated	Nptn
Hdhd2	2.17008e-10	0.091978	0.416	0.463	4.02442e-06	Wild_Type_non_treated	Hdhd2
Gabra1	2.23546e-10	0.110112	0.07	0.022	4.14567e-06	Wild_Type_non_treated	Gabra1
Sema5a	2.23906e-10	0.137103	0.652	0.72	4.15234e-06	Wild_Type_non_treated	Sema5a
Srgap3	2.24508e-10	0.117009	0.574	0.626	4.1635e-06	Wild_Type_non_treated	Srgap3
Ints8	2.24577e-10	0.0360666	0.138	0.181	4.16477e-06	Wild_Type_non_treated	Ints8
Mark3	2.268e-10	0.0796078	0.34	0.399	4.206e-06	Wild_Type_non_treated	Mark3
Lypla1	2.27239e-10	0.094045	0.166	0.146	4.21415e-06	Wild_Type_non_treated	Lypla1
Tmem33	2.29129e-10	0.124287	0.432	0.472	4.2492e-06	Wild_Type_non_treated	Tmem33
Stk39	2.35096e-10	0.0679021	0.18	0.198	4.35986e-06	Wild_Type_non_treated	Stk39
Kansl3	2.38312e-10	0.109459	0.22	0.2	4.41949e-06	Wild_Type_non_treated	Kansl3
Mpp2	2.38971e-10	0.116992	0.232	0.215	4.43172e-06	Wild_Type_non_treated	Mpp2
Wasf3	2.39682e-10	0.149872	0.564	0.607	4.44489e-06	Wild_Type_non_treated	Wasf3
Cryzl1	2.4308e-10	0.0472981	0.296	0.384	4.50791e-06	Wild_Type_non_treated	Cryzl1
Zfp536	2.45406e-10	0.180821	0.606	0.61	4.55105e-06	Wild_Type_non_treated	Zfp536
Castor2	2.49612e-10	0.106117	0.166	0.143	4.62906e-06	Wild_Type_non_treated	Castor2
Pik3ip1	2.51252e-10	0.160953	0.388	0.383	4.65947e-06	Wild_Type_non_treated	Pik3ip1
Magee1	2.5355e-10	0.119782	0.212	0.198	4.70209e-06	Wild_Type_non_treated	Magee1
Zfp532	2.54104e-10	0.0966683	0.232	0.259	4.71236e-06	Wild_Type_non_treated	Zfp532
Thap2	2.54221e-10	0.11933	0.298	0.297	4.71453e-06	Wild_Type_non_treated	Thap2
Pcgf5	2.60899e-10	0.147449	0.408	0.389	4.83838e-06	Wild_Type_non_treated	Pcgf5
Scarb1	2.66206e-10	0.123802	0.37	0.392	4.93679e-06	Wild_Type_non_treated	Scarb1
Wac	2.70131e-10	0.0170062	0.43	0.573	5.00958e-06	Wild_Type_non_treated	Wac
Ttc4	2.71589e-10	0.117073	0.308	0.317	5.03662e-06	Wild_Type_non_treated	Ttc4
Cfap20	2.72473e-10	0.0869161	0.382	0.443	5.05301e-06	Wild_Type_non_treated	Cfap20
Ahctf1	2.75154e-10	0.0886529	0.186	0.201	5.10274e-06	Wild_Type_non_treated	Ahctf1
Golim4	2.80336e-10	0.12347	0.358	0.349	5.19884e-06	Wild_Type_non_treated	Golim4
Bcat2	2.8044e-10	0.00429093	0.04	0.078	5.20076e-06	Wild_Type_non_treated	Bcat2
Maged1	2.83208e-10	0.128754	0.746	0.79	5.25209e-06	Wild_Type_non_treated	Maged1
Sucla2	2.84014e-10	0.0630041	0.292	0.363	5.26703e-06	Wild_Type_non_treated	Sucla2
Slc15a2	2.88921e-10	0.141412	0.694	0.757	5.35805e-06	Wild_Type_non_treated	Slc15a2
Pmepa1	2.90073e-10	0.157736	0.952	0.968	5.3794e-06	Wild_Type_non_treated	Pmepa1
Slc12a9	2.9121e-10	0.0501741	0.118	0.145	5.40049e-06	Wild_Type_non_treated	Slc12a9
Pak2	3.01856e-10	0.110674	0.734	0.797	5.59792e-06	Wild_Type_non_treated	Pak2
Csnk2a1	3.05247e-10	0.0584704	0.568	0.68	5.66081e-06	Wild_Type_non_treated	Csnk2a1
Ppp1r12c	3.15177e-10	0.00626982	0.118	0.188	5.84495e-06	Wild_Type_non_treated	Ppp1r12c
Usp1	3.22265e-10	0.0188728	0.228	0.311	5.9764e-06	Wild_Type_non_treated	Usp1
Arhgef1	3.23022e-10	0.137212	0.278	0.242	5.99044e-06	Wild_Type_non_treated	Arhgef1
Lysmd2	3.28453e-10	0.0778892	0.322	0.367	6.09117e-06	Wild_Type_non_treated	Lysmd2
Khnyn	3.30892e-10	0.0538172	0.108	0.124	6.1364e-06	Wild_Type_non_treated	Khnyn
Tm9sf4	3.35842e-10	0.139516	0.412	0.411	6.22819e-06	Wild_Type_non_treated	Tm9sf4
Slc23a2	3.39452e-10	0.0172826	0.11	0.163	6.29513e-06	Wild_Type_non_treated	Slc23a2
Cdc37l1	3.44443e-10	0.116443	0.506	0.557	6.38769e-06	Wild_Type_non_treated	Cdc37l1
4932438A13Rik	3.7441e-10	0.0860463	0.35	0.42	6.94343e-06	Wild_Type_non_treated	4932438A13Rik
Nfx1	3.79137e-10	0.0599337	0.18	0.225	7.03109e-06	Wild_Type_non_treated	Nfx1
Wdr47	3.82197e-10	0.10568	0.246	0.256	7.08784e-06	Wild_Type_non_treated	Wdr47
Helz	3.82412e-10	0.0841661	0.366	0.415	7.09183e-06	Wild_Type_non_treated	Helz
Leng9	3.88288e-10	0.0924087	0.136	0.129	7.20079e-06	Wild_Type_non_treated	Leng9
Dlg4	3.88752e-10	0.0871662	0.284	0.322	7.20941e-06	Wild_Type_non_treated	Dlg4
Gnpat	3.89013e-10	0.117664	0.194	0.166	7.21425e-06	Wild_Type_non_treated	Gnpat
Nipsnap2	3.9215e-10	0.051784	0.18	0.215	7.27241e-06	Wild_Type_non_treated	Nipsnap2
Cdh11	4.10655e-10	0.168014	0.504	0.513	7.61559e-06	Wild_Type_non_treated	Cdh11
Letm2	4.11325e-10	0.17097	0.34	0.303	7.62802e-06	Wild_Type_non_treated	Letm2
Tmtc2	4.14123e-10	0.180803	0.522	0.529	7.67991e-06	Wild_Type_non_treated	Tmtc2
Lipg	4.19684e-10	0.159982	0.23	0.225	7.78303e-06	Wild_Type_non_treated	Lipg
Mef2a	4.27367e-10	0.0764257	0.272	0.314	7.92552e-06	Wild_Type_non_treated	Mef2a
Mgat5	4.58274e-10	0.125406	0.324	0.331	8.49869e-06	Wild_Type_non_treated	Mgat5
Cpsf6	4.62033e-10	0.145664	0.402	0.391	8.5684e-06	Wild_Type_non_treated	Cpsf6
Hnrnpdl	4.70021e-10	0.143118	0.688	0.737	8.71655e-06	Wild_Type_non_treated	Hnrnpdl
Prpf18	4.70598e-10	0.0911765	0.242	0.252	8.72724e-06	Wild_Type_non_treated	Prpf18
Hfe	4.77516e-10	0.103703	0.19	0.186	8.85554e-06	Wild_Type_non_treated	Hfe
Fmr1	4.87938e-10	0.0699897	0.306	0.366	9.04882e-06	Wild_Type_non_treated	Fmr1
Zmynd11	5.01702e-10	0.083079	0.554	0.644	9.30407e-06	Wild_Type_non_treated	Zmynd11
Sv2a	5.01901e-10	0.102037	0.172	0.168	9.30776e-06	Wild_Type_non_treated	Sv2a
Nosip	5.05715e-10	0.0834492	0.216	0.245	9.37848e-06	Wild_Type_non_treated	Nosip
Galnt1	5.05797e-10	0.0795775	0.276	0.309	9.38001e-06	Wild_Type_non_treated	Galnt1
Zfp931	5.15631e-10	0.0855428	0.208	0.203	9.56238e-06	Wild_Type_non_treated	Zfp931
Sos2	5.19886e-10	0.119289	0.254	0.235	9.64128e-06	Wild_Type_non_treated	Sos2
Gpaa1	5.2029e-10	0.0787729	0.174	0.186	9.64877e-06	Wild_Type_non_treated	Gpaa1
Ciao2b	5.26197e-10	0.017134	0.252	0.338	9.75832e-06	Wild_Type_non_treated	Ciao2b
Mab21l1	5.51853e-10	0.15574	0.374	0.371	1.02341e-05	Wild_Type_non_treated	Mab21l1
Qdpr	5.542e-10	0.0644448	0.378	0.458	1.02776e-05	Wild_Type_non_treated	Qdpr
Ecd	5.75138e-10	0.0743934	0.156	0.173	1.06659e-05	Wild_Type_non_treated	Ecd
Smo	5.75825e-10	0.111684	0.352	0.389	1.06787e-05	Wild_Type_non_treated	Smo
Csf2ra	6.0713e-10	0.0589577	0.414	0.508	1.12592e-05	Wild_Type_non_treated	Csf2ra
Abhd17b	6.10227e-10	0.0951819	0.374	0.418	1.13167e-05	Wild_Type_non_treated	Abhd17b
Fam91a1	6.11821e-10	0.0469146	0.162	0.206	1.13462e-05	Wild_Type_non_treated	Fam91a1
Dido1	6.23752e-10	0.0895276	0.256	0.276	1.15675e-05	Wild_Type_non_treated	Dido1
Zbtb18	6.26994e-10	0.0550995	0.4	0.491	1.16276e-05	Wild_Type_non_treated	Zbtb18
Tmem106b	6.33996e-10	0.109037	0.434	0.472	1.17574e-05	Wild_Type_non_treated	Tmem106b
Atg3	6.36128e-10	0.0644433	0.326	0.38	1.1797e-05	Wild_Type_non_treated	Atg3
Klf15	6.39114e-10	0.0366553	0.198	0.251	1.18524e-05	Wild_Type_non_treated	Klf15
Znrf3	6.45231e-10	0.111918	0.172	0.138	1.19658e-05	Wild_Type_non_treated	Znrf3
Prxl2c	6.61459e-10	0.0648344	0.194	0.239	1.22668e-05	Wild_Type_non_treated	Prxl2c
Stx5a	6.71751e-10	0.123179	0.26	0.246	1.24576e-05	Wild_Type_non_treated	Stx5a
Lrp6	6.72103e-10	0.093613	0.38	0.433	1.24642e-05	Wild_Type_non_treated	Lrp6
Tmcc3	6.85673e-10	0.101673	0.234	0.255	1.27158e-05	Wild_Type_non_treated	Tmcc3
Rap1b	6.86988e-10	0.0121898	0.314	0.421	1.27402e-05	Wild_Type_non_treated	Rap1b
Vezt	6.87715e-10	0.144366	0.234	0.213	1.27537e-05	Wild_Type_non_treated	Vezt
Rere	6.92552e-10	0.0990858	0.392	0.414	1.28434e-05	Wild_Type_non_treated	Rere
Ring1	6.9988e-10	0.0896336	0.244	0.259	1.29793e-05	Wild_Type_non_treated	Ring1
Pcnx	7.10412e-10	0.082236	0.356	0.41	1.31746e-05	Wild_Type_non_treated	Pcnx
Nfia	7.15049e-10	0.13346	0.76	0.832	1.32606e-05	Wild_Type_non_treated	Nfia
Qrich1	7.15178e-10	0.0524747	0.156	0.189	1.3263e-05	Wild_Type_non_treated	Qrich1
Flt1	7.18723e-10	0.196306	0.95	0.959	1.33287e-05	Wild_Type_non_treated	Flt1
Snrnp48	7.26454e-10	0.109271	0.41	0.47	1.34721e-05	Wild_Type_non_treated	Snrnp48
Mtdh	7.40858e-10	0.104927	0.718	0.812	1.37392e-05	Wild_Type_non_treated	Mtdh
Lrpap1	7.48563e-10	0.174812	0.796	0.84	1.38821e-05	Wild_Type_non_treated	Lrpap1
Zfp266	7.56164e-10	0.101621	0.304	0.345	1.40231e-05	Wild_Type_non_treated	Zfp266
Abi1	7.5757e-10	0.0894301	0.284	0.312	1.40491e-05	Wild_Type_non_treated	Abi1
Gm14296	7.64118e-10	0.17364	0.232	0.175	1.41706e-05	Wild_Type_non_treated	Gm14296
Cmtm4	7.81743e-10	0.12746	0.266	0.253	1.44974e-05	Wild_Type_non_treated	Cmtm4
B3glct	7.86676e-10	0.130006	0.26	0.256	1.45889e-05	Wild_Type_non_treated	B3glct
Foxn2	7.95772e-10	0.12037	0.248	0.264	1.47576e-05	Wild_Type_non_treated	Foxn2
Tmem184c	8.13372e-10	0.113011	0.25	0.249	1.5084e-05	Wild_Type_non_treated	Tmem184c
Hnrnpl	8.15024e-10	0.0819256	0.452	0.535	1.51146e-05	Wild_Type_non_treated	Hnrnpl
Pex19	8.21188e-10	0.0902222	0.204	0.213	1.52289e-05	Wild_Type_non_treated	Pex19
Tnik	8.23253e-10	0.0934856	0.282	0.313	1.52672e-05	Wild_Type_non_treated	Tnik
Msmo1	8.24848e-10	0.239434	0.452	0.411	1.52968e-05	Wild_Type_non_treated	Msmo1
Mttp	8.55577e-10	0.1133	0.204	0.193	1.58667e-05	Wild_Type_non_treated	Mttp
Zfp800	8.55842e-10	0.0638184	0.224	0.267	1.58716e-05	Wild_Type_non_treated	Zfp800
Rab6a	8.60243e-10	0.0790434	0.566	0.67	1.59532e-05	Wild_Type_non_treated	Rab6a
Etnppl	8.63811e-10	0.409491	0.638	0.565	1.60194e-05	Wild_Type_non_treated	Etnppl
Fahd1	8.77654e-10	0.0413437	0.168	0.209	1.62761e-05	Wild_Type_non_treated	Fahd1
Crebl2	8.83883e-10	0.0781403	0.15	0.143	1.63916e-05	Wild_Type_non_treated	Crebl2
AI987944	8.88851e-10	0.0664007	0.178	0.203	1.64837e-05	Wild_Type_non_treated	AI987944
Rbm28	8.91289e-10	0.0877963	0.292	0.334	1.65289e-05	Wild_Type_non_treated	Rbm28
Plekha7	8.92714e-10	0.0471204	0.226	0.291	1.65554e-05	Wild_Type_non_treated	Plekha7
Dctn1	9.1138e-10	0.0343613	0.288	0.365	1.69015e-05	Wild_Type_non_treated	Dctn1
Blmh	9.11477e-10	0.071123	0.2	0.231	1.69033e-05	Wild_Type_non_treated	Blmh
Tmem237	9.12948e-10	0.0402459	0.224	0.289	1.69306e-05	Wild_Type_non_treated	Tmem237
Ppp2r2a	9.21798e-10	0.0160716	0.248	0.335	1.70947e-05	Wild_Type_non_treated	Ppp2r2a
B230219D22Rik	9.3534e-10	0.12299	0.436	0.457	1.73459e-05	Wild_Type_non_treated	B230219D22Rik
Abca8a	9.37209e-10	0.265924	0.982	0.977	1.73805e-05	Wild_Type_non_treated	Abca8a
Fasn	9.50827e-10	0.108318	0.26	0.253	1.76331e-05	Wild_Type_non_treated	Fasn
Dhx36	9.55181e-10	0.0939584	0.564	0.646	1.77138e-05	Wild_Type_non_treated	Dhx36
Msantd4	9.60825e-10	0.0975445	0.42	0.472	1.78185e-05	Wild_Type_non_treated	Msantd4
Zfp770	9.70216e-10	0.0185326	0.114	0.163	1.79927e-05	Wild_Type_non_treated	Zfp770
M6pr	9.77666e-10	0.0906457	0.266	0.288	1.81308e-05	Wild_Type_non_treated	M6pr
Cdk5	9.83309e-10	0.0422485	0.13	0.156	1.82355e-05	Wild_Type_non_treated	Cdk5
Rbmx	9.8447e-10	0.11823	0.28	0.287	1.8257e-05	Wild_Type_non_treated	Rbmx
D3Ertd751e	9.85461e-10	0.0808908	0.18	0.214	1.82754e-05	Wild_Type_non_treated	D3Ertd751e
Tbl3	1.00293e-09	0.0353256	0.068	0.086	1.85993e-05	Wild_Type_non_treated	Tbl3
Plscr4	1.05668e-09	0.10085	0.226	0.218	1.95962e-05	Wild_Type_non_treated	Plscr4
Napb	1.06988e-09	0.112693	0.138	0.114	1.98409e-05	Wild_Type_non_treated	Napb
Diras2	1.07015e-09	0.169542	0.366	0.306	1.98459e-05	Wild_Type_non_treated	Diras2
2900076A07Rik	1.10042e-09	0.125114	0.14	0.097	2.04073e-05	Wild_Type_non_treated	2900076A07Rik
Rnf13	1.10446e-09	0.139578	0.644	0.711	2.04822e-05	Wild_Type_non_treated	Rnf13
Prpf4b	1.1264e-09	0.143912	0.726	0.792	2.08891e-05	Wild_Type_non_treated	Prpf4b
Nsun6	1.16186e-09	0.110631	0.178	0.15	2.15467e-05	Wild_Type_non_treated	Nsun6
Mtpap	1.16312e-09	0.0498094	0.112	0.13	2.157e-05	Wild_Type_non_treated	Mtpap
Maf1	1.17499e-09	0.0712914	0.248	0.3	2.17902e-05	Wild_Type_non_treated	Maf1
Tox3	1.17568e-09	0.164681	0.758	0.791	2.1803e-05	Wild_Type_non_treated	Tox3
Id4	1.17625e-09	0.161678	0.208	0.154	2.18135e-05	Wild_Type_non_treated	Id4
Slc24a3	1.19404e-09	0.173344	0.324	0.276	2.21436e-05	Wild_Type_non_treated	Slc24a3
Chd6	1.19558e-09	0.114993	0.5	0.553	2.21721e-05	Wild_Type_non_treated	Chd6
Dnajc15	1.21502e-09	0.0947671	0.356	0.371	2.25326e-05	Wild_Type_non_treated	Dnajc15
Chd5	1.22482e-09	0.141355	0.154	0.097	2.27143e-05	Wild_Type_non_treated	Chd5
Prex2	1.24814e-09	0.186539	0.734	0.745	2.31468e-05	Wild_Type_non_treated	Prex2
Tmem259	1.25944e-09	0.0365946	0.254	0.314	2.33563e-05	Wild_Type_non_treated	Tmem259
Tmem183a	1.26136e-09	0.0561533	0.19	0.217	2.33919e-05	Wild_Type_non_treated	Tmem183a
Abca5	1.29368e-09	0.172082	0.454	0.427	2.39913e-05	Wild_Type_non_treated	Abca5
Cacna1d	1.32788e-09	0.0791278	0.24	0.278	2.46255e-05	Wild_Type_non_treated	Cacna1d
Pycr2	1.34604e-09	0.0379931	0.25	0.337	2.49623e-05	Wild_Type_non_treated	Pycr2
Sowaha	1.34712e-09	0.109936	0.202	0.232	2.49823e-05	Wild_Type_non_treated	Sowaha
Anapc5	1.39197e-09	0.0727764	0.36	0.413	2.5814e-05	Wild_Type_non_treated	Anapc5
Heca	1.39281e-09	0.0457719	0.098	0.109	2.58297e-05	Wild_Type_non_treated	Heca
Hap1	1.40763e-09	0.0995606	0.188	0.197	2.61045e-05	Wild_Type_non_treated	Hap1
Kpna3	1.43031e-09	0.0588716	0.3	0.356	2.65252e-05	Wild_Type_non_treated	Kpna3
Folh1	1.44768e-09	0.187182	0.548	0.566	2.68472e-05	Wild_Type_non_treated	Folh1
Cnot4	1.4491e-09	0.0964558	0.38	0.429	2.68736e-05	Wild_Type_non_treated	Cnot4
Ttc3	1.4767e-09	0.099038	0.666	0.735	2.73854e-05	Wild_Type_non_treated	Ttc3
Shisa4	1.47676e-09	0.156295	0.722	0.77	2.73865e-05	Wild_Type_non_treated	Shisa4
Yipf5	1.51476e-09	0.116537	0.44	0.455	2.80912e-05	Wild_Type_non_treated	Yipf5
Gm43696	1.51971e-09	0.121129	0.13	0.086	2.81831e-05	Wild_Type_non_treated	Gm43696
Supt20	1.53229e-09	0.134257	0.224	0.257	2.84164e-05	Wild_Type_non_treated	Supt20
Ube4b	1.54646e-09	0.101565	0.38	0.412	2.86792e-05	Wild_Type_non_treated	Ube4b
Gria2	1.55755e-09	0.136056	0.094	0.041	2.88847e-05	Wild_Type_non_treated	Gria2
Pde7a	1.56569e-09	0.0427634	0.114	0.144	2.90357e-05	Wild_Type_non_treated	Pde7a
Dcaf10	1.58262e-09	0.0326563	0.074	0.1	2.93497e-05	Wild_Type_non_treated	Dcaf10
Stmn1	1.5883e-09	0.135762	0.802	0.876	2.94551e-05	Wild_Type_non_treated	Stmn1
Dars	1.59384e-09	0.0758125	0.352	0.414	2.95577e-05	Wild_Type_non_treated	Dars
Bace1	1.60514e-09	0.0367676	0.15	0.199	2.97674e-05	Wild_Type_non_treated	Bace1
Gulp1	1.61864e-09	0.129829	0.394	0.421	3.00177e-05	Wild_Type_non_treated	Gulp1
Zranb1	1.62915e-09	0.0957241	0.416	0.455	3.02126e-05	Wild_Type_non_treated	Zranb1
Naa40	1.62981e-09	0.0263132	0.094	0.131	3.02248e-05	Wild_Type_non_treated	Naa40
9430041J12Rik	1.63545e-09	0.125533	0.232	0.21	3.03294e-05	Wild_Type_non_treated	9430041J12Rik
Syt1	1.63778e-09	0.138633	0.25	0.217	3.03726e-05	Wild_Type_non_treated	Syt1
Rfc3	1.64169e-09	0.0681551	0.142	0.163	3.04451e-05	Wild_Type_non_treated	Rfc3
Epha4	1.64893e-09	0.146521	0.556	0.619	3.05795e-05	Wild_Type_non_treated	Epha4
Astn1	1.65577e-09	0.0935212	0.178	0.182	3.07062e-05	Wild_Type_non_treated	Astn1
Trip4	1.69777e-09	0.0727175	0.218	0.237	3.14851e-05	Wild_Type_non_treated	Trip4
Zfp422	1.69976e-09	0.0545368	0.23	0.274	3.1522e-05	Wild_Type_non_treated	Zfp422
Emp2	1.71387e-09	0.0858948	0.29	0.321	3.17838e-05	Wild_Type_non_treated	Emp2
Clk4	1.72637e-09	0.101685	0.362	0.404	3.20155e-05	Wild_Type_non_treated	Clk4
Gk	1.73336e-09	0.0792357	0.212	0.242	3.21452e-05	Wild_Type_non_treated	Gk
Igsf9b	1.77712e-09	0.110598	0.154	0.131	3.29567e-05	Wild_Type_non_treated	Igsf9b
Kat5	1.812e-09	0.0407295	0.128	0.16	3.36036e-05	Wild_Type_non_treated	Kat5
Abca2	1.82659e-09	0.10231	0.19	0.181	3.3874e-05	Wild_Type_non_treated	Abca2
Ireb2	1.90162e-09	0.0159462	0.128	0.193	3.52655e-05	Wild_Type_non_treated	Ireb2
Atrx	1.91941e-09	0.0869773	0.592	0.688	3.55954e-05	Wild_Type_non_treated	Atrx
Csnk1g3	1.92451e-09	0.0691087	0.328	0.382	3.56901e-05	Wild_Type_non_treated	Csnk1g3
Bmp2k	1.92749e-09	0.1587	0.366	0.361	3.57453e-05	Wild_Type_non_treated	Bmp2k
Ptdss2	1.97278e-09	0.106685	0.208	0.193	3.65851e-05	Wild_Type_non_treated	Ptdss2
Tmem56	2.00674e-09	0.0765172	0.242	0.285	3.72149e-05	Wild_Type_non_treated	Tmem56
Uba3	2.09507e-09	0.0690313	0.202	0.22	3.88531e-05	Wild_Type_non_treated	Uba3
Cped1	2.12613e-09	0.130731	0.208	0.158	3.94291e-05	Wild_Type_non_treated	Cped1
Mcfd2	2.20348e-09	0.0174515	0.14	0.205	4.08635e-05	Wild_Type_non_treated	Mcfd2
Ptprg	2.21024e-09	0.154765	0.38	0.374	4.09888e-05	Wild_Type_non_treated	Ptprg
Gm26802	2.23114e-09	0.0314265	0.366	0.51	4.13764e-05	Wild_Type_non_treated	Gm26802
Pnmal2	2.26981e-09	0.104686	0.264	0.278	4.20936e-05	Wild_Type_non_treated	Pnmal2
Mrps21	2.27381e-09	0.107688	0.624	0.663	4.21678e-05	Wild_Type_non_treated	Mrps21
Lats1	2.32419e-09	0.0810982	0.202	0.22	4.31021e-05	Wild_Type_non_treated	Lats1
Sf3b4	2.33308e-09	0.0168424	0.158	0.22	4.3267e-05	Wild_Type_non_treated	Sf3b4
Ap3s1	2.38196e-09	0.0613483	0.274	0.317	4.41734e-05	Wild_Type_non_treated	Ap3s1
Reep6	2.39921e-09	0.111466	0.312	0.295	4.44934e-05	Wild_Type_non_treated	Reep6
Dmac2	2.46611e-09	0.0414909	0.078	0.097	4.57341e-05	Wild_Type_non_treated	Dmac2
Amer2	2.47819e-09	0.149017	0.26	0.215	4.5958e-05	Wild_Type_non_treated	Amer2
Vps52	2.49934e-09	0.0368942	0.124	0.148	4.63502e-05	Wild_Type_non_treated	Vps52
Eif2b5	2.5187e-09	0.0092335	0.182	0.262	4.67093e-05	Wild_Type_non_treated	Eif2b5
Rhobtb2	2.54709e-09	0.122895	0.206	0.184	4.72358e-05	Wild_Type_non_treated	Rhobtb2
Arcn1	2.59197e-09	0.0681881	0.312	0.378	4.80681e-05	Wild_Type_non_treated	Arcn1
Pigh	2.5999e-09	0.0660423	0.14	0.166	4.82152e-05	Wild_Type_non_treated	Pigh
Gm26917	2.62675e-09	0.15493	0.242	0.208	4.87131e-05	Wild_Type_non_treated	Gm26917
Smim12	2.63309e-09	0.00239858	0.166	0.247	4.88306e-05	Wild_Type_non_treated	Smim12
Zmym5	2.6341e-09	0.0965111	0.306	0.337	4.88494e-05	Wild_Type_non_treated	Zmym5
Xrn2	2.64997e-09	0.0732927	0.394	0.463	4.91436e-05	Wild_Type_non_treated	Xrn2
1300002E11Rik	2.65922e-09	0.00394969	0.194	0.294	4.93152e-05	Wild_Type_non_treated	1300002E11Rik
Arrdc2	2.66862e-09	0.175195	0.446	0.5	4.94896e-05	Wild_Type_non_treated	Arrdc2
Orc4	2.66933e-09	0.0529499	0.178	0.212	4.95028e-05	Wild_Type_non_treated	Orc4
Rrp8	2.71054e-09	0.0778001	0.192	0.213	5.02669e-05	Wild_Type_non_treated	Rrp8
Amz2	2.71556e-09	0.0431842	0.17	0.208	5.036e-05	Wild_Type_non_treated	Amz2
Gzf1	2.76713e-09	0.0136086	0.114	0.161	5.13163e-05	Wild_Type_non_treated	Gzf1
Ssbp3	2.77701e-09	0.0722144	0.532	0.646	5.14996e-05	Wild_Type_non_treated	Ssbp3
Zfp638	2.79098e-09	0.0765489	0.456	0.539	5.17587e-05	Wild_Type_non_treated	Zfp638
Mfap3	2.81907e-09	0.0704844	0.126	0.125	5.22797e-05	Wild_Type_non_treated	Mfap3
Dcaf17	2.82659e-09	0.10246	0.146	0.141	5.24191e-05	Wild_Type_non_treated	Dcaf17
Trp53i13	2.83059e-09	0.110717	0.346	0.364	5.24933e-05	Wild_Type_non_treated	Trp53i13
Prrc1	2.87316e-09	0.132684	0.254	0.233	5.32828e-05	Wild_Type_non_treated	Prrc1
Pgap1	2.98297e-09	0.0574556	0.092	0.101	5.53192e-05	Wild_Type_non_treated	Pgap1
Cry1	2.99951e-09	0.102295	0.166	0.127	5.56259e-05	Wild_Type_non_treated	Cry1
Zfp407	3.01173e-09	0.0455952	0.074	0.099	5.58525e-05	Wild_Type_non_treated	Zfp407
Dhx32	3.03508e-09	0.0700218	0.362	0.416	5.62856e-05	Wild_Type_non_treated	Dhx32
Ccnt1	3.0558e-09	0.0419811	0.226	0.284	5.66698e-05	Wild_Type_non_treated	Ccnt1
Gm9925	3.13109e-09	0.166124	0.232	0.172	5.8066e-05	Wild_Type_non_treated	Gm9925
Plxdc1	3.18225e-09	0.0176883	0.036	0.064	5.90149e-05	Wild_Type_non_treated	Plxdc1
Metrn	3.25863e-09	0.0711921	0.79	0.891	6.04313e-05	Wild_Type_non_treated	Metrn
Rnasek	3.2883e-09	0.0547828	0.678	0.795	6.09815e-05	Wild_Type_non_treated	Rnasek
Insig2	3.29009e-09	0.0522309	0.328	0.407	6.10148e-05	Wild_Type_non_treated	Insig2
Crispld1	3.31954e-09	0.109516	0.104	0.055	6.15608e-05	Wild_Type_non_treated	Crispld1
Ccdc90b	3.34213e-09	0.0441987	0.344	0.429	6.19798e-05	Wild_Type_non_treated	Ccdc90b
Arhgap31	3.34868e-09	0.104311	0.202	0.208	6.21013e-05	Wild_Type_non_treated	Arhgap31
4931406P16Rik	3.36709e-09	0.0303793	0.218	0.285	6.24426e-05	Wild_Type_non_treated	4931406P16Rik
Ube2h	3.39833e-09	0.0851674	0.406	0.453	6.30221e-05	Wild_Type_non_treated	Ube2h
Dhcr24	3.40181e-09	0.134364	0.254	0.23	6.30866e-05	Wild_Type_non_treated	Dhcr24
Whamm	3.47302e-09	0.0357229	0.162	0.208	6.44071e-05	Wild_Type_non_treated	Whamm
Rbm4	3.5162e-09	0.0942531	0.224	0.229	6.52079e-05	Wild_Type_non_treated	Rbm4
Uhrf2	3.53552e-09	0.0908505	0.294	0.319	6.55663e-05	Wild_Type_non_treated	Uhrf2
Tspyl1	3.56495e-09	0.057138	0.244	0.287	6.61121e-05	Wild_Type_non_treated	Tspyl1
Tmem50b	3.68372e-09	0.0736578	0.26	0.283	6.83145e-05	Wild_Type_non_treated	Tmem50b
Bmpr2	3.73263e-09	0.127708	0.508	0.53	6.92216e-05	Wild_Type_non_treated	Bmpr2
Baz2b	3.76565e-09	0.112103	0.626	0.696	6.98341e-05	Wild_Type_non_treated	Baz2b
Wdr45b	3.77862e-09	0.0760882	0.322	0.354	7.00745e-05	Wild_Type_non_treated	Wdr45b
Cat	3.78014e-09	0.0251175	0.194	0.262	7.01028e-05	Wild_Type_non_treated	Cat
Gnptg	3.80407e-09	0.0487588	0.184	0.236	7.05465e-05	Wild_Type_non_treated	Gnptg
Cgrrf1	3.80417e-09	0.0509955	0.304	0.37	7.05483e-05	Wild_Type_non_treated	Cgrrf1
Alg1	3.85847e-09	0.0667041	0.106	0.112	7.15554e-05	Wild_Type_non_treated	Alg1
Mia3	3.89091e-09	0.0524433	0.344	0.425	7.21569e-05	Wild_Type_non_treated	Mia3
Rangap1	3.90001e-09	0.0418772	0.16	0.198	7.23256e-05	Wild_Type_non_treated	Rangap1
Rala	3.92671e-09	0.0410443	0.518	0.632	7.28208e-05	Wild_Type_non_treated	Rala
Aebp2	3.93656e-09	0.10063	0.242	0.245	7.30035e-05	Wild_Type_non_treated	Aebp2
Cops7a	3.96914e-09	0.0551074	0.304	0.368	7.36077e-05	Wild_Type_non_treated	Cops7a
Map2k7	4.02659e-09	0.0988282	0.244	0.25	7.46731e-05	Wild_Type_non_treated	Map2k7
Aph1a	4.03906e-09	0.0941426	0.312	0.34	7.49043e-05	Wild_Type_non_treated	Aph1a
Ccni	4.05251e-09	0.035006	0.39	0.487	7.51538e-05	Wild_Type_non_treated	Ccni
Rnpep	4.0878e-09	0.0806642	0.232	0.243	7.58083e-05	Wild_Type_non_treated	Rnpep
Eps15	4.0887e-09	0.12773	0.444	0.462	7.5825e-05	Wild_Type_non_treated	Eps15
mt-Nd2	4.11894e-09	0.106018	0.964	1	7.63857e-05	Wild_Type_non_treated	mt-Nd2
Rgs2	4.13646e-09	0.293941	0.628	0.614	7.67107e-05	Wild_Type_non_treated	Rgs2
Gfra2	4.13801e-09	0.174631	0.26	0.186	7.67394e-05	Wild_Type_non_treated	Gfra2
Igsf8	4.15033e-09	0.121504	0.348	0.343	7.69678e-05	Wild_Type_non_treated	Igsf8
Galnt11	4.16282e-09	0.0846275	0.23	0.26	7.71996e-05	Wild_Type_non_treated	Galnt11
Fip1l1	4.16595e-09	0.0614541	0.338	0.412	7.72575e-05	Wild_Type_non_treated	Fip1l1
Dipk1c	4.19425e-09	0.128016	0.378	0.388	7.77823e-05	Wild_Type_non_treated	Dipk1c
Frem1	4.21034e-09	0.139699	0.206	0.177	7.80808e-05	Wild_Type_non_treated	Frem1
Emc7	4.25202e-09	0.121651	0.68	0.731	7.88536e-05	Wild_Type_non_treated	Emc7
Rb1	4.27176e-09	0.164218	0.486	0.488	7.92198e-05	Wild_Type_non_treated	Rb1
Kdm4a	4.27622e-09	0.0244001	0.164	0.235	7.93025e-05	Wild_Type_non_treated	Kdm4a
0610030E20Rik	4.2972e-09	0.123902	0.184	0.149	7.96916e-05	Wild_Type_non_treated	0610030E20Rik
Pik3r3	4.33918e-09	0.0993761	0.178	0.161	8.04702e-05	Wild_Type_non_treated	Pik3r3
Mab21l2	4.42774e-09	0.0960078	0.362	0.405	8.21124e-05	Wild_Type_non_treated	Mab21l2
C030034I22Rik	4.42996e-09	0.112477	0.112	0.063	8.21537e-05	Wild_Type_non_treated	C030034I22Rik
Pigx	4.50951e-09	0.0699101	0.336	0.394	8.36288e-05	Wild_Type_non_treated	Pigx
Zfc3h1	4.52485e-09	0.0989943	0.192	0.198	8.39133e-05	Wild_Type_non_treated	Zfc3h1
Arhgap32	4.66564e-09	0.0798439	0.364	0.402	8.65244e-05	Wild_Type_non_treated	Arhgap32
Pbx1	4.67183e-09	0.0559513	0.452	0.53	8.66391e-05	Wild_Type_non_treated	Pbx1
Atxn1	4.69018e-09	0.113747	0.302	0.304	8.69794e-05	Wild_Type_non_treated	Atxn1
Zc3h4	4.79333e-09	0.012023	0.104	0.161	8.88923e-05	Wild_Type_non_treated	Zc3h4
Arhgef25	4.88262e-09	0.00911437	0.106	0.164	9.05482e-05	Wild_Type_non_treated	Arhgef25
R3hdm1	4.92468e-09	0.125167	0.402	0.401	9.13282e-05	Wild_Type_non_treated	R3hdm1
Sec31a	4.94761e-09	0.0849233	0.278	0.305	9.17534e-05	Wild_Type_non_treated	Sec31a
Copb1	4.97475e-09	0.0765079	0.388	0.443	9.22568e-05	Wild_Type_non_treated	Copb1
Med31	5.00312e-09	0.0835498	0.39	0.443	9.27828e-05	Wild_Type_non_treated	Med31
Kdm5b	5.12296e-09	0.155879	0.664	0.685	9.50052e-05	Wild_Type_non_treated	Kdm5b
Rab1b	5.12882e-09	0.0083299	0.3	0.413	9.5114e-05	Wild_Type_non_treated	Rab1b
Ankra2	5.17731e-09	0.10628	0.348	0.359	9.60132e-05	Wild_Type_non_treated	Ankra2
Eef1akmt2	5.23662e-09	0.0622309	0.246	0.289	9.7113e-05	Wild_Type_non_treated	Eef1akmt2
Kat2b	5.25635e-09	0.0402649	0.206	0.275	9.74791e-05	Wild_Type_non_treated	Kat2b
Ppp1r37	5.2611e-09	0.0283601	0.148	0.206	9.75671e-05	Wild_Type_non_treated	Ppp1r37
Ubxn7	5.29475e-09	0.106711	0.248	0.245	9.81912e-05	Wild_Type_non_treated	Ubxn7
Ppil4	5.31585e-09	0.0877501	0.338	0.394	9.85824e-05	Wild_Type_non_treated	Ppil4
Arhgef26	5.31606e-09	0.065524	0.286	0.337	9.85863e-05	Wild_Type_non_treated	Arhgef26
Cyfip2	5.34084e-09	0.0991467	0.144	0.112	9.90459e-05	Wild_Type_non_treated	Cyfip2
Ddx18	5.35818e-09	0.0374918	0.25	0.322	9.93675e-05	Wild_Type_non_treated	Ddx18
Zdhhc12	5.3961e-09	0.103766	0.266	0.278	0.000100071	Wild_Type_non_treated	Zdhhc12
Map4k2	5.43014e-09	0.0688125	0.07	0.059	0.000100702	Wild_Type_non_treated	Map4k2
Mrpl41	5.50352e-09	0.0344053	0.402	0.512	0.000102063	Wild_Type_non_treated	Mrpl41
Fbxl3	5.55775e-09	0.112843	0.394	0.418	0.000103068	Wild_Type_non_treated	Fbxl3
Oxr1	5.62613e-09	0.0661451	0.368	0.429	0.000104337	Wild_Type_non_treated	Oxr1
Gm9856	5.63235e-09	0.101525	0.144	0.119	0.000104452	Wild_Type_non_treated	Gm9856
Rrn3	5.67233e-09	0.0350448	0.13	0.157	0.000105193	Wild_Type_non_treated	Rrn3
Lama5	5.83371e-09	0.00391274	0.102	0.165	0.000108186	Wild_Type_non_treated	Lama5
Slc22a15	5.87255e-09	0.0365065	0.096	0.128	0.000108906	Wild_Type_non_treated	Slc22a15
Rora	5.90063e-09	0.106222	0.388	0.415	0.000109427	Wild_Type_non_treated	Rora
Ptar1	5.91004e-09	0.104109	0.272	0.3	0.000109602	Wild_Type_non_treated	Ptar1
Snhg14	5.91075e-09	0.140744	0.14	0.09	0.000109615	Wild_Type_non_treated	Snhg14
Sart1	6.02252e-09	0.0475437	0.204	0.249	0.000111688	Wild_Type_non_treated	Sart1
Timm22	6.10522e-09	0.0609911	0.304	0.36	0.000113221	Wild_Type_non_treated	Timm22
Abcd3	6.11569e-09	0.123318	0.486	0.536	0.000113415	Wild_Type_non_treated	Abcd3
4930453N24Rik	6.17869e-09	0.0151484	0.216	0.297	0.000114584	Wild_Type_non_treated	4930453N24Rik
Edrf1	6.1873e-09	0.0655006	0.12	0.116	0.000114743	Wild_Type_non_treated	Edrf1
Mcmbp	6.25715e-09	0.0426498	0.128	0.16	0.000116039	Wild_Type_non_treated	Mcmbp
AU041133	6.26402e-09	0.0805871	0.166	0.158	0.000116166	Wild_Type_non_treated	AU041133
U2af2	6.27649e-09	0.0538845	0.34	0.411	0.000116397	Wild_Type_non_treated	U2af2
Cdc73	6.40414e-09	0.0813582	0.34	0.386	0.000118765	Wild_Type_non_treated	Cdc73
Stag2	6.41789e-09	0.0951008	0.426	0.472	0.00011902	Wild_Type_non_treated	Stag2
Extl3	6.44706e-09	0.0438559	0.134	0.168	0.000119561	Wild_Type_non_treated	Extl3
Cox4i2	6.50821e-09	0.187991	0.934	0.968	0.000120695	Wild_Type_non_treated	Cox4i2
Pspc1	6.66859e-09	0.0842077	0.198	0.2	0.000123669	Wild_Type_non_treated	Pspc1
Hs2st1	6.71038e-09	0.0840819	0.416	0.465	0.000124444	Wild_Type_non_treated	Hs2st1
Zmpste24	6.77851e-09	0.0764263	0.328	0.372	0.000125707	Wild_Type_non_treated	Zmpste24
Klhl9	6.89546e-09	0.0700462	0.362	0.434	0.000127876	Wild_Type_non_treated	Klhl9
Ube2v2	6.90084e-09	0.111286	0.484	0.514	0.000127976	Wild_Type_non_treated	Ube2v2
Rab2b	6.945e-09	0.0720475	0.232	0.252	0.000128795	Wild_Type_non_treated	Rab2b
Atp1a2	7.02329e-09	0.226191	0.234	0.176	0.000130247	Wild_Type_non_treated	Atp1a2
Cdip1	7.04759e-09	0.0714822	0.316	0.367	0.000130698	Wild_Type_non_treated	Cdip1
Atg101	7.06094e-09	0.0138888	0.21	0.283	0.000130945	Wild_Type_non_treated	Atg101
Slc30a9	7.09029e-09	0.0901049	0.292	0.311	0.000131489	Wild_Type_non_treated	Slc30a9
Sharpin	7.11142e-09	0.0673369	0.142	0.148	0.000131881	Wild_Type_non_treated	Sharpin
Cir1	7.18252e-09	0.0997758	0.458	0.521	0.0001332	Wild_Type_non_treated	Cir1
Letm1	7.2303e-09	0.0249373	0.144	0.2	0.000134086	Wild_Type_non_treated	Letm1
Rps6ka5	7.3113e-09	0.101245	0.254	0.248	0.000135588	Wild_Type_non_treated	Rps6ka5
Dhrs4	7.32674e-09	0.0225458	0.264	0.349	0.000135874	Wild_Type_non_treated	Dhrs4
Plekhm3	7.46948e-09	0.12178	0.32	0.316	0.000138522	Wild_Type_non_treated	Plekhm3
Ube3a	7.55523e-09	0.052164	0.568	0.69	0.000140112	Wild_Type_non_treated	Ube3a
Fbxo3	7.6021e-09	0.0632046	0.31	0.366	0.000140981	Wild_Type_non_treated	Fbxo3
Cdc5l	7.67979e-09	0.00578311	0.288	0.403	0.000142422	Wild_Type_non_treated	Cdc5l
Nap1l5	7.69026e-09	0.112901	0.094	0.049	0.000142616	Wild_Type_non_treated	Nap1l5
Smim11	7.74514e-09	0.0736402	0.482	0.564	0.000143634	Wild_Type_non_treated	Smim11
Dennd6b	7.7821e-09	0.0615494	0.066	0.055	0.000144319	Wild_Type_non_treated	Dennd6b
Swt1	7.8257e-09	0.0901435	0.296	0.336	0.000145128	Wild_Type_non_treated	Swt1
Ppp4r3a	7.83396e-09	0.0412772	0.29	0.365	0.000145281	Wild_Type_non_treated	Ppp4r3a
Rbm26	7.87358e-09	0.127038	0.444	0.449	0.000146016	Wild_Type_non_treated	Rbm26
Ocrl	7.95019e-09	0.0961582	0.188	0.171	0.000147436	Wild_Type_non_treated	Ocrl
Nsmce2	7.97413e-09	0.00696962	0.212	0.302	0.00014788	Wild_Type_non_treated	Nsmce2
Plcb4	8.02432e-09	0.0967657	0.566	0.66	0.000148811	Wild_Type_non_treated	Plcb4
Camk2g	8.08565e-09	0.0157423	0.112	0.161	0.000149948	Wild_Type_non_treated	Camk2g
Adam22	8.17471e-09	0.116127	0.316	0.322	0.0001516	Wild_Type_non_treated	Adam22
Mcu	8.2462e-09	0.0900522	0.128	0.122	0.000152926	Wild_Type_non_treated	Mcu
Plagl1	8.31165e-09	0.104405	0.378	0.411	0.000154139	Wild_Type_non_treated	Plagl1
Atp13a3	8.33057e-09	0.029376	0.262	0.349	0.00015449	Wild_Type_non_treated	Atp13a3
Lemd2	8.39189e-09	0.0763126	0.184	0.186	0.000155628	Wild_Type_non_treated	Lemd2
Nsf	8.42389e-09	0.0490607	0.206	0.257	0.000156221	Wild_Type_non_treated	Nsf
Strn3	8.44661e-09	0.0712843	0.632	0.725	0.000156642	Wild_Type_non_treated	Strn3
Calcrl	8.45632e-09	0.124975	0.148	0.102	0.000156822	Wild_Type_non_treated	Calcrl
Acad8	8.46559e-09	0.0191099	0.226	0.308	0.000156994	Wild_Type_non_treated	Acad8
Dcun1d1	8.48854e-09	0.0399822	0.166	0.203	0.00015742	Wild_Type_non_treated	Dcun1d1
Gnat1	8.52007e-09	0.0310139	0.428	0.359	0.000158005	Wild_Type_non_treated	Gnat1
Mef2d	8.56356e-09	0.0528525	0.206	0.251	0.000158811	Wild_Type_non_treated	Mef2d
Prdx4	8.58723e-09	0.111282	0.548	0.592	0.00015925	Wild_Type_non_treated	Prdx4
Tmem168	8.65166e-09	0.0799702	0.138	0.145	0.000160445	Wild_Type_non_treated	Tmem168
Scg3	8.78082e-09	0.0410141	0.062	0.078	0.00016284	Wild_Type_non_treated	Scg3
Mbd6	8.78256e-09	0.0809724	0.234	0.254	0.000162873	Wild_Type_non_treated	Mbd6
Ptpra	8.82735e-09	0.123871	0.694	0.775	0.000163703	Wild_Type_non_treated	Ptpra
Jagn1	8.86204e-09	0.073823	0.244	0.268	0.000164347	Wild_Type_non_treated	Jagn1
Vipas39	8.9383e-09	0.0310352	0.1	0.139	0.000165761	Wild_Type_non_treated	Vipas39
Mysm1	9.05745e-09	0.0800069	0.27	0.326	0.00016797	Wild_Type_non_treated	Mysm1
Snapc1	9.06927e-09	0.0362292	0.314	0.406	0.00016819	Wild_Type_non_treated	Snapc1
Zfp639	9.13057e-09	0.0530191	0.146	0.161	0.000169326	Wild_Type_non_treated	Zfp639
Setd1b	9.18281e-09	0.0873931	0.256	0.275	0.000170295	Wild_Type_non_treated	Setd1b
Miga1	9.22194e-09	0.073885	0.202	0.23	0.000171021	Wild_Type_non_treated	Miga1
Smarcc2	9.27082e-09	0.0953814	0.392	0.409	0.000171927	Wild_Type_non_treated	Smarcc2
Snap23	9.3606e-09	0.00161682	0.15	0.215	0.000173592	Wild_Type_non_treated	Snap23
Poldip2	9.38502e-09	0.0159533	0.22	0.3	0.000174045	Wild_Type_non_treated	Poldip2
Slc25a27	9.45719e-09	0.128724	0.268	0.259	0.000175384	Wild_Type_non_treated	Slc25a27
Atp8a1	9.53802e-09	0.117358	0.264	0.253	0.000176883	Wild_Type_non_treated	Atp8a1
Ap3m1	9.55858e-09	0.0374962	0.12	0.147	0.000177264	Wild_Type_non_treated	Ap3m1
Etfrf1	9.61295e-09	0.00121527	0.158	0.242	0.000178272	Wild_Type_non_treated	Etfrf1
Ro60	9.66011e-09	0.0779275	0.486	0.564	0.000179147	Wild_Type_non_treated	Ro60
Ubn2	9.81393e-09	0.0712085	0.388	0.46	0.000181999	Wild_Type_non_treated	Ubn2
Tm2d1	9.866e-09	0.0872518	0.432	0.514	0.000182965	Wild_Type_non_treated	Tm2d1
Psme4	9.90761e-09	0.0486995	0.152	0.186	0.000183737	Wild_Type_non_treated	Psme4
Mark4	9.96017e-09	0.0591056	0.122	0.135	0.000184711	Wild_Type_non_treated	Mark4
Mphosph9	1.00234e-08	0.040986	0.09	0.125	0.000185884	Wild_Type_non_treated	Mphosph9
Ccdc127	1.00436e-08	0.102264	0.42	0.441	0.000186258	Wild_Type_non_treated	Ccdc127
Hook2	1.00865e-08	0.0275652	0.072	0.092	0.000187055	Wild_Type_non_treated	Hook2
Tpp1	1.01172e-08	0.0897447	0.422	0.459	0.000187624	Wild_Type_non_treated	Tpp1
Dand5	1.01521e-08	0.0693655	0.19	0.218	0.00018827	Wild_Type_non_treated	Dand5
Pds5a	1.02507e-08	0.0192536	0.208	0.288	0.000190099	Wild_Type_non_treated	Pds5a
Dnajb11	1.03381e-08	0.075553	0.418	0.493	0.00019172	Wild_Type_non_treated	Dnajb11
Prox1	1.05028e-08	0.0910474	0.498	0.571	0.000194774	Wild_Type_non_treated	Prox1
Psat1	1.07223e-08	0.150938	0.452	0.438	0.000198845	Wild_Type_non_treated	Psat1
Zmym6	1.07273e-08	0.0580777	0.094	0.096	0.000198938	Wild_Type_non_treated	Zmym6
Htt	1.08025e-08	0.0298395	0.26	0.337	0.000200333	Wild_Type_non_treated	Htt
Gm4673	1.08147e-08	0.108841	0.102	0.062	0.000200558	Wild_Type_non_treated	Gm4673
Sned1	1.10452e-08	0.125444	0.2	0.179	0.000204833	Wild_Type_non_treated	Sned1
Zc3h13	1.10528e-08	0.0955622	0.3	0.347	0.000204974	Wild_Type_non_treated	Zc3h13
Cog2	1.1224e-08	0.000476377	0.102	0.156	0.000208149	Wild_Type_non_treated	Cog2
Plch1	1.12559e-08	0.107364	0.362	0.383	0.00020874	Wild_Type_non_treated	Plch1
Gnpda2	1.1275e-08	0.0911217	0.328	0.369	0.000209096	Wild_Type_non_treated	Gnpda2
Uckl1	1.15314e-08	0.0112372	0.106	0.165	0.000213851	Wild_Type_non_treated	Uckl1
Svip	1.16436e-08	0.0851107	0.304	0.344	0.000215931	Wild_Type_non_treated	Svip
Chuk	1.16517e-08	0.0259082	0.172	0.231	0.00021608	Wild_Type_non_treated	Chuk
Lcorl	1.21567e-08	0.110053	0.15	0.119	0.000225446	Wild_Type_non_treated	Lcorl
Zfp873	1.21808e-08	0.0528227	0.094	0.102	0.000225894	Wild_Type_non_treated	Zfp873
Gigyf2	1.22061e-08	0.0899848	0.326	0.36	0.000226362	Wild_Type_non_treated	Gigyf2
Pias1	1.22462e-08	0.0449891	0.276	0.342	0.000227106	Wild_Type_non_treated	Pias1
Ago3	1.22644e-08	0.134811	0.246	0.226	0.000227443	Wild_Type_non_treated	Ago3
Amn1	1.24242e-08	0.128629	0.332	0.343	0.000230407	Wild_Type_non_treated	Amn1
Mettl16	1.25521e-08	0.0133369	0.234	0.313	0.000232778	Wild_Type_non_treated	Mettl16
Me3	1.25595e-08	0.0242719	0.196	0.267	0.000232915	Wild_Type_non_treated	Me3
Armcx2	1.26977e-08	0.0381221	0.138	0.183	0.000235478	Wild_Type_non_treated	Armcx2
Zfp846	1.28321e-08	0.126528	0.206	0.173	0.000237972	Wild_Type_non_treated	Zfp846
Rpia	1.28551e-08	0.065834	0.09	0.077	0.000238399	Wild_Type_non_treated	Rpia
Nmt1	1.28628e-08	0.0330786	0.402	0.501	0.000238541	Wild_Type_non_treated	Nmt1
Tcf25	1.30184e-08	0.0776646	0.706	0.789	0.000241427	Wild_Type_non_treated	Tcf25
Dnajb4	1.32351e-08	0.0992448	0.334	0.365	0.000245444	Wild_Type_non_treated	Dnajb4
Pja2	1.3377e-08	0.0628751	0.448	0.53	0.000248076	Wild_Type_non_treated	Pja2
Sdk2	1.34287e-08	0.123192	0.3	0.325	0.000249036	Wild_Type_non_treated	Sdk2
Zfyve1	1.36816e-08	0.0517518	0.212	0.267	0.000253725	Wild_Type_non_treated	Zfyve1
Mrps17	1.37454e-08	0.0386996	0.356	0.448	0.000254909	Wild_Type_non_treated	Mrps17
Cmtr1	1.40484e-08	0.0942561	0.168	0.171	0.000260527	Wild_Type_non_treated	Cmtr1
Poldip3	1.40629e-08	0.0579677	0.262	0.318	0.000260797	Wild_Type_non_treated	Poldip3
Sypl	1.41314e-08	0.0499802	0.376	0.457	0.000262066	Wild_Type_non_treated	Sypl
Gm47512	1.41717e-08	0.104456	0.106	0.064	0.000262814	Wild_Type_non_treated	Gm47512
Pdcd7	1.419e-08	0.0125776	0.174	0.245	0.000263154	Wild_Type_non_treated	Pdcd7
Cyp20a1	1.42361e-08	0.000634753	0.232	0.34	0.000264008	Wild_Type_non_treated	Cyp20a1
Ccnc	1.43141e-08	0.0899352	0.232	0.233	0.000265455	Wild_Type_non_treated	Ccnc
Dgkb	1.44884e-08	0.127615	0.39	0.389	0.000268688	Wild_Type_non_treated	Dgkb
Rrp36	1.45437e-08	0.0297177	0.132	0.161	0.000269713	Wild_Type_non_treated	Rrp36
Fam133b	1.45595e-08	0.151843	0.49	0.479	0.000270007	Wild_Type_non_treated	Fam133b
Fam207a	1.45873e-08	0.00525605	0.106	0.154	0.000270522	Wild_Type_non_treated	Fam207a
Ap5m1	1.48866e-08	0.0982968	0.124	0.114	0.000276073	Wild_Type_non_treated	Ap5m1
Chic2	1.48944e-08	0.0640015	0.266	0.3	0.000276217	Wild_Type_non_treated	Chic2
Anks1	1.49461e-08	0.0230763	0.192	0.27	0.000277176	Wild_Type_non_treated	Anks1
Eif4a2	1.50061e-08	0.141448	0.856	0.884	0.000278289	Wild_Type_non_treated	Eif4a2
Dicer1	1.50189e-08	0.083889	0.23	0.252	0.000278526	Wild_Type_non_treated	Dicer1
Uxs1	1.50262e-08	0.0675776	0.142	0.154	0.000278661	Wild_Type_non_treated	Uxs1
Map1s	1.5074e-08	0.0339135	0.096	0.129	0.000279548	Wild_Type_non_treated	Map1s
Caml	1.51025e-08	0.0807977	0.364	0.414	0.000280076	Wild_Type_non_treated	Caml
Mob1b	1.53421e-08	0.0331784	0.256	0.338	0.000284519	Wild_Type_non_treated	Mob1b
Txndc16	1.53607e-08	0.128881	0.196	0.159	0.000284864	Wild_Type_non_treated	Txndc16
Taf1	1.53614e-08	0.0618865	0.294	0.364	0.000284878	Wild_Type_non_treated	Taf1
Tgfbr3l	1.5496e-08	0.081156	0.088	0.063	0.000287374	Wild_Type_non_treated	Tgfbr3l
Herc1	1.57301e-08	0.021065	0.25	0.33	0.000291715	Wild_Type_non_treated	Herc1
Rab3gap2	1.5786e-08	0.0382861	0.192	0.243	0.000292751	Wild_Type_non_treated	Rab3gap2
2700062C07Rik	1.58018e-08	0.0525501	0.12	0.13	0.000293043	Wild_Type_non_treated	2700062C07Rik
Map4k3	1.60342e-08	0.0298639	0.12	0.156	0.000297354	Wild_Type_non_treated	Map4k3
Tssc4	1.6071e-08	0.0867053	0.262	0.285	0.000298037	Wild_Type_non_treated	Tssc4
Tcf4	1.61463e-08	0.152619	0.928	0.969	0.000299433	Wild_Type_non_treated	Tcf4
Amigo2	1.61548e-08	0.130651	0.158	0.096	0.00029959	Wild_Type_non_treated	Amigo2
Zfp260	1.61732e-08	0.126291	0.35	0.346	0.000299932	Wild_Type_non_treated	Zfp260
Fam3c	1.62574e-08	0.0873849	0.478	0.552	0.000301493	Wild_Type_non_treated	Fam3c
Pibf1	1.63935e-08	0.075217	0.192	0.219	0.000304018	Wild_Type_non_treated	Pibf1
Sdccag8	1.64803e-08	0.0322071	0.068	0.094	0.000305628	Wild_Type_non_treated	Sdccag8
Dtna	1.66394e-08	0.143879	0.574	0.603	0.000308578	Wild_Type_non_treated	Dtna
Wdr77	1.67193e-08	0.0272757	0.096	0.121	0.00031006	Wild_Type_non_treated	Wdr77
Fbxw8	1.67389e-08	0.0353277	0.14	0.17	0.000310423	Wild_Type_non_treated	Fbxw8
Tenm4	1.68062e-08	0.103404	0.114	0.083	0.000311672	Wild_Type_non_treated	Tenm4
Hlcs	1.70082e-08	0.114364	0.154	0.111	0.000315418	Wild_Type_non_treated	Hlcs
Rai14	1.72898e-08	0.0931881	0.152	0.135	0.00032064	Wild_Type_non_treated	Rai14
Sf3b3	1.72952e-08	0.0567182	0.24	0.282	0.000320739	Wild_Type_non_treated	Sf3b3
Tecpr2	1.72971e-08	0.0330259	0.096	0.124	0.000320776	Wild_Type_non_treated	Tecpr2
Secisbp2	1.74358e-08	0.0289439	0.182	0.233	0.000323347	Wild_Type_non_treated	Secisbp2
Timm44	1.75373e-08	0.0576469	0.226	0.279	0.000325229	Wild_Type_non_treated	Timm44
Ccnl2	1.77547e-08	0.0607112	0.374	0.448	0.000329261	Wild_Type_non_treated	Ccnl2
Arih2	1.79476e-08	0.0175727	0.12	0.166	0.000332838	Wild_Type_non_treated	Arih2
Asxl2	1.7972e-08	0.116692	0.236	0.223	0.000333291	Wild_Type_non_treated	Asxl2
Zmiz2	1.7982e-08	0.00738659	0.104	0.161	0.000333477	Wild_Type_non_treated	Zmiz2
Slco3a1	1.81181e-08	0.0296395	0.192	0.262	0.000336	Wild_Type_non_treated	Slco3a1
Asah1	1.81759e-08	0.116508	0.274	0.265	0.000337071	Wild_Type_non_treated	Asah1
Agl	1.84589e-08	0.0920445	0.256	0.27	0.00034232	Wild_Type_non_treated	Agl
Tmem167	1.85414e-08	0.0848214	0.452	0.511	0.00034385	Wild_Type_non_treated	Tmem167
Pstk	1.85656e-08	0.112416	0.272	0.259	0.0003443	Wild_Type_non_treated	Pstk
Ube2ql1	1.86586e-08	0.143328	0.096	0.036	0.000346025	Wild_Type_non_treated	Ube2ql1
Elmod1	1.87346e-08	0.216461	0.722	0.686	0.000347434	Wild_Type_non_treated	Elmod1
Psmd14	1.87874e-08	0.0664831	0.33	0.376	0.000348412	Wild_Type_non_treated	Psmd14
Rab5b	1.91972e-08	0.0980661	0.33	0.341	0.000356012	Wild_Type_non_treated	Rab5b
Tbl1x	1.93239e-08	0.0899534	0.47	0.514	0.000358362	Wild_Type_non_treated	Tbl1x
Trhde	1.94181e-08	0.1985	0.266	0.197	0.000360109	Wild_Type_non_treated	Trhde
Fut8	1.94269e-08	0.0174934	0.094	0.131	0.000360271	Wild_Type_non_treated	Fut8
Rsrc2	1.9564e-08	0.110772	0.706	0.799	0.000362815	Wild_Type_non_treated	Rsrc2
2310009B15Rik	1.9814e-08	0.06687	0.274	0.318	0.000367451	Wild_Type_non_treated	2310009B15Rik
Lrrc1	1.99899e-08	0.0294198	0.14	0.18	0.000370713	Wild_Type_non_treated	Lrrc1
Rpp21	2.00326e-08	0.057267	0.2	0.228	0.000371504	Wild_Type_non_treated	Rpp21
Appl1	2.01832e-08	0.00950938	0.278	0.389	0.000374297	Wild_Type_non_treated	Appl1
Lpcat1	2.03957e-08	0.098491	0.358	0.396	0.000378238	Wild_Type_non_treated	Lpcat1
Ndufa10	2.03988e-08	0.0104671	0.394	0.516	0.000378295	Wild_Type_non_treated	Ndufa10
4833420G17Rik	2.04077e-08	0.0790135	0.308	0.361	0.000378461	Wild_Type_non_treated	4833420G17Rik
Gdpd1	2.08556e-08	0.0721144	0.142	0.138	0.000386766	Wild_Type_non_treated	Gdpd1
Ifngr1	2.09417e-08	0.0483992	0.304	0.376	0.000388365	Wild_Type_non_treated	Ifngr1
Tcf7l2	2.09851e-08	0.161974	0.588	0.581	0.000389168	Wild_Type_non_treated	Tcf7l2
Esrp1	2.1088e-08	0.0766378	0.064	0.042	0.000391077	Wild_Type_non_treated	Esrp1
Isoc1	2.12192e-08	0.0327679	0.452	0.562	0.000393511	Wild_Type_non_treated	Isoc1
Sdhaf2	2.15139e-08	0.0396998	0.212	0.269	0.000398974	Wild_Type_non_treated	Sdhaf2
Ercc5	2.15251e-08	0.0277276	0.126	0.173	0.000399183	Wild_Type_non_treated	Ercc5
Mlh3	2.15474e-08	0.0404615	0.152	0.18	0.000399596	Wild_Type_non_treated	Mlh3
Snrnp27	2.16171e-08	0.0765776	0.45	0.513	0.000400889	Wild_Type_non_treated	Snrnp27
Gpr89	2.18406e-08	0.091774	0.178	0.164	0.000405033	Wild_Type_non_treated	Gpr89
Chfr	2.19503e-08	0.118746	0.234	0.203	0.000407068	Wild_Type_non_treated	Chfr
Ccdc191	2.22226e-08	0.0238559	0.078	0.118	0.000412119	Wild_Type_non_treated	Ccdc191
Cd2ap	2.2223e-08	0.0718394	0.348	0.42	0.000412126	Wild_Type_non_treated	Cd2ap
Fnbp4	2.22979e-08	0.0273216	0.196	0.253	0.000413515	Wild_Type_non_treated	Fnbp4
Epb41l4b	2.23194e-08	0.0548208	0.102	0.111	0.000413914	Wild_Type_non_treated	Epb41l4b
Rfx3	2.23458e-08	0.0967707	0.188	0.195	0.000414402	Wild_Type_non_treated	Rfx3
Efcab14	2.24725e-08	0.0713397	0.414	0.477	0.000416753	Wild_Type_non_treated	Efcab14
Ivns1abp	2.25604e-08	0.0207247	0.094	0.131	0.000418382	Wild_Type_non_treated	Ivns1abp
Adgrl1	2.27211e-08	0.117465	0.254	0.241	0.000421363	Wild_Type_non_treated	Adgrl1
Sntb1	2.27813e-08	0.130796	0.364	0.39	0.000422479	Wild_Type_non_treated	Sntb1
Hbp1	2.29881e-08	0.079112	0.26	0.292	0.000426315	Wild_Type_non_treated	Hbp1
Bsdc1	2.36405e-08	0.0701658	0.21	0.23	0.000438413	Wild_Type_non_treated	Bsdc1
Cbl	2.36585e-08	0.0352615	0.268	0.339	0.000438747	Wild_Type_non_treated	Cbl
Fam229b	2.38418e-08	0.0718407	0.158	0.163	0.000442147	Wild_Type_non_treated	Fam229b
Tmem47	2.40049e-08	0.133985	0.636	0.69	0.00044517	Wild_Type_non_treated	Tmem47
Nup205	2.40055e-08	0.0540498	0.07	0.077	0.000445182	Wild_Type_non_treated	Nup205
St8sia2	2.40704e-08	0.156551	0.512	0.535	0.000446386	Wild_Type_non_treated	St8sia2
Actr10	2.4398e-08	0.0917345	0.492	0.527	0.000452461	Wild_Type_non_treated	Actr10
Afg3l1	2.46929e-08	0.0559737	0.142	0.163	0.000457931	Wild_Type_non_treated	Afg3l1
Taok2	2.49325e-08	0.0653099	0.158	0.179	0.000462373	Wild_Type_non_treated	Taok2
Papss2	2.49478e-08	0.087136	0.118	0.097	0.000462658	Wild_Type_non_treated	Papss2
Pafah1b1	2.51369e-08	0.0947903	0.778	0.842	0.000466165	Wild_Type_non_treated	Pafah1b1
Cd200	2.52249e-08	0.0818759	0.128	0.112	0.000467795	Wild_Type_non_treated	Cd200
Mterf1a	2.55715e-08	0.0737239	0.088	0.064	0.000474224	Wild_Type_non_treated	Mterf1a
Mrpl15	2.57276e-08	0.0165596	0.246	0.337	0.000477119	Wild_Type_non_treated	Mrpl15
Yipf1	2.6162e-08	0.121184	0.484	0.5	0.000485173	Wild_Type_non_treated	Yipf1
Pdzd8	2.62477e-08	0.0480805	0.232	0.275	0.000486763	Wild_Type_non_treated	Pdzd8
Marf1	2.63074e-08	0.0565537	0.186	0.219	0.00048787	Wild_Type_non_treated	Marf1
Ccdc50	2.63726e-08	0.122544	0.582	0.643	0.00048908	Wild_Type_non_treated	Ccdc50
Pcmtd1	2.63916e-08	0.0856155	0.464	0.507	0.000489432	Wild_Type_non_treated	Pcmtd1
Mfap3l	2.65426e-08	0.167793	0.688	0.731	0.000492233	Wild_Type_non_treated	Mfap3l
Tbp	2.69148e-08	0.0400428	0.096	0.111	0.000499134	Wild_Type_non_treated	Tbp
Nsd3	2.69379e-08	0.0510195	0.324	0.395	0.000499562	Wild_Type_non_treated	Nsd3
Pde1c	2.7092e-08	0.0571138	0.376	0.449	0.000502422	Wild_Type_non_treated	Pde1c
Fryl	2.73423e-08	0.0959694	0.598	0.68	0.000507063	Wild_Type_non_treated	Fryl
Meg3	2.77315e-08	0.297746	0.508	0.52	0.00051428	Wild_Type_non_treated	Meg3
Rbck1	2.77404e-08	0.0111686	0.124	0.179	0.000514446	Wild_Type_non_treated	Rbck1
Cemip2	2.77622e-08	0.0373055	0.054	0.068	0.00051485	Wild_Type_non_treated	Cemip2
Rab6b	2.78103e-08	0.0986247	0.394	0.438	0.000515742	Wild_Type_non_treated	Rab6b
Zxdc	2.82468e-08	0.0479217	0.098	0.111	0.000523837	Wild_Type_non_treated	Zxdc
Cldn12	2.83112e-08	0.0321803	0.2	0.262	0.00052503	Wild_Type_non_treated	Cldn12
Sltm	2.83485e-08	0.0632359	0.41	0.498	0.000525724	Wild_Type_non_treated	Sltm
Fbxl14	2.8385e-08	0.0193485	0.136	0.19	0.000526401	Wild_Type_non_treated	Fbxl14
Grina	2.86157e-08	0.0948541	0.622	0.679	0.000530678	Wild_Type_non_treated	Grina
Scoc	2.8858e-08	0.0837271	0.504	0.584	0.000535171	Wild_Type_non_treated	Scoc
Ppp1r7	2.97085e-08	0.0438607	0.348	0.429	0.000550944	Wild_Type_non_treated	Ppp1r7
Ppp1cb	2.99188e-08	0.0701686	0.394	0.452	0.000554843	Wild_Type_non_treated	Ppp1cb
Slk	2.99966e-08	0.0325986	0.242	0.307	0.000556288	Wild_Type_non_treated	Slk
Pcnx3	3.03945e-08	0.0298968	0.136	0.177	0.000563666	Wild_Type_non_treated	Pcnx3
Katnbl1	3.05625e-08	0.0143409	0.214	0.307	0.000566781	Wild_Type_non_treated	Katnbl1
Stt3a	3.0595e-08	0.0960354	0.222	0.208	0.000567384	Wild_Type_non_treated	Stt3a
A630072M18Rik	3.11105e-08	0.112306	0.12	0.089	0.000576944	Wild_Type_non_treated	A630072M18Rik
Chd8	3.1165e-08	0.0580069	0.256	0.306	0.000577956	Wild_Type_non_treated	Chd8
Bcl2l1	3.11988e-08	0.056101	0.26	0.3	0.000578581	Wild_Type_non_treated	Bcl2l1
Prpf6	3.12487e-08	0.0453634	0.206	0.259	0.000579507	Wild_Type_non_treated	Prpf6
Unc50	3.14381e-08	0.0900044	0.558	0.617	0.00058302	Wild_Type_non_treated	Unc50
Ctso	3.1533e-08	0.158066	0.59	0.594	0.00058478	Wild_Type_non_treated	Ctso
Cdk14	3.21217e-08	0.103865	0.22	0.214	0.000595697	Wild_Type_non_treated	Cdk14
Xrcc4	3.22892e-08	0.0742801	0.242	0.272	0.000598804	Wild_Type_non_treated	Xrcc4
Fbxo22	3.24467e-08	0.0242925	0.228	0.3	0.000601724	Wild_Type_non_treated	Fbxo22
Bfar	3.25147e-08	0.0937781	0.298	0.322	0.000602985	Wild_Type_non_treated	Bfar
St6galnac3	3.26133e-08	0.0781287	0.096	0.087	0.000604813	Wild_Type_non_treated	St6galnac3
Bcap29	3.26134e-08	0.0953936	0.262	0.267	0.000604815	Wild_Type_non_treated	Bcap29
Phlpp2	3.28064e-08	0.0389281	0.098	0.124	0.000608394	Wild_Type_non_treated	Phlpp2
Ttc19	3.28973e-08	0.0361592	0.34	0.431	0.000610081	Wild_Type_non_treated	Ttc19
Gm1673	3.31287e-08	0.110857	0.522	0.58	0.000614372	Wild_Type_non_treated	Gm1673
Zcchc17	3.32302e-08	0.049499	0.336	0.416	0.000616254	Wild_Type_non_treated	Zcchc17
Ankrd10	3.34046e-08	0.0401253	0.252	0.322	0.000619489	Wild_Type_non_treated	Ankrd10
Khdc4	3.35526e-08	0.0275074	0.136	0.177	0.000622234	Wild_Type_non_treated	Khdc4
Ccnt2	3.36399e-08	0.105834	0.246	0.238	0.000623851	Wild_Type_non_treated	Ccnt2
1190005I06Rik	3.41375e-08	0.150914	0.51	0.479	0.000633081	Wild_Type_non_treated	1190005I06Rik
Ccdc177	3.42019e-08	0.0924409	0.104	0.076	0.000634274	Wild_Type_non_treated	Ccdc177
Snx32	3.42353e-08	0.149769	0.236	0.196	0.000634893	Wild_Type_non_treated	Snx32
Atp6v0a2	3.42989e-08	0.0648375	0.238	0.274	0.000636072	Wild_Type_non_treated	Atp6v0a2
Crk	3.44688e-08	0.0540507	0.294	0.364	0.000639224	Wild_Type_non_treated	Crk
Spats2	3.45573e-08	0.0157013	0.134	0.186	0.000640865	Wild_Type_non_treated	Spats2
Cox16	3.45742e-08	0.0636905	0.44	0.516	0.000641179	Wild_Type_non_treated	Cox16
Polr3gl	3.46667e-08	0.0548495	0.166	0.197	0.000642894	Wild_Type_non_treated	Polr3gl
1810026B05Rik	3.46695e-08	0.131007	0.448	0.468	0.000642945	Wild_Type_non_treated	1810026B05Rik
Bscl2	3.4828e-08	0.0553546	0.26	0.305	0.000645885	Wild_Type_non_treated	Bscl2
Zbtb38	3.5055e-08	0.0146707	0.398	0.522	0.000650095	Wild_Type_non_treated	Zbtb38
Rspry1	3.57316e-08	0.017213	0.178	0.238	0.000662643	Wild_Type_non_treated	Rspry1
Tnpo2	3.57956e-08	0.0371224	0.084	0.108	0.00066383	Wild_Type_non_treated	Tnpo2
Map3k2	3.59029e-08	0.0598319	0.224	0.264	0.000665819	Wild_Type_non_treated	Map3k2
Serinc1	3.62772e-08	0.134726	0.684	0.749	0.000672761	Wild_Type_non_treated	Serinc1
Tsc22d1	3.62855e-08	0.138162	0.63	0.674	0.000672914	Wild_Type_non_treated	Tsc22d1
Kansl1	3.67467e-08	0.0288809	0.316	0.407	0.000681468	Wild_Type_non_treated	Kansl1
Tpd52l2	3.7344e-08	0.0648283	0.402	0.485	0.000692544	Wild_Type_non_treated	Tpd52l2
Surf1	3.7527e-08	0.0233582	0.238	0.319	0.000695937	Wild_Type_non_treated	Surf1
Hspa4l	3.80448e-08	0.0802766	0.57	0.636	0.00070554	Wild_Type_non_treated	Hspa4l
Atp6v1h	3.84509e-08	0.0636846	0.246	0.277	0.000713073	Wild_Type_non_treated	Atp6v1h
Aldh1a7	3.86287e-08	0.104103	0.114	0.067	0.00071637	Wild_Type_non_treated	Aldh1a7
Pop7	3.86577e-08	0.0484124	0.302	0.368	0.000716906	Wild_Type_non_treated	Pop7
Secisbp2l	3.87102e-08	0.0716919	0.346	0.407	0.000717881	Wild_Type_non_treated	Secisbp2l
Zfp869	3.90871e-08	0.0787589	0.298	0.358	0.00072487	Wild_Type_non_treated	Zfp869
Kcmf1	3.92907e-08	0.0188819	0.296	0.382	0.000728645	Wild_Type_non_treated	Kcmf1
Scmh1	3.95181e-08	0.0893761	0.262	0.281	0.000732864	Wild_Type_non_treated	Scmh1
Ndufa5	3.96406e-08	0.0713751	0.586	0.678	0.000735134	Wild_Type_non_treated	Ndufa5
Zfyve9	3.96819e-08	0.0436191	0.172	0.213	0.000735901	Wild_Type_non_treated	Zfyve9
Tram1l1	4.0698e-08	0.0640418	0.122	0.125	0.000754744	Wild_Type_non_treated	Tram1l1
Rsrc1	4.09215e-08	0.0682889	0.424	0.497	0.00075889	Wild_Type_non_treated	Rsrc1
Morf4l2	4.11353e-08	0.0733	0.552	0.621	0.000762853	Wild_Type_non_treated	Morf4l2
Nars	4.13284e-08	0.0658042	0.482	0.56	0.000766435	Wild_Type_non_treated	Nars
Mapk1ip1	4.14341e-08	0.0683882	0.142	0.149	0.000768396	Wild_Type_non_treated	Mapk1ip1
Nup153	4.17545e-08	0.000197254	0.124	0.184	0.000774338	Wild_Type_non_treated	Nup153
Nrp1	4.19489e-08	0.136792	0.212	0.177	0.000777942	Wild_Type_non_treated	Nrp1
Pgrmc1	4.2539e-08	0.0890114	0.64	0.714	0.000788886	Wild_Type_non_treated	Pgrmc1
Ndufb3	4.25477e-08	0.101907	0.732	0.802	0.000789048	Wild_Type_non_treated	Ndufb3
Sirt5	4.26268e-08	0.0732139	0.142	0.143	0.000790514	Wild_Type_non_treated	Sirt5
Ncoa1	4.37446e-08	0.130739	0.656	0.664	0.000811244	Wild_Type_non_treated	Ncoa1
Lsm7	4.38464e-08	0.036887	0.274	0.346	0.000813131	Wild_Type_non_treated	Lsm7
Mettl7a1	4.38535e-08	0.0702772	0.228	0.259	0.000813263	Wild_Type_non_treated	Mettl7a1
Ppargc1a	4.38646e-08	0.0593292	0.102	0.119	0.000813468	Wild_Type_non_treated	Ppargc1a
Kctd1	4.41107e-08	0.0756738	0.376	0.449	0.000818033	Wild_Type_non_treated	Kctd1
Gbe1	4.41447e-08	0.114946	0.598	0.661	0.000818664	Wild_Type_non_treated	Gbe1
Psma1	4.43206e-08	0.0728861	0.512	0.597	0.000821925	Wild_Type_non_treated	Psma1
Cyb5d2	4.46805e-08	0.095736	0.18	0.175	0.000828601	Wild_Type_non_treated	Cyb5d2
Gm47123	4.48321e-08	0.1236	0.14	0.099	0.000831411	Wild_Type_non_treated	Gm47123
Cog7	4.49452e-08	0.0457618	0.138	0.168	0.000833508	Wild_Type_non_treated	Cog7
Acads	4.51036e-08	0.00938186	0.184	0.249	0.000836447	Wild_Type_non_treated	Acads
Bclaf1	4.52173e-08	0.0620497	0.562	0.657	0.000838554	Wild_Type_non_treated	Bclaf1
Cops3	4.57742e-08	0.0368665	0.258	0.32	0.000848882	Wild_Type_non_treated	Cops3
Fam234a	4.6048e-08	0.0771835	0.266	0.299	0.000853959	Wild_Type_non_treated	Fam234a
Zcchc9	4.62181e-08	0.0592726	0.26	0.31	0.000857115	Wild_Type_non_treated	Zcchc9
Smad5	4.63395e-08	0.0435858	0.222	0.285	0.000859366	Wild_Type_non_treated	Smad5
Ptpn13	4.65774e-08	0.0121938	0.236	0.326	0.000863778	Wild_Type_non_treated	Ptpn13
Slc35a5	4.73516e-08	0.0871697	0.214	0.211	0.000878136	Wild_Type_non_treated	Slc35a5
Dmwd	4.75443e-08	0.0364219	0.144	0.183	0.00088171	Wild_Type_non_treated	Dmwd
Rngtt	4.76869e-08	0.0197355	0.118	0.16	0.000884353	Wild_Type_non_treated	Rngtt
Bag6	4.79134e-08	0.0187598	0.254	0.325	0.000888555	Wild_Type_non_treated	Bag6
Saraf	4.80188e-08	0.0700155	0.494	0.567	0.000890509	Wild_Type_non_treated	Saraf
Eif3j1	4.81771e-08	0.124121	0.518	0.536	0.000893444	Wild_Type_non_treated	Eif3j1
Gm26910	4.84249e-08	0.0951094	0.086	0.075	0.000898039	Wild_Type_non_treated	Gm26910
Crebzf	4.87028e-08	0.128384	0.368	0.389	0.000903193	Wild_Type_non_treated	Crebzf
Pbx4	4.91463e-08	0.0437974	0.05	0.064	0.000911419	Wild_Type_non_treated	Pbx4
Atp6ap1	4.91477e-08	0.0537478	0.392	0.485	0.000911444	Wild_Type_non_treated	Atp6ap1
Ccdc107	4.92286e-08	0.0483843	0.508	0.614	0.000912944	Wild_Type_non_treated	Ccdc107
Mapk4	4.94774e-08	0.0781715	0.2	0.214	0.000917558	Wild_Type_non_treated	Mapk4
Tmem218	5.07958e-08	0.0999111	0.282	0.29	0.000942009	Wild_Type_non_treated	Tmem218
Wwp2	5.10546e-08	0.0674682	0.16	0.183	0.000946808	Wild_Type_non_treated	Wwp2
Pcbp3	5.1511e-08	0.0594959	0.25	0.286	0.000955272	Wild_Type_non_treated	Pcbp3
Pdcd10	5.15436e-08	0.0614507	0.416	0.487	0.000955876	Wild_Type_non_treated	Pdcd10
Hipk1	5.17319e-08	0.051813	0.41	0.494	0.000959367	Wild_Type_non_treated	Hipk1
Rtl8a	5.17461e-08	0.0671987	0.22	0.252	0.000959631	Wild_Type_non_treated	Rtl8a
Ap3s2	5.18029e-08	0.0145369	0.15	0.202	0.000960685	Wild_Type_non_treated	Ap3s2
Map4	5.20718e-08	0.0792215	0.562	0.616	0.000965672	Wild_Type_non_treated	Map4
Egfr	5.21265e-08	0.111287	0.366	0.41	0.000966686	Wild_Type_non_treated	Egfr
Acsl6	5.22646e-08	0.146083	0.474	0.503	0.000969246	Wild_Type_non_treated	Acsl6
Alg2	5.23419e-08	0.0681241	0.216	0.244	0.00097068	Wild_Type_non_treated	Alg2
Wbp2	5.24999e-08	0.0717498	0.496	0.574	0.00097361	Wild_Type_non_treated	Wbp2
Cep44	5.25467e-08	0.0585863	0.134	0.141	0.000974479	Wild_Type_non_treated	Cep44
Zdhhc20	5.28216e-08	0.0879099	0.176	0.166	0.000979576	Wild_Type_non_treated	Zdhhc20
Bcdin3d	5.3457e-08	0.0108883	0.068	0.101	0.00099136	Wild_Type_non_treated	Bcdin3d
Serf1	5.38386e-08	0.112178	0.292	0.273	0.000998438	Wild_Type_non_treated	Serf1
Sun2	5.38465e-08	0.0888102	0.082	0.037	0.000998584	Wild_Type_non_treated	Sun2
Dctn2	5.39084e-08	0.0192866	0.466	0.593	0.000999731	Wild_Type_non_treated	Dctn2
Snx13	5.52482e-08	0.0284072	0.13	0.168	0.00102458	Wild_Type_non_treated	Snx13
Pten	5.58925e-08	0.0620159	0.472	0.536	0.00103653	Wild_Type_non_treated	Pten
Dmxl1	5.67116e-08	0.0998719	0.298	0.324	0.00105172	Wild_Type_non_treated	Dmxl1
Hsdl2	5.75714e-08	0.0199572	0.26	0.341	0.00106766	Wild_Type_non_treated	Hsdl2
Mmd2	5.83098e-08	0.151816	0.594	0.611	0.00108135	Wild_Type_non_treated	Mmd2
AU022252	5.83596e-08	0.0213113	0.11	0.143	0.00108228	Wild_Type_non_treated	AU022252
Ociad1	5.95434e-08	0.074987	0.474	0.532	0.00110423	Wild_Type_non_treated	Ociad1
Kcnq1ot1	5.97417e-08	0.177443	0.568	0.599	0.00110791	Wild_Type_non_treated	Kcnq1ot1
Ddx1	5.98549e-08	0.0427707	0.368	0.462	0.00111001	Wild_Type_non_treated	Ddx1
Ski	6.00701e-08	0.0722496	0.312	0.359	0.001114	Wild_Type_non_treated	Ski
Kdm1a	6.02177e-08	0.0593616	0.342	0.408	0.00111674	Wild_Type_non_treated	Kdm1a
Armcx1	6.04858e-08	0.0678216	0.244	0.282	0.00112171	Wild_Type_non_treated	Armcx1
Selenop	6.07611e-08	0.0356427	0.27	0.338	0.00112681	Wild_Type_non_treated	Selenop
Zfp617	6.13443e-08	0.0723835	0.158	0.173	0.00113763	Wild_Type_non_treated	Zfp617
Stim1	6.21149e-08	0.0857058	0.218	0.221	0.00115192	Wild_Type_non_treated	Stim1
Cdkn2aip	6.28019e-08	0.1031	0.224	0.233	0.00116466	Wild_Type_non_treated	Cdkn2aip
Gmpr2	6.33584e-08	0.0808795	0.198	0.195	0.00117498	Wild_Type_non_treated	Gmpr2
Cdk8	6.35052e-08	0.00834229	0.23	0.32	0.0011777	Wild_Type_non_treated	Cdk8
Arhgef40	6.40077e-08	0.0111819	0.236	0.33	0.00118702	Wild_Type_non_treated	Arhgef40
Tox4	6.44266e-08	0.053206	0.286	0.34	0.00119479	Wild_Type_non_treated	Tox4
Zfp871	6.60113e-08	0.0774567	0.35	0.394	0.00122418	Wild_Type_non_treated	Zfp871
Odr4	6.61122e-08	0.0822101	0.374	0.414	0.00122605	Wild_Type_non_treated	Odr4
Bud31	6.61334e-08	0.00671741	0.266	0.37	0.00122644	Wild_Type_non_treated	Bud31
Alkbh1	6.64916e-08	0.0533232	0.122	0.147	0.00123309	Wild_Type_non_treated	Alkbh1
Dach1	6.65102e-08	0.123434	0.722	0.793	0.00123343	Wild_Type_non_treated	Dach1
Phactr2	6.68371e-08	0.0322464	0.236	0.307	0.00123949	Wild_Type_non_treated	Phactr2
Pkn2	6.7429e-08	0.115702	0.664	0.71	0.00125047	Wild_Type_non_treated	Pkn2
Fam120a	6.74851e-08	0.0249668	0.306	0.403	0.00125151	Wild_Type_non_treated	Fam120a
Cyhr1	6.79548e-08	0.0534115	0.57	0.673	0.00126022	Wild_Type_non_treated	Cyhr1
Ss18l2	6.79957e-08	0.0822782	0.346	0.374	0.00126098	Wild_Type_non_treated	Ss18l2
Grk3	6.80058e-08	0.164096	0.336	0.327	0.00126117	Wild_Type_non_treated	Grk3
Rtn1	6.88375e-08	0.100188	0.538	0.591	0.00127659	Wild_Type_non_treated	Rtn1
Sel1l	6.97632e-08	0.0748492	0.32	0.365	0.00129376	Wild_Type_non_treated	Sel1l
Chn1	6.98455e-08	0.068606	0.238	0.288	0.00129529	Wild_Type_non_treated	Chn1
Snapin	6.99448e-08	0.0588097	0.288	0.344	0.00129713	Wild_Type_non_treated	Snapin
Phf3	7.06746e-08	0.0747429	0.508	0.608	0.00131066	Wild_Type_non_treated	Phf3
Ccpg1	7.12908e-08	0.079264	0.34	0.374	0.00132209	Wild_Type_non_treated	Ccpg1
1700123O20Rik	7.23635e-08	0.033488	0.3	0.364	0.00134198	Wild_Type_non_treated	1700123O20Rik
Gpm6b	7.26353e-08	0.156253	0.98	0.989	0.00134702	Wild_Type_non_treated	Gpm6b
Endod1	7.28264e-08	0.00982593	0.11	0.166	0.00135057	Wild_Type_non_treated	Endod1
Nxt2	7.42107e-08	0.107141	0.29	0.288	0.00137624	Wild_Type_non_treated	Nxt2
Zfp637	7.43675e-08	0.00386491	0.236	0.322	0.00137914	Wild_Type_non_treated	Zfp637
Rpe	7.48986e-08	0.0553391	0.224	0.257	0.00138899	Wild_Type_non_treated	Rpe
C9orf72	7.49608e-08	0.0698751	0.104	0.111	0.00139015	Wild_Type_non_treated	C9orf72
Srsf10	7.50046e-08	0.112069	0.572	0.603	0.00139096	Wild_Type_non_treated	Srsf10
Trp53inp2	7.52532e-08	0.0710626	0.204	0.214	0.00139557	Wild_Type_non_treated	Trp53inp2
Pfkl	7.58876e-08	0.105712	0.542	0.589	0.00140734	Wild_Type_non_treated	Pfkl
Trpm7	7.6479e-08	0.100646	0.222	0.248	0.0014183	Wild_Type_non_treated	Trpm7
Pias2	7.66302e-08	0.109405	0.222	0.198	0.00142111	Wild_Type_non_treated	Pias2
Ppm1b	7.67655e-08	0.0381257	0.27	0.328	0.00142362	Wild_Type_non_treated	Ppm1b
Kpna1	7.70315e-08	0.0859223	0.246	0.261	0.00142855	Wild_Type_non_treated	Kpna1
Fam76b	7.71888e-08	0.0441062	0.214	0.26	0.00143147	Wild_Type_non_treated	Fam76b
Glrb	7.80383e-08	0.159732	0.362	0.325	0.00144722	Wild_Type_non_treated	Glrb
Get4	7.81456e-08	0.0347179	0.144	0.177	0.00144921	Wild_Type_non_treated	Get4
Ppp1r9a	7.94694e-08	0.109273	0.422	0.447	0.00147376	Wild_Type_non_treated	Ppp1r9a
2300009A05Rik	7.95445e-08	0.124326	0.444	0.456	0.00147515	Wild_Type_non_treated	2300009A05Rik
Aamp	7.96997e-08	0.0171081	0.602	0.745	0.00147803	Wild_Type_non_treated	Aamp
Ngly1	8.13043e-08	0.0142042	0.192	0.255	0.00150779	Wild_Type_non_treated	Ngly1
Ubr2	8.13083e-08	0.0131847	0.312	0.418	0.00150786	Wild_Type_non_treated	Ubr2
Tgoln1	8.44357e-08	0.0752065	0.49	0.58	0.00156586	Wild_Type_non_treated	Tgoln1
Phip	8.4449e-08	0.0778877	0.596	0.669	0.00156611	Wild_Type_non_treated	Phip
Rcan2	8.47143e-08	0.0902058	0.098	0.069	0.00157103	Wild_Type_non_treated	Rcan2
Rabl6	8.50141e-08	0.0404559	0.188	0.224	0.00157659	Wild_Type_non_treated	Rabl6
Map2	8.50728e-08	0.0947589	0.53	0.579	0.00157767	Wild_Type_non_treated	Map2
Scyl3	8.53424e-08	0.04878	0.056	0.06	0.00158267	Wild_Type_non_treated	Scyl3
Fgf11	8.5855e-08	0.0656092	0.092	0.079	0.00159218	Wild_Type_non_treated	Fgf11
Mid1ip1	8.67311e-08	0.0917335	0.434	0.49	0.00160843	Wild_Type_non_treated	Mid1ip1
2310022B05Rik	8.7268e-08	0.0423195	0.194	0.238	0.00161839	Wild_Type_non_treated	2310022B05Rik
Ralbp1	8.81806e-08	0.0575972	0.548	0.631	0.00163531	Wild_Type_non_treated	Ralbp1
Ubr3	8.82067e-08	0.0501228	0.214	0.26	0.00163579	Wild_Type_non_treated	Ubr3
Fsd1l	8.88234e-08	0.0934344	0.234	0.243	0.00164723	Wild_Type_non_treated	Fsd1l
Matr3	9.07827e-08	0.0708399	0.558	0.617	0.00168356	Wild_Type_non_treated	Matr3
Cul2	9.10723e-08	0.026048	0.13	0.17	0.00168894	Wild_Type_non_treated	Cul2
Firre	9.11996e-08	0.0928305	0.116	0.103	0.0016913	Wild_Type_non_treated	Firre
Impad1	9.1711e-08	0.126411	0.456	0.452	0.00170078	Wild_Type_non_treated	Impad1
Vamp1	9.17139e-08	0.119253	0.134	0.077	0.00170083	Wild_Type_non_treated	Vamp1
Wdfy3	9.17839e-08	0.0868343	0.296	0.318	0.00170213	Wild_Type_non_treated	Wdfy3
Pcdh10	9.18501e-08	0.107946	0.1	0.061	0.00170336	Wild_Type_non_treated	Pcdh10
Crebrf	9.32886e-08	0.0929753	0.388	0.42	0.00173004	Wild_Type_non_treated	Crebrf
Echdc2	9.40056e-08	0.0557099	0.126	0.148	0.00174333	Wild_Type_non_treated	Echdc2
Mapk1	9.50469e-08	0.0516163	0.322	0.382	0.00176264	Wild_Type_non_treated	Mapk1
Shd	9.64963e-08	0.0845279	0.094	0.087	0.00178952	Wild_Type_non_treated	Shd
Ubqln2	9.67587e-08	0.0329836	0.242	0.302	0.00179439	Wild_Type_non_treated	Ubqln2
Cep350	9.69722e-08	0.0608289	0.278	0.337	0.00179835	Wild_Type_non_treated	Cep350
Chd2	9.70811e-08	0.122792	0.446	0.483	0.00180037	Wild_Type_non_treated	Chd2
Cntn1	9.71996e-08	0.108754	0.81	0.835	0.00180257	Wild_Type_non_treated	Cntn1
Swap70	9.73075e-08	0.00575955	0.084	0.124	0.00180457	Wild_Type_non_treated	Swap70
Dtymk	9.78495e-08	0.023897	0.292	0.374	0.00181462	Wild_Type_non_treated	Dtymk
Sec22a	9.80538e-08	0.0595475	0.262	0.304	0.00181841	Wild_Type_non_treated	Sec22a
Ccdc136	9.81711e-08	0.0453056	0.25	0.312	0.00182058	Wild_Type_non_treated	Ccdc136
Gramd1a	9.89866e-08	0.0299265	0.094	0.124	0.00183571	Wild_Type_non_treated	Gramd1a
Nectin1	9.9531e-08	0.0400635	0.152	0.187	0.0018458	Wild_Type_non_treated	Nectin1
Micu3	1.00549e-07	0.091423	0.148	0.15	0.00186469	Wild_Type_non_treated	Micu3
Mbtps1	1.00584e-07	0.0341815	0.17	0.22	0.00186532	Wild_Type_non_treated	Mbtps1
Dusp22	1.00678e-07	0.101624	0.266	0.261	0.00186707	Wild_Type_non_treated	Dusp22
Etv1	1.01813e-07	0.117975	0.328	0.314	0.00188813	Wild_Type_non_treated	Etv1
Vps13a	1.0193e-07	0.0551424	0.2	0.234	0.00189029	Wild_Type_non_treated	Vps13a
Klc1	1.02295e-07	0.0814543	0.292	0.298	0.00189706	Wild_Type_non_treated	Klc1
Rnft2	1.0341e-07	0.0438881	0.07	0.069	0.00191773	Wild_Type_non_treated	Rnft2
Usp15	1.04396e-07	0.0226855	0.188	0.258	0.00193603	Wild_Type_non_treated	Usp15
Xpo7	1.04396e-07	0.0548477	0.212	0.242	0.00193603	Wild_Type_non_treated	Xpo7
Dnajb9	1.04723e-07	0.0807292	0.432	0.493	0.00194209	Wild_Type_non_treated	Dnajb9
AW146154	1.0549e-07	0.0418902	0.082	0.096	0.00195631	Wild_Type_non_treated	AW146154
Dcp2	1.05648e-07	0.00758074	0.134	0.191	0.00195924	Wild_Type_non_treated	Dcp2
Btbd17	1.05889e-07	0.106452	0.1	0.05	0.00196372	Wild_Type_non_treated	Btbd17
Sec61a1	1.06039e-07	0.094409	0.286	0.288	0.00196649	Wild_Type_non_treated	Sec61a1
Gdi1	1.06986e-07	0.0540133	0.332	0.391	0.00198405	Wild_Type_non_treated	Gdi1
Srsf6	1.0708e-07	0.0705148	0.412	0.482	0.00198579	Wild_Type_non_treated	Srsf6
Hnrnpm	1.07386e-07	0.087363	0.658	0.724	0.00199146	Wild_Type_non_treated	Hnrnpm
Kctd14	1.07557e-07	0.086882	0.242	0.255	0.00199464	Wild_Type_non_treated	Kctd14
Gm26724	1.0759e-07	0.123088	0.156	0.105	0.00199525	Wild_Type_non_treated	Gm26724
Gpatch8	1.07766e-07	0.113226	0.416	0.468	0.00199852	Wild_Type_non_treated	Gpatch8
Nt5m	1.0786e-07	0.00503594	0.16	0.22	0.00200027	Wild_Type_non_treated	Nt5m
Nudt3	1.08183e-07	0.0834134	0.344	0.375	0.00200624	Wild_Type_non_treated	Nudt3
Sos1	1.08534e-07	0.0335853	0.174	0.21	0.00201276	Wild_Type_non_treated	Sos1
Cplx3	1.08652e-07	0.103674	0.11	0.084	0.00201495	Wild_Type_non_treated	Cplx3
Adprh	1.0947e-07	0.0961471	0.494	0.557	0.00203012	Wild_Type_non_treated	Adprh
Snx27	1.09633e-07	0.0620569	0.246	0.294	0.00203315	Wild_Type_non_treated	Snx27
Arsk	1.09694e-07	0.0861453	0.208	0.235	0.00203428	Wild_Type_non_treated	Arsk
Plekhn1	1.1042e-07	0.0579795	0.098	0.101	0.00204774	Wild_Type_non_treated	Plekhn1
Vps4a	1.10858e-07	0.0508284	0.236	0.272	0.00205587	Wild_Type_non_treated	Vps4a
Slc49a4	1.11504e-07	0.0967915	0.296	0.312	0.00206784	Wild_Type_non_treated	Slc49a4
Atad1	1.11552e-07	0.0717815	0.36	0.416	0.00206872	Wild_Type_non_treated	Atad1
Sccpdh	1.11739e-07	0.126059	0.24	0.228	0.0020722	Wild_Type_non_treated	Sccpdh
Bmpr1a	1.13737e-07	0.0503186	0.434	0.531	0.00210925	Wild_Type_non_treated	Bmpr1a
Ankrd40	1.14565e-07	0.098898	0.428	0.436	0.00212461	Wild_Type_non_treated	Ankrd40
Arfip1	1.14949e-07	0.0422524	0.16	0.192	0.00213173	Wild_Type_non_treated	Arfip1
Lhx2	1.15341e-07	0.138717	0.872	0.923	0.00213899	Wild_Type_non_treated	Lhx2
Mettl4	1.15616e-07	0.0860135	0.16	0.144	0.0021441	Wild_Type_non_treated	Mettl4
Col9a3	1.17523e-07	0.0925918	0.304	0.339	0.00217947	Wild_Type_non_treated	Col9a3
Pcmtd2	1.17625e-07	0.0865024	0.38	0.413	0.00218136	Wild_Type_non_treated	Pcmtd2
Ndel1	1.1787e-07	0.0680644	0.236	0.268	0.0021859	Wild_Type_non_treated	Ndel1
Rims1	1.17895e-07	0.0942398	0.14	0.111	0.00218636	Wild_Type_non_treated	Rims1
Bet1l	1.17942e-07	0.0206651	0.262	0.34	0.00218724	Wild_Type_non_treated	Bet1l
Sorcs1	1.18535e-07	0.107565	0.532	0.599	0.00219824	Wild_Type_non_treated	Sorcs1
Nrde2	1.18575e-07	0.0459974	0.088	0.097	0.00219897	Wild_Type_non_treated	Nrde2
Zfp874b	1.18869e-07	0.0182192	0.078	0.098	0.00220443	Wild_Type_non_treated	Zfp874b
Cops5	1.19181e-07	0.0743135	0.398	0.454	0.00221021	Wild_Type_non_treated	Cops5
Rmnd5a	1.19725e-07	0.0421009	0.246	0.297	0.00222031	Wild_Type_non_treated	Rmnd5a
Kctd3	1.20834e-07	0.0483282	0.11	0.13	0.00224088	Wild_Type_non_treated	Kctd3
Hist1h4d	1.20917e-07	0.202457	0.794	0.801	0.00224241	Wild_Type_non_treated	Hist1h4d
Tmem165	1.21031e-07	0.0832928	0.436	0.497	0.00224452	Wild_Type_non_treated	Tmem165
Pitpnm1	1.21923e-07	0.0351339	0.13	0.172	0.00226107	Wild_Type_non_treated	Pitpnm1
Surf4	1.22208e-07	0.082255	0.338	0.367	0.00226635	Wild_Type_non_treated	Surf4
Dus2	1.23469e-07	0.0279876	0.086	0.105	0.00228973	Wild_Type_non_treated	Dus2
Sympk	1.24171e-07	0.0079206	0.142	0.201	0.00230276	Wild_Type_non_treated	Sympk
Rcor3	1.25657e-07	0.0952872	0.206	0.192	0.00233032	Wild_Type_non_treated	Rcor3
Mest	1.26789e-07	0.157625	0.284	0.271	0.00235131	Wild_Type_non_treated	Mest
Thrb	1.26804e-07	0.103341	0.24	0.229	0.00235159	Wild_Type_non_treated	Thrb
Sgce	1.28189e-07	0.0361445	0.198	0.244	0.00237726	Wild_Type_non_treated	Sgce
B4galt6	1.29832e-07	0.10993	0.594	0.658	0.00240773	Wild_Type_non_treated	B4galt6
Trappc11	1.29929e-07	0.017623	0.104	0.146	0.00240954	Wild_Type_non_treated	Trappc11
Epb41l4aos	1.30494e-07	0.0102767	0.134	0.187	0.00242001	Wild_Type_non_treated	Epb41l4aos
Sncb	1.30556e-07	0.0904524	0.158	0.141	0.00242116	Wild_Type_non_treated	Sncb
Gle1	1.30631e-07	0.0799884	0.192	0.194	0.00242256	Wild_Type_non_treated	Gle1
E2f5	1.31274e-07	0.0349984	0.218	0.273	0.00243447	Wild_Type_non_treated	E2f5
Med1	1.31487e-07	0.0185353	0.17	0.233	0.00243843	Wild_Type_non_treated	Med1
Ralgapa1	1.32135e-07	0.000757004	0.2	0.286	0.00245045	Wild_Type_non_treated	Ralgapa1
Rbis	1.32752e-07	0.0499776	0.366	0.436	0.00246189	Wild_Type_non_treated	Rbis
Tet2	1.33188e-07	0.0686962	0.17	0.189	0.00246997	Wild_Type_non_treated	Tet2
Ldb1	1.33332e-07	0.0840098	0.372	0.401	0.00247264	Wild_Type_non_treated	Ldb1
Scamp1	1.33376e-07	0.0757229	0.282	0.306	0.00247345	Wild_Type_non_treated	Scamp1
Ndufb4	1.35385e-07	0.0794637	0.662	0.745	0.00251072	Wild_Type_non_treated	Ndufb4
Paxbp1	1.36939e-07	0.0794864	0.18	0.196	0.00253954	Wild_Type_non_treated	Paxbp1
Snhg9	1.37969e-07	0.0956441	0.248	0.265	0.00255863	Wild_Type_non_treated	Snhg9
Pde4dip	1.39002e-07	0.0346103	0.176	0.223	0.0025778	Wild_Type_non_treated	Pde4dip
Lman2l	1.40686e-07	0.0627102	0.232	0.26	0.00260902	Wild_Type_non_treated	Lman2l
Snap29	1.41578e-07	0.0128224	0.112	0.16	0.00262556	Wild_Type_non_treated	Snap29
Gtf2f2	1.41943e-07	0.0678995	0.23	0.263	0.00263233	Wild_Type_non_treated	Gtf2f2
Timm17a	1.43713e-07	0.0103727	0.404	0.51	0.00266516	Wild_Type_non_treated	Timm17a
6430548M08Rik	1.44132e-07	0.0706601	0.076	0.06	0.00267293	Wild_Type_non_treated	6430548M08Rik
Pik3r2	1.44153e-07	0.0193792	0.13	0.172	0.00267331	Wild_Type_non_treated	Pik3r2
Ubqln1	1.44273e-07	0.0371599	0.212	0.26	0.00267554	Wild_Type_non_treated	Ubqln1
1110012L19Rik	1.4484e-07	0.0636971	0.222	0.247	0.00268605	Wild_Type_non_treated	1110012L19Rik
Qtrt1	1.4492e-07	0.0191067	0.058	0.079	0.00268753	Wild_Type_non_treated	Qtrt1
Pogz	1.45066e-07	0.0744127	0.232	0.247	0.00269025	Wild_Type_non_treated	Pogz
Klhl12	1.45068e-07	0.0424871	0.11	0.13	0.00269029	Wild_Type_non_treated	Klhl12
Tut7	1.46325e-07	0.0859543	0.314	0.341	0.0027136	Wild_Type_non_treated	Tut7
Nav2	1.46607e-07	0.10077	0.506	0.583	0.00271882	Wild_Type_non_treated	Nav2
Ndufc2	1.47622e-07	0.125892	0.88	0.928	0.00273765	Wild_Type_non_treated	Ndufc2
Zfp704	1.49079e-07	0.0802085	0.24	0.259	0.00276468	Wild_Type_non_treated	Zfp704
Syf2	1.49504e-07	0.0910852	0.66	0.718	0.00277256	Wild_Type_non_treated	Syf2
Sesn1	1.4971e-07	0.0754468	0.306	0.344	0.00277637	Wild_Type_non_treated	Sesn1
Snx25	1.51306e-07	0.02537	0.074	0.105	0.00280597	Wild_Type_non_treated	Snx25
Mrs2	1.51473e-07	0.0642012	0.132	0.141	0.00280906	Wild_Type_non_treated	Mrs2
Plekhh2	1.51922e-07	0.096451	0.26	0.295	0.0028174	Wild_Type_non_treated	Plekhh2
Rsbn1l	1.52652e-07	0.0815499	0.484	0.559	0.00283094	Wild_Type_non_treated	Rsbn1l
Lrch3	1.54416e-07	0.106519	0.372	0.4	0.00286365	Wild_Type_non_treated	Lrch3
Ankrd17	1.5551e-07	0.0706976	0.38	0.429	0.00288393	Wild_Type_non_treated	Ankrd17
Dgkd	1.55689e-07	0.102496	0.228	0.24	0.00288726	Wild_Type_non_treated	Dgkd
Sdc2	1.56877e-07	0.0293433	0.428	0.543	0.00290929	Wild_Type_non_treated	Sdc2
Strn4	1.57005e-07	0.0597757	0.178	0.196	0.00291166	Wild_Type_non_treated	Strn4
Hif1a	1.58057e-07	0.0786748	0.536	0.589	0.00293117	Wild_Type_non_treated	Hif1a
Nceh1	1.58281e-07	0.0544944	0.154	0.177	0.00293532	Wild_Type_non_treated	Nceh1
Slain2	1.59121e-07	0.0638064	0.172	0.189	0.0029509	Wild_Type_non_treated	Slain2
Dock4	1.59811e-07	0.0813357	0.204	0.219	0.00296369	Wild_Type_non_treated	Dock4
Ccnd1	1.62714e-07	0.0429376	0.43	0.497	0.00301753	Wild_Type_non_treated	Ccnd1
Rps6kb1	1.62843e-07	0.0577691	0.242	0.287	0.00301993	Wild_Type_non_treated	Rps6kb1
Tdg	1.6287e-07	0.0563683	0.174	0.198	0.00302042	Wild_Type_non_treated	Tdg
Khk	1.64983e-07	0.0678126	0.316	0.364	0.00305961	Wild_Type_non_treated	Khk
Ermp1	1.6725e-07	0.0337113	0.138	0.171	0.00310166	Wild_Type_non_treated	Ermp1
Pcna	1.67974e-07	0.000271351	0.284	0.396	0.00311508	Wild_Type_non_treated	Pcna
Gnb1	1.68302e-07	0.0482299	0.684	0.733	0.00312115	Wild_Type_non_treated	Gnb1
Cenpc1	1.68783e-07	0.0739261	0.188	0.197	0.00313007	Wild_Type_non_treated	Cenpc1
Arl4c	1.69056e-07	0.0542365	0.208	0.263	0.00313514	Wild_Type_non_treated	Arl4c
Peli1	1.70283e-07	0.0589433	0.182	0.201	0.0031579	Wild_Type_non_treated	Peli1
Tshr	1.70666e-07	0.0837832	0.1	0.098	0.003165	Wild_Type_non_treated	Tshr
Atp6v1a	1.71382e-07	0.0514861	0.384	0.453	0.00317828	Wild_Type_non_treated	Atp6v1a
Top2b	1.7271e-07	0.049657	0.55	0.648	0.0032029	Wild_Type_non_treated	Top2b
Utp14a	1.72846e-07	0.00370311	0.114	0.18	0.00320543	Wild_Type_non_treated	Utp14a
Rfng	1.74495e-07	0.0410467	0.094	0.105	0.00323602	Wild_Type_non_treated	Rfng
3222401L13Rik	1.7478e-07	0.121454	0.186	0.169	0.0032413	Wild_Type_non_treated	3222401L13Rik
Fam168a	1.75324e-07	0.0838874	0.66	0.747	0.00325138	Wild_Type_non_treated	Fam168a
Rsbn1	1.75424e-07	0.0781231	0.396	0.463	0.00325324	Wild_Type_non_treated	Rsbn1
Grb10	1.79095e-07	0.0744465	0.27	0.309	0.00332132	Wild_Type_non_treated	Grb10
Hspa13	1.8004e-07	0.106796	0.286	0.274	0.00333884	Wild_Type_non_treated	Hspa13
Syap1	1.80148e-07	0.0130365	0.166	0.215	0.00334085	Wild_Type_non_treated	Syap1
Vps37a	1.80299e-07	0.035041	0.252	0.328	0.00334365	Wild_Type_non_treated	Vps37a
Ndufa9	1.80846e-07	0.0255156	0.34	0.414	0.0033538	Wild_Type_non_treated	Ndufa9
Etfbkmt	1.82103e-07	0.0387815	0.112	0.152	0.00337709	Wild_Type_non_treated	Etfbkmt
Ndufa6	1.8239e-07	0.128372	0.718	0.767	0.00338242	Wild_Type_non_treated	Ndufa6
Tet1	1.83345e-07	0.120149	0.242	0.21	0.00340013	Wild_Type_non_treated	Tet1
Taf8	1.83671e-07	0.00330438	0.056	0.09	0.00340618	Wild_Type_non_treated	Taf8
Dbt	1.84865e-07	0.0482603	0.122	0.155	0.00342833	Wild_Type_non_treated	Dbt
Armc1	1.86419e-07	0.0701367	0.306	0.347	0.00345714	Wild_Type_non_treated	Armc1
Snapc3	1.88782e-07	0.107334	0.19	0.155	0.00350097	Wild_Type_non_treated	Snapc3
Kdsr	1.89009e-07	0.0944863	0.282	0.287	0.00350518	Wild_Type_non_treated	Kdsr
Pbdc1	1.89878e-07	0.0869626	0.49	0.542	0.00352129	Wild_Type_non_treated	Pbdc1
Cdk2ap1	1.90697e-07	0.02703	0.216	0.275	0.00353647	Wild_Type_non_treated	Cdk2ap1
Mrps5	1.91735e-07	0.0501586	0.24	0.287	0.00355572	Wild_Type_non_treated	Mrps5
Erg28	1.93077e-07	0.0569956	0.482	0.567	0.00358061	Wild_Type_non_treated	Erg28
Btbd8	1.93805e-07	0.0416513	0.062	0.084	0.00359411	Wild_Type_non_treated	Btbd8
4930556M19Rik	1.95145e-07	0.043534	0.06	0.058	0.00361896	Wild_Type_non_treated	4930556M19Rik
Mat2b	1.95665e-07	0.0199536	0.28	0.358	0.0036286	Wild_Type_non_treated	Mat2b
Calm1	1.96536e-07	0.10873	0.93	0.968	0.00364476	Wild_Type_non_treated	Calm1
Zup1	1.96795e-07	0.0988931	0.248	0.234	0.00364956	Wild_Type_non_treated	Zup1
Agpat1	1.97232e-07	0.0133381	0.148	0.203	0.00365766	Wild_Type_non_treated	Agpat1
5530601H04Rik	1.98012e-07	0.0505378	0.24	0.294	0.00367213	Wild_Type_non_treated	5530601H04Rik
4930522L14Rik	1.99527e-07	0.0651581	0.066	0.053	0.00370023	Wild_Type_non_treated	4930522L14Rik
Tmem63b	1.99659e-07	0.0796729	0.264	0.287	0.00370268	Wild_Type_non_treated	Tmem63b
Sp1	2.00322e-07	0.0415398	0.194	0.231	0.00371498	Wild_Type_non_treated	Sp1
Atf2	2.01689e-07	0.0800286	0.31	0.339	0.00374033	Wild_Type_non_treated	Atf2
Yeats4	2.0207e-07	0.0111032	0.344	0.454	0.00374739	Wild_Type_non_treated	Yeats4
Uggt1	2.03231e-07	0.0636384	0.144	0.149	0.00376892	Wild_Type_non_treated	Uggt1
Zfp595	2.0352e-07	0.0115104	0.052	0.078	0.00377428	Wild_Type_non_treated	Zfp595
Ext1	2.03539e-07	0.0316912	0.2	0.261	0.00377463	Wild_Type_non_treated	Ext1
Invs	2.0448e-07	0.0449911	0.076	0.083	0.00379207	Wild_Type_non_treated	Invs
Fibp	2.04828e-07	0.0811439	0.408	0.461	0.00379853	Wild_Type_non_treated	Fibp
Igf2bp3	2.05426e-07	0.0249828	0.1	0.143	0.00380962	Wild_Type_non_treated	Igf2bp3
Tubgcp5	2.05559e-07	0.0432325	0.158	0.188	0.00381209	Wild_Type_non_treated	Tubgcp5
Npepps	2.06197e-07	0.0619855	0.496	0.58	0.00382391	Wild_Type_non_treated	Npepps
Tle3	2.07191e-07	0.0368451	0.208	0.264	0.00384236	Wild_Type_non_treated	Tle3
Setx	2.07828e-07	0.045682	0.126	0.155	0.00385417	Wild_Type_non_treated	Setx
Yipf3	2.0786e-07	0.0982373	0.406	0.437	0.00385477	Wild_Type_non_treated	Yipf3
4930447C04Rik	2.07892e-07	0.108822	0.228	0.231	0.00385536	Wild_Type_non_treated	4930447C04Rik
Tm2d2	2.09733e-07	0.13063	0.584	0.603	0.0038895	Wild_Type_non_treated	Tm2d2
Retreg2	2.09917e-07	0.061769	0.374	0.445	0.00389291	Wild_Type_non_treated	Retreg2
Cth	2.09958e-07	0.03113	0.184	0.248	0.00389367	Wild_Type_non_treated	Cth
Pdhx	2.09968e-07	0.0337201	0.202	0.253	0.00389385	Wild_Type_non_treated	Pdhx
Basp1	2.09998e-07	0.0338619	0.898	0.958	0.00389441	Wild_Type_non_treated	Basp1
Phactr4	2.10779e-07	0.0219514	0.288	0.37	0.0039089	Wild_Type_non_treated	Phactr4
Pin4	2.14417e-07	0.0229901	0.242	0.316	0.00397636	Wild_Type_non_treated	Pin4
Ahsa2	2.14553e-07	0.0340331	0.134	0.168	0.00397888	Wild_Type_non_treated	Ahsa2
Mnat1	2.16518e-07	0.0410534	0.228	0.277	0.00401533	Wild_Type_non_treated	Mnat1
Fkbp7	2.19296e-07	0.04873	0.114	0.134	0.00406685	Wild_Type_non_treated	Fkbp7
Usp3	2.199e-07	0.0460894	0.138	0.16	0.00407805	Wild_Type_non_treated	Usp3
Mga	2.20896e-07	0.0273585	0.336	0.43	0.00409651	Wild_Type_non_treated	Mga
Rab28	2.22616e-07	0.05095	0.286	0.341	0.00412841	Wild_Type_non_treated	Rab28
Rnf170	2.24105e-07	0.0985612	0.19	0.166	0.00415602	Wild_Type_non_treated	Rnf170
Fzd8	2.2411e-07	0.131324	0.16	0.091	0.00415612	Wild_Type_non_treated	Fzd8
Trio	2.24975e-07	0.00171228	0.202	0.287	0.00417216	Wild_Type_non_treated	Trio
Fat3	2.25432e-07	0.107985	0.08	0.026	0.00418064	Wild_Type_non_treated	Fat3
Senp7	2.25461e-07	0.0213997	0.234	0.307	0.00418118	Wild_Type_non_treated	Senp7
Smg1	2.26056e-07	0.0607819	0.21	0.245	0.0041922	Wild_Type_non_treated	Smg1
Vrk1	2.26295e-07	0.0654109	0.092	0.082	0.00419663	Wild_Type_non_treated	Vrk1
Trappc8	2.26762e-07	0.0384147	0.136	0.164	0.00420531	Wild_Type_non_treated	Trappc8
Glmn	2.26943e-07	0.115504	0.252	0.226	0.00420866	Wild_Type_non_treated	Glmn
Sap30bp	2.28848e-07	0.0277177	0.166	0.208	0.00424398	Wild_Type_non_treated	Sap30bp
Mkln1	2.2948e-07	0.11609	0.618	0.674	0.00425571	Wild_Type_non_treated	Mkln1
Ip6k1	2.33441e-07	0.0317134	0.23	0.3	0.00432916	Wild_Type_non_treated	Ip6k1
Ndrg3	2.33749e-07	0.0496443	0.252	0.29	0.00433487	Wild_Type_non_treated	Ndrg3
Nck1	2.3617e-07	0.0262626	0.272	0.351	0.00437977	Wild_Type_non_treated	Nck1
Tceanc2	2.37676e-07	0.0841773	0.108	0.097	0.00440771	Wild_Type_non_treated	Tceanc2
Pcm1	2.38996e-07	0.041551	0.532	0.641	0.00443218	Wild_Type_non_treated	Pcm1
Eif3g	2.4144e-07	0.00355354	0.432	0.572	0.0044775	Wild_Type_non_treated	Eif3g
Arih1	2.41688e-07	0.0574098	0.256	0.3	0.00448211	Wild_Type_non_treated	Arih1
Dvl3	2.44124e-07	0.0717903	0.194	0.206	0.00452729	Wild_Type_non_treated	Dvl3
Smchd1	2.45527e-07	0.0191244	0.342	0.439	0.00455329	Wild_Type_non_treated	Smchd1
Angel2	2.45961e-07	0.0745583	0.258	0.278	0.00456134	Wild_Type_non_treated	Angel2
Prkra	2.47722e-07	0.0470725	0.302	0.356	0.00459401	Wild_Type_non_treated	Prkra
Rbm48	2.48196e-07	0.030837	0.126	0.158	0.0046028	Wild_Type_non_treated	Rbm48
Ncbp1	2.4848e-07	0.0209788	0.104	0.142	0.00460806	Wild_Type_non_treated	Ncbp1
Rap2b	2.4887e-07	0.0707023	0.112	0.099	0.00461529	Wild_Type_non_treated	Rap2b
Tmem242	2.5005e-07	0.0341532	0.25	0.319	0.00463717	Wild_Type_non_treated	Tmem242
Snx24	2.52482e-07	0.088271	0.18	0.183	0.00468227	Wild_Type_non_treated	Snx24
Farp1	2.52719e-07	0.042108	0.15	0.192	0.00468667	Wild_Type_non_treated	Farp1
Cpsf7	2.55005e-07	0.0394371	0.188	0.22	0.00472908	Wild_Type_non_treated	Cpsf7
Oip5os1	2.55188e-07	0.0585871	0.436	0.507	0.00473247	Wild_Type_non_treated	Oip5os1
Tnrc6c	2.55832e-07	0.0943463	0.45	0.486	0.0047444	Wild_Type_non_treated	Tnrc6c
Pnpla8	2.57406e-07	0.0948635	0.388	0.42	0.0047736	Wild_Type_non_treated	Pnpla8
C1galt1c1	2.57502e-07	0.104663	0.18	0.155	0.00477537	Wild_Type_non_treated	C1galt1c1
Amfr	2.57617e-07	0.084979	0.372	0.392	0.0047775	Wild_Type_non_treated	Amfr
Rad9b	2.58053e-07	0.076904	0.09	0.066	0.00478559	Wild_Type_non_treated	Rad9b
Serpinh1	2.58452e-07	0.0570642	0.35	0.418	0.004793	Wild_Type_non_treated	Serpinh1
Nrip1	2.5923e-07	0.0845136	0.528	0.597	0.00480743	Wild_Type_non_treated	Nrip1
Tet3	2.59708e-07	0.0683935	0.21	0.244	0.00481628	Wild_Type_non_treated	Tet3
B230307C23Rik	2.61155e-07	0.0620759	0.114	0.109	0.00484313	Wild_Type_non_treated	B230307C23Rik
Wwp1	2.63034e-07	0.0576556	0.164	0.181	0.00487796	Wild_Type_non_treated	Wwp1
Dtx3	2.64301e-07	0.0683105	0.38	0.45	0.00490146	Wild_Type_non_treated	Dtx3
Hltf	2.65655e-07	0.0789855	0.186	0.205	0.00492657	Wild_Type_non_treated	Hltf
Fuca2	2.66216e-07	0.0540212	0.18	0.203	0.00493698	Wild_Type_non_treated	Fuca2
Nudt7	2.67645e-07	0.0756191	0.302	0.335	0.00496348	Wild_Type_non_treated	Nudt7
Impdh1	2.67657e-07	0.0392319	0.11	0.139	0.00496369	Wild_Type_non_treated	Impdh1
Snrpf	2.68085e-07	0.0473791	0.546	0.637	0.00497163	Wild_Type_non_treated	Snrpf
Anks3	2.68744e-07	0.055123	0.13	0.142	0.00498386	Wild_Type_non_treated	Anks3
1110051M20Rik	2.68837e-07	0.0359394	0.182	0.23	0.00498559	Wild_Type_non_treated	1110051M20Rik
Gpr146	2.69921e-07	0.0628457	0.242	0.28	0.00500569	Wild_Type_non_treated	Gpr146
Cyp39a1	2.70734e-07	0.0447906	0.116	0.135	0.00502076	Wild_Type_non_treated	Cyp39a1
3110021N24Rik	2.71818e-07	0.116496	0.198	0.164	0.00504087	Wild_Type_non_treated	3110021N24Rik
Smarcc1	2.72824e-07	0.00474017	0.322	0.442	0.00505952	Wild_Type_non_treated	Smarcc1
Coq7	2.73204e-07	0.102225	0.456	0.499	0.00506658	Wild_Type_non_treated	Coq7
Ttc9c	2.73297e-07	0.0808245	0.184	0.178	0.00506829	Wild_Type_non_treated	Ttc9c
Kmt2c	2.74447e-07	0.0888629	0.432	0.482	0.00508961	Wild_Type_non_treated	Kmt2c
Sgpl1	2.75386e-07	0.0206301	0.132	0.18	0.00510704	Wild_Type_non_treated	Sgpl1
Tanc2	2.77177e-07	0.0672548	0.304	0.352	0.00514025	Wild_Type_non_treated	Tanc2
Bnip2	2.80758e-07	0.0411917	0.296	0.365	0.00520665	Wild_Type_non_treated	Bnip2
Czib	2.80791e-07	0.0486678	0.306	0.363	0.00520726	Wild_Type_non_treated	Czib
Susd6	2.81089e-07	0.0282665	0.178	0.238	0.00521279	Wild_Type_non_treated	Susd6
Recql	2.86817e-07	0.0198489	0.046	0.074	0.00531902	Wild_Type_non_treated	Recql
Shc1	2.87837e-07	0.00222876	0.1	0.151	0.00533794	Wild_Type_non_treated	Shc1
Zfp799	2.88206e-07	0.0790683	0.134	0.132	0.00534478	Wild_Type_non_treated	Zfp799
Dnlz	2.89173e-07	0.00483967	0.254	0.354	0.00536272	Wild_Type_non_treated	Dnlz
Cbx3	2.91878e-07	0.0994226	0.77	0.826	0.00541289	Wild_Type_non_treated	Cbx3
Rsl24d1	2.92012e-07	0.00636171	0.234	0.322	0.00541536	Wild_Type_non_treated	Rsl24d1
Mfsd14b	2.94419e-07	0.0592271	0.178	0.193	0.00546	Wild_Type_non_treated	Mfsd14b
Lmbrd1	2.95997e-07	0.115459	0.538	0.552	0.00548927	Wild_Type_non_treated	Lmbrd1
Zfp277	2.99091e-07	0.0561854	0.22	0.252	0.00554664	Wild_Type_non_treated	Zfp277
Cpq	2.99347e-07	0.0679539	0.46	0.526	0.00555138	Wild_Type_non_treated	Cpq
Tmed3	3.00327e-07	0.0350689	0.292	0.369	0.00556957	Wild_Type_non_treated	Tmed3
Gucy1b1	3.00954e-07	0.101335	0.302	0.316	0.00558119	Wild_Type_non_treated	Gucy1b1
Ywhag	3.02766e-07	0.0420484	0.346	0.427	0.0056148	Wild_Type_non_treated	Ywhag
Akap8l	3.06377e-07	0.0445518	0.388	0.482	0.00568176	Wild_Type_non_treated	Akap8l
Pcdhb17	3.07933e-07	0.0812642	0.108	0.093	0.00571062	Wild_Type_non_treated	Pcdhb17
Mterf3	3.0884e-07	0.0229278	0.12	0.159	0.00572743	Wild_Type_non_treated	Mterf3
Slc31a2	3.08955e-07	0.0641575	0.414	0.498	0.00572956	Wild_Type_non_treated	Slc31a2
D5Ertd579e	3.09312e-07	0.0529139	0.224	0.267	0.00573619	Wild_Type_non_treated	D5Ertd579e
Sh3glb1	3.10083e-07	0.069059	0.712	0.798	0.00575048	Wild_Type_non_treated	Sh3glb1
Gsk3a	3.1311e-07	0.0803762	0.218	0.212	0.00580662	Wild_Type_non_treated	Gsk3a
Pomt2	3.13638e-07	0.0197678	0.082	0.113	0.00581642	Wild_Type_non_treated	Pomt2
Eef1e1	3.14449e-07	0.028092	0.132	0.173	0.00583146	Wild_Type_non_treated	Eef1e1
Zfp217	3.16238e-07	0.0156172	0.062	0.089	0.00586463	Wild_Type_non_treated	Zfp217
Atp11b	3.17061e-07	0.0673816	0.226	0.247	0.0058799	Wild_Type_non_treated	Atp11b
Il18	3.22395e-07	0.0177417	0.262	0.34	0.00597881	Wild_Type_non_treated	Il18
Rbbp6	3.24644e-07	0.107536	0.578	0.624	0.00602052	Wild_Type_non_treated	Rbbp6
Cdc42se2	3.27341e-07	0.0627467	0.228	0.262	0.00607053	Wild_Type_non_treated	Cdc42se2
Azi2	3.28344e-07	0.0363798	0.184	0.231	0.00608915	Wild_Type_non_treated	Azi2
Plgrkt	3.28448e-07	0.0486663	0.356	0.43	0.00609107	Wild_Type_non_treated	Plgrkt
Jakmip1	3.28749e-07	0.108963	0.154	0.126	0.00609664	Wild_Type_non_treated	Jakmip1
Gpr19	3.29589e-07	0.0194915	0.136	0.174	0.00611223	Wild_Type_non_treated	Gpr19
Strn	3.33809e-07	0.0292629	0.186	0.236	0.00619048	Wild_Type_non_treated	Strn
Emc10	3.34503e-07	0.100038	0.504	0.547	0.00620336	Wild_Type_non_treated	Emc10
Dimt1	3.34849e-07	0.0180155	0.108	0.145	0.00620977	Wild_Type_non_treated	Dimt1
Tbx2	3.35641e-07	0.133918	0.432	0.438	0.00622447	Wild_Type_non_treated	Tbx2
Txndc15	3.36521e-07	0.0775536	0.53	0.613	0.00624078	Wild_Type_non_treated	Txndc15
Zbtb1	3.3859e-07	0.0306263	0.098	0.13	0.00627915	Wild_Type_non_treated	Zbtb1
Luzp2	3.38889e-07	0.169657	0.708	0.733	0.00628469	Wild_Type_non_treated	Luzp2
Dlg2	3.39166e-07	0.0968373	0.16	0.12	0.00628983	Wild_Type_non_treated	Dlg2
Tent4b	3.40411e-07	0.00376392	0.108	0.163	0.00631292	Wild_Type_non_treated	Tent4b
Rbm34	3.40725e-07	0.0401709	0.186	0.234	0.00631874	Wild_Type_non_treated	Rbm34
Tomm34	3.41616e-07	0.0196552	0.218	0.285	0.00633527	Wild_Type_non_treated	Tomm34
2810006K23Rik	3.41648e-07	0.0113982	0.196	0.265	0.00633586	Wild_Type_non_treated	2810006K23Rik
Hmgn2	3.45138e-07	0.105704	0.668	0.725	0.00640059	Wild_Type_non_treated	Hmgn2
Mpv17	3.45875e-07	0.0627958	0.328	0.376	0.00641425	Wild_Type_non_treated	Mpv17
Lrrc14	3.46164e-07	0.0687968	0.122	0.123	0.00641962	Wild_Type_non_treated	Lrrc14
Sec13	3.4965e-07	0.039887	0.312	0.38	0.00648426	Wild_Type_non_treated	Sec13
Dpf3	3.52385e-07	0.0794097	0.164	0.158	0.00653498	Wild_Type_non_treated	Dpf3
Cep152	3.52517e-07	0.0796091	0.072	0.036	0.00653743	Wild_Type_non_treated	Cep152
Slc27a1	3.52647e-07	0.117656	0.506	0.54	0.00653985	Wild_Type_non_treated	Slc27a1
Abcb9	3.55652e-07	0.126898	0.262	0.249	0.00659557	Wild_Type_non_treated	Abcb9
Oard1	3.60235e-07	0.00187194	0.276	0.369	0.00668056	Wild_Type_non_treated	Oard1
Samd8	3.62208e-07	0.0789684	0.306	0.332	0.00671716	Wild_Type_non_treated	Samd8
Emsy	3.62368e-07	0.0675358	0.282	0.314	0.00672011	Wild_Type_non_treated	Emsy
Tmcc1	3.63779e-07	0.0565004	0.388	0.463	0.00674628	Wild_Type_non_treated	Tmcc1
Exosc5	3.64414e-07	0.0394437	0.248	0.297	0.00675805	Wild_Type_non_treated	Exosc5
Gtf2e2	3.66189e-07	0.0063165	0.126	0.184	0.00679098	Wild_Type_non_treated	Gtf2e2
Snhg3	3.66532e-07	0.0752063	0.294	0.317	0.00679733	Wild_Type_non_treated	Snhg3
Synj2bp	3.69817e-07	0.0343765	0.278	0.347	0.00685826	Wild_Type_non_treated	Synj2bp
Akap1	3.72931e-07	0.0373885	0.066	0.073	0.00691601	Wild_Type_non_treated	Akap1
Brwd1	3.77001e-07	0.0365742	0.23	0.286	0.00699148	Wild_Type_non_treated	Brwd1
Rnf139	3.77775e-07	0.00104696	0.116	0.178	0.00700584	Wild_Type_non_treated	Rnf139
Nudt5	3.77942e-07	0.0460691	0.226	0.266	0.00700893	Wild_Type_non_treated	Nudt5
Tob1	3.8364e-07	0.0843726	0.548	0.621	0.00711461	Wild_Type_non_treated	Tob1
Entpd6	3.84635e-07	0.0762111	0.13	0.129	0.00713306	Wild_Type_non_treated	Entpd6
Scaf1	3.84755e-07	0.0436371	0.232	0.271	0.00713528	Wild_Type_non_treated	Scaf1
Oaf	3.84874e-07	0.132814	0.376	0.359	0.00713748	Wild_Type_non_treated	Oaf
Cnih1	3.85806e-07	0.0231281	0.282	0.362	0.00715477	Wild_Type_non_treated	Cnih1
Taz	3.86709e-07	0.0855111	0.224	0.222	0.00717151	Wild_Type_non_treated	Taz
Yipf6	3.87355e-07	0.048868	0.168	0.192	0.0071835	Wild_Type_non_treated	Yipf6
Slc2a1	3.8889e-07	0.174202	0.8	0.815	0.00721197	Wild_Type_non_treated	Slc2a1
Pex7	3.90605e-07	0.10564	0.444	0.468	0.00724376	Wild_Type_non_treated	Pex7
Nlgn2	3.91392e-07	0.090033	0.246	0.25	0.00725836	Wild_Type_non_treated	Nlgn2
Lnpep	3.92628e-07	0.0595049	0.3	0.359	0.00728129	Wild_Type_non_treated	Lnpep
Epc1	3.93044e-07	0.0378156	0.32	0.401	0.00728901	Wild_Type_non_treated	Epc1
Sbk1	3.95092e-07	0.0583489	0.204	0.232	0.00732699	Wild_Type_non_treated	Sbk1
Dyrk2	3.96031e-07	0.000920825	0.11	0.171	0.0073444	Wild_Type_non_treated	Dyrk2
Ciao1	3.96398e-07	0.018372	0.174	0.223	0.00735121	Wild_Type_non_treated	Ciao1
Dhx16	3.97147e-07	0.0228074	0.108	0.136	0.0073651	Wild_Type_non_treated	Dhx16
Ube2o	3.97242e-07	0.0585523	0.184	0.205	0.00736684	Wild_Type_non_treated	Ube2o
Mms19	3.97674e-07	0.0417527	0.102	0.121	0.00737486	Wild_Type_non_treated	Mms19
Bod1l	3.9842e-07	0.0719864	0.41	0.475	0.0073887	Wild_Type_non_treated	Bod1l
Il1rapl1	3.99141e-07	0.100501	0.128	0.091	0.00740207	Wild_Type_non_treated	Il1rapl1
Zfp68	4.00766e-07	0.0580831	0.184	0.228	0.0074322	Wild_Type_non_treated	Zfp68
2310010J17Rik	4.02181e-07	0.0514819	0.154	0.185	0.00745844	Wild_Type_non_treated	2310010J17Rik
Ssr3	4.05981e-07	0.0534599	0.448	0.532	0.00752891	Wild_Type_non_treated	Ssr3
Smg7	4.07504e-07	0.00640277	0.174	0.243	0.00755715	Wild_Type_non_treated	Smg7
Blvrb	4.08099e-07	0.0941785	0.29	0.3	0.00756819	Wild_Type_non_treated	Blvrb
Lancl1	4.08691e-07	0.0670141	0.154	0.152	0.00757917	Wild_Type_non_treated	Lancl1
Rabgap1	4.08898e-07	0.0832151	0.334	0.369	0.00758301	Wild_Type_non_treated	Rabgap1
Zfp120	4.09184e-07	0.0327826	0.12	0.146	0.00758831	Wild_Type_non_treated	Zfp120
Sap25	4.11417e-07	0.0912321	0.088	0.055	0.00762974	Wild_Type_non_treated	Sap25
Comtd1	4.14318e-07	0.013373	0.18	0.254	0.00768353	Wild_Type_non_treated	Comtd1
Copa	4.17385e-07	0.0556551	0.418	0.487	0.0077404	Wild_Type_non_treated	Copa
March5	4.18442e-07	0.0318068	0.346	0.431	0.00776001	Wild_Type_non_treated	March5
Scamp2	4.23199e-07	0.0292192	0.26	0.332	0.00784823	Wild_Type_non_treated	Scamp2
Araf	4.26286e-07	0.127408	0.44	0.428	0.00790548	Wild_Type_non_treated	Araf
Csnk1d	4.28381e-07	0.0547651	0.256	0.308	0.00794433	Wild_Type_non_treated	Csnk1d
Mbnl2	4.28604e-07	0.0880724	0.654	0.722	0.00794846	Wild_Type_non_treated	Mbnl2
Tmem132a	4.3015e-07	0.0421457	0.132	0.159	0.00797712	Wild_Type_non_treated	Tmem132a
Sphk1	4.31065e-07	0.00337865	0.15	0.216	0.00799411	Wild_Type_non_treated	Sphk1
Rrbp1	4.32144e-07	0.0507817	0.528	0.623	0.0080141	Wild_Type_non_treated	Rrbp1
Gtf2i	4.37648e-07	0.0754711	0.602	0.674	0.00811617	Wild_Type_non_treated	Gtf2i
Bmpr1b	4.40308e-07	0.0606768	0.294	0.343	0.00816551	Wild_Type_non_treated	Bmpr1b
Tcf20	4.40664e-07	0.0574474	0.16	0.178	0.00817211	Wild_Type_non_treated	Tcf20
Ncoa5	4.41554e-07	0.0155171	0.116	0.161	0.00818861	Wild_Type_non_treated	Ncoa5
Ppp2r3a	4.42246e-07	0.06023	0.24	0.274	0.00820146	Wild_Type_non_treated	Ppp2r3a
Opa1	4.45148e-07	0.0275349	0.176	0.22	0.00825526	Wild_Type_non_treated	Opa1
Ppwd1	4.45713e-07	0.113419	0.222	0.194	0.00826574	Wild_Type_non_treated	Ppwd1
Zfp267	4.48047e-07	0.0352245	0.114	0.141	0.00830904	Wild_Type_non_treated	Zfp267
Socs4	4.54927e-07	0.00939675	0.156	0.22	0.00843662	Wild_Type_non_treated	Socs4
Kcnj10	4.55151e-07	0.182818	0.746	0.729	0.00844078	Wild_Type_non_treated	Kcnj10
Rictor	4.55741e-07	0.0631147	0.288	0.327	0.00845171	Wild_Type_non_treated	Rictor
Necap1	4.56054e-07	0.0516097	0.178	0.203	0.00845751	Wild_Type_non_treated	Necap1
Dnm1l	4.59629e-07	0.0436096	0.3	0.364	0.00852383	Wild_Type_non_treated	Dnm1l
Otud6b	4.60085e-07	0.0350796	0.226	0.281	0.00853227	Wild_Type_non_treated	Otud6b
Glb1l2	4.61627e-07	0.0969651	0.182	0.156	0.00856087	Wild_Type_non_treated	Glb1l2
H2afv	4.62746e-07	0.0806635	0.824	0.906	0.00858163	Wild_Type_non_treated	H2afv
Mindy3	4.62878e-07	0.0315839	0.116	0.139	0.00858407	Wild_Type_non_treated	Mindy3
Mtm1	4.63313e-07	0.0973473	0.196	0.178	0.00859214	Wild_Type_non_treated	Mtm1
Pptc7	4.66512e-07	0.00212364	0.1	0.149	0.00865146	Wild_Type_non_treated	Pptc7
Tgs1	4.71718e-07	0.0379153	0.234	0.297	0.00874802	Wild_Type_non_treated	Tgs1
Aamdc	4.73584e-07	0.114064	0.688	0.738	0.00878262	Wild_Type_non_treated	Aamdc
Ncln	4.7534e-07	0.00932492	0.076	0.121	0.00881518	Wild_Type_non_treated	Ncln
Zdhhc5	4.76091e-07	0.0152537	0.144	0.196	0.00882911	Wild_Type_non_treated	Zdhhc5
Fyco1	4.76524e-07	0.0224145	0.18	0.231	0.00883713	Wild_Type_non_treated	Fyco1
Pyroxd1	4.84195e-07	0.0488748	0.138	0.155	0.0089794	Wild_Type_non_treated	Pyroxd1
Utrn	4.85648e-07	0.0207095	0.264	0.344	0.00900634	Wild_Type_non_treated	Utrn
Mafg	4.90642e-07	0.0219662	0.232	0.3	0.00909896	Wild_Type_non_treated	Mafg
Ccdc115	4.92314e-07	0.0504072	0.212	0.242	0.00912997	Wild_Type_non_treated	Ccdc115
Rbm15	5.0034e-07	0.067716	0.15	0.169	0.0092788	Wild_Type_non_treated	Rbm15
Mpp4	5.0053e-07	0.055117	0.082	0.107	0.00928233	Wild_Type_non_treated	Mpp4
Ndrg4	5.01866e-07	0.0834899	0.088	0.066	0.00930711	Wild_Type_non_treated	Ndrg4
Gm26759	5.0258e-07	0.149346	0.166	0.122	0.00932035	Wild_Type_non_treated	Gm26759
Phrf1	5.05035e-07	0.00608972	0.144	0.212	0.00936587	Wild_Type_non_treated	Phrf1
Armcx3	5.05774e-07	0.0620686	0.354	0.411	0.00937958	Wild_Type_non_treated	Armcx3
Sppl2a	5.10801e-07	0.0865237	0.378	0.417	0.00947281	Wild_Type_non_treated	Sppl2a
Gpcpd1	5.11898e-07	0.027838	0.136	0.175	0.00949315	Wild_Type_non_treated	Gpcpd1
Tmem185a	5.12708e-07	0.0519498	0.148	0.173	0.00950817	Wild_Type_non_treated	Tmem185a
Stam2	5.13591e-07	0.0712048	0.168	0.177	0.00952455	Wild_Type_non_treated	Stam2
Dclk2	5.13961e-07	0.0493234	0.138	0.177	0.0095314	Wild_Type_non_treated	Dclk2
Dhcr7	5.18227e-07	0.0794669	0.118	0.12	0.00961053	Wild_Type_non_treated	Dhcr7
Ipo8	5.18801e-07	0.0186642	0.106	0.145	0.00962117	Wild_Type_non_treated	Ipo8
Ndufb2	5.20411e-07	0.0528991	0.578	0.676	0.00965103	Wild_Type_non_treated	Ndufb2
Synj1	5.23788e-07	0.057345	0.178	0.207	0.00971364	Wild_Type_non_treated	Synj1
Nsd1	5.24218e-07	0.092008	0.504	0.563	0.00972163	Wild_Type_non_treated	Nsd1
Sdhaf4	5.24974e-07	0.0745325	0.394	0.444	0.00973564	Wild_Type_non_treated	Sdhaf4
Grpel2	5.27452e-07	0.0255559	0.086	0.112	0.00978159	Wild_Type_non_treated	Grpel2
Edem3	5.3107e-07	0.0541122	0.088	0.096	0.00984869	Wild_Type_non_treated	Edem3
Ash2l	5.32991e-07	0.0267076	0.198	0.251	0.00988431	Wild_Type_non_treated	Ash2l
Tbce	5.38229e-07	0.0439815	0.13	0.152	0.00998146	Wild_Type_non_treated	Tbce
Kdm2b	5.3919e-07	0.0330339	0.092	0.121	0.00999928	Wild_Type_non_treated	Kdm2b
Nagk	5.44516e-07	0.0152585	0.236	0.303	0.0100981	Wild_Type_non_treated	Nagk
Mrps35	5.45104e-07	0.0326555	0.158	0.189	0.010109	Wild_Type_non_treated	Mrps35
Lrch4	5.4589e-07	0.0334342	0.126	0.151	0.0101235	Wild_Type_non_treated	Lrch4
Ccdc66	5.5247e-07	0.0313554	0.158	0.202	0.0102456	Wild_Type_non_treated	Ccdc66
Hcfc1	5.58908e-07	0.0121937	0.182	0.249	0.0103649	Wild_Type_non_treated	Hcfc1
Kin	5.61005e-07	0.0406714	0.178	0.21	0.0104038	Wild_Type_non_treated	Kin
Sh3bgrl2	5.61075e-07	0.0531751	0.12	0.129	0.0104051	Wild_Type_non_treated	Sh3bgrl2
Klhl24	5.61823e-07	0.0942572	0.356	0.384	0.010419	Wild_Type_non_treated	Klhl24
Lmbrd2	5.6376e-07	0.055478	0.174	0.196	0.0104549	Wild_Type_non_treated	Lmbrd2
Cygb	5.65693e-07	0.0560566	0.148	0.173	0.0104908	Wild_Type_non_treated	Cygb
Mpp3	5.66036e-07	0.116914	0.172	0.128	0.0104971	Wild_Type_non_treated	Mpp3
Ppp2r1a	5.66469e-07	0.0617137	0.452	0.535	0.0105052	Wild_Type_non_treated	Ppp2r1a
Unk	5.72122e-07	0.0453737	0.086	0.094	0.01061	Wild_Type_non_treated	Unk
Sptlc1	5.75964e-07	0.030902	0.158	0.196	0.0106813	Wild_Type_non_treated	Sptlc1
Pwwp3a	5.76826e-07	0.0444942	0.128	0.155	0.0106972	Wild_Type_non_treated	Pwwp3a
Ccdc84	5.77483e-07	0.0232954	0.072	0.094	0.0107094	Wild_Type_non_treated	Ccdc84
Ice1	5.78799e-07	0.0203678	0.198	0.255	0.0107338	Wild_Type_non_treated	Ice1
Tead1	5.83696e-07	0.0610498	0.45	0.524	0.0108246	Wild_Type_non_treated	Tead1
Anapc2	5.84746e-07	0.0147296	0.2	0.278	0.0108441	Wild_Type_non_treated	Anapc2
Foxd1	5.86467e-07	0.0364374	0.09	0.126	0.010876	Wild_Type_non_treated	Foxd1
Polr2b	5.88853e-07	0.0102265	0.246	0.322	0.0109203	Wild_Type_non_treated	Polr2b
Tmem18	5.9318e-07	0.0738373	0.138	0.129	0.0110005	Wild_Type_non_treated	Tmem18
Raver2	5.9449e-07	0.118773	0.354	0.368	0.0110248	Wild_Type_non_treated	Raver2
Rprd1b	5.9491e-07	0.0427678	0.256	0.306	0.0110326	Wild_Type_non_treated	Rprd1b
Csk	5.95256e-07	0.0210885	0.09	0.123	0.011039	Wild_Type_non_treated	Csk
Ndufaf4	5.95898e-07	0.0455774	0.178	0.213	0.0110509	Wild_Type_non_treated	Ndufaf4
Cask	6.01847e-07	0.0150538	0.106	0.147	0.0111613	Wild_Type_non_treated	Cask
Orai3	6.03401e-07	0.00589926	0.13	0.191	0.0111901	Wild_Type_non_treated	Orai3
Psenen	6.05619e-07	0.0268377	0.706	0.837	0.0112312	Wild_Type_non_treated	Psenen
Tmx4	6.07422e-07	0.131862	0.448	0.483	0.0112646	Wild_Type_non_treated	Tmx4
A930005H10Rik	6.13836e-07	0.107176	0.27	0.273	0.0113836	Wild_Type_non_treated	A930005H10Rik
Clptm1	6.1745e-07	0.0283148	0.246	0.317	0.0114506	Wild_Type_non_treated	Clptm1
Ngrn	6.19756e-07	0.0162611	0.306	0.387	0.0114934	Wild_Type_non_treated	Ngrn
Ednrb	6.20776e-07	0.0903304	0.096	0.064	0.0115123	Wild_Type_non_treated	Ednrb
Ranbp9	6.21401e-07	0.0392667	0.172	0.208	0.0115239	Wild_Type_non_treated	Ranbp9
Vps35l	6.22463e-07	0.0430492	0.142	0.162	0.0115436	Wild_Type_non_treated	Vps35l
Cpt1c	6.22625e-07	0.0259354	0.166	0.214	0.0115466	Wild_Type_non_treated	Cpt1c
Sirt4	6.23109e-07	0.063358	0.098	0.092	0.0115556	Wild_Type_non_treated	Sirt4
Dhps	6.23479e-07	0.0673884	0.21	0.23	0.0115624	Wild_Type_non_treated	Dhps
Smim27	6.24868e-07	0.0247209	0.256	0.343	0.0115882	Wild_Type_non_treated	Smim27
Pard6a	6.27037e-07	0.0329017	0.148	0.188	0.0116284	Wild_Type_non_treated	Pard6a
Parva	6.27194e-07	0.0138022	0.426	0.544	0.0116313	Wild_Type_non_treated	Parva
Smarcd2	6.27425e-07	0.0820273	0.148	0.146	0.0116356	Wild_Type_non_treated	Smarcd2
Yaf2	6.28794e-07	0.0120862	0.338	0.433	0.011661	Wild_Type_non_treated	Yaf2
Pigf	6.29227e-07	0.0235016	0.268	0.339	0.011669	Wild_Type_non_treated	Pigf
Cherp	6.3142e-07	0.032539	0.136	0.165	0.0117097	Wild_Type_non_treated	Cherp
B130024G19Rik	6.41004e-07	0.0812086	0.052	0.027	0.0118874	Wild_Type_non_treated	B130024G19Rik
Rxylt1	6.41255e-07	0.0463941	0.314	0.377	0.0118921	Wild_Type_non_treated	Rxylt1
Ctdspl2	6.41953e-07	0.0150051	0.224	0.297	0.011905	Wild_Type_non_treated	Ctdspl2
Arsb	6.44243e-07	0.0951137	0.156	0.15	0.0119475	Wild_Type_non_treated	Arsb
Ing1	6.46687e-07	0.0144175	0.272	0.349	0.0119928	Wild_Type_non_treated	Ing1
Zfp160	6.47312e-07	0.0582458	0.13	0.137	0.0120044	Wild_Type_non_treated	Zfp160
Fktn	6.47728e-07	0.0731273	0.216	0.223	0.0120121	Wild_Type_non_treated	Fktn
Cnot6l	6.50994e-07	0.0622013	0.252	0.281	0.0120727	Wild_Type_non_treated	Cnot6l
Eif2ak3	6.51199e-07	0.00336896	0.054	0.087	0.0120765	Wild_Type_non_treated	Eif2ak3
Lage3	6.52182e-07	0.074047	0.44	0.483	0.0120947	Wild_Type_non_treated	Lage3
Gkap1	6.55379e-07	0.0609593	0.55	0.644	0.012154	Wild_Type_non_treated	Gkap1
Smarcb1	6.5815e-07	0.00183234	0.408	0.539	0.0122054	Wild_Type_non_treated	Smarcb1
Dennd6a	6.58659e-07	0.059717	0.226	0.266	0.0122148	Wild_Type_non_treated	Dennd6a
Ccl25	6.63814e-07	0.0790216	0.156	0.148	0.0123104	Wild_Type_non_treated	Ccl25
Naa35	6.64169e-07	0.0358716	0.29	0.367	0.012317	Wild_Type_non_treated	Naa35
Magi2	6.64667e-07	0.0552917	0.248	0.306	0.0123262	Wild_Type_non_treated	Magi2
Rapgef2	6.71668e-07	0.064006	0.272	0.297	0.0124561	Wild_Type_non_treated	Rapgef2
Herc4	6.73012e-07	0.0408545	0.106	0.131	0.012481	Wild_Type_non_treated	Herc4
Ppp6r2	6.76359e-07	0.0702094	0.186	0.203	0.0125431	Wild_Type_non_treated	Ppp6r2
As3mt	6.76841e-07	0.00871939	0.276	0.379	0.012552	Wild_Type_non_treated	As3mt
Rhbdd3	6.78959e-07	0.0159555	0.088	0.12	0.0125913	Wild_Type_non_treated	Rhbdd3
4933434E20Rik	6.82969e-07	0.0566125	0.246	0.276	0.0126657	Wild_Type_non_treated	4933434E20Rik
Kmt5b	6.90393e-07	0.0309987	0.304	0.371	0.0128033	Wild_Type_non_treated	Kmt5b
Gtf3c2	6.91902e-07	0.0755202	0.212	0.23	0.0128313	Wild_Type_non_treated	Gtf3c2
5930430L01Rik	6.92486e-07	0.146281	0.192	0.141	0.0128422	Wild_Type_non_treated	5930430L01Rik
Itgb5	6.92798e-07	0.0499165	0.376	0.451	0.0128479	Wild_Type_non_treated	Itgb5
Tab2	6.93573e-07	0.0494369	0.29	0.349	0.0128623	Wild_Type_non_treated	Tab2
Clcc1	6.9481e-07	0.0471444	0.22	0.26	0.0128852	Wild_Type_non_treated	Clcc1
Zfp943	6.96928e-07	0.059914	0.126	0.127	0.0129245	Wild_Type_non_treated	Zfp943
2310009A05Rik	6.99664e-07	0.00220671	0.214	0.295	0.0129753	Wild_Type_non_treated	2310009A05Rik
Ube2j2	7.002e-07	0.0268712	0.23	0.293	0.0129852	Wild_Type_non_treated	Ube2j2
Rb1cc1	7.00213e-07	0.0358513	0.336	0.42	0.0129854	Wild_Type_non_treated	Rb1cc1
Wdr26	7.01694e-07	0.020725	0.358	0.455	0.0130129	Wild_Type_non_treated	Wdr26
Topbp1	7.03229e-07	0.0484141	0.112	0.117	0.0130414	Wild_Type_non_treated	Topbp1
Cmc2	7.04901e-07	0.0185732	0.176	0.237	0.0130724	Wild_Type_non_treated	Cmc2
Smad4	7.06437e-07	0.0359556	0.328	0.404	0.0131009	Wild_Type_non_treated	Smad4
Smap2	7.08946e-07	0.0373396	0.246	0.317	0.0131474	Wild_Type_non_treated	Smap2
2410004B18Rik	7.1067e-07	0.0261487	0.268	0.348	0.0131794	Wild_Type_non_treated	2410004B18Rik
Pdcd2	7.1432e-07	0.0365221	0.154	0.183	0.0132471	Wild_Type_non_treated	Pdcd2
Arhgef18	7.1478e-07	0.0453409	0.13	0.147	0.0132556	Wild_Type_non_treated	Arhgef18
Ogfod3	7.16616e-07	0.0376976	0.186	0.226	0.0132897	Wild_Type_non_treated	Ogfod3
Impact	7.22751e-07	0.0900205	0.358	0.401	0.0134034	Wild_Type_non_treated	Impact
Kidins220	7.22875e-07	0.0920137	0.46	0.517	0.0134057	Wild_Type_non_treated	Kidins220
Tspyl4	7.22936e-07	0.06853	0.396	0.463	0.0134068	Wild_Type_non_treated	Tspyl4
Nap1l3	7.30221e-07	0.0543995	0.112	0.113	0.013542	Wild_Type_non_treated	Nap1l3
Trnt1	7.33248e-07	0.0254752	0.176	0.22	0.0135981	Wild_Type_non_treated	Trnt1
Zfp131	7.36289e-07	0.0487726	0.242	0.296	0.0136545	Wild_Type_non_treated	Zfp131
Plch2	7.38972e-07	0.0547448	0.052	0.058	0.0137042	Wild_Type_non_treated	Plch2
Ift52	7.41524e-07	0.0249347	0.134	0.174	0.0137516	Wild_Type_non_treated	Ift52
Ap1s2	7.45101e-07	0.169035	0.302	0.277	0.0138179	Wild_Type_non_treated	Ap1s2
Tsg101	7.45605e-07	0.0121113	0.308	0.394	0.0138273	Wild_Type_non_treated	Tsg101
Wdr33	7.46151e-07	0.0875473	0.38	0.409	0.0138374	Wild_Type_non_treated	Wdr33
Yif1a	7.48204e-07	0.0168806	0.266	0.346	0.0138754	Wild_Type_non_treated	Yif1a
Ift20	7.48429e-07	0.0705408	0.544	0.618	0.0138796	Wild_Type_non_treated	Ift20
Slc12a5	7.50589e-07	0.0908682	0.11	0.091	0.0139197	Wild_Type_non_treated	Slc12a5
Dzip3	7.51746e-07	0.0560435	0.186	0.218	0.0139411	Wild_Type_non_treated	Dzip3
Cpne3	7.53681e-07	0.0287572	0.462	0.571	0.013977	Wild_Type_non_treated	Cpne3
Safb	7.56277e-07	0.0547265	0.336	0.389	0.0140252	Wild_Type_non_treated	Safb
Acap2	7.66426e-07	0.0127111	0.224	0.309	0.0142134	Wild_Type_non_treated	Acap2
Fdft1	7.66621e-07	0.0458786	0.148	0.17	0.014217	Wild_Type_non_treated	Fdft1
Hexdc	7.68671e-07	0.0569777	0.098	0.108	0.014255	Wild_Type_non_treated	Hexdc
Zfp91	7.69062e-07	0.0363548	0.558	0.649	0.0142622	Wild_Type_non_treated	Zfp91
Ubxn2a	7.71811e-07	0.0130816	0.39	0.515	0.0143132	Wild_Type_non_treated	Ubxn2a
2900097C17Rik	7.73279e-07	0.016856	0.442	0.55	0.0143405	Wild_Type_non_treated	2900097C17Rik
Atp5k	7.7395e-07	0.0237583	0.702	0.837	0.0143529	Wild_Type_non_treated	Atp5k
Utp25	7.74327e-07	0.0233083	0.048	0.063	0.0143599	Wild_Type_non_treated	Utp25
Tacc2	7.76829e-07	0.0213623	0.138	0.186	0.0144063	Wild_Type_non_treated	Tacc2
Ssbp1	7.7792e-07	0.0759457	0.454	0.52	0.0144265	Wild_Type_non_treated	Ssbp1
Prxl2a	7.86812e-07	0.0738704	0.622	0.704	0.0145914	Wild_Type_non_treated	Prxl2a
Gps2	7.86815e-07	0.053401	0.208	0.236	0.0145915	Wild_Type_non_treated	Gps2
Ldha	7.87568e-07	0.0331147	0.68	0.789	0.0146055	Wild_Type_non_treated	Ldha
Gng13	7.95438e-07	0.138309	0.142	0.102	0.0147514	Wild_Type_non_treated	Gng13
Psma4	8.01862e-07	0.00654398	0.654	0.801	0.0148705	Wild_Type_non_treated	Psma4
Tbc1d23	8.07913e-07	0.0942285	0.194	0.179	0.0149828	Wild_Type_non_treated	Tbc1d23
Fam149b	8.16697e-07	0.0124441	0.082	0.124	0.0151457	Wild_Type_non_treated	Fam149b
Tasor2	8.24924e-07	0.0695055	0.16	0.164	0.0152982	Wild_Type_non_treated	Tasor2
Fbxl5	8.25558e-07	0.0648176	0.31	0.346	0.01531	Wild_Type_non_treated	Fbxl5
Atp13a2	8.29984e-07	0.0525591	0.222	0.247	0.0153921	Wild_Type_non_treated	Atp13a2
Lancl2	8.31824e-07	0.0424997	0.098	0.107	0.0154262	Wild_Type_non_treated	Lancl2
Celsr2	8.37705e-07	0.0828583	0.518	0.587	0.0155352	Wild_Type_non_treated	Celsr2
Cacng4	8.40203e-07	0.0986768	0.496	0.543	0.0155816	Wild_Type_non_treated	Cacng4
Srp54a	8.40273e-07	0.0449627	0.118	0.148	0.0155829	Wild_Type_non_treated	Srp54a
Eid2	8.50151e-07	0.0173624	0.266	0.344	0.0157661	Wild_Type_non_treated	Eid2
Iqcb1	8.53448e-07	0.0341237	0.164	0.203	0.0158272	Wild_Type_non_treated	Iqcb1
Lrrc49	8.56205e-07	0.118739	0.208	0.168	0.0158783	Wild_Type_non_treated	Lrrc49
Lrp8	8.64218e-07	0.0522519	0.218	0.259	0.0160269	Wild_Type_non_treated	Lrp8
Gbf1	8.68099e-07	0.040668	0.262	0.314	0.0160989	Wild_Type_non_treated	Gbf1
Zfp383	8.68292e-07	0.0150836	0.042	0.066	0.0161025	Wild_Type_non_treated	Zfp383
Eif4h	8.7643e-07	0.0573944	0.48	0.557	0.0162534	Wild_Type_non_treated	Eif4h
Ccdc174	8.76791e-07	0.0291397	0.288	0.358	0.0162601	Wild_Type_non_treated	Ccdc174
Pum1	8.7941e-07	0.0783186	0.498	0.562	0.0163087	Wild_Type_non_treated	Pum1
Creb5	8.84834e-07	0.129091	0.328	0.33	0.0164093	Wild_Type_non_treated	Creb5
Arsa	8.8767e-07	0.0233052	0.072	0.097	0.0164618	Wild_Type_non_treated	Arsa
Epb41l2	8.88295e-07	0.0920853	0.94	0.964	0.0164734	Wild_Type_non_treated	Epb41l2
Metap1	8.91202e-07	0.0370591	0.112	0.13	0.0165273	Wild_Type_non_treated	Metap1
Cops8	8.94272e-07	0.020499	0.286	0.366	0.0165843	Wild_Type_non_treated	Cops8
Megf10	9.07393e-07	0.119126	0.384	0.399	0.0168276	Wild_Type_non_treated	Megf10
Mrpl35	9.07603e-07	0.0309549	0.244	0.3	0.0168315	Wild_Type_non_treated	Mrpl35
Exd2	9.0829e-07	0.0287481	0.068	0.087	0.0168442	Wild_Type_non_treated	Exd2
Nub1	9.09079e-07	0.0492825	0.234	0.268	0.0168589	Wild_Type_non_treated	Nub1
Zbtb37	9.10961e-07	0.0653446	0.17	0.191	0.0168938	Wild_Type_non_treated	Zbtb37
Efnb2	9.11298e-07	0.0447575	0.148	0.194	0.0169	Wild_Type_non_treated	Efnb2
Prodh	9.11855e-07	0.0851152	0.33	0.364	0.0169104	Wild_Type_non_treated	Prodh
Sort1	9.12609e-07	0.0529234	0.268	0.312	0.0169243	Wild_Type_non_treated	Sort1
Ric8b	9.13783e-07	0.0405903	0.112	0.129	0.0169461	Wild_Type_non_treated	Ric8b
Usf2	9.138e-07	0.0574364	0.464	0.543	0.0169464	Wild_Type_non_treated	Usf2
5430405H02Rik	9.15559e-07	0.0388564	0.14	0.176	0.016979	Wild_Type_non_treated	5430405H02Rik
Acvr1b	9.15701e-07	0.0439176	0.11	0.126	0.0169817	Wild_Type_non_treated	Acvr1b
Herpud2	9.2115e-07	0.011975	0.216	0.281	0.0170827	Wild_Type_non_treated	Herpud2
Arl8b	9.25483e-07	0.0537183	0.244	0.276	0.0171631	Wild_Type_non_treated	Arl8b
Cd82	9.31457e-07	0.0010332	0.208	0.287	0.0172739	Wild_Type_non_treated	Cd82
Zfp365	9.31603e-07	0.0237319	0.108	0.14	0.0172766	Wild_Type_non_treated	Zfp365
Cdh2	9.38508e-07	0.114231	0.944	0.967	0.0174046	Wild_Type_non_treated	Cdh2
Oaz2	9.39064e-07	0.00475507	0.258	0.349	0.017415	Wild_Type_non_treated	Oaz2
Tmco3	9.39948e-07	0.0484453	0.194	0.231	0.0174313	Wild_Type_non_treated	Tmco3
Zscan29	9.42683e-07	0.036047	0.078	0.091	0.0174821	Wild_Type_non_treated	Zscan29
Emc2	9.47372e-07	0.0383918	0.49	0.598	0.017569	Wild_Type_non_treated	Emc2
Glud1	9.48617e-07	0.0891201	0.572	0.635	0.0175921	Wild_Type_non_treated	Glud1
Gm20743	9.513e-07	0.00417571	0.06	0.097	0.0176419	Wild_Type_non_treated	Gm20743
Birc6	9.5515e-07	0.0646191	0.332	0.382	0.0177133	Wild_Type_non_treated	Birc6
Pcf11	9.58688e-07	0.0238703	0.27	0.35	0.0177789	Wild_Type_non_treated	Pcf11
Trp53bp1	9.5884e-07	0.0416775	0.12	0.14	0.0177817	Wild_Type_non_treated	Trp53bp1
Med13l	9.60998e-07	0.0226078	0.262	0.334	0.0178217	Wild_Type_non_treated	Med13l
Rcbtb1	9.63061e-07	0.0543633	0.132	0.137	0.01786	Wild_Type_non_treated	Rcbtb1
Cdc26	9.63357e-07	0.0861286	0.452	0.499	0.0178655	Wild_Type_non_treated	Cdc26
4933421O10Rik	9.65576e-07	0.0787025	0.114	0.107	0.0179066	Wild_Type_non_treated	4933421O10Rik
Gatad2b	9.67842e-07	0.0606142	0.356	0.416	0.0179486	Wild_Type_non_treated	Gatad2b
Stxbp1	9.70109e-07	0.0489804	0.168	0.204	0.0179907	Wild_Type_non_treated	Stxbp1
Nmrk1	9.7026e-07	0.0373026	0.11	0.126	0.0179935	Wild_Type_non_treated	Nmrk1
Ilk	9.7655e-07	0.0617482	0.378	0.424	0.0181101	Wild_Type_non_treated	Ilk
Pik3c2a	9.77518e-07	0.0130667	0.202	0.27	0.0181281	Wild_Type_non_treated	Pik3c2a
Fra10ac1	9.79558e-07	0.0339268	0.176	0.229	0.0181659	Wild_Type_non_treated	Fra10ac1
Grin2b	9.82074e-07	0.175428	0.13	0.07	0.0182126	Wild_Type_non_treated	Grin2b
Cyth1	9.82672e-07	0.0621725	0.112	0.11	0.0182237	Wild_Type_non_treated	Cyth1
Tes	9.83509e-07	0.094616	0.22	0.2	0.0182392	Wild_Type_non_treated	Tes
Lrp5	9.91021e-07	0.0493618	0.128	0.145	0.0183785	Wild_Type_non_treated	Lrp5
Rp1l1	9.915e-07	0.0269844	0.046	0.064	0.0183874	Wild_Type_non_treated	Rp1l1
Gnaq	9.92692e-07	0.121157	0.644	0.678	0.0184095	Wild_Type_non_treated	Gnaq
Cfap97	9.92908e-07	0.0287285	0.23	0.3	0.0184135	Wild_Type_non_treated	Cfap97
Lias	9.95019e-07	0.0544238	0.17	0.195	0.0184526	Wild_Type_non_treated	Lias
Ccdc97	9.96542e-07	0.0264844	0.104	0.133	0.0184809	Wild_Type_non_treated	Ccdc97
Appl2	1.00174e-06	0.104041	0.276	0.267	0.0185773	Wild_Type_non_treated	Appl2
Rlf	1.01263e-06	0.0396009	0.208	0.252	0.0187791	Wild_Type_non_treated	Rlf
Tmod2	1.02087e-06	0.0460832	0.44	0.529	0.0189321	Wild_Type_non_treated	Tmod2
Zfp868	1.03428e-06	0.0475779	0.082	0.085	0.0191808	Wild_Type_non_treated	Zfp868
Tmed5	1.04908e-06	0.065604	0.376	0.431	0.0194552	Wild_Type_non_treated	Tmed5
Dnm1	1.04963e-06	0.05128	0.08	0.079	0.0194653	Wild_Type_non_treated	Dnm1
Atn1	1.05183e-06	0.0296093	0.342	0.43	0.0195062	Wild_Type_non_treated	Atn1
Zcchc8	1.06204e-06	0.0122301	0.136	0.196	0.0196955	Wild_Type_non_treated	Zcchc8
Cisd1	1.06757e-06	0.0672497	0.608	0.699	0.0197981	Wild_Type_non_treated	Cisd1
Ier3ip1	1.06925e-06	0.0884764	0.506	0.548	0.0198292	Wild_Type_non_treated	Ier3ip1
Sik3	1.06977e-06	0.0629767	0.244	0.265	0.0198389	Wild_Type_non_treated	Sik3
Raf1	1.07547e-06	0.0281155	0.226	0.297	0.0199445	Wild_Type_non_treated	Raf1
Kdm7a	1.07669e-06	0.0573207	0.178	0.197	0.0199672	Wild_Type_non_treated	Kdm7a
Lamp1	1.08012e-06	0.0585381	0.554	0.625	0.0200309	Wild_Type_non_treated	Lamp1
Nbea	1.08055e-06	0.00787297	0.222	0.298	0.0200387	Wild_Type_non_treated	Nbea
Add1	1.08085e-06	0.0107087	0.432	0.543	0.0200444	Wild_Type_non_treated	Add1
Cpped1	1.08193e-06	0.0248655	0.12	0.159	0.0200643	Wild_Type_non_treated	Cpped1
Tmprss5	1.08229e-06	0.0923905	0.066	0.019	0.020071	Wild_Type_non_treated	Tmprss5
Abhd6	1.0825e-06	0.0786323	0.344	0.378	0.0200749	Wild_Type_non_treated	Abhd6
Lrrc45	1.08274e-06	0.0344388	0.08	0.094	0.0200794	Wild_Type_non_treated	Lrrc45
Bcl6	1.08326e-06	0.083894	0.224	0.237	0.020089	Wild_Type_non_treated	Bcl6
Fem1c	1.08815e-06	0.054464	0.158	0.171	0.0201798	Wild_Type_non_treated	Fem1c
5031439G07Rik	1.09413e-06	0.048062	0.366	0.437	0.0202906	Wild_Type_non_treated	5031439G07Rik
Tmod3	1.09593e-06	0.0478859	0.162	0.18	0.0203239	Wild_Type_non_treated	Tmod3
Snx9	1.11507e-06	0.0178097	0.184	0.249	0.020679	Wild_Type_non_treated	Snx9
Slc39a9	1.11566e-06	0.0792946	0.154	0.131	0.02069	Wild_Type_non_treated	Slc39a9
Anp32e	1.11922e-06	0.0607773	0.754	0.823	0.020756	Wild_Type_non_treated	Anp32e
Cdk12	1.12185e-06	0.0232357	0.37	0.463	0.0208048	Wild_Type_non_treated	Cdk12
Scaf8	1.12383e-06	0.0113161	0.19	0.265	0.0208415	Wild_Type_non_treated	Scaf8
Med12l	1.13241e-06	0.0604063	0.146	0.157	0.0210006	Wild_Type_non_treated	Med12l
Ipo7	1.13392e-06	0.0547676	0.212	0.248	0.0210286	Wild_Type_non_treated	Ipo7
Vamp4	1.13465e-06	0.0760398	0.336	0.364	0.021042	Wild_Type_non_treated	Vamp4
Dpy19l4	1.14603e-06	0.114399	0.338	0.335	0.0212531	Wild_Type_non_treated	Dpy19l4
Hist1h2ac	1.15091e-06	0.0627842	0.158	0.185	0.0213436	Wild_Type_non_treated	Hist1h2ac
Aak1	1.15411e-06	0.0268298	0.258	0.332	0.021403	Wild_Type_non_treated	Aak1
B4galt4	1.16436e-06	0.0132905	0.102	0.14	0.0215931	Wild_Type_non_treated	B4galt4
Jtb	1.16474e-06	0.0440634	0.612	0.726	0.0216	Wild_Type_non_treated	Jtb
Celf1	1.16971e-06	0.0532245	0.356	0.429	0.0216924	Wild_Type_non_treated	Celf1
Rnf167	1.17222e-06	0.0369056	0.244	0.3	0.0217389	Wild_Type_non_treated	Rnf167
Ube2q1	1.17815e-06	0.0260665	0.28	0.342	0.0218488	Wild_Type_non_treated	Ube2q1
Pgm3	1.18667e-06	0.0404613	0.128	0.156	0.0220068	Wild_Type_non_treated	Pgm3
Ift80	1.18709e-06	0.0318385	0.118	0.144	0.0220147	Wild_Type_non_treated	Ift80
Mpdu1	1.19055e-06	0.0137953	0.354	0.457	0.0220788	Wild_Type_non_treated	Mpdu1
Wdr37	1.19428e-06	0.0219576	0.122	0.163	0.022148	Wild_Type_non_treated	Wdr37
Sec24b	1.20085e-06	0.0432233	0.174	0.21	0.0222698	Wild_Type_non_treated	Sec24b
Cwf19l2	1.20305e-06	0.0940761	0.41	0.458	0.0223105	Wild_Type_non_treated	Cwf19l2
Rgs6	1.20329e-06	0.124838	0.668	0.723	0.0223151	Wild_Type_non_treated	Rgs6
Wdr11	1.20441e-06	0.00804029	0.086	0.126	0.0223358	Wild_Type_non_treated	Wdr11
Ctdsp2	1.20571e-06	0.0250732	0.474	0.59	0.0223598	Wild_Type_non_treated	Ctdsp2
Znhit6	1.22629e-06	0.0238452	0.26	0.326	0.0227416	Wild_Type_non_treated	Znhit6
Gapvd1	1.23127e-06	0.00309153	0.262	0.369	0.0228339	Wild_Type_non_treated	Gapvd1
2510009E07Rik	1.23297e-06	0.0271478	0.168	0.219	0.0228655	Wild_Type_non_treated	2510009E07Rik
Hmg20b	1.23384e-06	0.0258365	0.302	0.389	0.0228816	Wild_Type_non_treated	Hmg20b
Gpalpp1	1.23464e-06	0.00903898	0.168	0.239	0.0228963	Wild_Type_non_treated	Gpalpp1
Thoc1	1.24259e-06	0.0586678	0.268	0.313	0.0230439	Wild_Type_non_treated	Thoc1
Kdm6a	1.24296e-06	0.0470826	0.234	0.287	0.0230507	Wild_Type_non_treated	Kdm6a
Nfat5	1.24385e-06	0.0934211	0.54	0.597	0.0230671	Wild_Type_non_treated	Nfat5
March7	1.2453e-06	0.0360547	0.318	0.387	0.0230942	Wild_Type_non_treated	March7
Nr2f2	1.25513e-06	0.0468136	0.176	0.213	0.0232764	Wild_Type_non_treated	Nr2f2
B4galt3	1.25781e-06	0.0274255	0.096	0.121	0.023326	Wild_Type_non_treated	B4galt3
Fam98c	1.26454e-06	0.0421285	0.114	0.127	0.0234508	Wild_Type_non_treated	Fam98c
Mtln	1.27251e-06	0.078626	0.448	0.505	0.0235987	Wild_Type_non_treated	Mtln
Yipf4	1.28074e-06	0.106202	0.504	0.529	0.0237513	Wild_Type_non_treated	Yipf4
Arfgap2	1.30353e-06	0.0619434	0.234	0.255	0.024174	Wild_Type_non_treated	Arfgap2
Atf1	1.30517e-06	0.0147705	0.146	0.21	0.0242045	Wild_Type_non_treated	Atf1
Ankrd11	1.30986e-06	0.0148859	0.418	0.522	0.0242913	Wild_Type_non_treated	Ankrd11
Tbc1d24	1.31558e-06	0.0616671	0.102	0.1	0.0243975	Wild_Type_non_treated	Tbc1d24
Preb	1.32191e-06	0.0239251	0.144	0.186	0.0245147	Wild_Type_non_treated	Preb
Zfp955b	1.32746e-06	0.0463582	0.14	0.156	0.0246178	Wild_Type_non_treated	Zfp955b
Sec63	1.33057e-06	0.0325695	0.386	0.487	0.0246753	Wild_Type_non_treated	Sec63
Adgrl2	1.33502e-06	0.107789	0.512	0.549	0.0247579	Wild_Type_non_treated	Adgrl2
Zfp598	1.33841e-06	0.0362853	0.098	0.114	0.0248208	Wild_Type_non_treated	Zfp598
Strbp	1.34976e-06	0.0637406	0.398	0.475	0.0250313	Wild_Type_non_treated	Strbp
Cbx6	1.36373e-06	0.0400977	0.368	0.441	0.0252903	Wild_Type_non_treated	Cbx6
Cacybp	1.37345e-06	0.00371504	0.552	0.688	0.0254706	Wild_Type_non_treated	Cacybp
Zfp37	1.37482e-06	0.0226783	0.112	0.165	0.025496	Wild_Type_non_treated	Zfp37
Mrpl53	1.37546e-06	0.043751	0.358	0.419	0.025508	Wild_Type_non_treated	Mrpl53
Trim35	1.37682e-06	0.137297	0.64	0.636	0.0255331	Wild_Type_non_treated	Trim35
Prkrip1	1.38535e-06	0.0184949	0.126	0.177	0.0256913	Wild_Type_non_treated	Prkrip1
Inip	1.386e-06	0.0278583	0.088	0.11	0.0257034	Wild_Type_non_treated	Inip
2810002D19Rik	1.38694e-06	0.0426576	0.09	0.095	0.0257207	Wild_Type_non_treated	2810002D19Rik
2610027K06Rik	1.39283e-06	0.0394805	0.06	0.071	0.02583	Wild_Type_non_treated	2610027K06Rik
Senp6	1.39405e-06	0.0213662	0.564	0.687	0.0258527	Wild_Type_non_treated	Senp6
Pdik1l	1.39598e-06	0.0524993	0.108	0.118	0.0258885	Wild_Type_non_treated	Pdik1l
Nbr1	1.39866e-06	0.0207081	0.394	0.501	0.0259382	Wild_Type_non_treated	Nbr1
Adam11	1.40155e-06	0.034008	0.212	0.259	0.0259917	Wild_Type_non_treated	Adam11
Med29	1.4032e-06	0.0356763	0.256	0.319	0.0260224	Wild_Type_non_treated	Med29
Mknk2	1.41085e-06	0.0561314	0.256	0.297	0.0261642	Wild_Type_non_treated	Mknk2
Ammecr1l	1.41518e-06	0.0520792	0.158	0.174	0.0262445	Wild_Type_non_treated	Ammecr1l
Mdk	1.4212e-06	0.108887	0.632	0.684	0.0263561	Wild_Type_non_treated	Mdk
Zfp423	1.4289e-06	0.0376999	0.084	0.094	0.026499	Wild_Type_non_treated	Zfp423
Pgm1	1.42999e-06	0.0320452	0.206	0.262	0.0265192	Wild_Type_non_treated	Pgm1
Bckdhb	1.43835e-06	0.00593013	0.088	0.13	0.0266741	Wild_Type_non_treated	Bckdhb
Mrpl10	1.4457e-06	0.00949319	0.106	0.146	0.0268105	Wild_Type_non_treated	Mrpl10
Jkamp	1.45858e-06	0.0852467	0.468	0.486	0.0270494	Wild_Type_non_treated	Jkamp
Sp4	1.46016e-06	0.0359346	0.158	0.191	0.0270787	Wild_Type_non_treated	Sp4
Stk16	1.46617e-06	0.0107808	0.218	0.294	0.02719	Wild_Type_non_treated	Stk16
Prpf38a	1.46637e-06	0.0338008	0.22	0.263	0.0271938	Wild_Type_non_treated	Prpf38a
Zfp746	1.47966e-06	0.0708068	0.14	0.136	0.0274403	Wild_Type_non_treated	Zfp746
Ep300	1.48056e-06	0.0829869	0.414	0.452	0.027457	Wild_Type_non_treated	Ep300
Pign	1.48794e-06	0.0343565	0.082	0.098	0.0275939	Wild_Type_non_treated	Pign
Ndufa11	1.49029e-06	0.0310223	0.684	0.79	0.0276373	Wild_Type_non_treated	Ndufa11
Ergic2	1.49223e-06	0.00409792	0.332	0.435	0.0276735	Wild_Type_non_treated	Ergic2
Pex3	1.49475e-06	0.0439275	0.212	0.247	0.0277201	Wild_Type_non_treated	Pex3
Zcrb1	1.49485e-06	0.0217704	0.452	0.554	0.0277221	Wild_Type_non_treated	Zcrb1
Spata6	1.50588e-06	0.0107747	0.052	0.079	0.0279265	Wild_Type_non_treated	Spata6
Ddx47	1.5075e-06	0.0249438	0.13	0.163	0.0279566	Wild_Type_non_treated	Ddx47
Purb	1.51723e-06	0.064992	0.802	0.886	0.028137	Wild_Type_non_treated	Purb
Braf	1.53129e-06	0.0552914	0.244	0.287	0.0283978	Wild_Type_non_treated	Braf
Nudt1	1.53566e-06	0.0394428	0.162	0.198	0.0284788	Wild_Type_non_treated	Nudt1
Cbx7	1.53666e-06	0.0499854	0.138	0.153	0.0284974	Wild_Type_non_treated	Cbx7
Prdm2	1.54085e-06	0.00452498	0.182	0.248	0.028575	Wild_Type_non_treated	Prdm2
Immt	1.54418e-06	0.000121597	0.332	0.443	0.0286368	Wild_Type_non_treated	Immt
Bub3	1.54897e-06	0.00077193	0.294	0.388	0.0287256	Wild_Type_non_treated	Bub3
Sec16a	1.55674e-06	0.0031916	0.108	0.159	0.0288697	Wild_Type_non_treated	Sec16a
Atp6v1e1	1.56275e-06	0.0771463	0.65	0.728	0.0289812	Wild_Type_non_treated	Atp6v1e1
Cep97	1.56451e-06	0.0665252	0.112	0.106	0.0290138	Wild_Type_non_treated	Cep97
Lrrc4b	1.56955e-06	0.0742775	0.204	0.215	0.0291072	Wild_Type_non_treated	Lrrc4b
Wrap73	1.56971e-06	0.0463539	0.156	0.174	0.0291103	Wild_Type_non_treated	Wrap73
Gm49336	1.57447e-06	0.0509434	0.134	0.145	0.0291986	Wild_Type_non_treated	Gm49336
Fopnl	1.57592e-06	0.0536147	0.322	0.377	0.0292255	Wild_Type_non_treated	Fopnl
Stx12	1.58345e-06	0.0129751	0.286	0.366	0.0293651	Wild_Type_non_treated	Stx12
Mipol1	1.58364e-06	0.0207947	0.044	0.057	0.0293687	Wild_Type_non_treated	Mipol1
Arfgap1	1.59194e-06	0.052543	0.116	0.125	0.0295226	Wild_Type_non_treated	Arfgap1
Med15	1.59362e-06	0.0476815	0.152	0.169	0.0295537	Wild_Type_non_treated	Med15
Rcn2	1.59647e-06	0.148457	0.888	0.93	0.0296065	Wild_Type_non_treated	Rcn2
Atxn2	1.60507e-06	0.0563067	0.382	0.468	0.029766	Wild_Type_non_treated	Atxn2
Glmp	1.61096e-06	0.0494982	0.376	0.45	0.0298752	Wild_Type_non_treated	Glmp
Ppm1a	1.62094e-06	0.0405129	0.468	0.567	0.0300604	Wild_Type_non_treated	Ppm1a
Nudcd2	1.63092e-06	0.035287	0.232	0.278	0.0302455	Wild_Type_non_treated	Nudcd2
Rhou	1.63121e-06	0.13518	0.51	0.544	0.0302508	Wild_Type_non_treated	Rhou
Rpn1	1.63373e-06	0.0977744	0.418	0.45	0.0302975	Wild_Type_non_treated	Rpn1
Leprot	1.64203e-06	0.0684251	0.192	0.209	0.0304515	Wild_Type_non_treated	Leprot
Dmtf1	1.65072e-06	0.106554	0.292	0.278	0.0306126	Wild_Type_non_treated	Dmtf1
Proser1	1.6514e-06	0.0521221	0.174	0.196	0.0306252	Wild_Type_non_treated	Proser1
Rpa2	1.65174e-06	0.0135442	0.114	0.164	0.0306314	Wild_Type_non_treated	Rpa2
Khsrp	1.65705e-06	0.0516785	0.234	0.271	0.0307301	Wild_Type_non_treated	Khsrp
Tulp4	1.66213e-06	0.0511457	0.322	0.385	0.0308242	Wild_Type_non_treated	Tulp4
Cd1d1	1.66821e-06	0.0415003	0.194	0.232	0.030937	Wild_Type_non_treated	Cd1d1
Hpf1	1.67537e-06	0.0200414	0.384	0.488	0.0310697	Wild_Type_non_treated	Hpf1
Rhot2	1.676e-06	0.00572636	0.112	0.162	0.0310815	Wild_Type_non_treated	Rhot2
Mapk1ip1l	1.67608e-06	0.0625136	0.184	0.199	0.0310828	Wild_Type_non_treated	Mapk1ip1l
Spns1	1.68463e-06	0.0562777	0.154	0.177	0.0312414	Wild_Type_non_treated	Spns1
Gm21860	1.69192e-06	0.0808348	0.07	0.025	0.0313767	Wild_Type_non_treated	Gm21860
Eif4b	1.69288e-06	0.0139734	0.262	0.341	0.0313944	Wild_Type_non_treated	Eif4b
Hdac11	1.70814e-06	0.0207121	0.128	0.173	0.0316775	Wild_Type_non_treated	Hdac11
Ralb	1.71284e-06	0.0102218	0.124	0.18	0.0317647	Wild_Type_non_treated	Ralb
Limk2	1.71957e-06	0.00610199	0.1	0.146	0.0318895	Wild_Type_non_treated	Limk2
Tead3	1.72448e-06	0.0208591	0.074	0.104	0.0319804	Wild_Type_non_treated	Tead3
Pam	1.73209e-06	0.0388702	0.268	0.329	0.0321216	Wild_Type_non_treated	Pam
Psmc4	1.73375e-06	0.0317849	0.462	0.552	0.0321524	Wild_Type_non_treated	Psmc4
[truncated: 8,349 more rows]

## Sheet: Cluster 1
	p_val	avg_logFC	pct.1	pct.2	p_val_adj	cluster	gene
Rho	1.8548e-30	0.166999	0.999	0.989	3.43972e-26	Wild_Type_non_treated	Rho
Eif2s3y	2.28296e-25	0.652477	0.113	0	4.23374e-21	Wild_Type_non_treated	Eif2s3y
Rp1	6.80574e-22	0.309949	0.976	0.932	1.26213e-17	Wild_Type_non_treated	Rp1
Malat1	9.36045e-22	0.132892	1	0.995	1.7359e-17	Wild_Type_non_treated	Malat1
Mir124-2hg	1.17679e-18	0.386452	0.885	0.754	2.18235e-14	Wild_Type_non_treated	Mir124-2hg
Rpgrip1	3.98239e-16	0.360049	0.89	0.766	7.38534e-12	Wild_Type_non_treated	Rpgrip1
Ddx3y	9.75877e-15	0.40924	0.064	0	1.80976e-10	Wild_Type_non_treated	Ddx3y
Pcp4	1.08921e-12	0.613785	0.183	0.061	2.01993e-08	Wild_Type_non_treated	Pcp4
A430035B10Rik	1.11351e-12	0.467347	0.38	0.216	2.06501e-08	Wild_Type_non_treated	A430035B10Rik
Mir124a-1hg	1.19685e-12	0.222238	0.871	0.725	2.21956e-08	Wild_Type_non_treated	Mir124a-1hg
Gnb1	6.09998e-12	0.181894	0.94	0.918	1.13124e-07	Wild_Type_non_treated	Gnb1
Snhg11	8.66755e-12	0.40909	0.095	0.014	1.6074e-07	Wild_Type_non_treated	Snhg11
Atp1b1	4.0053e-11	0.36643	0.06	0.002	7.42783e-07	Wild_Type_non_treated	Atp1b1
Rgs9bp	3.58287e-10	0.391098	0.503	0.355	6.64444e-06	Wild_Type_non_treated	Rgs9bp
Crx	1.227e-09	0.374316	0.52	0.393	2.27546e-05	Wild_Type_non_treated	Crx
AC149090.1	1.46891e-09	0.494758	0.121	0.034	2.72409e-05	Wild_Type_non_treated	AC149090.1
Tuba1b	4.34547e-09	0.375943	0.397	0.268	8.05867e-05	Wild_Type_non_treated	Tuba1b
Prph2	7.47952e-09	0.117531	0.96	0.939	0.000138708	Wild_Type_non_treated	Prph2
Ktn1	1.37115e-08	0.347513	0.635	0.518	0.00025428	Wild_Type_non_treated	Ktn1
Epb41l2	1.4472e-08	0.242587	0.775	0.661	0.000268384	Wild_Type_non_treated	Epb41l2
Son	1.55344e-08	0.255644	0.748	0.625	0.000288085	Wild_Type_non_treated	Son
Gpm6a	3.44877e-08	0.329016	0.061	0.007	0.000639574	Wild_Type_non_treated	Gpm6a
Gad1	5.14633e-08	0.319024	0.055	0.005	0.000954386	Wild_Type_non_treated	Gad1
Leng8	6.05951e-08	0.406709	0.259	0.141	0.00112374	Wild_Type_non_treated	Leng8
Dst	1.57229e-07	0.405667	0.127	0.046	0.00291582	Wild_Type_non_treated	Dst
Mpped2	6.55835e-07	0.371773	0.159	0.073	0.0121625	Wild_Type_non_treated	Mpped2
Gnb5	7.94909e-07	0.279167	0.665	0.552	0.0147416	Wild_Type_non_treated	Gnb5
Rb1cc1	1.0042e-06	0.395281	0.229	0.129	0.0186229	Wild_Type_non_treated	Rb1cc1
Nap1l5	1.17593e-06	0.318642	0.085	0.025	0.0218076	Wild_Type_non_treated	Nap1l5
Cngb1	1.21946e-06	0.228734	0.738	0.659	0.0226149	Wild_Type_non_treated	Cngb1
Rabgef1	1.25571e-06	0.3258	0.525	0.412	0.0232872	Wild_Type_non_treated	Rabgef1
Slc6a1	1.28007e-06	0.286555	0.056	0.009	0.0237388	Wild_Type_non_treated	Slc6a1
Tuba1a	1.39631e-06	0.306899	0.318	0.212	0.0258946	Wild_Type_non_treated	Tuba1a
Gm14091	1.51924e-06	0.358591	0.114	0.043	0.0281744	Wild_Type_non_treated	Gm14091
Samd11	2.08233e-06	0.266579	0.608	0.521	0.0386167	Wild_Type_non_treated	Samd11
Ttc3	2.25052e-06	0.406403	0.205	0.118	0.0417359	Wild_Type_non_treated	Ttc3
Scg2	2.35214e-06	0.385212	0.099	0.034	0.0436205	Wild_Type_non_treated	Scg2
Gng3	2.45355e-06	0.24115	0.053	0.009	0.0455011	Wild_Type_non_treated	Gng3
Klhl3	2.57685e-06	0.379033	0.124	0.052	0.0477877	Wild_Type_non_treated	Klhl3
Stmn1	5.50946e-06	0.307324	0.071	0.02	0.102173	Wild_Type_non_treated	Stmn1
Glb1l2	6.01797e-06	0.298542	0.205	0.114	0.111603	Wild_Type_non_treated	Glb1l2
Fam161a	6.31045e-06	0.21398	0.586	0.466	0.117027	Wild_Type_non_treated	Fam161a
Ube4bos1	8.60924e-06	0.346524	0.145	0.07	0.159658	Wild_Type_non_treated	Ube4bos1
Kcnv2	1.14231e-05	0.308919	0.289	0.191	0.211841	Wild_Type_non_treated	Kcnv2
Xiap	1.48072e-05	0.230552	0.565	0.457	0.2746	Wild_Type_non_treated	Xiap
Gzmm	1.60801e-05	0.25463	0.076	0.027	0.298205	Wild_Type_non_treated	Gzmm
Tra2a	1.75491e-05	0.242608	0.478	0.395	0.325448	Wild_Type_non_treated	Tra2a
Gm47283	1.87012e-05	0.402186	0.308	0.209	0.346814	Wild_Type_non_treated	Gm47283
Uckl1	2.00302e-05	0.295945	0.377	0.271	0.37146	Wild_Type_non_treated	Uckl1
Nrl	2.23274e-05	0.173107	0.807	0.745	0.414061	Wild_Type_non_treated	Nrl
Pax6	2.31522e-05	0.294348	0.062	0.016	0.429358	Wild_Type_non_treated	Pax6
Zcchc7	2.43846e-05	0.293163	0.408	0.298	0.452213	Wild_Type_non_treated	Zcchc7
Dgke	2.46171e-05	0.317437	0.287	0.189	0.456523	Wild_Type_non_treated	Dgke
Pde6b	2.51629e-05	0.152042	0.885	0.836	0.466646	Wild_Type_non_treated	Pde6b
Pfkfb2	2.73742e-05	0.348256	0.213	0.127	0.507654	Wild_Type_non_treated	Pfkfb2
Spry2	3.14124e-05	0.253907	0.075	0.025	0.582542	Wild_Type_non_treated	Spry2
Apc	3.77253e-05	0.336458	0.268	0.175	0.699616	Wild_Type_non_treated	Apc
Meg3	4.07676e-05	0.206003	0.127	0.064	0.756035	Wild_Type_non_treated	Meg3
Atp8a2	4.10165e-05	0.284692	0.308	0.209	0.760651	Wild_Type_non_treated	Atp8a2
Tbc1d24	4.18528e-05	0.184335	0.263	0.18	0.77616	Wild_Type_non_treated	Tbc1d24
Tardbp	4.21015e-05	0.34456	0.278	0.196	0.780772	Wild_Type_non_treated	Tardbp
Sgip1	4.62088e-05	0.221869	0.558	0.455	0.856942	Wild_Type_non_treated	Sgip1
Srpk2	5.43408e-05	0.248848	0.468	0.362	1	Wild_Type_non_treated	Srpk2
Per3	6.22386e-05	0.300152	0.089	0.038	1	Wild_Type_non_treated	Per3
Plk5	6.51903e-05	0.312715	0.21	0.138	1	Wild_Type_non_treated	Plk5
Celf2	6.52673e-05	0.254346	0.32	0.223	1	Wild_Type_non_treated	Celf2
Rorb	6.92912e-05	0.221117	0.541	0.439	1	Wild_Type_non_treated	Rorb
Klf9	7.01143e-05	0.317198	0.321	0.243	1	Wild_Type_non_treated	Klf9
Gm11342	7.27288e-05	0.315915	0.245	0.157	1	Wild_Type_non_treated	Gm11342
Mllt3	7.8033e-05	0.249626	0.058	0.016	1	Wild_Type_non_treated	Mllt3
Kmt2e	8.02085e-05	0.275186	0.351	0.259	1	Wild_Type_non_treated	Kmt2e
Gm19667	8.68591e-05	0.252053	0.339	0.241	1	Wild_Type_non_treated	Gm19667
Slc4a7	8.84933e-05	0.252061	0.508	0.407	1	Wild_Type_non_treated	Slc4a7
Mdm1	8.93544e-05	0.310043	0.267	0.177	1	Wild_Type_non_treated	Mdm1
Pnisr	9.18377e-05	0.245639	0.554	0.454	1	Wild_Type_non_treated	Pnisr
Gabra1	9.35595e-05	0.2319	0.051	0.013	1	Wild_Type_non_treated	Gabra1
Hnrnph1	9.51262e-05	0.265621	0.39	0.305	1	Wild_Type_non_treated	Hnrnph1
Pex5l	9.62733e-05	0.204403	0.669	0.575	1	Wild_Type_non_treated	Pex5l
Agpat3	9.74823e-05	0.173487	0.758	0.691	1	Wild_Type_non_treated	Agpat3
Nr1d2	0.000104833	0.338221	0.136	0.07	1	Wild_Type_non_treated	Nr1d2
Tfrc	0.000113881	0.27185	0.107	0.05	1	Wild_Type_non_treated	Tfrc
Kmt2c	0.000126014	0.296022	0.292	0.2	1	Wild_Type_non_treated	Kmt2c
Podxl2	0.000147382	0.236646	0.062	0.02	1	Wild_Type_non_treated	Podxl2
Arl4d	0.000159497	0.211015	0.262	0.177	1	Wild_Type_non_treated	Arl4d
Dmd	0.000166977	0.201993	0.756	0.671	1	Wild_Type_non_treated	Dmd
Brd9	0.00018861	0.265587	0.244	0.161	1	Wild_Type_non_treated	Brd9
Stk35	0.000204948	0.203247	0.398	0.3	1	Wild_Type_non_treated	Stk35
Kif1a	0.000211887	0.291746	0.159	0.095	1	Wild_Type_non_treated	Kif1a
Eno1	0.000215797	0.178871	0.618	0.546	1	Wild_Type_non_treated	Eno1
Nipbl	0.000242202	0.23537	0.363	0.296	1	Wild_Type_non_treated	Nipbl
Zwint	0.000244547	0.304524	0.078	0.03	1	Wild_Type_non_treated	Zwint
Stard7	0.000317409	0.185643	0.381	0.289	1	Wild_Type_non_treated	Stard7
Rbmx	0.000319443	0.291124	0.159	0.096	1	Wild_Type_non_treated	Rbmx
Rom1	0.000334498	0.0462592	0.959	0.95	1	Wild_Type_non_treated	Rom1
Emsy	0.00033478	0.264797	0.234	0.155	1	Wild_Type_non_treated	Emsy
Pdia5	0.000354042	0.291115	0.191	0.121	1	Wild_Type_non_treated	Pdia5
Ythdc1	0.000377663	0.263063	0.329	0.271	1	Wild_Type_non_treated	Ythdc1
Csnk2a1	0.000388662	0.254852	0.256	0.179	1	Wild_Type_non_treated	Csnk2a1
Usp47	0.000413471	0.315984	0.163	0.096	1	Wild_Type_non_treated	Usp47
Ptar1	0.000447213	0.259145	0.121	0.064	1	Wild_Type_non_treated	Ptar1
Fryl	0.000480211	0.268829	0.339	0.252	1	Wild_Type_non_treated	Fryl
Vegfa	0.000511061	0.214016	0.059	0.021	1	Wild_Type_non_treated	Vegfa
Cited2	0.000522004	0.18285	0.448	0.357	1	Wild_Type_non_treated	Cited2
Ankzf1	0.000624424	0.198528	0.062	0.023	1	Wild_Type_non_treated	Ankzf1
Napb	0.000633897	0.268201	0.279	0.198	1	Wild_Type_non_treated	Napb
Ldha	0.000665037	0.135311	0.81	0.779	1	Wild_Type_non_treated	Ldha
Basp1	0.000680132	0.312889	0.068	0.027	1	Wild_Type_non_treated	Basp1
Slc1a2	0.000688113	0.272831	0.359	0.288	1	Wild_Type_non_treated	Slc1a2
Ankrd12	0.000710639	0.214366	0.663	0.598	1	Wild_Type_non_treated	Ankrd12
Cnga1	0.000721045	0.118593	0.88	0.859	1	Wild_Type_non_treated	Cnga1
Alg10b	0.000822299	0.221744	0.077	0.036	1	Wild_Type_non_treated	Alg10b
Lmbr1l	0.000840497	0.200516	0.062	0.023	1	Wild_Type_non_treated	Lmbr1l
Plcxd2	0.000844602	0.195459	0.128	0.071	1	Wild_Type_non_treated	Plcxd2
Nrxn3	0.00088537	0.121211	0.1	0.055	1	Wild_Type_non_treated	Nrxn3
Dmtf1	0.000942998	0.226688	0.144	0.084	1	Wild_Type_non_treated	Dmtf1
Gpatch8	0.00104001	0.280325	0.297	0.22	1	Wild_Type_non_treated	Gpatch8
Ppp3cc	0.00105148	0.221317	0.182	0.118	1	Wild_Type_non_treated	Ppp3cc
Srsf7	0.00106846	0.213509	0.468	0.384	1	Wild_Type_non_treated	Srsf7
Snrnp70	0.00110594	0.195206	0.612	0.523	1	Wild_Type_non_treated	Snrnp70
Trim33	0.00114421	0.237971	0.103	0.054	1	Wild_Type_non_treated	Trim33
Pgm2l1	0.00116979	0.242354	0.078	0.036	1	Wild_Type_non_treated	Pgm2l1
Rncr4	0.00119434	0.252842	0.116	0.066	1	Wild_Type_non_treated	Rncr4
Atp2c1	0.00122978	0.229292	0.297	0.218	1	Wild_Type_non_treated	Atp2c1
Igf1r	0.001258	0.230242	0.21	0.159	1	Wild_Type_non_treated	Igf1r
Prrc2c	0.00125983	0.222036	0.473	0.414	1	Wild_Type_non_treated	Prrc2c
Grina	0.0012793	0.256422	0.398	0.32	1	Wild_Type_non_treated	Grina
Slc38a3	0.00133967	0.251612	0.241	0.168	1	Wild_Type_non_treated	Slc38a3
Klhl18	0.00135821	0.249185	0.264	0.189	1	Wild_Type_non_treated	Klhl18
Lztfl1	0.00136261	0.281556	0.259	0.184	1	Wild_Type_non_treated	Lztfl1
Ndrg3	0.00136814	0.229054	0.402	0.325	1	Wild_Type_non_treated	Ndrg3
Elovl4	0.00137711	0.203538	0.534	0.468	1	Wild_Type_non_treated	Elovl4
Pnpla8	0.0013983	0.284412	0.105	0.057	1	Wild_Type_non_treated	Pnpla8
Arglu1	0.00141301	0.228925	0.424	0.35	1	Wild_Type_non_treated	Arglu1
Crlf3	0.0014301	0.228522	0.354	0.271	1	Wild_Type_non_treated	Crlf3
Sec22a	0.00143874	0.205705	0.246	0.173	1	Wild_Type_non_treated	Sec22a
Frmd5	0.00151148	0.235305	0.057	0.021	1	Wild_Type_non_treated	Frmd5
Mga	0.00153151	0.32511	0.19	0.125	1	Wild_Type_non_treated	Mga
Gm37494	0.00159539	0.22635	0.082	0.039	1	Wild_Type_non_treated	Gm37494
Macf1	0.00166661	0.239979	0.38	0.316	1	Wild_Type_non_treated	Macf1
Cc2d2a	0.00167898	0.238578	0.127	0.073	1	Wild_Type_non_treated	Cc2d2a
Cspg5	0.00168229	0.224122	0.1	0.052	1	Wild_Type_non_treated	Cspg5
2810030D12Rik	0.0017799	0.196859	0.138	0.082	1	Wild_Type_non_treated	2810030D12Rik
Pdzd2	0.00180017	0.235539	0.291	0.223	1	Wild_Type_non_treated	Pdzd2
Oxr1	0.0018054	0.174102	0.089	0.046	1	Wild_Type_non_treated	Oxr1
Klhl24	0.00182675	0.223727	0.095	0.048	1	Wild_Type_non_treated	Klhl24
A930003A15Rik	0.00182769	0.175267	0.529	0.464	1	Wild_Type_non_treated	A930003A15Rik
Jrkl	0.00185197	0.163388	0.116	0.068	1	Wild_Type_non_treated	Jrkl
Gas7	0.00193931	0.261539	0.159	0.1	1	Wild_Type_non_treated	Gas7
Cadm2	0.00194055	0.231417	0.427	0.345	1	Wild_Type_non_treated	Cadm2
Dusp11	0.00205018	0.23353	0.281	0.214	1	Wild_Type_non_treated	Dusp11
D1Ertd622e	0.00207398	0.196456	0.33	0.257	1	Wild_Type_non_treated	D1Ertd622e
Atp6v0b	0.00207494	0.181355	0.572	0.502	1	Wild_Type_non_treated	Atp6v0b
Oga	0.00214615	0.196774	0.129	0.086	1	Wild_Type_non_treated	Oga
Alpl	0.00214869	0.193454	0.209	0.145	1	Wild_Type_non_treated	Alpl
Hist3h2a	0.00221922	0.228314	0.224	0.155	1	Wild_Type_non_treated	Hist3h2a
Gria2	0.00222709	0.176688	0.108	0.059	1	Wild_Type_non_treated	Gria2
Med24	0.0022461	0.213616	0.066	0.029	1	Wild_Type_non_treated	Med24
H2afz	0.00233774	0.143143	0.323	0.25	1	Wild_Type_non_treated	H2afz
Pdzd8	0.00239837	0.213421	0.093	0.048	1	Wild_Type_non_treated	Pdzd8
Casz1	0.00242149	0.189402	0.543	0.471	1	Wild_Type_non_treated	Casz1
D10Wsu102e	0.00243854	0.295936	0.111	0.061	1	Wild_Type_non_treated	D10Wsu102e
Napg	0.00255886	0.223583	0.25	0.198	1	Wild_Type_non_treated	Napg
Agfg1	0.00268102	0.21613	0.088	0.045	1	Wild_Type_non_treated	Agfg1
Sfpq	0.00269202	0.217226	0.38	0.304	1	Wild_Type_non_treated	Sfpq
Six3	0.00277346	0.212588	0.058	0.023	1	Wild_Type_non_treated	Six3
Cacna1f	0.00281135	0.278011	0.183	0.121	1	Wild_Type_non_treated	Cacna1f
Ddx17	0.00284535	0.186172	0.442	0.359	1	Wild_Type_non_treated	Ddx17
Ush2a	0.00288386	0.309659	0.127	0.077	1	Wild_Type_non_treated	Ush2a
Calm1	0.00290559	0.181512	0.495	0.42	1	Wild_Type_non_treated	Calm1
Bnip3	0.00291454	0.195799	0.1	0.055	1	Wild_Type_non_treated	Bnip3
App	0.00313294	0.172326	0.051	0.02	1	Wild_Type_non_treated	App
Azi2	0.00314844	0.276011	0.157	0.1	1	Wild_Type_non_treated	Azi2
4632427E13Rik	0.00326197	0.291664	0.311	0.239	1	Wild_Type_non_treated	4632427E13Rik
Ccn4	0.00330082	0.242122	0.132	0.08	1	Wild_Type_non_treated	Ccn4
Luc7l	0.00336425	0.250648	0.16	0.104	1	Wild_Type_non_treated	Luc7l
C2cd2l	0.00343199	0.223295	0.29	0.221	1	Wild_Type_non_treated	C2cd2l
Rasgrf2	0.0034651	0.229772	0.172	0.114	1	Wild_Type_non_treated	Rasgrf2
Cntln	0.00349026	0.250614	0.157	0.114	1	Wild_Type_non_treated	Cntln
Usp33	0.00356956	0.245521	0.348	0.275	1	Wild_Type_non_treated	Usp33
Zc3h15	0.00359028	0.0671056	0.223	0.238	1	Wild_Type_non_treated	Zc3h15
Kdm4c	0.00384156	0.223578	0.353	0.282	1	Wild_Type_non_treated	Kdm4c
Arhgap35	0.00390011	0.189882	0.069	0.034	1	Wild_Type_non_treated	Arhgap35
Rc3h2	0.00397273	0.161087	0.149	0.1	1	Wild_Type_non_treated	Rc3h2
Cbx5	0.00404946	0.262615	0.14	0.088	1	Wild_Type_non_treated	Cbx5
Mef2c	0.00408667	0.200316	0.441	0.4	1	Wild_Type_non_treated	Mef2c
Mapk1ip1	0.00409452	0.230503	0.092	0.05	1	Wild_Type_non_treated	Mapk1ip1
Lrit2	0.00416727	0.213062	0.35	0.277	1	Wild_Type_non_treated	Lrit2
Ep300	0.00420988	0.228906	0.156	0.102	1	Wild_Type_non_treated	Ep300
Tmem201	0.00421781	0.239523	0.093	0.05	1	Wild_Type_non_treated	Tmem201
Smug1	0.00425826	0.258375	0.127	0.079	1	Wild_Type_non_treated	Smug1
Lrrfip2	0.00426875	0.23707	0.078	0.041	1	Wild_Type_non_treated	Lrrfip2
Nhlrc2	0.00428804	0.20243	0.09	0.048	1	Wild_Type_non_treated	Nhlrc2
Sec62	0.00430631	0.168801	0.383	0.354	1	Wild_Type_non_treated	Sec62
Stk17b	0.00433581	0.195484	0.063	0.029	1	Wild_Type_non_treated	Stk17b
Rps6kb1	0.00438611	0.272777	0.142	0.089	1	Wild_Type_non_treated	Rps6kb1
Med31	0.00443145	0.247491	0.149	0.1	1	Wild_Type_non_treated	Med31
Fam160a2	0.00444095	0.203328	0.078	0.039	1	Wild_Type_non_treated	Fam160a2
Abcg1	0.00448125	0.227215	0.118	0.071	1	Wild_Type_non_treated	Abcg1
Srek1	0.00462044	0.255307	0.23	0.168	1	Wild_Type_non_treated	Srek1
AI480526	0.00474192	0.192143	0.102	0.057	1	Wild_Type_non_treated	AI480526
Mecp2	0.00491998	0.213786	0.186	0.129	1	Wild_Type_non_treated	Mecp2
Atp6v1b2	0.00508349	0.219156	0.197	0.155	1	Wild_Type_non_treated	Atp6v1b2
Rbm25	0.00520953	0.224841	0.478	0.42	1	Wild_Type_non_treated	Rbm25
Trafd1	0.00534895	0.209258	0.254	0.188	1	Wild_Type_non_treated	Trafd1
Zdhhc2	0.00544576	0.128743	0.289	0.227	1	Wild_Type_non_treated	Zdhhc2
Hcn1	0.00556053	0.196446	0.515	0.446	1	Wild_Type_non_treated	Hcn1
Camsap1	0.00566669	0.260927	0.284	0.218	1	Wild_Type_non_treated	Camsap1
Synpr	0.00575398	0.221523	0.052	0.021	1	Wild_Type_non_treated	Synpr
Tmem33	0.0057966	0.167071	0.095	0.054	1	Wild_Type_non_treated	Tmem33
Tspyl4	0.00593583	0.238449	0.213	0.154	1	Wild_Type_non_treated	Tspyl4
Gm14508	0.00610188	0.216349	0.139	0.089	1	Wild_Type_non_treated	Gm14508
Vamp2	0.00617444	0.215084	0.327	0.27	1	Wild_Type_non_treated	Vamp2
Plch2	0.00623501	0.241393	0.228	0.166	1	Wild_Type_non_treated	Plch2
Rdh12	0.00628522	0.129877	0.641	0.588	1	Wild_Type_non_treated	Rdh12
Scarb1	0.006615	0.234576	0.187	0.143	1	Wild_Type_non_treated	Scarb1
Plekhb2	0.00687934	0.228197	0.139	0.089	1	Wild_Type_non_treated	Plekhb2
Pgm1	0.00688611	0.200194	0.057	0.025	1	Wild_Type_non_treated	Pgm1
Bhlhe41	0.0070077	0.194186	0.171	0.118	1	Wild_Type_non_treated	Bhlhe41
Nlk	0.00702351	0.234721	0.303	0.239	1	Wild_Type_non_treated	Nlk
Lpgat1	0.0072564	0.205105	0.215	0.179	1	Wild_Type_non_treated	Lpgat1
BC005537	0.00726378	0.119422	0.266	0.211	1	Wild_Type_non_treated	BC005537
Nemf	0.00735656	0.235589	0.197	0.139	1	Wild_Type_non_treated	Nemf
Slc16a3	0.00740818	0.197049	0.059	0.027	1	Wild_Type_non_treated	Slc16a3
Celf4	0.00749776	0.197598	0.122	0.075	1	Wild_Type_non_treated	Celf4
Ndfip2	0.00753262	0.204811	0.107	0.064	1	Wild_Type_non_treated	Ndfip2
Ctdspl2	0.00759975	0.188325	0.2	0.143	1	Wild_Type_non_treated	Ctdspl2
Serinc4	0.00771459	0.236744	0.151	0.098	1	Wild_Type_non_treated	Serinc4
Akap6	0.00772134	0.207316	0.084	0.046	1	Wild_Type_non_treated	Akap6
Mef2d	0.00792271	0.218135	0.296	0.246	1	Wild_Type_non_treated	Mef2d
Spata1	0.00806688	0.202411	0.195	0.141	1	Wild_Type_non_treated	Spata1
Zfp292	0.00817275	0.244195	0.262	0.212	1	Wild_Type_non_treated	Zfp292
Wdr31	0.00817936	0.206582	0.13	0.082	1	Wild_Type_non_treated	Wdr31
Dlg2	0.00824333	0.226538	0.108	0.064	1	Wild_Type_non_treated	Dlg2
Atad2b	0.00832297	0.189614	0.293	0.227	1	Wild_Type_non_treated	Atad2b
Fxr1	0.0084491	0.145504	0.23	0.177	1	Wild_Type_non_treated	Fxr1
Dnm1	0.00851146	0.230792	0.143	0.093	1	Wild_Type_non_treated	Dnm1
Cep290	0.00853462	0.209056	0.494	0.436	1	Wild_Type_non_treated	Cep290
Dmxl1	0.00857652	0.274067	0.18	0.129	1	Wild_Type_non_treated	Dmxl1
Kdm5b	0.00858409	0.246457	0.349	0.284	1	Wild_Type_non_treated	Kdm5b
Setd2	0.00859874	0.231551	0.142	0.095	1	Wild_Type_non_treated	Setd2
Crk	0.00863274	0.248928	0.129	0.082	1	Wild_Type_non_treated	Crk
Banf1	0.00873784	0.0137246	0.099	0.07	1	Wild_Type_non_treated	Banf1
Aak1	0.00874029	0.208434	0.264	0.204	1	Wild_Type_non_treated	Aak1
Grk1	0.00884718	0.13838	0.622	0.595	1	Wild_Type_non_treated	Grk1
Wdr20	0.00885817	0.195627	0.203	0.146	1	Wild_Type_non_treated	Wdr20
Maf1	0.00894433	0.195855	0.078	0.043	1	Wild_Type_non_treated	Maf1
Dyrk1a	0.00894988	0.227154	0.087	0.048	1	Wild_Type_non_treated	Dyrk1a
Ccdc66	0.00904523	0.205476	0.124	0.079	1	Wild_Type_non_treated	Ccdc66
Prpf39	0.00906745	0.201841	0.201	0.143	1	Wild_Type_non_treated	Prpf39
Wdcp	0.00907817	0.182685	0.074	0.039	1	Wild_Type_non_treated	Wdcp
Cers4	0.00918207	0.208474	0.351	0.302	1	Wild_Type_non_treated	Cers4
Lrrc8b	0.00926538	0.226219	0.091	0.054	1	Wild_Type_non_treated	Lrrc8b
Ric1	0.00930256	0.255311	0.117	0.073	1	Wild_Type_non_treated	Ric1
Heatr5a	0.00939453	0.199344	0.116	0.071	1	Wild_Type_non_treated	Heatr5a
Hdgf	0.00950862	0.202864	0.139	0.093	1	Wild_Type_non_treated	Hdgf
Hlf	0.00955123	0.224746	0.094	0.054	1	Wild_Type_non_treated	Hlf
Fam53b	0.00970795	0.198464	0.392	0.323	1	Wild_Type_non_treated	Fam53b
Tasor	0.00974763	0.261307	0.184	0.132	1	Wild_Type_non_treated	Tasor
Pum2	0.0100644	0.254768	0.162	0.116	1	Wild_Type_non_treated	Pum2
Dnm3	0.0103176	0.245966	0.34	0.28	1	Wild_Type_non_treated	Dnm3
Insm1	0.0103276	0.226651	0.079	0.043	1	Wild_Type_non_treated	Insm1
Nxnl1	0.0105523	0.172617	0.402	0.361	1	Wild_Type_non_treated	Nxnl1
Camkk2	0.0106082	0.216211	0.074	0.039	1	Wild_Type_non_treated	Camkk2
Ift81	0.0106321	0.21659	0.187	0.132	1	Wild_Type_non_treated	Ift81
Tet3	0.0107107	0.220151	0.289	0.225	1	Wild_Type_non_treated	Tet3
Rp1l1	0.0107281	0.182103	0.304	0.241	1	Wild_Type_non_treated	Rp1l1
Polg2	0.0108834	0.199745	0.209	0.166	1	Wild_Type_non_treated	Polg2
Stam2	0.010947	0.223558	0.147	0.098	1	Wild_Type_non_treated	Stam2
Zfp91	0.0110122	0.229362	0.219	0.164	1	Wild_Type_non_treated	Zfp91
Dnmt3a	0.0110673	0.250986	0.16	0.109	1	Wild_Type_non_treated	Dnmt3a
Calm2	0.0111295	0.180031	0.403	0.345	1	Wild_Type_non_treated	Calm2
Zyg11b	0.0112768	0.250169	0.088	0.052	1	Wild_Type_non_treated	Zyg11b
Tnrc6b	0.0117417	0.163036	0.586	0.541	1	Wild_Type_non_treated	Tnrc6b
Taok3	0.0119206	0.236866	0.312	0.254	1	Wild_Type_non_treated	Taok3
Tmem30a	0.011997	0.235945	0.169	0.118	1	Wild_Type_non_treated	Tmem30a
Ank2	0.012029	0.146338	0.581	0.516	1	Wild_Type_non_treated	Ank2
Zfand6	0.012131	0.198821	0.26	0.2	1	Wild_Type_non_treated	Zfand6
Mif	0.0121593	0.168507	0.451	0.404	1	Wild_Type_non_treated	Mif
Chd2	0.01222	0.159532	0.218	0.166	1	Wild_Type_non_treated	Chd2
Ino80d	0.0122532	0.229637	0.176	0.123	1	Wild_Type_non_treated	Ino80d
Pds5b	0.0122829	0.236079	0.073	0.041	1	Wild_Type_non_treated	Pds5b
Ywhab	0.0124584	0.182939	0.165	0.118	1	Wild_Type_non_treated	Ywhab
Plekha2	0.0126295	0.172733	0.069	0.036	1	Wild_Type_non_treated	Plekha2
Ypel3	0.012755	0.201743	0.218	0.164	1	Wild_Type_non_treated	Ypel3
Map3k2	0.0128143	0.225986	0.115	0.079	1	Wild_Type_non_treated	Map3k2
Egln1	0.01305	0.188201	0.136	0.091	1	Wild_Type_non_treated	Egln1
Thap12	0.0131536	0.168261	0.097	0.059	1	Wild_Type_non_treated	Thap12
9930021J03Rik	0.0133553	0.181421	0.14	0.093	1	Wild_Type_non_treated	9930021J03Rik
Terf1	0.0133879	0.175708	0.116	0.073	1	Wild_Type_non_treated	Terf1
Slf1	0.0133881	0.200932	0.085	0.048	1	Wild_Type_non_treated	Slf1
AY036118	0.0134479	0.0836127	0.919	0.882	1	Wild_Type_non_treated	AY036118
Marcks	0.013482	0.246196	0.085	0.048	1	Wild_Type_non_treated	Marcks
Ssbp2	0.0136818	0.113193	0.294	0.239	1	Wild_Type_non_treated	Ssbp2
Ythdf3	0.013778	0.251302	0.093	0.059	1	Wild_Type_non_treated	Ythdf3
Fam149a	0.0138183	0.176529	0.106	0.066	1	Wild_Type_non_treated	Fam149a
Adcy6	0.0139881	0.209396	0.097	0.057	1	Wild_Type_non_treated	Adcy6
Ncapd3	0.014111	0.185552	0.157	0.109	1	Wild_Type_non_treated	Ncapd3
Wdr33	0.0141991	0.185442	0.198	0.143	1	Wild_Type_non_treated	Wdr33
Dcaf17	0.0143189	0.188782	0.105	0.064	1	Wild_Type_non_treated	Dcaf17
Mis12	0.0146146	0.19075	0.068	0.036	1	Wild_Type_non_treated	Mis12
Ppp3ca	0.0148272	0.210939	0.232	0.184	1	Wild_Type_non_treated	Ppp3ca
Kif13b	0.0148392	0.174197	0.059	0.029	1	Wild_Type_non_treated	Kif13b
Rtbdn	0.0150003	0.109809	0.789	0.762	1	Wild_Type_non_treated	Rtbdn
Tmsb10	0.0152177	0.142327	0.067	0.039	1	Wild_Type_non_treated	Tmsb10
Peli3	0.0156941	0.211381	0.165	0.116	1	Wild_Type_non_treated	Peli3
Tkt	0.0157195	0.17533	0.065	0.034	1	Wild_Type_non_treated	Tkt
Rsf1	0.0158449	0.244377	0.138	0.104	1	Wild_Type_non_treated	Rsf1
Brd1	0.0161117	0.226217	0.153	0.105	1	Wild_Type_non_treated	Brd1
Btg1	0.0161712	0.193369	0.278	0.223	1	Wild_Type_non_treated	Btg1
Elavl1	0.0164978	0.234495	0.109	0.07	1	Wild_Type_non_treated	Elavl1
Pcmtd2	0.0170833	0.0502443	0.738	0.677	1	Wild_Type_non_treated	Pcmtd2
Orc4	0.017157	0.206671	0.124	0.082	1	Wild_Type_non_treated	Orc4
Map2	0.0172546	0.198869	0.38	0.318	1	Wild_Type_non_treated	Map2
Dpysl2	0.0172739	0.192693	0.064	0.034	1	Wild_Type_non_treated	Dpysl2
Nr2c2	0.0172765	0.138989	0.116	0.077	1	Wild_Type_non_treated	Nr2c2
Hnrnpr	0.0175577	0.186552	0.293	0.232	1	Wild_Type_non_treated	Hnrnpr
Cplx3	0.0177154	0.172497	0.121	0.079	1	Wild_Type_non_treated	Cplx3
Tube1	0.0182988	0.204681	0.08	0.046	1	Wild_Type_non_treated	Tube1
Ppp1r7	0.0185124	0.194905	0.141	0.096	1	Wild_Type_non_treated	Ppp1r7
Hnrnpl	0.0188245	0.169095	0.262	0.211	1	Wild_Type_non_treated	Hnrnpl
Traf3ip3	0.0195725	0.152314	0.156	0.112	1	Wild_Type_non_treated	Traf3ip3
Ganc	0.0196494	0.190042	0.084	0.048	1	Wild_Type_non_treated	Ganc
Stox2	0.0197085	0.251133	0.1	0.066	1	Wild_Type_non_treated	Stox2
Uhrf2	0.0198813	0.218396	0.158	0.112	1	Wild_Type_non_treated	Uhrf2
Rab6a	0.0201828	0.13928	0.1	0.062	1	Wild_Type_non_treated	Rab6a
Gprasp1	0.0202242	0.260747	0.112	0.073	1	Wild_Type_non_treated	Gprasp1
Bbs9	0.0203023	0.187265	0.228	0.173	1	Wild_Type_non_treated	Bbs9
Tmem214	0.0205501	0.204376	0.084	0.052	1	Wild_Type_non_treated	Tmem214
Vcp	0.0206971	0.153643	0.246	0.223	1	Wild_Type_non_treated	Vcp
Larp4b	0.0208265	0.183302	0.111	0.071	1	Wild_Type_non_treated	Larp4b
Zranb2	0.0208871	0.203469	0.296	0.239	1	Wild_Type_non_treated	Zranb2
Mkln1	0.0213402	0.195079	0.235	0.196	1	Wild_Type_non_treated	Mkln1
Dpf3	0.0214471	0.124971	0.275	0.218	1	Wild_Type_non_treated	Dpf3
Pcbp3	0.0215582	0.217249	0.179	0.136	1	Wild_Type_non_treated	Pcbp3
Reep6	0.0215771	0.107666	0.606	0.552	1	Wild_Type_non_treated	Reep6
Ilf3	0.0218013	0.154836	0.082	0.048	1	Wild_Type_non_treated	Ilf3
Pclo	0.0218413	0.0856938	0.251	0.198	1	Wild_Type_non_treated	Pclo
Cadps	0.0221533	0.114843	0.062	0.032	1	Wild_Type_non_treated	Cadps
Lemd2	0.02227	0.142618	0.059	0.03	1	Wild_Type_non_treated	Lemd2
Wdr6	0.0223823	0.186191	0.088	0.054	1	Wild_Type_non_treated	Wdr6
Ppp1r12a	0.0225179	0.192056	0.134	0.105	1	Wild_Type_non_treated	Ppp1r12a
Ndrg1	0.0225501	0.245659	0.207	0.161	1	Wild_Type_non_treated	Ndrg1
Sucla2	0.022555	0.0890862	0.1	0.07	1	Wild_Type_non_treated	Sucla2
Capn7	0.0226098	0.200568	0.129	0.089	1	Wild_Type_non_treated	Capn7
Osbpl8	0.0226983	0.207286	0.202	0.162	1	Wild_Type_non_treated	Osbpl8
Ivns1abp	0.0228148	0.20384	0.156	0.112	1	Wild_Type_non_treated	Ivns1abp
Nup88	0.0230901	0.167356	0.057	0.029	1	Wild_Type_non_treated	Nup88
R3hdm1	0.0231838	0.165737	0.286	0.227	1	Wild_Type_non_treated	R3hdm1
Cep250	0.0236244	0.19647	0.155	0.109	1	Wild_Type_non_treated	Cep250
Wdr17	0.0239834	0.101579	0.473	0.411	1	Wild_Type_non_treated	Wdr17
Usp12	0.0240176	0.15509	0.148	0.104	1	Wild_Type_non_treated	Usp12
Kcnq1ot1	0.0240549	0.287727	0.254	0.214	1	Wild_Type_non_treated	Kcnq1ot1
Ubr4	0.0245469	0.184702	0.084	0.05	1	Wild_Type_non_treated	Ubr4
Ssbp3	0.0248856	0.167875	0.069	0.039	1	Wild_Type_non_treated	Ssbp3
Xrcc4	0.0249949	0.15463	0.053	0.027	1	Wild_Type_non_treated	Xrcc4
Wdtc1	0.0251002	0.167627	0.151	0.107	1	Wild_Type_non_treated	Wdtc1
Bod1l	0.0251404	0.0976093	0.192	0.186	1	Wild_Type_non_treated	Bod1l
Twf1	0.0256718	0.150038	0.051	0.027	1	Wild_Type_non_treated	Twf1
Myrip	0.0257086	0.206783	0.077	0.045	1	Wild_Type_non_treated	Myrip
Mttp	0.0258376	0.169241	0.057	0.029	1	Wild_Type_non_treated	Mttp
Vps8	0.0258503	0.173706	0.054	0.027	1	Wild_Type_non_treated	Vps8
Nup214	0.0261692	0.140507	0.054	0.029	1	Wild_Type_non_treated	Nup214
Aggf1	0.0262337	0.170576	0.143	0.1	1	Wild_Type_non_treated	Aggf1
Raph1	0.0263563	0.20664	0.139	0.096	1	Wild_Type_non_treated	Raph1
Fam120a	0.0263702	0.226548	0.152	0.107	1	Wild_Type_non_treated	Fam120a
Mia3	0.0267684	0.206402	0.123	0.084	1	Wild_Type_non_treated	Mia3
Tia1	0.0271748	0.166974	0.246	0.191	1	Wild_Type_non_treated	Tia1
Cfap69	0.0273569	0.140538	0.051	0.025	1	Wild_Type_non_treated	Cfap69
Glcci1	0.0274022	0.209081	0.173	0.143	1	Wild_Type_non_treated	Glcci1
Tigd2	0.0274265	0.03661	0.169	0.134	1	Wild_Type_non_treated	Tigd2
6720427I07Rik	0.0275073	0.212987	0.113	0.084	1	Wild_Type_non_treated	6720427I07Rik
Igsf9	0.0275998	0.236558	0.131	0.089	1	Wild_Type_non_treated	Igsf9
Iars	0.0278539	0.130511	0.062	0.034	1	Wild_Type_non_treated	Iars
Zcchc3	0.028062	0.142622	0.136	0.098	1	Wild_Type_non_treated	Zcchc3
Lats1	0.0284129	0.17165	0.088	0.054	1	Wild_Type_non_treated	Lats1
1700012D14Rik	0.0286609	0.1179	0.054	0.029	1	Wild_Type_non_treated	1700012D14Rik
Fubp1	0.0293159	0.131069	0.316	0.261	1	Wild_Type_non_treated	Fubp1
Unc13b	0.0294369	0.213757	0.392	0.338	1	Wild_Type_non_treated	Unc13b
Rpf1	0.0300842	0.124175	0.116	0.08	1	Wild_Type_non_treated	Rpf1
Cdc37l1	0.030327	0.193722	0.255	0.202	1	Wild_Type_non_treated	Cdc37l1
Arhgap10	0.0304122	0.1792	0.19	0.141	1	Wild_Type_non_treated	Arhgap10
Jam2	0.0308924	0.144359	0.127	0.088	1	Wild_Type_non_treated	Jam2
Ncl	0.0313975	0.138798	0.575	0.521	1	Wild_Type_non_treated	Ncl
Gdpd1	0.0315411	0.116451	0.089	0.059	1	Wild_Type_non_treated	Gdpd1
Tubb5	0.0315546	0.144835	0.343	0.304	1	Wild_Type_non_treated	Tubb5
Ccdc191	0.0316952	0.149788	0.078	0.046	1	Wild_Type_non_treated	Ccdc191
Rims2	0.0317351	0.0971571	0.572	0.509	1	Wild_Type_non_treated	Rims2
Enah	0.0317637	0.116929	0.175	0.13	1	Wild_Type_non_treated	Enah
Zfp207	0.0319155	0.210512	0.247	0.198	1	Wild_Type_non_treated	Zfp207
Atxn2l	0.0319918	0.201091	0.13	0.091	1	Wild_Type_non_treated	Atxn2l
Taz	0.0324413	0.164588	0.089	0.055	1	Wild_Type_non_treated	Taz
Gas6	0.0324969	0.230901	0.139	0.102	1	Wild_Type_non_treated	Gas6
Zfp532	0.0325142	0.160802	0.062	0.034	1	Wild_Type_non_treated	Zfp532
Alkbh1	0.0327127	0.113954	0.077	0.048	1	Wild_Type_non_treated	Alkbh1
Ppp2r5c	0.0333743	0.151365	0.335	0.302	1	Wild_Type_non_treated	Ppp2r5c
Zfp638	0.0334012	0.12207	0.261	0.209	1	Wild_Type_non_treated	Zfp638
Smg6	0.0337598	0.167165	0.138	0.096	1	Wild_Type_non_treated	Smg6
D430042O09Rik	0.034006	0.184056	0.247	0.204	1	Wild_Type_non_treated	D430042O09Rik
Ylpm1	0.0344668	0.0484249	0.087	0.062	1	Wild_Type_non_treated	Ylpm1
Rnf187	0.0348769	0.177174	0.084	0.052	1	Wild_Type_non_treated	Rnf187
Ywhag	0.0353009	0.209473	0.084	0.052	1	Wild_Type_non_treated	Ywhag
Zcchc8	0.0357653	0.146338	0.118	0.08	1	Wild_Type_non_treated	Zcchc8
Sh3glb1	0.0357949	0.167724	0.32	0.264	1	Wild_Type_non_treated	Sh3glb1
Ubap2l	0.0357956	0.164233	0.191	0.145	1	Wild_Type_non_treated	Ubap2l
Lrit1	0.0358287	0.18826	0.191	0.145	1	Wild_Type_non_treated	Lrit1
Pfkp	0.0358732	0.164006	0.289	0.234	1	Wild_Type_non_treated	Pfkp
Vldlr	0.0358876	0.148936	0.293	0.266	1	Wild_Type_non_treated	Vldlr
Hook1	0.0360462	0.180331	0.298	0.243	1	Wild_Type_non_treated	Hook1
Cdc42ep3	0.0360843	0.128303	0.095	0.064	1	Wild_Type_non_treated	Cdc42ep3
Kcnb1	0.0370677	0.0595266	0.831	0.786	1	Wild_Type_non_treated	Kcnb1
Ablim1	0.0371209	0.177423	0.172	0.141	1	Wild_Type_non_treated	Ablim1
Mpp4	0.0373872	0.149149	0.475	0.427	1	Wild_Type_non_treated	Mpp4
Steap2	0.037665	0.173746	0.066	0.038	1	Wild_Type_non_treated	Steap2
Rock1	0.0378714	0.211292	0.177	0.132	1	Wild_Type_non_treated	Rock1
Arhgap24	0.0379129	0.196122	0.103	0.07	1	Wild_Type_non_treated	Arhgap24
N4bp2l2	0.0381401	0.170463	0.291	0.238	1	Wild_Type_non_treated	N4bp2l2
Pdcd4	0.0387066	0.12079	0.1	0.068	1	Wild_Type_non_treated	Pdcd4
Mtfp1	0.0390988	0.147151	0.093	0.059	1	Wild_Type_non_treated	Mtfp1
Selenot	0.039717	0.18914	0.147	0.107	1	Wild_Type_non_treated	Selenot
Guca1b	0.0397657	0.0603375	0.865	0.863	1	Wild_Type_non_treated	Guca1b
Ip6k1	0.0399234	0.196485	0.157	0.12	1	Wild_Type_non_treated	Ip6k1
Sept4	0.0402203	0.173103	0.072	0.043	1	Wild_Type_non_treated	Sept4
Grtp1	0.0402518	0.138528	0.338	0.284	1	Wild_Type_non_treated	Grtp1
Polr3f	0.0402891	0.164326	0.065	0.038	1	Wild_Type_non_treated	Polr3f
Tmem134	0.0403631	0.157768	0.064	0.036	1	Wild_Type_non_treated	Tmem134
Cul5	0.0404302	0.111859	0.286	0.239	1	Wild_Type_non_treated	Cul5
Herc4	0.0407084	0.0586994	0.089	0.066	1	Wild_Type_non_treated	Herc4
Smarca4	0.0408222	0.108339	0.113	0.082	1	Wild_Type_non_treated	Smarca4
Rybp	0.0410511	0.108813	0.078	0.05	1	Wild_Type_non_treated	Rybp
Pde6a	0.0410749	0.0527713	0.918	0.891	1	Wild_Type_non_treated	Pde6a
Tcf20	0.0419865	0.163061	0.167	0.127	1	Wild_Type_non_treated	Tcf20
Ipo8	0.0421897	0.185317	0.102	0.068	1	Wild_Type_non_treated	Ipo8
Zrsr1	0.0422209	0.211327	0.138	0.096	1	Wild_Type_non_treated	Zrsr1
Dnajc10	0.0422902	0.158105	0.069	0.041	1	Wild_Type_non_treated	Dnajc10
Zfp597	0.0426494	0.162456	0.07	0.041	1	Wild_Type_non_treated	Zfp597
Kat7	0.0435511	0.152074	0.059	0.034	1	Wild_Type_non_treated	Kat7
Dlc1	0.0440561	0.193317	0.068	0.039	1	Wild_Type_non_treated	Dlc1
Zfx	0.0441674	0.0955393	0.057	0.032	1	Wild_Type_non_treated	Zfx
Ssx2ip	0.0442081	0.170936	0.203	0.157	1	Wild_Type_non_treated	Ssx2ip
Cyfip2	0.0442492	0.159376	0.058	0.034	1	Wild_Type_non_treated	Cyfip2
Tmed7	0.0444894	0.145155	0.057	0.032	1	Wild_Type_non_treated	Tmed7
Slc25a36	0.0461486	0.125876	0.057	0.032	1	Wild_Type_non_treated	Slc25a36
Gdap1	0.046304	0.175324	0.065	0.038	1	Wild_Type_non_treated	Gdap1
Ptpn4	0.0466046	0.06674	0.086	0.066	1	Wild_Type_non_treated	Ptpn4
Jkamp	0.0467771	0.108685	0.144	0.112	1	Wild_Type_non_treated	Jkamp
Tug1	0.0475863	0.162994	0.139	0.102	1	Wild_Type_non_treated	Tug1
Serinc1	0.0479695	0.21333	0.157	0.118	1	Wild_Type_non_treated	Serinc1
Pias3	0.0484945	0.176122	0.1	0.066	1	Wild_Type_non_treated	Pias3
Mbip	0.0486933	0.12199	0.057	0.032	1	Wild_Type_non_treated	Mbip
2900097C17Rik	0.0487675	0.196105	0.113	0.084	1	Wild_Type_non_treated	2900097C17Rik
Prkar2a	0.0493164	0.0228665	0.156	0.18	1	Wild_Type_non_treated	Prkar2a
Igip	0.0493935	0.113216	0.072	0.043	1	Wild_Type_non_treated	Igip
Slc24a1	0.0499574	0.0925668	0.77	0.75	1	Wild_Type_non_treated	Slc24a1
Setd5	0.0505888	0.152877	0.138	0.102	1	Wild_Type_non_treated	Setd5
Osbp2	0.0506444	0.146291	0.42	0.37	1	Wild_Type_non_treated	Osbp2
Phip	0.0507968	0.211764	0.183	0.145	1	Wild_Type_non_treated	Phip
Narf	0.0508073	0.142919	0.065	0.039	1	Wild_Type_non_treated	Narf
Ro60	0.0509365	0.176312	0.262	0.223	1	Wild_Type_non_treated	Ro60
Wnk1	0.0510983	0.203798	0.268	0.221	1	Wild_Type_non_treated	Wnk1
Cse1l	0.0514122	0.183917	0.067	0.039	1	Wild_Type_non_treated	Cse1l
Slc6a6	0.0515757	0.124054	0.765	0.725	1	Wild_Type_non_treated	Slc6a6
Spen	0.0516	0.16635	0.111	0.075	1	Wild_Type_non_treated	Spen
Cnot6	0.0518618	0.187567	0.272	0.236	1	Wild_Type_non_treated	Cnot6
Prpsap2	0.0524394	0.150529	0.07	0.043	1	Wild_Type_non_treated	Prpsap2
Syt1	0.0533331	0.0724605	0.673	0.623	1	Wild_Type_non_treated	Syt1
Mtif2	0.0534117	0.191364	0.122	0.088	1	Wild_Type_non_treated	Mtif2
Gucy2e	0.0534461	0.113889	0.368	0.314	1	Wild_Type_non_treated	Gucy2e
Map4k3	0.0536598	0.174366	0.167	0.125	1	Wild_Type_non_treated	Map4k3
Rnpc3	0.0542173	0.143581	0.184	0.152	1	Wild_Type_non_treated	Rnpc3
Ska2	0.0544624	0.145184	0.057	0.032	1	Wild_Type_non_treated	Ska2
Atg101	0.0544859	0.120362	0.061	0.036	1	Wild_Type_non_treated	Atg101
Nisch	0.0545338	0.143466	0.197	0.155	1	Wild_Type_non_treated	Nisch
Herc3	0.0546806	0.154009	0.402	0.361	1	Wild_Type_non_treated	Herc3
Nkap	0.0549631	0.18127	0.051	0.029	1	Wild_Type_non_treated	Nkap
Kras	0.0555269	0.147452	0.3	0.255	1	Wild_Type_non_treated	Kras
Dhx8	0.0556147	0.13522	0.08	0.052	1	Wild_Type_non_treated	Dhx8
Susd3	0.0558969	0.0597316	0.386	0.336	1	Wild_Type_non_treated	Susd3
Gm10138	0.0561908	0.146768	0.052	0.029	1	Wild_Type_non_treated	Gm10138
Hirip3	0.0563298	0.180587	0.149	0.111	1	Wild_Type_non_treated	Hirip3
Pgam1	0.0565672	0.0960549	0.57	0.529	1	Wild_Type_non_treated	Pgam1
Epb41	0.0568928	0.149268	0.54	0.5	1	Wild_Type_non_treated	Epb41
Snrk	0.0572384	0.200489	0.183	0.146	1	Wild_Type_non_treated	Snrk
Abhd14a	0.0573745	0.14632	0.132	0.096	1	Wild_Type_non_treated	Abhd14a
Apba3	0.0578391	0.150849	0.062	0.036	1	Wild_Type_non_treated	Apba3
Gjd2	0.0579022	0.163061	0.082	0.052	1	Wild_Type_non_treated	Gjd2
Epm2aip1	0.0580582	0.174374	0.167	0.127	1	Wild_Type_non_treated	Epm2aip1
Thap2	0.0582745	0.0793217	0.116	0.082	1	Wild_Type_non_treated	Thap2
Rprd2	0.0583081	0.11485	0.057	0.032	1	Wild_Type_non_treated	Rprd2
Dda1	0.0593323	0.160493	0.079	0.054	1	Wild_Type_non_treated	Dda1
Arl13b	0.0593796	0.144129	0.237	0.191	1	Wild_Type_non_treated	Arl13b
Gramd1b	0.0593959	0.179415	0.317	0.273	1	Wild_Type_non_treated	Gramd1b
Atp11a	0.0594098	0.184279	0.149	0.109	1	Wild_Type_non_treated	Atp11a
Scd2	0.0599674	0.161193	0.082	0.052	1	Wild_Type_non_treated	Scd2
Cmtr1	0.0604585	0.213433	0.076	0.048	1	Wild_Type_non_treated	Cmtr1
Tacc2	0.0606869	0.169104	0.09	0.061	1	Wild_Type_non_treated	Tacc2
Nsd3	0.0610044	0.0807676	0.172	0.138	1	Wild_Type_non_treated	Nsd3
Rsbn1l	0.0611017	0.144633	0.274	0.225	1	Wild_Type_non_treated	Rsbn1l
Tmem170b	0.0611057	0.137277	0.077	0.048	1	Wild_Type_non_treated	Tmem170b
Xpo7	0.0614982	0.145544	0.073	0.048	1	Wild_Type_non_treated	Xpo7
Mmd2	0.0615286	0.139764	0.075	0.046	1	Wild_Type_non_treated	Mmd2
Foxo3	0.0615824	0.143906	0.064	0.039	1	Wild_Type_non_treated	Foxo3
Zfp871	0.0626045	0.170278	0.215	0.173	1	Wild_Type_non_treated	Zfp871
Dynll2	0.0638439	0.111591	0.149	0.118	1	Wild_Type_non_treated	Dynll2
Ppig	0.0639752	0.180579	0.223	0.188	1	Wild_Type_non_treated	Ppig
Ndufb4	0.0640231	0.120303	0.23	0.198	1	Wild_Type_non_treated	Ndufb4
Pdzph1	0.0641645	0.0456366	0.464	0.416	1	Wild_Type_non_treated	Pdzph1
Cnot6l	0.064239	0.184916	0.174	0.136	1	Wild_Type_non_treated	Cnot6l
Rbbp6	0.0645321	0.0906759	0.253	0.211	1	Wild_Type_non_treated	Rbbp6
Gfpt1	0.0645952	0.149512	0.145	0.112	1	Wild_Type_non_treated	Gfpt1
Styx	0.0649541	0.166445	0.144	0.109	1	Wild_Type_non_treated	Styx
Mkrn1	0.0656404	0.129165	0.122	0.095	1	Wild_Type_non_treated	Mkrn1
Tcf25	0.0661879	0.154163	0.226	0.18	1	Wild_Type_non_treated	Tcf25
Acsl6	0.0665908	0.156757	0.191	0.15	1	Wild_Type_non_treated	Acsl6
Lbh	0.0670867	0.0900258	0.17	0.136	1	Wild_Type_non_treated	Lbh
Zc3h14	0.06712	0.15648	0.122	0.088	1	Wild_Type_non_treated	Zc3h14
Chuk	0.0674858	0.211515	0.136	0.098	1	Wild_Type_non_treated	Chuk
Dennd1a	0.0675375	0.189271	0.081	0.052	1	Wild_Type_non_treated	Dennd1a
Add1	0.0679551	0.145787	0.222	0.179	1	Wild_Type_non_treated	Add1
Dusp7	0.0681568	0.123692	0.122	0.091	1	Wild_Type_non_treated	Dusp7
Ammecr1	0.0683762	0.165231	0.125	0.089	1	Wild_Type_non_treated	Ammecr1
Atp6v0e2	0.0687612	0.0381063	0.171	0.182	1	Wild_Type_non_treated	Atp6v0e2
Fam3c	0.0688338	0.105074	0.504	0.475	1	Wild_Type_non_treated	Fam3c
Iqsec1	0.0691439	0.0905942	0.122	0.096	1	Wild_Type_non_treated	Iqsec1
Thoc3	0.0691681	0.172017	0.082	0.054	1	Wild_Type_non_treated	Thoc3
Bbs1	0.0692337	0.147562	0.065	0.039	1	Wild_Type_non_treated	Bbs1
Eif2a	0.06984	0.154597	0.062	0.039	1	Wild_Type_non_treated	Eif2a
Matr3	0.0703543	0.131182	0.232	0.188	1	Wild_Type_non_treated	Matr3
Letm2	0.0704501	0.153142	0.104	0.071	1	Wild_Type_non_treated	Letm2
Diaph3	0.0712147	0.128655	0.124	0.089	1	Wild_Type_non_treated	Diaph3
Pot1a	0.0731458	0.133468	0.055	0.032	1	Wild_Type_non_treated	Pot1a
Mgat1	0.0732133	0.132777	0.127	0.093	1	Wild_Type_non_treated	Mgat1
Dnajc21	0.0732138	0.201007	0.108	0.088	1	Wild_Type_non_treated	Dnajc21
Rab11fip2	0.0736879	0.141575	0.086	0.057	1	Wild_Type_non_treated	Rab11fip2
Trak1	0.0737123	0.150108	0.068	0.043	1	Wild_Type_non_treated	Trak1
Fem1c	0.0738141	0.00411046	0.099	0.118	1	Wild_Type_non_treated	Fem1c
Slc1a7	0.0743166	0.182603	0.081	0.054	1	Wild_Type_non_treated	Slc1a7
Kank1	0.074396	0.152474	0.102	0.071	1	Wild_Type_non_treated	Kank1
Zfp407	0.075301	0.0880716	0.095	0.07	1	Wild_Type_non_treated	Zfp407
Zfp770	0.0753958	0.123144	0.099	0.068	1	Wild_Type_non_treated	Zfp770
Etnk1	0.0757193	0.169888	0.234	0.188	1	Wild_Type_non_treated	Etnk1
Atp2a2	0.075753	0.164984	0.146	0.112	1	Wild_Type_non_treated	Atp2a2
Cdk13	0.0758743	0.120961	0.132	0.1	1	Wild_Type_non_treated	Cdk13
Arhgap26	0.0760742	0.164068	0.069	0.046	1	Wild_Type_non_treated	Arhgap26
Zfc3h1	0.0763774	0.180113	0.199	0.168	1	Wild_Type_non_treated	Zfc3h1
Map9	0.0764152	0.121416	0.088	0.073	1	Wild_Type_non_treated	Map9
Hnrnpa2b1	0.0773179	0.0881826	0.614	0.562	1	Wild_Type_non_treated	Hnrnpa2b1
Srsf1	0.0780134	0.132019	0.316	0.296	1	Wild_Type_non_treated	Srsf1
Ndfip1	0.079789	0.0255928	0.457	0.42	1	Wild_Type_non_treated	Ndfip1
Rpl37	0.0803147	0.00505697	0.398	0.43	1	Wild_Type_non_treated	Rpl37
Pgk1	0.0810825	0.0850103	0.399	0.379	1	Wild_Type_non_treated	Pgk1
Gnas	0.0814168	0.0899121	0.197	0.2	1	Wild_Type_non_treated	Gnas
Abca4	0.0815187	0.145746	0.449	0.398	1	Wild_Type_non_treated	Abca4
Acadvl	0.082766	0.133594	0.088	0.059	1	Wild_Type_non_treated	Acadvl
Eif4a2	0.083324	0.135009	0.303	0.264	1	Wild_Type_non_treated	Eif4a2
Oip5os1	0.0834204	0.12171	0.493	0.443	1	Wild_Type_non_treated	Oip5os1
Bex1	0.0835093	0.164653	0.056	0.032	1	Wild_Type_non_treated	Bex1
Lrrc57	0.0838774	0.0617272	0.062	0.043	1	Wild_Type_non_treated	Lrrc57
Ipmk	0.0840447	0.134073	0.222	0.191	1	Wild_Type_non_treated	Ipmk
Micu3	0.0842522	0.165932	0.127	0.093	1	Wild_Type_non_treated	Micu3
Acap2	0.0846133	0.133666	0.079	0.052	1	Wild_Type_non_treated	Acap2
Kcmf1	0.0847816	0.159086	0.092	0.068	1	Wild_Type_non_treated	Kcmf1
Brd8	0.0854497	0.119656	0.262	0.218	1	Wild_Type_non_treated	Brd8
Ing3	0.0862671	0.152157	0.062	0.039	1	Wild_Type_non_treated	Ing3
Zfas1	0.0874811	0.00229523	0.08	0.071	1	Wild_Type_non_treated	Zfas1
Taf15	0.0875783	0.0636407	0.214	0.189	1	Wild_Type_non_treated	Taf15
Mettl3	0.0877081	0.111838	0.088	0.059	1	Wild_Type_non_treated	Mettl3
Cnbp	0.0878081	0.0827246	0.329	0.291	1	Wild_Type_non_treated	Cnbp
Pik3r1	0.0880599	0.137394	0.13	0.098	1	Wild_Type_non_treated	Pik3r1
Rbm6	0.0884529	0.20169	0.127	0.105	1	Wild_Type_non_treated	Rbm6
Vps9d1	0.0888138	0.101573	0.051	0.03	1	Wild_Type_non_treated	Vps9d1
Dpm1	0.0890852	0.161932	0.205	0.166	1	Wild_Type_non_treated	Dpm1
Slc35b1	0.0892588	0.138878	0.057	0.036	1	Wild_Type_non_treated	Slc35b1
Sypl	0.090197	0.177686	0.068	0.043	1	Wild_Type_non_treated	Sypl
Gnptg	0.0904579	0.145692	0.113	0.088	1	Wild_Type_non_treated	Gnptg
AI847159	0.0905002	0.113605	0.598	0.589	1	Wild_Type_non_treated	AI847159
Fyco1	0.0906482	0.112624	0.442	0.391	1	Wild_Type_non_treated	Fyco1
Cep350	0.0906843	0.153679	0.189	0.15	1	Wild_Type_non_treated	Cep350
Tsc1	0.0907301	0.14927	0.057	0.034	1	Wild_Type_non_treated	Tsc1
Arid1a	0.0907402	0.142931	0.127	0.093	1	Wild_Type_non_treated	Arid1a
Slc38a9	0.091186	0.144854	0.182	0.143	1	Wild_Type_non_treated	Slc38a9
Nup35	0.0911984	0.12264	0.097	0.068	1	Wild_Type_non_treated	Nup35
Mecr	0.0913514	0.113767	0.061	0.038	1	Wild_Type_non_treated	Mecr
Arhgef12	0.0914092	0.117099	0.168	0.155	1	Wild_Type_non_treated	Arhgef12
Dlg1	0.0914934	0.122157	0.082	0.061	1	Wild_Type_non_treated	Dlg1
Tmem161b	0.0917013	0.129623	0.089	0.061	1	Wild_Type_non_treated	Tmem161b
Polr3a	0.091914	0.116314	0.062	0.039	1	Wild_Type_non_treated	Polr3a
Smc4	0.0919695	0.128558	0.096	0.068	1	Wild_Type_non_treated	Smc4
Pja2	0.0921135	0.199096	0.113	0.086	1	Wild_Type_non_treated	Pja2
Rora	0.0921565	0.176497	0.371	0.338	1	Wild_Type_non_treated	Rora
Pitpnm3	0.092938	0.0938214	0.243	0.202	1	Wild_Type_non_treated	Pitpnm3
1500011B03Rik	0.0934045	0.097595	0.108	0.082	1	Wild_Type_non_treated	1500011B03Rik
Ago2	0.0934344	0.183329	0.138	0.107	1	Wild_Type_non_treated	Ago2
Klhl7	0.0935215	0.0787099	0.057	0.039	1	Wild_Type_non_treated	Klhl7
Araf	0.0938075	0.12438	0.205	0.164	1	Wild_Type_non_treated	Araf
Pgrmc1	0.0939282	0.133642	0.147	0.112	1	Wild_Type_non_treated	Pgrmc1
Cry1	0.094242	0.108621	0.061	0.038	1	Wild_Type_non_treated	Cry1
Ngrn	0.094913	0.182111	0.102	0.071	1	Wild_Type_non_treated	Ngrn
Dixdc1	0.0949734	0.12925	0.212	0.179	1	Wild_Type_non_treated	Dixdc1
Trip12	0.095087	0.119759	0.2	0.186	1	Wild_Type_non_treated	Trip12
Herpud1	0.0955173	0.134128	0.068	0.043	1	Wild_Type_non_treated	Herpud1
Afg3l1	0.0955338	0.0900498	0.069	0.046	1	Wild_Type_non_treated	Afg3l1
Nfyb	0.0957531	0.101577	0.14	0.107	1	Wild_Type_non_treated	Nfyb
Gse1	0.0961421	0.207485	0.14	0.105	1	Wild_Type_non_treated	Gse1
Fxr2	0.0962907	0.191082	0.085	0.057	1	Wild_Type_non_treated	Fxr2
Tmx1	0.0963714	0.170991	0.222	0.184	1	Wild_Type_non_treated	Tmx1
Samd4b	0.0967633	0.149756	0.068	0.043	1	Wild_Type_non_treated	Samd4b
Rab43	0.097025	0.158373	0.054	0.034	1	Wild_Type_non_treated	Rab43
Jmjd1c	0.0972483	0.0396273	0.185	0.166	1	Wild_Type_non_treated	Jmjd1c
Abhd17b	0.0972648	0.145173	0.098	0.068	1	Wild_Type_non_treated	Abhd17b
Pla2g7	0.0981865	0.140814	0.241	0.202	1	Wild_Type_non_treated	Pla2g7
Tuba4a	0.0986808	0.133298	0.065	0.041	1	Wild_Type_non_treated	Tuba4a
Gucy2f	0.0993809	0.119815	0.186	0.148	1	Wild_Type_non_treated	Gucy2f
Pla2r1	0.0994987	0.158093	0.338	0.298	1	Wild_Type_non_treated	Pla2r1
Akap1	0.0997372	0.148787	0.089	0.062	1	Wild_Type_non_treated	Akap1
Ndufa11	0.100013	0.0817992	0.226	0.218	1	Wild_Type_non_treated	Ndufa11
Stx3	0.10014	0.100818	0.594	0.557	1	Wild_Type_non_treated	Stx3
Rbbp4	0.100579	0.179811	0.175	0.145	1	Wild_Type_non_treated	Rbbp4
Nrip1	0.100595	0.176055	0.209	0.17	1	Wild_Type_non_treated	Nrip1
Snhg3	0.100628	0.122461	0.068	0.043	1	Wild_Type_non_treated	Snhg3
Gm45159	0.100676	0.12104	0.059	0.036	1	Wild_Type_non_treated	Gm45159
Amph	0.101029	0.15599	0.098	0.068	1	Wild_Type_non_treated	Amph
Daam1	0.101064	0.132521	0.077	0.052	1	Wild_Type_non_treated	Daam1
Suco	0.101136	0.171513	0.081	0.057	1	Wild_Type_non_treated	Suco
Itfg2	0.101136	0.16107	0.166	0.129	1	Wild_Type_non_treated	Itfg2
Vps13d	0.10189	0.0884647	0.064	0.041	1	Wild_Type_non_treated	Vps13d
Brpf1	0.10324	0.0793151	0.051	0.032	1	Wild_Type_non_treated	Brpf1
Camk2d	0.103389	0.0696367	0.681	0.632	1	Wild_Type_non_treated	Camk2d
Zc3h4	0.103619	0.138424	0.082	0.055	1	Wild_Type_non_treated	Zc3h4
Sel1l	0.104753	0.0215132	0.07	0.086	1	Wild_Type_non_treated	Sel1l
Dvl3	0.104895	0.141236	0.062	0.039	1	Wild_Type_non_treated	Dvl3
Ddx46	0.105468	0.18586	0.236	0.198	1	Wild_Type_non_treated	Ddx46
Sh3gl2	0.105498	0.12373	0.152	0.116	1	Wild_Type_non_treated	Sh3gl2
Zkscan3	0.10578	0.12647	0.124	0.096	1	Wild_Type_non_treated	Zkscan3
Snrnp48	0.105851	0.113496	0.192	0.154	1	Wild_Type_non_treated	Snrnp48
Pak7	0.106331	0.219257	0.162	0.129	1	Wild_Type_non_treated	Pak7
Tank	0.107556	0.136396	0.051	0.032	1	Wild_Type_non_treated	Tank
Utp11	0.107557	0.158611	0.107	0.08	1	Wild_Type_non_treated	Utp11
Usp32	0.108178	0.128902	0.066	0.045	1	Wild_Type_non_treated	Usp32
Srsf2	0.108262	0.145792	0.339	0.3	1	Wild_Type_non_treated	Srsf2
Sik3	0.108529	0.136987	0.064	0.041	1	Wild_Type_non_treated	Sik3
Dalrd3	0.108968	0.11882	0.28	0.236	1	Wild_Type_non_treated	Dalrd3
Vps4b	0.109691	0.155766	0.064	0.041	1	Wild_Type_non_treated	Vps4b
Cep85	0.110055	0.122776	0.051	0.03	1	Wild_Type_non_treated	Cep85
Kcnj14	0.110096	0.139261	0.392	0.354	1	Wild_Type_non_treated	Kcnj14
Tmsb15b2	0.110771	0.0962915	0.078	0.054	1	Wild_Type_non_treated	Tmsb15b2
Ctbp1	0.111063	0.125329	0.068	0.045	1	Wild_Type_non_treated	Ctbp1
Yod1	0.111166	0.0935857	0.089	0.064	1	Wild_Type_non_treated	Yod1
Nedd4l	0.111395	0.1839	0.152	0.118	1	Wild_Type_non_treated	Nedd4l
Bbof1	0.111474	0.110684	0.089	0.064	1	Wild_Type_non_treated	Bbof1
Snx27	0.111705	0.142749	0.073	0.048	1	Wild_Type_non_treated	Snx27
Gucy1a1	0.112479	0.0922938	0.051	0.03	1	Wild_Type_non_treated	Gucy1a1
Ctsd	0.113916	0.144928	0.099	0.075	1	Wild_Type_non_treated	Ctsd
Ppil4	0.11396	0.087762	0.143	0.12	1	Wild_Type_non_treated	Ppil4
Rlf	0.113977	0.100719	0.143	0.111	1	Wild_Type_non_treated	Rlf
Dnajc5	0.114133	0.149423	0.252	0.221	1	Wild_Type_non_treated	Dnajc5
Max	0.114625	0.134599	0.122	0.095	1	Wild_Type_non_treated	Max
Ddhd1	0.115586	0.0332104	0.306	0.277	1	Wild_Type_non_treated	Ddhd1
Sarnp	0.115855	0.122849	0.246	0.205	1	Wild_Type_non_treated	Sarnp
Ubn2	0.116758	0.127279	0.349	0.309	1	Wild_Type_non_treated	Ubn2
Atrip	0.116956	0.129355	0.071	0.048	1	Wild_Type_non_treated	Atrip
Trappc11	0.117446	0.108942	0.057	0.036	1	Wild_Type_non_treated	Trappc11
Prrc2b	0.117731	0.151718	0.126	0.095	1	Wild_Type_non_treated	Prrc2b
Dync1li1	0.117929	0.0346771	0.148	0.166	1	Wild_Type_non_treated	Dync1li1
Ppp6r3	0.118733	0.127005	0.142	0.109	1	Wild_Type_non_treated	Ppp6r3
Ikzf5	0.11955	0.119765	0.127	0.096	1	Wild_Type_non_treated	Ikzf5
Stmn3	0.119858	0.154378	0.052	0.032	1	Wild_Type_non_treated	Stmn3
AU041133	0.120318	0.147018	0.091	0.068	1	Wild_Type_non_treated	AU041133
Mapk1	0.12231	0.145944	0.096	0.079	1	Wild_Type_non_treated	Mapk1
Fmr1	0.122321	0.133043	0.145	0.112	1	Wild_Type_non_treated	Fmr1
Ddx18	0.122569	0.140794	0.1	0.073	1	Wild_Type_non_treated	Ddx18
Cebpg	0.122581	0.103244	0.063	0.041	1	Wild_Type_non_treated	Cebpg
Alkbh5	0.122809	0.0899232	0.24	0.202	1	Wild_Type_non_treated	Alkbh5
Chchd1	0.123017	0.119303	0.132	0.102	1	Wild_Type_non_treated	Chchd1
Prkacb	0.123122	0.162361	0.072	0.048	1	Wild_Type_non_treated	Prkacb
Tef	0.123351	0.145152	0.071	0.05	1	Wild_Type_non_treated	Tef
Cdc14a	0.124573	0.170399	0.064	0.043	1	Wild_Type_non_treated	Cdc14a
Trp53bp1	0.124714	0.173694	0.082	0.055	1	Wild_Type_non_treated	Trp53bp1
Uvssa	0.124765	0.156671	0.078	0.054	1	Wild_Type_non_treated	Uvssa
H3f3b	0.124772	0.00938682	0.844	0.871	1	Wild_Type_non_treated	H3f3b
Cox8a	0.124789	0.0837707	0.511	0.468	1	Wild_Type_non_treated	Cox8a
Relch	0.124863	0.139829	0.082	0.062	1	Wild_Type_non_treated	Relch
Necap1	0.124936	0.0620683	0.13	0.105	1	Wild_Type_non_treated	Necap1
Ago3	0.125259	0.163394	0.172	0.136	1	Wild_Type_non_treated	Ago3
Trpm7	0.126061	0.100136	0.175	0.139	1	Wild_Type_non_treated	Trpm7
Rpl27	0.126335	0.0282006	0.457	0.475	1	Wild_Type_non_treated	Rpl27
Ptdss2	0.126347	0.171991	0.066	0.043	1	Wild_Type_non_treated	Ptdss2
Add3	0.126531	0.137498	0.194	0.157	1	Wild_Type_non_treated	Add3
Luc7l2	0.126794	0.137872	0.352	0.325	1	Wild_Type_non_treated	Luc7l2
Msi2	0.128413	0.119197	0.53	0.489	1	Wild_Type_non_treated	Msi2
Snx2	0.128615	0.107525	0.057	0.036	1	Wild_Type_non_treated	Snx2
Gabpb2	0.129497	0.14938	0.09	0.068	1	Wild_Type_non_treated	Gabpb2
Immt	0.129958	0.159897	0.241	0.209	1	Wild_Type_non_treated	Immt
Smchd1	0.130014	0.165555	0.186	0.152	1	Wild_Type_non_treated	Smchd1
Slc16a6	0.130196	0.136728	0.266	0.225	1	Wild_Type_non_treated	Slc16a6
Xpr1	0.131059	0.175934	0.082	0.057	1	Wild_Type_non_treated	Xpr1
Snta1	0.131347	0.143497	0.132	0.1	1	Wild_Type_non_treated	Snta1
Lrpprc	0.131763	0.100553	0.096	0.073	1	Wild_Type_non_treated	Lrpprc
Epb41l5	0.131887	0.136022	0.186	0.15	1	Wild_Type_non_treated	Epb41l5
Lpin1	0.132002	0.138182	0.054	0.034	1	Wild_Type_non_treated	Lpin1
Atp6v1a	0.132054	0.0652905	0.119	0.129	1	Wild_Type_non_treated	Atp6v1a
C130071C03Rik	0.132195	0.119381	0.063	0.041	1	Wild_Type_non_treated	C130071C03Rik
Zfp644	0.133573	0.114081	0.325	0.284	1	Wild_Type_non_treated	Zfp644
Usp4	0.133981	0.109135	0.068	0.045	1	Wild_Type_non_treated	Usp4
Meis1	0.134175	0.168182	0.122	0.093	1	Wild_Type_non_treated	Meis1
Mia2	0.134253	0.0794872	0.127	0.111	1	Wild_Type_non_treated	Mia2
Dnaja1	0.134286	0.0413071	0.263	0.262	1	Wild_Type_non_treated	Dnaja1
Tada2a	0.134771	0.0993008	0.059	0.038	1	Wild_Type_non_treated	Tada2a
Cacnb2	0.134789	0.173903	0.274	0.23	1	Wild_Type_non_treated	Cacnb2
Arid2	0.134883	0.140875	0.101	0.073	1	Wild_Type_non_treated	Arid2
Mob4	0.135044	0.134177	0.144	0.112	1	Wild_Type_non_treated	Mob4
Smc5	0.135229	0.160196	0.14	0.116	1	Wild_Type_non_treated	Smc5
Napa	0.135258	0.166436	0.138	0.111	1	Wild_Type_non_treated	Napa
Pten	0.135338	0.116961	0.254	0.225	1	Wild_Type_non_treated	Pten
Rmnd5b	0.135485	0.128474	0.073	0.05	1	Wild_Type_non_treated	Rmnd5b
Lnpep	0.135634	0.119684	0.084	0.059	1	Wild_Type_non_treated	Lnpep
Safb2	0.136149	0.131359	0.119	0.093	1	Wild_Type_non_treated	Safb2
Smpd1	0.136491	0.0840688	0.08	0.057	1	Wild_Type_non_treated	Smpd1
Rtn1	0.137046	0.129678	0.123	0.093	1	Wild_Type_non_treated	Rtn1
Hmbox1	0.137459	0.132294	0.058	0.038	1	Wild_Type_non_treated	Hmbox1
0610030E20Rik	0.138487	0.142522	0.081	0.057	1	Wild_Type_non_treated	0610030E20Rik
Rnf157	0.139584	0.156404	0.116	0.088	1	Wild_Type_non_treated	Rnf157
P4ha1	0.139751	0.142482	0.133	0.105	1	Wild_Type_non_treated	P4ha1
Slc12a6	0.140615	0.137839	0.185	0.15	1	Wild_Type_non_treated	Slc12a6
Psmg3	0.140806	0.159399	0.068	0.045	1	Wild_Type_non_treated	Psmg3
Hdgfl2	0.141305	0.119726	0.06	0.039	1	Wild_Type_non_treated	Hdgfl2
Mpp7	0.141614	0.11574	0.132	0.102	1	Wild_Type_non_treated	Mpp7
Ppp1cb	0.141978	0.0612918	0.133	0.116	1	Wild_Type_non_treated	Ppp1cb
Vps41	0.142095	0.133862	0.059	0.038	1	Wild_Type_non_treated	Vps41
Las1l	0.142404	0.152546	0.189	0.154	1	Wild_Type_non_treated	Las1l
Gfm2	0.142711	0.0811256	0.057	0.038	1	Wild_Type_non_treated	Gfm2
Btbd2	0.143473	0.0910974	0.059	0.039	1	Wild_Type_non_treated	Btbd2
Usp9x	0.14355	0.135164	0.189	0.155	1	Wild_Type_non_treated	Usp9x
Sec14l1	0.143744	0.172359	0.186	0.157	1	Wild_Type_non_treated	Sec14l1
Glt8d1	0.14403	0.129666	0.064	0.043	1	Wild_Type_non_treated	Glt8d1
Polk	0.144643	0.120959	0.054	0.034	1	Wild_Type_non_treated	Polk
Hist1h2be	0.14536	0.110384	0.056	0.036	1	Wild_Type_non_treated	Hist1h2be
Phf20	0.145839	0.114637	0.083	0.059	1	Wild_Type_non_treated	Phf20
Ccdc24	0.145884	0.119308	0.127	0.12	1	Wild_Type_non_treated	Ccdc24
Snrpn	0.146215	0.102976	0.051	0.032	1	Wild_Type_non_treated	Snrpn
Armc1	0.146327	0.100636	0.21	0.18	1	Wild_Type_non_treated	Armc1
Trmt1l	0.146557	0.0693041	0.053	0.036	1	Wild_Type_non_treated	Trmt1l
Zc3h13	0.146623	0.151071	0.16	0.13	1	Wild_Type_non_treated	Zc3h13
Fam160a1	0.146736	0.132122	0.063	0.045	1	Wild_Type_non_treated	Fam160a1
Atrx	0.146854	0.120004	0.343	0.3	1	Wild_Type_non_treated	Atrx
Jagn1	0.147762	0.112735	0.076	0.054	1	Wild_Type_non_treated	Jagn1
Msmo1	0.147891	0.115077	0.073	0.05	1	Wild_Type_non_treated	Msmo1
Kmt2d	0.147892	0.171759	0.122	0.102	1	Wild_Type_non_treated	Kmt2d
Hilpda	0.147928	0.0924099	0.115	0.088	1	Wild_Type_non_treated	Hilpda
Mxi1	0.148765	0.153145	0.085	0.064	1	Wild_Type_non_treated	Mxi1
Nus1	0.149507	0.112092	0.052	0.034	1	Wild_Type_non_treated	Nus1
Mllt10	0.149529	0.118058	0.111	0.084	1	Wild_Type_non_treated	Mllt10
Man2a2	0.149613	0.122887	0.361	0.316	1	Wild_Type_non_treated	Man2a2
Dync1li2	0.149717	0.147109	0.148	0.123	1	Wild_Type_non_treated	Dync1li2
Ranbp2	0.149867	0.116638	0.241	0.204	1	Wild_Type_non_treated	Ranbp2
Rbm5	0.150078	0.144275	0.293	0.25	1	Wild_Type_non_treated	Rbm5
Nbeal1	0.150318	0.0794185	0.15	0.121	1	Wild_Type_non_treated	Nbeal1
Mdn1	0.150482	0.148241	0.052	0.032	1	Wild_Type_non_treated	Mdn1
A530058N18Rik	0.150629	0.13496	0.198	0.162	1	Wild_Type_non_treated	A530058N18Rik
Timm44	0.150648	0.142446	0.164	0.143	1	Wild_Type_non_treated	Timm44
Ppp2r5a	0.150708	0.147083	0.078	0.055	1	Wild_Type_non_treated	Ppp2r5a
Slf2	0.15094	0.166497	0.183	0.148	1	Wild_Type_non_treated	Slf2
Secisbp2l	0.150999	0.114658	0.135	0.107	1	Wild_Type_non_treated	Secisbp2l
Tjp2	0.151021	0.0314865	0.132	0.112	1	Wild_Type_non_treated	Tjp2
Angel2	0.151648	0.106298	0.121	0.093	1	Wild_Type_non_treated	Angel2
A930003O13Rik	0.152257	0.110473	0.07	0.048	1	Wild_Type_non_treated	A930003O13Rik
Pde8a	0.152301	0.137097	0.074	0.052	1	Wild_Type_non_treated	Pde8a
Anapc10	0.15238	0.0707637	0.088	0.066	1	Wild_Type_non_treated	Anapc10
Med13l	0.152396	0.121756	0.223	0.186	1	Wild_Type_non_treated	Med13l
Zhx1	0.152444	0.138894	0.091	0.066	1	Wild_Type_non_treated	Zhx1
Irf2	0.152796	0.115594	0.1	0.073	1	Wild_Type_non_treated	Irf2
Cog4	0.153118	0.118919	0.052	0.034	1	Wild_Type_non_treated	Cog4
Ecpas	0.153603	0.165858	0.106	0.079	1	Wild_Type_non_treated	Ecpas
C2cd5	0.153861	0.15196	0.197	0.161	1	Wild_Type_non_treated	C2cd5
Ube2j2	0.154423	0.0844915	0.077	0.054	1	Wild_Type_non_treated	Ube2j2
Gtf2ird1	0.154596	0.170417	0.143	0.116	1	Wild_Type_non_treated	Gtf2ird1
D3Ertd751e	0.154825	0.0879483	0.089	0.066	1	Wild_Type_non_treated	D3Ertd751e
Hnrnpa3	0.154846	0.107294	0.422	0.405	1	Wild_Type_non_treated	Hnrnpa3
Plekha8	0.155329	0.164183	0.168	0.141	1	Wild_Type_non_treated	Plekha8
Gnaz	0.155627	0.140028	0.144	0.114	1	Wild_Type_non_treated	Gnaz
Mex3b	0.155749	0.116282	0.051	0.034	1	Wild_Type_non_treated	Mex3b
Proser1	0.155977	0.12957	0.056	0.036	1	Wild_Type_non_treated	Proser1
Cdkl3	0.156428	0.0916147	0.072	0.05	1	Wild_Type_non_treated	Cdkl3
Frg1	0.156492	0.0247376	0.092	0.071	1	Wild_Type_non_treated	Frg1
Hp1bp3	0.156521	0.13714	0.191	0.157	1	Wild_Type_non_treated	Hp1bp3
Zfp428	0.156837	0.131148	0.098	0.084	1	Wild_Type_non_treated	Zfp428
Gucd1	0.157094	0.113843	0.092	0.082	1	Wild_Type_non_treated	Gucd1
Dut	0.157113	0.00936549	0.147	0.127	1	Wild_Type_non_treated	Dut
Cep57	0.157297	0.126902	0.081	0.057	1	Wild_Type_non_treated	Cep57
Aco2	0.157618	0.0532574	0.136	0.112	1	Wild_Type_non_treated	Aco2
Pink1	0.158007	0.122346	0.136	0.107	1	Wild_Type_non_treated	Pink1
Laptm4a	0.158595	0.136075	0.101	0.075	1	Wild_Type_non_treated	Laptm4a
Slx1b	0.158666	0.117927	0.088	0.062	1	Wild_Type_non_treated	Slx1b
Gpr89	0.158756	0.102346	0.051	0.032	1	Wild_Type_non_treated	Gpr89
Pla2g5	0.159053	0.145356	0.105	0.084	1	Wild_Type_non_treated	Pla2g5
Ankrd17	0.159675	0.172617	0.163	0.129	1	Wild_Type_non_treated	Ankrd17
Trps1	0.159746	0.117614	0.127	0.098	1	Wild_Type_non_treated	Trps1
Arl1	0.15983	0.108229	0.157	0.136	1	Wild_Type_non_treated	Arl1
Brd3	0.160138	0.115733	0.133	0.129	1	Wild_Type_non_treated	Brd3
Hspa9	0.160376	0.125006	0.135	0.114	1	Wild_Type_non_treated	Hspa9
Kif3a	0.160892	0.13539	0.095	0.07	1	Wild_Type_non_treated	Kif3a
Pdcl	0.160932	0.0137618	0.12	0.102	1	Wild_Type_non_treated	Pdcl
Snapc1	0.161097	0.120555	0.086	0.062	1	Wild_Type_non_treated	Snapc1
Sfi1	0.161133	0.111704	0.051	0.032	1	Wild_Type_non_treated	Sfi1
Jmy	0.161693	0.148157	0.097	0.079	1	Wild_Type_non_treated	Jmy
Tob1	0.161707	0.115293	0.165	0.132	1	Wild_Type_non_treated	Tob1
Upf3b	0.162202	0.15786	0.443	0.421	1	Wild_Type_non_treated	Upf3b
Cnot3	0.162756	0.144872	0.235	0.196	1	Wild_Type_non_treated	Cnot3
Lysmd3	0.162766	0.129957	0.078	0.059	1	Wild_Type_non_treated	Lysmd3
Ascc3	0.163068	0.139384	0.095	0.071	1	Wild_Type_non_treated	Ascc3
Pdcd7	0.163095	0.142525	0.089	0.064	1	Wild_Type_non_treated	Pdcd7
Zfp322a	0.163184	0.0961808	0.115	0.107	1	Wild_Type_non_treated	Zfp322a
Pdia4	0.163634	0.116294	0.069	0.048	1	Wild_Type_non_treated	Pdia4
Fam133b	0.16369	0.167767	0.197	0.162	1	Wild_Type_non_treated	Fam133b
Hdhd2	0.164582	0.0599204	0.051	0.034	1	Wild_Type_non_treated	Hdhd2
Zswim8	0.16495	0.184024	0.078	0.055	1	Wild_Type_non_treated	Zswim8
Rnf150	0.165352	0.15206	0.122	0.095	1	Wild_Type_non_treated	Rnf150
Senp2	0.165802	0.151178	0.16	0.13	1	Wild_Type_non_treated	Senp2
Pde8b	0.166217	0.0775273	0.105	0.082	1	Wild_Type_non_treated	Pde8b
Tnrc6a	0.166222	0.103168	0.248	0.239	1	Wild_Type_non_treated	Tnrc6a
Pura	0.166989	0.112786	0.422	0.379	1	Wild_Type_non_treated	Pura
Mrpl53	0.167059	0.132447	0.151	0.121	1	Wild_Type_non_treated	Mrpl53
Pdha1	0.167142	0.131247	0.066	0.045	1	Wild_Type_non_treated	Pdha1
Luc7l3	0.167689	0.119724	0.428	0.384	1	Wild_Type_non_treated	Luc7l3
Ino80e	0.168697	0.108091	0.055	0.036	1	Wild_Type_non_treated	Ino80e
Gnao1	0.169059	0.140291	0.077	0.055	1	Wild_Type_non_treated	Gnao1
Mcf2l	0.169234	0.15743	0.114	0.088	1	Wild_Type_non_treated	Mcf2l
Hdac2	0.169394	0.103857	0.074	0.055	1	Wild_Type_non_treated	Hdac2
Cab39	0.169678	0.135841	0.105	0.082	1	Wild_Type_non_treated	Cab39
Fcho2	0.17038	0.128282	0.105	0.079	1	Wild_Type_non_treated	Fcho2
Snx10	0.170417	0.050251	0.165	0.138	1	Wild_Type_non_treated	Snx10
Tent4b	0.170449	0.144372	0.103	0.079	1	Wild_Type_non_treated	Tent4b
Npat	0.170589	0.153943	0.055	0.036	1	Wild_Type_non_treated	Npat
Ubap2	0.172059	0.0948156	0.065	0.045	1	Wild_Type_non_treated	Ubap2
Grm8	0.172105	0.0922328	0.059	0.039	1	Wild_Type_non_treated	Grm8
Larp1	0.172216	0.186113	0.083	0.059	1	Wild_Type_non_treated	Larp1
Dcaf10	0.172354	0.140712	0.051	0.032	1	Wild_Type_non_treated	Dcaf10
Pcm1	0.172357	0.13207	0.214	0.18	1	Wild_Type_non_treated	Pcm1
Med23	0.172468	0.133621	0.051	0.032	1	Wild_Type_non_treated	Med23
Pptc7	0.172693	0.123521	0.088	0.064	1	Wild_Type_non_treated	Pptc7
Ccdc174	0.172818	0.112051	0.116	0.089	1	Wild_Type_non_treated	Ccdc174
Sp4	0.172945	0.110891	0.151	0.121	1	Wild_Type_non_treated	Sp4
Cbx8	0.173802	0.122342	0.077	0.054	1	Wild_Type_non_treated	Cbx8
Plekha6	0.173956	0.190029	0.078	0.055	1	Wild_Type_non_treated	Plekha6
Pitpnm2os2	0.174046	0.0830547	0.1	0.077	1	Wild_Type_non_treated	Pitpnm2os2
Gm49602	0.174227	0.119048	0.073	0.052	1	Wild_Type_non_treated	Gm49602
Limk2	0.174331	0.0959547	0.073	0.052	1	Wild_Type_non_treated	Limk2
Eef1e1	0.175022	0.128403	0.091	0.068	1	Wild_Type_non_treated	Eef1e1
Usp34	0.175816	0.167387	0.331	0.293	1	Wild_Type_non_treated	Usp34
Pigyl	0.175878	0.0993137	0.058	0.039	1	Wild_Type_non_treated	Pigyl
4930430F08Rik	0.176279	0.135247	0.075	0.054	1	Wild_Type_non_treated	4930430F08Rik
Sumo3	0.17724	0.127982	0.13	0.102	1	Wild_Type_non_treated	Sumo3
Tnpo3	0.177385	0.0790568	0.093	0.07	1	Wild_Type_non_treated	Tnpo3
4932438A13Rik	0.178714	0.111454	0.284	0.279	1	Wild_Type_non_treated	4932438A13Rik
Ppef2	0.178825	0.13778	0.144	0.114	1	Wild_Type_non_treated	Ppef2
Dync2h1	0.179603	0.0907426	0.108	0.086	1	Wild_Type_non_treated	Dync2h1
Rs1	0.179635	0.0669636	0.702	0.671	1	Wild_Type_non_treated	Rs1
Gmps	0.180791	0.101233	0.106	0.084	1	Wild_Type_non_treated	Gmps
Pggt1b	0.181132	0.0231859	0.1	0.112	1	Wild_Type_non_treated	Pggt1b
A330023F24Rik	0.181597	0.138789	0.145	0.114	1	Wild_Type_non_treated	A330023F24Rik
Ensa	0.18272	0.157042	0.186	0.155	1	Wild_Type_non_treated	Ensa
Nfu1	0.183167	0.125167	0.103	0.079	1	Wild_Type_non_treated	Nfu1
Thoc1	0.183188	0.147147	0.124	0.098	1	Wild_Type_non_treated	Thoc1
Ric3	0.183639	0.0294118	0.141	0.121	1	Wild_Type_non_treated	Ric3
Smim8	0.184282	0.149261	0.089	0.066	1	Wild_Type_non_treated	Smim8
Nop56	0.185465	0.106911	0.127	0.105	1	Wild_Type_non_treated	Nop56
Supt16	0.185587	0.101348	0.182	0.15	1	Wild_Type_non_treated	Supt16
Zfp553	0.186238	0.090539	0.054	0.036	1	Wild_Type_non_treated	Zfp553
5031425E22Rik	0.187976	0.108963	0.202	0.168	1	Wild_Type_non_treated	5031425E22Rik
Nop53	0.188057	0.023566	0.268	0.239	1	Wild_Type_non_treated	Nop53
Cnot7	0.188084	0.0897526	0.17	0.143	1	Wild_Type_non_treated	Cnot7
St8sia1	0.188206	0.142991	0.213	0.179	1	Wild_Type_non_treated	St8sia1
Rab5a	0.1888	0.114268	0.118	0.091	1	Wild_Type_non_treated	Rab5a
Samd7	0.191301	0.00380874	0.209	0.205	1	Wild_Type_non_treated	Samd7
Supt6	0.191841	0.164834	0.127	0.102	1	Wild_Type_non_treated	Supt6
Agpat5	0.192562	0.0172895	0.329	0.309	1	Wild_Type_non_treated	Agpat5
Nars	0.19291	0.0836065	0.175	0.161	1	Wild_Type_non_treated	Nars
G3bp2	0.193591	0.151202	0.177	0.146	1	Wild_Type_non_treated	G3bp2
Tor1aip1	0.193725	0.121348	0.092	0.068	1	Wild_Type_non_treated	Tor1aip1
Cep120	0.193915	0.106163	0.1	0.077	1	Wild_Type_non_treated	Cep120
Ep400	0.194863	0.0375649	0.088	0.075	1	Wild_Type_non_treated	Ep400
Dop1a	0.19544	0.155121	0.188	0.159	1	Wild_Type_non_treated	Dop1a
Eml5	0.195521	0.139056	0.256	0.229	1	Wild_Type_non_treated	Eml5
Lmbrd2	0.195628	0.121849	0.051	0.034	1	Wild_Type_non_treated	Lmbrd2
Btbd7	0.196059	0.146156	0.159	0.13	1	Wild_Type_non_treated	Btbd7
Paqr4	0.196455	0.101176	0.113	0.088	1	Wild_Type_non_treated	Paqr4
Cds2	0.196607	0.127739	0.1	0.075	1	Wild_Type_non_treated	Cds2
Otud7b	0.196618	0.105688	0.179	0.161	1	Wild_Type_non_treated	Otud7b
Rab1a	0.197625	0.156943	0.141	0.116	1	Wild_Type_non_treated	Rab1a
Asap1	0.197748	0.10253	0.12	0.093	1	Wild_Type_non_treated	Asap1
Bclaf1	0.197945	0.12325	0.263	0.227	1	Wild_Type_non_treated	Bclaf1
Snu13	0.198844	0.00315493	0.161	0.182	1	Wild_Type_non_treated	Snu13
Rangap1	0.198951	0.106632	0.092	0.07	1	Wild_Type_non_treated	Rangap1
Epb41l3	0.199402	0.0941533	0.055	0.036	1	Wild_Type_non_treated	Epb41l3
Rfx7	0.200413	0.138174	0.057	0.039	1	Wild_Type_non_treated	Rfx7
Tob2	0.200516	0.105813	0.359	0.325	1	Wild_Type_non_treated	Tob2
Malsu1	0.200768	0.112678	0.078	0.055	1	Wild_Type_non_treated	Malsu1
Gsk3b	0.200903	0.0929041	0.354	0.33	1	Wild_Type_non_treated	Gsk3b
Mtmr3	0.201741	0.132541	0.062	0.043	1	Wild_Type_non_treated	Mtmr3
Pcgf5	0.20267	0.127152	0.061	0.043	1	Wild_Type_non_treated	Pcgf5
Dhx15	0.202903	0.12597	0.149	0.121	1	Wild_Type_non_treated	Dhx15
Med13	0.203153	0.132251	0.233	0.216	1	Wild_Type_non_treated	Med13
Scfd1	0.203343	0.121807	0.093	0.07	1	Wild_Type_non_treated	Scfd1
Hdgfl3	0.203382	0.0962146	0.125	0.098	1	Wild_Type_non_treated	Hdgfl3
Atf4	0.203424	0.0291347	0.438	0.45	1	Wild_Type_non_treated	Atf4
Map7	0.203867	0.081489	0.306	0.275	1	Wild_Type_non_treated	Map7
Mrfap1	0.204805	0.0260117	0.289	0.273	1	Wild_Type_non_treated	Mrfap1
Fam168b	0.20502	0.136802	0.073	0.054	1	Wild_Type_non_treated	Fam168b
Yrdc	0.205346	0.0770451	0.068	0.048	1	Wild_Type_non_treated	Yrdc
Crebrf	0.20541	0.141991	0.164	0.134	1	Wild_Type_non_treated	Crebrf
Epc1	0.206484	0.0519369	0.176	0.157	1	Wild_Type_non_treated	Epc1
Ncoa1	0.206527	0.112613	0.17	0.166	1	Wild_Type_non_treated	Ncoa1
2610306M01Rik	0.206677	0.15989	0.06	0.043	1	Wild_Type_non_treated	2610306M01Rik
Cenpc1	0.20675	0.134588	0.071	0.05	1	Wild_Type_non_treated	Cenpc1
1700096K18Rik	0.206912	0.0955482	0.087	0.066	1	Wild_Type_non_treated	1700096K18Rik
Syne2	0.206938	0.184514	0.288	0.252	1	Wild_Type_non_treated	Syne2
Lnpk	0.207595	0.148452	0.14	0.112	1	Wild_Type_non_treated	Lnpk
Fdps	0.207724	0.102474	0.089	0.068	1	Wild_Type_non_treated	Fdps
Mpdz	0.20849	0.132253	0.141	0.112	1	Wild_Type_non_treated	Mpdz
Klc1	0.208788	0.112158	0.189	0.179	1	Wild_Type_non_treated	Klc1
Sf3b4	0.208897	0.0691193	0.054	0.038	1	Wild_Type_non_treated	Sf3b4
Zscan26	0.209456	0.141971	0.154	0.125	1	Wild_Type_non_treated	Zscan26
Usp6nl	0.209569	0.115406	0.104	0.079	1	Wild_Type_non_treated	Usp6nl
Mrps17	0.210127	0.136147	0.115	0.089	1	Wild_Type_non_treated	Mrps17
Ccdc28b	0.210775	0.04225	0.111	0.091	1	Wild_Type_non_treated	Ccdc28b
2610001J05Rik	0.21117	0.0697758	0.055	0.041	1	Wild_Type_non_treated	2610001J05Rik
Ubald2	0.211442	0.115306	0.092	0.068	1	Wild_Type_non_treated	Ubald2
Ssh2	0.211704	0.101676	0.062	0.043	1	Wild_Type_non_treated	Ssh2
Sh2d1a	0.211759	0.0169588	0.168	0.141	1	Wild_Type_non_treated	Sh2d1a
Npepps	0.211916	0.164437	0.244	0.218	1	Wild_Type_non_treated	Npepps
Socs7	0.211996	0.102746	0.125	0.098	1	Wild_Type_non_treated	Socs7
Nudcd3	0.212107	0.102071	0.147	0.118	1	Wild_Type_non_treated	Nudcd3
Cdc42bpa	0.212225	0.149925	0.144	0.123	1	Wild_Type_non_treated	Cdc42bpa
Hexdc	0.21262	0.120674	0.084	0.061	1	Wild_Type_non_treated	Hexdc
Stk16	0.212802	0.11272	0.067	0.046	1	Wild_Type_non_treated	Stk16
Galnt1	0.21302	0.122004	0.07	0.055	1	Wild_Type_non_treated	Galnt1
Mapk9	0.213066	0.114447	0.083	0.061	1	Wild_Type_non_treated	Mapk9
Icmt	0.213461	0.169438	0.243	0.209	1	Wild_Type_non_treated	Icmt
N4bp2	0.214197	0.112657	0.121	0.095	1	Wild_Type_non_treated	N4bp2
Rnps1	0.214259	0.13067	0.165	0.136	1	Wild_Type_non_treated	Rnps1
Csde1	0.21484	0.115401	0.316	0.284	1	Wild_Type_non_treated	Csde1
Gps2	0.214912	0.11184	0.1	0.077	1	Wild_Type_non_treated	Gps2
Gnaq	0.215322	0.123762	0.062	0.043	1	Wild_Type_non_treated	Gnaq
Ap3d1	0.216585	0.155939	0.081	0.062	1	Wild_Type_non_treated	Ap3d1
Dcaf11	0.217018	0.11402	0.082	0.062	1	Wild_Type_non_treated	Dcaf11
Pwwp2a	0.217635	0.144652	0.098	0.079	1	Wild_Type_non_treated	Pwwp2a
Bcl10	0.21802	0.125521	0.058	0.039	1	Wild_Type_non_treated	Bcl10
Kcnab2	0.218344	0.113079	0.063	0.048	1	Wild_Type_non_treated	Kcnab2
Dstyk	0.218352	0.122349	0.067	0.048	1	Wild_Type_non_treated	Dstyk
Pa2g4	0.218412	0.0627789	0.093	0.071	1	Wild_Type_non_treated	Pa2g4
Zfp329	0.218535	0.0569829	0.232	0.207	1	Wild_Type_non_treated	Zfp329
Kansl1l	0.218654	0.120178	0.098	0.079	1	Wild_Type_non_treated	Kansl1l
Fam117b	0.21931	0.121919	0.055	0.039	1	Wild_Type_non_treated	Fam117b
Isca2	0.219503	0.0462329	0.089	0.071	1	Wild_Type_non_treated	Isca2
Vrk3	0.219755	0.0883692	0.067	0.048	1	Wild_Type_non_treated	Vrk3
1810026B05Rik	0.219914	0.100351	0.207	0.173	1	Wild_Type_non_treated	1810026B05Rik
Igf2bp3	0.220222	0.0987017	0.065	0.045	1	Wild_Type_non_treated	Igf2bp3
Med1	0.220245	0.102795	0.079	0.057	1	Wild_Type_non_treated	Med1
Setd1b	0.22029	0.11092	0.076	0.055	1	Wild_Type_non_treated	Setd1b
Ttc19	0.220662	0.0566437	0.254	0.229	1	Wild_Type_non_treated	Ttc19
Dkc1	0.221069	0.024028	0.072	0.059	1	Wild_Type_non_treated	Dkc1
Sv2b	0.221201	0.084535	0.294	0.262	1	Wild_Type_non_treated	Sv2b
Ube2d2a	0.221249	0.00209479	0.168	0.159	1	Wild_Type_non_treated	Ube2d2a
Pick1	0.222314	0.0542829	0.059	0.041	1	Wild_Type_non_treated	Pick1
Trip4	0.223035	0.117956	0.056	0.039	1	Wild_Type_non_treated	Trip4
BC065403	0.223084	0.132438	0.092	0.071	1	Wild_Type_non_treated	BC065403
4632404H12Rik	0.223402	0.119384	0.053	0.036	1	Wild_Type_non_treated	4632404H12Rik
Fam204a	0.223958	0.00404984	0.154	0.177	1	Wild_Type_non_treated	Fam204a
Zfp536	0.224124	0.151086	0.146	0.125	1	Wild_Type_non_treated	Zfp536
Braf	0.22439	0.151126	0.154	0.127	1	Wild_Type_non_treated	Braf
Ppp2r1a	0.224467	0.126882	0.078	0.057	1	Wild_Type_non_treated	Ppp2r1a
Ogdh	0.225036	0.0568254	0.166	0.138	1	Wild_Type_non_treated	Ogdh
Epb41l4aos	0.22526	0.0924168	0.078	0.057	1	Wild_Type_non_treated	Epb41l4aos
Gng13	0.225495	0.161452	0.112	0.086	1	Wild_Type_non_treated	Gng13
Nae1	0.22558	0.126993	0.17	0.141	1	Wild_Type_non_treated	Nae1
A130014A01Rik	0.225909	0.0967984	0.069	0.05	1	Wild_Type_non_treated	A130014A01Rik
Zbtb20	0.226378	0.141145	0.226	0.195	1	Wild_Type_non_treated	Zbtb20
Mast2	0.226828	0.157765	0.106	0.082	1	Wild_Type_non_treated	Mast2
Cxxc4	0.227558	0.0610136	0.199	0.179	1	Wild_Type_non_treated	Cxxc4
Syncrip	0.227862	0.118231	0.187	0.173	1	Wild_Type_non_treated	Syncrip
Dnajc30	0.228856	0.128491	0.06	0.043	1	Wild_Type_non_treated	Dnajc30
Zc3h7a	0.229262	0.114936	0.115	0.089	1	Wild_Type_non_treated	Zc3h7a
Gls	0.229788	0.0520388	0.383	0.384	1	Wild_Type_non_treated	Gls
Tmlhe	0.229889	0.0875714	0.075	0.054	1	Wild_Type_non_treated	Tmlhe
Ssr3	0.230167	0.0938768	0.098	0.08	1	Wild_Type_non_treated	Ssr3
Fam210a	0.230282	0.155795	0.057	0.039	1	Wild_Type_non_treated	Fam210a
Cdc7	0.230529	0.113674	0.062	0.043	1	Wild_Type_non_treated	Cdc7
Ccdc47	0.2306	0.0392367	0.215	0.188	1	Wild_Type_non_treated	Ccdc47
Abce1	0.232833	0.144423	0.083	0.062	1	Wild_Type_non_treated	Abce1
Ice2	0.232861	0.0986846	0.053	0.036	1	Wild_Type_non_treated	Ice2
Fam50a	0.233079	0.0600463	0.067	0.07	1	Wild_Type_non_treated	Fam50a
Med15	0.233341	0.161396	0.064	0.045	1	Wild_Type_non_treated	Med15
Ppip5k1	0.233445	0.106998	0.154	0.125	1	Wild_Type_non_treated	Ppip5k1
Lekr1	0.234184	0.142473	0.076	0.055	1	Wild_Type_non_treated	Lekr1
Srcap	0.235109	0.107962	0.116	0.091	1	Wild_Type_non_treated	Srcap
Trim2	0.235357	0.150609	0.216	0.184	1	Wild_Type_non_treated	Trim2
Actr1a	0.235424	0.107115	0.066	0.046	1	Wild_Type_non_treated	Actr1a
Ivd	0.23651	0.11073	0.061	0.043	1	Wild_Type_non_treated	Ivd
Fbxw7	0.237444	0.151874	0.068	0.048	1	Wild_Type_non_treated	Fbxw7
Gpsm1	0.237636	0.158489	0.134	0.114	1	Wild_Type_non_treated	Gpsm1
Morc3	0.237707	0.152281	0.089	0.071	1	Wild_Type_non_treated	Morc3
Osbpl9	0.238276	0.107829	0.063	0.045	1	Wild_Type_non_treated	Osbpl9
Ppp2r2a	0.239147	0.0506882	0.052	0.036	1	Wild_Type_non_treated	Ppp2r2a
Clns1a	0.239838	0.0824378	0.058	0.041	1	Wild_Type_non_treated	Clns1a
U2af1	0.240368	0.101934	0.255	0.223	1	Wild_Type_non_treated	U2af1
Trip11	0.240484	0.103167	0.155	0.134	1	Wild_Type_non_treated	Trip11
Stxbp1	0.240568	0.0269562	0.421	0.43	1	Wild_Type_non_treated	Stxbp1
Psap	0.240574	0.0517309	0.122	0.13	1	Wild_Type_non_treated	Psap
Ppp1r9a	0.240606	0.149883	0.127	0.1	1	Wild_Type_non_treated	Ppp1r9a
Irf2bp1	0.24075	0.130032	0.091	0.073	1	Wild_Type_non_treated	Irf2bp1
Tmx3	0.240986	0.130852	0.062	0.045	1	Wild_Type_non_treated	Tmx3
Tmem167	0.241254	0.142702	0.214	0.188	1	Wild_Type_non_treated	Tmem167
Stk11	0.24129	0.133013	0.124	0.102	1	Wild_Type_non_treated	Stk11
Wdr82	0.24132	0.11642	0.065	0.046	1	Wild_Type_non_treated	Wdr82
Ryk	0.241369	0.108545	0.084	0.062	1	Wild_Type_non_treated	Ryk
Hnrnpll	0.242396	0.0670885	0.065	0.046	1	Wild_Type_non_treated	Hnrnpll
Arl8a	0.242581	0.0786205	0.054	0.039	1	Wild_Type_non_treated	Arl8a
Ncam1	0.242686	0.103121	0.415	0.405	1	Wild_Type_non_treated	Ncam1
Rtn3	0.243177	0.109206	0.234	0.221	1	Wild_Type_non_treated	Rtn3
Synrg	0.243289	0.122878	0.156	0.129	1	Wild_Type_non_treated	Synrg
Ccser2	0.244124	0.0925362	0.062	0.045	1	Wild_Type_non_treated	Ccser2
Med25	0.244138	0.0291911	0.087	0.075	1	Wild_Type_non_treated	Med25
Peg3	0.244261	0.069243	0.248	0.25	1	Wild_Type_non_treated	Peg3
Usp14	0.244462	0.122458	0.078	0.059	1	Wild_Type_non_treated	Usp14
Ift88	0.245158	0.095838	0.068	0.048	1	Wild_Type_non_treated	Ift88
Zfp740	0.245164	0.116871	0.088	0.066	1	Wild_Type_non_treated	Zfp740
Adcy1	0.246291	0.117835	0.181	0.179	1	Wild_Type_non_treated	Adcy1
Timm21	0.246754	0.107656	0.061	0.043	1	Wild_Type_non_treated	Timm21
Cnot4	0.247293	0.11581	0.159	0.13	1	Wild_Type_non_treated	Cnot4
Psmd14	0.247433	0.112414	0.098	0.077	1	Wild_Type_non_treated	Psmd14
Peli2	0.247486	0.102527	0.053	0.045	1	Wild_Type_non_treated	Peli2
Clip1	0.247497	0.14906	0.119	0.095	1	Wild_Type_non_treated	Clip1
Gde1	0.247999	0.0583569	0.134	0.141	1	Wild_Type_non_treated	Gde1
6030458C11Rik	0.248186	0.105833	0.069	0.05	1	Wild_Type_non_treated	6030458C11Rik
Dnajc6	0.248268	0.0984164	0.063	0.045	1	Wild_Type_non_treated	Dnajc6
Tchp	0.248475	0.116625	0.07	0.052	1	Wild_Type_non_treated	Tchp
Naa15	0.248501	0.155923	0.149	0.123	1	Wild_Type_non_treated	Naa15
Ppp1cc	0.248512	0.0352587	0.311	0.286	1	Wild_Type_non_treated	Ppp1cc
Srrm2	0.249368	0.0703132	0.569	0.534	1	Wild_Type_non_treated	Srrm2
Chka	0.249961	0.085911	0.085	0.064	1	Wild_Type_non_treated	Chka
Lcmt1	0.249978	0.128874	0.061	0.043	1	Wild_Type_non_treated	Lcmt1
2700097O09Rik	0.251704	0.0303958	0.067	0.055	1	Wild_Type_non_treated	2700097O09Rik
Cdc34	0.251722	0.072117	0.076	0.057	1	Wild_Type_non_treated	Cdc34
Bet1	0.252953	0.110775	0.072	0.054	1	Wild_Type_non_treated	Bet1
Vps36	0.253393	0.121646	0.109	0.089	1	Wild_Type_non_treated	Vps36
Fam49b	0.254974	0.124415	0.061	0.045	1	Wild_Type_non_treated	Fam49b
N4bp1	0.255067	0.145693	0.062	0.045	1	Wild_Type_non_treated	N4bp1
Klhl9	0.255738	0.0859371	0.148	0.123	1	Wild_Type_non_treated	Klhl9
Hnrnpul1	0.255739	0.108429	0.111	0.089	1	Wild_Type_non_treated	Hnrnpul1
Atp8a1	0.256083	0.0918821	0.069	0.055	1	Wild_Type_non_treated	Atp8a1
Fsbp	0.257041	0.115834	0.052	0.036	1	Wild_Type_non_treated	Fsbp
Zfp326	0.257071	0.0970576	0.111	0.088	1	Wild_Type_non_treated	Zfp326
Nek4	0.25728	0.130424	0.062	0.045	1	Wild_Type_non_treated	Nek4
Rps26	0.257706	0.0736482	0.331	0.298	1	Wild_Type_non_treated	Rps26
Xpo6	0.257833	0.139311	0.065	0.046	1	Wild_Type_non_treated	Xpo6
Ttc8	0.258439	0.145999	0.224	0.195	1	Wild_Type_non_treated	Ttc8
Wdr60	0.258584	0.10743	0.217	0.202	1	Wild_Type_non_treated	Wdr60
Tnpo1	0.25907	0.0826774	0.359	0.325	1	Wild_Type_non_treated	Tnpo1
Kif21b	0.259187	0.142548	0.176	0.146	1	Wild_Type_non_treated	Kif21b
Tsga10	0.26018	0.0850836	0.061	0.043	1	Wild_Type_non_treated	Tsga10
Negr1	0.26059	0.13898	0.176	0.148	1	Wild_Type_non_treated	Negr1
Czib	0.261159	0.0667306	0.054	0.039	1	Wild_Type_non_treated	Czib
Clock	0.261164	0.0832227	0.181	0.152	1	Wild_Type_non_treated	Clock
R3hdm4	0.261495	0.0656019	0.116	0.093	1	Wild_Type_non_treated	R3hdm4
Golga7	0.261499	0.10123	0.079	0.059	1	Wild_Type_non_treated	Golga7
Srp68	0.264199	0.108258	0.053	0.038	1	Wild_Type_non_treated	Srp68
Wdr26	0.264916	0.147198	0.115	0.098	1	Wild_Type_non_treated	Wdr26
Ift122	0.265485	0.123636	0.094	0.077	1	Wild_Type_non_treated	Ift122
Ist1	0.265859	0.106591	0.111	0.088	1	Wild_Type_non_treated	Ist1
Prxl2c	0.265949	0.106331	0.071	0.052	1	Wild_Type_non_treated	Prxl2c
Gm5165	0.266496	0.102492	0.073	0.055	1	Wild_Type_non_treated	Gm5165
Rabgap1	0.266715	0.120238	0.115	0.091	1	Wild_Type_non_treated	Rabgap1
Kdm2a	0.266921	0.117685	0.154	0.139	1	Wild_Type_non_treated	Kdm2a
Nsf	0.267395	0.0347646	0.325	0.298	1	Wild_Type_non_treated	Nsf
Caprin1	0.267877	0.0853475	0.135	0.125	1	Wild_Type_non_treated	Caprin1
Rassf8	0.26896	0.106807	0.074	0.055	1	Wild_Type_non_treated	Rassf8
Sept7	0.269692	0.0189777	0.169	0.188	1	Wild_Type_non_treated	Sept7
Mark2	0.272545	0.0237333	0.091	0.073	1	Wild_Type_non_treated	Mark2
Gtf3c2	0.272888	0.126189	0.098	0.077	1	Wild_Type_non_treated	Gtf3c2
Tmco3	0.273678	0.0913355	0.065	0.048	1	Wild_Type_non_treated	Tmco3
Snap91	0.273784	0.0952176	0.232	0.202	1	Wild_Type_non_treated	Snap91
4930453N24Rik	0.273903	0.0876008	0.086	0.066	1	Wild_Type_non_treated	4930453N24Rik
4833439L19Rik	0.27488	0.0933411	0.093	0.075	1	Wild_Type_non_treated	4833439L19Rik
Pcbp2	0.2754	0.0574663	0.566	0.561	1	Wild_Type_non_treated	Pcbp2
Zfp952	0.275595	0.0620485	0.055	0.057	1	Wild_Type_non_treated	Zfp952
Golgb1	0.275613	0.16969	0.26	0.232	1	Wild_Type_non_treated	Golgb1
Crebzf	0.277111	0.0493523	0.247	0.221	1	Wild_Type_non_treated	Crebzf
Mrpl55	0.277142	0.0256793	0.087	0.07	1	Wild_Type_non_treated	Mrpl55
2810029C07Rik	0.27734	0.116368	0.071	0.052	1	Wild_Type_non_treated	2810029C07Rik
Bloc1s4	0.27799	0.0395885	0.052	0.038	1	Wild_Type_non_treated	Bloc1s4
Rev1	0.278219	0.136859	0.065	0.046	1	Wild_Type_non_treated	Rev1
Cnot1	0.278533	0.091555	0.131	0.118	1	Wild_Type_non_treated	Cnot1
Man1a2	0.278758	0.153263	0.105	0.082	1	Wild_Type_non_treated	Man1a2
Hacd3	0.279554	0.122151	0.089	0.068	1	Wild_Type_non_treated	Hacd3
Otud4	0.279632	0.14457	0.103	0.08	1	Wild_Type_non_treated	Otud4
Msl2	0.279778	0.124473	0.104	0.088	1	Wild_Type_non_treated	Msl2
Rpl22l1	0.280608	0.0313698	0.26	0.234	1	Wild_Type_non_treated	Rpl22l1
Stx5a	0.280654	0.113747	0.083	0.062	1	Wild_Type_non_treated	Stx5a
Sgtb	0.280758	0.0741418	0.062	0.045	1	Wild_Type_non_treated	Sgtb
Smap1	0.280778	0.109849	0.167	0.141	1	Wild_Type_non_treated	Smap1
Wdr76	0.280906	0.121678	0.051	0.036	1	Wild_Type_non_treated	Wdr76
Cdc5l	0.28124	0.0453045	0.135	0.118	1	Wild_Type_non_treated	Cdc5l
Map3k4	0.281667	0.164369	0.085	0.068	1	Wild_Type_non_treated	Map3k4
Mff	0.281698	0.0957902	0.159	0.136	1	Wild_Type_non_treated	Mff
Ppp1r10	0.281757	0.0951748	0.193	0.168	1	Wild_Type_non_treated	Ppp1r10
March8	0.282105	0.130293	0.06	0.043	1	Wild_Type_non_treated	March8
Cacng7	0.282338	0.0879745	0.056	0.039	1	Wild_Type_non_treated	Cacng7
2510009E07Rik	0.283254	0.0892638	0.066	0.048	1	Wild_Type_non_treated	2510009E07Rik
Cpsf7	0.283323	0.121625	0.121	0.096	1	Wild_Type_non_treated	Cpsf7
Ufsp2	0.28338	0.0880008	0.173	0.146	1	Wild_Type_non_treated	Ufsp2
Ccdc186	0.284171	0.14736	0.154	0.129	1	Wild_Type_non_treated	Ccdc186
Llgl2	0.284197	0.142326	0.102	0.086	1	Wild_Type_non_treated	Llgl2
Txndc16	0.284471	0.103512	0.062	0.046	1	Wild_Type_non_treated	Txndc16
Prrc2a	0.284622	0.114259	0.107	0.091	1	Wild_Type_non_treated	Prrc2a
Lemd3	0.286875	0.133485	0.054	0.038	1	Wild_Type_non_treated	Lemd3
Enkd1	0.286876	0.10352	0.067	0.048	1	Wild_Type_non_treated	Enkd1
Nfasc	0.287894	0.100935	0.127	0.116	1	Wild_Type_non_treated	Nfasc
Psmg2	0.287896	0.120206	0.111	0.089	1	Wild_Type_non_treated	Psmg2
Krt10	0.287967	0.0752335	0.062	0.045	1	Wild_Type_non_treated	Krt10
Lrif1	0.288547	0.0153252	0.111	0.116	1	Wild_Type_non_treated	Lrif1
Morf4l2	0.28871	0.0921559	0.102	0.084	1	Wild_Type_non_treated	Morf4l2
Pitpnm2	0.288908	0.0860662	0.052	0.038	1	Wild_Type_non_treated	Pitpnm2
Hist3h2ba	0.289258	0.032439	0.126	0.111	1	Wild_Type_non_treated	Hist3h2ba
Col4a3bp	0.290573	0.120214	0.143	0.12	1	Wild_Type_non_treated	Col4a3bp
Fbxl3	0.290803	0.108186	0.138	0.114	1	Wild_Type_non_treated	Fbxl3
Fnta	0.290821	0.101126	0.102	0.08	1	Wild_Type_non_treated	Fnta
Tnrc6c	0.291184	0.0592174	0.278	0.28	1	Wild_Type_non_treated	Tnrc6c
Hist1h1c	0.29154	0.117619	0.25	0.22	1	Wild_Type_non_treated	Hist1h1c
Fbxl20	0.291557	0.114698	0.071	0.052	1	Wild_Type_non_treated	Fbxl20
Gnl1	0.291635	0.016227	0.057	0.043	1	Wild_Type_non_treated	Gnl1
Faf1	0.291792	0.114889	0.092	0.071	1	Wild_Type_non_treated	Faf1
Nop10	0.291878	0.0785026	0.094	0.073	1	Wild_Type_non_treated	Nop10
Mrps18b	0.292305	0.0965915	0.056	0.041	1	Wild_Type_non_treated	Mrps18b
Hps4	0.292696	0.127764	0.056	0.039	1	Wild_Type_non_treated	Hps4
Enpp5	0.292865	0.156204	0.092	0.071	1	Wild_Type_non_treated	Enpp5
Gigyf2	0.293901	0.0432948	0.212	0.195	1	Wild_Type_non_treated	Gigyf2
Mfap3l	0.293952	0.0633777	0.051	0.038	1	Wild_Type_non_treated	Mfap3l
Pcdh15	0.294137	0.00698517	0.328	0.304	1	Wild_Type_non_treated	Pcdh15
Kif3b	0.29441	0.145246	0.13	0.109	1	Wild_Type_non_treated	Kif3b
Sphkap	0.295142	0.0678423	0.064	0.046	1	Wild_Type_non_treated	Sphkap
Tab2	0.296799	0.107642	0.073	0.057	1	Wild_Type_non_treated	Tab2
Phf20l1	0.297148	0.00307255	0.196	0.193	1	Wild_Type_non_treated	Phf20l1
Ppfia1	0.298455	0.146697	0.074	0.061	1	Wild_Type_non_treated	Ppfia1
Elfn1	0.298727	0.154334	0.103	0.082	1	Wild_Type_non_treated	Elfn1
Ywhaz	0.298825	0.116781	0.2	0.175	1	Wild_Type_non_treated	Ywhaz
Sirt4	0.299051	0.0831672	0.106	0.084	1	Wild_Type_non_treated	Sirt4
6430590A07Rik	0.299429	0.0243691	0.165	0.154	1	Wild_Type_non_treated	6430590A07Rik
2410131K14Rik	0.300073	0.147454	0.057	0.041	1	Wild_Type_non_treated	2410131K14Rik
Lcorl	0.302123	0.0616667	0.115	0.096	1	Wild_Type_non_treated	Lcorl
Dennd6b	0.302141	0.111525	0.051	0.036	1	Wild_Type_non_treated	Dennd6b
Nup98	0.302156	0.136389	0.106	0.084	1	Wild_Type_non_treated	Nup98
Tbc1d23	0.302247	0.10802	0.09	0.073	1	Wild_Type_non_treated	Tbc1d23
Rpp30	0.302502	0.0770574	0.058	0.043	1	Wild_Type_non_treated	Rpp30
Gm10097	0.302862	0.0608786	0.12	0.1	1	Wild_Type_non_treated	Gm10097
1700030J22Rik	0.303223	0.0994842	0.056	0.039	1	Wild_Type_non_treated	1700030J22Rik
Oard1	0.303345	0.0885723	0.111	0.104	1	Wild_Type_non_treated	Oard1
Mfn1	0.303529	0.0314391	0.065	0.05	1	Wild_Type_non_treated	Mfn1
Gnl3	0.303755	0.0976099	0.089	0.071	1	Wild_Type_non_treated	Gnl3
Ptpn21	0.303955	0.0865316	0.091	0.071	1	Wild_Type_non_treated	Ptpn21
Slco4a1	0.304346	0.131762	0.137	0.112	1	Wild_Type_non_treated	Slco4a1
Rfx1	0.304372	0.117577	0.064	0.046	1	Wild_Type_non_treated	Rfx1
Psmd11	0.304541	0.0792314	0.139	0.116	1	Wild_Type_non_treated	Psmd11
Larp4	0.304557	0.126031	0.175	0.155	1	Wild_Type_non_treated	Larp4
Dhps	0.305257	0.11553	0.112	0.091	1	Wild_Type_non_treated	Dhps
Rpgr	0.305428	0.108309	0.176	0.155	1	Wild_Type_non_treated	Rpgr
Tsn	0.306448	0.0617782	0.208	0.214	1	Wild_Type_non_treated	Tsn
Crb1	0.306736	0.106245	0.287	0.261	1	Wild_Type_non_treated	Crb1
Slc25a44	0.307273	0.099551	0.052	0.043	1	Wild_Type_non_treated	Slc25a44
Supt7l	0.307487	0.0772955	0.053	0.038	1	Wild_Type_non_treated	Supt7l
Plekhm3	0.308009	0.131332	0.097	0.075	1	Wild_Type_non_treated	Plekhm3
Itch	0.308957	0.123979	0.174	0.152	1	Wild_Type_non_treated	Itch
Srprb	0.308995	0.0460713	0.054	0.039	1	Wild_Type_non_treated	Srprb
Virma	0.310676	0.0766253	0.073	0.057	1	Wild_Type_non_treated	Virma
Ppm1b	0.310699	0.102097	0.245	0.214	1	Wild_Type_non_treated	Ppm1b
Snrpb	0.31071	0.0510505	0.291	0.264	1	Wild_Type_non_treated	Snrpb
Supt20	0.310854	0.0790765	0.112	0.091	1	Wild_Type_non_treated	Supt20
Prpf38b	0.311221	0.134289	0.143	0.121	1	Wild_Type_non_treated	Prpf38b
Gripap1	0.311391	0.0317074	0.188	0.171	1	Wild_Type_non_treated	Gripap1
Metap1d	0.312302	0.0791438	0.067	0.052	1	Wild_Type_non_treated	Metap1d
Zfp397	0.312354	0.122409	0.15	0.141	1	Wild_Type_non_treated	Zfp397
Ptpra	0.312372	0.0850365	0.095	0.075	1	Wild_Type_non_treated	Ptpra
Slc38a1	0.312377	0.0758141	0.067	0.052	1	Wild_Type_non_treated	Slc38a1
Hs3st3b1	0.31285	0.138881	0.162	0.138	1	Wild_Type_non_treated	Hs3st3b1
Sclt1	0.312855	0.137777	0.112	0.089	1	Wild_Type_non_treated	Sclt1
Thoc7	0.313357	0.0708587	0.172	0.168	1	Wild_Type_non_treated	Thoc7
Clk1	0.31382	0.117225	0.391	0.359	1	Wild_Type_non_treated	Clk1
Phf14	0.31393	0.0180044	0.226	0.211	1	Wild_Type_non_treated	Phf14
Utp14a	0.31443	0.101052	0.057	0.041	1	Wild_Type_non_treated	Utp14a
Mrps14	0.315243	0.0915689	0.196	0.17	1	Wild_Type_non_treated	Mrps14
Zrsr2	0.316058	0.0979107	0.095	0.075	1	Wild_Type_non_treated	Zrsr2
Fktn	0.317372	0.129569	0.051	0.038	1	Wild_Type_non_treated	Fktn
Maz	0.317536	0.0605805	0.079	0.066	1	Wild_Type_non_treated	Maz
Pip4k2c	0.31787	0.1247	0.152	0.129	1	Wild_Type_non_treated	Pip4k2c
Fem1b	0.318499	0.0878406	0.057	0.041	1	Wild_Type_non_treated	Fem1b
Heatr6	0.319522	0.0877323	0.068	0.05	1	Wild_Type_non_treated	Heatr6
Trim24	0.320013	0.0910383	0.058	0.052	1	Wild_Type_non_treated	Trim24
Mrs2	0.320289	0.100459	0.052	0.038	1	Wild_Type_non_treated	Mrs2
Sdhaf1	0.320947	0.0226657	0.169	0.157	1	Wild_Type_non_treated	Sdhaf1
Tdg	0.321583	0.142251	0.075	0.057	1	Wild_Type_non_treated	Tdg
Mplkip	0.321891	0.110012	0.1	0.08	1	Wild_Type_non_treated	Mplkip
Slc25a27	0.322643	0.109292	0.094	0.073	1	Wild_Type_non_treated	Slc25a27
Dnajb4	0.32289	0.0849729	0.083	0.064	1	Wild_Type_non_treated	Dnajb4
Rpl31	0.323609	0.0665185	0.25	0.221	1	Wild_Type_non_treated	Rpl31
Ap3s1	0.323632	0.0972331	0.073	0.055	1	Wild_Type_non_treated	Ap3s1
Epas1	0.324073	0.0231353	0.083	0.095	1	Wild_Type_non_treated	Epas1
Ssr1	0.324146	0.114746	0.108	0.096	1	Wild_Type_non_treated	Ssr1
Abcc5	0.324361	0.137081	0.085	0.066	1	Wild_Type_non_treated	Abcc5
Kat6a	0.324364	0.109355	0.128	0.107	1	Wild_Type_non_treated	Kat6a
Bmpr1a	0.324532	0.129769	0.152	0.129	1	Wild_Type_non_treated	Bmpr1a
Neurod4	0.325317	0.104831	0.058	0.041	1	Wild_Type_non_treated	Neurod4
Chd9	0.325511	0.12473	0.284	0.255	1	Wild_Type_non_treated	Chd9
Ppargc1b	0.326276	0.117118	0.106	0.086	1	Wild_Type_non_treated	Ppargc1b
Vps37b	0.3264	0.079578	0.078	0.059	1	Wild_Type_non_treated	Vps37b
Zer1	0.326866	0.0651229	0.099	0.082	1	Wild_Type_non_treated	Zer1
Ilrun	0.327754	0.0719303	0.074	0.057	1	Wild_Type_non_treated	Ilrun
Copa	0.328613	0.105285	0.122	0.109	1	Wild_Type_non_treated	Copa
Fance	0.328923	0.0885848	0.153	0.129	1	Wild_Type_non_treated	Fance
Zfp260	0.328928	0.0645038	0.087	0.07	1	Wild_Type_non_treated	Zfp260
Kansl2	0.329765	0.100028	0.068	0.059	1	Wild_Type_non_treated	Kansl2
Ccdc115	0.329898	0.0877322	0.132	0.129	1	Wild_Type_non_treated	Ccdc115
Fam193a	0.329931	0.10024	0.16	0.139	1	Wild_Type_non_treated	Fam193a
Dcaf7	0.330789	0.118894	0.078	0.062	1	Wild_Type_non_treated	Dcaf7
Sf1	0.33129	0.103434	0.122	0.1	1	Wild_Type_non_treated	Sf1
Fam184a	0.332011	0.117229	0.092	0.079	1	Wild_Type_non_treated	Fam184a
Nol4l	0.332276	0.0686701	0.061	0.045	1	Wild_Type_non_treated	Nol4l
Ppp2r5e	0.332537	0.112199	0.144	0.121	1	Wild_Type_non_treated	Ppp2r5e
Rrnad1	0.33262	0.0977861	0.068	0.057	1	Wild_Type_non_treated	Rrnad1
Hbs1l	0.333734	0.127482	0.057	0.041	1	Wild_Type_non_treated	Hbs1l
Tnfaip3	0.334191	0.0957922	0.204	0.179	1	Wild_Type_non_treated	Tnfaip3
Yme1l1	0.334676	0.129125	0.143	0.12	1	Wild_Type_non_treated	Yme1l1
Taf1d	0.335277	0.0983621	0.133	0.112	1	Wild_Type_non_treated	Taf1d
Fnip2	0.335323	0.0735758	0.076	0.059	1	Wild_Type_non_treated	Fnip2
Tapt1	0.335709	0.123671	0.108	0.088	1	Wild_Type_non_treated	Tapt1
Kdm5a	0.335913	0.0808643	0.115	0.12	1	Wild_Type_non_treated	Kdm5a
Tmem106c	0.335998	0.0908831	0.095	0.082	1	Wild_Type_non_treated	Tmem106c
Bex3	0.336779	0.136027	0.094	0.075	1	Wild_Type_non_treated	Bex3
Eif3a	0.337092	0.142875	0.152	0.13	1	Wild_Type_non_treated	Eif3a
Bdp1	0.337372	0.0779926	0.121	0.098	1	Wild_Type_non_treated	Bdp1
Lsm7	0.338496	0.136889	0.147	0.13	1	Wild_Type_non_treated	Lsm7
Shprh	0.339614	0.00697794	0.103	0.096	1	Wild_Type_non_treated	Shprh
Cisd2	0.340415	0.0530767	0.218	0.221	1	Wild_Type_non_treated	Cisd2
Emc4	0.340698	0.0318435	0.125	0.111	1	Wild_Type_non_treated	Emc4
Dennd6a	0.34126	0.0783218	0.059	0.043	1	Wild_Type_non_treated	Dennd6a
Set	0.341573	0.0365775	0.322	0.329	1	Wild_Type_non_treated	Set
Srrm4	0.341582	0.0528107	0.116	0.129	1	Wild_Type_non_treated	Srrm4
Dnajb14	0.341629	0.0514069	0.131	0.138	1	Wild_Type_non_treated	Dnajb14
Cdip1	0.342029	0.0775024	0.069	0.052	1	Wild_Type_non_treated	Cdip1
Lsm8	0.342579	0.0692469	0.095	0.08	1	Wild_Type_non_treated	Lsm8
Rngtt	0.342896	0.0477744	0.062	0.05	1	Wild_Type_non_treated	Rngtt
Snhg14	0.343534	0.0572049	0.065	0.05	1	Wild_Type_non_treated	Snhg14
Ttc7b	0.343611	0.108794	0.073	0.055	1	Wild_Type_non_treated	Ttc7b
Mynn	0.343715	0.130783	0.058	0.043	1	Wild_Type_non_treated	Mynn
Ube2v2	0.344202	0.101053	0.156	0.132	1	Wild_Type_non_treated	Ube2v2
Akap8	0.344622	0.146029	0.142	0.118	1	Wild_Type_non_treated	Akap8
Ube2k	0.345105	0.0812367	0.183	0.159	1	Wild_Type_non_treated	Ube2k
Hbp1	0.345682	0.0378938	0.057	0.043	1	Wild_Type_non_treated	Hbp1
1600020E01Rik	0.346182	0.0771787	0.064	0.048	1	Wild_Type_non_treated	1600020E01Rik
Fastk	0.347086	0.102024	0.068	0.057	1	Wild_Type_non_treated	Fastk
Eif4g2	0.347423	0.0852346	0.467	0.436	1	Wild_Type_non_treated	Eif4g2
Asf1a	0.347441	0.100608	0.064	0.05	1	Wild_Type_non_treated	Asf1a
Ddx6	0.347498	0.0917067	0.256	0.236	1	Wild_Type_non_treated	Ddx6
Sephs2	0.34822	0.0128539	0.071	0.061	1	Wild_Type_non_treated	Sephs2
Rad23b	0.348305	0.0933417	0.117	0.096	1	Wild_Type_non_treated	Rad23b
Ube2j1	0.348471	0.0249477	0.102	0.098	1	Wild_Type_non_treated	Ube2j1
Rab9	0.348914	0.0722255	0.068	0.052	1	Wild_Type_non_treated	Rab9
Arih1	0.349086	0.0633267	0.141	0.12	1	Wild_Type_non_treated	Arih1
Dlg4	0.350045	0.111786	0.36	0.334	1	Wild_Type_non_treated	Dlg4
Smim26	0.350257	0.0888755	0.099	0.08	1	Wild_Type_non_treated	Smim26
Rgs9	0.350335	0.0479817	0.554	0.525	1	Wild_Type_non_treated	Rgs9
Amd1	0.350346	0.0803536	0.132	0.112	1	Wild_Type_non_treated	Amd1
Cdk19	0.350783	0.0976932	0.148	0.136	1	Wild_Type_non_treated	Cdk19
Myo5a	0.351067	0.0861636	0.055	0.039	1	Wild_Type_non_treated	Myo5a
Uhmk1	0.351083	0.0900046	0.18	0.166	1	Wild_Type_non_treated	Uhmk1
2010320M18Rik	0.351398	0.0093609	0.057	0.048	1	Wild_Type_non_treated	2010320M18Rik
Ipo7	0.351576	0.0972795	0.084	0.066	1	Wild_Type_non_treated	Ipo7
Ext1	0.351733	0.0665877	0.084	0.08	1	Wild_Type_non_treated	Ext1
Kdm1a	0.352147	0.0899435	0.11	0.089	1	Wild_Type_non_treated	Kdm1a
Ythdf2	0.352199	0.0758678	0.056	0.05	1	Wild_Type_non_treated	Ythdf2
Ckmt1	0.352432	0.0862819	0.165	0.143	1	Wild_Type_non_treated	Ckmt1
Aff4	0.352562	0.0908733	0.174	0.15	1	Wild_Type_non_treated	Aff4
Ireb2	0.353259	0.105781	0.078	0.062	1	Wild_Type_non_treated	Ireb2
Clcn3	0.353393	0.0463834	0.369	0.345	1	Wild_Type_non_treated	Clcn3
Larp7	0.354047	0.0491823	0.058	0.045	1	Wild_Type_non_treated	Larp7
Mllt6	0.35408	0.128687	0.154	0.132	1	Wild_Type_non_treated	Mllt6
Esrrb	0.354259	0.0237058	0.224	0.198	1	Wild_Type_non_treated	Esrrb
Mrps24	0.35427	0.0773062	0.111	0.091	1	Wild_Type_non_treated	Mrps24
Phf12	0.354702	0.12091	0.111	0.095	1	Wild_Type_non_treated	Phf12
Xkr6	0.354791	0.011973	0.084	0.098	1	Wild_Type_non_treated	Xkr6
Ppfia2	0.354941	0.103255	0.163	0.138	1	Wild_Type_non_treated	Ppfia2
Usp15	0.355159	0.0559093	0.158	0.134	1	Wild_Type_non_treated	Usp15
Epn1	0.355301	0.115617	0.104	0.084	1	Wild_Type_non_treated	Epn1
March6	0.355766	0.112825	0.057	0.041	1	Wild_Type_non_treated	March6
Lyar	0.355887	0.0671553	0.445	0.441	1	Wild_Type_non_treated	Lyar
Ddx50	0.356196	0.111886	0.176	0.155	1	Wild_Type_non_treated	Ddx50
Zfp398	0.357475	0.10475	0.104	0.084	1	Wild_Type_non_treated	Zfp398
Rabgap1l	0.357562	0.175191	0.078	0.062	1	Wild_Type_non_treated	Rabgap1l
Chtop	0.357692	0.0869478	0.176	0.154	1	Wild_Type_non_treated	Chtop
Prpf40a	0.357734	0.110117	0.157	0.132	1	Wild_Type_non_treated	Prpf40a
Anp32b	0.357914	0.0933844	0.144	0.123	1	Wild_Type_non_treated	Anp32b
Selenoi	0.357942	0.096775	0.061	0.045	1	Wild_Type_non_treated	Selenoi
Mterf4	0.358754	0.131159	0.059	0.045	1	Wild_Type_non_treated	Mterf4
Saxo2	0.358856	0.0767888	0.053	0.039	1	Wild_Type_non_treated	Saxo2
Zfp507	0.359803	0.102281	0.061	0.045	1	Wild_Type_non_treated	Zfp507
Tmpo	0.360353	0.110571	0.146	0.127	1	Wild_Type_non_treated	Tmpo
Zfyve16	0.360904	0.0113886	0.046	0.057	1	Wild_Type_non_treated	Zfyve16
Dbndd2	0.361061	0.023234	0.14	0.141	1	Wild_Type_non_treated	Dbndd2
Naf1	0.361259	0.0601785	0.056	0.041	1	Wild_Type_non_treated	Naf1
Rab6b	0.361652	0.104295	0.134	0.118	1	Wild_Type_non_treated	Rab6b
Mysm1	0.362416	0.126937	0.128	0.111	1	Wild_Type_non_treated	Mysm1
Polb	0.363064	0.0852209	0.146	0.125	1	Wild_Type_non_treated	Polb
Get4	0.363437	0.119037	0.092	0.073	1	Wild_Type_non_treated	Get4
Cryzl1	0.36405	0.0643674	0.114	0.093	1	Wild_Type_non_treated	Cryzl1
Ntm	0.364184	0.102804	0.218	0.191	1	Wild_Type_non_treated	Ntm
9530068E07Rik	0.364318	0.10615	0.062	0.048	1	Wild_Type_non_treated	9530068E07Rik
Por	0.364703	0.0651282	0.072	0.055	1	Wild_Type_non_treated	Por
Dhdds	0.365191	0.101003	0.056	0.041	1	Wild_Type_non_treated	Dhdds
Tmem128	0.365209	0.0273366	0.093	0.098	1	Wild_Type_non_treated	Tmem128
Ncbp3	0.365428	0.113002	0.132	0.114	1	Wild_Type_non_treated	Ncbp3
Rbm15	0.365644	0.109805	0.073	0.059	1	Wild_Type_non_treated	Rbm15
Nktr	0.365935	0.0816356	0.486	0.466	1	Wild_Type_non_treated	Nktr
Zfp60	0.365984	0.0544834	0.056	0.043	1	Wild_Type_non_treated	Zfp60
Nt5e	0.366409	0.120997	0.244	0.216	1	Wild_Type_non_treated	Nt5e
Taf4b	0.367148	0.0792218	0.056	0.043	1	Wild_Type_non_treated	Taf4b
Mcrs1	0.36829	0.0796029	0.08	0.064	1	Wild_Type_non_treated	Mcrs1
Gtf3c1	0.368334	0.108283	0.069	0.055	1	Wild_Type_non_treated	Gtf3c1
Cdv3	0.368429	0.103259	0.115	0.1	1	Wild_Type_non_treated	Cdv3
Dennd5a	0.368773	0.0405192	0.06	0.045	1	Wild_Type_non_treated	Dennd5a
Fam126b	0.368915	0.0496665	0.141	0.12	1	Wild_Type_non_treated	Fam126b
Vps35	0.369391	0.0655947	0.105	0.091	1	Wild_Type_non_treated	Vps35
Togaram1	0.370158	0.128211	0.07	0.054	1	Wild_Type_non_treated	Togaram1
Frmpd2	0.370302	0.101705	0.163	0.139	1	Wild_Type_non_treated	Frmpd2
Fbxl5	0.371173	0.0196975	0.29	0.279	1	Wild_Type_non_treated	Fbxl5
Mdm4	0.371539	0.0897488	0.154	0.13	1	Wild_Type_non_treated	Mdm4
Zmynd11	0.371976	0.154481	0.142	0.127	1	Wild_Type_non_treated	Zmynd11
Lonp2	0.372075	0.101141	0.085	0.071	1	Wild_Type_non_treated	Lonp2
Thra	0.372964	0.0620129	0.138	0.134	1	Wild_Type_non_treated	Thra
Lsm2	0.373845	0.0606404	0.092	0.075	1	Wild_Type_non_treated	Lsm2
Usp48	0.373888	0.138905	0.1	0.088	1	Wild_Type_non_treated	Usp48
Sik2	0.374032	0.0986769	0.192	0.17	1	Wild_Type_non_treated	Sik2
Sltm	0.37415	0.051181	0.242	0.216	1	Wild_Type_non_treated	Sltm
Scap	0.374422	0.123421	0.051	0.038	1	Wild_Type_non_treated	Scap
Zmym5	0.374738	0.127264	0.178	0.154	1	Wild_Type_non_treated	Zmym5
Slc30a9	0.374929	0.00148615	0.124	0.143	1	Wild_Type_non_treated	Slc30a9
Desi2	0.374987	0.0891519	0.157	0.134	1	Wild_Type_non_treated	Desi2
Tial1	0.375102	0.120243	0.147	0.132	1	Wild_Type_non_treated	Tial1
Slc25a46	0.375174	0.101499	0.067	0.05	1	Wild_Type_non_treated	Slc25a46
Zfp523	0.37539	0.0523744	0.066	0.05	1	Wild_Type_non_treated	Zfp523
Hnrnpdl	0.375845	0.0668432	0.273	0.254	1	Wild_Type_non_treated	Hnrnpdl
Cul3	0.376164	0.0571196	0.42	0.391	1	Wild_Type_non_treated	Cul3
Scamp5	0.376375	0.033215	0.137	0.121	1	Wild_Type_non_treated	Scamp5
Mdp1	0.376729	0.0554354	0.061	0.048	1	Wild_Type_non_treated	Mdp1
Mat2b	0.377279	0.113285	0.075	0.059	1	Wild_Type_non_treated	Mat2b
Csnk1g2	0.37767	0.0764883	0.051	0.038	1	Wild_Type_non_treated	Csnk1g2
Atp6v1d	0.377847	0.0809648	0.134	0.118	1	Wild_Type_non_treated	Atp6v1d
Serinc3	0.379399	0.0605724	0.102	0.084	1	Wild_Type_non_treated	Serinc3
Ccp110	0.379569	0.114124	0.073	0.057	1	Wild_Type_non_treated	Ccp110
Ahcyl1	0.380241	0.109522	0.371	0.341	1	Wild_Type_non_treated	Ahcyl1
Ppid	0.380261	0.0695621	0.117	0.1	1	Wild_Type_non_treated	Ppid
Mbd5	0.381271	0.0712186	0.055	0.041	1	Wild_Type_non_treated	Mbd5
Ccnt1	0.381523	0.106437	0.165	0.148	1	Wild_Type_non_treated	Ccnt1
Srsf10	0.382009	0.0901562	0.249	0.223	1	Wild_Type_non_treated	Srsf10
Timm9	0.382049	0.0752875	0.105	0.093	1	Wild_Type_non_treated	Timm9
Pafah1b1	0.382707	0.0941649	0.28	0.252	1	Wild_Type_non_treated	Pafah1b1
Ufm1	0.383091	0.0917231	0.098	0.08	1	Wild_Type_non_treated	Ufm1
Fip1l1	0.383586	0.0978874	0.134	0.121	1	Wild_Type_non_treated	Fip1l1
Frmd4b	0.383589	0.0640718	0.442	0.416	1	Wild_Type_non_treated	Frmd4b
Jarid2	0.383902	0.0891033	0.215	0.207	1	Wild_Type_non_treated	Jarid2
Cbll1	0.384451	0.0776257	0.073	0.057	1	Wild_Type_non_treated	Cbll1
Ddx39b	0.3847	0.00205609	0.181	0.17	1	Wild_Type_non_treated	Ddx39b
Lpcat1	0.385003	0.11367	0.193	0.173	1	Wild_Type_non_treated	Lpcat1
Cd81	0.385297	0.057392	0.157	0.136	1	Wild_Type_non_treated	Cd81
Ralgapb	0.386555	0.0915521	0.054	0.039	1	Wild_Type_non_treated	Ralgapb
Ncbp2	0.387959	0.0364537	0.12	0.104	1	Wild_Type_non_treated	Ncbp2
Hadhb	0.38857	0.0829056	0.12	0.1	1	Wild_Type_non_treated	Hadhb
Hnrnpa1	0.388624	0.0249045	0.297	0.309	1	Wild_Type_non_treated	Hnrnpa1
Yae1d1	0.388669	0.0333484	0.125	0.114	1	Wild_Type_non_treated	Yae1d1
Fkbp15	0.39147	0.0940873	0.051	0.038	1	Wild_Type_non_treated	Fkbp15
Tbc1d20	0.391807	0.114214	0.061	0.046	1	Wild_Type_non_treated	Tbc1d20
Ilf2	0.391829	0.119516	0.21	0.196	1	Wild_Type_non_treated	Ilf2
Abl2	0.392201	0.0882969	0.057	0.043	1	Wild_Type_non_treated	Abl2
Pi4ka	0.392901	0.106833	0.059	0.048	1	Wild_Type_non_treated	Pi4ka
Lypla2	0.393239	0.0621263	0.06	0.046	1	Wild_Type_non_treated	Lypla2
Ttll3	0.393387	0.0404912	0.054	0.039	1	Wild_Type_non_treated	Ttll3
Fbxo8	0.393613	0.119002	0.082	0.066	1	Wild_Type_non_treated	Fbxo8
Chd8	0.394159	0.0742089	0.103	0.088	1	Wild_Type_non_treated	Chd8
Lpin2	0.394965	0.125757	0.128	0.107	1	Wild_Type_non_treated	Lpin2
Dpp8	0.395025	0.117949	0.078	0.062	1	Wild_Type_non_treated	Dpp8
Pde4dip	0.395064	0.085474	0.166	0.145	1	Wild_Type_non_treated	Pde4dip
Vamp4	0.39561	0.0805322	0.057	0.043	1	Wild_Type_non_treated	Vamp4
Mbd1	0.395777	0.132414	0.06	0.046	1	Wild_Type_non_treated	Mbd1
Xbp1	0.396575	0.129276	0.092	0.075	1	Wild_Type_non_treated	Xbp1
Vopp1	0.397216	0.0714572	0.232	0.209	1	Wild_Type_non_treated	Vopp1
Ddrgk1	0.397353	0.0415919	0.251	0.246	1	Wild_Type_non_treated	Ddrgk1
Dhrs7b	0.397615	0.0600049	0.057	0.043	1	Wild_Type_non_treated	Dhrs7b
Clk4	0.397735	0.0638707	0.178	0.154	1	Wild_Type_non_treated	Clk4
Uvrag	0.397857	0.105392	0.106	0.088	1	Wild_Type_non_treated	Uvrag
Rps6kb2	0.401108	0.0742292	0.057	0.043	1	Wild_Type_non_treated	Rps6kb2
Ppp1r37	0.401203	0.144016	0.079	0.062	1	Wild_Type_non_treated	Ppp1r37
Sirt3	0.401776	0.0597845	0.089	0.071	1	Wild_Type_non_treated	Sirt3
Chd6	0.402123	0.0923206	0.173	0.162	1	Wild_Type_non_treated	Chd6
Mbtps1	0.402252	0.0776459	0.083	0.066	1	Wild_Type_non_treated	Mbtps1
Dicer1	0.402339	0.0876611	0.124	0.109	1	Wild_Type_non_treated	Dicer1
Gramd2	0.402494	0.0768831	0.139	0.12	1	Wild_Type_non_treated	Gramd2
Pgp	0.40289	0.0942698	0.176	0.154	1	Wild_Type_non_treated	Pgp
Atp11b	0.403631	0.092561	0.361	0.336	1	Wild_Type_non_treated	Atp11b
Amn1	0.403987	0.00518374	0.093	0.088	1	Wild_Type_non_treated	Amn1
Arid4b	0.404466	0.0584661	0.199	0.195	1	Wild_Type_non_treated	Arid4b
Pdhx	0.404651	0.0514994	0.065	0.052	1	Wild_Type_non_treated	Pdhx
Rad9b	0.404674	0.0480685	0.051	0.039	1	Wild_Type_non_treated	Rad9b
Fbrsl1	0.406106	0.098339	0.055	0.041	1	Wild_Type_non_treated	Fbrsl1
Echs1	0.406114	0.0636041	0.052	0.039	1	Wild_Type_non_treated	Echs1
Atg4c	0.406273	0.0827316	0.073	0.057	1	Wild_Type_non_treated	Atg4c
Klc2	0.406374	0.107993	0.055	0.041	1	Wild_Type_non_treated	Klc2
Arid1b	0.407128	0.107955	0.074	0.061	1	Wild_Type_non_treated	Arid1b
C1qtnf4	0.407427	0.103906	0.073	0.061	1	Wild_Type_non_treated	C1qtnf4
Trappc8	0.407511	0.0193472	0.084	0.07	1	Wild_Type_non_treated	Trappc8
Fam76a	0.407519	0.0838778	0.065	0.05	1	Wild_Type_non_treated	Fam76a
Exosc10	0.408206	0.0945808	0.059	0.045	1	Wild_Type_non_treated	Exosc10
Psip1	0.408261	0.0118357	0.263	0.25	1	Wild_Type_non_treated	Psip1
Supt4a	0.409043	0.0961318	0.096	0.091	1	Wild_Type_non_treated	Supt4a
Cul1	0.409065	0.0677894	0.17	0.15	1	Wild_Type_non_treated	Cul1
Zbtb6	0.40925	0.0901399	0.095	0.086	1	Wild_Type_non_treated	Zbtb6
Pum1	0.409259	0.0355366	0.175	0.162	1	Wild_Type_non_treated	Pum1
Zbtb4	0.409952	0.104241	0.146	0.125	1	Wild_Type_non_treated	Zbtb4
Prdm2	0.41005	0.110818	0.066	0.055	1	Wild_Type_non_treated	Prdm2
Map2k7	0.410269	0.11209	0.111	0.093	1	Wild_Type_non_treated	Map2k7
Ndufa8	0.410438	0.112301	0.169	0.161	1	Wild_Type_non_treated	Ndufa8
Zfp961	0.410787	0.103506	0.053	0.041	1	Wild_Type_non_treated	Zfp961
Syap1	0.411112	0.00169387	0.059	0.075	1	Wild_Type_non_treated	Syap1
Eif6	0.411582	0.0765911	0.08	0.064	1	Wild_Type_non_treated	Eif6
Prpf6	0.412306	0.134612	0.07	0.055	1	Wild_Type_non_treated	Prpf6
Hsbp1l1	0.412814	0.0214539	0.154	0.143	1	Wild_Type_non_treated	Hsbp1l1
Bcat1	0.413059	0.102206	0.077	0.073	1	Wild_Type_non_treated	Bcat1
Fam107b	0.413785	0.0888678	0.071	0.055	1	Wild_Type_non_treated	Fam107b
Tasor2	0.414263	0.0853402	0.057	0.043	1	Wild_Type_non_treated	Tasor2
Rmdn3	0.414895	0.104968	0.113	0.095	1	Wild_Type_non_treated	Rmdn3
Zfr	0.415419	0.0149208	0.157	0.175	1	Wild_Type_non_treated	Zfr
Os9	0.416048	0.102568	0.073	0.057	1	Wild_Type_non_treated	Os9
Zcrb1	0.416056	0.0678968	0.204	0.182	1	Wild_Type_non_treated	Zcrb1
Laptm4b	0.416263	0.0628004	0.307	0.286	1	Wild_Type_non_treated	Laptm4b
Usp8	0.418534	0.0793398	0.09	0.073	1	Wild_Type_non_treated	Usp8
Birc6	0.420197	0.070657	0.163	0.155	1	Wild_Type_non_treated	Birc6
Tut4	0.420369	0.13178	0.229	0.204	1	Wild_Type_non_treated	Tut4
Nrbp1	0.420706	0.0358728	0.098	0.093	1	Wild_Type_non_treated	Nrbp1
Pmm1	0.42138	0.0744674	0.303	0.284	1	Wild_Type_non_treated	Pmm1
Snhg20	0.422167	0.0476952	0.219	0.196	1	Wild_Type_non_treated	Snhg20
Ranbp6	0.422606	0.0761778	0.112	0.096	1	Wild_Type_non_treated	Ranbp6
Smim11	0.425513	0.0230471	0.066	0.071	1	Wild_Type_non_treated	Smim11
Top1	0.425566	0.093792	0.315	0.298	1	Wild_Type_non_treated	Top1
Cecr2	0.425922	0.0670614	0.117	0.13	1	Wild_Type_non_treated	Cecr2
Tm2d1	0.426089	0.0614592	0.114	0.104	1	Wild_Type_non_treated	Tm2d1
Dnajc28	0.426849	0.0809574	0.064	0.05	1	Wild_Type_non_treated	Dnajc28
Sin3a	0.427173	0.0931328	0.057	0.043	1	Wild_Type_non_treated	Sin3a
Gatad2b	0.428054	0.105796	0.116	0.096	1	Wild_Type_non_treated	Gatad2b
Ehmt1	0.428807	0.108047	0.095	0.077	1	Wild_Type_non_treated	Ehmt1
Armcx3	0.429223	0.0515031	0.057	0.052	1	Wild_Type_non_treated	Armcx3
Mphosph9	0.429267	0.137349	0.076	0.061	1	Wild_Type_non_treated	Mphosph9
Erc2	0.431137	0.113245	0.064	0.05	1	Wild_Type_non_treated	Erc2
Tcerg1	0.431507	0.107978	0.088	0.08	1	Wild_Type_non_treated	Tcerg1
Scamp2	0.43209	0.0875244	0.064	0.066	1	Wild_Type_non_treated	Scamp2
Safb	0.432575	0.0743507	0.161	0.139	1	Wild_Type_non_treated	Safb
Ube4a	0.432848	0.128245	0.087	0.073	1	Wild_Type_non_treated	Ube4a
Nptn	0.433643	0.0409032	0.142	0.13	1	Wild_Type_non_treated	Nptn
Gigyf1	0.433992	0.100223	0.067	0.052	1	Wild_Type_non_treated	Gigyf1
Acly	0.434183	0.080322	0.079	0.07	1	Wild_Type_non_treated	Acly
Ddx10	0.434549	0.0541535	0.051	0.041	1	Wild_Type_non_treated	Ddx10
Suds3	0.43456	0.0854533	0.096	0.08	1	Wild_Type_non_treated	Suds3
Pcbp4	0.434569	0.0721021	0.405	0.389	1	Wild_Type_non_treated	Pcbp4
Atg12	0.434683	0.0162271	0.117	0.104	1	Wild_Type_non_treated	Atg12
Slc12a5	0.434836	0.0643131	0.249	0.241	1	Wild_Type_non_treated	Slc12a5
Ash1l	0.435389	0.125075	0.331	0.307	1	Wild_Type_non_treated	Ash1l
Zc3h6	0.436337	0.0720612	0.052	0.039	1	Wild_Type_non_treated	Zc3h6
Hif1an	0.437265	0.0826601	0.079	0.066	1	Wild_Type_non_treated	Hif1an
Whrn	0.437706	0.114301	0.105	0.086	1	Wild_Type_non_treated	Whrn
Dnm1l	0.438049	0.0933513	0.131	0.111	1	Wild_Type_non_treated	Dnm1l
Zfp451	0.438723	0.0790226	0.088	0.071	1	Wild_Type_non_treated	Zfp451
Polr2m	0.438812	0.119068	0.111	0.102	1	Wild_Type_non_treated	Polr2m
Abcg4	0.439124	0.0849069	0.071	0.057	1	Wild_Type_non_treated	Abcg4
Rala	0.439139	0.0884412	0.111	0.093	1	Wild_Type_non_treated	Rala
Chsy1	0.43976	0.0950685	0.079	0.064	1	Wild_Type_non_treated	Chsy1
Otub1	0.440499	0.0806168	0.057	0.043	1	Wild_Type_non_treated	Otub1
Rad21	0.440686	0.0609329	0.103	0.088	1	Wild_Type_non_treated	Rad21
Taf3	0.440868	0.0736848	0.088	0.071	1	Wild_Type_non_treated	Taf3
Ccnt2	0.442244	0.0672078	0.107	0.1	1	Wild_Type_non_treated	Ccnt2
Mid1ip1	0.442457	0.0805541	0.067	0.055	1	Wild_Type_non_treated	Mid1ip1
Zmym4	0.442768	0.0917177	0.156	0.136	1	Wild_Type_non_treated	Zmym4
Srsf5	0.443691	0.0798987	0.492	0.47	1	Wild_Type_non_treated	Srsf5
Ppm1d	0.44409	0.0728608	0.098	0.086	1	Wild_Type_non_treated	Ppm1d
Fam45a	0.445612	0.0086749	0.181	0.171	1	Wild_Type_non_treated	Fam45a
Tmem245	0.445749	0.101526	0.08	0.064	1	Wild_Type_non_treated	Tmem245
Wasl	0.446432	0.0230383	0.118	0.104	1	Wild_Type_non_treated	Wasl
Acbd5	0.446609	0.076997	0.134	0.116	1	Wild_Type_non_treated	Acbd5
Adipor2	0.446793	0.0765701	0.052	0.039	1	Wild_Type_non_treated	Adipor2
Leng9	0.44728	0.0723436	0.052	0.039	1	Wild_Type_non_treated	Leng9
Firre	0.448105	0.112658	0.055	0.041	1	Wild_Type_non_treated	Firre
Psmb4	0.448785	0.000705191	0.241	0.23	1	Wild_Type_non_treated	Psmb4
Thoc2	0.449131	0.123278	0.255	0.236	1	Wild_Type_non_treated	Thoc2
Me2	0.449758	0.0499644	0.079	0.066	1	Wild_Type_non_treated	Me2
Gnl2	0.449853	0.0576613	0.083	0.073	1	Wild_Type_non_treated	Gnl2
Sec31a	0.449881	0.0531683	0.082	0.066	1	Wild_Type_non_treated	Sec31a
Zmym2	0.450493	0.0338682	0.111	0.102	1	Wild_Type_non_treated	Zmym2
Exoc3	0.451358	0.101922	0.178	0.157	1	Wild_Type_non_treated	Exoc3
Mrps31	0.452528	0.00243965	0.062	0.057	1	Wild_Type_non_treated	Mrps31
Rsrc2	0.452673	0.0771236	0.516	0.488	1	Wild_Type_non_treated	Rsrc2
Nufip2	0.45272	0.0629289	0.304	0.279	1	Wild_Type_non_treated	Nufip2
Adnp	0.452781	0.0541709	0.191	0.17	1	Wild_Type_non_treated	Adnp
Rrp1b	0.452932	0.0474762	0.162	0.143	1	Wild_Type_non_treated	Rrp1b
Cpne3	0.453544	0.0640931	0.051	0.039	1	Wild_Type_non_treated	Cpne3
Zfp654	0.453546	0.0324067	0.162	0.177	1	Wild_Type_non_treated	Zfp654
8030462N17Rik	0.454243	0.0772615	0.129	0.116	1	Wild_Type_non_treated	8030462N17Rik
Crnkl1	0.455088	0.135484	0.083	0.068	1	Wild_Type_non_treated	Crnkl1
Uba1	0.455345	0.0485725	0.1	0.086	1	Wild_Type_non_treated	Uba1
Armc9	0.455372	0.124975	0.117	0.098	1	Wild_Type_non_treated	Armc9
Phc2	0.456135	0.0768016	0.149	0.13	1	Wild_Type_non_treated	Phc2
Prom1	0.456209	0.0577104	0.574	0.552	1	Wild_Type_non_treated	Prom1
Mta2	0.456322	0.0739019	0.1	0.084	1	Wild_Type_non_treated	Mta2
Hspa14	0.456327	0.053401	0.124	0.107	1	Wild_Type_non_treated	Hspa14
Camk2n1	0.457831	0.0708495	0.203	0.188	1	Wild_Type_non_treated	Camk2n1
Rbm22	0.458322	0.0055279	0.081	0.089	1	Wild_Type_non_treated	Rbm22
Hmg20a	0.458662	0.114297	0.081	0.068	1	Wild_Type_non_treated	Hmg20a
Sae1	0.459049	0.0736496	0.057	0.045	1	Wild_Type_non_treated	Sae1
Maged1	0.459734	0.0534939	0.088	0.071	1	Wild_Type_non_treated	Maged1
Aftph	0.459805	0.0404147	0.091	0.096	1	Wild_Type_non_treated	Aftph
Cdan1	0.459821	0.071057	0.106	0.089	1	Wild_Type_non_treated	Cdan1
4921524J17Rik	0.460987	0.00424949	0.049	0.059	1	Wild_Type_non_treated	4921524J17Rik
Caap1	0.461509	0.110609	0.06	0.048	1	Wild_Type_non_treated	Caap1
Nrf1	0.462736	0.0473103	0.055	0.043	1	Wild_Type_non_treated	Nrf1
Pcp2	0.463453	0.18109	0.089	0.075	1	Wild_Type_non_treated	Pcp2
Patz1	0.464265	0.0361697	0.057	0.045	1	Wild_Type_non_treated	Patz1
Ccni	0.46427	0.0629232	0.087	0.082	1	Wild_Type_non_treated	Ccni
Snrpd1	0.464423	0.0477081	0.193	0.18	1	Wild_Type_non_treated	Snrpd1
Tmem87a	0.464669	0.0625983	0.063	0.05	1	Wild_Type_non_treated	Tmem87a
Elmod2	0.465198	0.0457459	0.083	0.068	1	Wild_Type_non_treated	Elmod2
2610037D02Rik	0.465498	0.063296	0.091	0.079	1	Wild_Type_non_treated	2610037D02Rik
Caml	0.465549	0.0334101	0.096	0.1	1	Wild_Type_non_treated	Caml
Gtf2i	0.4658	0.120124	0.114	0.096	1	Wild_Type_non_treated	Gtf2i
Tbl1x	0.466535	0.0734098	0.076	0.061	1	Wild_Type_non_treated	Tbl1x
BC034090	0.466762	0.0523463	0.078	0.066	1	Wild_Type_non_treated	BC034090
Psma5	0.466898	0.00692343	0.132	0.129	1	Wild_Type_non_treated	Psma5
Gpam	0.466931	0.0669902	0.059	0.048	1	Wild_Type_non_treated	Gpam
2900093K20Rik	0.467409	0.0824578	0.051	0.039	1	Wild_Type_non_treated	2900093K20Rik
Rdh11	0.467508	0.0998336	0.062	0.05	1	Wild_Type_non_treated	Rdh11
Bicdl1	0.467579	0.0900486	0.212	0.193	1	Wild_Type_non_treated	Bicdl1
Cox7c	0.468405	0.00830897	0.381	0.4	1	Wild_Type_non_treated	Cox7c
Poc1b	0.46875	0.0527478	0.055	0.043	1	Wild_Type_non_treated	Poc1b
Ccdc32	0.469395	0.0808115	0.051	0.039	1	Wild_Type_non_treated	Ccdc32
Sirt2	0.469678	0.0945163	0.145	0.127	1	Wild_Type_non_treated	Sirt2
Polr2f	0.469754	0.00309748	0.129	0.139	1	Wild_Type_non_treated	Polr2f
Nucks1	0.47002	0.00356737	0.262	0.252	1	Wild_Type_non_treated	Nucks1
P4htm	0.470644	0.100882	0.058	0.052	1	Wild_Type_non_treated	P4htm
Bccip	0.471067	0.0406295	0.062	0.071	1	Wild_Type_non_treated	Bccip
Sh3bgrl2	0.471175	0.0773141	0.1	0.084	1	Wild_Type_non_treated	Sh3bgrl2
Riok1	0.471218	0.0733607	0.067	0.054	1	Wild_Type_non_treated	Riok1
Bbx	0.471449	0.0958061	0.058	0.046	1	Wild_Type_non_treated	Bbx
Meaf6	0.472093	0.0828912	0.092	0.079	1	Wild_Type_non_treated	Meaf6
B230118H07Rik	0.472135	0.0472211	0.082	0.084	1	Wild_Type_non_treated	B230118H07Rik
Ttc14	0.472297	0.0418566	0.403	0.377	1	Wild_Type_non_treated	Ttc14
Ube2b	0.472395	0.0703527	0.218	0.2	1	Wild_Type_non_treated	Ube2b
Ppp4c	0.472561	0.0939147	0.053	0.041	1	Wild_Type_non_treated	Ppp4c
Fsd1l	0.473058	0.0412524	0.29	0.273	1	Wild_Type_non_treated	Fsd1l
Tpr	0.473859	0.0502452	0.247	0.255	1	Wild_Type_non_treated	Tpr
Rpgrip1l	0.474092	0.155224	0.065	0.052	1	Wild_Type_non_treated	Rpgrip1l
Cnrip1	0.474093	0.0696242	0.205	0.191	1	Wild_Type_non_treated	Cnrip1
Camsap2	0.474233	0.0971088	0.06	0.046	1	Wild_Type_non_treated	Camsap2
Srek1ip1	0.475077	0.00133991	0.047	0.054	1	Wild_Type_non_treated	Srek1ip1
Abi1	0.476141	0.0557209	0.097	0.08	1	Wild_Type_non_treated	Abi1
Acin1	0.477635	0.0672097	0.307	0.286	1	Wild_Type_non_treated	Acin1
Stx16	0.478056	0.0673411	0.151	0.13	1	Wild_Type_non_treated	Stx16
Tecpr2	0.479529	0.113881	0.064	0.054	1	Wild_Type_non_treated	Tecpr2
Nfic	0.482847	0.0955865	0.194	0.173	1	Wild_Type_non_treated	Nfic
Uqcr11	0.483013	0.0686647	0.187	0.168	1	Wild_Type_non_treated	Uqcr11
Trim28	0.483831	0.105181	0.072	0.057	1	Wild_Type_non_treated	Trim28
Ldhb	0.484273	0.0413691	0.096	0.08	1	Wild_Type_non_treated	Ldhb
Mapre2	0.484764	0.100927	0.152	0.136	1	Wild_Type_non_treated	Mapre2
Lhfpl3	0.484779	0.0961542	0.101	0.086	1	Wild_Type_non_treated	Lhfpl3
Pds5a	0.484907	0.0996729	0.089	0.073	1	Wild_Type_non_treated	Pds5a
Rab30	0.486361	0.035305	0.095	0.084	1	Wild_Type_non_treated	Rab30
Pank4	0.4864	0.0357995	0.077	0.062	1	Wild_Type_non_treated	Pank4
Acp1	0.486618	0.0507382	0.139	0.121	1	Wild_Type_non_treated	Acp1
Eif4g3	0.486877	0.0673633	0.133	0.118	1	Wild_Type_non_treated	Eif4g3
Snap47	0.487767	0.129253	0.055	0.043	1	Wild_Type_non_treated	Snap47
Scaf8	0.487886	0.11041	0.098	0.088	1	Wild_Type_non_treated	Scaf8
Klhl12	0.488273	0.0819589	0.059	0.052	1	Wild_Type_non_treated	Klhl12
Zfp646	0.48863	0.118662	0.054	0.043	1	Wild_Type_non_treated	Zfp646
Ash2l	0.490106	0.0783252	0.056	0.05	1	Wild_Type_non_treated	Ash2l
Galnt10	0.490528	0.0315539	0.061	0.048	1	Wild_Type_non_treated	Galnt10
Sugt1	0.491605	0.0558246	0.153	0.148	1	Wild_Type_non_treated	Sugt1
Bace1	0.49273	0.0797782	0.102	0.086	1	Wild_Type_non_treated	Bace1
Atg4d	0.492879	0.0546769	0.065	0.052	1	Wild_Type_non_treated	Atg4d
Prpf18	0.493274	0.078455	0.092	0.084	1	Wild_Type_non_treated	Prpf18
Rnf167	0.494022	0.0704164	0.07	0.057	1	Wild_Type_non_treated	Rnf167
Dyrk2	0.494549	0.0938369	0.199	0.182	1	Wild_Type_non_treated	Dyrk2
Tssc4	0.495276	0.0646888	0.077	0.066	1	Wild_Type_non_treated	Tssc4
Pbrm1	0.496788	0.0413085	0.235	0.221	1	Wild_Type_non_treated	Pbrm1
Tmem106b	0.497059	0.0491869	0.068	0.055	1	Wild_Type_non_treated	Tmem106b
Rbm7	0.497171	0.0337928	0.191	0.175	1	Wild_Type_non_treated	Rbm7
Kif1bp	0.497994	0.0412067	0.105	0.095	1	Wild_Type_non_treated	Kif1bp
Trpc4ap	0.498174	0.0655306	0.071	0.057	1	Wild_Type_non_treated	Trpc4ap
Utp6	0.498198	0.0755997	0.052	0.041	1	Wild_Type_non_treated	Utp6
Hmgcr	0.498204	0.144743	0.176	0.161	1	Wild_Type_non_treated	Hmgcr
Creb1	0.498479	0.0270191	0.149	0.136	1	Wild_Type_non_treated	Creb1
mt-Nd3	0.498507	0.0499258	0.668	0.648	1	Wild_Type_non_treated	mt-Nd3
Mphosph8	0.498795	0.0632338	0.23	0.22	1	Wild_Type_non_treated	Mphosph8
Hspa4l	0.498826	0.0699117	0.484	0.459	1	Wild_Type_non_treated	Hspa4l
Macrod2	0.49947	0.130095	0.125	0.114	1	Wild_Type_non_treated	Macrod2
Unc80	0.499607	0.0951546	0.214	0.191	1	Wild_Type_non_treated	Unc80
Paics	0.49964	0.0556121	0.087	0.079	1	Wild_Type_non_treated	Paics
A430005L14Rik	0.500428	0.0813978	0.073	0.059	1	Wild_Type_non_treated	A430005L14Rik
Grb10	0.501033	0.0811352	0.07	0.057	1	Wild_Type_non_treated	Grb10
Arpc5	0.501047	0.00642833	0.051	0.057	1	Wild_Type_non_treated	Arpc5
Vbp1	0.50118	0.0987136	0.238	0.223	1	Wild_Type_non_treated	Vbp1
Sgta	0.501565	0.018806	0.095	0.104	1	Wild_Type_non_treated	Sgta
Rbl2	0.501761	0.0436605	0.065	0.062	1	Wild_Type_non_treated	Rbl2
Zkscan2	0.502141	0.041166	0.08	0.066	1	Wild_Type_non_treated	Zkscan2
Tcf4	0.502272	0.0296269	0.168	0.175	1	Wild_Type_non_treated	Tcf4
Brd7	0.50358	0.113625	0.1	0.084	1	Wild_Type_non_treated	Brd7
Mycbp2	0.503835	0.0717133	0.267	0.262	1	Wild_Type_non_treated	Mycbp2
Fto	0.503898	0.0810488	0.121	0.105	1	Wild_Type_non_treated	Fto
Rcor3	0.504238	0.00421787	0.078	0.077	1	Wild_Type_non_treated	Rcor3
Mrps12	0.504426	0.0209526	0.1	0.089	1	Wild_Type_non_treated	Mrps12
Oxsr1	0.504717	0.0231503	0.053	0.059	1	Wild_Type_non_treated	Oxsr1
Nek7	0.505031	0.0250569	0.069	0.062	1	Wild_Type_non_treated	Nek7
C030034I22Rik	0.50531	0.0714964	0.058	0.05	1	Wild_Type_non_treated	C030034I22Rik
Prmt5	0.505738	0.112097	0.057	0.045	1	Wild_Type_non_treated	Prmt5
Esf1	0.506106	0.117064	0.17	0.157	1	Wild_Type_non_treated	Esf1
Irf3	0.506657	0.0890408	0.149	0.129	1	Wild_Type_non_treated	Irf3
Mbd2	0.506853	0.0650524	0.099	0.1	1	Wild_Type_non_treated	Mbd2
Cbx1	0.507043	0.0624119	0.225	0.212	1	Wild_Type_non_treated	Cbx1
Cstf3	0.507071	0.0734199	0.155	0.138	1	Wild_Type_non_treated	Cstf3
Phf21b	0.507438	0.0435315	0.053	0.041	1	Wild_Type_non_treated	Phf21b
Akt3	0.507582	0.0694481	0.11	0.095	1	Wild_Type_non_treated	Akt3
Faim	0.507702	0.00382513	0.613	0.629	1	Wild_Type_non_treated	Faim
Mrps26	0.507831	0.0503853	0.096	0.08	1	Wild_Type_non_treated	Mrps26
Ccdc127	0.507945	0.0156415	0.108	0.102	1	Wild_Type_non_treated	Ccdc127
Esco1	0.508388	0.0792807	0.161	0.15	1	Wild_Type_non_treated	Esco1
Chn1	0.508683	0.0726541	0.068	0.057	1	Wild_Type_non_treated	Chn1
Ap2b1	0.509088	0.0125637	0.119	0.127	1	Wild_Type_non_treated	Ap2b1
Pkn2	0.50909	0.0674312	0.196	0.177	1	Wild_Type_non_treated	Pkn2
Sf3a2	0.509139	0.0499875	0.063	0.05	1	Wild_Type_non_treated	Sf3a2
Aars	0.509242	0.08263	0.083	0.068	1	Wild_Type_non_treated	Aars
Tm9sf4	0.509309	0.055876	0.096	0.08	1	Wild_Type_non_treated	Tm9sf4
Scoc	0.50945	0.0377461	0.12	0.107	1	Wild_Type_non_treated	Scoc
Snhg6	0.510038	0.049263	0.098	0.084	1	Wild_Type_non_treated	Snhg6
Elf2	0.510777	0.0881257	0.073	0.071	1	Wild_Type_non_treated	Elf2
Tnfsf13	0.511245	0.0350461	0.087	0.077	1	Wild_Type_non_treated	Tnfsf13
Tcf12	0.511284	0.117505	0.16	0.141	1	Wild_Type_non_treated	Tcf12
Gsk3a	0.511322	0.0784107	0.056	0.045	1	Wild_Type_non_treated	Gsk3a
Ankrd40	0.512071	0.0454028	0.125	0.114	1	Wild_Type_non_treated	Ankrd40
Gm4258	0.512922	0.0729974	0.104	0.088	1	Wild_Type_non_treated	Gm4258
Akr7a5	0.512982	0.0697969	0.051	0.041	1	Wild_Type_non_treated	Akr7a5
Ccdc90b	0.515481	0.019925	0.099	0.088	1	Wild_Type_non_treated	Ccdc90b
Sec61a1	0.516063	0.0717307	0.091	0.077	1	Wild_Type_non_treated	Sec61a1
Lrch3	0.516156	0.0693783	0.066	0.055	1	Wild_Type_non_treated	Lrch3
Faap100	0.516558	0.070589	0.051	0.039	1	Wild_Type_non_treated	Faap100
Tm9sf3	0.516693	0.0319225	0.13	0.138	1	Wild_Type_non_treated	Tm9sf3
Strbp	0.51745	0.0129402	0.397	0.379	1	Wild_Type_non_treated	Strbp
Ptp4a2	0.518374	0.0788871	0.24	0.229	1	Wild_Type_non_treated	Ptp4a2
Dnajc18	0.518508	0.068936	0.091	0.077	1	Wild_Type_non_treated	Dnajc18
Imp3	0.518927	0.018316	0.138	0.129	1	Wild_Type_non_treated	Imp3
Arih2	0.519664	0.0793924	0.078	0.066	1	Wild_Type_non_treated	Arih2
Riok2	0.520276	0.0852518	0.054	0.043	1	Wild_Type_non_treated	Riok2
Casp8ap2	0.521044	0.070157	0.073	0.059	1	Wild_Type_non_treated	Casp8ap2
Khdrbs1	0.521202	0.0766647	0.153	0.138	1	Wild_Type_non_treated	Khdrbs1
Suv39h2	0.521238	0.105728	0.104	0.093	1	Wild_Type_non_treated	Suv39h2
D030056L22Rik	0.521608	0.078099	0.065	0.055	1	Wild_Type_non_treated	D030056L22Rik
Slc25a23	0.522184	0.0198946	0.055	0.048	1	Wild_Type_non_treated	Slc25a23
Cir1	0.522457	0.0944756	0.144	0.129	1	Wild_Type_non_treated	Cir1
Psmc1	0.522844	0.000327948	0.102	0.095	1	Wild_Type_non_treated	Psmc1
Fnip1	0.523061	0.0312719	0.126	0.111	1	Wild_Type_non_treated	Fnip1
Ralgapa2	0.523132	0.0599463	0.054	0.043	1	Wild_Type_non_treated	Ralgapa2
Ccser1	0.523697	0.0711733	0.071	0.057	1	Wild_Type_non_treated	Ccser1
Snx32	0.524305	0.0811286	0.064	0.055	1	Wild_Type_non_treated	Snx32
Aipl1	0.524507	0.0394197	0.763	0.757	1	Wild_Type_non_treated	Aipl1
Blcap	0.524993	0.0818199	0.055	0.043	1	Wild_Type_non_treated	Blcap
Ormdl2	0.525113	0.0878861	0.055	0.045	1	Wild_Type_non_treated	Ormdl2
Rragc	0.52516	0.0767108	0.057	0.046	1	Wild_Type_non_treated	Rragc
Orc6	0.525698	0.0804635	0.063	0.052	1	Wild_Type_non_treated	Orc6
Mycbp	0.526203	0.0903528	0.055	0.043	1	Wild_Type_non_treated	Mycbp
Tmem60	0.526425	0.00350198	0.111	0.114	1	Wild_Type_non_treated	Tmem60
Dap3	0.526837	0.0635992	0.081	0.071	1	Wild_Type_non_treated	Dap3
Tgoln1	0.526966	0.0777926	0.069	0.057	1	Wild_Type_non_treated	Tgoln1
Ccnk	0.527134	0.0428812	0.058	0.046	1	Wild_Type_non_treated	Ccnk
Vma21	0.528132	0.00408241	0.087	0.082	1	Wild_Type_non_treated	Vma21
Terf2ip	0.528646	0.0682564	0.072	0.059	1	Wild_Type_non_treated	Terf2ip
Anapc4	0.529074	0.0845758	0.064	0.052	1	Wild_Type_non_treated	Anapc4
Ap5m1	0.529205	0.0118751	0.065	0.057	1	Wild_Type_non_treated	Ap5m1
Lypla1	0.529249	0.048025	0.105	0.095	1	Wild_Type_non_treated	Lypla1
Aqr	0.52932	0.0171413	0.139	0.123	1	Wild_Type_non_treated	Aqr
Zup1	0.529418	0.0870329	0.077	0.062	1	Wild_Type_non_treated	Zup1
Pex3	0.530103	0.111357	0.076	0.062	1	Wild_Type_non_treated	Pex3
Rbm42	0.53084	0.105026	0.091	0.077	1	Wild_Type_non_treated	Rbm42
Zfp266	0.531097	0.0607639	0.128	0.112	1	Wild_Type_non_treated	Zfp266
Scaf4	0.531727	0.080031	0.057	0.052	1	Wild_Type_non_treated	Scaf4
Pias1	0.532015	0.0640652	0.161	0.143	1	Wild_Type_non_treated	Pias1
Arfgap2	0.532228	0.0968868	0.107	0.091	1	Wild_Type_non_treated	Arfgap2
Bicral	0.534189	0.0648813	0.051	0.039	1	Wild_Type_non_treated	Bicral
Bmpr2	0.534478	0.0506343	0.09	0.095	1	Wild_Type_non_treated	Bmpr2
Ankrd37	0.535218	0.10223	0.081	0.07	1	Wild_Type_non_treated	Ankrd37
Wdr27	0.535799	0.0813462	0.076	0.064	1	Wild_Type_non_treated	Wdr27
Bag6	0.535944	0.0656341	0.078	0.077	1	Wild_Type_non_treated	Bag6
Ncoa6	0.53599	0.103627	0.086	0.071	1	Wild_Type_non_treated	Ncoa6
Inka2	0.536282	0.0235451	0.092	0.089	1	Wild_Type_non_treated	Inka2
Esyt2	0.536868	0.0771639	0.061	0.048	1	Wild_Type_non_treated	Esyt2
Washc2	0.537379	0.0205582	0.053	0.045	1	Wild_Type_non_treated	Washc2
Cdk12	0.53806	0.0165716	0.159	0.17	1	Wild_Type_non_treated	Cdk12
Dnajc13	0.538082	0.0644796	0.062	0.05	1	Wild_Type_non_treated	Dnajc13
Sike1	0.538231	0.087901	0.082	0.071	1	Wild_Type_non_treated	Sike1
Ube3a	0.539121	0.0726579	0.251	0.239	1	Wild_Type_non_treated	Ube3a
Cebpz	0.540415	0.0732562	0.122	0.107	1	Wild_Type_non_treated	Cebpz
Dazap1	0.540906	0.0472901	0.083	0.071	1	Wild_Type_non_treated	Dazap1
Eif4a3	0.541229	0.0829562	0.132	0.118	1	Wild_Type_non_treated	Eif4a3
Mcfd2	0.541748	0.0670425	0.059	0.048	1	Wild_Type_non_treated	Mcfd2
Gm48552	0.542138	0.024425	0.071	0.059	1	Wild_Type_non_treated	Gm48552
Trim26	0.542232	0.0736255	0.084	0.07	1	Wild_Type_non_treated	Trim26
Gabpa	0.542579	0.0522771	0.051	0.048	1	Wild_Type_non_treated	Gabpa
Uqcrb	0.54276	0.0300728	0.42	0.405	1	Wild_Type_non_treated	Uqcrb
Me1	0.54284	0.00660245	0.12	0.125	1	Wild_Type_non_treated	Me1
Pitpnc1	0.543071	0.0855922	0.132	0.118	1	Wild_Type_non_treated	Pitpnc1
Mtch1	0.544552	0.0495519	0.095	0.084	1	Wild_Type_non_treated	Mtch1
Tomm7	0.544952	0.0452276	0.17	0.168	1	Wild_Type_non_treated	Tomm7
Rassf1	0.545059	0.0533892	0.063	0.052	1	Wild_Type_non_treated	Rassf1
Sfswap	0.545093	0.115707	0.118	0.102	1	Wild_Type_non_treated	Sfswap
Ncoa7	0.545348	0.0458098	0.051	0.046	1	Wild_Type_non_treated	Ncoa7
Pbx3	0.546105	0.0668443	0.207	0.188	1	Wild_Type_non_treated	Pbx3
Smarca5	0.546302	0.0510716	0.225	0.223	1	Wild_Type_non_treated	Smarca5
Diablo	0.547523	0.0683726	0.081	0.068	1	Wild_Type_non_treated	Diablo
Hikeshi	0.548129	0.0638709	0.064	0.054	1	Wild_Type_non_treated	Hikeshi
Wbp2	0.548438	0.0602418	0.149	0.139	1	Wild_Type_non_treated	Wbp2
Rpa3	0.549504	0.0332725	0.052	0.05	1	Wild_Type_non_treated	Rpa3
Slc25a28	0.550799	0.0553481	0.082	0.07	1	Wild_Type_non_treated	Slc25a28
Eif3c	0.55106	0.0433603	0.219	0.223	1	Wild_Type_non_treated	Eif3c
Dleu2	0.551076	0.0831503	0.089	0.079	1	Wild_Type_non_treated	Dleu2
Eps15l1	0.55191	0.0877126	0.058	0.05	1	Wild_Type_non_treated	Eps15l1
Psmd9	0.552225	0.0689462	0.097	0.084	1	Wild_Type_non_treated	Psmd9
Socs5	0.552325	0.0790994	0.057	0.046	1	Wild_Type_non_treated	Socs5
Aasdhppt	0.554652	0.0757288	0.105	0.091	1	Wild_Type_non_treated	Aasdhppt
Mob2	0.554972	0.00381573	0.061	0.066	1	Wild_Type_non_treated	Mob2
Sar1a	0.555233	0.0798711	0.085	0.073	1	Wild_Type_non_treated	Sar1a
Fam162a	0.55542	0.0457899	0.103	0.102	1	Wild_Type_non_treated	Fam162a
6530402F18Rik	0.556121	0.0300107	0.081	0.086	1	Wild_Type_non_treated	6530402F18Rik
Fam168a	0.55619	0.0496596	0.143	0.129	1	Wild_Type_non_treated	Fam168a
Bnip2	0.556649	0.0202329	0.172	0.159	1	Wild_Type_non_treated	Bnip2
Hdac5	0.556809	0.104188	0.085	0.071	1	Wild_Type_non_treated	Hdac5
Rab5if	0.557261	0.0899135	0.193	0.177	1	Wild_Type_non_treated	Rab5if
Rlim	0.557401	0.0880943	0.06	0.048	1	Wild_Type_non_treated	Rlim
Rexo1	0.557407	0.0957636	0.1	0.086	1	Wild_Type_non_treated	Rexo1
Dnajc2	0.557754	0.0165378	0.062	0.073	1	Wild_Type_non_treated	Dnajc2
Rhot1	0.557915	0.0767673	0.369	0.346	1	Wild_Type_non_treated	Rhot1
Maco1	0.558132	0.064612	0.111	0.096	1	Wild_Type_non_treated	Maco1
Osbp	0.558669	0.0134539	0.054	0.045	1	Wild_Type_non_treated	Osbp
Pnrc1	0.558675	0.0622309	0.348	0.327	1	Wild_Type_non_treated	Pnrc1
Ap1ar	0.559241	0.0750621	0.063	0.054	1	Wild_Type_non_treated	Ap1ar
Akirin2	0.559736	0.0753264	0.147	0.13	1	Wild_Type_non_treated	Akirin2
Med28	0.560128	0.0270392	0.088	0.075	1	Wild_Type_non_treated	Med28
Cadm1	0.560898	0.0713037	0.339	0.321	1	Wild_Type_non_treated	Cadm1
Fbxo11	0.561624	0.0785395	0.073	0.068	1	Wild_Type_non_treated	Fbxo11
E130102H24Rik	0.561725	0.0919378	0.078	0.068	1	Wild_Type_non_treated	E130102H24Rik
Birc2	0.561807	0.0126338	0.115	0.1	1	Wild_Type_non_treated	Birc2
Pdxdc1	0.562116	0.0447503	0.064	0.052	1	Wild_Type_non_treated	Pdxdc1
Foxj3	0.562243	0.061832	0.072	0.059	1	Wild_Type_non_treated	Foxj3
Smu1	0.562814	0.0464539	0.079	0.077	1	Wild_Type_non_treated	Smu1
Golga4	0.563032	0.100745	0.149	0.143	1	Wild_Type_non_treated	Golga4
C1galt1c1	0.563407	0.0427239	0.053	0.043	1	Wild_Type_non_treated	C1galt1c1
Cep164	0.563631	0.0937408	0.425	0.4	1	Wild_Type_non_treated	Cep164
Uchl5	0.563796	0.0735121	0.068	0.062	1	Wild_Type_non_treated	Uchl5
Tmed5	0.564013	0.0634219	0.054	0.048	1	Wild_Type_non_treated	Tmed5
Zfp738	0.564676	0.0522589	0.07	0.059	1	Wild_Type_non_treated	Zfp738
Scaf11	0.564726	0.0752202	0.254	0.245	1	Wild_Type_non_treated	Scaf11
Gm26917	0.564908	0.106387	0.089	0.077	1	Wild_Type_non_treated	Gm26917
Cdc73	0.565013	0.0403047	0.127	0.118	1	Wild_Type_non_treated	Cdc73
Mcts2	0.565527	0.0108479	0.098	0.088	1	Wild_Type_non_treated	Mcts2
Abhd8	0.565954	0.00231271	0.148	0.139	1	Wild_Type_non_treated	Abhd8
Calcoco1	0.56669	0.0167791	0.06	0.048	1	Wild_Type_non_treated	Calcoco1
Tmed9	0.567127	0.100671	0.202	0.186	1	Wild_Type_non_treated	Tmed9
Mtmr1	0.567708	0.0369556	0.073	0.07	1	Wild_Type_non_treated	Mtmr1
Gm28875	0.567739	0.0947708	0.068	0.055	1	Wild_Type_non_treated	Gm28875
Rnf11	0.567799	0.0735101	0.194	0.179	1	Wild_Type_non_treated	Rnf11
Ppp1r35	0.568064	0.0636337	0.077	0.068	1	Wild_Type_non_treated	Ppp1r35
Trmt10c	0.56825	0.043375	0.056	0.05	1	Wild_Type_non_treated	Trmt10c
Phf3	0.568493	0.115783	0.251	0.23	1	Wild_Type_non_treated	Phf3
Snrnp200	0.568675	0.0313291	0.111	0.105	1	Wild_Type_non_treated	Snrnp200
Tspan31	0.56937	0.069076	0.077	0.068	1	Wild_Type_non_treated	Tspan31
Gpbp1	0.569619	0.06995	0.32	0.298	1	Wild_Type_non_treated	Gpbp1
Bbs7	0.570335	0.066292	0.3	0.28	1	Wild_Type_non_treated	Bbs7
Morf4l1	0.570496	0.0620907	0.253	0.234	1	Wild_Type_non_treated	Morf4l1
Clasp2	0.570889	0.0191798	0.1	0.118	1	Wild_Type_non_treated	Clasp2
Rsl24d1	0.57221	0.0435601	0.055	0.045	1	Wild_Type_non_treated	Rsl24d1
Socs4	0.572614	0.0228873	0.06	0.054	1	Wild_Type_non_treated	Socs4
Pdpk1	0.573693	0.0759683	0.12	0.107	1	Wild_Type_non_treated	Pdpk1
Gmpr2	0.574802	0.0290324	0.052	0.041	1	Wild_Type_non_treated	Gmpr2
Rnf123	0.574967	0.0270384	0.111	0.098	1	Wild_Type_non_treated	Rnf123
Pfdn4	0.576905	0.0817473	0.057	0.048	1	Wild_Type_non_treated	Pfdn4
Impact	0.57706	0.0486504	0.08	0.075	1	Wild_Type_non_treated	Impact
Gns	0.577327	0.0689455	0.09	0.077	1	Wild_Type_non_treated	Gns
Smn1	0.577673	0.0702958	0.094	0.08	1	Wild_Type_non_treated	Smn1
Zbtb44	0.57914	0.0582156	0.116	0.107	1	Wild_Type_non_treated	Zbtb44
2610507B11Rik	0.579255	0.0562199	0.068	0.057	1	Wild_Type_non_treated	2610507B11Rik
Fam171b	0.58061	0.00702506	0.239	0.25	1	Wild_Type_non_treated	Fam171b
5430405H02Rik	0.580923	0.0462286	0.067	0.055	1	Wild_Type_non_treated	5430405H02Rik
Csnk1g1	0.580946	0.0286212	0.186	0.168	1	Wild_Type_non_treated	Csnk1g1
9230114K14Rik	0.581262	0.0550472	0.059	0.048	1	Wild_Type_non_treated	9230114K14Rik
Srsf4	0.581289	0.0976639	0.127	0.121	1	Wild_Type_non_treated	Srsf4
Lias	0.582042	0.0242392	0.062	0.057	1	Wild_Type_non_treated	Lias
Mlh3	0.582312	0.0308379	0.068	0.059	1	Wild_Type_non_treated	Mlh3
Htt	0.582476	0.0467934	0.092	0.084	1	Wild_Type_non_treated	Htt
Ubr3	0.583021	0.0872513	0.158	0.141	1	Wild_Type_non_treated	Ubr3
Chfr	0.583907	0.0756983	0.12	0.105	1	Wild_Type_non_treated	Chfr
Rsrc1	0.583926	0.0732106	0.123	0.109	1	Wild_Type_non_treated	Rsrc1
Eif4h	0.584318	0.10162	0.154	0.138	1	Wild_Type_non_treated	Eif4h
Tmem138	0.584682	0.0841596	0.107	0.095	1	Wild_Type_non_treated	Tmem138
Hsf2	0.58517	0.0942809	0.076	0.071	1	Wild_Type_non_treated	Hsf2
Ocrl	0.58612	0.057725	0.078	0.07	1	Wild_Type_non_treated	Ocrl
Nasp	0.586315	0.0955135	0.071	0.064	1	Wild_Type_non_treated	Nasp
5730455P16Rik	0.58669	0.0987741	0.056	0.05	1	Wild_Type_non_treated	5730455P16Rik
Akap9	0.586728	0.0843898	0.289	0.271	1	Wild_Type_non_treated	Akap9
Ints6	0.587836	0.0956873	0.089	0.075	1	Wild_Type_non_treated	Ints6
Atxn7	0.58828	0.0578872	0.069	0.057	1	Wild_Type_non_treated	Atxn7
Ptges3	0.588719	0.081816	0.185	0.168	1	Wild_Type_non_treated	Ptges3
Fkbp4	0.588946	0.0657397	0.201	0.184	1	Wild_Type_non_treated	Fkbp4
Uggt1	0.589121	0.0857108	0.055	0.045	1	Wild_Type_non_treated	Uggt1
Arhgap32	0.590001	0.12535	0.087	0.075	1	Wild_Type_non_treated	Arhgap32
Mpp5	0.591431	0.0340235	0.057	0.046	1	Wild_Type_non_treated	Mpp5
Chchd3	0.591476	0.0393746	0.192	0.177	1	Wild_Type_non_treated	Chchd3
Xrn1	0.592102	0.0878341	0.135	0.123	1	Wild_Type_non_treated	Xrn1
Lmbrd1	0.592486	0.0333358	0.109	0.095	1	Wild_Type_non_treated	Lmbrd1
Rbm48	0.594338	0.0898159	0.059	0.05	1	Wild_Type_non_treated	Rbm48
Slc17a7	0.595445	0.0238752	0.69	0.7	1	Wild_Type_non_treated	Slc17a7
Synpo2	0.59572	0.0353708	0.078	0.066	1	Wild_Type_non_treated	Synpo2
Sema3f	0.596638	0.103806	0.077	0.066	1	Wild_Type_non_treated	Sema3f
Bmi1	0.596701	0.00517899	0.068	0.077	1	Wild_Type_non_treated	Bmi1
Top2b	0.597141	0.0728914	0.403	0.386	1	Wild_Type_non_treated	Top2b
Tnks2	0.59721	0.0468599	0.219	0.209	1	Wild_Type_non_treated	Tnks2
Sesn1	0.597418	0.0398689	0.072	0.062	1	Wild_Type_non_treated	Sesn1
Lyrm9	0.598032	0.0364911	0.064	0.054	1	Wild_Type_non_treated	Lyrm9
Kpna2	0.598293	0.078768	0.111	0.098	1	Wild_Type_non_treated	Kpna2
Brwd1	0.59852	0.0992959	0.158	0.141	1	Wild_Type_non_treated	Brwd1
Gna13	0.599494	0.0545505	0.061	0.062	1	Wild_Type_non_treated	Gna13
Nr1d1	0.59953	0.0387331	0.098	0.084	1	Wild_Type_non_treated	Nr1d1
Purb	0.599531	0.0277435	0.594	0.611	1	Wild_Type_non_treated	Purb
Znhit6	0.599706	0.0558534	0.071	0.066	1	Wild_Type_non_treated	Znhit6
Hnrnpul2	0.599974	0.040295	0.181	0.182	1	Wild_Type_non_treated	Hnrnpul2
Vezf1	0.600146	0.0459673	0.289	0.271	1	Wild_Type_non_treated	Vezf1
Pip4p1	0.600162	0.0748159	0.08	0.068	1	Wild_Type_non_treated	Pip4p1
Ehd4	0.6007	0.0448214	0.06	0.05	1	Wild_Type_non_treated	Ehd4
Zfp81	0.601474	0.0959386	0.065	0.057	1	Wild_Type_non_treated	Zfp81
Prpsap1	0.60269	0.0133281	0.058	0.048	1	Wild_Type_non_treated	Prpsap1
Vezt	0.603187	0.0987047	0.088	0.075	1	Wild_Type_non_treated	Vezt
Eif3j1	0.603521	0.081604	0.109	0.095	1	Wild_Type_non_treated	Eif3j1
Rpl23a	0.604903	0.0103598	0.379	0.386	1	Wild_Type_non_treated	Rpl23a
Zfp236	0.604942	0.0581941	0.051	0.043	1	Wild_Type_non_treated	Zfp236
1600012H06Rik	0.605181	0.00146722	0.076	0.068	1	Wild_Type_non_treated	1600012H06Rik
Mark3	0.606617	0.0886063	0.143	0.127	1	Wild_Type_non_treated	Mark3
Actr1b	0.607157	0.0442746	0.062	0.054	1	Wild_Type_non_treated	Actr1b
Pgrmc2	0.608246	0.0209324	0.14	0.127	1	Wild_Type_non_treated	Pgrmc2
Mrps36	0.608494	0.0329964	0.11	0.098	1	Wild_Type_non_treated	Mrps36
Ric8b	0.60889	0.0325191	0.161	0.171	1	Wild_Type_non_treated	Ric8b
2610008E11Rik	0.61012	0.0209999	0.07	0.075	1	Wild_Type_non_treated	2610008E11Rik
Kpna1	0.610613	0.0704057	0.109	0.104	1	Wild_Type_non_treated	Kpna1
Ezh1	0.612843	0.0982864	0.085	0.073	1	Wild_Type_non_treated	Ezh1
Kansl3	0.613969	0.0193264	0.083	0.088	1	Wild_Type_non_treated	Kansl3
Rev3l	0.615226	0.0995922	0.11	0.096	1	Wild_Type_non_treated	Rev3l
Dlat	0.615824	0.0708453	0.073	0.062	1	Wild_Type_non_treated	Dlat
Cwc25	0.617016	0.00951356	0.071	0.07	1	Wild_Type_non_treated	Cwc25
Shld1	0.617082	0.0585705	0.063	0.054	1	Wild_Type_non_treated	Shld1
Stag1	0.617888	0.0921175	0.239	0.22	1	Wild_Type_non_treated	Stag1
Fus	0.618169	0.0907296	0.478	0.462	1	Wild_Type_non_treated	Fus
Emc10	0.618302	0.0159679	0.048	0.052	1	Wild_Type_non_treated	Emc10
Ndufb6	0.618859	0.0108814	0.119	0.121	1	Wild_Type_non_treated	Ndufb6
Rbpj	0.619193	0.0470931	0.055	0.046	1	Wild_Type_non_treated	Rbpj
Nfrkb	0.61953	0.102504	0.062	0.052	1	Wild_Type_non_treated	Nfrkb
Msh3	0.619676	0.064703	0.113	0.104	1	Wild_Type_non_treated	Msh3
BC005561	0.619712	0.0554773	0.186	0.179	1	Wild_Type_non_treated	BC005561
Pdcd11	0.62011	0.0676763	0.06	0.055	1	Wild_Type_non_treated	Pdcd11
Dimt1	0.621524	0.0547081	0.062	0.054	1	Wild_Type_non_treated	Dimt1
Dpm3	0.622474	0.0249519	0.099	0.102	1	Wild_Type_non_treated	Dpm3
Opa3	0.622621	0.0236082	0.054	0.048	1	Wild_Type_non_treated	Opa3
Tbck	0.622781	0.0703682	0.059	0.05	1	Wild_Type_non_treated	Tbck
B4galt1	0.623134	0.0478356	0.095	0.086	1	Wild_Type_non_treated	B4galt1
Ei24	0.624009	0.00310836	0.067	0.061	1	Wild_Type_non_treated	Ei24
Senp5	0.624357	0.0734414	0.084	0.073	1	Wild_Type_non_treated	Senp5
Tfdp1	0.624876	0.0307661	0.057	0.046	1	Wild_Type_non_treated	Tfdp1
Ppil2	0.62525	0.0531341	0.07	0.066	1	Wild_Type_non_treated	Ppil2
Ift46	0.625521	0.0991209	0.053	0.046	1	Wild_Type_non_treated	Ift46
Rfc2	0.62573	0.0548641	0.076	0.066	1	Wild_Type_non_treated	Rfc2
Pitpnm1	0.625932	0.0321685	0.23	0.229	1	Wild_Type_non_treated	Pitpnm1
Mier1	0.62704	0.00273256	0.181	0.182	1	Wild_Type_non_treated	Mier1
Cbx6	0.627274	0.0566303	0.061	0.05	1	Wild_Type_non_treated	Cbx6
Tmco1	0.627937	0.00918017	0.068	0.073	1	Wild_Type_non_treated	Tmco1
Zeb1	0.628418	0.0831973	0.11	0.1	1	Wild_Type_non_treated	Zeb1
Eif4g1	0.62846	0.0708799	0.086	0.073	1	Wild_Type_non_treated	Eif4g1
Insr	0.628507	0.0673587	0.053	0.045	1	Wild_Type_non_treated	Insr
Dnajc1	0.628531	0.0114512	0.078	0.075	1	Wild_Type_non_treated	Dnajc1
Sf3a3	0.628535	0.0711385	0.082	0.071	1	Wild_Type_non_treated	Sf3a3
Nbea	0.628635	0.100522	0.249	0.234	1	Wild_Type_non_treated	Nbea
Chchd6	0.629993	0.0171669	0.063	0.07	1	Wild_Type_non_treated	Chchd6
Saraf	0.630233	0.0373917	0.109	0.111	1	Wild_Type_non_treated	Saraf
Etfa	0.630405	0.00958168	0.075	0.064	1	Wild_Type_non_treated	Etfa
Gbf1	0.63059	0.0331802	0.149	0.134	1	Wild_Type_non_treated	Gbf1
2810013P06Rik	0.631388	0.0320581	0.155	0.15	1	Wild_Type_non_treated	2810013P06Rik
Nap1l4	0.63203	0.0334982	0.126	0.125	1	Wild_Type_non_treated	Nap1l4
Ifngr1	0.632148	0.0450518	0.069	0.062	1	Wild_Type_non_treated	Ifngr1
Leo1	0.632361	0.0939215	0.096	0.084	1	Wild_Type_non_treated	Leo1
Nfx1	0.632443	0.0668798	0.094	0.082	1	Wild_Type_non_treated	Nfx1
Ndufa10	0.632634	0.0359638	0.305	0.288	1	Wild_Type_non_treated	Ndufa10
Hmgxb4	0.632824	0.054844	0.078	0.068	1	Wild_Type_non_treated	Hmgxb4
Asxl2	0.633163	0.0900802	0.138	0.125	1	Wild_Type_non_treated	Asxl2
Ddx52	0.633204	0.0871932	0.06	0.05	1	Wild_Type_non_treated	Ddx52
2700062C07Rik	0.634211	0.0737796	0.058	0.052	1	Wild_Type_non_treated	2700062C07Rik
Sun1	0.634683	0.0660228	0.056	0.048	1	Wild_Type_non_treated	Sun1
Prkca	0.634803	0.0082149	0.273	0.261	1	Wild_Type_non_treated	Prkca
Snrpd3	0.634876	0.0336095	0.171	0.157	1	Wild_Type_non_treated	Snrpd3
Cdkn2aip	0.635097	0.0870139	0.065	0.055	1	Wild_Type_non_treated	Cdkn2aip
Cul9	0.636668	0.0266102	0.075	0.073	1	Wild_Type_non_treated	Cul9
Tmem234	0.637015	0.0239035	0.213	0.221	1	Wild_Type_non_treated	Tmem234
Rnf113a2	0.63715	0.00326281	0.141	0.13	1	Wild_Type_non_treated	Rnf113a2
Keap1	0.637372	0.0336554	0.052	0.043	1	Wild_Type_non_treated	Keap1
Ganab	0.637586	0.0430681	0.057	0.05	1	Wild_Type_non_treated	Ganab
Syp	0.638162	0.0239613	0.299	0.289	1	Wild_Type_non_treated	Syp
Syngr1	0.638777	0.0289609	0.089	0.08	1	Wild_Type_non_treated	Syngr1
Upf1	0.639871	0.0909365	0.068	0.057	1	Wild_Type_non_treated	Upf1
Nolc1	0.639959	0.0241252	0.076	0.064	1	Wild_Type_non_treated	Nolc1
Ranbp9	0.64098	0.0661448	0.054	0.045	1	Wild_Type_non_treated	Ranbp9
Qser1	0.641015	0.0521422	0.054	0.045	1	Wild_Type_non_treated	Qser1
Atf7ip	0.641893	0.0869748	0.201	0.184	1	Wild_Type_non_treated	Atf7ip
Actl6a	0.642732	0.0877411	0.147	0.134	1	Wild_Type_non_treated	Actl6a
Ttbk2	0.642798	0.0652955	0.071	0.061	1	Wild_Type_non_treated	Ttbk2
Prpf31	0.643686	0.0215857	0.104	0.102	1	Wild_Type_non_treated	Prpf31
Kmt2b	0.646557	0.00379277	0.08	0.088	1	Wild_Type_non_treated	Kmt2b
Tub	0.646581	0.0456233	0.274	0.28	1	Wild_Type_non_treated	Tub
Kdm3a	0.6467	0.0320393	0.084	0.071	1	Wild_Type_non_treated	Kdm3a
Atf2	0.648181	0.0449999	0.095	0.088	1	Wild_Type_non_treated	Atf2
Rbm33	0.649026	0.0174758	0.143	0.129	1	Wild_Type_non_treated	Rbm33
Qrich1	0.649235	0.0560739	0.088	0.077	1	Wild_Type_non_treated	Qrich1
Nicn1	0.649609	0.0314244	0.075	0.066	1	Wild_Type_non_treated	Nicn1
Gm13830	0.650146	0.0386133	0.052	0.043	1	Wild_Type_non_treated	Gm13830
Rab10os	0.650499	0.076916	0.082	0.079	1	Wild_Type_non_treated	Rab10os
Zfp68	0.65095	0.0630391	0.087	0.077	1	Wild_Type_non_treated	Zfp68
A330094K24Rik	0.651011	0.0521835	0.116	0.104	1	Wild_Type_non_treated	A330094K24Rik
Ddx5	0.651189	0.0466893	0.919	0.911	1	Wild_Type_non_treated	Ddx5
Dennd4a	0.651407	0.0123913	0.055	0.057	1	Wild_Type_non_treated	Dennd4a
Papola	0.651674	0.0662617	0.206	0.205	1	Wild_Type_non_treated	Papola
Gpr107	0.651869	0.077799	0.056	0.046	1	Wild_Type_non_treated	Gpr107
Krit1	0.652633	0.0426521	0.203	0.198	1	Wild_Type_non_treated	Krit1
Srp54a	0.652691	0.0375761	0.081	0.07	1	Wild_Type_non_treated	Srp54a
Pms1	0.652997	0.0596006	0.051	0.045	1	Wild_Type_non_treated	Pms1
Dnm2	0.653207	0.0592702	0.054	0.045	1	Wild_Type_non_treated	Dnm2
Oat	0.653402	0.0545771	0.1	0.089	1	Wild_Type_non_treated	Oat
Hs2st1	0.654874	0.000492961	0.089	0.1	1	Wild_Type_non_treated	Hs2st1
Rad23a	0.655442	0.0353093	0.095	0.086	1	Wild_Type_non_treated	Rad23a
Fam216a	0.655536	0.0816036	0.104	0.093	1	Wild_Type_non_treated	Fam216a
Pan3	0.655538	0.0424199	0.105	0.093	1	Wild_Type_non_treated	Pan3
Wasf3	0.655899	0.0312251	0.188	0.175	1	Wild_Type_non_treated	Wasf3
Vps13b	0.65668	0.053807	0.091	0.084	1	Wild_Type_non_treated	Vps13b
Osgep	0.65855	0.0213141	0.17	0.177	1	Wild_Type_non_treated	Osgep
Kmt5b	0.658642	0.0724567	0.132	0.123	1	Wild_Type_non_treated	Kmt5b
Ptbp2	0.659278	0.0245458	0.111	0.116	1	Wild_Type_non_treated	Ptbp2
Mtrex	0.659297	0.0408527	0.111	0.1	1	Wild_Type_non_treated	Mtrex
Rmnd5a	0.659376	0.0330575	0.089	0.08	1	Wild_Type_non_treated	Rmnd5a
Hypk	0.659989	0.00280517	0.154	0.157	1	Wild_Type_non_treated	Hypk
Flot1	0.660364	0.0469928	0.076	0.064	1	Wild_Type_non_treated	Flot1
Dhx16	0.661423	0.044689	0.053	0.045	1	Wild_Type_non_treated	Dhx16
Alms1	0.661565	0.110745	0.058	0.048	1	Wild_Type_non_treated	Alms1
Ddx24	0.662359	0.0218319	0.234	0.243	1	Wild_Type_non_treated	Ddx24
Tnfsf12	0.662465	0.043837	0.431	0.425	1	Wild_Type_non_treated	Tnfsf12
Phpt1	0.662592	0.0472259	0.061	0.052	1	Wild_Type_non_treated	Phpt1
Gm17231	0.662775	0.0470284	0.115	0.109	1	Wild_Type_non_treated	Gm17231
Cycs	0.663447	0.0116295	0.163	0.154	1	Wild_Type_non_treated	Cycs
Prelid3b	0.663741	0.0643426	0.051	0.043	1	Wild_Type_non_treated	Prelid3b
Ttc39c	0.664308	0.120966	0.129	0.118	1	Wild_Type_non_treated	Ttc39c
Gpr137c	0.664381	0.033703	0.127	0.114	1	Wild_Type_non_treated	Gpr137c
Dkk3	0.665898	0.0326921	0.052	0.043	1	Wild_Type_non_treated	Dkk3
Exoc1	0.666175	0.0898115	0.066	0.055	1	Wild_Type_non_treated	Exoc1
Zfp1	0.666288	0.0550881	0.051	0.043	1	Wild_Type_non_treated	Zfp1
Tigar	0.666597	0.0605969	0.065	0.055	1	Wild_Type_non_treated	Tigar
Kifap3	0.666624	0.0237266	0.186	0.191	1	Wild_Type_non_treated	Kifap3
Ing2	0.667288	0.0848768	0.099	0.088	1	Wild_Type_non_treated	Ing2
Cdk5r2	0.66749	0.0177562	0.168	0.171	1	Wild_Type_non_treated	Cdk5r2
Commd3	0.66752	0.0478029	0.13	0.123	1	Wild_Type_non_treated	Commd3
Atrn	0.667946	0.0202405	0.059	0.055	1	Wild_Type_non_treated	Atrn
Nxf1	0.668265	0.0671421	0.06	0.05	1	Wild_Type_non_treated	Nxf1
Mfap1b	0.668486	0.0238378	0.051	0.045	1	Wild_Type_non_treated	Mfap1b
Mapre3	0.669072	0.0790738	0.237	0.223	1	Wild_Type_non_treated	Mapre3
Hipk2	0.669074	0.023491	0.093	0.095	1	Wild_Type_non_treated	Hipk2
Actn4	0.669202	0.109493	0.095	0.084	1	Wild_Type_non_treated	Actn4
Snhg1	0.670748	0.0178842	0.106	0.095	1	Wild_Type_non_treated	Snhg1
Mapk8	0.671117	0.036064	0.115	0.104	1	Wild_Type_non_treated	Mapk8
Mmd	0.671199	0.0510744	0.09	0.088	1	Wild_Type_non_treated	Mmd
Rd3l	0.671464	0.0433061	0.085	0.075	1	Wild_Type_non_treated	Rd3l
Herc1	0.671558	0.108288	0.148	0.134	1	Wild_Type_non_treated	Herc1
Pold3	0.67185	0.0596518	0.075	0.07	1	Wild_Type_non_treated	Pold3
Ap3b2	0.672222	0.0296247	0.077	0.07	1	Wild_Type_non_treated	Ap3b2
Nkapd1	0.6723	0.0884738	0.06	0.054	1	Wild_Type_non_treated	Nkapd1
Nxnl2	0.67247	0.0403098	0.473	0.459	1	Wild_Type_non_treated	Nxnl2
Zfp281	0.672621	0.0854969	0.112	0.1	1	Wild_Type_non_treated	Zfp281
Psmd6	0.672837	0.017509	0.094	0.084	1	Wild_Type_non_treated	Psmd6
Zdhhc6	0.672892	0.0770986	0.107	0.095	1	Wild_Type_non_treated	Zdhhc6
Pacsin1	0.67444	0.0380951	0.197	0.196	1	Wild_Type_non_treated	Pacsin1
Ino80b	0.674448	0.0128806	0.05	0.052	1	Wild_Type_non_treated	Ino80b
Slmap	0.675489	0.0937336	0.069	0.059	1	Wild_Type_non_treated	Slmap
Lman2l	0.675821	0.0151348	0.088	0.077	1	Wild_Type_non_treated	Lman2l
[truncated: 2,838 more rows]

## Sheet: Cluster 2
	p_val	avg_logFC	pct.1	pct.2	p_val_adj	cluster	gene
Rho	2.0032e-65	1.10116	0.756	0.363	3.71493e-61	Wild_Type_non_treated	Rho
Eif2s3y	5.14933e-42	0.740329	0.195	0	9.54944e-38	Wild_Type_non_treated	Eif2s3y
Ccl27a	5.37215e-33	0.433217	0.178	0	9.96266e-29	Wild_Type_non_treated	Ccl27a
AC149090.1	3.25733e-28	0.622231	0.682	0.473	6.04071e-24	Wild_Type_non_treated	AC149090.1
Ddx3y	4.49286e-27	0.485348	0.132	0	8.33201e-23	Wild_Type_non_treated	Ddx3y
Gnat1	1.57529e-26	0.801546	0.406	0.163	2.92137e-22	Wild_Type_non_treated	Gnat1
Snhg11	1.58385e-25	1.0382	0.618	0.358	2.93725e-21	Wild_Type_non_treated	Snhg11
Uty	7.25472e-24	0.422853	0.11	0	1.34539e-19	Wild_Type_non_treated	Uty
Gnb1	7.22927e-23	0.757472	0.369	0.164	1.34067e-18	Wild_Type_non_treated	Gnb1
mt-Nd3	1.33125e-22	0.385804	0.91	0.877	2.46881e-18	Wild_Type_non_treated	mt-Nd3
Pde10a	8.61672e-21	0.642809	0.235	0.054	1.59797e-16	Wild_Type_non_treated	Pde10a
Meg3	7.28062e-20	0.68073	0.776	0.707	1.35019e-15	Wild_Type_non_treated	Meg3
Slit2	8.68261e-19	1.03261	0.154	0.018	1.61019e-14	Wild_Type_non_treated	Slit2
Ttc14	2.15178e-18	0.415002	0.776	0.626	3.99048e-14	Wild_Type_non_treated	Ttc14
mt-Nd2	1.28532e-15	0.276119	0.991	0.992	2.38363e-11	Wild_Type_non_treated	mt-Nd2
Grin2b	2.70293e-13	0.52477	0.074	0.001	5.01259e-09	Wild_Type_non_treated	Grin2b
mt-Nd1	5.42766e-13	0.209129	0.974	0.987	1.00656e-08	Wild_Type_non_treated	mt-Nd1
Atp1b1	5.47529e-13	0.355814	0.075	0.003	1.01539e-08	Wild_Type_non_treated	Atp1b1
Pdc	9.48079e-13	0.516728	0.366	0.205	1.75821e-08	Wild_Type_non_treated	Pdc
A330076H08Rik	9.95927e-13	0.323109	0.803	0.738	1.84695e-08	Wild_Type_non_treated	A330076H08Rik
Gm17167	1.08957e-12	0.225877	0.059	0	2.02061e-08	Wild_Type_non_treated	Gm17167
Kdm5d	1.78458e-12	0.229992	0.057	0	3.30951e-08	Wild_Type_non_treated	Kdm5d
Rian	2.18034e-12	0.573621	0.25	0.109	4.04344e-08	Wild_Type_non_treated	Rian
Pnisr	3.80234e-12	0.306117	0.822	0.725	7.05143e-08	Wild_Type_non_treated	Pnisr
Nrl	4.17287e-12	0.424582	0.158	0.04	7.73859e-08	Wild_Type_non_treated	Nrl
Rskr	5.01876e-12	0.153902	0.779	0.81	9.30728e-08	Wild_Type_non_treated	Rskr
Slc6a1	1.25599e-11	0.410364	0.092	0.011	2.32924e-07	Wild_Type_non_treated	Slc6a1
Cdr1os	1.28407e-11	0.499384	0.39	0.222	2.38131e-07	Wild_Type_non_treated	Cdr1os
Gria2	1.38024e-11	0.407613	0.86	0.776	2.55965e-07	Wild_Type_non_treated	Gria2
Mir124-2hg	1.6217e-11	0.211544	0.949	0.943	3.00744e-07	Wild_Type_non_treated	Mir124-2hg
Drd1	3.53822e-11	0.26802	0.496	0.409	6.56162e-07	Wild_Type_non_treated	Drd1
Kcnb1	5.75099e-11	0.517478	0.386	0.239	1.06652e-06	Wild_Type_non_treated	Kcnb1
Snhg14	1.01469e-10	0.40513	0.46	0.34	1.88173e-06	Wild_Type_non_treated	Snhg14
mt-Atp6	1.23312e-10	0.20646	0.991	1	2.28682e-06	Wild_Type_non_treated	mt-Atp6
mt-Cytb	1.59782e-10	0.180469	0.989	0.997	2.96316e-06	Wild_Type_non_treated	mt-Cytb
Rp1	2.15079e-10	0.5657	0.29	0.173	3.98864e-06	Wild_Type_non_treated	Rp1
Gm47283	2.47151e-10	0.38206	0.401	0.302	4.58341e-06	Wild_Type_non_treated	Gm47283
Kif1b	2.84251e-10	0.195187	0.765	0.742	5.27143e-06	Wild_Type_non_treated	Kif1b
Pde6a	4.32976e-10	0.547762	0.219	0.106	8.02953e-06	Wild_Type_non_treated	Pde6a
mt-Co2	4.5129e-10	0.199874	0.991	0.997	8.36917e-06	Wild_Type_non_treated	mt-Co2
Unc80	4.80341e-10	0.342671	0.55	0.467	8.90793e-06	Wild_Type_non_treated	Unc80
Phyhipl	4.87534e-10	0.416323	0.32	0.181	9.04131e-06	Wild_Type_non_treated	Phyhipl
Son	4.92997e-10	0.200853	0.89	0.84	9.14262e-06	Wild_Type_non_treated	Son
Sag	5.06443e-10	0.480562	0.469	0.357	9.39199e-06	Wild_Type_non_treated	Sag
Cacna1h	6.19076e-10	0.0816243	0.472	0.513	1.14808e-05	Wild_Type_non_treated	Cacna1h
Rorb	9.81644e-10	0.194449	0.737	0.695	1.82046e-05	Wild_Type_non_treated	Rorb
mt-Nd4	1.43354e-09	0.156455	0.98	0.993	2.6585e-05	Wild_Type_non_treated	mt-Nd4
Rnf152	3.32621e-09	0.326204	0.518	0.404	6.16845e-05	Wild_Type_non_treated	Rnf152
Man2a2	3.58124e-09	0.322476	0.5	0.435	6.64141e-05	Wild_Type_non_treated	Man2a2
Srpk2	3.94666e-09	0.18625	0.619	0.565	7.31908e-05	Wild_Type_non_treated	Srpk2
Huwe1	5.02157e-09	0.264651	0.5	0.38	9.3125e-05	Wild_Type_non_treated	Huwe1
Rpgrip1	6.36265e-09	0.417067	0.403	0.322	0.000117995	Wild_Type_non_treated	Rpgrip1
Guca1b	7.50071e-09	0.473937	0.164	0.062	0.000139101	Wild_Type_non_treated	Guca1b
Trim9	9.10566e-09	0.353258	0.351	0.227	0.000168864	Wild_Type_non_treated	Trim9
4632427E13Rik	1.06026e-08	0.256955	0.43	0.363	0.000196625	Wild_Type_non_treated	4632427E13Rik
Rbm25	1.10934e-08	0.327739	0.629	0.517	0.000205727	Wild_Type_non_treated	Rbm25
Rasgef1b	1.30227e-08	0.408208	0.272	0.147	0.000241506	Wild_Type_non_treated	Rasgef1b
Tial1	1.53607e-08	0.302033	0.244	0.18	0.000284864	Wild_Type_non_treated	Tial1
Fat4	1.55277e-08	0.54677	0.074	0.013	0.000287962	Wild_Type_non_treated	Fat4
Mat2a	2.06625e-08	0.281634	0.559	0.467	0.000383186	Wild_Type_non_treated	Mat2a
Apc	2.16107e-08	0.367358	0.395	0.288	0.000400771	Wild_Type_non_treated	Apc
Ogt	2.20973e-08	0.273449	0.491	0.415	0.000409795	Wild_Type_non_treated	Ogt
Rs1	2.26045e-08	0.460125	0.171	0.071	0.0004192	Wild_Type_non_treated	Rs1
Tnrc6b	2.86211e-08	0.195683	0.513	0.48	0.000530777	Wild_Type_non_treated	Tnrc6b
Zfhx4	3.42998e-08	0.612595	0.263	0.15	0.000636089	Wild_Type_non_treated	Zfhx4
Cacna2d1	4.05749e-08	0.379498	0.254	0.143	0.000752462	Wild_Type_non_treated	Cacna2d1
Cdc37l1	6.22826e-08	0.278828	0.421	0.319	0.00115503	Wild_Type_non_treated	Cdc37l1
Gm4258	6.25952e-08	0.324386	0.254	0.174	0.00116083	Wild_Type_non_treated	Gm4258
Gm26917	6.27517e-08	0.528805	0.298	0.198	0.00116373	Wild_Type_non_treated	Gm26917
Frmd4a	8.67922e-08	0.245452	0.364	0.33	0.00160956	Wild_Type_non_treated	Frmd4a
mt-Co3	8.9316e-08	0.154805	0.987	0.999	0.00165637	Wild_Type_non_treated	mt-Co3
Tfap2b	1.09832e-07	0.279552	0.051	0.004	0.00203684	Wild_Type_non_treated	Tfap2b
Arid1a	1.13092e-07	0.255933	0.292	0.234	0.00209729	Wild_Type_non_treated	Arid1a
Srsf5	1.31145e-07	0.21412	0.721	0.663	0.00243209	Wild_Type_non_treated	Srsf5
Kmt2e	1.43248e-07	0.271661	0.572	0.46	0.00265653	Wild_Type_non_treated	Kmt2e
Pcdh10	1.71559e-07	0.5161	0.118	0.041	0.00318157	Wild_Type_non_treated	Pcdh10
Basp1	1.99247e-07	0.37038	0.136	0.048	0.00369503	Wild_Type_non_treated	Basp1
Snrnp70	2.06733e-07	0.233936	0.732	0.686	0.00383386	Wild_Type_non_treated	Snrnp70
Unc13b	2.13439e-07	0.297311	0.46	0.39	0.00395822	Wild_Type_non_treated	Unc13b
Cadps	2.95492e-07	0.183219	0.779	0.793	0.00547991	Wild_Type_non_treated	Cadps
Pcmtd2	3.07099e-07	0.268219	0.333	0.28	0.00569515	Wild_Type_non_treated	Pcmtd2
Zmynd11	3.89651e-07	0.259343	0.362	0.307	0.00722608	Wild_Type_non_treated	Zmynd11
Arid5b	4.27637e-07	0.239229	0.375	0.286	0.00793052	Wild_Type_non_treated	Arid5b
Fubp1	4.28509e-07	0.270235	0.653	0.557	0.00794671	Wild_Type_non_treated	Fubp1
Ap2a2	5.19744e-07	0.176898	0.406	0.37	0.00963865	Wild_Type_non_treated	Ap2a2
Pde3a	5.27043e-07	0.315926	0.096	0.027	0.00977402	Wild_Type_non_treated	Pde3a
Camk2d	5.3918e-07	0.251507	0.618	0.548	0.00999909	Wild_Type_non_treated	Camk2d
Mkln1	5.51941e-07	0.177441	0.36	0.319	0.0102357	Wild_Type_non_treated	Mkln1
Nktr	5.709e-07	0.243095	0.688	0.606	0.0105873	Wild_Type_non_treated	Nktr
Ptbp2	5.9895e-07	0.217022	0.379	0.317	0.0111075	Wild_Type_non_treated	Ptbp2
Zfp280d	6.31664e-07	0.301163	0.366	0.288	0.0117142	Wild_Type_non_treated	Zfp280d
Hook3	8.83809e-07	0.341571	0.375	0.276	0.0163902	Wild_Type_non_treated	Hook3
Uchl1	9.34276e-07	0.0044863	0.195	0.217	0.0173261	Wild_Type_non_treated	Uchl1
C130071C03Rik	9.45847e-07	0.123118	0.254	0.201	0.0175407	Wild_Type_non_treated	C130071C03Rik
Ddx17	1.22612e-06	0.184321	0.662	0.609	0.0227384	Wild_Type_non_treated	Ddx17
Hook1	1.25546e-06	0.218603	0.46	0.399	0.0232824	Wild_Type_non_treated	Hook1
Macf1	1.35317e-06	0.22428	0.658	0.61	0.0250946	Wild_Type_non_treated	Macf1
Shank1	1.45061e-06	0.156653	0.382	0.346	0.0269016	Wild_Type_non_treated	Shank1
Crx	1.51082e-06	0.202184	0.393	0.317	0.0280182	Wild_Type_non_treated	Crx
Adgrb3	1.5371e-06	0.28857	0.498	0.408	0.0285056	Wild_Type_non_treated	Adgrb3
Srcap	1.86714e-06	0.165713	0.224	0.197	0.0346262	Wild_Type_non_treated	Srcap
Mycbp2	1.92496e-06	0.243457	0.671	0.623	0.0356984	Wild_Type_non_treated	Mycbp2
Tasor	2.04349e-06	0.235418	0.3	0.256	0.0378966	Wild_Type_non_treated	Tasor
mt-Nd6	2.20181e-06	0.33004	0.285	0.177	0.0408327	Wild_Type_non_treated	mt-Nd6
Usp34	2.24592e-06	0.194205	0.526	0.489	0.0416506	Wild_Type_non_treated	Usp34
AY036118	2.25286e-06	0.208537	0.963	0.959	0.0417793	Wild_Type_non_treated	AY036118
Tnrc6c	2.31431e-06	0.236193	0.526	0.439	0.0429189	Wild_Type_non_treated	Tnrc6c
Sfswap	2.43291e-06	0.313962	0.27	0.157	0.0451183	Wild_Type_non_treated	Sfswap
Baz1b	2.68639e-06	0.208104	0.349	0.288	0.0498191	Wild_Type_non_treated	Baz1b
Srek1	2.86226e-06	0.170207	0.329	0.297	0.0530806	Wild_Type_non_treated	Srek1
Zbtb20	2.88675e-06	0.193984	0.537	0.459	0.0535347	Wild_Type_non_treated	Zbtb20
Mapt	3.25787e-06	0.00813951	0.417	0.45	0.0604172	Wild_Type_non_treated	Mapt
Prph2	3.43255e-06	0.369158	0.428	0.306	0.0636565	Wild_Type_non_treated	Prph2
Etnk1	3.57951e-06	0.252408	0.515	0.422	0.0663821	Wild_Type_non_treated	Etnk1
mt-Co1	3.70227e-06	0.127665	0.987	1	0.0686587	Wild_Type_non_treated	mt-Co1
Fus	3.93285e-06	0.204404	0.719	0.654	0.0729347	Wild_Type_non_treated	Fus
Trip12	4.33915e-06	0.165985	0.257	0.225	0.0804695	Wild_Type_non_treated	Trip12
Stxbp1	4.58545e-06	0.171845	0.643	0.544	0.0850371	Wild_Type_non_treated	Stxbp1
Eif4g1	4.81531e-06	0.19852	0.252	0.212	0.0892999	Wild_Type_non_treated	Eif4g1
Usp15	5.04904e-06	0.18402	0.27	0.212	0.0936344	Wild_Type_non_treated	Usp15
Marcks	5.12921e-06	0.311698	0.167	0.074	0.0951211	Wild_Type_non_treated	Marcks
A230057D06Rik	5.16147e-06	0.226907	0.428	0.361	0.0957194	Wild_Type_non_treated	A230057D06Rik
Leng8	5.40004e-06	0.229606	0.489	0.404	0.100144	Wild_Type_non_treated	Leng8
Strbp	5.59434e-06	0.051089	0.476	0.501	0.103747	Wild_Type_non_treated	Strbp
Sbno1	6.46461e-06	0.160614	0.377	0.334	0.119886	Wild_Type_non_treated	Sbno1
Chd8	6.73051e-06	0.238483	0.254	0.186	0.124817	Wild_Type_non_treated	Chd8
Dop1a	6.7518e-06	0.286859	0.29	0.217	0.125212	Wild_Type_non_treated	Dop1a
Mib1	6.77773e-06	0.319905	0.213	0.113	0.125693	Wild_Type_non_treated	Mib1
B3galt2	6.95331e-06	0.0983975	0.71	0.734	0.128949	Wild_Type_non_treated	B3galt2
Tra2a	7.24529e-06	0.173459	0.583	0.528	0.134364	Wild_Type_non_treated	Tra2a
Pde6b	7.41004e-06	0.388029	0.191	0.137	0.137419	Wild_Type_non_treated	Pde6b
Mef2c	8.46561e-06	0.204362	0.239	0.177	0.156995	Wild_Type_non_treated	Mef2c
Vipr2	8.51587e-06	0.118208	0.452	0.425	0.157927	Wild_Type_non_treated	Vipr2
Dnm3	8.54333e-06	0.382378	0.368	0.278	0.158436	Wild_Type_non_treated	Dnm3
Ankrd37	8.80038e-06	0.202433	0.384	0.265	0.163203	Wild_Type_non_treated	Ankrd37
Iqsec1	8.97285e-06	0.265927	0.371	0.286	0.166402	Wild_Type_non_treated	Iqsec1
Ago3	9.20599e-06	0.272816	0.169	0.125	0.170725	Wild_Type_non_treated	Ago3
Ank2	9.62876e-06	0.0828508	0.789	0.826	0.178565	Wild_Type_non_treated	Ank2
B830012L14Rik	1.00707e-05	0.240169	0.064	0.014	0.186761	Wild_Type_non_treated	B830012L14Rik
Zranb2	1.04398e-05	0.181011	0.643	0.625	0.193606	Wild_Type_non_treated	Zranb2
Tra2b	1.11766e-05	0.204799	0.425	0.357	0.207271	Wild_Type_non_treated	Tra2b
Rufy2	1.13182e-05	0.260089	0.184	0.126	0.209897	Wild_Type_non_treated	Rufy2
Pfkp	1.1568e-05	0.264231	0.699	0.674	0.214529	Wild_Type_non_treated	Pfkp
Camsap1	1.20952e-05	0.153336	0.256	0.225	0.224306	Wild_Type_non_treated	Camsap1
Samd11	1.21328e-05	0.306179	0.077	0.027	0.225002	Wild_Type_non_treated	Samd11
Pde6g	1.32543e-05	0.376444	0.281	0.19	0.245802	Wild_Type_non_treated	Pde6g
4932438A13Rik	1.33603e-05	0.228134	0.414	0.339	0.247768	Wild_Type_non_treated	4932438A13Rik
Ube2q2	1.36581e-05	0.0937532	0.156	0.159	0.25329	Wild_Type_non_treated	Ube2q2
Tef	1.38871e-05	0.103649	0.382	0.384	0.257537	Wild_Type_non_treated	Tef
Luc7l2	1.40485e-05	0.217025	0.614	0.53	0.260529	Wild_Type_non_treated	Luc7l2
Gucy2f	1.45829e-05	0.232845	0.051	0.008	0.27044	Wild_Type_non_treated	Gucy2f
N4bp2	1.49262e-05	0.310286	0.197	0.102	0.276807	Wild_Type_non_treated	N4bp2
Mdm4	1.5872e-05	0.210143	0.228	0.187	0.294346	Wild_Type_non_treated	Mdm4
Sgip1	1.60262e-05	0.160125	0.548	0.475	0.297205	Wild_Type_non_treated	Sgip1
Vps37a	1.70214e-05	0.284475	0.248	0.171	0.315662	Wild_Type_non_treated	Vps37a
Pacsin1	1.80381e-05	0.0123564	0.539	0.575	0.334517	Wild_Type_non_treated	Pacsin1
Stox2	1.82265e-05	0.261203	0.366	0.275	0.338011	Wild_Type_non_treated	Stox2
Nrxn1	1.82686e-05	0.357546	0.267	0.193	0.338792	Wild_Type_non_treated	Nrxn1
Rabgap1	1.85301e-05	0.18208	0.285	0.214	0.34364	Wild_Type_non_treated	Rabgap1
Tcf4	1.90409e-05	0.173333	0.726	0.69	0.353114	Wild_Type_non_treated	Tcf4
Ubn2	1.96762e-05	0.134163	0.443	0.408	0.364895	Wild_Type_non_treated	Ubn2
Rnf157	2.02746e-05	0.206212	0.248	0.205	0.375992	Wild_Type_non_treated	Rnf157
Birc6	2.03435e-05	0.236546	0.415	0.331	0.377271	Wild_Type_non_treated	Birc6
Snap91	2.04266e-05	0.101855	0.43	0.425	0.378811	Wild_Type_non_treated	Snap91
Csnk1g1	2.09992e-05	0.236702	0.404	0.286	0.389431	Wild_Type_non_treated	Csnk1g1
Msi1	2.2673e-05	0.278208	0.27	0.211	0.42047	Wild_Type_non_treated	Msi1
Rsrp1	2.28081e-05	0.173149	0.647	0.578	0.422977	Wild_Type_non_treated	Rsrp1
Ecpas	2.30651e-05	0.110495	0.202	0.201	0.427743	Wild_Type_non_treated	Ecpas
Hspa12a	2.34058e-05	0.201096	0.474	0.381	0.434061	Wild_Type_non_treated	Hspa12a
Rnf8	2.34688e-05	0.125724	0.241	0.218	0.435228	Wild_Type_non_treated	Rnf8
Ackr1	2.37216e-05	0.163882	0.395	0.354	0.439917	Wild_Type_non_treated	Ackr1
Tia1	2.43029e-05	0.264847	0.494	0.387	0.450697	Wild_Type_non_treated	Tia1
Nrxn3	2.49492e-05	0.0956624	0.956	0.949	0.462683	Wild_Type_non_treated	Nrxn3
Fry	2.52597e-05	0.10854	0.311	0.278	0.468442	Wild_Type_non_treated	Fry
Ndrg4	2.57088e-05	0.165121	0.21	0.177	0.476771	Wild_Type_non_treated	Ndrg4
Usp7	2.5799e-05	0.157213	0.276	0.256	0.478443	Wild_Type_non_treated	Usp7
Celf4	2.59717e-05	0.301463	0.544	0.46	0.481645	Wild_Type_non_treated	Celf4
Brd9	2.60554e-05	0.226133	0.401	0.31	0.483198	Wild_Type_non_treated	Brd9
Kmt2d	2.62915e-05	0.264298	0.226	0.154	0.487575	Wild_Type_non_treated	Kmt2d
Tcf12	2.63767e-05	0.205603	0.265	0.161	0.489156	Wild_Type_non_treated	Tcf12
Slc43a2	2.64437e-05	0.143979	0.213	0.177	0.490399	Wild_Type_non_treated	Slc43a2
Osbpl8	2.94612e-05	0.180168	0.132	0.101	0.546357	Wild_Type_non_treated	Osbpl8
Nfat5	3.0779e-05	0.323671	0.294	0.205	0.570797	Wild_Type_non_treated	Nfat5
Qk	3.11044e-05	0.331722	0.237	0.167	0.576832	Wild_Type_non_treated	Qk
Fkbp1a	3.11941e-05	0.0427378	0.325	0.309	0.578495	Wild_Type_non_treated	Fkbp1a
Baz2b	3.12204e-05	0.176893	0.423	0.408	0.578983	Wild_Type_non_treated	Baz2b
R3hdm1	3.19416e-05	0.260915	0.403	0.302	0.592357	Wild_Type_non_treated	R3hdm1
Atxn2l	3.27566e-05	0.235087	0.283	0.203	0.607471	Wild_Type_non_treated	Atxn2l
Atp8a1	3.28712e-05	0.26395	0.202	0.136	0.609596	Wild_Type_non_treated	Atp8a1
Fam126b	3.33527e-05	0.128899	0.292	0.254	0.618526	Wild_Type_non_treated	Fam126b
Cnot3	3.353e-05	0.19631	0.426	0.36	0.621814	Wild_Type_non_treated	Cnot3
Fam57b	3.3543e-05	0.240564	0.237	0.164	0.622054	Wild_Type_non_treated	Fam57b
C2cd5	3.49315e-05	0.247138	0.364	0.279	0.647804	Wild_Type_non_treated	C2cd5
Luc7l3	3.58847e-05	0.153045	0.7	0.673	0.665481	Wild_Type_non_treated	Luc7l3
Mga	3.63588e-05	0.0628375	0.309	0.34	0.674274	Wild_Type_non_treated	Mga
Ppp4r3a	3.69387e-05	0.0353018	0.217	0.231	0.685027	Wild_Type_non_treated	Ppp4r3a
Slc12a6	3.77037e-05	0.184904	0.333	0.268	0.699214	Wild_Type_non_treated	Slc12a6
mt-Atp8	3.88684e-05	0.0651132	0.796	0.822	0.720814	Wild_Type_non_treated	mt-Atp8
Atp2b2	3.90318e-05	0.13727	0.27	0.251	0.723846	Wild_Type_non_treated	Atp2b2
Gucy1b1	4.00694e-05	0.0360998	0.474	0.479	0.743087	Wild_Type_non_treated	Gucy1b1
Mdga2	4.06868e-05	0.278302	0.469	0.404	0.754538	Wild_Type_non_treated	Mdga2
Brd8	4.33767e-05	0.214188	0.39	0.326	0.804421	Wild_Type_non_treated	Brd8
Kmt2c	4.35393e-05	0.277798	0.397	0.296	0.807437	Wild_Type_non_treated	Kmt2c
Ddx3x	4.52471e-05	0.0301591	0.309	0.337	0.839107	Wild_Type_non_treated	Ddx3x
Nptn	4.5952e-05	0.151251	0.338	0.288	0.85218	Wild_Type_non_treated	Nptn
Pds5a	4.78718e-05	0.266507	0.21	0.133	0.887783	Wild_Type_non_treated	Pds5a
Rnpc3	4.80983e-05	0.305036	0.432	0.361	0.891983	Wild_Type_non_treated	Rnpc3
Yme1l1	4.98226e-05	0.120349	0.296	0.268	0.92396	Wild_Type_non_treated	Yme1l1
Arhgap20	5.16471e-05	0.0908893	0.162	0.173	0.957796	Wild_Type_non_treated	Arhgap20
Vegfa	5.19399e-05	0.272426	0.34	0.249	0.963226	Wild_Type_non_treated	Vegfa
Slc38a2	5.29799e-05	0.0915764	0.325	0.348	0.982513	Wild_Type_non_treated	Slc38a2
Tmed2	5.67214e-05	0.00255178	0.243	0.259	1	Wild_Type_non_treated	Tmed2
Dusp11	5.97177e-05	0.187273	0.382	0.319	1	Wild_Type_non_treated	Dusp11
Add2	6.15166e-05	0.208232	0.074	0.023	1	Wild_Type_non_treated	Add2
Srsf1	6.18394e-05	0.18039	0.548	0.482	1	Wild_Type_non_treated	Srsf1
2610008E11Rik	6.27854e-05	0.187781	0.189	0.144	1	Wild_Type_non_treated	2610008E11Rik
Senp7	6.34035e-05	0.0310695	0.287	0.303	1	Wild_Type_non_treated	Senp7
Bzw2	6.56055e-05	0.0972647	0.292	0.269	1	Wild_Type_non_treated	Bzw2
Nlgn2	6.8513e-05	0.212787	0.191	0.103	1	Wild_Type_non_treated	Nlgn2
Herc2	7.02264e-05	0.129188	0.248	0.256	1	Wild_Type_non_treated	Herc2
Nenf	7.0769e-05	0.040841	0.331	0.313	1	Wild_Type_non_treated	Nenf
Mllt6	7.12789e-05	0.0612938	0.283	0.278	1	Wild_Type_non_treated	Mllt6
Elfn2	7.44862e-05	0.287127	0.244	0.174	1	Wild_Type_non_treated	Elfn2
Zfhx3	7.4506e-05	0.346073	0.272	0.19	1	Wild_Type_non_treated	Zfhx3
Brd2	7.45513e-05	0.0218057	0.311	0.331	1	Wild_Type_non_treated	Brd2
Nsf	7.5882e-05	0.170339	0.654	0.609	1	Wild_Type_non_treated	Nsf
Ptprd	7.62329e-05	0.242396	0.796	0.742	1	Wild_Type_non_treated	Ptprd
Pde4a	7.69982e-05	0.187703	0.219	0.137	1	Wild_Type_non_treated	Pde4a
Cenpc1	7.9376e-05	0.269939	0.186	0.108	1	Wild_Type_non_treated	Cenpc1
Kcnq1ot1	8.3079e-05	0.27265	0.678	0.584	1	Wild_Type_non_treated	Kcnq1ot1
Pitpnm1	8.40829e-05	0.0848313	0.404	0.387	1	Wild_Type_non_treated	Pitpnm1
Dtx3	8.59928e-05	0.129582	0.265	0.232	1	Wild_Type_non_treated	Dtx3
Gprasp1	8.66087e-05	0.21991	0.461	0.347	1	Wild_Type_non_treated	Gprasp1
Napg	8.90833e-05	0.0114972	0.316	0.346	1	Wild_Type_non_treated	Napg
Cspp1	9.28026e-05	0.147279	0.301	0.28	1	Wild_Type_non_treated	Cspp1
Aatk	9.31757e-05	0.234728	0.228	0.144	1	Wild_Type_non_treated	Aatk
Arid2	9.38855e-05	0.257255	0.188	0.105	1	Wild_Type_non_treated	Arid2
Kcna2	9.39798e-05	0.353708	0.107	0.045	1	Wild_Type_non_treated	Kcna2
Dmd	9.42198e-05	0.334667	0.351	0.299	1	Wild_Type_non_treated	Dmd
Phip	9.51989e-05	0.140378	0.535	0.527	1	Wild_Type_non_treated	Phip
Cnot1	9.78973e-05	0.262015	0.232	0.184	1	Wild_Type_non_treated	Cnot1
Ryr2	9.83548e-05	0.178205	0.388	0.33	1	Wild_Type_non_treated	Ryr2
Marf1	9.85811e-05	0.228609	0.193	0.125	1	Wild_Type_non_treated	Marf1
Atrn	9.98972e-05	0.222871	0.158	0.096	1	Wild_Type_non_treated	Atrn
Celf5	0.000100273	0.246437	0.154	0.089	1	Wild_Type_non_treated	Celf5
Ssh2	0.000100525	0.196933	0.118	0.052	1	Wild_Type_non_treated	Ssh2
Ldhb	0.000101044	0.248621	0.143	0.075	1	Wild_Type_non_treated	Ldhb
Braf	0.000102457	0.27314	0.272	0.176	1	Wild_Type_non_treated	Braf
Ntrk2	0.000102688	0.00678252	0.415	0.433	1	Wild_Type_non_treated	Ntrk2
Bhlhe40	0.000105797	0.226589	0.193	0.127	1	Wild_Type_non_treated	Bhlhe40
Tet2	0.000106473	0.315097	0.195	0.118	1	Wild_Type_non_treated	Tet2
Atp11a	0.000107625	0.147509	0.384	0.324	1	Wild_Type_non_treated	Atp11a
Pik3ca	0.000107928	0.180503	0.244	0.188	1	Wild_Type_non_treated	Pik3ca
Ip6k2	0.000108069	0.257958	0.246	0.164	1	Wild_Type_non_treated	Ip6k2
Celf1	0.000110057	0.242959	0.358	0.254	1	Wild_Type_non_treated	Celf1
Bptf	0.000112057	0.126364	0.502	0.494	1	Wild_Type_non_treated	Bptf
Vldlr	0.00011334	0.255398	0.36	0.238	1	Wild_Type_non_treated	Vldlr
Atf7ip	0.000113652	0.0756311	0.419	0.414	1	Wild_Type_non_treated	Atf7ip
Reep6	0.000113663	0.240189	0.085	0.027	1	Wild_Type_non_treated	Reep6
Arrdc3	0.000115606	0.268212	0.169	0.103	1	Wild_Type_non_treated	Arrdc3
Smarca4	0.000119279	0.0922385	0.312	0.293	1	Wild_Type_non_treated	Smarca4
Gm10419	0.000119968	0.175254	0.138	0.061	1	Wild_Type_non_treated	Gm10419
Clock	0.000123941	0.167228	0.344	0.289	1	Wild_Type_non_treated	Clock
Abcc5	0.000127465	0.180186	0.289	0.254	1	Wild_Type_non_treated	Abcc5
Setd5	0.000129016	0.265767	0.309	0.217	1	Wild_Type_non_treated	Setd5
Kmt5b	0.000129481	0.223413	0.257	0.201	1	Wild_Type_non_treated	Kmt5b
Nf1	0.000129559	0.194172	0.202	0.174	1	Wild_Type_non_treated	Nf1
Kcnk3	0.000133693	0.100794	0.357	0.316	1	Wild_Type_non_treated	Kcnk3
Xiap	0.000133979	0.138967	0.349	0.309	1	Wild_Type_non_treated	Xiap
Socs7	0.000134405	0.0408502	0.193	0.203	1	Wild_Type_non_treated	Socs7
Ilf2	0.000135468	0.055539	0.384	0.37	1	Wild_Type_non_treated	Ilf2
Ddx24	0.000136119	0.0927281	0.522	0.483	1	Wild_Type_non_treated	Ddx24
Ccar1	0.000137701	0.246139	0.404	0.322	1	Wild_Type_non_treated	Ccar1
Sptan1	0.000143176	0.11584	0.458	0.435	1	Wild_Type_non_treated	Sptan1
Gls	0.000145866	0.0509481	0.801	0.843	1	Wild_Type_non_treated	Gls
Uvrag	0.000148601	0.0385399	0.134	0.14	1	Wild_Type_non_treated	Uvrag
Maged1	0.00015039	0.0560998	0.382	0.358	1	Wild_Type_non_treated	Maged1
Mef2a	0.000150693	0.101576	0.296	0.288	1	Wild_Type_non_treated	Mef2a
Npepps	0.000154482	0.0300914	0.404	0.432	1	Wild_Type_non_treated	Npepps
Abr	0.000156335	0.113113	0.268	0.232	1	Wild_Type_non_treated	Abr
Eno2	0.000156933	0.133194	0.397	0.344	1	Wild_Type_non_treated	Eno2
Asxl2	0.000159681	0.170107	0.219	0.183	1	Wild_Type_non_treated	Asxl2
Nfx1	0.000160136	0.128664	0.217	0.2	1	Wild_Type_non_treated	Nfx1
Nwd2	0.000164121	0.0509014	0.199	0.171	1	Wild_Type_non_treated	Nwd2
Taf1d	0.000165077	0.197805	0.312	0.245	1	Wild_Type_non_treated	Taf1d
Spast	0.000165967	0.174389	0.158	0.106	1	Wild_Type_non_treated	Spast
Vcp	0.000167642	0.094791	0.465	0.415	1	Wild_Type_non_treated	Vcp
Rbm5	0.0001723	0.134505	0.483	0.435	1	Wild_Type_non_treated	Rbm5
Rtbdn	0.000176102	0.284617	0.145	0.078	1	Wild_Type_non_treated	Rtbdn
Clk1	0.000178075	0.169623	0.581	0.5	1	Wild_Type_non_treated	Clk1
Cdh8	0.000179997	0.311457	0.07	0.024	1	Wild_Type_non_treated	Cdh8
Cdc42bpb	0.00018014	0.174668	0.154	0.129	1	Wild_Type_non_treated	Cdc42bpb
Pax6	0.000184057	0.495001	0.107	0.065	1	Wild_Type_non_treated	Pax6
Rab6b	0.00018818	0.0704155	0.384	0.364	1	Wild_Type_non_treated	Rab6b
Icmt	0.00019598	0.110017	0.224	0.215	1	Wild_Type_non_treated	Icmt
Cnnm1	0.000196716	0.210394	0.094	0.04	1	Wild_Type_non_treated	Cnnm1
Stk35	0.000198135	0.17579	0.351	0.3	1	Wild_Type_non_treated	Stk35
Atg16l1	0.000199263	0.234132	0.125	0.062	1	Wild_Type_non_treated	Atg16l1
Hectd4	0.000201111	0.188702	0.29	0.225	1	Wild_Type_non_treated	Hectd4
Gsdme	0.000202881	0.259455	0.182	0.088	1	Wild_Type_non_treated	Gsdme
Snhg20	0.000203655	0.0635073	0.403	0.374	1	Wild_Type_non_treated	Snhg20
Nop56	0.000205379	0.120929	0.256	0.237	1	Wild_Type_non_treated	Nop56
Fchsd2	0.000211659	0.217076	0.171	0.123	1	Wild_Type_non_treated	Fchsd2
Papola	0.00021228	0.210869	0.388	0.292	1	Wild_Type_non_treated	Papola
Mau2	0.000214152	0.224315	0.191	0.13	1	Wild_Type_non_treated	Mau2
Pum2	0.000218645	0.184761	0.283	0.244	1	Wild_Type_non_treated	Pum2
Stam2	0.000220631	0.0206671	0.116	0.137	1	Wild_Type_non_treated	Stam2
Ahctf1	0.00022278	0.172797	0.167	0.136	1	Wild_Type_non_treated	Ahctf1
Hmbox1	0.000222797	0.236744	0.118	0.065	1	Wild_Type_non_treated	Hmbox1
Vamp2	0.000223557	0.0576883	0.625	0.626	1	Wild_Type_non_treated	Vamp2
Prpf39	0.000224394	0.2044	0.324	0.234	1	Wild_Type_non_treated	Prpf39
Ggnbp2	0.000224661	0.249072	0.281	0.214	1	Wild_Type_non_treated	Ggnbp2
Sv2a	0.000225021	0.157345	0.483	0.425	1	Wild_Type_non_treated	Sv2a
Ubr5	0.000226074	0.226032	0.351	0.258	1	Wild_Type_non_treated	Ubr5
Fyttd1	0.000230512	0.0111166	0.285	0.293	1	Wild_Type_non_treated	Fyttd1
Eif4g3	0.000231864	0.154551	0.358	0.283	1	Wild_Type_non_treated	Eif4g3
Mbnl2	0.000232131	0.102716	0.412	0.382	1	Wild_Type_non_treated	Mbnl2
Dlg4	0.000232762	0.197881	0.347	0.296	1	Wild_Type_non_treated	Dlg4
Stom	0.000241365	0.1463	0.336	0.221	1	Wild_Type_non_treated	Stom
Slc24a1	0.00024163	0.261098	0.158	0.084	1	Wild_Type_non_treated	Slc24a1
Myt1l	0.000243645	0.0620051	0.375	0.368	1	Wild_Type_non_treated	Myt1l
Dnajb4	0.000245142	0.17067	0.27	0.203	1	Wild_Type_non_treated	Dnajb4
Ubap2l	0.000245368	0.20467	0.425	0.346	1	Wild_Type_non_treated	Ubap2l
Neurl1a	0.000246751	0.162196	0.314	0.249	1	Wild_Type_non_treated	Neurl1a
Syne1	0.000250667	0.276649	0.509	0.45	1	Wild_Type_non_treated	Syne1
Htt	0.000253982	0.206122	0.248	0.191	1	Wild_Type_non_treated	Htt
Mir124a-1hg	0.000254484	0.141049	0.695	0.684	1	Wild_Type_non_treated	Mir124a-1hg
Akap8	0.000258749	0.237339	0.235	0.186	1	Wild_Type_non_treated	Akap8
Mphosph8	0.000258975	0.0168202	0.384	0.409	1	Wild_Type_non_treated	Mphosph8
Ric3	0.000259059	0.100069	0.21	0.184	1	Wild_Type_non_treated	Ric3
4930578M01Rik	0.000261675	0.23468	0.108	0.05	1	Wild_Type_non_treated	4930578M01Rik
Scaf11	0.000264675	0.0127444	0.368	0.373	1	Wild_Type_non_treated	Scaf11
March7	0.000265095	0.10989	0.296	0.266	1	Wild_Type_non_treated	March7
Fcho2	0.0002661	0.216083	0.32	0.237	1	Wild_Type_non_treated	Fcho2
Gphn	0.000267805	0.222533	0.309	0.244	1	Wild_Type_non_treated	Gphn
Ccdc88a	0.000271776	0.146232	0.535	0.483	1	Wild_Type_non_treated	Ccdc88a
Ttc39b	0.000275722	0.220673	0.158	0.098	1	Wild_Type_non_treated	Ttc39b
Grk1	0.000279061	0.341524	0.129	0.071	1	Wild_Type_non_treated	Grk1
Luc7l	0.00028036	0.0200204	0.322	0.339	1	Wild_Type_non_treated	Luc7l
Palld	0.000281506	0.0253868	0.153	0.154	1	Wild_Type_non_treated	Palld
Fam133b	0.00028201	0.0377532	0.353	0.358	1	Wild_Type_non_treated	Fam133b
Trmt1	0.000282819	0.116031	0.142	0.126	1	Wild_Type_non_treated	Trmt1
Kcnc1	0.000291058	0.295933	0.178	0.108	1	Wild_Type_non_treated	Kcnc1
Zmym3	0.000294217	0.224561	0.125	0.099	1	Wild_Type_non_treated	Zmym3
Dnajc21	0.000304104	0.0671712	0.21	0.205	1	Wild_Type_non_treated	Dnajc21
Rev3l	0.000309819	0.190382	0.529	0.441	1	Wild_Type_non_treated	Rev3l
Plch2	0.000309843	0.156091	0.414	0.373	1	Wild_Type_non_treated	Plch2
Camkv	0.000310921	0.213144	0.123	0.075	1	Wild_Type_non_treated	Camkv
Zcchc7	0.000317603	0.226281	0.423	0.371	1	Wild_Type_non_treated	Zcchc7
Rbm4b	0.000319399	0.158377	0.257	0.204	1	Wild_Type_non_treated	Rbm4b
Ylpm1	0.000322387	0.190161	0.292	0.218	1	Wild_Type_non_treated	Ylpm1
Mrps9	0.000322639	0.131724	0.125	0.116	1	Wild_Type_non_treated	Mrps9
Nlk	0.000322815	0.113577	0.417	0.387	1	Wild_Type_non_treated	Nlk
Nbr1	0.000323749	0.0413425	0.219	0.215	1	Wild_Type_non_treated	Nbr1
Tafa3	0.000325836	0.254851	0.23	0.146	1	Wild_Type_non_treated	Tafa3
Tbc1d24	0.000326484	0.239052	0.173	0.105	1	Wild_Type_non_treated	Tbc1d24
Pou2f2	0.000333088	0.250853	0.199	0.13	1	Wild_Type_non_treated	Pou2f2
Sf3b1	0.000337494	0.114973	0.555	0.53	1	Wild_Type_non_treated	Sf3b1
Ddhd1	0.000339844	0.268819	0.224	0.153	1	Wild_Type_non_treated	Ddhd1
Stag2	0.000340373	0.134849	0.3	0.271	1	Wild_Type_non_treated	Stag2
Ntng1	0.000341803	0.283681	0.081	0.031	1	Wild_Type_non_treated	Ntng1
Adcy1	0.000342566	0.215462	0.055	0.016	1	Wild_Type_non_treated	Adcy1
Sptbn1	0.000342736	0.141775	0.537	0.486	1	Wild_Type_non_treated	Sptbn1
Ptprs	0.000353614	0.217086	0.349	0.276	1	Wild_Type_non_treated	Ptprs
Atxn1	0.000361019	0.191323	0.237	0.211	1	Wild_Type_non_treated	Atxn1
Mir99ahg	0.000366284	0.158166	0.219	0.229	1	Wild_Type_non_treated	Mir99ahg
Tmbim1	0.000372276	0.167806	0.094	0.037	1	Wild_Type_non_treated	Tmbim1
Srsf7	0.000376928	0.0880048	0.54	0.521	1	Wild_Type_non_treated	Srsf7
Med13l	0.000381369	0.183045	0.169	0.102	1	Wild_Type_non_treated	Med13l
Atxn2	0.000389334	0.123382	0.287	0.234	1	Wild_Type_non_treated	Atxn2
Gabra1	0.000393838	0.109835	0.555	0.551	1	Wild_Type_non_treated	Gabra1
A930003A15Rik	0.000401552	0.276704	0.062	0.021	1	Wild_Type_non_treated	A930003A15Rik
Srsf2	0.000402453	0.0889128	0.544	0.524	1	Wild_Type_non_treated	Srsf2
Usp33	0.000402522	0.156663	0.25	0.21	1	Wild_Type_non_treated	Usp33
Akap9	0.000403295	0.14428	0.502	0.47	1	Wild_Type_non_treated	Akap9
Cyfip2	0.000409478	0.20183	0.386	0.297	1	Wild_Type_non_treated	Cyfip2
Ube3c	0.00041263	0.14202	0.189	0.14	1	Wild_Type_non_treated	Ube3c
Mrpl48	0.000417907	0.0296684	0.265	0.266	1	Wild_Type_non_treated	Mrpl48
Crtc3	0.000422111	0.137984	0.199	0.178	1	Wild_Type_non_treated	Crtc3
Pbx1	0.000423283	0.233561	0.316	0.239	1	Wild_Type_non_treated	Pbx1
Pdcd4	0.000446329	0.0504434	0.478	0.463	1	Wild_Type_non_treated	Pdcd4
Camk2n1	0.000447008	0.249298	0.217	0.143	1	Wild_Type_non_treated	Camk2n1
Fhl1	0.000447669	0.182635	0.118	0.079	1	Wild_Type_non_treated	Fhl1
Zfp292	0.000453487	0.141812	0.382	0.331	1	Wild_Type_non_treated	Zfp292
Igf1r	0.000457351	0.13618	0.432	0.357	1	Wild_Type_non_treated	Igf1r
Abhd18	0.000459271	0.226166	0.2	0.135	1	Wild_Type_non_treated	Abhd18
Map3k2	0.000467479	0.145636	0.202	0.169	1	Wild_Type_non_treated	Map3k2
AI504432	0.000471749	0.225857	0.219	0.144	1	Wild_Type_non_treated	AI504432
Plekha1	0.000478358	0.217216	0.296	0.224	1	Wild_Type_non_treated	Plekha1
Wnk1	0.000480043	0.186858	0.421	0.334	1	Wild_Type_non_treated	Wnk1
Agpat3	0.000480869	0.203747	0.397	0.307	1	Wild_Type_non_treated	Agpat3
Zbtb11	0.00048445	0.090322	0.142	0.146	1	Wild_Type_non_treated	Zbtb11
Ahi1	0.000487027	0.115924	0.658	0.65	1	Wild_Type_non_treated	Ahi1
Matr3	0.000490661	0.151932	0.526	0.473	1	Wild_Type_non_treated	Matr3
Mecp2	0.000491536	0.172845	0.393	0.323	1	Wild_Type_non_treated	Mecp2
Stmn1	0.000494089	0.239343	0.476	0.414	1	Wild_Type_non_treated	Stmn1
Sptbn4	0.000495669	0.187666	0.079	0.03	1	Wild_Type_non_treated	Sptbn4
Gpsm2	0.000508632	0.0462259	0.195	0.171	1	Wild_Type_non_treated	Gpsm2
Pds5b	0.000510703	0.150804	0.23	0.21	1	Wild_Type_non_treated	Pds5b
Cltc	0.000517196	0.134468	0.456	0.426	1	Wild_Type_non_treated	Cltc
Rdx	0.000520071	0.000270402	0.276	0.296	1	Wild_Type_non_treated	Rdx
Ncoa1	0.00052922	0.02629	0.27	0.283	1	Wild_Type_non_treated	Ncoa1
Paxbp1	0.000540119	0.262466	0.259	0.195	1	Wild_Type_non_treated	Paxbp1
Nsd2	0.000547725	0.110995	0.239	0.214	1	Wild_Type_non_treated	Nsd2
Ddhd2	0.000548228	0.126337	0.316	0.256	1	Wild_Type_non_treated	Ddhd2
Smg1	0.000548443	0.276285	0.248	0.203	1	Wild_Type_non_treated	Smg1
Tob2	0.000559158	0.131142	0.246	0.224	1	Wild_Type_non_treated	Tob2
Gpatch8	0.000569635	0.0685967	0.364	0.344	1	Wild_Type_non_treated	Gpatch8
Gdap1	0.000571039	0.147996	0.27	0.222	1	Wild_Type_non_treated	Gdap1
Ccpg1	0.000571342	0.0130578	0.189	0.194	1	Wild_Type_non_treated	Ccpg1
Btbd8	0.000572868	0.15302	0.369	0.309	1	Wild_Type_non_treated	Btbd8
Rab3c	0.000587723	0.00263989	0.461	0.472	1	Wild_Type_non_treated	Rab3c
Rad21	0.000588321	0.0471979	0.189	0.174	1	Wild_Type_non_treated	Rad21
Otx2os1	0.000592638	0.116093	0.423	0.374	1	Wild_Type_non_treated	Otx2os1
Rapgef6	0.000596557	0.291661	0.096	0.041	1	Wild_Type_non_treated	Rapgef6
Ttc1	0.000599692	0.099074	0.175	0.163	1	Wild_Type_non_treated	Ttc1
Epb41l3	0.000608255	0.230757	0.373	0.327	1	Wild_Type_non_treated	Epb41l3
Nrd1	0.000613251	0.166932	0.349	0.309	1	Wild_Type_non_treated	Nrd1
Zdhhc17	0.000625146	0.113321	0.507	0.466	1	Wild_Type_non_treated	Zdhhc17
Cdk16	0.000628719	0.164725	0.143	0.112	1	Wild_Type_non_treated	Cdk16
D10Wsu102e	0.000648282	0.235383	0.256	0.21	1	Wild_Type_non_treated	D10Wsu102e
Vbp1	0.00065851	0.0370091	0.314	0.299	1	Wild_Type_non_treated	Vbp1
Adarb1	0.000669777	0.259664	0.134	0.079	1	Wild_Type_non_treated	Adarb1
Elmo1	0.000677842	0.143803	0.265	0.218	1	Wild_Type_non_treated	Elmo1
Napb	0.00067801	0.0699602	0.546	0.531	1	Wild_Type_non_treated	Napb
Rbm3	0.00068797	0.122397	0.261	0.234	1	Wild_Type_non_treated	Rbm3
Ncam1	0.000689314	0.0551017	0.585	0.596	1	Wild_Type_non_treated	Ncam1
Kif21b	0.000724184	0.122341	0.239	0.194	1	Wild_Type_non_treated	Kif21b
Las1l	0.00072703	0.161991	0.246	0.201	1	Wild_Type_non_treated	Las1l
Ypel3	0.000728977	0.0100546	0.404	0.392	1	Wild_Type_non_treated	Ypel3
Sin3b	0.000730912	0.0237313	0.151	0.156	1	Wild_Type_non_treated	Sin3b
Ahcyl1	0.000737396	0.145931	0.311	0.246	1	Wild_Type_non_treated	Ahcyl1
Dcun1d5	0.000739477	0.0973698	0.208	0.173	1	Wild_Type_non_treated	Dcun1d5
Cacnb2	0.000741476	0.141853	0.254	0.187	1	Wild_Type_non_treated	Cacnb2
Nfic	0.00075099	0.0464186	0.254	0.259	1	Wild_Type_non_treated	Nfic
Herc1	0.000757034	0.154988	0.386	0.343	1	Wild_Type_non_treated	Herc1
Itm2c	0.000757751	0.125533	0.296	0.249	1	Wild_Type_non_treated	Itm2c
Fam169a	0.000768809	0.0663084	0.491	0.49	1	Wild_Type_non_treated	Fam169a
Camta1	0.000770974	0.176421	0.426	0.365	1	Wild_Type_non_treated	Camta1
Pex5l	0.000774296	0.346464	0.094	0.047	1	Wild_Type_non_treated	Pex5l
Rps6kb1	0.000779999	0.122373	0.2	0.18	1	Wild_Type_non_treated	Rps6kb1
Lrp8	0.000783018	0.117077	0.268	0.227	1	Wild_Type_non_treated	Lrp8
Dot1l	0.000788883	0.129303	0.134	0.108	1	Wild_Type_non_treated	Dot1l
Tcf20	0.000791498	0.195061	0.244	0.174	1	Wild_Type_non_treated	Tcf20
Rabepk	0.000794361	0.117283	0.162	0.126	1	Wild_Type_non_treated	Rabepk
Cpsf7	0.000795311	0.109283	0.197	0.17	1	Wild_Type_non_treated	Cpsf7
Dync1i2	0.00080786	0.143936	0.415	0.36	1	Wild_Type_non_treated	Dync1i2
Tnpo1	0.000818225	0.112994	0.233	0.212	1	Wild_Type_non_treated	Tnpo1
Cdc73	0.000820908	0.180216	0.272	0.224	1	Wild_Type_non_treated	Cdc73
Wsb1	0.00083331	0.221867	0.149	0.108	1	Wild_Type_non_treated	Wsb1
Cttnbp2	0.000834234	0.254586	0.221	0.157	1	Wild_Type_non_treated	Cttnbp2
Lnpep	0.000838142	0.211983	0.208	0.13	1	Wild_Type_non_treated	Lnpep
Hmgcr	0.000839546	0.166982	0.224	0.187	1	Wild_Type_non_treated	Hmgcr
Nwd1	0.000839957	0.15058	0.11	0.072	1	Wild_Type_non_treated	Nwd1
Camsap2	0.000840976	0.129492	0.27	0.259	1	Wild_Type_non_treated	Camsap2
Bnip3	0.000851513	0.0168554	0.292	0.29	1	Wild_Type_non_treated	Bnip3
Fnbp1	0.000851779	0.066826	0.125	0.13	1	Wild_Type_non_treated	Fnbp1
Psmd12	0.000854655	0.0559334	0.346	0.314	1	Wild_Type_non_treated	Psmd12
Ankhd1	0.000861648	0.165897	0.215	0.174	1	Wild_Type_non_treated	Ankhd1
Srrm1	0.000873921	0.054319	0.561	0.568	1	Wild_Type_non_treated	Srrm1
Atp6v1a	0.000878729	0.084526	0.498	0.477	1	Wild_Type_non_treated	Atp6v1a
Slitrk6	0.000882638	0.289251	0.081	0.03	1	Wild_Type_non_treated	Slitrk6
Wdr26	0.00088287	0.149455	0.235	0.183	1	Wild_Type_non_treated	Wdr26
Nbeal1	0.00088452	0.0680163	0.23	0.22	1	Wild_Type_non_treated	Nbeal1
Tpm1	0.000897733	0.000582302	0.188	0.198	1	Wild_Type_non_treated	Tpm1
Gapvd1	0.000909457	0.0888276	0.197	0.198	1	Wild_Type_non_treated	Gapvd1
Kdm4a	0.000912245	0.161789	0.116	0.074	1	Wild_Type_non_treated	Kdm4a
Rictor	0.000917719	0.184277	0.316	0.251	1	Wild_Type_non_treated	Rictor
Guca1a	0.000922351	0.232878	0.21	0.164	1	Wild_Type_non_treated	Guca1a
Sltm	0.000922468	0.0521505	0.392	0.402	1	Wild_Type_non_treated	Sltm
Pfkfb2	0.000928353	0.192309	0.077	0.033	1	Wild_Type_non_treated	Pfkfb2
Slc38a3	0.000930245	0.102496	0.406	0.35	1	Wild_Type_non_treated	Slc38a3
Pde4dip	0.000937879	0.0458217	0.158	0.167	1	Wild_Type_non_treated	Pde4dip
Naaa	0.000937953	0.0816313	0.092	0.086	1	Wild_Type_non_treated	Naaa
Strn3	0.000939629	0.157957	0.327	0.283	1	Wild_Type_non_treated	Strn3
AW549877	0.000951032	0.0910564	0.167	0.154	1	Wild_Type_non_treated	AW549877
Akt3	0.000951701	0.0103675	0.103	0.12	1	Wild_Type_non_treated	Akt3
Psmd1	0.000954348	0.0568706	0.215	0.211	1	Wild_Type_non_treated	Psmd1
Snrpf	0.000965493	0.0430563	0.382	0.358	1	Wild_Type_non_treated	Snrpf
Dpysl2	0.000969561	0.0183581	0.41	0.408	1	Wild_Type_non_treated	Dpysl2
Phf20	0.000995213	0.059258	0.189	0.178	1	Wild_Type_non_treated	Phf20
Celf3	0.00100407	0.0890696	0.594	0.555	1	Wild_Type_non_treated	Celf3
Hnrnpu	0.00100531	0.121312	0.68	0.666	1	Wild_Type_non_treated	Hnrnpu
Prrc2c	0.0010135	0.0676268	0.619	0.613	1	Wild_Type_non_treated	Prrc2c
Mrps5	0.00103048	0.0122856	0.221	0.237	1	Wild_Type_non_treated	Mrps5
Cacna2d3	0.00103726	0.240609	0.32	0.238	1	Wild_Type_non_treated	Cacna2d3
Zfp950	0.00104191	0.105446	0.184	0.166	1	Wild_Type_non_treated	Zfp950
Adgrb2	0.0010718	0.199116	0.09	0.041	1	Wild_Type_non_treated	Adgrb2
Ccs	0.00107807	0.0115764	0.088	0.108	1	Wild_Type_non_treated	Ccs
Usp10	0.00107874	0.0539777	0.165	0.156	1	Wild_Type_non_treated	Usp10
Dpp6	0.00108092	0.0833167	0.294	0.278	1	Wild_Type_non_treated	Dpp6
Akap8l	0.00108205	0.180581	0.342	0.282	1	Wild_Type_non_treated	Akap8l
Scaper	0.00108409	0.144309	0.199	0.18	1	Wild_Type_non_treated	Scaper
Madd	0.00109625	0.117496	0.458	0.414	1	Wild_Type_non_treated	Madd
Phlpp2	0.00109938	0.184286	0.158	0.118	1	Wild_Type_non_treated	Phlpp2
Cop1	0.00110936	0.169065	0.2	0.133	1	Wild_Type_non_treated	Cop1
Phc3	0.00111027	0.216937	0.243	0.171	1	Wild_Type_non_treated	Phc3
Ftx	0.00111417	0.150422	0.241	0.215	1	Wild_Type_non_treated	Ftx
Trappc8	0.00111809	0.156167	0.114	0.081	1	Wild_Type_non_treated	Trappc8
Dlg2	0.00111893	0.0851237	0.502	0.47	1	Wild_Type_non_treated	Dlg2
Zfhx2	0.00112091	0.2616	0.099	0.05	1	Wild_Type_non_treated	Zfhx2
Xpo1	0.00112349	0.233614	0.215	0.16	1	Wild_Type_non_treated	Xpo1
Adipor1	0.00112651	0.107659	0.222	0.204	1	Wild_Type_non_treated	Adipor1
Hnrnpul1	0.00113136	0.153676	0.21	0.178	1	Wild_Type_non_treated	Hnrnpul1
Tspyl2	0.00113394	0.142934	0.142	0.122	1	Wild_Type_non_treated	Tspyl2
Prrt1	0.00113492	0.141583	0.248	0.183	1	Wild_Type_non_treated	Prrt1
Ccnl1	0.00113817	0.191198	0.395	0.35	1	Wild_Type_non_treated	Ccnl1
Vax2os	0.00114256	0.12068	0.156	0.132	1	Wild_Type_non_treated	Vax2os
Rnf138	0.00115419	0.042919	0.09	0.098	1	Wild_Type_non_treated	Rnf138
A330023F24Rik	0.0011575	0.154106	0.412	0.347	1	Wild_Type_non_treated	A330023F24Rik
Usp32	0.00116099	0.108559	0.246	0.195	1	Wild_Type_non_treated	Usp32
Wdr33	0.00116269	0.0589729	0.331	0.307	1	Wild_Type_non_treated	Wdr33
Gcc2	0.00116339	0.0210538	0.252	0.263	1	Wild_Type_non_treated	Gcc2
Pi4ka	0.00116585	0.178016	0.153	0.112	1	Wild_Type_non_treated	Pi4ka
Magi1	0.00116722	0.213414	0.34	0.286	1	Wild_Type_non_treated	Magi1
Cpsf6	0.00117338	0.1674	0.353	0.288	1	Wild_Type_non_treated	Cpsf6
Ppp2r5c	0.00118144	0.165495	0.235	0.198	1	Wild_Type_non_treated	Ppp2r5c
Cep164	0.00119407	0.21086	0.14	0.103	1	Wild_Type_non_treated	Cep164
Cbfa2t3	0.001213	1.53818e-05	0.2	0.217	1	Wild_Type_non_treated	Cbfa2t3
Dennd4a	0.00122421	0.120877	0.224	0.184	1	Wild_Type_non_treated	Dennd4a
Mbd5	0.00124058	0.114693	0.175	0.152	1	Wild_Type_non_treated	Mbd5
Tardbp	0.0012423	0.159973	0.377	0.33	1	Wild_Type_non_treated	Tardbp
Dgkd	0.00124426	0.155229	0.294	0.222	1	Wild_Type_non_treated	Dgkd
Cngb3	0.00125245	0.164089	0.175	0.156	1	Wild_Type_non_treated	Cngb3
Mbd6	0.00126474	0.143682	0.221	0.193	1	Wild_Type_non_treated	Mbd6
Ralgps2	0.00126647	0.0353518	0.244	0.231	1	Wild_Type_non_treated	Ralgps2
Dlst	0.00126793	0.135144	0.16	0.13	1	Wild_Type_non_treated	Dlst
Gria4	0.00127408	0.273433	0.096	0.05	1	Wild_Type_non_treated	Gria4
Far1	0.00127881	0.180905	0.226	0.187	1	Wild_Type_non_treated	Far1
BC034090	0.00129178	0.139006	0.256	0.194	1	Wild_Type_non_treated	BC034090
Ythdc1	0.00129711	0.000743414	0.511	0.524	1	Wild_Type_non_treated	Ythdc1
Odf2l	0.00131123	0.166349	0.099	0.054	1	Wild_Type_non_treated	Odf2l
Gpr22	0.00131905	0.200988	0.066	0.025	1	Wild_Type_non_treated	Gpr22
Cacna1d	0.00132031	0.201974	0.467	0.399	1	Wild_Type_non_treated	Cacna1d
Rprd2	0.00132826	0.100639	0.173	0.149	1	Wild_Type_non_treated	Rprd2
Trio	0.00133414	0.143469	0.246	0.197	1	Wild_Type_non_treated	Trio
Eif3m	0.00133779	0.00578031	0.29	0.302	1	Wild_Type_non_treated	Eif3m
Map4	0.00134826	0.0326539	0.667	0.678	1	Wild_Type_non_treated	Map4
Pde7b	0.00135049	0.0850397	0.07	0.024	1	Wild_Type_non_treated	Pde7b
Fgf9	0.00136521	0.0397646	0.206	0.186	1	Wild_Type_non_treated	Fgf9
Txndc16	0.00136657	0.213221	0.162	0.136	1	Wild_Type_non_treated	Txndc16
Lsm7	0.00136941	0.0434763	0.298	0.266	1	Wild_Type_non_treated	Lsm7
Gm16286	0.00136969	0.0197093	0.213	0.218	1	Wild_Type_non_treated	Gm16286
Ppm1a	0.00139345	0.112477	0.406	0.353	1	Wild_Type_non_treated	Ppm1a
Slc30a9	0.00140094	0.104688	0.278	0.262	1	Wild_Type_non_treated	Slc30a9
Emc7	0.00140147	0.0691449	0.438	0.409	1	Wild_Type_non_treated	Emc7
Usp48	0.00140287	0.211297	0.226	0.161	1	Wild_Type_non_treated	Usp48
E130102H24Rik	0.00140366	0.158588	0.281	0.211	1	Wild_Type_non_treated	E130102H24Rik
Spry2	0.00141095	0.148336	0.125	0.078	1	Wild_Type_non_treated	Spry2
Slc38a9	0.00141847	0.142095	0.171	0.181	1	Wild_Type_non_treated	Slc38a9
Trpc1	0.00142152	0.0939077	0.156	0.149	1	Wild_Type_non_treated	Trpc1
Nae1	0.0014231	0.188655	0.246	0.204	1	Wild_Type_non_treated	Nae1
Tab2	0.00142537	0.0674531	0.171	0.156	1	Wild_Type_non_treated	Tab2
Magi2	0.00143972	0.145764	0.346	0.295	1	Wild_Type_non_treated	Magi2
Eif4h	0.00148894	0.053378	0.314	0.297	1	Wild_Type_non_treated	Eif4h
Rcvrn	0.00149037	0.239244	0.164	0.099	1	Wild_Type_non_treated	Rcvrn
Zfp738	0.00149353	0.217383	0.116	0.067	1	Wild_Type_non_treated	Zfp738
Ep300	0.00149772	0.149802	0.257	0.205	1	Wild_Type_non_treated	Ep300
Ttc19	0.00150069	0.0719481	0.5	0.467	1	Wild_Type_non_treated	Ttc19
Dmxl2	0.00150715	0.183299	0.364	0.296	1	Wild_Type_non_treated	Dmxl2
Rims2	0.00151391	0.0712937	0.689	0.69	1	Wild_Type_non_treated	Rims2
Ndrg3	0.00151446	0.185599	0.254	0.217	1	Wild_Type_non_treated	Ndrg3
Chd6	0.00152585	0.115028	0.417	0.38	1	Wild_Type_non_treated	Chd6
Zfp318	0.00154064	0.10037	0.23	0.195	1	Wild_Type_non_treated	Zfp318
Snx6	0.00154146	0.0017669	0.119	0.136	1	Wild_Type_non_treated	Snx6
Zfp654	0.00154228	0.132611	0.16	0.13	1	Wild_Type_non_treated	Zfp654
Chd3	0.0015503	0.289303	0.2	0.127	1	Wild_Type_non_treated	Chd3
Dhx15	0.00155927	0.114065	0.289	0.251	1	Wild_Type_non_treated	Dhx15
Zfp780b	0.00156323	0.164815	0.066	0.024	1	Wild_Type_non_treated	Zfp780b
Ube2j1	0.00156361	0.00414097	0.142	0.14	1	Wild_Type_non_treated	Ube2j1
Cecr2	0.00159424	0.129602	0.14	0.133	1	Wild_Type_non_treated	Cecr2
Zfand5	0.0016008	0.123468	0.362	0.319	1	Wild_Type_non_treated	Zfand5
Lsm3	0.00161588	0.0255472	0.134	0.126	1	Wild_Type_non_treated	Lsm3
Csde1	0.00162664	0.145242	0.478	0.405	1	Wild_Type_non_treated	Csde1
Hnrnph3	0.00162896	0.103844	0.426	0.378	1	Wild_Type_non_treated	Hnrnph3
Gm14703	0.00163346	0.1789	0.112	0.058	1	Wild_Type_non_treated	Gm14703
Crlf3	0.00163756	0.201559	0.265	0.218	1	Wild_Type_non_treated	Crlf3
Csnk2a1	0.00165526	0.00921683	0.381	0.388	1	Wild_Type_non_treated	Csnk2a1
Raf1	0.00166222	0.0743561	0.165	0.166	1	Wild_Type_non_treated	Raf1
Cnga1	0.00166804	0.246357	0.119	0.076	1	Wild_Type_non_treated	Cnga1
Tmcc1	0.00167703	0.100208	0.305	0.254	1	Wild_Type_non_treated	Tmcc1
Arih1	0.00168616	0.00649884	0.186	0.197	1	Wild_Type_non_treated	Arih1
Synpr	0.00170888	0.191668	0.16	0.093	1	Wild_Type_non_treated	Synpr
Cpne7	0.00171265	0.28186	0.143	0.101	1	Wild_Type_non_treated	Cpne7
Ccsap	0.00172097	0.0821817	0.221	0.164	1	Wild_Type_non_treated	Ccsap
Sybu	0.00172377	0.0869309	0.432	0.39	1	Wild_Type_non_treated	Sybu
Map2k7	0.00173252	0.190387	0.189	0.142	1	Wild_Type_non_treated	Map2k7
Gm14296	0.00173904	0.137702	0.206	0.153	1	Wild_Type_non_treated	Gm14296
Ypel2	0.0017442	0.170381	0.232	0.17	1	Wild_Type_non_treated	Ypel2
Nr2e3	0.00174824	0.262792	0.072	0.03	1	Wild_Type_non_treated	Nr2e3
Man2b1	0.00176926	0.157158	0.097	0.057	1	Wild_Type_non_treated	Man2b1
Hspa4	0.00177212	0.0282236	0.408	0.398	1	Wild_Type_non_treated	Hspa4
Rnf170	0.00177928	0.145687	0.173	0.126	1	Wild_Type_non_treated	Rnf170
D16Ertd472e	0.00178706	0.0956451	0.232	0.221	1	Wild_Type_non_treated	D16Ertd472e
Sorbs2	0.00179167	0.143015	0.314	0.286	1	Wild_Type_non_treated	Sorbs2
Clk4	0.00180332	0.145435	0.309	0.262	1	Wild_Type_non_treated	Clk4
Ltbp3	0.00182781	0.220399	0.062	0.027	1	Wild_Type_non_treated	Ltbp3
Crebzf	0.00186292	0.0820227	0.289	0.263	1	Wild_Type_non_treated	Crebzf
Ppp1r10	0.0018637	0.086393	0.27	0.228	1	Wild_Type_non_treated	Ppp1r10
Sox5	0.00189446	0.0454061	0.143	0.126	1	Wild_Type_non_treated	Sox5
Wwox	0.00189874	0.185238	0.118	0.064	1	Wild_Type_non_treated	Wwox
Pcm1	0.00192582	0.189262	0.46	0.365	1	Wild_Type_non_treated	Pcm1
Gtf2a1	0.00192828	0.0440611	0.151	0.147	1	Wild_Type_non_treated	Gtf2a1
Lmbrd1	0.00192931	0.106694	0.195	0.17	1	Wild_Type_non_treated	Lmbrd1
Csmd3	0.00194115	0.296322	0.169	0.127	1	Wild_Type_non_treated	Csmd3
Ankrd12	0.00196156	0.10478	0.748	0.734	1	Wild_Type_non_treated	Ankrd12
Irf2bpl	0.00196278	0.0179658	0.423	0.409	1	Wild_Type_non_treated	Irf2bpl
Zfp207	0.00196998	0.126797	0.368	0.319	1	Wild_Type_non_treated	Zfp207
Zmym2	0.0019777	0.139794	0.213	0.18	1	Wild_Type_non_treated	Zmym2
Stt3a	0.00198675	0.167562	0.136	0.075	1	Wild_Type_non_treated	Stt3a
Mbnl1	0.00199483	0.104428	0.296	0.272	1	Wild_Type_non_treated	Mbnl1
Snx27	0.0020001	0.163113	0.154	0.12	1	Wild_Type_non_treated	Snx27
Scarb1	0.00200175	0.0776373	0.14	0.119	1	Wild_Type_non_treated	Scarb1
Mdn1	0.00200313	0.247314	0.16	0.098	1	Wild_Type_non_treated	Mdn1
Cry2	0.00202942	0.111224	0.318	0.293	1	Wild_Type_non_treated	Cry2
Acta1	0.00203479	0.127993	0.055	0.017	1	Wild_Type_non_treated	Acta1
Man2c1	0.00204368	0.134173	0.066	0.027	1	Wild_Type_non_treated	Man2c1
Cplane1	0.00206926	0.193851	0.176	0.13	1	Wild_Type_non_treated	Cplane1
Fbxl3	0.00208472	0.0684928	0.164	0.157	1	Wild_Type_non_treated	Fbxl3
Rora	0.00208893	0.0411583	0.61	0.63	1	Wild_Type_non_treated	Rora
AI480526	0.00209599	0.209971	0.2	0.119	1	Wild_Type_non_treated	AI480526
Lasp1	0.00210092	0.0773165	0.267	0.224	1	Wild_Type_non_treated	Lasp1
Safb	0.00210581	0.114271	0.329	0.299	1	Wild_Type_non_treated	Safb
Tacc1	0.002109	0.11789	0.208	0.174	1	Wild_Type_non_treated	Tacc1
2610507B11Rik	0.00211097	0.168147	0.162	0.109	1	Wild_Type_non_treated	2610507B11Rik
Tmem63b	0.00211293	0.124173	0.287	0.229	1	Wild_Type_non_treated	Tmem63b
Foxn3	0.0021182	0.101959	0.489	0.456	1	Wild_Type_non_treated	Foxn3
Pcbp4	0.00213415	0.024158	0.531	0.537	1	Wild_Type_non_treated	Pcbp4
Galnt11	0.00213823	0.144091	0.244	0.228	1	Wild_Type_non_treated	Galnt11
Fktn	0.00213973	0.1604	0.123	0.091	1	Wild_Type_non_treated	Fktn
Rnf167	0.00215946	0.122813	0.154	0.125	1	Wild_Type_non_treated	Rnf167
Gpbp1	0.00216714	0.0322754	0.406	0.39	1	Wild_Type_non_treated	Gpbp1
Kcnj9	0.00218161	0.114708	0.373	0.343	1	Wild_Type_non_treated	Kcnj9
Rbm28	0.00219088	0.115761	0.193	0.14	1	Wild_Type_non_treated	Rbm28
Klhl7	0.0022196	0.166208	0.206	0.142	1	Wild_Type_non_treated	Klhl7
Top1	0.00223815	0.0438367	0.568	0.572	1	Wild_Type_non_treated	Top1
Npr2	0.00224503	0.16943	0.088	0.048	1	Wild_Type_non_treated	Npr2
Arcn1	0.00225126	0.0248958	0.237	0.238	1	Wild_Type_non_treated	Arcn1
Wls	0.00226197	0.19995	0.051	0.017	1	Wild_Type_non_treated	Wls
BC004004	0.00227759	0.0608546	0.138	0.102	1	Wild_Type_non_treated	BC004004
Cdc42bpa	0.00227959	0.166013	0.381	0.343	1	Wild_Type_non_treated	Cdc42bpa
mt-Nd4l	0.00228019	0.101534	0.818	0.795	1	Wild_Type_non_treated	mt-Nd4l
Snrnp48	0.00230443	0.0254473	0.336	0.327	1	Wild_Type_non_treated	Snrnp48
Pkn2	0.00234143	0.1325	0.307	0.292	1	Wild_Type_non_treated	Pkn2
Unc79	0.00234694	0.120503	0.134	0.109	1	Wild_Type_non_treated	Unc79
Chuk	0.00236465	0.125954	0.145	0.139	1	Wild_Type_non_treated	Chuk
Gramd1b	0.00238395	0.192991	0.246	0.195	1	Wild_Type_non_treated	Gramd1b
Ccnh	0.00239511	0.0977464	0.241	0.217	1	Wild_Type_non_treated	Ccnh
Acsl6	0.00242511	0.150646	0.244	0.195	1	Wild_Type_non_treated	Acsl6
Kmt2a	0.00243829	0.119299	0.548	0.483	1	Wild_Type_non_treated	Kmt2a
Pank2	0.00245129	0.154057	0.092	0.047	1	Wild_Type_non_treated	Pank2
Spred1	0.00247393	0.0815605	0.246	0.224	1	Wild_Type_non_treated	Spred1
Myo18a	0.0024749	0.245799	0.23	0.164	1	Wild_Type_non_treated	Myo18a
Tnks2	0.00253488	0.16346	0.311	0.241	1	Wild_Type_non_treated	Tnks2
Lrba	0.00254064	0.165475	0.281	0.256	1	Wild_Type_non_treated	Lrba
Kif5c	0.00255937	0.0569545	0.414	0.397	1	Wild_Type_non_treated	Kif5c
Zfp365	0.00258972	0.0626773	0.377	0.38	1	Wild_Type_non_treated	Zfp365
Fxr2	0.00259542	0.173043	0.184	0.143	1	Wild_Type_non_treated	Fxr2
Rc3h2	0.00261208	0.219793	0.25	0.184	1	Wild_Type_non_treated	Rc3h2
Zfp638	0.00262947	0.0819147	0.45	0.433	1	Wild_Type_non_treated	Zfp638
Caprin1	0.00267737	0.15532	0.32	0.286	1	Wild_Type_non_treated	Caprin1
Zfp281	0.00268811	0.104246	0.142	0.11	1	Wild_Type_non_treated	Zfp281
Usp19	0.00269838	0.0463658	0.239	0.21	1	Wild_Type_non_treated	Usp19
Cdk12	0.00269878	0.0102577	0.32	0.327	1	Wild_Type_non_treated	Cdk12
Gtf2f1	0.00269986	0.0187018	0.16	0.164	1	Wild_Type_non_treated	Gtf2f1
Hnrnpl	0.00270904	0.0969897	0.336	0.3	1	Wild_Type_non_treated	Hnrnpl
Hdac11	0.00271847	0.142897	0.136	0.118	1	Wild_Type_non_treated	Hdac11
Cc2d1b	0.00273728	0.127702	0.053	0.017	1	Wild_Type_non_treated	Cc2d1b
Cabp1	0.00274337	0.204912	0.329	0.265	1	Wild_Type_non_treated	Cabp1
Hnrnpa2b1	0.00276023	0.112231	0.789	0.788	1	Wild_Type_non_treated	Hnrnpa2b1
Ddx39b	0.0027649	0.045051	0.278	0.276	1	Wild_Type_non_treated	Ddx39b
Kcnc3	0.00277441	0.0238095	0.27	0.279	1	Wild_Type_non_treated	Kcnc3
Zfyve9	0.00278375	0.101351	0.18	0.152	1	Wild_Type_non_treated	Zfyve9
Adarb2	0.00278649	0.0756108	0.257	0.266	1	Wild_Type_non_treated	Adarb2
Prrc2a	0.00280183	0.144863	0.278	0.246	1	Wild_Type_non_treated	Prrc2a
Slc12a5	0.00280629	0.00891052	0.792	0.826	1	Wild_Type_non_treated	Slc12a5
Vps36	0.00282859	0.0586404	0.199	0.167	1	Wild_Type_non_treated	Vps36
Efr3a	0.00283701	0.096934	0.311	0.285	1	Wild_Type_non_treated	Efr3a
Fem1b	0.00284756	0.0321171	0.156	0.17	1	Wild_Type_non_treated	Fem1b
Mark3	0.00285172	0.040383	0.272	0.269	1	Wild_Type_non_treated	Mark3
Plekha5	0.00285705	0.136665	0.145	0.108	1	Wild_Type_non_treated	Plekha5
Mapk8	0.00286878	0.140804	0.316	0.249	1	Wild_Type_non_treated	Mapk8
Rufy3	0.00286897	0.0525417	0.607	0.61	1	Wild_Type_non_treated	Rufy3
Mapk10	0.00287039	0.0778333	0.176	0.16	1	Wild_Type_non_treated	Mapk10
Tmem59l	0.00287224	0.00101706	0.309	0.292	1	Wild_Type_non_treated	Tmem59l
Ndst3	0.00287397	0.00184307	0.182	0.191	1	Wild_Type_non_treated	Ndst3
Hnrnpdl	0.00289846	0.0272648	0.458	0.452	1	Wild_Type_non_treated	Hnrnpdl
Rcn2	0.00290208	0.0507099	0.154	0.149	1	Wild_Type_non_treated	Rcn2
Tnik	0.00292586	0.0612432	0.188	0.183	1	Wild_Type_non_treated	Tnik
Bnip3l	0.00293435	0.0184089	0.392	0.381	1	Wild_Type_non_treated	Bnip3l
Lhfp	0.00294417	0.244665	0.097	0.072	1	Wild_Type_non_treated	Lhfp
Taf7	0.00295387	0.0770382	0.193	0.166	1	Wild_Type_non_treated	Taf7
Chd4	0.00295593	0.0470528	0.572	0.579	1	Wild_Type_non_treated	Chd4
Gatad2b	0.00298135	0.0902353	0.233	0.204	1	Wild_Type_non_treated	Gatad2b
Me3	0.00299389	0.178709	0.11	0.082	1	Wild_Type_non_treated	Me3
Atp2c1	0.0029966	0.0731301	0.283	0.265	1	Wild_Type_non_treated	Atp2c1
Usp47	0.00300409	0.0893659	0.199	0.181	1	Wild_Type_non_treated	Usp47
Akap7	0.00302106	0.177314	0.18	0.126	1	Wild_Type_non_treated	Akap7
Slc6a6	0.00302179	0.00159135	0.851	0.904	1	Wild_Type_non_treated	Slc6a6
Hp1bp3	0.00303182	0.0265889	0.41	0.407	1	Wild_Type_non_treated	Hp1bp3
Kif13a	0.00305763	0.132688	0.217	0.152	1	Wild_Type_non_treated	Kif13a
Bicd1	0.00306323	0.0873185	0.314	0.266	1	Wild_Type_non_treated	Bicd1
Relch	0.0030818	0.161772	0.143	0.125	1	Wild_Type_non_treated	Relch
Dnm1	0.00308596	0.127389	0.384	0.346	1	Wild_Type_non_treated	Dnm1
A730046J19Rik	0.00308607	0.275	0.123	0.072	1	Wild_Type_non_treated	A730046J19Rik
Iqsec3	0.00310478	0.104039	0.447	0.412	1	Wild_Type_non_treated	Iqsec3
Cops3	0.00310836	0.071404	0.204	0.178	1	Wild_Type_non_treated	Cops3
Hsf2	0.00313191	0.0969656	0.119	0.109	1	Wild_Type_non_treated	Hsf2
4930509H03Rik	0.00313306	0.185588	0.088	0.042	1	Wild_Type_non_treated	4930509H03Rik
Pick1	0.00313382	0.117364	0.105	0.082	1	Wild_Type_non_treated	Pick1
Hsph1	0.00313399	0.018089	0.145	0.166	1	Wild_Type_non_treated	Hsph1
Mir670hg	0.00313453	0.113011	0.083	0.028	1	Wild_Type_non_treated	Mir670hg
Clcn3	0.00314803	0.0267502	0.478	0.479	1	Wild_Type_non_treated	Clcn3
Xrn1	0.003197	0.154938	0.232	0.218	1	Wild_Type_non_treated	Xrn1
Chm	0.00321455	0.0208442	0.136	0.144	1	Wild_Type_non_treated	Chm
Fam184a	0.0032294	0.0569563	0.366	0.35	1	Wild_Type_non_treated	Fam184a
Galnt1	0.00324287	0.0694398	0.143	0.14	1	Wild_Type_non_treated	Galnt1
Spag5	0.00325548	0.18977	0.121	0.065	1	Wild_Type_non_treated	Spag5
Per3	0.00326851	0.0682303	0.364	0.34	1	Wild_Type_non_treated	Per3
Brsk2	0.00327306	0.0774296	0.287	0.266	1	Wild_Type_non_treated	Brsk2
Appl2	0.00329641	0.122148	0.246	0.2	1	Wild_Type_non_treated	Appl2
Stxbp5	0.00330073	0.144675	0.436	0.367	1	Wild_Type_non_treated	Stxbp5
Zfp871	0.00330476	0.136759	0.281	0.246	1	Wild_Type_non_treated	Zfp871
Ncoa2	0.0033048	0.200522	0.175	0.139	1	Wild_Type_non_treated	Ncoa2
Stard7	0.00333353	0.219894	0.138	0.106	1	Wild_Type_non_treated	Stard7
Tspan7	0.00334486	0.110433	0.358	0.317	1	Wild_Type_non_treated	Tspan7
Unc45a	0.00336237	0.0962177	0.127	0.11	1	Wild_Type_non_treated	Unc45a
Riok3	0.00342344	0.00617647	0.379	0.384	1	Wild_Type_non_treated	Riok3
Ash2l	0.0034279	0.107993	0.241	0.227	1	Wild_Type_non_treated	Ash2l
Snph	0.00345144	0.00832573	0.132	0.135	1	Wild_Type_non_treated	Snph
Mgat5	0.00347224	0.0287726	0.131	0.14	1	Wild_Type_non_treated	Mgat5
Rfx7	0.00348146	0.124148	0.25	0.222	1	Wild_Type_non_treated	Rfx7
Dlgap4	0.00349869	0.116646	0.2	0.18	1	Wild_Type_non_treated	Dlgap4
Prpf40a	0.00352179	0.0969769	0.346	0.303	1	Wild_Type_non_treated	Prpf40a
Stag1	0.00355954	0.197788	0.318	0.258	1	Wild_Type_non_treated	Stag1
Usp9x	0.00358088	0.0437677	0.358	0.343	1	Wild_Type_non_treated	Usp9x
Syt7	0.00358983	0.150876	0.075	0.025	1	Wild_Type_non_treated	Syt7
Rnf165	0.00360314	0.233248	0.257	0.181	1	Wild_Type_non_treated	Rnf165
Mkrn1	0.00363101	0.0417403	0.312	0.292	1	Wild_Type_non_treated	Mkrn1
Ankrd40	0.00363445	0.0144762	0.252	0.256	1	Wild_Type_non_treated	Ankrd40
Clns1a	0.00363453	0.0803519	0.147	0.116	1	Wild_Type_non_treated	Clns1a
Anks1b	0.00366231	0.221991	0.167	0.109	1	Wild_Type_non_treated	Anks1b
Acin1	0.00366829	0.0373897	0.454	0.459	1	Wild_Type_non_treated	Acin1
Cfl2	0.00368095	0.153738	0.296	0.22	1	Wild_Type_non_treated	Cfl2
Rsf1	0.00368412	0.000549315	0.335	0.333	1	Wild_Type_non_treated	Rsf1
Pcnx	0.00369993	0.165203	0.176	0.142	1	Wild_Type_non_treated	Pcnx
Cntn1	0.00371514	0.0301312	0.268	0.263	1	Wild_Type_non_treated	Cntn1
Ktn1	0.00376154	0.0313322	0.574	0.579	1	Wild_Type_non_treated	Ktn1
Epc1	0.00376336	0.162806	0.287	0.224	1	Wild_Type_non_treated	Epc1
Pgm2l1	0.00378044	0.110094	0.478	0.442	1	Wild_Type_non_treated	Pgm2l1
Chic1	0.00382488	0.145515	0.145	0.081	1	Wild_Type_non_treated	Chic1
Cers4	0.00382882	0.128802	0.483	0.441	1	Wild_Type_non_treated	Cers4
Cwf19l2	0.00382971	0.116047	0.331	0.299	1	Wild_Type_non_treated	Cwf19l2
Krit1	0.00384107	0.124631	0.364	0.319	1	Wild_Type_non_treated	Krit1
Secisbp2	0.00384952	0.0183813	0.114	0.109	1	Wild_Type_non_treated	Secisbp2
Naxe	0.00388756	0.0113231	0.213	0.197	1	Wild_Type_non_treated	Naxe
Vps8	0.00390782	0.173457	0.121	0.091	1	Wild_Type_non_treated	Vps8
Gm43696	0.00392271	0.15575	0.055	0.017	1	Wild_Type_non_treated	Gm43696
Ptpra	0.00393568	0.021719	0.195	0.203	1	Wild_Type_non_treated	Ptpra
Dicer1	0.00393836	0.207844	0.219	0.167	1	Wild_Type_non_treated	Dicer1
Atp13a3	0.00396323	0.0140484	0.162	0.161	1	Wild_Type_non_treated	Atp13a3
C2cd2l	0.0039791	0.115852	0.154	0.106	1	Wild_Type_non_treated	C2cd2l
Jmjd1c	0.00398425	0.174392	0.419	0.343	1	Wild_Type_non_treated	Jmjd1c
Abce1	0.00400861	0.158788	0.189	0.157	1	Wild_Type_non_treated	Abce1
Rprd1a	0.0040189	0.116666	0.25	0.197	1	Wild_Type_non_treated	Rprd1a
Mllt10	0.00403316	0.0324625	0.23	0.221	1	Wild_Type_non_treated	Mllt10
Ccndbp1	0.00403402	0.0152879	0.217	0.214	1	Wild_Type_non_treated	Ccndbp1
Tmem108	0.00404778	0.13733	0.41	0.331	1	Wild_Type_non_treated	Tmem108
D830024N08Rik	0.00405839	0.173842	0.072	0.033	1	Wild_Type_non_treated	D830024N08Rik
Trank1	0.00407203	0.218065	0.105	0.054	1	Wild_Type_non_treated	Trank1
Memo1	0.00407662	0.184258	0.127	0.091	1	Wild_Type_non_treated	Memo1
Swt1	0.00410544	0.149392	0.226	0.195	1	Wild_Type_non_treated	Swt1
Nsd1	0.00412466	0.0436509	0.493	0.48	1	Wild_Type_non_treated	Nsd1
Ncapd3	0.00413465	0.106275	0.27	0.231	1	Wild_Type_non_treated	Ncapd3
Odf2	0.004146	0.201228	0.156	0.12	1	Wild_Type_non_treated	Odf2
B3gat1	0.00417467	0.225541	0.199	0.149	1	Wild_Type_non_treated	B3gat1
Fosb	0.00417538	0.092002	0.478	0.373	1	Wild_Type_non_treated	Fosb
Igsf9b	0.00419705	0.205054	0.16	0.099	1	Wild_Type_non_treated	Igsf9b
B430010I23Rik	0.00420034	0.143366	0.116	0.061	1	Wild_Type_non_treated	B430010I23Rik
Dlgap1	0.00421834	0.189851	0.07	0.037	1	Wild_Type_non_treated	Dlgap1
Ocrl	0.0042285	0.0747208	0.226	0.207	1	Wild_Type_non_treated	Ocrl
Usp12	0.00423805	0.0995278	0.156	0.143	1	Wild_Type_non_treated	Usp12
Adam22	0.00426751	0.194242	0.131	0.082	1	Wild_Type_non_treated	Adam22
Tcaf1	0.00428237	0.0218995	0.305	0.292	1	Wild_Type_non_treated	Tcaf1
Hk2	0.00431546	0.186655	0.162	0.129	1	Wild_Type_non_treated	Hk2
Fxr1	0.00432253	0.0322278	0.3	0.309	1	Wild_Type_non_treated	Fxr1
Afdn	0.00433839	0.0494276	0.296	0.289	1	Wild_Type_non_treated	Afdn
Zmym5	0.00436021	0.0976234	0.257	0.245	1	Wild_Type_non_treated	Zmym5
Plod2	0.00437032	0.0476903	0.176	0.17	1	Wild_Type_non_treated	Plod2
Atp11b	0.00438839	0.140234	0.217	0.178	1	Wild_Type_non_treated	Atp11b
Dgke	0.00440078	0.228933	0.164	0.11	1	Wild_Type_non_treated	Dgke
Brinp3	0.00441478	0.200727	0.136	0.069	1	Wild_Type_non_treated	Brinp3
Spen	0.00441527	0.179999	0.303	0.245	1	Wild_Type_non_treated	Spen
Car10	0.00442039	0.0107768	0.651	0.667	1	Wild_Type_non_treated	Car10
Ccnt1	0.00444353	0.148405	0.204	0.17	1	Wild_Type_non_treated	Ccnt1
Rgs9bp	0.00445492	0.231937	0.21	0.161	1	Wild_Type_non_treated	Rgs9bp
Ranbp2	0.00448988	0.160643	0.346	0.297	1	Wild_Type_non_treated	Ranbp2
Ints2	0.00449814	0.170086	0.072	0.031	1	Wild_Type_non_treated	Ints2
Fam45a	0.00450851	0.0655813	0.16	0.149	1	Wild_Type_non_treated	Fam45a
Tmem243	0.0045301	0.140202	0.18	0.159	1	Wild_Type_non_treated	Tmem243
Araf	0.00455636	0.113675	0.346	0.309	1	Wild_Type_non_treated	Araf
Spire1	0.00457143	0.0549715	0.222	0.205	1	Wild_Type_non_treated	Spire1
Ppid	0.00457537	0.0556214	0.261	0.238	1	Wild_Type_non_treated	Ppid
Zkscan2	0.00460215	0.184462	0.123	0.091	1	Wild_Type_non_treated	Zkscan2
Fryl	0.00465645	0.103156	0.353	0.32	1	Wild_Type_non_treated	Fryl
Hbp1	0.00467561	0.154027	0.131	0.098	1	Wild_Type_non_treated	Hbp1
Epha5	0.00469718	0.168994	0.491	0.458	1	Wild_Type_non_treated	Epha5
Ctbp2	0.00470051	0.0825797	0.539	0.49	1	Wild_Type_non_treated	Ctbp2
Ap3m2	0.00470286	0.157903	0.351	0.262	1	Wild_Type_non_treated	Ap3m2
Ccng1	0.00471724	0.0211572	0.116	0.112	1	Wild_Type_non_treated	Ccng1
Plekha6	0.0047458	0.196659	0.199	0.149	1	Wild_Type_non_treated	Plekha6
Med13	0.00476121	0.0750923	0.268	0.251	1	Wild_Type_non_treated	Med13
Tmem260	0.00476611	0.176603	0.158	0.086	1	Wild_Type_non_treated	Tmem260
Strn4	0.00477946	0.152537	0.257	0.195	1	Wild_Type_non_treated	Strn4
Ppp3r1	0.00482988	0.160329	0.226	0.164	1	Wild_Type_non_treated	Ppp3r1
Phactr4	0.00483031	0.0774366	0.081	0.089	1	Wild_Type_non_treated	Phactr4
Pla2r1	0.00486619	0.237215	0.072	0.033	1	Wild_Type_non_treated	Pla2r1
Cnot2	0.00487558	0.0220223	0.18	0.177	1	Wild_Type_non_treated	Cnot2
Dnmt3a	0.00489488	0.222533	0.268	0.204	1	Wild_Type_non_treated	Dnmt3a
5330434G04Rik	0.00490659	0.0913818	0.509	0.5	1	Wild_Type_non_treated	5330434G04Rik
Brwd1	0.00493377	0.168221	0.252	0.205	1	Wild_Type_non_treated	Brwd1
Cdh11	0.00494386	0.0222964	0.309	0.32	1	Wild_Type_non_treated	Cdh11
Foxj3	0.00495486	0.119175	0.154	0.109	1	Wild_Type_non_treated	Foxj3
Ngly1	0.0049663	0.00442607	0.07	0.088	1	Wild_Type_non_treated	Ngly1
St18	0.00498826	0.0490982	0.353	0.329	1	Wild_Type_non_treated	St18
Rere	0.00501017	0.0550564	0.333	0.314	1	Wild_Type_non_treated	Rere
Arhgef17	0.00501399	0.0978608	0.215	0.178	1	Wild_Type_non_treated	Arhgef17
Susd4	0.00502935	0.0535458	0.164	0.161	1	Wild_Type_non_treated	Susd4
Mprip	0.00506039	0.143157	0.312	0.265	1	Wild_Type_non_treated	Mprip
BC005537	0.00507028	0.0350783	0.292	0.285	1	Wild_Type_non_treated	BC005537
Acap2	0.00511964	0.128834	0.186	0.136	1	Wild_Type_non_treated	Acap2
Mxra7	0.00515379	0.0625513	0.436	0.414	1	Wild_Type_non_treated	Mxra7
Pxk	0.00523511	0.166918	0.164	0.116	1	Wild_Type_non_treated	Pxk
Safb2	0.00525146	0.150693	0.2	0.181	1	Wild_Type_non_treated	Safb2
Ube2e2	0.00525423	0.0710203	0.283	0.252	1	Wild_Type_non_treated	Ube2e2
Epb41l2	0.00525704	0.243238	0.279	0.211	1	Wild_Type_non_treated	Epb41l2
Csnk2a2	0.00526407	0.0799443	0.18	0.156	1	Wild_Type_non_treated	Csnk2a2
Pag1	0.00526989	0.12163	0.07	0.03	1	Wild_Type_non_treated	Pag1
Fam71e1	0.00530342	0.0467244	0.119	0.109	1	Wild_Type_non_treated	Fam71e1
Rdh12	0.00531161	0.216814	0.09	0.052	1	Wild_Type_non_treated	Rdh12
Nvl	0.00534253	0.0218598	0.153	0.152	1	Wild_Type_non_treated	Nvl
Fgd4	0.00535716	0.140503	0.333	0.276	1	Wild_Type_non_treated	Fgd4
Bicd2	0.00538127	0.14517	0.09	0.042	1	Wild_Type_non_treated	Bicd2
Slc6a11	0.00541227	0.224219	0.09	0.055	1	Wild_Type_non_treated	Slc6a11
Gigyf1	0.00543011	0.170598	0.127	0.102	1	Wild_Type_non_treated	Gigyf1
Ppp1r37	0.00545274	0.0585645	0.175	0.164	1	Wild_Type_non_treated	Ppp1r37
Lin7c	0.0054799	0.00149623	0.278	0.293	1	Wild_Type_non_treated	Lin7c
Hdgf	0.00551718	0.0903019	0.373	0.334	1	Wild_Type_non_treated	Hdgf
Ccdc50	0.0055442	0.0235305	0.114	0.13	1	Wild_Type_non_treated	Ccdc50
Raph1	0.00558394	0.204097	0.143	0.108	1	Wild_Type_non_treated	Raph1
Pcdh17	0.00559913	0.239066	0.382	0.307	1	Wild_Type_non_treated	Pcdh17
Poldip3	0.00566598	0.120388	0.204	0.15	1	Wild_Type_non_treated	Poldip3
Ndufaf7	0.00567814	0.0929659	0.151	0.085	1	Wild_Type_non_treated	Ndufaf7
Zeb1	0.0057747	0.163797	0.164	0.125	1	Wild_Type_non_treated	Zeb1
Glmn	0.00582204	0.101084	0.178	0.171	1	Wild_Type_non_treated	Glmn
Kcnd3	0.00586017	0.135267	0.176	0.15	1	Wild_Type_non_treated	Kcnd3
Pkd1	0.00588344	0.194976	0.121	0.079	1	Wild_Type_non_treated	Pkd1
Eif3j1	0.00590576	0.00388011	0.21	0.201	1	Wild_Type_non_treated	Eif3j1
Emc9	0.00592478	0.105595	0.188	0.149	1	Wild_Type_non_treated	Emc9
Trip11	0.00597304	0.113769	0.257	0.234	1	Wild_Type_non_treated	Trip11
Rasa4	0.00599725	0.152102	0.189	0.164	1	Wild_Type_non_treated	Rasa4
Zfp386	0.00603433	0.10292	0.182	0.116	1	Wild_Type_non_treated	Zfp386
Trp53bp1	0.00604129	0.185743	0.145	0.098	1	Wild_Type_non_treated	Trp53bp1
Map3k13	0.00605274	0.0720291	0.171	0.133	1	Wild_Type_non_treated	Map3k13
Rexo1	0.00611565	0.0969576	0.123	0.102	1	Wild_Type_non_treated	Rexo1
Fbxl5	0.00611652	0.120301	0.331	0.272	1	Wild_Type_non_treated	Fbxl5
Irf2	0.00613654	0.101692	0.167	0.169	1	Wild_Type_non_treated	Irf2
Csnk1e	0.00618978	0.0662109	0.248	0.217	1	Wild_Type_non_treated	Csnk1e
Kdm5b	0.00620825	0.105181	0.324	0.271	1	Wild_Type_non_treated	Kdm5b
Numa1	0.00625322	0.210345	0.182	0.144	1	Wild_Type_non_treated	Numa1
Pdzd2	0.00625464	0.214708	0.147	0.092	1	Wild_Type_non_treated	Pdzd2
Map7d1	0.00630054	0.0640071	0.103	0.081	1	Wild_Type_non_treated	Map7d1
Fam193a	0.00631632	0.141915	0.206	0.173	1	Wild_Type_non_treated	Fam193a
Fam199x	0.00634502	0.195533	0.096	0.057	1	Wild_Type_non_treated	Fam199x
Zmat4	0.00635905	0.141011	0.064	0.033	1	Wild_Type_non_treated	Zmat4
Impact	0.0063797	0.0512802	0.294	0.271	1	Wild_Type_non_treated	Impact
Cpeb3	0.0063933	0.0994123	0.132	0.116	1	Wild_Type_non_treated	Cpeb3
Prom1	0.00640376	0.243506	0.086	0.044	1	Wild_Type_non_treated	Prom1
Srcin1	0.00640643	0.101738	0.068	0.081	1	Wild_Type_non_treated	Srcin1
Fmn1	0.00642946	0.135982	0.294	0.228	1	Wild_Type_non_treated	Fmn1
Uhrf2	0.00644121	0.149897	0.211	0.167	1	Wild_Type_non_treated	Uhrf2
Supt20	0.0064611	0.14035	0.267	0.215	1	Wild_Type_non_treated	Supt20
Enpp5	0.00647595	0.109798	0.267	0.229	1	Wild_Type_non_treated	Enpp5
Jarid2	0.00650131	0.0358638	0.239	0.245	1	Wild_Type_non_treated	Jarid2
Itsn2	0.00650938	0.201388	0.147	0.103	1	Wild_Type_non_treated	Itsn2
Rbm4	0.0065284	0.0283563	0.129	0.137	1	Wild_Type_non_treated	Rbm4
Add1	0.00653016	0.0332546	0.244	0.249	1	Wild_Type_non_treated	Add1
Camkk2	0.00654002	0.148459	0.096	0.078	1	Wild_Type_non_treated	Camkk2
Traf5	0.0065432	0.0872793	0.142	0.127	1	Wild_Type_non_treated	Traf5
Sun1	0.00654435	0.153321	0.162	0.13	1	Wild_Type_non_treated	Sun1
Sgpp2	0.00654701	0.086016	0.149	0.123	1	Wild_Type_non_treated	Sgpp2
Aak1	0.0066197	0.0968589	0.458	0.449	1	Wild_Type_non_treated	Aak1
Nbea	0.00663574	0.144974	0.324	0.276	1	Wild_Type_non_treated	Nbea
Pik3c2a	0.00665509	0.12497	0.127	0.11	1	Wild_Type_non_treated	Pik3c2a
Dync1h1	0.00665757	0.144933	0.408	0.35	1	Wild_Type_non_treated	Dync1h1
Ago2	0.00666092	0.0981954	0.232	0.187	1	Wild_Type_non_treated	Ago2
Chfr	0.00687199	0.108453	0.193	0.171	1	Wild_Type_non_treated	Chfr
Zmynd8	0.0068908	0.0771482	0.476	0.432	1	Wild_Type_non_treated	Zmynd8
Kif2a	0.00689163	0.087645	0.246	0.204	1	Wild_Type_non_treated	Kif2a
Larp4	0.00694749	0.0491309	0.237	0.217	1	Wild_Type_non_treated	Larp4
Epb41l1	0.00697056	0.090625	0.103	0.099	1	Wild_Type_non_treated	Epb41l1
Btbd7	0.00705449	0.0938419	0.199	0.18	1	Wild_Type_non_treated	Btbd7
Kdm3a	0.00705685	0.180742	0.14	0.092	1	Wild_Type_non_treated	Kdm3a
Anapc2	0.00705973	0.0592735	0.097	0.091	1	Wild_Type_non_treated	Anapc2
Lig3	0.00706289	0.178086	0.103	0.064	1	Wild_Type_non_treated	Lig3
Ubr4	0.00708801	0.137477	0.208	0.18	1	Wild_Type_non_treated	Ubr4
Tmem87a	0.00710458	0.159483	0.123	0.078	1	Wild_Type_non_treated	Tmem87a
Serinc1	0.00712295	0.00268815	0.467	0.463	1	Wild_Type_non_treated	Serinc1
Fcho1	0.00715839	0.160069	0.103	0.072	1	Wild_Type_non_treated	Fcho1
Tsga10	0.00716041	0.243164	0.074	0.041	1	Wild_Type_non_treated	Tsga10
Lipa	0.00716484	0.162877	0.064	0.03	1	Wild_Type_non_treated	Lipa
Zfp507	0.00719202	0.144199	0.123	0.078	1	Wild_Type_non_treated	Zfp507
Syncrip	0.00719877	0.0360069	0.267	0.269	1	Wild_Type_non_treated	Syncrip
Yipf5	0.00721111	0.10206	0.189	0.15	1	Wild_Type_non_treated	Yipf5
Reps2	0.00726695	0.159103	0.096	0.054	1	Wild_Type_non_treated	Reps2
Guf1	0.00734183	0.0896596	0.118	0.109	1	Wild_Type_non_treated	Guf1
Rap1gds1	0.00734815	0.0652225	0.138	0.127	1	Wild_Type_non_treated	Rap1gds1
Gucy2e	0.00738432	0.148322	0.195	0.159	1	Wild_Type_non_treated	Gucy2e
Rbmx	0.00744866	0.0114838	0.2	0.201	1	Wild_Type_non_treated	Rbmx
Erc2	0.007453	0.0602666	0.064	0.078	1	Wild_Type_non_treated	Erc2
Mpp4	0.00746695	0.233907	0.149	0.106	1	Wild_Type_non_treated	Mpp4
Nfyb	0.00747232	0.0659485	0.136	0.14	1	Wild_Type_non_treated	Nfyb
Kdsr	0.00747769	0.170294	0.197	0.139	1	Wild_Type_non_treated	Kdsr
Hdac1	0.00748005	0.024031	0.138	0.14	1	Wild_Type_non_treated	Hdac1
Dgkh	0.00751306	0.135545	0.366	0.292	1	Wild_Type_non_treated	Dgkh
Plcl1	0.00752342	0.187346	0.224	0.153	1	Wild_Type_non_treated	Plcl1
Fam161a	0.00754509	0.141445	0.222	0.183	1	Wild_Type_non_treated	Fam161a
Ldha	0.00757427	0.079813	0.574	0.567	1	Wild_Type_non_treated	Ldha
Zmym4	0.00760175	0.0528284	0.263	0.258	1	Wild_Type_non_treated	Zmym4
Mff	0.00760769	0.0275923	0.322	0.324	1	Wild_Type_non_treated	Mff
Slc24a5	0.00761091	0.118265	0.228	0.18	1	Wild_Type_non_treated	Slc24a5
Ipo7	0.00763202	0.177274	0.191	0.142	1	Wild_Type_non_treated	Ipo7
Acrbp	0.00766128	0.197813	0.072	0.037	1	Wild_Type_non_treated	Acrbp
Ankrd17	0.00769845	0.170163	0.303	0.256	1	Wild_Type_non_treated	Ankrd17
Rab11b	0.00772677	0.00861875	0.206	0.19	1	Wild_Type_non_treated	Rab11b
Amn1	0.00773025	0.00825621	0.158	0.156	1	Wild_Type_non_treated	Amn1
Brd7	0.00773478	0.126876	0.191	0.146	1	Wild_Type_non_treated	Brd7
Rab24	0.00776805	0.0536983	0.237	0.22	1	Wild_Type_non_treated	Rab24
Srsf4	0.00777761	0.0412003	0.237	0.234	1	Wild_Type_non_treated	Srsf4
Ube2q1	0.00780434	0.0580292	0.202	0.184	1	Wild_Type_non_treated	Ube2q1
Chd1	0.00786686	0.0659571	0.186	0.183	1	Wild_Type_non_treated	Chd1
Erc1	0.00788487	0.117	0.092	0.076	1	Wild_Type_non_treated	Erc1
Gtf3c2	0.00790842	0.0481011	0.136	0.135	1	Wild_Type_non_treated	Gtf3c2
Letm2	0.00792135	0.0442456	0.346	0.317	1	Wild_Type_non_treated	Letm2
Uba1	0.00795299	0.000764571	0.233	0.227	1	Wild_Type_non_treated	Uba1
Sart1	0.00806549	0.124027	0.11	0.095	1	Wild_Type_non_treated	Sart1
Setx	0.00810096	0.132201	0.184	0.156	1	Wild_Type_non_treated	Setx
Rbm42	0.00812391	0.0319677	0.188	0.17	1	Wild_Type_non_treated	Rbm42
Zfp445	0.00813653	0.0830378	0.312	0.272	1	Wild_Type_non_treated	Zfp445
Prcd	0.00816636	0.199698	0.096	0.081	1	Wild_Type_non_treated	Prcd
Csf2ra	0.00816741	0.0137291	0.136	0.139	1	Wild_Type_non_treated	Csf2ra
Gm20342	0.00820438	0.0975612	0.114	0.106	1	Wild_Type_non_treated	Gm20342
Slc1a2	0.00823805	0.0474354	0.691	0.705	1	Wild_Type_non_treated	Slc1a2
Kif5b	0.00825254	0.0296765	0.362	0.354	1	Wild_Type_non_treated	Kif5b
Cds2	0.00826887	0.0674728	0.307	0.268	1	Wild_Type_non_treated	Cds2
Cpeb1	0.00835591	0.14089	0.062	0.027	1	Wild_Type_non_treated	Cpeb1
Lrch3	0.00836874	0.0388721	0.121	0.126	1	Wild_Type_non_treated	Lrch3
Pde1c	0.00844104	0.150616	0.283	0.208	1	Wild_Type_non_treated	Pde1c
Dusp26	0.00852431	0.132219	0.283	0.208	1	Wild_Type_non_treated	Dusp26
Tcf25	0.00856218	0.073151	0.496	0.446	1	Wild_Type_non_treated	Tcf25
Six3	0.0085954	0.236673	0.217	0.157	1	Wild_Type_non_treated	Six3
Esyt2	0.008602	0.0645802	0.202	0.197	1	Wild_Type_non_treated	Esyt2
Cux1	0.0086316	0.00311401	0.224	0.235	1	Wild_Type_non_treated	Cux1
Ezh1	0.00864452	0.129445	0.143	0.115	1	Wild_Type_non_treated	Ezh1
Tbc1d23	0.00870459	0.0495183	0.178	0.173	1	Wild_Type_non_treated	Tbc1d23
Per2	0.00872489	0.163371	0.094	0.051	1	Wild_Type_non_treated	Per2
Ppp1r9a	0.00872525	0.058283	0.29	0.289	1	Wild_Type_non_treated	Ppp1r9a
Samd8	0.00879115	0.180947	0.154	0.099	1	Wild_Type_non_treated	Samd8
Cdk8	0.00880038	0.0987495	0.211	0.144	1	Wild_Type_non_treated	Cdk8
Lrrn3	0.0088016	0.226771	0.075	0.044	1	Wild_Type_non_treated	Lrrn3
Dnajc13	0.0088176	0.134682	0.14	0.115	1	Wild_Type_non_treated	Dnajc13
Rnf216	0.00883097	0.107863	0.119	0.091	1	Wild_Type_non_treated	Rnf216
Trpm3	0.0088515	0.284432	0.083	0.052	1	Wild_Type_non_treated	Trpm3
Pcf11	0.00887324	0.171593	0.248	0.204	1	Wild_Type_non_treated	Pcf11
3110021N24Rik	0.00887362	0.154217	0.199	0.154	1	Wild_Type_non_treated	3110021N24Rik
Chd9	0.00888089	0.0877632	0.581	0.547	1	Wild_Type_non_treated	Chd9
Ip6k1	0.00890349	0.0722766	0.244	0.218	1	Wild_Type_non_treated	Ip6k1
Lgals8	0.00892632	0.117166	0.173	0.127	1	Wild_Type_non_treated	Lgals8
Ireb2	0.00900189	0.122568	0.151	0.113	1	Wild_Type_non_treated	Ireb2
Celf2	0.00905855	0.106438	0.5	0.462	1	Wild_Type_non_treated	Celf2
Hnrnpa3	0.00913949	0.00960915	0.675	0.708	1	Wild_Type_non_treated	Hnrnpa3
Tob1	0.00919059	0.035565	0.318	0.313	1	Wild_Type_non_treated	Tob1
Ppp6r3	0.00921533	0.171527	0.237	0.157	1	Wild_Type_non_treated	Ppp6r3
Tmem259	0.00924032	0.111921	0.145	0.098	1	Wild_Type_non_treated	Tmem259
Srrm2	0.00927662	0.097457	0.746	0.744	1	Wild_Type_non_treated	Srrm2
Gpam	0.00929472	0.160269	0.085	0.045	1	Wild_Type_non_treated	Gpam
Bin1	0.00929791	0.125853	0.368	0.33	1	Wild_Type_non_treated	Bin1
Mtus1	0.00936725	0.0328945	0.162	0.161	1	Wild_Type_non_treated	Mtus1
Slc38a1	0.00938076	0.0932033	0.504	0.45	1	Wild_Type_non_treated	Slc38a1
Mark4	0.00941341	0.0794907	0.215	0.184	1	Wild_Type_non_treated	Mark4
Acsl3	0.00941757	0.0314395	0.195	0.187	1	Wild_Type_non_treated	Acsl3
Ppp1r13b	0.00945322	0.0655339	0.147	0.143	1	Wild_Type_non_treated	Ppp1r13b
Rogdi	0.00948078	0.0590712	0.487	0.405	1	Wild_Type_non_treated	Rogdi
Ina	0.00948515	0.118269	0.29	0.248	1	Wild_Type_non_treated	Ina
Ldb1	0.00949635	0.112247	0.178	0.135	1	Wild_Type_non_treated	Ldb1
Akap11	0.0094996	0.0621024	0.498	0.463	1	Wild_Type_non_treated	Akap11
Nmt1	0.0095197	0.00526611	0.368	0.344	1	Wild_Type_non_treated	Nmt1
Smchd1	0.00953466	0.0266415	0.265	0.278	1	Wild_Type_non_treated	Smchd1
Scn1a	0.00965144	0.154795	0.072	0.035	1	Wild_Type_non_treated	Scn1a
Fam98a	0.00966813	0.110886	0.107	0.069	1	Wild_Type_non_treated	Fam98a
Rims1	0.00972986	0.0976008	0.132	0.113	1	Wild_Type_non_treated	Rims1
Shank2	0.00979346	0.0343242	0.226	0.211	1	Wild_Type_non_treated	Shank2
Snhg9	0.00980626	0.0137479	0.092	0.095	1	Wild_Type_non_treated	Snhg9
Timm44	0.00983178	0.099606	0.178	0.17	1	Wild_Type_non_treated	Timm44
Zfyve26	0.00990661	0.171203	0.092	0.052	1	Wild_Type_non_treated	Zfyve26
Wdr6	0.00991519	0.0232419	0.349	0.322	1	Wild_Type_non_treated	Wdr6
Gm1673	0.00993548	0.0415895	0.215	0.188	1	Wild_Type_non_treated	Gm1673
Mpp6	0.00997226	0.114987	0.188	0.154	1	Wild_Type_non_treated	Mpp6
Sacm1l	0.0100092	0.125571	0.143	0.108	1	Wild_Type_non_treated	Sacm1l
Snx16	0.0100127	0.0198806	0.118	0.119	1	Wild_Type_non_treated	Snx16
Tulp1	0.0100499	0.179596	0.246	0.178	1	Wild_Type_non_treated	Tulp1
Zc3h18	0.0100746	0.0375432	0.147	0.133	1	Wild_Type_non_treated	Zc3h18
Nf2	0.0101017	0.00983214	0.119	0.133	1	Wild_Type_non_treated	Nf2
Rif1	0.0101345	0.0927229	0.27	0.244	1	Wild_Type_non_treated	Rif1
Brd1	0.0101361	0.0132978	0.261	0.238	1	Wild_Type_non_treated	Brd1
Prune2	0.0102422	0.0600848	0.256	0.235	1	Wild_Type_non_treated	Prune2
Rusc2	0.0102544	0.135668	0.112	0.059	1	Wild_Type_non_treated	Rusc2
Ccdc88c	0.0103119	0.00217217	0.154	0.173	1	Wild_Type_non_treated	Ccdc88c
Hist1h4h	0.0103144	0.109545	0.173	0.13	1	Wild_Type_non_treated	Hist1h4h
Crebbp	0.0103179	0.125204	0.279	0.234	1	Wild_Type_non_treated	Crebbp
Dcc	0.0103457	0.047413	0.171	0.178	1	Wild_Type_non_treated	Dcc
Mier1	0.0103584	0.0965898	0.261	0.234	1	Wild_Type_non_treated	Mier1
Hdlbp	0.0103604	0.0803113	0.241	0.21	1	Wild_Type_non_treated	Hdlbp
Tspyl1	0.0103803	0.0289153	0.149	0.146	1	Wild_Type_non_treated	Tspyl1
Bcl9	0.0104472	0.00814686	0.094	0.11	1	Wild_Type_non_treated	Bcl9
Dnajc7	0.0105011	0.0802021	0.34	0.282	1	Wild_Type_non_treated	Dnajc7
Srsf6	0.010554	0.0485591	0.278	0.28	1	Wild_Type_non_treated	Srsf6
Lbhd1	0.0105562	0.169027	0.07	0.031	1	Wild_Type_non_treated	Lbhd1
Tub	0.0105713	0.16898	0.127	0.072	1	Wild_Type_non_treated	Tub
Fam3c	0.0105727	0.0979415	0.138	0.126	1	Wild_Type_non_treated	Fam3c
Dync1li1	0.010581	0.0529581	0.197	0.15	1	Wild_Type_non_treated	Dync1li1
Furin	0.0105866	0.138065	0.079	0.037	1	Wild_Type_non_treated	Furin
Clk2	0.0105884	0.187324	0.085	0.047	1	Wild_Type_non_treated	Clk2
Arnt	0.0106033	0.154408	0.151	0.132	1	Wild_Type_non_treated	Arnt
Syt11	0.0106284	0.0373074	0.381	0.361	1	Wild_Type_non_treated	Syt11
Mafg	0.0106431	0.114112	0.202	0.164	1	Wild_Type_non_treated	Mafg
Sik3	0.0107923	0.0980177	0.151	0.135	1	Wild_Type_non_treated	Sik3
Zfp532	0.0107926	0.0329095	0.165	0.152	1	Wild_Type_non_treated	Zfp532
Pclo	0.0108219	0.149682	0.555	0.525	1	Wild_Type_non_treated	Pclo
Casz1	0.0108914	0.210897	0.083	0.045	1	Wild_Type_non_treated	Casz1
Prickle2	0.0109519	0.0416643	0.189	0.19	1	Wild_Type_non_treated	Prickle2
Ccdc85c	0.0109559	0.142027	0.079	0.041	1	Wild_Type_non_treated	Ccdc85c
Rbm17	0.0109608	0.0315241	0.145	0.143	1	Wild_Type_non_treated	Rbm17
Setd2	0.0110384	0.0535907	0.202	0.2	1	Wild_Type_non_treated	Setd2
Iws1	0.0111475	0.0964784	0.178	0.164	1	Wild_Type_non_treated	Iws1
Tex2	0.0111505	0.143388	0.051	0.021	1	Wild_Type_non_treated	Tex2
Kdm5c	0.0111721	0.170543	0.173	0.11	1	Wild_Type_non_treated	Kdm5c
Naa35	0.0111848	0.0626711	0.206	0.183	1	Wild_Type_non_treated	Naa35
Trim35	0.0111991	0.0646851	0.298	0.252	1	Wild_Type_non_treated	Trim35
Zzef1	0.0112314	0.156355	0.101	0.072	1	Wild_Type_non_treated	Zzef1
Ikzf2	0.011234	0.0928012	0.103	0.11	1	Wild_Type_non_treated	Ikzf2
Polr2b	0.0112503	0.020692	0.191	0.186	1	Wild_Type_non_treated	Polr2b
Orc4	0.0113138	0.0780301	0.173	0.154	1	Wild_Type_non_treated	Orc4
Morf4l2	0.0114025	0.0512887	0.283	0.249	1	Wild_Type_non_treated	Morf4l2
Grin3a	0.0114667	0.187379	0.055	0.033	1	Wild_Type_non_treated	Grin3a
Cnot10	0.0115297	0.168688	0.131	0.096	1	Wild_Type_non_treated	Cnot10
Pex19	0.0115973	0.114923	0.129	0.101	1	Wild_Type_non_treated	Pex19
Myo5a	0.011765	0.016881	0.408	0.412	1	Wild_Type_non_treated	Myo5a
Trappc9	0.0117798	0.164524	0.136	0.091	1	Wild_Type_non_treated	Trappc9
Lmtk3	0.0117889	0.143213	0.11	0.081	1	Wild_Type_non_treated	Lmtk3
Nisch	0.0117964	0.0826147	0.542	0.504	1	Wild_Type_non_treated	Nisch
Slc39a10	0.011866	0.116925	0.07	0.065	1	Wild_Type_non_treated	Slc39a10
Ap3b2	0.0118863	0.102883	0.211	0.187	1	Wild_Type_non_treated	Ap3b2
Fndc3a	0.0118976	0.101735	0.169	0.132	1	Wild_Type_non_treated	Fndc3a
Hif1a	0.011903	0.0220328	0.741	0.759	1	Wild_Type_non_treated	Hif1a
Ralyl	0.0119078	0.170814	0.059	0.031	1	Wild_Type_non_treated	Ralyl
Abhd14b	0.0119277	0.0237963	0.268	0.248	1	Wild_Type_non_treated	Abhd14b
Scamp5	0.0119601	0.0393223	0.21	0.19	1	Wild_Type_non_treated	Scamp5
Nsmaf	0.011997	0.0420392	0.143	0.135	1	Wild_Type_non_treated	Nsmaf
Arid3b	0.012041	0.134208	0.127	0.074	1	Wild_Type_non_treated	Arid3b
Pfkm	0.0121161	0.0234304	0.145	0.135	1	Wild_Type_non_treated	Pfkm
Mink1	0.0121208	0.0194141	0.114	0.12	1	Wild_Type_non_treated	Mink1
Mnt	0.0121262	0.115597	0.127	0.096	1	Wild_Type_non_treated	Mnt
Ralgapa2	0.0121746	0.195154	0.215	0.153	1	Wild_Type_non_treated	Ralgapa2
Ccnl2	0.0121794	0.0414735	0.254	0.227	1	Wild_Type_non_treated	Ccnl2
Tnpo3	0.0121887	0.095083	0.188	0.163	1	Wild_Type_non_treated	Tnpo3
Drd4	0.0122036	0.147103	0.09	0.045	1	Wild_Type_non_treated	Drd4
Galnt13	0.0122146	0.159162	0.151	0.109	1	Wild_Type_non_treated	Galnt13
Trps1	0.0122556	0.154045	0.097	0.048	1	Wild_Type_non_treated	Trps1
Otud4	0.012266	0.172724	0.138	0.093	1	Wild_Type_non_treated	Otud4
Rlim	0.0123023	0.0350495	0.099	0.101	1	Wild_Type_non_treated	Rlim
Slc25a27	0.012342	0.101553	0.25	0.212	1	Wild_Type_non_treated	Slc25a27
Fmr1	0.0123477	0.0964448	0.246	0.21	1	Wild_Type_non_treated	Fmr1
Thoc1	0.0124536	0.116308	0.256	0.241	1	Wild_Type_non_treated	Thoc1
Mbip	0.0125061	0.106172	0.103	0.081	1	Wild_Type_non_treated	Mbip
Rnf123	0.0125879	0.16539	0.118	0.071	1	Wild_Type_non_treated	Rnf123
Dync2h1	0.0126296	0.16596	0.171	0.13	1	Wild_Type_non_treated	Dync2h1
Mtf2	0.0126358	0.0759522	0.176	0.146	1	Wild_Type_non_treated	Mtf2
Atl2	0.0126704	0.18534	0.103	0.061	1	Wild_Type_non_treated	Atl2
Thoc2	0.0127014	0.150987	0.351	0.314	1	Wild_Type_non_treated	Thoc2
Btg1	0.0128051	0.0618115	0.568	0.537	1	Wild_Type_non_treated	Btg1
Cnst	0.0128053	0.0145123	0.246	0.248	1	Wild_Type_non_treated	Cnst
Pcgf6	0.0128297	0.0619215	0.103	0.092	1	Wild_Type_non_treated	Pcgf6
Gsk3a	0.0128846	0.0855474	0.158	0.115	1	Wild_Type_non_treated	Gsk3a
Sez6	0.0129461	0.0234028	0.143	0.157	1	Wild_Type_non_treated	Sez6
Scd2	0.0129764	0.0902281	0.268	0.239	1	Wild_Type_non_treated	Scd2
Peli2	0.0130068	0.0764986	0.107	0.089	1	Wild_Type_non_treated	Peli2
Gns	0.0130325	0.0254604	0.175	0.169	1	Wild_Type_non_treated	Gns
Lztfl1	0.0130872	0.154935	0.25	0.198	1	Wild_Type_non_treated	Lztfl1
G3bp1	0.0131094	0.121793	0.206	0.167	1	Wild_Type_non_treated	G3bp1
Myo9a	0.0131292	0.140167	0.213	0.187	1	Wild_Type_non_treated	Myo9a
Sept8	0.0131447	0.0410864	0.18	0.169	1	Wild_Type_non_treated	Sept8
Nfasc	0.0131502	0.10107	0.206	0.178	1	Wild_Type_non_treated	Nfasc
Tsc1	0.013224	0.13717	0.118	0.095	1	Wild_Type_non_treated	Tsc1
Tead1	0.0132694	0.00928626	0.094	0.099	1	Wild_Type_non_treated	Tead1
Glrx2	0.0132808	0.0656844	0.314	0.276	1	Wild_Type_non_treated	Glrx2
Ndufa9	0.0133025	0.0145841	0.246	0.227	1	Wild_Type_non_treated	Ndufa9
Mtrex	0.0133212	0.101267	0.21	0.181	1	Wild_Type_non_treated	Mtrex
Prkca	0.0133663	0.151976	0.169	0.115	1	Wild_Type_non_treated	Prkca
Itch	0.0133743	0.0609901	0.279	0.261	1	Wild_Type_non_treated	Itch
Kcnn2	0.0133912	0.118768	0.105	0.059	1	Wild_Type_non_treated	Kcnn2
Enho	0.0134018	0.0601442	0.278	0.222	1	Wild_Type_non_treated	Enho
Larp4b	0.013417	0.106511	0.217	0.176	1	Wild_Type_non_treated	Larp4b
2610002M06Rik	0.0135535	0.139878	0.108	0.058	1	Wild_Type_non_treated	2610002M06Rik
Ankmy2	0.0135838	0.167577	0.176	0.118	1	Wild_Type_non_treated	Ankmy2
Dennd4b	0.0136773	0.151232	0.057	0.024	1	Wild_Type_non_treated	Dennd4b
Prpf38b	0.0136823	0.0353162	0.285	0.282	1	Wild_Type_non_treated	Prpf38b
Usp37	0.0136832	0.135045	0.134	0.091	1	Wild_Type_non_treated	Usp37
Upf3b	0.0136896	0.0698963	0.597	0.547	1	Wild_Type_non_treated	Upf3b
Vmp1	0.0136964	0.0783035	0.193	0.154	1	Wild_Type_non_treated	Vmp1
Irgq	0.0137131	0.162744	0.062	0.028	1	Wild_Type_non_treated	Irgq
Sbf2	0.0137232	0.142596	0.176	0.129	1	Wild_Type_non_treated	Sbf2
Nono	0.0138002	0.0029485	0.351	0.35	1	Wild_Type_non_treated	Nono
Nsd3	0.0138255	0.0821032	0.346	0.323	1	Wild_Type_non_treated	Nsd3
Zc3h6	0.013893	0.0201083	0.167	0.159	1	Wild_Type_non_treated	Zc3h6
Atm	0.0139002	0.00768627	0.085	0.102	1	Wild_Type_non_treated	Atm
Zranb1	0.0139089	0.0948555	0.5	0.422	1	Wild_Type_non_treated	Zranb1
Trpc4ap	0.0139643	0.0776527	0.173	0.159	1	Wild_Type_non_treated	Trpc4ap
Fmn2	0.0139837	0.142262	0.147	0.106	1	Wild_Type_non_treated	Fmn2
Arhgap32	0.0140214	0.15987	0.222	0.167	1	Wild_Type_non_treated	Arhgap32
Ints13	0.0140466	0.00725621	0.074	0.086	1	Wild_Type_non_treated	Ints13
Tada2a	0.014092	0.0758514	0.074	0.064	1	Wild_Type_non_treated	Tada2a
Terf1	0.0141037	0.172111	0.149	0.099	1	Wild_Type_non_treated	Terf1
Ryr3	0.0141089	0.172624	0.169	0.137	1	Wild_Type_non_treated	Ryr3
Slco3a1	0.0141462	0.0973785	0.18	0.143	1	Wild_Type_non_treated	Slco3a1
Lpin2	0.0141533	0.137581	0.211	0.174	1	Wild_Type_non_treated	Lpin2
Snap25	0.0141976	0.021425	0.8	0.79	1	Wild_Type_non_treated	Snap25
Ube2j2	0.014281	0.0677409	0.178	0.154	1	Wild_Type_non_treated	Ube2j2
Pcmtd1	0.0143316	0.0203377	0.349	0.337	1	Wild_Type_non_treated	Pcmtd1
Strn	0.0143635	0.163534	0.083	0.057	1	Wild_Type_non_treated	Strn
Kifap3	0.0143837	0.045995	0.377	0.341	1	Wild_Type_non_treated	Kifap3
Faf1	0.0144123	0.0737184	0.125	0.113	1	Wild_Type_non_treated	Faf1
Kdm7a	0.0145214	0.171215	0.278	0.207	1	Wild_Type_non_treated	Kdm7a
Ints10	0.0145479	0.104751	0.134	0.096	1	Wild_Type_non_treated	Ints10
Taf2	0.0145702	0.153616	0.086	0.059	1	Wild_Type_non_treated	Taf2
Map2k2	0.0145777	0.0332603	0.217	0.203	1	Wild_Type_non_treated	Map2k2
2610037D02Rik	0.0145954	0.162224	0.092	0.079	1	Wild_Type_non_treated	2610037D02Rik
Pitrm1	0.0146174	0.178839	0.057	0.031	1	Wild_Type_non_treated	Pitrm1
Rubcn	0.0146327	0.138596	0.096	0.05	1	Wild_Type_non_treated	Rubcn
Ttc21b	0.0146379	0.179121	0.097	0.062	1	Wild_Type_non_treated	Ttc21b
Agtpbp1	0.0146481	0.0121692	0.373	0.402	1	Wild_Type_non_treated	Agtpbp1
Castor2	0.0147716	0.0967095	0.162	0.109	1	Wild_Type_non_treated	Castor2
Dennd6b	0.0147903	0.169544	0.153	0.103	1	Wild_Type_non_treated	Dennd6b
Washc4	0.0148672	0.153684	0.136	0.109	1	Wild_Type_non_treated	Washc4
Arih2	0.0148981	0.164329	0.129	0.081	1	Wild_Type_non_treated	Arih2
Dclk2	0.0149048	0.0354804	0.077	0.091	1	Wild_Type_non_treated	Dclk2
Hmg20a	0.0149136	0.182626	0.211	0.149	1	Wild_Type_non_treated	Hmg20a
Exosc10	0.0149576	0.10819	0.123	0.088	1	Wild_Type_non_treated	Exosc10
Pisd	0.0149823	0.14758	0.055	0.025	1	Wild_Type_non_treated	Pisd
Cmip	0.0150455	0.10029	0.191	0.139	1	Wild_Type_non_treated	Cmip
Trim24	0.0150929	0.093163	0.151	0.106	1	Wild_Type_non_treated	Trim24
Scai	0.0151392	0.169068	0.16	0.136	1	Wild_Type_non_treated	Scai
Plpbp	0.0151512	0.0936767	0.195	0.157	1	Wild_Type_non_treated	Plpbp
Rad50	0.0152286	0.00393526	0.057	0.074	1	Wild_Type_non_treated	Rad50
Tnfaip3	0.0152364	0.14123	0.096	0.058	1	Wild_Type_non_treated	Tnfaip3
Zdhhc5	0.0152876	0.138906	0.138	0.095	1	Wild_Type_non_treated	Zdhhc5
Virma	0.0153642	0.0878505	0.129	0.101	1	Wild_Type_non_treated	Virma
Sept3	0.0154161	0.00156882	0.224	0.221	1	Wild_Type_non_treated	Sept3
Tnk2	0.0154261	0.096685	0.151	0.15	1	Wild_Type_non_treated	Tnk2
Ino80b	0.0154574	0.0864954	0.145	0.108	1	Wild_Type_non_treated	Ino80b
Nudcd1	0.0154644	0.146787	0.105	0.061	1	Wild_Type_non_treated	Nudcd1
Abcd3	0.0154939	0.0364618	0.158	0.149	1	Wild_Type_non_treated	Abcd3
Dennd1a	0.0154985	0.107837	0.132	0.122	1	Wild_Type_non_treated	Dennd1a
Sorbs1	0.0155539	0.122044	0.217	0.166	1	Wild_Type_non_treated	Sorbs1
Ganab	0.0155577	0.061083	0.118	0.119	1	Wild_Type_non_treated	Ganab
Ptprr	0.0156429	0.113315	0.066	0.05	1	Wild_Type_non_treated	Ptprr
D430042O09Rik	0.0156429	0.150349	0.136	0.082	1	Wild_Type_non_treated	D430042O09Rik
Zfc3h1	0.0157265	0.196481	0.189	0.156	1	Wild_Type_non_treated	Zfc3h1
Dld	0.0158466	0.000993499	0.243	0.241	1	Wild_Type_non_treated	Dld
Atcay	0.0159671	0.00846714	0.134	0.146	1	Wild_Type_non_treated	Atcay
Glt8d1	0.015974	0.0428956	0.108	0.085	1	Wild_Type_non_treated	Glt8d1
Mylk	0.0160421	0.242264	0.116	0.064	1	Wild_Type_non_treated	Mylk
Fam222b	0.0160533	0.14166	0.092	0.057	1	Wild_Type_non_treated	Fam222b
Phf20l1	0.0161555	0.117333	0.333	0.297	1	Wild_Type_non_treated	Phf20l1
Nipsnap2	0.0162844	0.0320106	0.143	0.137	1	Wild_Type_non_treated	Nipsnap2
Dip2b	0.0163361	0.157904	0.138	0.103	1	Wild_Type_non_treated	Dip2b
Spred3	0.0164169	0.035706	0.184	0.17	1	Wild_Type_non_treated	Spred3
Hivep2	0.0164727	0.116865	0.222	0.164	1	Wild_Type_non_treated	Hivep2
Tubgcp5	0.0165265	0.130276	0.21	0.147	1	Wild_Type_non_treated	Tubgcp5
2700097O09Rik	0.0165445	0.120659	0.125	0.091	1	Wild_Type_non_treated	2700097O09Rik
Slc25a44	0.0165603	0.0304271	0.085	0.088	1	Wild_Type_non_treated	Slc25a44
C130073E24Rik	0.0165663	0.121005	0.312	0.222	1	Wild_Type_non_treated	C130073E24Rik
Sh3glb2	0.0166629	0.106335	0.114	0.108	1	Wild_Type_non_treated	Sh3glb2
Smg6	0.0167462	0.0863452	0.261	0.251	1	Wild_Type_non_treated	Smg6
Sgk1	0.0168222	0.178086	0.051	0.023	1	Wild_Type_non_treated	Sgk1
Rgs9	0.0168313	0.173949	0.062	0.035	1	Wild_Type_non_treated	Rgs9
Pan2	0.0168778	0.147783	0.075	0.042	1	Wild_Type_non_treated	Pan2
Vapb	0.0168856	0.00194929	0.193	0.21	1	Wild_Type_non_treated	Vapb
Dguok	0.0169716	0.0810333	0.167	0.13	1	Wild_Type_non_treated	Dguok
Adgrl3	0.0170215	0.139698	0.268	0.244	1	Wild_Type_non_treated	Adgrl3
Tmem33	0.0170793	0.118189	0.154	0.105	1	Wild_Type_non_treated	Tmem33
Rbbp6	0.0171014	0.0285323	0.401	0.375	1	Wild_Type_non_treated	Rbbp6
Tagln3	0.0171018	0.0338799	0.289	0.272	1	Wild_Type_non_treated	Tagln3
Ciz1	0.0172135	0.169437	0.096	0.058	1	Wild_Type_non_treated	Ciz1
Ube2v2	0.0173514	0.019006	0.32	0.307	1	Wild_Type_non_treated	Ube2v2
Tm9sf4	0.0173644	0.10267	0.235	0.191	1	Wild_Type_non_treated	Tm9sf4
Extl3	0.0173831	0.146336	0.094	0.065	1	Wild_Type_non_treated	Extl3
Zfp804a	0.0174382	0.0740852	0.099	0.092	1	Wild_Type_non_treated	Zfp804a
Tug1	0.0175371	0.126906	0.18	0.133	1	Wild_Type_non_treated	Tug1
Lman2l	0.0175494	0.0705275	0.188	0.132	1	Wild_Type_non_treated	Lman2l
Jmjd6	0.0176183	0.0690166	0.224	0.218	1	Wild_Type_non_treated	Jmjd6
Gm49179	0.0176326	0.124634	0.083	0.062	1	Wild_Type_non_treated	Gm49179
Plppr4	0.0176569	0.068188	0.199	0.191	1	Wild_Type_non_treated	Plppr4
Kcnab2	0.0177192	0.138069	0.215	0.147	1	Wild_Type_non_treated	Kcnab2
Mgat1	0.0177202	0.1043	0.097	0.081	1	Wild_Type_non_treated	Mgat1
Cbx6	0.0177746	0.0882991	0.298	0.276	1	Wild_Type_non_treated	Cbx6
Kcnip4	0.0177861	0.190518	0.092	0.067	1	Wild_Type_non_treated	Kcnip4
Tex261	0.0178143	0.104665	0.153	0.118	1	Wild_Type_non_treated	Tex261
Ahr	0.0179934	0.149873	0.105	0.078	1	Wild_Type_non_treated	Ahr
Alms1	0.0179976	0.227011	0.151	0.125	1	Wild_Type_non_treated	Alms1
Egr1	0.0180816	0.105352	0.493	0.448	1	Wild_Type_non_treated	Egr1
4931406P16Rik	0.0181071	0.0386195	0.193	0.178	1	Wild_Type_non_treated	4931406P16Rik
Plgrkt	0.0182418	0.0114605	0.119	0.132	1	Wild_Type_non_treated	Plgrkt
Kif1a	0.0183468	0.041248	0.616	0.61	1	Wild_Type_non_treated	Kif1a
Washc2	0.018374	0.207057	0.178	0.126	1	Wild_Type_non_treated	Washc2
Bhlhe22	0.0184144	0.181068	0.074	0.037	1	Wild_Type_non_treated	Bhlhe22
Fbxo3	0.018475	0.0823641	0.169	0.144	1	Wild_Type_non_treated	Fbxo3
Jag2	0.0185373	0.165763	0.09	0.051	1	Wild_Type_non_treated	Jag2
Yeats2	0.018593	0.0835765	0.132	0.112	1	Wild_Type_non_treated	Yeats2
Ep400	0.0186274	0.103911	0.197	0.186	1	Wild_Type_non_treated	Ep400
Gfpt1	0.0186526	0.0437188	0.193	0.181	1	Wild_Type_non_treated	Gfpt1
Golga2	0.0186729	0.00426444	0.129	0.13	1	Wild_Type_non_treated	Golga2
Cab39	0.0187043	0.0526861	0.178	0.16	1	Wild_Type_non_treated	Cab39
Bace1	0.0188215	0.154744	0.186	0.118	1	Wild_Type_non_treated	Bace1
Lnpk	0.0189033	0.0688011	0.278	0.258	1	Wild_Type_non_treated	Lnpk
Vezt	0.0189677	0.108266	0.165	0.154	1	Wild_Type_non_treated	Vezt
Pkp4	0.0189824	0.0796205	0.149	0.137	1	Wild_Type_non_treated	Pkp4
Adgrl1	0.0190301	0.176454	0.294	0.239	1	Wild_Type_non_treated	Adgrl1
Peg3	0.0190456	0.0583099	0.263	0.248	1	Wild_Type_non_treated	Peg3
Fip1l1	0.0190604	0.0399946	0.325	0.319	1	Wild_Type_non_treated	Fip1l1
Prepl	0.0190784	0.0486829	0.145	0.143	1	Wild_Type_non_treated	Prepl
Clstn3	0.0190947	0.0733688	0.316	0.296	1	Wild_Type_non_treated	Clstn3
Eif2d	0.0191097	0.149144	0.077	0.038	1	Wild_Type_non_treated	Eif2d
Alkbh5	0.0191641	0.0299386	0.226	0.205	1	Wild_Type_non_treated	Alkbh5
Fam8a1	0.0193308	0.111117	0.138	0.115	1	Wild_Type_non_treated	Fam8a1
Map6	0.0193714	0.0896103	0.254	0.242	1	Wild_Type_non_treated	Map6
Hdac5	0.0193897	0.133901	0.191	0.14	1	Wild_Type_non_treated	Hdac5
Phb	0.0194788	0.00630513	0.154	0.14	1	Wild_Type_non_treated	Phb
Ap4e1	0.0194957	0.131968	0.07	0.035	1	Wild_Type_non_treated	Ap4e1
Ap2b1	0.0195198	0.0734081	0.392	0.363	1	Wild_Type_non_treated	Ap2b1
D3Ertd751e	0.019523	0.109408	0.147	0.093	1	Wild_Type_non_treated	D3Ertd751e
Fads1	0.0196027	0.18756	0.105	0.071	1	Wild_Type_non_treated	Fads1
Slc25a36	0.0196031	0.109925	0.186	0.149	1	Wild_Type_non_treated	Slc25a36
Vamp4	0.0197367	0.0509259	0.188	0.169	1	Wild_Type_non_treated	Vamp4
Bhlhe23	0.0197476	0.130868	0.206	0.181	1	Wild_Type_non_treated	Bhlhe23
Gtf2a2	0.0197831	0.0415517	0.243	0.218	1	Wild_Type_non_treated	Gtf2a2
Herc3	0.0198706	0.0216888	0.296	0.278	1	Wild_Type_non_treated	Herc3
Ythdf3	0.0199036	0.0100077	0.114	0.127	1	Wild_Type_non_treated	Ythdf3
Stradb	0.0199721	0.00466765	0.037	0.055	1	Wild_Type_non_treated	Stradb
Zrsr1	0.019993	0.147561	0.167	0.116	1	Wild_Type_non_treated	Zrsr1
Kdm2a	0.0200474	0.13777	0.294	0.251	1	Wild_Type_non_treated	Kdm2a
Glo1	0.0200849	0.0020915	0.529	0.53	1	Wild_Type_non_treated	Glo1
Cul1	0.0200927	0.00505316	0.32	0.316	1	Wild_Type_non_treated	Cul1
Rngtt	0.0201661	0.144301	0.103	0.068	1	Wild_Type_non_treated	Rngtt
Dhx30	0.0202557	0.10226	0.272	0.225	1	Wild_Type_non_treated	Dhx30
Chn1	0.0202854	0.0515511	0.447	0.433	1	Wild_Type_non_treated	Chn1
Arglu1	0.0203425	0.0959003	0.649	0.639	1	Wild_Type_non_treated	Arglu1
Rc3h1	0.0204732	0.177628	0.162	0.109	1	Wild_Type_non_treated	Rc3h1
Mcu	0.0204911	0.00244329	0.164	0.161	1	Wild_Type_non_treated	Mcu
Arfgef1	0.020496	0.126765	0.294	0.241	1	Wild_Type_non_treated	Arfgef1
Ddx41	0.0205341	0.100086	0.121	0.079	1	Wild_Type_non_treated	Ddx41
Mbtps1	0.0207275	0.0417906	0.147	0.144	1	Wild_Type_non_treated	Mbtps1
Marcksl1	0.0207804	0.130988	0.077	0.031	1	Wild_Type_non_treated	Marcksl1
Ccdc177	0.0209249	0.0925859	0.279	0.244	1	Wild_Type_non_treated	Ccdc177
Tet3	0.0209963	0.0415467	0.21	0.208	1	Wild_Type_non_treated	Tet3
Iqce	0.0210034	0.174539	0.057	0.027	1	Wild_Type_non_treated	Iqce
Polb	0.021011	0.0538991	0.377	0.363	1	Wild_Type_non_treated	Polb
Gm49602	0.0210476	0.109222	0.081	0.042	1	Wild_Type_non_treated	Gm49602
Usp14	0.0210947	0.0258403	0.243	0.231	1	Wild_Type_non_treated	Usp14
Opn1sw	0.0212028	0.0218613	0.088	0.103	1	Wild_Type_non_treated	Opn1sw
Srpr	0.0212142	0.0068722	0.221	0.208	1	Wild_Type_non_treated	Srpr
Tmem9b	0.0212555	0.000949376	0.07	0.075	1	Wild_Type_non_treated	Tmem9b
Cdadc1	0.0212727	0.0643091	0.125	0.12	1	Wild_Type_non_treated	Cdadc1
Suco	0.021279	0.0208262	0.184	0.18	1	Wild_Type_non_treated	Suco
Fat3	0.0213036	0.226276	0.096	0.059	1	Wild_Type_non_treated	Fat3
Otud7b	0.0213202	0.131611	0.153	0.118	1	Wild_Type_non_treated	Otud7b
Zfp617	0.0213203	0.143839	0.09	0.045	1	Wild_Type_non_treated	Zfp617
Tln1	0.0214064	0.0251555	0.167	0.15	1	Wild_Type_non_treated	Tln1
Ptpn2	0.0214952	0.0123039	0.134	0.142	1	Wild_Type_non_treated	Ptpn2
Lrrtm2	0.0216729	0.0517144	0.132	0.118	1	Wild_Type_non_treated	Lrrtm2
Ccdc136	0.0218104	0.117336	0.252	0.205	1	Wild_Type_non_treated	Ccdc136
Tjp2	0.0219127	0.0815265	0.425	0.373	1	Wild_Type_non_treated	Tjp2
Cdkn2d	0.0219389	0.0314586	0.131	0.118	1	Wild_Type_non_treated	Cdkn2d
Epb41l5	0.0220008	0.0627969	0.107	0.11	1	Wild_Type_non_treated	Epb41l5
Lrp6	0.0220089	0.0476349	0.153	0.154	1	Wild_Type_non_treated	Lrp6
Fam13b	0.022055	0.0149759	0.138	0.125	1	Wild_Type_non_treated	Fam13b
Gbf1	0.0220994	0.0716939	0.171	0.157	1	Wild_Type_non_treated	Gbf1
Ppm1h	0.0220998	0.123007	0.215	0.156	1	Wild_Type_non_treated	Ppm1h
Tpp1	0.0221361	0.0594746	0.233	0.198	1	Wild_Type_non_treated	Tpp1
Acsl1	0.0221433	0.0672142	0.18	0.177	1	Wild_Type_non_treated	Acsl1
Trrap	0.0221864	0.142107	0.257	0.215	1	Wild_Type_non_treated	Trrap
Nckap5	0.0222451	0.107908	0.079	0.099	1	Wild_Type_non_treated	Nckap5
Insr	0.0222712	0.0523615	0.108	0.105	1	Wild_Type_non_treated	Insr
Zc3h7b	0.0223254	0.0623493	0.119	0.123	1	Wild_Type_non_treated	Zc3h7b
2510002D24Rik	0.0223766	0.0347173	0.151	0.159	1	Wild_Type_non_treated	2510002D24Rik
Ubap1	0.0224071	0.128199	0.108	0.059	1	Wild_Type_non_treated	Ubap1
Atp6v1h	0.0224335	0.0961997	0.265	0.218	1	Wild_Type_non_treated	Atp6v1h
Csnk1a1	0.0225147	0.0107358	0.575	0.584	1	Wild_Type_non_treated	Csnk1a1
Zfp955b	0.022629	0.158484	0.131	0.088	1	Wild_Type_non_treated	Zfp955b
Hjurp	0.0226486	0.0380468	0.118	0.119	1	Wild_Type_non_treated	Hjurp
Rgs11	0.0226515	0.0976165	0.386	0.363	1	Wild_Type_non_treated	Rgs11
Wbp11	0.022676	0.0022115	0.27	0.259	1	Wild_Type_non_treated	Wbp11
Zfp664	0.0227722	0.0413463	0.193	0.176	1	Wild_Type_non_treated	Zfp664
Zcchc8	0.0228025	0.135098	0.153	0.112	1	Wild_Type_non_treated	Zcchc8
Gtf2i	0.0228051	0.0382712	0.414	0.411	1	Wild_Type_non_treated	Gtf2i
Tut4	0.0228575	0.163359	0.445	0.407	1	Wild_Type_non_treated	Tut4
Lrit2	0.0228922	0.0937044	0.254	0.22	1	Wild_Type_non_treated	Lrit2
Tnpo2	0.0230409	0.124407	0.092	0.079	1	Wild_Type_non_treated	Tnpo2
Pitpnm3	0.0231182	0.209238	0.083	0.055	1	Wild_Type_non_treated	Pitpnm3
Mdm2	0.0231568	0.0352525	0.165	0.154	1	Wild_Type_non_treated	Mdm2
Wdr7	0.0231955	0.0828795	0.116	0.084	1	Wild_Type_non_treated	Wdr7
Lcorl	0.0232349	0.0967251	0.232	0.181	1	Wild_Type_non_treated	Lcorl
Noct	0.023285	0.0723062	0.16	0.125	1	Wild_Type_non_treated	Noct
Rxrb	0.0232899	0.115824	0.094	0.048	1	Wild_Type_non_treated	Rxrb
Smarca5	0.02342	0.065562	0.399	0.36	1	Wild_Type_non_treated	Smarca5
Rock1	0.0235031	0.151878	0.316	0.254	1	Wild_Type_non_treated	Rock1
Cryzl1	0.0236068	0.0228131	0.208	0.18	1	Wild_Type_non_treated	Cryzl1
Rbm27	0.0236611	0.105211	0.243	0.178	1	Wild_Type_non_treated	Rbm27
Ufsp2	0.0237226	0.0645096	0.206	0.171	1	Wild_Type_non_treated	Ufsp2
Oxr1	0.0237705	0.132209	0.292	0.22	1	Wild_Type_non_treated	Oxr1
Tkt	0.0237977	0.00634695	0.222	0.239	1	Wild_Type_non_treated	Tkt
Gnl3	0.0241736	0.0767557	0.261	0.224	1	Wild_Type_non_treated	Gnl3
Tor1aip1	0.0241871	0.0714508	0.178	0.144	1	Wild_Type_non_treated	Tor1aip1
Rai1	0.0242626	0.0904022	0.145	0.119	1	Wild_Type_non_treated	Rai1
Fasn	0.0243229	0.0739618	0.096	0.089	1	Wild_Type_non_treated	Fasn
St6gal2	0.0245553	0.082001	0.178	0.144	1	Wild_Type_non_treated	St6gal2
Zfp512b	0.0245636	0.128882	0.107	0.082	1	Wild_Type_non_treated	Zfp512b
Dusp12	0.0248339	0.101732	0.061	0.025	1	Wild_Type_non_treated	Dusp12
Pak3	0.0248634	0.0589444	0.408	0.375	1	Wild_Type_non_treated	Pak3
Dmxl1	0.0251099	0.137211	0.338	0.305	1	Wild_Type_non_treated	Dmxl1
Pithd1	0.0251495	0.0278321	0.167	0.166	1	Wild_Type_non_treated	Pithd1
Tpm3	0.025185	0.0659687	0.14	0.123	1	Wild_Type_non_treated	Tpm3
Pole4	0.0253475	0.024914	0.151	0.136	1	Wild_Type_non_treated	Pole4
Rbm14	0.0253726	0.115545	0.077	0.042	1	Wild_Type_non_treated	Rbm14
Fam117b	0.0254802	0.112763	0.151	0.126	1	Wild_Type_non_treated	Fam117b
Wdr12	0.0255703	0.0980669	0.169	0.13	1	Wild_Type_non_treated	Wdr12
Cstf3	0.0255862	0.0543893	0.199	0.186	1	Wild_Type_non_treated	Cstf3
Ncoa6	0.0256612	0.220431	0.175	0.13	1	Wild_Type_non_treated	Ncoa6
Phf3	0.0258466	0.0459042	0.502	0.463	1	Wild_Type_non_treated	Phf3
Gpsm1	0.0258493	0.0701426	0.178	0.16	1	Wild_Type_non_treated	Gpsm1
Mapk8ip2	0.0258727	0.0925181	0.221	0.191	1	Wild_Type_non_treated	Mapk8ip2
Asph	0.0258929	0.0284407	0.316	0.312	1	Wild_Type_non_treated	Asph
Pcbp2	0.0259312	0.0392109	0.581	0.567	1	Wild_Type_non_treated	Pcbp2
Dek	0.0259595	0.0563631	0.379	0.358	1	Wild_Type_non_treated	Dek
Nova2	0.0260403	0.12999	0.204	0.147	1	Wild_Type_non_treated	Nova2
Cd2ap	0.0260664	0.166659	0.244	0.191	1	Wild_Type_non_treated	Cd2ap
Insig1	0.0261519	0.111681	0.077	0.048	1	Wild_Type_non_treated	Insig1
2510009E07Rik	0.0262024	0.0983812	0.222	0.183	1	Wild_Type_non_treated	2510009E07Rik
Gtf3c1	0.0262211	0.0666777	0.243	0.228	1	Wild_Type_non_treated	Gtf3c1
Fam189a2	0.0262631	0.0721367	0.094	0.074	1	Wild_Type_non_treated	Fam189a2
Eif2a	0.0263633	0.0726769	0.131	0.119	1	Wild_Type_non_treated	Eif2a
Zbtb7b	0.0263858	0.0882934	0.068	0.031	1	Wild_Type_non_treated	Zbtb7b
Ptprj	0.0263929	0.124155	0.053	0.023	1	Wild_Type_non_treated	Ptprj
Ehmt2	0.0264228	0.0572918	0.123	0.129	1	Wild_Type_non_treated	Ehmt2
Tmem161b	0.0264742	0.00957169	0.154	0.147	1	Wild_Type_non_treated	Tmem161b
Gm4924	0.026518	0.157618	0.121	0.074	1	Wild_Type_non_treated	Gm4924
Kat6b	0.0265255	0.0278641	0.176	0.18	1	Wild_Type_non_treated	Kat6b
Dnajb1	0.0265459	0.095987	0.125	0.098	1	Wild_Type_non_treated	Dnajb1
Casp3	0.0266806	0.109628	0.088	0.059	1	Wild_Type_non_treated	Casp3
D5Ertd579e	0.0267412	0.0825842	0.197	0.186	1	Wild_Type_non_treated	D5Ertd579e
Nrxn2	0.0267491	0.147197	0.2	0.149	1	Wild_Type_non_treated	Nrxn2
Dzip1	0.0267999	0.143205	0.131	0.082	1	Wild_Type_non_treated	Dzip1
Dnajc27	0.0268154	0.147815	0.134	0.105	1	Wild_Type_non_treated	Dnajc27
Exoc6b	0.0268969	0.0943382	0.125	0.129	1	Wild_Type_non_treated	Exoc6b
Stip1	0.026974	0.0212434	0.257	0.238	1	Wild_Type_non_treated	Stip1
Atp13a2	0.0271293	0.10754	0.147	0.108	1	Wild_Type_non_treated	Atp13a2
Nudt5	0.0271503	0.0728129	0.11	0.101	1	Wild_Type_non_treated	Nudt5
Atr	0.0271525	0.134423	0.16	0.136	1	Wild_Type_non_treated	Atr
Ralgapb	0.0271936	0.115207	0.134	0.109	1	Wild_Type_non_treated	Ralgapb
Sdk2	0.0272243	0.0371047	0.108	0.091	1	Wild_Type_non_treated	Sdk2
Ankrd10	0.0272365	0.0209092	0.127	0.129	1	Wild_Type_non_treated	Ankrd10
Snhg5	0.0273656	0.0656419	0.081	0.041	1	Wild_Type_non_treated	Snhg5
Atxn7	0.0273712	0.0165466	0.114	0.118	1	Wild_Type_non_treated	Atxn7
Rb1cc1	0.0274286	0.141875	0.381	0.316	1	Wild_Type_non_treated	Rb1cc1
Shtn1	0.0274385	0.0427741	0.167	0.159	1	Wild_Type_non_treated	Shtn1
Kpna1	0.0275544	0.144687	0.243	0.197	1	Wild_Type_non_treated	Kpna1
Wdfy3	0.0279198	0.0961731	0.272	0.241	1	Wild_Type_non_treated	Wdfy3
Zdhhc16	0.0279861	0.116111	0.191	0.126	1	Wild_Type_non_treated	Zdhhc16
Six6	0.0279977	0.0201556	0.263	0.249	1	Wild_Type_non_treated	Six6
Eml5	0.0280098	0.105964	0.619	0.569	1	Wild_Type_non_treated	Eml5
Dctn4	0.02811	0.0186616	0.3	0.276	1	Wild_Type_non_treated	Dctn4
Nedd4l	0.0281908	0.0375992	0.107	0.11	1	Wild_Type_non_treated	Nedd4l
Hnrnpm	0.0282499	0.0907866	0.507	0.476	1	Wild_Type_non_treated	Hnrnpm
Impad1	0.0283168	0.0333979	0.164	0.149	1	Wild_Type_non_treated	Impad1
Jmjd8	0.0283597	0.0771363	0.092	0.067	1	Wild_Type_non_treated	Jmjd8
Reps1	0.028485	0.160334	0.086	0.047	1	Wild_Type_non_treated	Reps1
Bhlhe41	0.0284975	0.0681109	0.366	0.339	1	Wild_Type_non_treated	Bhlhe41
Vma21	0.0286839	0.0420927	0.322	0.269	1	Wild_Type_non_treated	Vma21
Ppil2	0.0287428	0.1291	0.165	0.123	1	Wild_Type_non_treated	Ppil2
Zwint	0.0287959	0.0850786	0.366	0.32	1	Wild_Type_non_treated	Zwint
Mlx	0.0288952	0.0489071	0.119	0.096	1	Wild_Type_non_treated	Mlx
Scrib	0.0289389	0.107144	0.059	0.025	1	Wild_Type_non_treated	Scrib
Snapc1	0.0289807	0.0464944	0.265	0.234	1	Wild_Type_non_treated	Snapc1
Slc20a1	0.0290512	0.147584	0.108	0.065	1	Wild_Type_non_treated	Slc20a1
Snapc3	0.029055	0.136754	0.142	0.12	1	Wild_Type_non_treated	Snapc3
Slc12a2	0.029087	0.0166703	0.068	0.078	1	Wild_Type_non_treated	Slc12a2
Gabpb2	0.0290889	0.167714	0.132	0.088	1	Wild_Type_non_treated	Gabpb2
Iffo1	0.029153	0.167058	0.119	0.075	1	Wild_Type_non_treated	Iffo1
Mpp7	0.0292013	0.0620671	0.097	0.091	1	Wild_Type_non_treated	Mpp7
Dock3	0.0293169	0.0750666	0.149	0.139	1	Wild_Type_non_treated	Dock3
Kras	0.0293353	0.00327624	0.175	0.178	1	Wild_Type_non_treated	Kras
Cgn	0.0293362	0.0969768	0.103	0.062	1	Wild_Type_non_treated	Cgn
Fnta	0.0295213	0.0123562	0.16	0.153	1	Wild_Type_non_treated	Fnta
Usp31	0.029645	0.115838	0.088	0.047	1	Wild_Type_non_treated	Usp31
Tpp2	0.0297452	0.199718	0.156	0.105	1	Wild_Type_non_treated	Tpp2
Rlf	0.0298075	0.104601	0.224	0.188	1	Wild_Type_non_treated	Rlf
Zfp68	0.0298129	0.101102	0.182	0.154	1	Wild_Type_non_treated	Zfp68
Cse1l	0.0298862	0.172889	0.125	0.092	1	Wild_Type_non_treated	Cse1l
Ccdc66	0.0299025	0.119971	0.153	0.118	1	Wild_Type_non_treated	Ccdc66
Fer	0.0299703	0.126458	0.147	0.115	1	Wild_Type_non_treated	Fer
Cntln	0.0302173	0.158018	0.131	0.101	1	Wild_Type_non_treated	Cntln
Zfp687	0.0302344	0.129352	0.085	0.051	1	Wild_Type_non_treated	Zfp687
Hdac2	0.0303214	0.00850329	0.204	0.198	1	Wild_Type_non_treated	Hdac2
Birc2	0.0303326	0.0418422	0.206	0.188	1	Wild_Type_non_treated	Birc2
Naa40	0.0303351	0.103234	0.127	0.101	1	Wild_Type_non_treated	Naa40
Uggt1	0.0304209	0.126404	0.11	0.079	1	Wild_Type_non_treated	Uggt1
Smarcc2	0.0307265	0.048331	0.342	0.331	1	Wild_Type_non_treated	Smarcc2
Abca5	0.0307335	0.139562	0.211	0.178	1	Wild_Type_non_treated	Abca5
4933434E20Rik	0.03074	0.0277474	0.131	0.123	1	Wild_Type_non_treated	4933434E20Rik
Tmem160	0.0307962	0.00532438	0.197	0.183	1	Wild_Type_non_treated	Tmem160
Arl4a	0.0308167	0.0426831	0.131	0.108	1	Wild_Type_non_treated	Arl4a
Tnrc6a	0.0308294	0.097337	0.43	0.412	1	Wild_Type_non_treated	Tnrc6a
Sh3gl1	0.0308432	0.0927716	0.241	0.21	1	Wild_Type_non_treated	Sh3gl1
Amph	0.0308752	0.125961	0.419	0.327	1	Wild_Type_non_treated	Amph
Capza1	0.0309412	0.170426	0.158	0.116	1	Wild_Type_non_treated	Capza1
Ppwd1	0.0311286	0.0760146	0.116	0.108	1	Wild_Type_non_treated	Ppwd1
Rbm33	0.0312525	0.188784	0.228	0.187	1	Wild_Type_non_treated	Rbm33
Prkcb	0.0312971	0.15468	0.246	0.207	1	Wild_Type_non_treated	Prkcb
Exoc5	0.0313368	0.118027	0.204	0.147	1	Wild_Type_non_treated	Exoc5
Zfp398	0.0313916	0.0459861	0.108	0.105	1	Wild_Type_non_treated	Zfp398
Mpped2	0.0314483	0.0239282	0.119	0.109	1	Wild_Type_non_treated	Mpped2
Sema3e	0.0315119	0.123553	0.107	0.062	1	Wild_Type_non_treated	Sema3e
[truncated: 6,206 more rows]

## Sheet: Cluster 3
	p_val	avg_logFC	pct.1	pct.2	p_val_adj	cluster	gene
[truncated: 7,883 more rows]

## Sheet: Cluster 4
	p_val	avg_logFC	pct.1	pct.2	p_val_adj	cluster	gene	notes
[truncated: 8,200 more rows]

[truncated: 12 more sheets: Cluster 5, Cluster 6, Cluster 7, Cluster 8, Cluster 9, Cluster 10, Cluster 11, Cluster 12, Cluster 13, Cluster 14, Cluster 15, Cluster 16]
