# Supplementary material for: A combination treatment based on drug repurposing demonstrates mutation-agnostic efficacy in pre-clinical retinopathy models
Source: Nat Commun. 2024 Jul 15;15:5943. doi: 10.1038/s41467-024-50033-5 (PMC11251169; doi:10.1038/s41467-024-50033-5)
Supplement: Supplementary file 11 — Supplementary Data 8 [file 41467_2024_50033_MOESM11_ESM.xlsx]

## Sheet: Cluster 0
	p_val	avg_logFC	pct.1	pct.2	p_val_adj	cluster	gene
Gm17167	1.42601e-64	0.416353	0.23	0.001	2.64454e-60	Wild_Type_non_treated	Gm17167
AC149090.1	4.50904e-55	0.605016	0.688	0.485	8.36201e-51	Wild_Type_non_treated	AC149090.1
Ddx3y	8.06239e-53	0.310355	0.172	0	1.49517e-48	Wild_Type_non_treated	Ddx3y
Spc25	8.71226e-52	0.709266	0.972	0.931	1.61569e-47	Wild_Type_non_treated	Spc25
Eif2s3y	2.28595e-49	0.358213	0.178	0	4.2393e-45	Wild_Type_non_treated	Eif2s3y
Auts2	2.00735e-47	0.445151	0.578	0.508	3.72263e-43	Wild_Type_non_treated	Auts2
Rmst	5.99776e-41	0.532408	0.576	0.403	1.11228e-36	Wild_Type_non_treated	Rmst
Ddit4	1.61453e-38	0.624262	0.584	0.441	2.99414e-34	Wild_Type_non_treated	Ddit4
Fam171b	5.0641e-35	0.395029	0.824	0.813	9.39137e-31	Wild_Type_non_treated	Fam171b
Leng8	1.15533e-32	0.334624	0.5	0.473	2.14256e-28	Wild_Type_non_treated	Leng8
Pnisr	1.52947e-31	0.400364	0.842	0.879	2.8364e-27	Wild_Type_non_treated	Pnisr
Hopx	5.69859e-31	0.384164	0.772	0.707	1.0568e-26	Wild_Type_non_treated	Hopx
Ogt	1.70942e-29	0.360518	0.762	0.744	3.17013e-25	Wild_Type_non_treated	Ogt
Gm47283	2.67939e-29	0.352034	0.386	0.25	4.96892e-25	Wild_Type_non_treated	Gm47283
Far1	2.99582e-29	0.335166	0.558	0.531	5.55575e-25	Wild_Type_non_treated	Far1
Nrxn3	3.13103e-29	0.380251	0.546	0.466	5.8065e-25	Wild_Type_non_treated	Nrxn3
Syt11	3.56144e-29	0.304526	0.776	0.758	6.60469e-25	Wild_Type_non_treated	Syt11
Ncam1	1.00331e-28	0.317321	0.978	0.993	1.86065e-24	Wild_Type_non_treated	Ncam1
Ttc14	1.02268e-28	0.350862	0.63	0.631	1.89655e-24	Wild_Type_non_treated	Ttc14
Pcolce2	3.80487e-28	0.435334	0.604	0.504	7.05613e-24	Wild_Type_non_treated	Pcolce2
Brd9	1.16168e-27	0.323913	0.566	0.506	2.15433e-23	Wild_Type_non_treated	Brd9
Slitrk2	1.58323e-27	0.445913	0.766	0.732	2.93609e-23	Wild_Type_non_treated	Slitrk2
Clcn3	5.18865e-27	0.300942	0.782	0.801	9.62235e-23	Wild_Type_non_treated	Clcn3
Kdm5d	7.30478e-27	0.137022	0.084	0	1.35467e-22	Wild_Type_non_treated	Kdm5d
Rtn3	1.20305e-26	0.332258	0.964	0.983	2.23106e-22	Wild_Type_non_treated	Rtn3
Qrfpr	1.77772e-26	0.304563	0.488	0.428	3.29678e-22	Wild_Type_non_treated	Qrfpr
Frmd4b	2.9283e-25	0.247502	0.608	0.644	5.43053e-21	Wild_Type_non_treated	Frmd4b
Por	3.74559e-25	0.320672	0.632	0.587	6.9462e-21	Wild_Type_non_treated	Por
Msi1	2.31754e-24	0.37712	0.872	0.88	4.29787e-20	Wild_Type_non_treated	Msi1
Nlgn1	3.59243e-24	0.266431	0.654	0.671	6.66217e-20	Wild_Type_non_treated	Nlgn1
Hlf	3.72006e-24	0.308057	0.872	0.875	6.89886e-20	Wild_Type_non_treated	Hlf
Dync1i2	5.01142e-24	0.24652	0.71	0.711	9.29367e-20	Wild_Type_non_treated	Dync1i2
Uty	6.14071e-24	0.122743	0.08	0	1.13879e-19	Wild_Type_non_treated	Uty
Ccl27a	7.47597e-24	0.280616	0.254	0.101	1.38642e-19	Wild_Type_non_treated	Ccl27a
Ptch1	1.42332e-23	0.380679	0.896	0.893	2.63954e-19	Wild_Type_non_treated	Ptch1
Btg1	2.51302e-23	0.297695	0.87	0.902	4.66039e-19	Wild_Type_non_treated	Btg1
Arglu1	4.61796e-23	0.296378	0.822	0.854	8.564e-19	Wild_Type_non_treated	Arglu1
Zcchc7	6.01214e-23	0.234889	0.424	0.462	1.11495e-18	Wild_Type_non_treated	Zcchc7
Ttyh3	6.11368e-23	0.276439	0.624	0.598	1.13378e-18	Wild_Type_non_treated	Ttyh3
Mir99ahg	7.49762e-23	0.393075	0.85	0.867	1.39043e-18	Wild_Type_non_treated	Mir99ahg
Tia1	9.11888e-23	0.278197	0.57	0.537	1.6911e-18	Wild_Type_non_treated	Tia1
Paqr9	1.02475e-22	0.32725	0.51	0.455	1.90041e-18	Wild_Type_non_treated	Paqr9
Ate1	1.75273e-22	0.172357	0.356	0.389	3.25043e-18	Wild_Type_non_treated	Ate1
Slc38a2	2.37922e-22	0.339359	0.498	0.439	4.41225e-18	Wild_Type_non_treated	Slc38a2
Rufy3	3.23952e-22	0.166219	0.412	0.452	6.00768e-18	Wild_Type_non_treated	Rufy3
Mapt	4.00909e-22	0.286261	0.428	0.357	7.43486e-18	Wild_Type_non_treated	Mapt
Robo2	5.47214e-22	0.204801	0.316	0.299	1.01481e-17	Wild_Type_non_treated	Robo2
Shisa4	6.26123e-22	0.287574	0.722	0.731	1.16115e-17	Wild_Type_non_treated	Shisa4
Fus	7.54441e-22	0.221746	0.74	0.826	1.39911e-17	Wild_Type_non_treated	Fus
Fubp1	7.70125e-22	0.267648	0.692	0.726	1.4282e-17	Wild_Type_non_treated	Fubp1
Snhg20	1.23718e-21	0.325076	0.514	0.416	2.29436e-17	Wild_Type_non_treated	Snhg20
Slco1c1	1.5498e-21	0.302582	0.18	0.043	2.8741e-17	Wild_Type_non_treated	Slco1c1
Snap25	1.57856e-21	0.216756	0.27	0.178	2.92745e-17	Wild_Type_non_treated	Snap25
Ngfr	2.17987e-21	0.207314	0.332	0.337	4.04257e-17	Wild_Type_non_treated	Ngfr
Gpc6	4.50557e-21	0.2537	0.368	0.323	8.35559e-17	Wild_Type_non_treated	Gpc6
Six3os1	4.61437e-21	0.28473	0.834	0.861	8.55734e-17	Wild_Type_non_treated	Six3os1
Tmco1	4.98437e-21	0.244145	0.682	0.7	9.24352e-17	Wild_Type_non_treated	Tmco1
Pde10a	5.98699e-21	0.311635	0.3	0.21	1.11029e-16	Wild_Type_non_treated	Pde10a
Mir100hg	9.178e-21	0.273401	0.54	0.551	1.70206e-16	Wild_Type_non_treated	Mir100hg
Mageh1	1.08662e-20	0.269806	0.73	0.74	2.01514e-16	Wild_Type_non_treated	Mageh1
Pcp4	1.6743e-20	0.225972	0.196	0.101	3.105e-16	Wild_Type_non_treated	Pcp4
Sbspon	1.86647e-20	0.272116	0.872	0.902	3.46136e-16	Wild_Type_non_treated	Sbspon
Dusp11	2.76281e-20	0.0980747	0.398	0.51	5.12364e-16	Wild_Type_non_treated	Dusp11
2900026A02Rik	4.10231e-20	0.236573	0.484	0.507	7.60773e-16	Wild_Type_non_treated	2900026A02Rik
Nmt1	4.54532e-20	0.19269	0.402	0.394	8.42929e-16	Wild_Type_non_treated	Nmt1
Dlgap1	4.75851e-20	0.328831	0.396	0.323	8.82466e-16	Wild_Type_non_treated	Dlgap1
Celf2	6.17235e-20	0.235575	0.834	0.867	1.14466e-15	Wild_Type_non_treated	Celf2
Map4	8.57451e-20	0.161355	0.562	0.595	1.59014e-15	Wild_Type_non_treated	Map4
Tsix	8.68663e-20	0.0813061	0.348	0.55	1.61094e-15	Wild_Type_non_treated	Tsix
Slc6a1	9.10039e-20	0.308391	0.786	0.787	1.68767e-15	Wild_Type_non_treated	Slc6a1
Dctn4	1.06352e-19	0.189063	0.428	0.441	1.97229e-15	Wild_Type_non_treated	Dctn4
Clk1	1.30048e-19	0.207514	0.686	0.744	2.41175e-15	Wild_Type_non_treated	Clk1
Dync1li2	1.63696e-19	0.166742	0.396	0.409	3.03575e-15	Wild_Type_non_treated	Dync1li2
Plekha1	2.47442e-19	0.147768	0.366	0.431	4.58881e-15	Wild_Type_non_treated	Plekha1
Shisa9	2.51159e-19	0.22787	0.656	0.716	4.65774e-15	Wild_Type_non_treated	Shisa9
Col23a1	2.62113e-19	0.291207	0.854	0.872	4.86089e-15	Wild_Type_non_treated	Col23a1
Jarid2	2.74016e-19	0.156657	0.308	0.341	5.08162e-15	Wild_Type_non_treated	Jarid2
4632427E13Rik	4.62176e-19	0.251946	0.604	0.602	8.57105e-15	Wild_Type_non_treated	4632427E13Rik
Msantd4	7.55635e-19	0.149314	0.42	0.471	1.40132e-14	Wild_Type_non_treated	Msantd4
Gprasp1	7.98933e-19	0.12933	0.292	0.348	1.48162e-14	Wild_Type_non_treated	Gprasp1
Clasp2	8.64922e-19	0.143924	0.388	0.452	1.604e-14	Wild_Type_non_treated	Clasp2
Dio2	9.70288e-19	0.301081	0.48	0.462	1.7994e-14	Wild_Type_non_treated	Dio2
Prpf39	1.00381e-18	0.0989418	0.244	0.3	1.86157e-14	Wild_Type_non_treated	Prpf39
Slc16a1	1.07989e-18	0.366204	0.694	0.669	2.00265e-14	Wild_Type_non_treated	Slc16a1
Epn1	1.20656e-18	0.100825	0.306	0.362	2.23756e-14	Wild_Type_non_treated	Epn1
Celf4	1.30124e-18	0.225985	0.44	0.444	2.41315e-14	Wild_Type_non_treated	Celf4
Dstn	1.61729e-18	0.205444	0.83	0.859	2.99926e-14	Wild_Type_non_treated	Dstn
Rnpc3	1.67437e-18	0.263723	0.414	0.384	3.10512e-14	Wild_Type_non_treated	Rnpc3
Rsrp1	1.90721e-18	0.330434	0.914	0.945	3.53691e-14	Wild_Type_non_treated	Rsrp1
Sparc	2.01684e-18	0.237041	0.986	0.995	3.74024e-14	Wild_Type_non_treated	Sparc
Cnot3	2.07736e-18	0.204705	0.44	0.442	3.85247e-14	Wild_Type_non_treated	Cnot3
Tmem80	2.08372e-18	0.160114	0.27	0.271	3.86426e-14	Wild_Type_non_treated	Tmem80
Igfbp4	2.86054e-18	0.218171	0.416	0.367	5.30486e-14	Wild_Type_non_treated	Igfbp4
Adam23	3.04897e-18	0.208817	0.478	0.538	5.65431e-14	Wild_Type_non_treated	Adam23
Vezt	3.51734e-18	0.148931	0.234	0.241	6.5229e-14	Wild_Type_non_treated	Vezt
Meg3	3.89371e-18	0.451884	0.508	0.505	7.22088e-14	Wild_Type_non_treated	Meg3
Tut4	3.94126e-18	0.129687	0.514	0.615	7.30907e-14	Wild_Type_non_treated	Tut4
Pak3	4.34689e-18	0.183629	0.79	0.872	8.06131e-14	Wild_Type_non_treated	Pak3
Ints6	5.33721e-18	0.0652406	0.164	0.242	9.89786e-14	Wild_Type_non_treated	Ints6
Lman2	6.7796e-18	0.0686831	0.244	0.344	1.25728e-13	Wild_Type_non_treated	Lman2
Emp2	7.76945e-18	0.159104	0.29	0.302	1.44084e-13	Wild_Type_non_treated	Emp2
Pmp22	7.97339e-18	0.237951	0.59	0.612	1.47866e-13	Wild_Type_non_treated	Pmp22
Gt(ROSA)26Sor	9.44058e-18	0.227718	0.506	0.495	1.75076e-13	Wild_Type_non_treated	Gt(ROSA)26Sor
4930581F22Rik	9.50832e-18	0.16589	0.264	0.292	1.76332e-13	Wild_Type_non_treated	4930581F22Rik
Reck	1.00024e-17	0.19379	0.288	0.26	1.85494e-13	Wild_Type_non_treated	Reck
Sh3gl2	1.1838e-17	0.0964964	0.22	0.283	2.19535e-13	Wild_Type_non_treated	Sh3gl2
AI480526	1.20875e-17	0.252187	0.256	0.165	2.24162e-13	Wild_Type_non_treated	AI480526
5031425E22Rik	1.3758e-17	0.17396	0.322	0.361	2.55142e-13	Wild_Type_non_treated	5031425E22Rik
Cdr1os	1.4997e-17	0.148639	0.226	0.246	2.7812e-13	Wild_Type_non_treated	Cdr1os
Itsn2	1.70963e-17	0.0595159	0.196	0.294	3.1705e-13	Wild_Type_non_treated	Itsn2
Ciart	2.13452e-17	0.398414	0.428	0.374	3.95847e-13	Wild_Type_non_treated	Ciart
Luc7l3	2.34029e-17	0.25098	0.784	0.817	4.34007e-13	Wild_Type_non_treated	Luc7l3
Ptprs	2.39653e-17	0.209548	0.616	0.633	4.44436e-13	Wild_Type_non_treated	Ptprs
Ttc12	2.41974e-17	0.173824	0.22	0.19	4.48741e-13	Wild_Type_non_treated	Ttc12
Rcan1	2.55427e-17	0.219176	0.246	0.185	4.7369e-13	Wild_Type_non_treated	Rcan1
Acp1	2.62558e-17	0.176098	0.718	0.833	4.86913e-13	Wild_Type_non_treated	Acp1
Tspan13	2.85341e-17	0.141833	0.624	0.707	5.29165e-13	Wild_Type_non_treated	Tspan13
Rif1	3.30067e-17	0.186946	0.374	0.375	6.12109e-13	Wild_Type_non_treated	Rif1
Dhps	4.08517e-17	0.0732397	0.21	0.266	7.57595e-13	Wild_Type_non_treated	Dhps
Dusp16	4.1286e-17	0.192907	0.482	0.498	7.65649e-13	Wild_Type_non_treated	Dusp16
Srgap3	4.41147e-17	0.163637	0.574	0.624	8.18106e-13	Wild_Type_non_treated	Srgap3
Zfp950	4.60263e-17	0.236782	0.494	0.501	8.53559e-13	Wild_Type_non_treated	Zfp950
Epb41l5	5.07606e-17	0.183387	0.458	0.465	9.41355e-13	Wild_Type_non_treated	Epb41l5
Luc7l2	5.33078e-17	0.209976	0.766	0.83	9.88593e-13	Wild_Type_non_treated	Luc7l2
Pdcd4	6.38598e-17	0.182831	0.918	0.952	1.18428e-12	Wild_Type_non_treated	Pdcd4
AY036118	7.3606e-17	0.422179	0.992	0.989	1.36502e-12	Wild_Type_non_treated	AY036118
Car14	8.98054e-17	0.366466	0.962	0.971	1.66544e-12	Wild_Type_non_treated	Car14
Abi1	9.17382e-17	0.139809	0.284	0.3	1.70129e-12	Wild_Type_non_treated	Abi1
Ptbp2	1.08795e-16	0.210323	0.352	0.308	2.0176e-12	Wild_Type_non_treated	Ptbp2
Gm49542	1.19173e-16	0.183548	0.26	0.246	2.21006e-12	Wild_Type_non_treated	Gm49542
Nkd1	1.21002e-16	0.242856	0.474	0.432	2.24399e-12	Wild_Type_non_treated	Nkd1
Ttyh1	1.29205e-16	0.267951	0.976	0.988	2.39611e-12	Wild_Type_non_treated	Ttyh1
Wasf3	1.3466e-16	0.183654	0.564	0.621	2.49727e-12	Wild_Type_non_treated	Wasf3
Mtf2	1.79937e-16	0.0339826	0.154	0.248	3.33692e-12	Wild_Type_non_treated	Mtf2
Vapb	1.95616e-16	0.0592386	0.294	0.395	3.62771e-12	Wild_Type_non_treated	Vapb
Zfp207	2.44312e-16	0.142967	0.44	0.512	4.53076e-12	Wild_Type_non_treated	Zfp207
Grk3	2.73502e-16	0.223169	0.336	0.318	5.0721e-12	Wild_Type_non_treated	Grk3
Ikzf5	2.73632e-16	0.152471	0.27	0.26	5.07451e-12	Wild_Type_non_treated	Ikzf5
Chpt1	2.73638e-16	0.15934	0.526	0.592	5.07461e-12	Wild_Type_non_treated	Chpt1
Deptor	2.7575e-16	0.169877	0.374	0.432	5.11378e-12	Wild_Type_non_treated	Deptor
6720427I07Rik	2.77972e-16	0.221861	0.284	0.268	5.155e-12	Wild_Type_non_treated	6720427I07Rik
Nectin3	2.79536e-16	0.199107	0.598	0.64	5.18399e-12	Wild_Type_non_treated	Nectin3
Nrp1	2.94087e-16	0.191669	0.212	0.151	5.45385e-12	Wild_Type_non_treated	Nrp1
Klf13	2.97593e-16	0.21621	0.694	0.724	5.51886e-12	Wild_Type_non_treated	Klf13
Snupn	3.00741e-16	0.0749762	0.152	0.182	5.57724e-12	Wild_Type_non_treated	Snupn
Dennd1a	4.51319e-16	0.165806	0.37	0.389	8.36972e-12	Wild_Type_non_treated	Dennd1a
Sgip1	4.76596e-16	0.164109	0.414	0.455	8.83848e-12	Wild_Type_non_treated	Sgip1
Tm2d1	5.13404e-16	0.125623	0.432	0.529	9.52107e-12	Wild_Type_non_treated	Tm2d1
Abhd18	5.41985e-16	0.130494	0.172	0.154	1.00511e-11	Wild_Type_non_treated	Abhd18
Fbxo22	5.51659e-16	0.0454937	0.228	0.32	1.02305e-11	Wild_Type_non_treated	Fbxo22
AI987944	5.64838e-16	0.0750556	0.178	0.221	1.04749e-11	Wild_Type_non_treated	AI987944
Itm2a	5.67049e-16	0.19158	0.242	0.24	1.05159e-11	Wild_Type_non_treated	Itm2a
Ctbs	5.69872e-16	0.174667	0.244	0.232	1.05683e-11	Wild_Type_non_treated	Ctbs
3110056K07Rik	5.83637e-16	0.146696	0.328	0.357	1.08236e-11	Wild_Type_non_treated	3110056K07Rik
Ubn1	5.87596e-16	0.0733449	0.308	0.39	1.0897e-11	Wild_Type_non_treated	Ubn1
Fam107a	5.92034e-16	0.191517	0.244	0.213	1.09793e-11	Wild_Type_non_treated	Fam107a
Mgat5	6.51654e-16	0.142026	0.324	0.351	1.20849e-11	Wild_Type_non_treated	Mgat5
Dhx30	6.78353e-16	0.108451	0.286	0.328	1.258e-11	Wild_Type_non_treated	Dhx30
Fnip1	7.41875e-16	0.133404	0.296	0.336	1.37581e-11	Wild_Type_non_treated	Fnip1
Rnf130	8.54042e-16	0.121394	0.28	0.304	1.58382e-11	Wild_Type_non_treated	Rnf130
Atp1a1	8.86037e-16	0.222403	0.94	0.965	1.64315e-11	Wild_Type_non_treated	Atp1a1
Stox2	9.0636e-16	0.165509	0.456	0.509	1.68084e-11	Wild_Type_non_treated	Stox2
Adgrv1	9.36544e-16	0.151092	0.306	0.333	1.73682e-11	Wild_Type_non_treated	Adgrv1
Atad2b	9.47564e-16	0.0528206	0.248	0.346	1.75726e-11	Wild_Type_non_treated	Atad2b
Rbm4b	1.13267e-15	0.138887	0.352	0.406	2.10054e-11	Wild_Type_non_treated	Rbm4b
Tnrc6b	1.13532e-15	0.176957	0.74	0.804	2.10545e-11	Wild_Type_non_treated	Tnrc6b
Atp6ap1	1.27103e-15	0.0963019	0.392	0.505	2.35712e-11	Wild_Type_non_treated	Atp6ap1
Snrnp70	1.28013e-15	0.219488	0.744	0.792	2.37399e-11	Wild_Type_non_treated	Snrnp70
Sesn3	1.39109e-15	0.15706	0.724	0.807	2.57977e-11	Wild_Type_non_treated	Sesn3
Zswim6	1.45462e-15	0.222306	0.406	0.392	2.6976e-11	Wild_Type_non_treated	Zswim6
Zranb2	1.49667e-15	0.185395	0.726	0.791	2.77558e-11	Wild_Type_non_treated	Zranb2
4930402H24Rik	1.64289e-15	0.219351	0.334	0.319	3.04673e-11	Wild_Type_non_treated	4930402H24Rik
Tvp23b	1.66232e-15	0.150063	0.468	0.53	3.08277e-11	Wild_Type_non_treated	Tvp23b
Csrp1	1.68673e-15	0.214896	0.438	0.384	3.12804e-11	Wild_Type_non_treated	Csrp1
Dhrs7	1.69473e-15	0.190517	0.662	0.709	3.14288e-11	Wild_Type_non_treated	Dhrs7
Prpf4b	1.73589e-15	0.191548	0.726	0.81	3.21921e-11	Wild_Type_non_treated	Prpf4b
Yipf5	1.95114e-15	0.139921	0.44	0.471	3.61839e-11	Wild_Type_non_treated	Yipf5
Capn7	1.97775e-15	0.10443	0.166	0.185	3.66774e-11	Wild_Type_non_treated	Capn7
Lrig2	1.98331e-15	0.136479	0.22	0.223	3.67805e-11	Wild_Type_non_treated	Lrig2
Cmtm4	2.02065e-15	0.125977	0.266	0.288	3.7473e-11	Wild_Type_non_treated	Cmtm4
Wdr45b	2.03207e-15	0.137626	0.322	0.323	3.76847e-11	Wild_Type_non_treated	Wdr45b
Insr	2.0575e-15	0.116593	0.332	0.377	3.81563e-11	Wild_Type_non_treated	Insr
Slc1a3	2.11859e-15	0.253641	0.996	0.993	3.92892e-11	Wild_Type_non_treated	Slc1a3
B930095G15Rik	2.23503e-15	0.128056	0.214	0.221	4.14487e-11	Wild_Type_non_treated	B930095G15Rik
Clmn	2.44441e-15	0.140849	0.224	0.214	4.53317e-11	Wild_Type_non_treated	Clmn
Srsf1	2.48268e-15	0.156146	0.52	0.571	4.60413e-11	Wild_Type_non_treated	Srsf1
Ktn1	2.72013e-15	0.168107	0.66	0.709	5.04448e-11	Wild_Type_non_treated	Ktn1
Arhgap32	3.01271e-15	0.100946	0.364	0.426	5.58706e-11	Wild_Type_non_treated	Arhgap32
Gtpbp2	3.27731e-15	0.121321	0.288	0.336	6.07778e-11	Wild_Type_non_treated	Gtpbp2
Mertk	3.3688e-15	0.122572	0.314	0.362	6.24744e-11	Wild_Type_non_treated	Mertk
Nosip	3.40542e-15	0.0957668	0.216	0.262	6.31535e-11	Wild_Type_non_treated	Nosip
Pigf	3.44199e-15	0.0415868	0.268	0.363	6.38318e-11	Wild_Type_non_treated	Pigf
Tra2a	3.57808e-15	0.183426	0.688	0.772	6.63555e-11	Wild_Type_non_treated	Tra2a
Srrm1	3.95583e-15	0.145032	0.608	0.707	7.33609e-11	Wild_Type_non_treated	Srrm1
Adprh	4.98874e-15	0.125409	0.494	0.594	9.25163e-11	Wild_Type_non_treated	Adprh
6430590A07Rik	5.02367e-15	0.201196	0.292	0.239	9.31639e-11	Wild_Type_non_treated	6430590A07Rik
Prrc1	5.30342e-15	0.131805	0.254	0.266	9.83519e-11	Wild_Type_non_treated	Prrc1
Hjurp	5.37362e-15	0.161447	0.26	0.246	9.96538e-11	Wild_Type_non_treated	Hjurp
Neto2	5.46004e-15	0.221662	0.228	0.148	1.01256e-10	Wild_Type_non_treated	Neto2
Cadm2	5.52229e-15	0.218502	0.668	0.693	1.02411e-10	Wild_Type_non_treated	Cadm2
Hltf	6.67748e-15	0.0973445	0.186	0.216	1.23834e-10	Wild_Type_non_treated	Hltf
Unc5b	6.70384e-15	0.185149	0.206	0.143	1.24323e-10	Wild_Type_non_treated	Unc5b
Cldnd1	6.79375e-15	0.153301	0.442	0.464	1.2599e-10	Wild_Type_non_treated	Cldnd1
Sema5a	7.07738e-15	0.174672	0.652	0.731	1.3125e-10	Wild_Type_non_treated	Sema5a
Lpcat1	7.42909e-15	0.140602	0.358	0.395	1.37772e-10	Wild_Type_non_treated	Lpcat1
Zdhhc17	7.66808e-15	0.11029	0.25	0.289	1.42205e-10	Wild_Type_non_treated	Zdhhc17
Lrig3	7.67152e-15	0.170228	0.23	0.225	1.42268e-10	Wild_Type_non_treated	Lrig3
Creb3l2	7.77444e-15	0.20692	0.676	0.725	1.44177e-10	Wild_Type_non_treated	Creb3l2
Dhcr24	8.9725e-15	0.192409	0.254	0.204	1.66395e-10	Wild_Type_non_treated	Dhcr24
Degs1	9.23861e-15	0.204114	0.386	0.366	1.7133e-10	Wild_Type_non_treated	Degs1
Zkscan3	9.50877e-15	0.0716189	0.298	0.384	1.7634e-10	Wild_Type_non_treated	Zkscan3
Mthfd2l	9.9464e-15	0.216081	0.58	0.604	1.84456e-10	Wild_Type_non_treated	Mthfd2l
Slc22a17	1.05921e-14	0.168378	0.572	0.625	1.9643e-10	Wild_Type_non_treated	Slc22a17
Slc35a2	1.10913e-14	0.141291	0.206	0.197	2.05688e-10	Wild_Type_non_treated	Slc35a2
Mindy3	1.16077e-14	0.0587875	0.116	0.133	2.15265e-10	Wild_Type_non_treated	Mindy3
Ngly1	1.23923e-14	0.0244012	0.192	0.279	2.29815e-10	Wild_Type_non_treated	Ngly1
Cacna1d	1.26821e-14	0.140074	0.24	0.25	2.35189e-10	Wild_Type_non_treated	Cacna1d
Tom1l2	1.28792e-14	0.0760124	0.276	0.345	2.38844e-10	Wild_Type_non_treated	Tom1l2
Tm9sf3	1.4392e-14	0.176171	0.738	0.792	2.66901e-10	Wild_Type_non_treated	Tm9sf3
Abcc5	1.44004e-14	0.159942	0.376	0.398	2.67055e-10	Wild_Type_non_treated	Abcc5
Sipa1l1	1.46298e-14	0.197241	0.708	0.75	2.7131e-10	Wild_Type_non_treated	Sipa1l1
Ino80d	1.50175e-14	0.175534	0.422	0.447	2.78499e-10	Wild_Type_non_treated	Ino80d
Cdk19	1.5452e-14	0.0924433	0.182	0.223	2.86558e-10	Wild_Type_non_treated	Cdk19
Itfg1	1.54714e-14	0.112961	0.29	0.332	2.86916e-10	Wild_Type_non_treated	Itfg1
Acot11	1.59436e-14	0.0925051	0.28	0.343	2.95674e-10	Wild_Type_non_treated	Acot11
Pou2f1	1.71843e-14	0.12216	0.232	0.24	3.18683e-10	Wild_Type_non_treated	Pou2f1
Snx27	1.84595e-14	0.0559002	0.246	0.335	3.42332e-10	Wild_Type_non_treated	Snx27
Zfp260	1.85812e-14	0.136043	0.35	0.374	3.44588e-10	Wild_Type_non_treated	Zfp260
Tut7	1.87757e-14	0.103838	0.314	0.367	3.48195e-10	Wild_Type_non_treated	Tut7
Sept8	1.89979e-14	0.16708	0.612	0.683	3.52317e-10	Wild_Type_non_treated	Sept8
Nr1d2	1.94808e-14	0.149678	0.47	0.514	3.61271e-10	Wild_Type_non_treated	Nr1d2
Gm20342	1.9795e-14	0.192436	0.256	0.21	3.67098e-10	Wild_Type_non_treated	Gm20342
Unc5c	2.01301e-14	0.154837	0.476	0.511	3.73312e-10	Wild_Type_non_treated	Unc5c
Tmem245	2.04505e-14	0.0903462	0.262	0.333	3.79254e-10	Wild_Type_non_treated	Tmem245
Cript	2.11574e-14	0.104491	0.478	0.558	3.92363e-10	Wild_Type_non_treated	Cript
Hnrnpdl	2.22839e-14	0.173049	0.688	0.761	4.13254e-10	Wild_Type_non_treated	Hnrnpdl
Odf2l	2.24727e-14	0.126505	0.278	0.313	4.16755e-10	Wild_Type_non_treated	Odf2l
Zfp704	2.31441e-14	0.0989142	0.24	0.274	4.29207e-10	Wild_Type_non_treated	Zfp704
Rnpep	2.3691e-14	0.110081	0.232	0.24	4.3935e-10	Wild_Type_non_treated	Rnpep
Gfpt1	2.37319e-14	0.144738	0.388	0.418	4.40107e-10	Wild_Type_non_treated	Gfpt1
Cntn1	2.41242e-14	0.117299	0.81	0.853	4.47384e-10	Wild_Type_non_treated	Cntn1
Tmem128	2.6356e-14	0.144826	0.4	0.46	4.88772e-10	Wild_Type_non_treated	Tmem128
Map2k7	2.637e-14	0.108776	0.244	0.263	4.89032e-10	Wild_Type_non_treated	Map2k7
Micu1	2.65191e-14	0.160568	0.446	0.462	4.91797e-10	Wild_Type_non_treated	Micu1
Kpna3	2.67057e-14	0.0978126	0.3	0.351	4.95258e-10	Wild_Type_non_treated	Kpna3
Sec61a1	2.68353e-14	0.105301	0.286	0.317	4.97661e-10	Wild_Type_non_treated	Sec61a1
Sec31a	2.77926e-14	0.135096	0.278	0.284	5.15413e-10	Wild_Type_non_treated	Sec31a
Glmp	2.92485e-14	0.0613954	0.376	0.499	5.42414e-10	Wild_Type_non_treated	Glmp
4932438A13Rik	3.03213e-14	0.11206	0.35	0.431	5.62308e-10	Wild_Type_non_treated	4932438A13Rik
Pstk	3.24395e-14	0.138074	0.272	0.261	6.01591e-10	Wild_Type_non_treated	Pstk
Nktr	3.42792e-14	0.150792	0.556	0.64	6.35707e-10	Wild_Type_non_treated	Nktr
Cir1	3.52786e-14	0.162407	0.458	0.499	6.54241e-10	Wild_Type_non_treated	Cir1
Arrdc2	3.61379e-14	0.259208	0.446	0.476	6.70177e-10	Wild_Type_non_treated	Arrdc2
Lypla1	3.71595e-14	0.0849073	0.166	0.171	6.89124e-10	Wild_Type_non_treated	Lypla1
Srpk2	3.76229e-14	0.147528	0.584	0.67	6.97717e-10	Wild_Type_non_treated	Srpk2
Smap1	3.78383e-14	0.129299	0.622	0.709	7.01711e-10	Wild_Type_non_treated	Smap1
Thrsp	4.06067e-14	0.275704	0.514	0.481	7.53051e-10	Wild_Type_non_treated	Thrsp
Memo1	4.13856e-14	0.0912805	0.226	0.27	7.67497e-10	Wild_Type_non_treated	Memo1
Sft2d1	4.22752e-14	0.055809	0.13	0.155	7.83994e-10	Wild_Type_non_treated	Sft2d1
Lamtor3	4.28156e-14	0.0913059	0.412	0.509	7.94016e-10	Wild_Type_non_treated	Lamtor3
Cspp1	4.41051e-14	0.183033	0.364	0.378	8.17929e-10	Wild_Type_non_treated	Cspp1
Ube4b	4.50067e-14	0.113271	0.38	0.435	8.34649e-10	Wild_Type_non_treated	Ube4b
Acsl6	4.55006e-14	0.185588	0.474	0.514	8.43809e-10	Wild_Type_non_treated	Acsl6
Pycr2	4.7764e-14	0.0757077	0.25	0.33	8.85784e-10	Wild_Type_non_treated	Pycr2
Prkra	4.83592e-14	0.0538212	0.302	0.392	8.96821e-10	Wild_Type_non_treated	Prkra
Pias2	4.93094e-14	0.108645	0.222	0.232	9.14443e-10	Wild_Type_non_treated	Pias2
Zfc3h1	4.96368e-14	0.0894153	0.192	0.232	9.20515e-10	Wild_Type_non_treated	Zfc3h1
Dnajb14	5.28376e-14	0.108125	0.404	0.484	9.79874e-10	Wild_Type_non_treated	Dnajb14
Surf1	5.28947e-14	0.00997227	0.238	0.369	9.80933e-10	Wild_Type_non_treated	Surf1
Blmh	5.31148e-14	0.100942	0.2	0.226	9.85014e-10	Wild_Type_non_treated	Blmh
Fchsd2	5.62586e-14	0.0668812	0.184	0.247	1.04332e-09	Wild_Type_non_treated	Fchsd2
Sh3gl1	5.84645e-14	0.019127	0.16	0.259	1.08422e-09	Wild_Type_non_treated	Sh3gl1
Tecr	5.84845e-14	0.175428	0.814	0.888	1.08459e-09	Wild_Type_non_treated	Tecr
Dhrs7b	5.92008e-14	0.0351076	0.214	0.305	1.09788e-09	Wild_Type_non_treated	Dhrs7b
Xpr1	6.46395e-14	0.180718	0.624	0.698	1.19874e-09	Wild_Type_non_treated	Xpr1
Atp11b	6.53802e-14	0.0569007	0.226	0.292	1.21248e-09	Wild_Type_non_treated	Atp11b
Armcx3	6.54583e-14	0.105564	0.354	0.411	1.21392e-09	Wild_Type_non_treated	Armcx3
Lsamp	6.558e-14	0.248052	0.818	0.848	1.21618e-09	Wild_Type_non_treated	Lsamp
Dctn1	6.91674e-14	0.0427469	0.288	0.388	1.28271e-09	Wild_Type_non_treated	Dctn1
2310022B05Rik	6.93057e-14	0.0472883	0.194	0.262	1.28527e-09	Wild_Type_non_treated	2310022B05Rik
Klf9	6.95046e-14	0.212087	0.878	0.897	1.28896e-09	Wild_Type_non_treated	Klf9
Enoph1	7.00712e-14	0.160505	0.37	0.381	1.29947e-09	Wild_Type_non_treated	Enoph1
Agl	7.17489e-14	0.0865791	0.256	0.315	1.33058e-09	Wild_Type_non_treated	Agl
Csad	7.21827e-14	0.0753583	0.28	0.354	1.33863e-09	Wild_Type_non_treated	Csad
Riok3	7.65603e-14	0.082473	0.25	0.312	1.41981e-09	Wild_Type_non_treated	Riok3
Ankra2	7.68958e-14	0.100152	0.348	0.405	1.42603e-09	Wild_Type_non_treated	Ankra2
Calu	7.75744e-14	0.12729	0.462	0.533	1.43862e-09	Wild_Type_non_treated	Calu
Unc13c	7.77551e-14	0.193316	0.682	0.686	1.44197e-09	Wild_Type_non_treated	Unc13c
Fbxl3	7.87437e-14	0.100341	0.394	0.476	1.4603e-09	Wild_Type_non_treated	Fbxl3
Hdhd2	8.0884e-14	0.0885663	0.416	0.502	1.49999e-09	Wild_Type_non_treated	Hdhd2
Csf2ra	8.41913e-14	0.0897889	0.414	0.519	1.56133e-09	Wild_Type_non_treated	Csf2ra
Mtss1	8.58257e-14	0.180623	0.358	0.336	1.59164e-09	Wild_Type_non_treated	Mtss1
Tug1	8.69569e-14	0.0655146	0.232	0.29	1.61262e-09	Wild_Type_non_treated	Tug1
Crb1	8.90799e-14	0.251054	0.812	0.819	1.65199e-09	Wild_Type_non_treated	Crb1
Agap1	9.13219e-14	0.0838143	0.246	0.309	1.69356e-09	Wild_Type_non_treated	Agap1
Ahcyl1	9.52407e-14	0.104114	0.474	0.558	1.76624e-09	Wild_Type_non_treated	Ahcyl1
Meis1	9.7305e-14	0.10879	0.346	0.406	1.80452e-09	Wild_Type_non_treated	Meis1
N4bp2l2	1.01693e-13	0.206038	0.57	0.585	1.8859e-09	Wild_Type_non_treated	N4bp2l2
Pja2	1.02246e-13	0.109563	0.448	0.524	1.89614e-09	Wild_Type_non_treated	Pja2
Tob2	1.06398e-13	0.160651	0.544	0.616	1.97314e-09	Wild_Type_non_treated	Tob2
Amz2	1.06919e-13	0.0500211	0.17	0.226	1.98281e-09	Wild_Type_non_treated	Amz2
Pan3	1.13585e-13	0.141702	0.33	0.385	2.10643e-09	Wild_Type_non_treated	Pan3
Htatsf1	1.14618e-13	0.0949647	0.34	0.381	2.12559e-09	Wild_Type_non_treated	Htatsf1
Stmn1	1.16758e-13	0.199146	0.802	0.859	2.16529e-09	Wild_Type_non_treated	Stmn1
Krit1	1.29763e-13	0.156479	0.472	0.524	2.40645e-09	Wild_Type_non_treated	Krit1
Mapre2	1.31308e-13	0.0943023	0.214	0.253	2.43511e-09	Wild_Type_non_treated	Mapre2
Snhg14	1.3291e-13	0.155572	0.14	0.094	2.46481e-09	Wild_Type_non_treated	Snhg14
Gabbr1	1.34252e-13	0.107323	0.272	0.295	2.4897e-09	Wild_Type_non_treated	Gabbr1
Fip1l1	1.35791e-13	0.0697624	0.338	0.435	2.51824e-09	Wild_Type_non_treated	Fip1l1
Negr1	1.36541e-13	0.155116	0.308	0.3	2.53215e-09	Wild_Type_non_treated	Negr1
Per3	1.44794e-13	0.213064	0.596	0.662	2.68521e-09	Wild_Type_non_treated	Per3
Stk39	1.52543e-13	0.0560128	0.18	0.225	2.82892e-09	Wild_Type_non_treated	Stk39
Gm14296	1.60292e-13	0.176263	0.232	0.195	2.97262e-09	Wild_Type_non_treated	Gm14296
Zfp536	1.61137e-13	0.167163	0.606	0.669	2.98829e-09	Wild_Type_non_treated	Zfp536
Ubr3	1.61676e-13	0.0545526	0.214	0.283	2.99829e-09	Wild_Type_non_treated	Ubr3
Jagn1	1.68056e-13	0.110549	0.244	0.255	3.1166e-09	Wild_Type_non_treated	Jagn1
Smu1	1.68313e-13	0.0646095	0.298	0.394	3.12137e-09	Wild_Type_non_treated	Smu1
Cadm1	1.71295e-13	0.24048	0.962	0.984	3.17666e-09	Wild_Type_non_treated	Cadm1
Chordc1	1.85658e-13	0.068186	0.286	0.383	3.44302e-09	Wild_Type_non_treated	Chordc1
Slc31a2	1.86077e-13	0.158179	0.414	0.455	3.45079e-09	Wild_Type_non_treated	Slc31a2
Bmp2k	1.91277e-13	0.146051	0.366	0.408	3.54724e-09	Wild_Type_non_treated	Bmp2k
Paics	1.9402e-13	0.0456176	0.404	0.564	3.5981e-09	Wild_Type_non_treated	Paics
Ppp4r3a	2.13071e-13	0.0429798	0.29	0.399	3.9514e-09	Wild_Type_non_treated	Ppp4r3a
Enpp5	2.13122e-13	0.151354	0.418	0.422	3.95234e-09	Wild_Type_non_treated	Enpp5
Wnk1	2.18709e-13	0.0990257	0.722	0.808	4.05596e-09	Wild_Type_non_treated	Wnk1
Marf1	2.20655e-13	0.05273	0.186	0.251	4.09204e-09	Wild_Type_non_treated	Marf1
Ppp2r2a	2.2631e-13	0.0358789	0.248	0.348	4.19693e-09	Wild_Type_non_treated	Ppp2r2a
Sfxn5	2.3337e-13	0.229146	0.768	0.781	4.32784e-09	Wild_Type_non_treated	Sfxn5
Cwf19l2	2.41549e-13	0.137232	0.41	0.468	4.47952e-09	Wild_Type_non_treated	Cwf19l2
Nrip1	2.49785e-13	0.149366	0.528	0.581	4.63225e-09	Wild_Type_non_treated	Nrip1
Zc3h13	2.54972e-13	0.114003	0.3	0.359	4.72846e-09	Wild_Type_non_treated	Zc3h13
P4ha1	2.65757e-13	0.221398	0.446	0.462	4.92847e-09	Wild_Type_non_treated	P4ha1
Nt5c2	2.7364e-13	0.134854	0.28	0.281	5.07466e-09	Wild_Type_non_treated	Nt5c2
Rhou	2.8579e-13	0.207597	0.51	0.538	5.29997e-09	Wild_Type_non_treated	Rhou
Nfx1	2.93212e-13	0.0383062	0.18	0.271	5.43762e-09	Wild_Type_non_treated	Nfx1
Snhg9	2.96231e-13	0.192958	0.248	0.2	5.4936e-09	Wild_Type_non_treated	Snhg9
Zbtb37	3.06685e-13	0.0991887	0.17	0.187	5.68748e-09	Wild_Type_non_treated	Zbtb37
Nr2c2	3.07423e-13	0.0695966	0.276	0.356	5.70117e-09	Wild_Type_non_treated	Nr2c2
Dars	3.20233e-13	0.100963	0.352	0.419	5.93872e-09	Wild_Type_non_treated	Dars
Hnrnpr	3.25146e-13	0.159312	0.604	0.669	6.02984e-09	Wild_Type_non_treated	Hnrnpr
Caml	3.30694e-13	0.139513	0.364	0.391	6.13272e-09	Wild_Type_non_treated	Caml
Rhpn2	3.3665e-13	0.176734	0.414	0.413	6.24318e-09	Wild_Type_non_treated	Rhpn2
Dnajb6	3.40747e-13	0.144801	0.642	0.714	6.31916e-09	Wild_Type_non_treated	Dnajb6
Hnrnpm	3.45231e-13	0.147886	0.658	0.721	6.40232e-09	Wild_Type_non_treated	Hnrnpm
Txndc15	3.48395e-13	0.112594	0.53	0.639	6.46099e-09	Wild_Type_non_treated	Txndc15
Cep350	3.54502e-13	0.083582	0.278	0.355	6.57424e-09	Wild_Type_non_treated	Cep350
Rdh10	3.6334e-13	0.097151	0.696	0.793	6.73813e-09	Wild_Type_non_treated	Rdh10
Dipk1c	3.68253e-13	0.142164	0.378	0.413	6.82925e-09	Wild_Type_non_treated	Dipk1c
Rtn4	3.8279e-13	0.224061	0.994	0.999	7.09884e-09	Wild_Type_non_treated	Rtn4
Epha5	3.89684e-13	0.274554	0.954	0.966	7.22668e-09	Wild_Type_non_treated	Epha5
Clcn4	3.96493e-13	0.144176	0.372	0.413	7.35297e-09	Wild_Type_non_treated	Clcn4
Diras2	4.09877e-13	0.151297	0.366	0.353	7.60117e-09	Wild_Type_non_treated	Diras2
Dst	4.10792e-13	0.0778615	0.57	0.682	7.61814e-09	Wild_Type_non_treated	Dst
Ptprg	4.40226e-13	0.169207	0.38	0.391	8.164e-09	Wild_Type_non_treated	Ptprg
Sms	4.63451e-13	0.163849	0.638	0.709	8.5947e-09	Wild_Type_non_treated	Sms
Rpn1	4.82545e-13	0.143405	0.418	0.45	8.94881e-09	Wild_Type_non_treated	Rpn1
Stk38	5.05659e-13	0.0922381	0.378	0.445	9.37745e-09	Wild_Type_non_treated	Stk38
Cbll1	5.11852e-13	0.0753247	0.184	0.23	9.49229e-09	Wild_Type_non_treated	Cbll1
Crot	5.13575e-13	0.225031	0.86	0.915	9.52424e-09	Wild_Type_non_treated	Crot
Zfp397	5.13954e-13	0.112991	0.268	0.304	9.53128e-09	Wild_Type_non_treated	Zfp397
Id2	5.23262e-13	0.402316	0.772	0.701	9.70389e-09	Wild_Type_non_treated	Id2
Tardbp	5.29098e-13	0.115291	0.432	0.504	9.81212e-09	Wild_Type_non_treated	Tardbp
Trp53inp2	5.55278e-13	0.0777528	0.204	0.235	1.02976e-08	Wild_Type_non_treated	Trp53inp2
Npc1	5.69105e-13	0.150088	0.278	0.286	1.0554e-08	Wild_Type_non_treated	Npc1
Eif3j1	5.80151e-13	0.137968	0.518	0.569	1.07589e-08	Wild_Type_non_treated	Eif3j1
Dcaf12	5.97933e-13	0.0485732	0.17	0.216	1.10887e-08	Wild_Type_non_treated	Dcaf12
Kdm6a	6.00201e-13	0.0631578	0.234	0.31	1.11307e-08	Wild_Type_non_treated	Kdm6a
Rsrc2	6.13026e-13	0.168827	0.706	0.802	1.13686e-08	Wild_Type_non_treated	Rsrc2
Kmt2c	6.1736e-13	0.0823762	0.432	0.539	1.14489e-08	Wild_Type_non_treated	Kmt2c
Nlgn2	6.24353e-13	0.109861	0.246	0.261	1.15786e-08	Wild_Type_non_treated	Nlgn2
Uba1	6.49619e-13	0.0266735	0.33	0.45	1.20472e-08	Wild_Type_non_treated	Uba1
Cyfip2	6.692e-13	0.0959484	0.144	0.131	1.24103e-08	Wild_Type_non_treated	Cyfip2
Foxn3	6.80766e-13	0.106016	0.422	0.507	1.26248e-08	Wild_Type_non_treated	Foxn3
Minar2	6.91256e-13	0.205539	0.734	0.74	1.28193e-08	Wild_Type_non_treated	Minar2
Parp8	6.94892e-13	0.140966	0.42	0.476	1.28868e-08	Wild_Type_non_treated	Parp8
Nudcd3	7.21042e-13	0.157719	0.472	0.501	1.33717e-08	Wild_Type_non_treated	Nudcd3
Bcat2	7.30971e-13	0.00676038	0.04	0.087	1.35559e-08	Wild_Type_non_treated	Bcat2
Timm17a	7.35198e-13	0.0155679	0.404	0.552	1.36342e-08	Wild_Type_non_treated	Timm17a
Ikbip	7.36423e-13	0.134029	0.49	0.557	1.3657e-08	Wild_Type_non_treated	Ikbip
Mef2a	7.64187e-13	0.0882073	0.272	0.325	1.41718e-08	Wild_Type_non_treated	Mef2a
Tet3	7.65456e-13	0.0520823	0.21	0.295	1.41954e-08	Wild_Type_non_treated	Tet3
Ptprd	7.88519e-13	0.205124	0.846	0.906	1.46231e-08	Wild_Type_non_treated	Ptprd
Srcap	7.95319e-13	0.0479695	0.22	0.309	1.47492e-08	Wild_Type_non_treated	Srcap
Reep3	8.18221e-13	0.132164	0.398	0.449	1.51739e-08	Wild_Type_non_treated	Reep3
D10Wsu102e	8.32763e-13	0.089421	0.172	0.189	1.54436e-08	Wild_Type_non_treated	D10Wsu102e
Nicn1	8.41051e-13	0.0706085	0.23	0.274	1.55973e-08	Wild_Type_non_treated	Nicn1
Pak1ip1	8.71039e-13	0.0215359	0.312	0.446	1.61534e-08	Wild_Type_non_treated	Pak1ip1
Sv2b	8.72567e-13	0.058273	0.146	0.173	1.61818e-08	Wild_Type_non_treated	Sv2b
Zfp398	8.87752e-13	0.139877	0.206	0.211	1.64634e-08	Wild_Type_non_treated	Zfp398
Rab28	8.92903e-13	0.0561733	0.286	0.38	1.65589e-08	Wild_Type_non_treated	Rab28
Slc38a9	9.24111e-13	0.121973	0.228	0.239	1.71376e-08	Wild_Type_non_treated	Slc38a9
Eif2b5	9.3153e-13	0.00900535	0.182	0.285	1.72752e-08	Wild_Type_non_treated	Eif2b5
Mxi1	9.4157e-13	0.174629	0.618	0.654	1.74614e-08	Wild_Type_non_treated	Mxi1
Cdk13	9.5002e-13	0.0316923	0.214	0.315	1.76181e-08	Wild_Type_non_treated	Cdk13
Tmpo	9.65883e-13	0.144417	0.444	0.494	1.79123e-08	Wild_Type_non_treated	Tmpo
Snapc1	9.68697e-13	0.0838232	0.314	0.393	1.79645e-08	Wild_Type_non_treated	Snapc1
Mab21l1	9.73868e-13	0.15259	0.374	0.41	1.80604e-08	Wild_Type_non_treated	Mab21l1
4930453N24Rik	9.75423e-13	0.0537659	0.216	0.287	1.80892e-08	Wild_Type_non_treated	4930453N24Rik
Agpat1	1.02162e-12	0.0192963	0.148	0.221	1.89459e-08	Wild_Type_non_treated	Agpat1
Rgs6	1.04629e-12	0.177081	0.668	0.726	1.94035e-08	Wild_Type_non_treated	Rgs6
Krba1	1.05518e-12	0.109862	0.26	0.283	1.95682e-08	Wild_Type_non_treated	Krba1
Hfe	1.05791e-12	0.111689	0.19	0.195	1.9619e-08	Wild_Type_non_treated	Hfe
Rab1b	1.06154e-12	0.00134206	0.3	0.455	1.96862e-08	Wild_Type_non_treated	Rab1b
Ppp2r3a	1.08499e-12	0.102044	0.24	0.26	2.01211e-08	Wild_Type_non_treated	Ppp2r3a
Dbt	1.08618e-12	0.0582398	0.122	0.17	2.01433e-08	Wild_Type_non_treated	Dbt
Cse1l	1.09031e-12	0.0684057	0.15	0.187	2.02199e-08	Wild_Type_non_treated	Cse1l
Wac	1.13655e-12	0.00701813	0.43	0.618	2.10774e-08	Wild_Type_non_treated	Wac
Mrpl41	1.13806e-12	0.0371177	0.402	0.555	2.11052e-08	Wild_Type_non_treated	Mrpl41
Wdr48	1.13969e-12	0.0963534	0.19	0.213	2.11356e-08	Wild_Type_non_treated	Wdr48
Sf3b3	1.14991e-12	0.0575612	0.24	0.304	2.13251e-08	Wild_Type_non_treated	Sf3b3
Med31	1.15201e-12	0.0375762	0.39	0.534	2.13641e-08	Wild_Type_non_treated	Med31
Bves	1.17773e-12	0.125229	0.35	0.395	2.18411e-08	Wild_Type_non_treated	Bves
Rps6kb1	1.18202e-12	0.0686117	0.242	0.312	2.19205e-08	Wild_Type_non_treated	Rps6kb1
Cops3	1.1836e-12	0.0381861	0.258	0.353	2.19499e-08	Wild_Type_non_treated	Cops3
Ccdc186	1.18771e-12	0.102421	0.45	0.526	2.2026e-08	Wild_Type_non_treated	Ccdc186
Zcchc8	1.1907e-12	0.00965113	0.136	0.224	2.20815e-08	Wild_Type_non_treated	Zcchc8
Kantr	1.19223e-12	0.122625	0.162	0.137	2.21098e-08	Wild_Type_non_treated	Kantr
Trpm7	1.21102e-12	0.115542	0.222	0.261	2.24583e-08	Wild_Type_non_treated	Trpm7
Atp6v0a1	1.21552e-12	0.0685545	0.238	0.305	2.25418e-08	Wild_Type_non_treated	Atp6v0a1
Trps1	1.21563e-12	0.05599	0.138	0.193	2.25438e-08	Wild_Type_non_treated	Trps1
Tmem50b	1.22861e-12	0.0597405	0.26	0.322	2.27845e-08	Wild_Type_non_treated	Tmem50b
Abcd3	1.28032e-12	0.179945	0.486	0.525	2.37436e-08	Wild_Type_non_treated	Abcd3
Gpld1	1.29732e-12	0.244248	0.584	0.595	2.40589e-08	Wild_Type_non_treated	Gpld1
U2af2	1.3126e-12	0.107263	0.34	0.373	2.43422e-08	Wild_Type_non_treated	U2af2
Smarcc1	1.43091e-12	0.0301791	0.322	0.459	2.65363e-08	Wild_Type_non_treated	Smarcc1
Psmd14	1.43455e-12	0.0738795	0.33	0.41	2.66038e-08	Wild_Type_non_treated	Psmd14
Ppil4	1.45526e-12	0.0871804	0.338	0.437	2.69879e-08	Wild_Type_non_treated	Ppil4
Peg3	1.50779e-12	0.184935	0.342	0.332	2.79621e-08	Wild_Type_non_treated	Peg3
Casc3	1.50897e-12	0.0402071	0.214	0.305	2.79839e-08	Wild_Type_non_treated	Casc3
Sqle	1.51673e-12	0.11127	0.234	0.261	2.81278e-08	Wild_Type_non_treated	Sqle
BC005561	1.56061e-12	0.132342	0.354	0.398	2.89415e-08	Wild_Type_non_treated	BC005561
Sec63	1.59543e-12	0.0654213	0.386	0.504	2.95872e-08	Wild_Type_non_treated	Sec63
Rfxap	1.69884e-12	0.070613	0.262	0.31	3.1505e-08	Wild_Type_non_treated	Rfxap
Pitpnc1	1.76234e-12	0.0876072	0.42	0.517	3.26826e-08	Wild_Type_non_treated	Pitpnc1
4931406P16Rik	1.87912e-12	0.0671699	0.218	0.268	3.48484e-08	Wild_Type_non_treated	4931406P16Rik
Atp6v0d1	1.9313e-12	0.113198	0.442	0.511	3.5816e-08	Wild_Type_non_treated	Atp6v0d1
Herc2	1.95908e-12	0.0394437	0.188	0.266	3.63311e-08	Wild_Type_non_treated	Herc2
Caskin1	1.97871e-12	0.197006	0.388	0.381	3.66952e-08	Wild_Type_non_treated	Caskin1
Creb5	1.99698e-12	0.184841	0.328	0.31	3.7034e-08	Wild_Type_non_treated	Creb5
B230219D22Rik	1.99976e-12	0.115465	0.436	0.502	3.70855e-08	Wild_Type_non_treated	B230219D22Rik
Ubxn2a	2.01291e-12	0.0449522	0.39	0.532	3.73295e-08	Wild_Type_non_treated	Ubxn2a
Smarce1	2.02726e-12	0.00479652	0.246	0.376	3.75956e-08	Wild_Type_non_treated	Smarce1
Slx1b	2.05537e-12	0.0568439	0.124	0.158	3.81168e-08	Wild_Type_non_treated	Slx1b
Pcnx3	2.05987e-12	0.0553707	0.136	0.177	3.82003e-08	Wild_Type_non_treated	Pcnx3
Ralgps2	2.07396e-12	0.116837	0.514	0.572	3.84615e-08	Wild_Type_non_treated	Ralgps2
Serinc3	2.17139e-12	0.112553	0.342	0.379	4.02684e-08	Wild_Type_non_treated	Serinc3
Ppt1	2.2242e-12	0.139301	0.402	0.436	4.12477e-08	Wild_Type_non_treated	Ppt1
Stx16	2.2429e-12	0.110357	0.276	0.301	4.15946e-08	Wild_Type_non_treated	Stx16
Proser1	2.25671e-12	0.0595195	0.174	0.211	4.18506e-08	Wild_Type_non_treated	Proser1
Tmx3	2.29029e-12	0.178325	0.452	0.486	4.24734e-08	Wild_Type_non_treated	Tmx3
Rbpj	2.2913e-12	0.0961607	0.346	0.402	4.24921e-08	Wild_Type_non_treated	Rbpj
Ccdc34	2.32999e-12	0.0246618	0.22	0.339	4.32097e-08	Wild_Type_non_treated	Ccdc34
Dus2	2.38805e-12	0.0276985	0.086	0.122	4.42864e-08	Wild_Type_non_treated	Dus2
Epb41l4b	2.48251e-12	0.0588016	0.102	0.123	4.60382e-08	Wild_Type_non_treated	Epb41l4b
Ptprz1	2.51255e-12	0.295615	0.35	0.242	4.65953e-08	Wild_Type_non_treated	Ptprz1
Tmem14a	2.52626e-12	0.182805	0.436	0.429	4.68494e-08	Wild_Type_non_treated	Tmem14a
Lmo4	2.58327e-12	0.164908	0.53	0.577	4.79068e-08	Wild_Type_non_treated	Lmo4
Ddx52	2.74524e-12	0.0565144	0.166	0.221	5.09104e-08	Wild_Type_non_treated	Ddx52
Swt1	2.75069e-12	0.0907882	0.296	0.367	5.10116e-08	Wild_Type_non_treated	Swt1
Anapc5	2.85632e-12	0.0603707	0.36	0.461	5.29705e-08	Wild_Type_non_treated	Anapc5
2210016L21Rik	2.9158e-12	0.0960769	0.474	0.588	5.40735e-08	Wild_Type_non_treated	2210016L21Rik
Srp72	2.95015e-12	0.0557414	0.32	0.419	5.47106e-08	Wild_Type_non_treated	Srp72
Utp11	2.95929e-12	0.0956938	0.354	0.418	5.48801e-08	Wild_Type_non_treated	Utp11
Slc25a27	2.96115e-12	0.137952	0.268	0.276	5.49146e-08	Wild_Type_non_treated	Slc25a27
Rorc	3.04474e-12	0.0146223	0.086	0.136	5.64647e-08	Wild_Type_non_treated	Rorc
Gnao1	3.04637e-12	0.190688	0.554	0.593	5.64949e-08	Wild_Type_non_treated	Gnao1
Slc24a3	3.19254e-12	0.145837	0.324	0.329	5.92057e-08	Wild_Type_non_treated	Slc24a3
Mark3	3.31276e-12	0.0695046	0.34	0.439	6.14351e-08	Wild_Type_non_treated	Mark3
Hnrnpa3	3.47228e-12	0.119358	0.714	0.807	6.43935e-08	Wild_Type_non_treated	Hnrnpa3
Kat5	3.49014e-12	0.0452975	0.128	0.169	6.47247e-08	Wild_Type_non_treated	Kat5
Hap1	3.52477e-12	0.0894547	0.188	0.227	6.53669e-08	Wild_Type_non_treated	Hap1
Trp53i13	3.59358e-12	0.102971	0.346	0.4	6.6643e-08	Wild_Type_non_treated	Trp53i13
Tmem185a	3.69232e-12	0.0608838	0.148	0.191	6.8474e-08	Wild_Type_non_treated	Tmem185a
Cog6	3.71175e-12	0.0976038	0.156	0.152	6.88345e-08	Wild_Type_non_treated	Cog6
Whamm	3.73139e-12	0.020186	0.162	0.245	6.91986e-08	Wild_Type_non_treated	Whamm
Bmp3	3.75511e-12	0.230453	0.534	0.538	6.96385e-08	Wild_Type_non_treated	Bmp3
C130071C03Rik	3.79427e-12	0.284898	0.7	0.714	7.03647e-08	Wild_Type_non_treated	C130071C03Rik
E130102H24Rik	3.80356e-12	0.191454	0.292	0.253	7.05371e-08	Wild_Type_non_treated	E130102H24Rik
Tsc22d3	4.04326e-12	0.136125	0.22	0.257	7.49822e-08	Wild_Type_non_treated	Tsc22d3
Cmtr1	4.06671e-12	0.0950035	0.168	0.195	7.54171e-08	Wild_Type_non_treated	Cmtr1
Zfp532	4.09708e-12	0.0717793	0.232	0.304	7.59803e-08	Wild_Type_non_treated	Zfp532
Atp2b4	4.11757e-12	0.142927	0.276	0.247	7.63603e-08	Wild_Type_non_treated	Atp2b4
Smarcb1	4.13347e-12	0.0393216	0.408	0.546	7.66552e-08	Wild_Type_non_treated	Smarcb1
B3glct	4.17711e-12	0.114817	0.26	0.297	7.74645e-08	Wild_Type_non_treated	B3glct
Rbm4	4.17753e-12	0.0962876	0.224	0.245	7.74723e-08	Wild_Type_non_treated	Rbm4
Sc5d	4.26997e-12	0.0953288	0.254	0.276	7.91865e-08	Wild_Type_non_treated	Sc5d
Cxadr	4.30975e-12	0.0610946	0.302	0.395	7.99243e-08	Wild_Type_non_treated	Cxadr
Rab2b	4.34107e-12	0.0569866	0.232	0.292	8.05051e-08	Wild_Type_non_treated	Rab2b
Prxl2c	4.51687e-12	0.0556495	0.194	0.27	8.37653e-08	Wild_Type_non_treated	Prxl2c
Herpud1	4.53614e-12	0.240072	0.69	0.685	8.41226e-08	Wild_Type_non_treated	Herpud1
Fgf13	4.61387e-12	0.0704935	0.33	0.414	8.55643e-08	Wild_Type_non_treated	Fgf13
Sybu	4.6458e-12	0.120582	0.238	0.257	8.61563e-08	Wild_Type_non_treated	Sybu
Lysmd2	4.66515e-12	0.0917023	0.322	0.379	8.65151e-08	Wild_Type_non_treated	Lysmd2
Uba2	4.66652e-12	0.0598299	0.288	0.366	8.65406e-08	Wild_Type_non_treated	Uba2
Kctd1	4.69108e-12	0.0118726	0.376	0.546	8.6996e-08	Wild_Type_non_treated	Kctd1
Trib2	4.76495e-12	0.154041	0.262	0.255	8.8366e-08	Wild_Type_non_treated	Trib2
Hnrnph2	4.77903e-12	0.0936722	0.438	0.527	8.86271e-08	Wild_Type_non_treated	Hnrnph2
Cyb5d2	4.82117e-12	0.105665	0.18	0.19	8.94085e-08	Wild_Type_non_treated	Cyb5d2
Phykpl	4.83293e-12	0.0703549	0.112	0.117	8.96268e-08	Wild_Type_non_treated	Phykpl
Amn1	4.84969e-12	0.144254	0.332	0.361	8.99376e-08	Wild_Type_non_treated	Amn1
Maf1	4.89153e-12	0.0658839	0.248	0.323	9.07134e-08	Wild_Type_non_treated	Maf1
Csnk1g3	4.91499e-12	0.054218	0.328	0.427	9.11484e-08	Wild_Type_non_treated	Csnk1g3
Cops2	4.92843e-12	0.0706183	0.266	0.325	9.13976e-08	Wild_Type_non_treated	Cops2
1110012L19Rik	4.93236e-12	0.0656674	0.222	0.273	9.14706e-08	Wild_Type_non_treated	1110012L19Rik
Tmem168	5.07994e-12	0.0748654	0.138	0.169	9.42074e-08	Wild_Type_non_treated	Tmem168
Plod2	5.10251e-12	0.153912	0.36	0.4	9.46261e-08	Wild_Type_non_treated	Plod2
Stam	5.15748e-12	0.089598	0.198	0.219	9.56454e-08	Wild_Type_non_treated	Stam
Rxylt1	5.1623e-12	0.0661916	0.314	0.4	9.57349e-08	Wild_Type_non_treated	Rxylt1
Ptdss2	5.20677e-12	0.116739	0.208	0.2	9.65595e-08	Wild_Type_non_treated	Ptdss2
Prpf6	5.22928e-12	0.0448282	0.206	0.284	9.6977e-08	Wild_Type_non_treated	Prpf6
Vipr2	5.23118e-12	0.160366	0.202	0.153	9.70123e-08	Wild_Type_non_treated	Vipr2
Kansl1	5.23972e-12	0.0228305	0.316	0.442	9.71706e-08	Wild_Type_non_treated	Kansl1
Mrs2	5.31169e-12	0.0658444	0.132	0.159	9.85052e-08	Wild_Type_non_treated	Mrs2
Rcn3	5.32063e-12	0.101411	0.236	0.253	9.86711e-08	Wild_Type_non_treated	Rcn3
Chuk	5.34204e-12	0.0362899	0.172	0.243	9.90681e-08	Wild_Type_non_treated	Chuk
Tox4	5.37654e-12	0.0618354	0.286	0.364	9.97079e-08	Wild_Type_non_treated	Tox4
Kansl3	5.48273e-12	0.0775419	0.22	0.247	1.01677e-07	Wild_Type_non_treated	Kansl3
Sf3a1	5.48876e-12	0.0476899	0.232	0.305	1.01789e-07	Wild_Type_non_treated	Sf3a1
Malat1	5.54031e-12	0.478971	0.998	1	1.02745e-07	Wild_Type_non_treated	Malat1
Ccnt1	5.57557e-12	0.0556317	0.226	0.296	1.03399e-07	Wild_Type_non_treated	Ccnt1
Ubxn7	5.67743e-12	0.072189	0.248	0.31	1.05288e-07	Wild_Type_non_treated	Ubxn7
1700021F05Rik	5.69294e-12	0.0463401	0.16	0.219	1.05576e-07	Wild_Type_non_treated	1700021F05Rik
Rbm6	5.70146e-12	0.0482907	0.224	0.304	1.05734e-07	Wild_Type_non_treated	Rbm6
Gpr137c	5.77983e-12	0.192432	0.218	0.154	1.07187e-07	Wild_Type_non_treated	Gpr137c
Kansl1l	5.81648e-12	0.0958527	0.274	0.32	1.07867e-07	Wild_Type_non_treated	Kansl1l
Tm9sf2	5.83354e-12	0.143375	0.546	0.627	1.08183e-07	Wild_Type_non_treated	Tm9sf2
Picalm	5.91717e-12	0.0827557	0.346	0.43	1.09734e-07	Wild_Type_non_treated	Picalm
Snx4	5.92238e-12	0.030327	0.196	0.278	1.09831e-07	Wild_Type_non_treated	Snx4
Hectd4	6.0601e-12	0.0897895	0.158	0.154	1.12384e-07	Wild_Type_non_treated	Hectd4
Plcd4	6.09514e-12	0.0570227	0.17	0.225	1.13034e-07	Wild_Type_non_treated	Plcd4
Kdm1a	6.17547e-12	0.0421824	0.342	0.462	1.14524e-07	Wild_Type_non_treated	Kdm1a
Mrpl9	6.18526e-12	0.0333446	0.252	0.34	1.14706e-07	Wild_Type_non_treated	Mrpl9
Dab1	6.20599e-12	0.151957	0.54	0.574	1.1509e-07	Wild_Type_non_treated	Dab1
Phlpp2	6.25047e-12	0.0519975	0.098	0.125	1.15915e-07	Wild_Type_non_treated	Phlpp2
Lrrc4b	6.41568e-12	0.0709798	0.204	0.245	1.18979e-07	Wild_Type_non_treated	Lrrc4b
Arhgef1	6.46633e-12	0.125063	0.278	0.279	1.19918e-07	Wild_Type_non_treated	Arhgef1
Gmps	6.54319e-12	0.0587307	0.364	0.465	1.21344e-07	Wild_Type_non_treated	Gmps
Gtf2f2	6.60279e-12	0.078734	0.23	0.282	1.22449e-07	Wild_Type_non_treated	Gtf2f2
H2afy	6.75502e-12	0.0893799	0.79	0.905	1.25272e-07	Wild_Type_non_treated	H2afy
Rnmt	6.75639e-12	0.106211	0.188	0.201	1.25297e-07	Wild_Type_non_treated	Rnmt
Poldip3	7.24676e-12	0.0426959	0.262	0.364	1.34391e-07	Wild_Type_non_treated	Poldip3
Vps26a	7.32572e-12	0.0156294	0.222	0.34	1.35856e-07	Wild_Type_non_treated	Vps26a
Crebzf	7.59016e-12	0.107093	0.368	0.452	1.4076e-07	Wild_Type_non_treated	Crebzf
Rab3gap2	7.60508e-12	0.0334809	0.192	0.273	1.41036e-07	Wild_Type_non_treated	Rab3gap2
Gm15261	7.62041e-12	0.0513722	0.146	0.193	1.41321e-07	Wild_Type_non_treated	Gm15261
Cfap20	7.90856e-12	0.0976596	0.382	0.46	1.46664e-07	Wild_Type_non_treated	Cfap20
Pdss2	7.98653e-12	0.0809144	0.112	0.114	1.4811e-07	Wild_Type_non_treated	Pdss2
Megf9	8.34579e-12	0.138701	0.39	0.432	1.54773e-07	Wild_Type_non_treated	Megf9
Creg2	8.40907e-12	0.107748	0.262	0.299	1.55946e-07	Wild_Type_non_treated	Creg2
Slc25a36	8.41107e-12	0.151921	0.246	0.233	1.55983e-07	Wild_Type_non_treated	Slc25a36
Leprot	8.50897e-12	0.0716361	0.192	0.232	1.57799e-07	Wild_Type_non_treated	Leprot
Dand5	8.54784e-12	0.0483153	0.19	0.257	1.5852e-07	Wild_Type_non_treated	Dand5
Dvl3	8.58081e-12	0.0630887	0.194	0.24	1.59131e-07	Wild_Type_non_treated	Dvl3
Mbd6	8.62589e-12	0.0621801	0.234	0.296	1.59967e-07	Wild_Type_non_treated	Mbd6
Ssr1	8.70962e-12	0.109304	0.456	0.542	1.6152e-07	Wild_Type_non_treated	Ssr1
Cadps	8.83331e-12	0.16418	0.234	0.23	1.63814e-07	Wild_Type_non_treated	Cadps
Sclt1	8.88945e-12	0.0564339	0.124	0.176	1.64855e-07	Wild_Type_non_treated	Sclt1
Cryzl1	8.91933e-12	0.0609911	0.296	0.394	1.65409e-07	Wild_Type_non_treated	Cryzl1
Xrn2	8.96278e-12	0.0842669	0.394	0.481	1.66215e-07	Wild_Type_non_treated	Xrn2
Supt20	8.96488e-12	0.145346	0.224	0.271	1.66254e-07	Wild_Type_non_treated	Supt20
Pdhb	9.13112e-12	0.1324	0.41	0.475	1.69337e-07	Wild_Type_non_treated	Pdhb
Pgm1	9.1474e-12	0.0111369	0.206	0.312	1.69639e-07	Wild_Type_non_treated	Pgm1
Tmcc3	9.17429e-12	0.123915	0.234	0.255	1.70137e-07	Wild_Type_non_treated	Tmcc3
Taf1	9.38033e-12	0.0763019	0.294	0.379	1.73958e-07	Wild_Type_non_treated	Taf1
Csnk2a2	9.38906e-12	0.0637053	0.32	0.413	1.7412e-07	Wild_Type_non_treated	Csnk2a2
Pex2	9.39437e-12	0.0654687	0.318	0.404	1.74219e-07	Wild_Type_non_treated	Pex2
Gk	9.46445e-12	0.0961068	0.212	0.25	1.75518e-07	Wild_Type_non_treated	Gk
Polr2b	9.65016e-12	0.0143604	0.246	0.353	1.78962e-07	Wild_Type_non_treated	Polr2b
Erp29	9.73024e-12	0.14827	0.704	0.765	1.80447e-07	Wild_Type_non_treated	Erp29
Mydgf	9.76361e-12	0.148969	0.518	0.553	1.81066e-07	Wild_Type_non_treated	Mydgf
Zmym2	9.82112e-12	0.0207884	0.216	0.305	1.82133e-07	Wild_Type_non_treated	Zmym2
Padi2	9.84238e-12	0.0206313	0.312	0.461	1.82527e-07	Wild_Type_non_treated	Padi2
Brd8	9.87161e-12	0.113389	0.436	0.52	1.83069e-07	Wild_Type_non_treated	Brd8
Med4	9.88486e-12	0.114421	0.31	0.335	1.83315e-07	Wild_Type_non_treated	Med4
Mboat7	1.01049e-11	0.123664	0.218	0.201	1.87395e-07	Wild_Type_non_treated	Mboat7
Sucla2	1.01807e-11	0.0826722	0.292	0.366	1.88801e-07	Wild_Type_non_treated	Sucla2
Ubqln2	1.02026e-11	0.0454216	0.242	0.32	1.89208e-07	Wild_Type_non_treated	Ubqln2
Srprb	1.02685e-11	0.0716475	0.2	0.242	1.90429e-07	Wild_Type_non_treated	Srprb
Tle3	1.03196e-11	0.019154	0.208	0.311	1.91376e-07	Wild_Type_non_treated	Tle3
Glrb	1.03229e-11	0.146294	0.362	0.374	1.91438e-07	Wild_Type_non_treated	Glrb
Tbrg1	1.04521e-11	0.0268443	0.412	0.561	1.93835e-07	Wild_Type_non_treated	Tbrg1
Bnip2	1.06487e-11	0.0369363	0.296	0.411	1.97479e-07	Wild_Type_non_treated	Bnip2
Txndc16	1.12043e-11	0.105211	0.196	0.203	2.07783e-07	Wild_Type_non_treated	Txndc16
Rev1	1.12509e-11	0.0834603	0.21	0.261	2.08648e-07	Wild_Type_non_treated	Rev1
Rars2	1.15471e-11	0.0124587	0.078	0.127	2.14141e-07	Wild_Type_non_treated	Rars2
Zcchc17	1.18299e-11	0.0479262	0.336	0.45	2.19386e-07	Wild_Type_non_treated	Zcchc17
Bace1	1.19262e-11	0.00935088	0.15	0.241	2.21172e-07	Wild_Type_non_treated	Bace1
Bfar	1.19437e-11	0.104474	0.298	0.335	2.21496e-07	Wild_Type_non_treated	Bfar
Fmr1	1.19474e-11	0.075642	0.306	0.383	2.21564e-07	Wild_Type_non_treated	Fmr1
Haghl	1.2033e-11	0.0136081	0.3	0.435	2.23152e-07	Wild_Type_non_treated	Haghl
Lrch3	1.24218e-11	0.125864	0.372	0.419	2.30362e-07	Wild_Type_non_treated	Lrch3
Gdi1	1.26325e-11	0.0691631	0.332	0.411	2.3427e-07	Wild_Type_non_treated	Gdi1
Copa	1.26608e-11	0.0816149	0.418	0.499	2.34795e-07	Wild_Type_non_treated	Copa
Rcn1	1.26921e-11	0.178304	0.654	0.704	2.35374e-07	Wild_Type_non_treated	Rcn1
Gnpat	1.29119e-11	0.114467	0.194	0.183	2.39451e-07	Wild_Type_non_treated	Gnpat
Copb1	1.29331e-11	0.0825778	0.388	0.47	2.39844e-07	Wild_Type_non_treated	Copb1
Med8	1.33802e-11	0.0164518	0.2	0.305	2.48136e-07	Wild_Type_non_treated	Med8
Tmem165	1.34255e-11	0.0816293	0.436	0.541	2.48976e-07	Wild_Type_non_treated	Tmem165
Gnl3l	1.37171e-11	0.0520375	0.258	0.331	2.54384e-07	Wild_Type_non_treated	Gnl3l
Ski	1.39453e-11	0.0422333	0.312	0.428	2.58616e-07	Wild_Type_non_treated	Ski
Siah1a	1.40062e-11	0.0547217	0.252	0.318	2.59745e-07	Wild_Type_non_treated	Siah1a
Mob1b	1.40992e-11	0.0449984	0.256	0.355	2.61469e-07	Wild_Type_non_treated	Mob1b
2010315B03Rik	1.45156e-11	0.0843055	0.134	0.138	2.69191e-07	Wild_Type_non_treated	2010315B03Rik
1110059E24Rik	1.4626e-11	0.0978675	0.304	0.342	2.71238e-07	Wild_Type_non_treated	1110059E24Rik
N4bp1	1.47487e-11	0.00994922	0.204	0.314	2.73514e-07	Wild_Type_non_treated	N4bp1
Tmem237	1.47722e-11	0.0311248	0.224	0.314	2.73951e-07	Wild_Type_non_treated	Tmem237
Sirt5	1.49026e-11	0.0881531	0.142	0.144	2.76369e-07	Wild_Type_non_treated	Sirt5
Abca8b	1.49911e-11	0.275788	0.714	0.718	2.78011e-07	Wild_Type_non_treated	Abca8b
Scarb1	1.50788e-11	0.136712	0.37	0.403	2.79636e-07	Wild_Type_non_treated	Scarb1
Unc13b	1.51758e-11	0.154454	0.236	0.211	2.81435e-07	Wild_Type_non_treated	Unc13b
Tmem56	1.53587e-11	0.0777783	0.242	0.31	2.84827e-07	Wild_Type_non_treated	Tmem56
Rtl8a	1.55956e-11	0.0644496	0.22	0.278	2.89219e-07	Wild_Type_non_treated	Rtl8a
Yipf6	1.56698e-11	0.0513821	0.168	0.213	2.90596e-07	Wild_Type_non_treated	Yipf6
Tex261	1.59367e-11	0.0373489	0.402	0.553	2.95545e-07	Wild_Type_non_treated	Tex261
Arcn1	1.60377e-11	0.0836268	0.312	0.392	2.97419e-07	Wild_Type_non_treated	Arcn1
Rap1b	1.60507e-11	0.00466291	0.314	0.456	2.97661e-07	Wild_Type_non_treated	Rap1b
Ccnc	1.6468e-11	0.0934984	0.232	0.251	3.05398e-07	Wild_Type_non_treated	Ccnc
Dnal1	1.65329e-11	0.0212624	0.108	0.154	3.06602e-07	Wild_Type_non_treated	Dnal1
Adal	1.66503e-11	0.0316681	0.076	0.107	3.0878e-07	Wild_Type_non_treated	Adal
Setd3	1.67842e-11	0.0334105	0.312	0.43	3.11263e-07	Wild_Type_non_treated	Setd3
Mthfsl	1.71279e-11	0.102151	0.216	0.226	3.17637e-07	Wild_Type_non_treated	Mthfsl
Map2	1.72047e-11	0.0970497	0.53	0.595	3.19061e-07	Wild_Type_non_treated	Map2
Zfp846	1.72752e-11	0.0982251	0.206	0.222	3.20369e-07	Wild_Type_non_treated	Zfp846
Wrap73	1.74498e-11	0.0576257	0.156	0.186	3.23606e-07	Wild_Type_non_treated	Wrap73
Mtdh	1.76984e-11	0.122217	0.718	0.828	3.28217e-07	Wild_Type_non_treated	Mtdh
Ccdc107	1.77872e-11	0.109038	0.508	0.59	3.29864e-07	Wild_Type_non_treated	Ccdc107
Rictor	1.79213e-11	0.0710059	0.288	0.349	3.3235e-07	Wild_Type_non_treated	Rictor
Atf6b	1.79704e-11	0.0718201	0.17	0.208	3.33261e-07	Wild_Type_non_treated	Atf6b
Oxr1	1.7983e-11	0.052071	0.368	0.475	3.33494e-07	Wild_Type_non_treated	Oxr1
Mdm4	1.80951e-11	0.162321	0.286	0.278	3.35573e-07	Wild_Type_non_treated	Mdm4
Ncapd3	1.82282e-11	0.103239	0.168	0.175	3.38043e-07	Wild_Type_non_treated	Ncapd3
Gpr107	1.83712e-11	0.104182	0.216	0.229	3.40694e-07	Wild_Type_non_treated	Gpr107
Rpa2	1.83876e-11	0.0208211	0.114	0.176	3.40997e-07	Wild_Type_non_treated	Rpa2
Fkbp14	1.8464e-11	0.0938136	0.32	0.374	3.42414e-07	Wild_Type_non_treated	Fkbp14
Stx1b	1.85758e-11	0.0974135	0.14	0.125	3.44489e-07	Wild_Type_non_treated	Stx1b
Gbe1	1.86764e-11	0.116223	0.598	0.707	3.46355e-07	Wild_Type_non_treated	Gbe1
Tent4b	1.86793e-11	0.00171471	0.108	0.19	3.46408e-07	Wild_Type_non_treated	Tent4b
Fbxo3	1.91659e-11	0.0572839	0.31	0.404	3.55431e-07	Wild_Type_non_treated	Fbxo3
Igip	1.93872e-11	0.0352591	0.158	0.207	3.59536e-07	Wild_Type_non_treated	Igip
Gls	1.98856e-11	0.0451797	0.246	0.341	3.68778e-07	Wild_Type_non_treated	Gls
Zfp266	1.99473e-11	0.132213	0.304	0.338	3.69923e-07	Wild_Type_non_treated	Zfp266
Pdzd8	2.00917e-11	0.0551489	0.232	0.289	3.726e-07	Wild_Type_non_treated	Pdzd8
Tmod3	2.04583e-11	0.059237	0.162	0.195	3.794e-07	Wild_Type_non_treated	Tmod3
Cpsf6	2.05207e-11	0.12177	0.402	0.439	3.80557e-07	Wild_Type_non_treated	Cpsf6
Rfx3	2.06797e-11	0.0818264	0.188	0.23	3.83505e-07	Wild_Type_non_treated	Rfx3
Kcnq1ot1	2.06839e-11	0.225131	0.568	0.596	3.83583e-07	Wild_Type_non_treated	Kcnq1ot1
Cnot2	2.0844e-11	0.107699	0.276	0.302	3.86551e-07	Wild_Type_non_treated	Cnot2
Cped1	2.09253e-11	0.155578	0.208	0.146	3.8806e-07	Wild_Type_non_treated	Cped1
Zc3h14	2.09345e-11	0.0290524	0.27	0.372	3.8823e-07	Wild_Type_non_treated	Zc3h14
Hacl1	2.10536e-11	0.00577272	0.108	0.164	3.90438e-07	Wild_Type_non_treated	Hacl1
Tmem33	2.13987e-11	0.123445	0.432	0.509	3.96839e-07	Wild_Type_non_treated	Tmem33
Sec61a2	2.14308e-11	0.112765	0.192	0.195	3.97433e-07	Wild_Type_non_treated	Sec61a2
Pspc1	2.14716e-11	0.0991417	0.198	0.2	3.98192e-07	Wild_Type_non_treated	Pspc1
Odr4	2.16859e-11	0.0904165	0.374	0.448	4.02164e-07	Wild_Type_non_treated	Odr4
Pik3ip1	2.21582e-11	0.129127	0.388	0.437	4.10923e-07	Wild_Type_non_treated	Pik3ip1
Tmem131	2.22003e-11	0.10368	0.27	0.307	4.11704e-07	Wild_Type_non_treated	Tmem131
Ppp1r9a	2.26325e-11	0.130247	0.422	0.455	4.19719e-07	Wild_Type_non_treated	Ppp1r9a
Ncoa7	2.26962e-11	0.122279	0.276	0.307	4.20902e-07	Wild_Type_non_treated	Ncoa7
Endod1	2.28027e-11	0.0267838	0.11	0.173	4.22876e-07	Wild_Type_non_treated	Endod1
Clk4	2.2942e-11	0.106942	0.362	0.426	4.25459e-07	Wild_Type_non_treated	Clk4
Tmx4	2.29983e-11	0.17793	0.448	0.499	4.26503e-07	Wild_Type_non_treated	Tmx4
Etnk1	2.30048e-11	0.134061	0.542	0.621	4.26624e-07	Wild_Type_non_treated	Etnk1
Gpc4	2.30205e-11	0.00610972	0.09	0.149	4.26916e-07	Wild_Type_non_treated	Gpc4
Rpn2	2.31375e-11	0.0962379	0.426	0.497	4.29084e-07	Wild_Type_non_treated	Rpn2
Pttg1ip	2.31489e-11	0.109775	0.456	0.537	4.29296e-07	Wild_Type_non_treated	Pttg1ip
Ccdc127	2.32526e-11	0.104737	0.42	0.471	4.3122e-07	Wild_Type_non_treated	Ccdc127
Arhgef40	2.33235e-11	0.0483191	0.236	0.322	4.32534e-07	Wild_Type_non_treated	Arhgef40
Fbxo6	2.3499e-11	0.0650137	0.134	0.153	4.3579e-07	Wild_Type_non_treated	Fbxo6
Kmt5b	2.35886e-11	0.0378107	0.304	0.397	4.37451e-07	Wild_Type_non_treated	Kmt5b
Srpk1	2.37771e-11	0.0029141	0.204	0.332	4.40947e-07	Wild_Type_non_treated	Srpk1
Mrps26	2.3832e-11	0.0436241	0.258	0.338	4.41964e-07	Wild_Type_non_treated	Mrps26
Guf1	2.40415e-11	0.147009	0.402	0.449	4.4585e-07	Wild_Type_non_treated	Guf1
Zfp148	2.41277e-11	0.064639	0.396	0.495	4.47448e-07	Wild_Type_non_treated	Zfp148
Raver2	2.45872e-11	0.12756	0.354	0.396	4.5597e-07	Wild_Type_non_treated	Raver2
1110004F10Rik	2.47778e-11	0.149569	0.764	0.82	4.59504e-07	Wild_Type_non_treated	1110004F10Rik
Omg	2.5005e-11	0.179546	0.264	0.225	4.63717e-07	Wild_Type_non_treated	Omg
Rtcb	2.51609e-11	0.0319796	0.246	0.325	4.6661e-07	Wild_Type_non_treated	Rtcb
Rsrc1	2.53695e-11	0.0891287	0.424	0.513	4.70477e-07	Wild_Type_non_treated	Rsrc1
Bloc1s4	2.54209e-11	0.0344687	0.194	0.268	4.71431e-07	Wild_Type_non_treated	Bloc1s4
Spsb3	2.59672e-11	0.0194632	0.172	0.247	4.81562e-07	Wild_Type_non_treated	Spsb3
Igsf9b	2.6317e-11	0.102716	0.154	0.149	4.8805e-07	Wild_Type_non_treated	Igsf9b
Vps52	2.64057e-11	0.0388166	0.124	0.16	4.89694e-07	Wild_Type_non_treated	Vps52
Ankrd10	2.6433e-11	0.0549875	0.252	0.337	4.902e-07	Wild_Type_non_treated	Ankrd10
Ppp1r7	2.69296e-11	0.0627395	0.348	0.441	4.99409e-07	Wild_Type_non_treated	Ppp1r7
Fkbp7	2.74269e-11	0.0546413	0.114	0.142	5.08631e-07	Wild_Type_non_treated	Fkbp7
Cisd2	2.74839e-11	0.130706	0.448	0.486	5.09688e-07	Wild_Type_non_treated	Cisd2
Fsd1l	2.84285e-11	0.0942055	0.234	0.266	5.27206e-07	Wild_Type_non_treated	Fsd1l
Galnt18	2.88355e-11	0.101896	0.278	0.312	5.34755e-07	Wild_Type_non_treated	Galnt18
Nbr1	2.88744e-11	0.07234	0.394	0.493	5.35475e-07	Wild_Type_non_treated	Nbr1
Trim41	2.91168e-11	0.0421733	0.158	0.213	5.39971e-07	Wild_Type_non_treated	Trim41
Ccni	2.96634e-11	0.0216934	0.39	0.532	5.50108e-07	Wild_Type_non_treated	Ccni
Cndp2	2.98235e-11	0.0212944	0.17	0.251	5.53077e-07	Wild_Type_non_treated	Cndp2
Pggt1b	3.00589e-11	0.129624	0.214	0.206	5.57442e-07	Wild_Type_non_treated	Pggt1b
Nectin1	3.00916e-11	0.0319055	0.152	0.214	5.58049e-07	Wild_Type_non_treated	Nectin1
Hmg20b	3.02629e-11	0.0467199	0.302	0.409	5.61226e-07	Wild_Type_non_treated	Hmg20b
Gnptg	3.0445e-11	0.0314845	0.184	0.271	5.64603e-07	Wild_Type_non_treated	Gnptg
Pcmt1	3.04809e-11	0.125762	0.536	0.626	5.65269e-07	Wild_Type_non_treated	Pcmt1
Tmem30a	3.07501e-11	0.120617	0.452	0.507	5.70261e-07	Wild_Type_non_treated	Tmem30a
Hexa	3.1098e-11	0.022053	0.294	0.411	5.76712e-07	Wild_Type_non_treated	Hexa
Mon2	3.13426e-11	0.0341155	0.176	0.244	5.81248e-07	Wild_Type_non_treated	Mon2
Ecd	3.15129e-11	0.092537	0.156	0.169	5.84406e-07	Wild_Type_non_treated	Ecd
Tubgcp5	3.15881e-11	0.0614566	0.158	0.19	5.85801e-07	Wild_Type_non_treated	Tubgcp5
Timm22	3.16148e-11	0.0556881	0.304	0.387	5.86297e-07	Wild_Type_non_treated	Timm22
Iqcb1	3.19093e-11	0.0368554	0.164	0.226	5.91759e-07	Wild_Type_non_treated	Iqcb1
Unc45a	3.21019e-11	0.00689171	0.178	0.277	5.9533e-07	Wild_Type_non_treated	Unc45a
Gtf2i	3.24763e-11	0.0900399	0.602	0.711	6.02273e-07	Wild_Type_non_treated	Gtf2i
Hsp90b1	3.2607e-11	0.168563	0.788	0.857	6.04697e-07	Wild_Type_non_treated	Hsp90b1
Zcrb1	3.27382e-11	0.0404374	0.452	0.591	6.0713e-07	Wild_Type_non_treated	Zcrb1
Ppp1cb	3.30837e-11	0.0640504	0.394	0.495	6.13538e-07	Wild_Type_non_treated	Ppp1cb
Rrn3	3.32169e-11	0.0406921	0.13	0.169	6.16007e-07	Wild_Type_non_treated	Rrn3
Cdc40	3.34024e-11	0.0333371	0.314	0.432	6.19448e-07	Wild_Type_non_treated	Cdc40
Tubb5	3.34263e-11	0.0612391	0.634	0.768	6.19892e-07	Wild_Type_non_treated	Tubb5
Zbtb38	3.3488e-11	0.0277305	0.398	0.548	6.21035e-07	Wild_Type_non_treated	Zbtb38
Kidins220	3.36603e-11	0.121155	0.46	0.54	6.2423e-07	Wild_Type_non_treated	Kidins220
Ugcg	3.40642e-11	0.0633249	0.322	0.408	6.31721e-07	Wild_Type_non_treated	Ugcg
Gpalpp1	3.41879e-11	0.0370819	0.168	0.241	6.34015e-07	Wild_Type_non_treated	Gpalpp1
Srek1	3.45401e-11	0.0941264	0.378	0.47	6.40547e-07	Wild_Type_non_treated	Srek1
Mdm2	3.47189e-11	0.00639481	0.216	0.316	6.43863e-07	Wild_Type_non_treated	Mdm2
Ephb1	3.48376e-11	0.165282	0.436	0.448	6.46063e-07	Wild_Type_non_treated	Ephb1
Eif3g	3.51324e-11	0.0418747	0.432	0.588	6.5153e-07	Wild_Type_non_treated	Eif3g
Snrnp27	3.51692e-11	0.0844848	0.45	0.543	6.52213e-07	Wild_Type_non_treated	Snrnp27
Top2b	3.53056e-11	0.0478349	0.55	0.697	6.54743e-07	Wild_Type_non_treated	Top2b
Ptcd3	3.53763e-11	0.0225359	0.102	0.157	6.56053e-07	Wild_Type_non_treated	Ptcd3
Tmem184c	3.54039e-11	0.105299	0.25	0.273	6.56565e-07	Wild_Type_non_treated	Tmem184c
Tspan7	3.56389e-11	0.183912	0.846	0.908	6.60923e-07	Wild_Type_non_treated	Tspan7
Tmed3	3.59078e-11	0.0513297	0.292	0.391	6.6591e-07	Wild_Type_non_treated	Tmed3
2900052N01Rik	3.64217e-11	0.164977	0.428	0.451	6.7544e-07	Wild_Type_non_treated	2900052N01Rik
Ifnar1	3.67094e-11	0.0830382	0.182	0.21	6.80776e-07	Wild_Type_non_treated	Ifnar1
Taf3	3.75234e-11	0.0359777	0.134	0.185	6.95872e-07	Wild_Type_non_treated	Taf3
Rb1cc1	3.81921e-11	0.0457936	0.336	0.451	7.08272e-07	Wild_Type_non_treated	Rb1cc1
Cd47	3.84597e-11	0.118087	0.598	0.683	7.13236e-07	Wild_Type_non_treated	Cd47
Ap2a2	3.89239e-11	0.0932837	0.326	0.367	7.21843e-07	Wild_Type_non_treated	Ap2a2
Atp6v1h	3.93479e-11	0.0734175	0.246	0.291	7.29707e-07	Wild_Type_non_treated	Atp6v1h
Opa1	3.96617e-11	0.0367975	0.176	0.237	7.35525e-07	Wild_Type_non_treated	Opa1
Mapk6	3.97137e-11	0.0765185	0.238	0.274	7.3649e-07	Wild_Type_non_treated	Mapk6
Me3	3.98473e-11	0.0186082	0.196	0.292	7.38967e-07	Wild_Type_non_treated	Me3
Hmgn5	3.98913e-11	0.132893	0.486	0.558	7.39784e-07	Wild_Type_non_treated	Hmgn5
Hnrnpd	4.00321e-11	0.0818897	0.636	0.721	7.42396e-07	Wild_Type_non_treated	Hnrnpd
Rpf1	4.00802e-11	0.024925	0.194	0.266	7.43287e-07	Wild_Type_non_treated	Rpf1
Chic2	4.00859e-11	0.0482058	0.266	0.35	7.43393e-07	Wild_Type_non_treated	Chic2
Ppp6c	4.14628e-11	0.054352	0.25	0.309	7.68928e-07	Wild_Type_non_treated	Ppp6c
Cdk2ap1	4.1791e-11	0.0303424	0.216	0.296	7.75014e-07	Wild_Type_non_treated	Cdk2ap1
Zcchc24	4.19288e-11	0.00290969	0.294	0.425	7.7757e-07	Wild_Type_non_treated	Zcchc24
Rexo4	4.20949e-11	0.0425055	0.16	0.219	7.80649e-07	Wild_Type_non_treated	Rexo4
Slc49a4	4.23019e-11	0.130215	0.296	0.31	7.84488e-07	Wild_Type_non_treated	Slc49a4
Ddx17	4.28589e-11	0.135775	0.678	0.747	7.94819e-07	Wild_Type_non_treated	Ddx17
Mapk1ip1	4.43458e-11	0.0445619	0.142	0.187	8.22392e-07	Wild_Type_non_treated	Mapk1ip1
Rsl24d1	4.4444e-11	0.0195664	0.234	0.345	8.24214e-07	Wild_Type_non_treated	Rsl24d1
Sirpa	4.46519e-11	0.0908876	0.282	0.335	8.2807e-07	Wild_Type_non_treated	Sirpa
Zc3h7b	4.47436e-11	0.0626432	0.332	0.403	8.29769e-07	Wild_Type_non_treated	Zc3h7b
Mbnl2	4.55275e-11	0.0992486	0.654	0.765	8.44307e-07	Wild_Type_non_treated	Mbnl2
Afg3l1	4.67732e-11	0.0530102	0.142	0.183	8.6741e-07	Wild_Type_non_treated	Afg3l1
Pnpla8	4.69105e-11	0.0955288	0.388	0.458	8.69955e-07	Wild_Type_non_treated	Pnpla8
Zmym5	4.70733e-11	0.074964	0.306	0.384	8.72974e-07	Wild_Type_non_treated	Zmym5
Pdhx	4.73932e-11	0.0272915	0.202	0.284	8.78906e-07	Wild_Type_non_treated	Pdhx
Dpy19l4	4.75756e-11	0.11549	0.338	0.362	8.8229e-07	Wild_Type_non_treated	Dpy19l4
Fam193b	4.79887e-11	0.0855983	0.148	0.145	8.89951e-07	Wild_Type_non_treated	Fam193b
Stk16	4.82372e-11	0.0412828	0.218	0.292	8.94559e-07	Wild_Type_non_treated	Stk16
Praf2	4.86227e-11	0.0205773	0.19	0.273	9.01708e-07	Wild_Type_non_treated	Praf2
Cops5	4.90431e-11	0.0945675	0.398	0.477	9.09504e-07	Wild_Type_non_treated	Cops5
Atxn3	4.90435e-11	0.0479964	0.13	0.169	9.09512e-07	Wild_Type_non_treated	Atxn3
Zfp60	4.92566e-11	0.0467681	0.162	0.211	9.13464e-07	Wild_Type_non_treated	Zfp60
Gpatch11	4.98009e-11	0.0633056	0.336	0.434	9.23559e-07	Wild_Type_non_treated	Gpatch11
Synj1	5.03053e-11	0.0864924	0.178	0.197	9.32911e-07	Wild_Type_non_treated	Synj1
Nav2	5.04029e-11	0.137922	0.506	0.589	9.34722e-07	Wild_Type_non_treated	Nav2
Crebbp	5.04229e-11	0.0232284	0.41	0.55	9.35092e-07	Wild_Type_non_treated	Crebbp
Setd1b	5.05548e-11	0.0671227	0.256	0.317	9.3754e-07	Wild_Type_non_treated	Setd1b
Rab6b	5.07372e-11	0.120259	0.394	0.448	9.40921e-07	Wild_Type_non_treated	Rab6b
Thap2	5.20466e-11	0.102425	0.298	0.334	9.65203e-07	Wild_Type_non_treated	Thap2
Pde1c	5.27786e-11	0.0591085	0.376	0.48	9.7878e-07	Wild_Type_non_treated	Pde1c
Prpf18	5.34843e-11	0.0588596	0.242	0.302	9.91866e-07	Wild_Type_non_treated	Prpf18
Cep57	5.46173e-11	0.0188143	0.142	0.22	1.01288e-06	Wild_Type_non_treated	Cep57
Aebp2	5.4794e-11	0.110015	0.242	0.256	1.01615e-06	Wild_Type_non_treated	Aebp2
Igsf8	5.49943e-11	0.0977329	0.348	0.398	1.01987e-06	Wild_Type_non_treated	Igsf8
Eef1e1	5.51279e-11	0.0382951	0.132	0.181	1.02235e-06	Wild_Type_non_treated	Eef1e1
Chmp1b	5.52862e-11	0.0462714	0.144	0.184	1.02528e-06	Wild_Type_non_treated	Chmp1b
Zfp638	5.56103e-11	0.0871659	0.456	0.557	1.03129e-06	Wild_Type_non_treated	Zfp638
Mapk8ip3	5.61444e-11	0.0301152	0.214	0.302	1.0412e-06	Wild_Type_non_treated	Mapk8ip3
Dio3os	5.68603e-11	0.106981	0.122	0.079	1.05447e-06	Wild_Type_non_treated	Dio3os
Pcbp3	5.71953e-11	0.0574804	0.25	0.311	1.06069e-06	Wild_Type_non_treated	Pcbp3
Trio	5.78744e-11	0.0176043	0.202	0.299	1.07328e-06	Wild_Type_non_treated	Trio
Slc25a51	5.9429e-11	0.0570128	0.138	0.155	1.10211e-06	Wild_Type_non_treated	Slc25a51
Ilf2	5.95116e-11	0.0542965	0.338	0.442	1.10364e-06	Wild_Type_non_treated	Ilf2
Galnt11	5.98054e-11	0.0816838	0.23	0.283	1.10909e-06	Wild_Type_non_treated	Galnt11
Abi2	6.03629e-11	0.054661	0.282	0.349	1.11943e-06	Wild_Type_non_treated	Abi2
Abcd2	6.08034e-11	0.0792939	0.086	0.068	1.1276e-06	Wild_Type_non_treated	Abcd2
Sos2	6.13743e-11	0.0884036	0.254	0.291	1.13819e-06	Wild_Type_non_treated	Sos2
Wdr61	6.17649e-11	0.111457	0.516	0.599	1.14543e-06	Wild_Type_non_treated	Wdr61
Cdc26	6.21226e-11	0.101528	0.452	0.53	1.15206e-06	Wild_Type_non_treated	Cdc26
Ap3s2	6.24833e-11	0.0302999	0.15	0.206	1.15875e-06	Wild_Type_non_treated	Ap3s2
Pik3c2a	6.25535e-11	0.0342157	0.202	0.278	1.16005e-06	Wild_Type_non_treated	Pik3c2a
5930430L01Rik	6.29029e-11	0.15675	0.192	0.151	1.16653e-06	Wild_Type_non_treated	5930430L01Rik
Mphosph9	6.3196e-11	0.0237938	0.09	0.148	1.17197e-06	Wild_Type_non_treated	Mphosph9
Dcaf10	6.33025e-11	0.0345314	0.074	0.108	1.17394e-06	Wild_Type_non_treated	Dcaf10
Ccdc77	6.34094e-11	0.092069	0.172	0.195	1.17593e-06	Wild_Type_non_treated	Ccdc77
Slc12a6	6.3479e-11	0.107389	0.264	0.296	1.17722e-06	Wild_Type_non_treated	Slc12a6
Ndrg4	6.42031e-11	0.088434	0.088	0.073	1.19065e-06	Wild_Type_non_treated	Ndrg4
Ptar1	6.46457e-11	0.130022	0.272	0.297	1.19885e-06	Wild_Type_non_treated	Ptar1
Csnk2a1	6.50139e-11	0.0378726	0.568	0.717	1.20568e-06	Wild_Type_non_treated	Csnk2a1
Dtymk	6.55448e-11	0.00641964	0.292	0.428	1.21553e-06	Wild_Type_non_treated	Dtymk
Rufy1	6.55563e-11	0.00449706	0.168	0.259	1.21574e-06	Wild_Type_non_treated	Rufy1
Dnajb11	6.62549e-11	0.09571	0.418	0.513	1.2287e-06	Wild_Type_non_treated	Dnajb11
Atp13a2	6.70132e-11	0.0547103	0.222	0.276	1.24276e-06	Wild_Type_non_treated	Atp13a2
Kcnab2	6.73695e-11	0.164153	0.164	0.113	1.24937e-06	Wild_Type_non_treated	Kcnab2
Adgrl1	6.76097e-11	0.0953049	0.254	0.289	1.25382e-06	Wild_Type_non_treated	Adgrl1
Son	6.7698e-11	0.217266	0.936	0.966	1.25546e-06	Wild_Type_non_treated	Son
Map2k4	6.79641e-11	0.0293037	0.19	0.258	1.26039e-06	Wild_Type_non_treated	Map2k4
Atp6v0b	6.80915e-11	0.179689	0.84	0.887	1.26276e-06	Wild_Type_non_treated	Atp6v0b
M6pr	6.92628e-11	0.0841885	0.266	0.316	1.28448e-06	Wild_Type_non_treated	M6pr
Etfrf1	7.00599e-11	0.0209191	0.158	0.252	1.29926e-06	Wild_Type_non_treated	Etfrf1
Kif3a	7.02194e-11	0.0346133	0.316	0.424	1.30222e-06	Wild_Type_non_treated	Kif3a
Sv2a	7.05401e-11	0.0967443	0.172	0.185	1.30817e-06	Wild_Type_non_treated	Sv2a
Dlg4	7.22379e-11	0.0644247	0.284	0.362	1.33965e-06	Wild_Type_non_treated	Dlg4
Lta4h	7.29856e-11	0.0451408	0.128	0.162	1.35352e-06	Wild_Type_non_treated	Lta4h
Slc12a9	7.37268e-11	0.0437712	0.118	0.16	1.36726e-06	Wild_Type_non_treated	Slc12a9
Psmd13	7.46342e-11	0.00671605	0.342	0.489	1.38409e-06	Wild_Type_non_treated	Psmd13
Gns	7.49918e-11	0.0250841	0.206	0.29	1.39072e-06	Wild_Type_non_treated	Gns
Ociad1	7.55762e-11	0.0764927	0.474	0.57	1.40156e-06	Wild_Type_non_treated	Ociad1
Ppp1r12c	7.57599e-11	0.0124592	0.118	0.193	1.40497e-06	Wild_Type_non_treated	Ppp1r12c
Dgkb	7.60721e-11	0.0784728	0.39	0.465	1.41076e-06	Wild_Type_non_treated	Dgkb
Cox6b2	7.63159e-11	0.176522	0.504	0.548	1.41528e-06	Wild_Type_non_treated	Cox6b2
Secisbp2	7.71498e-11	0.0248932	0.182	0.26	1.43074e-06	Wild_Type_non_treated	Secisbp2
Dhx8	7.74532e-11	0.0734516	0.178	0.213	1.43637e-06	Wild_Type_non_treated	Dhx8
Fgd1	7.78193e-11	0.0201713	0.078	0.124	1.44316e-06	Wild_Type_non_treated	Fgd1
Acss2	8.08932e-11	0.0764008	0.158	0.153	1.50016e-06	Wild_Type_non_treated	Acss2
Bmpr1a	8.22618e-11	0.0783202	0.434	0.542	1.52555e-06	Wild_Type_non_treated	Bmpr1a
Arsk	8.22642e-11	0.0887773	0.208	0.26	1.52559e-06	Wild_Type_non_treated	Arsk
Wnk2	8.24779e-11	0.117731	0.266	0.271	1.52955e-06	Wild_Type_non_treated	Wnk2
Hdac11	8.26095e-11	0.0422144	0.128	0.175	1.53199e-06	Wild_Type_non_treated	Hdac11
Lats1	8.29924e-11	0.0609537	0.202	0.257	1.53909e-06	Wild_Type_non_treated	Lats1
2900076A07Rik	8.51634e-11	0.127471	0.14	0.105	1.57935e-06	Wild_Type_non_treated	2900076A07Rik
Scara3	8.8295e-11	0.0968409	0.41	0.493	1.63743e-06	Wild_Type_non_treated	Scara3
Dmxl1	8.87765e-11	0.0955671	0.298	0.356	1.64636e-06	Wild_Type_non_treated	Dmxl1
Cttn	8.8947e-11	0.0509711	0.248	0.328	1.64952e-06	Wild_Type_non_treated	Cttn
mt-Nd3	9.07725e-11	0.118037	0.898	0.991	1.68338e-06	Wild_Type_non_treated	mt-Nd3
Tyw1	9.08224e-11	0.0815005	0.11	0.105	1.6843e-06	Wild_Type_non_treated	Tyw1
Rala	9.20201e-11	0.0575859	0.518	0.651	1.70651e-06	Wild_Type_non_treated	Rala
Tm2d2	9.27332e-11	0.138046	0.584	0.644	1.71974e-06	Wild_Type_non_treated	Tm2d2
Mga	9.29355e-11	0.031697	0.336	0.458	1.72349e-06	Wild_Type_non_treated	Mga
Pex19	9.3058e-11	0.0975736	0.204	0.221	1.72576e-06	Wild_Type_non_treated	Pex19
Epha4	9.6665e-11	0.149041	0.556	0.644	1.79265e-06	Wild_Type_non_treated	Epha4
Slc27a1	9.70932e-11	0.10084	0.506	0.607	1.80059e-06	Wild_Type_non_treated	Slc27a1
Tecpr1	9.79116e-11	0.0189085	0.16	0.239	1.81577e-06	Wild_Type_non_treated	Tecpr1
Phactr4	1.01771e-10	0.0689954	0.288	0.361	1.88733e-06	Wild_Type_non_treated	Phactr4
Magee1	1.01777e-10	0.0777686	0.212	0.256	1.88745e-06	Wild_Type_non_treated	Magee1
Czib	1.02589e-10	0.0740729	0.306	0.371	1.90251e-06	Wild_Type_non_treated	Czib
Actr8	1.02815e-10	0.0610076	0.146	0.172	1.9067e-06	Wild_Type_non_treated	Actr8
Rassf8	1.03762e-10	0.0445642	0.096	0.129	1.92427e-06	Wild_Type_non_treated	Rassf8
Zfp369	1.03864e-10	0.0325813	0.108	0.151	1.92616e-06	Wild_Type_non_treated	Zfp369
Arhgef25	1.05046e-10	0.0118461	0.106	0.177	1.94808e-06	Wild_Type_non_treated	Arhgef25
Arl5a	1.06213e-10	0.0190586	0.236	0.338	1.96972e-06	Wild_Type_non_treated	Arl5a
Zfp329	1.06815e-10	0.120731	0.32	0.333	1.98088e-06	Wild_Type_non_treated	Zfp329
Ppargc1a	1.08015e-10	0.0465928	0.102	0.144	2.00313e-06	Wild_Type_non_treated	Ppargc1a
Trpm3	1.08622e-10	0.233374	0.958	0.986	2.0144e-06	Wild_Type_non_treated	Trpm3
Cplane1	1.09048e-10	0.0187463	0.148	0.227	2.02229e-06	Wild_Type_non_treated	Cplane1
Ubqln1	1.09155e-10	0.0486206	0.212	0.269	2.02429e-06	Wild_Type_non_treated	Ubqln1
Araf	1.09865e-10	0.137059	0.44	0.461	2.03744e-06	Wild_Type_non_treated	Araf
Prpf38a	1.10468e-10	0.0385505	0.22	0.288	2.04862e-06	Wild_Type_non_treated	Prpf38a
Pnn	1.11208e-10	0.100845	0.53	0.64	2.06236e-06	Wild_Type_non_treated	Pnn
Rnf111	1.11455e-10	0.0556075	0.23	0.28	2.06694e-06	Wild_Type_non_treated	Rnf111
Ecpas	1.12424e-10	0.0757316	0.294	0.359	2.0849e-06	Wild_Type_non_treated	Ecpas
Gle1	1.1347e-10	0.0722827	0.192	0.223	2.10431e-06	Wild_Type_non_treated	Gle1
Cops8	1.13941e-10	0.0402598	0.286	0.385	2.11304e-06	Wild_Type_non_treated	Cops8
Peli1	1.13988e-10	0.0472913	0.182	0.233	2.11391e-06	Wild_Type_non_treated	Peli1
Ap3b1	1.14176e-10	0.0558991	0.21	0.26	2.11739e-06	Wild_Type_non_treated	Ap3b1
Ebp	1.14209e-10	0.0571628	0.314	0.4	2.11801e-06	Wild_Type_non_treated	Ebp
Zfp516	1.1509e-10	0.0407154	0.228	0.314	2.13435e-06	Wild_Type_non_treated	Zfp516
Nsd3	1.15314e-10	0.0379016	0.324	0.439	2.1385e-06	Wild_Type_non_treated	Nsd3
Camsap1	1.15947e-10	0.0189031	0.13	0.211	2.15024e-06	Wild_Type_non_treated	Camsap1
Aph1a	1.17533e-10	0.0700024	0.312	0.391	2.17966e-06	Wild_Type_non_treated	Aph1a
Lrp8	1.19489e-10	0.0846821	0.218	0.257	2.21592e-06	Wild_Type_non_treated	Lrp8
Acyp1	1.21496e-10	0.0889126	0.332	0.397	2.25314e-06	Wild_Type_non_treated	Acyp1
Preb	1.22688e-10	0.0344987	0.144	0.193	2.27526e-06	Wild_Type_non_treated	Preb
BC051226	1.22916e-10	0.0211321	0.096	0.159	2.27948e-06	Wild_Type_non_treated	BC051226
Cdk12	1.24715e-10	0.0477495	0.37	0.477	2.31283e-06	Wild_Type_non_treated	Cdk12
Wdr33	1.27829e-10	0.0721477	0.38	0.462	2.37059e-06	Wild_Type_non_treated	Wdr33
Fahd1	1.28737e-10	0.0470764	0.168	0.217	2.38744e-06	Wild_Type_non_treated	Fahd1
Espn	1.28887e-10	0.192323	0.978	0.988	2.3902e-06	Wild_Type_non_treated	Espn
Cdk17	1.31189e-10	0.114711	0.412	0.463	2.4329e-06	Wild_Type_non_treated	Cdk17
Pick1	1.3172e-10	0.0961124	0.174	0.185	2.44276e-06	Wild_Type_non_treated	Pick1
Mphosph8	1.31723e-10	0.0704217	0.446	0.564	2.4428e-06	Wild_Type_non_treated	Mphosph8
Abca5	1.32062e-10	0.158265	0.454	0.477	2.44909e-06	Wild_Type_non_treated	Abca5
Fbxw2	1.32692e-10	0.0444704	0.256	0.334	2.46077e-06	Wild_Type_non_treated	Fbxw2
Cnot6l	1.33054e-10	0.0718185	0.252	0.291	2.46749e-06	Wild_Type_non_treated	Cnot6l
Letm1	1.35733e-10	0.0442071	0.144	0.195	2.51717e-06	Wild_Type_non_treated	Letm1
Herc1	1.37787e-10	0.0423421	0.25	0.331	2.55526e-06	Wild_Type_non_treated	Herc1
Pop7	1.38712e-10	0.00462156	0.302	0.44	2.57241e-06	Wild_Type_non_treated	Pop7
Srsf6	1.39212e-10	0.0767193	0.412	0.508	2.58169e-06	Wild_Type_non_treated	Srsf6
Ubl3	1.40043e-10	0.074398	0.576	0.685	2.5971e-06	Wild_Type_non_treated	Ubl3
Stt3a	1.40795e-10	0.0848132	0.222	0.237	2.61105e-06	Wild_Type_non_treated	Stt3a
Zfp869	1.41183e-10	0.0890952	0.298	0.369	2.61824e-06	Wild_Type_non_treated	Zfp869
Bcap29	1.42049e-10	0.108425	0.262	0.274	2.6343e-06	Wild_Type_non_treated	Bcap29
Dtx3	1.42156e-10	0.0869258	0.38	0.468	2.63628e-06	Wild_Type_non_treated	Dtx3
Rprd1b	1.4222e-10	0.0495872	0.256	0.328	2.63747e-06	Wild_Type_non_treated	Rprd1b
Slco3a1	1.44665e-10	0.0460879	0.192	0.268	2.68281e-06	Wild_Type_non_treated	Slco3a1
Cdk5	1.45033e-10	0.0348412	0.13	0.172	2.68964e-06	Wild_Type_non_treated	Cdk5
Med15	1.46075e-10	0.0469952	0.152	0.189	2.70896e-06	Wild_Type_non_treated	Med15
Taf1d	1.46711e-10	0.133628	0.302	0.324	2.72076e-06	Wild_Type_non_treated	Taf1d
Rbm15	1.4996e-10	0.0700386	0.15	0.188	2.78101e-06	Wild_Type_non_treated	Rbm15
Mrps17	1.51025e-10	0.0448419	0.356	0.467	2.80077e-06	Wild_Type_non_treated	Mrps17
S1pr1	1.51049e-10	0.246548	0.754	0.761	2.80121e-06	Wild_Type_non_treated	S1pr1
Selenop	1.52473e-10	0.0561023	0.27	0.34	2.82761e-06	Wild_Type_non_treated	Selenop
Ppie	1.52647e-10	0.0326112	0.17	0.232	2.83083e-06	Wild_Type_non_treated	Ppie
Nol11	1.53783e-10	0.0534443	0.234	0.291	2.8519e-06	Wild_Type_non_treated	Nol11
Aldh6a1	1.55319e-10	0.0610345	0.292	0.359	2.88038e-06	Wild_Type_non_treated	Aldh6a1
Arl4c	1.56615e-10	0.087634	0.208	0.258	2.90442e-06	Wild_Type_non_treated	Arl4c
Letm2	1.59176e-10	0.135351	0.34	0.36	2.95193e-06	Wild_Type_non_treated	Letm2
Asap2	1.59813e-10	0.0812842	0.412	0.503	2.96373e-06	Wild_Type_non_treated	Asap2
Nbea	1.61025e-10	0.00671024	0.222	0.333	2.98621e-06	Wild_Type_non_treated	Nbea
Psmd10	1.61042e-10	0.0177847	0.232	0.322	2.98652e-06	Wild_Type_non_treated	Psmd10
Impact	1.62334e-10	0.0843301	0.358	0.442	3.01048e-06	Wild_Type_non_treated	Impact
Herc4	1.63413e-10	0.0321813	0.106	0.153	3.0305e-06	Wild_Type_non_treated	Herc4
Smpd2	1.63994e-10	0.0563435	0.314	0.394	3.04126e-06	Wild_Type_non_treated	Smpd2
Agpat5	1.64959e-10	0.063495	0.328	0.409	3.05916e-06	Wild_Type_non_treated	Agpat5
Elmo2	1.65264e-10	0.0735103	0.246	0.302	3.06482e-06	Wild_Type_non_treated	Elmo2
Atp8a1	1.65969e-10	0.0807927	0.264	0.307	3.07789e-06	Wild_Type_non_treated	Atp8a1
Cacna2d2	1.66253e-10	0.190563	0.25	0.173	3.08317e-06	Wild_Type_non_treated	Cacna2d2
Ndufaf4	1.66994e-10	0.0471445	0.178	0.229	3.09691e-06	Wild_Type_non_treated	Ndufaf4
Arl6ip5	1.68745e-10	0.0130114	0.508	0.697	3.12938e-06	Wild_Type_non_treated	Arl6ip5
Htt	1.70217e-10	0.0461828	0.26	0.344	3.15667e-06	Wild_Type_non_treated	Htt
Nhlrc2	1.70653e-10	0.0337139	0.188	0.261	3.16477e-06	Wild_Type_non_treated	Nhlrc2
Senp6	1.71208e-10	0.0513801	0.564	0.698	3.17505e-06	Wild_Type_non_treated	Senp6
Rbm34	1.71946e-10	0.0600891	0.186	0.237	3.18874e-06	Wild_Type_non_treated	Rbm34
Akap7	1.72003e-10	0.12856	0.312	0.331	3.18979e-06	Wild_Type_non_treated	Akap7
Nsd1	1.72791e-10	0.106481	0.504	0.584	3.20441e-06	Wild_Type_non_treated	Nsd1
Fndc4	1.72838e-10	0.0270068	0.18	0.25	3.20528e-06	Wild_Type_non_treated	Fndc4
B4galt6	1.78128e-10	0.109764	0.594	0.701	3.30338e-06	Wild_Type_non_treated	B4galt6
Adam11	1.8146e-10	0.0616016	0.212	0.261	3.36518e-06	Wild_Type_non_treated	Adam11
Ezh1	1.81561e-10	0.0973045	0.24	0.257	3.36704e-06	Wild_Type_non_treated	Ezh1
Cdip1	1.85876e-10	0.0431285	0.316	0.417	3.44708e-06	Wild_Type_non_treated	Cdip1
Abcg2	1.86198e-10	0.0884159	0.28	0.312	3.45305e-06	Wild_Type_non_treated	Abcg2
Qrich1	1.88392e-10	0.0521457	0.156	0.2	3.49374e-06	Wild_Type_non_treated	Qrich1
Gpank1	1.93934e-10	0.0256694	0.122	0.171	3.5965e-06	Wild_Type_non_treated	Gpank1
E2f5	1.94105e-10	0.0187467	0.218	0.306	3.59968e-06	Wild_Type_non_treated	E2f5
Apc	1.94451e-10	0.028595	0.28	0.388	3.60609e-06	Wild_Type_non_treated	Apc
Slc39a9	1.94863e-10	0.0771915	0.154	0.151	3.61374e-06	Wild_Type_non_treated	Slc39a9
Nipsnap2	1.95414e-10	0.043172	0.18	0.24	3.62396e-06	Wild_Type_non_treated	Nipsnap2
Zfp612	1.9873e-10	0.0372681	0.224	0.3	3.68545e-06	Wild_Type_non_treated	Zfp612
Trim28	2.0088e-10	0.00332629	0.222	0.332	3.72532e-06	Wild_Type_non_treated	Trim28
Tm9sf4	2.01959e-10	0.135156	0.412	0.442	3.74532e-06	Wild_Type_non_treated	Tm9sf4
Klhl9	2.02483e-10	0.0354421	0.362	0.499	3.75505e-06	Wild_Type_non_treated	Klhl9
Cog2	2.03506e-10	0.000332903	0.102	0.169	3.77402e-06	Wild_Type_non_treated	Cog2
Asxl2	2.04772e-10	0.0854313	0.236	0.278	3.79749e-06	Wild_Type_non_treated	Asxl2
Tmem65	2.05177e-10	0.0641796	0.184	0.231	3.80501e-06	Wild_Type_non_treated	Tmem65
Foxn2	2.07044e-10	0.0996509	0.248	0.299	3.83963e-06	Wild_Type_non_treated	Foxn2
Morf4l2	2.09894e-10	0.103221	0.552	0.619	3.89249e-06	Wild_Type_non_treated	Morf4l2
Vamp1	2.12162e-10	0.11095	0.134	0.101	3.93455e-06	Wild_Type_non_treated	Vamp1
Ireb2	2.12457e-10	0.0170002	0.128	0.21	3.94002e-06	Wild_Type_non_treated	Ireb2
Rap1gap	2.13981e-10	0.103041	0.19	0.198	3.96829e-06	Wild_Type_non_treated	Rap1gap
Armcx1	2.15621e-10	0.0611293	0.244	0.313	3.9987e-06	Wild_Type_non_treated	Armcx1
Saraf	2.16736e-10	0.109778	0.494	0.572	4.01937e-06	Wild_Type_non_treated	Saraf
Slc25a33	2.20538e-10	0.0936633	0.512	0.611	4.08987e-06	Wild_Type_non_treated	Slc25a33
Zbtb18	2.20817e-10	0.0739125	0.4	0.494	4.09504e-06	Wild_Type_non_treated	Zbtb18
Cog7	2.21338e-10	0.0301432	0.138	0.2	4.10471e-06	Wild_Type_non_treated	Cog7
Cap1	2.21581e-10	0.00252531	0.236	0.351	4.10922e-06	Wild_Type_non_treated	Cap1
Rnf103	2.21726e-10	0.0633131	0.272	0.335	4.11191e-06	Wild_Type_non_treated	Rnf103
Pds5a	2.22712e-10	0.0300435	0.208	0.301	4.13019e-06	Wild_Type_non_treated	Pds5a
1110038F14Rik	2.23551e-10	0.0708323	0.35	0.435	4.14575e-06	Wild_Type_non_treated	1110038F14Rik
Cat	2.23648e-10	0.0442546	0.194	0.264	4.14756e-06	Wild_Type_non_treated	Cat
Rpia	2.25443e-10	0.0654373	0.09	0.089	4.18084e-06	Wild_Type_non_treated	Rpia
Rab9	2.25914e-10	0.113131	0.506	0.591	4.18958e-06	Wild_Type_non_treated	Rab9
Pclo	2.27259e-10	0.0832005	0.116	0.128	4.21452e-06	Wild_Type_non_treated	Pclo
Casd1	2.28278e-10	0.0911678	0.216	0.258	4.23342e-06	Wild_Type_non_treated	Casd1
Lgr4	2.29601e-10	0.0462365	0.294	0.395	4.25794e-06	Wild_Type_non_treated	Lgr4
Ccdc50	2.34842e-10	0.126804	0.582	0.679	4.35514e-06	Wild_Type_non_treated	Ccdc50
Mknk2	2.35322e-10	0.0361443	0.256	0.35	4.36404e-06	Wild_Type_non_treated	Mknk2
Dap3	2.35531e-10	0.0229217	0.318	0.442	4.36792e-06	Wild_Type_non_treated	Dap3
Dhx32	2.3743e-10	0.0850078	0.362	0.425	4.40313e-06	Wild_Type_non_treated	Dhx32
Emc10	2.38511e-10	0.136718	0.504	0.551	4.42318e-06	Wild_Type_non_treated	Emc10
Canx	2.38579e-10	0.114529	0.746	0.835	4.42445e-06	Wild_Type_non_treated	Canx
Mef2d	2.3887e-10	0.0672001	0.206	0.256	4.42984e-06	Wild_Type_non_treated	Mef2d
Smc5	2.39357e-10	0.0387224	0.18	0.245	4.43888e-06	Wild_Type_non_treated	Smc5
Armc1	2.40317e-10	0.0746762	0.306	0.374	4.45668e-06	Wild_Type_non_treated	Armc1
Tspan9	2.48901e-10	0.0922442	0.158	0.159	4.61586e-06	Wild_Type_non_treated	Tspan9
Poldip2	2.49181e-10	0.0214797	0.22	0.315	4.62107e-06	Wild_Type_non_treated	Poldip2
Dctn2	2.50005e-10	0.0571819	0.466	0.602	4.63634e-06	Wild_Type_non_treated	Dctn2
Gmpr2	2.56832e-10	0.0751212	0.198	0.216	4.76295e-06	Wild_Type_non_treated	Gmpr2
Asb3	2.57166e-10	0.035132	0.112	0.143	4.76915e-06	Wild_Type_non_treated	Asb3
Ip6k1	2.59151e-10	0.025068	0.23	0.331	4.80596e-06	Wild_Type_non_treated	Ip6k1
Ggps1	2.59155e-10	0.0113691	0.21	0.317	4.80603e-06	Wild_Type_non_treated	Ggps1
Snx13	2.599e-10	0.0423515	0.13	0.173	4.81984e-06	Wild_Type_non_treated	Snx13
8030462N17Rik	2.61912e-10	0.0550126	0.178	0.234	4.85716e-06	Wild_Type_non_treated	8030462N17Rik
Dpm3	2.62733e-10	0.107045	0.5	0.617	4.87239e-06	Wild_Type_non_treated	Dpm3
Mcu	2.65022e-10	0.0757228	0.128	0.147	4.91483e-06	Wild_Type_non_treated	Mcu
Cbl	2.65521e-10	0.0362038	0.268	0.367	4.92409e-06	Wild_Type_non_treated	Cbl
Ring1	2.67016e-10	0.08847	0.244	0.277	4.95182e-06	Wild_Type_non_treated	Ring1
Tmem259	2.67727e-10	0.0368177	0.254	0.335	4.96499e-06	Wild_Type_non_treated	Tmem259
Golim4	2.69572e-10	0.0976088	0.358	0.398	4.99921e-06	Wild_Type_non_treated	Golim4
Igf2bp3	2.69809e-10	0.0424116	0.1	0.143	5.0036e-06	Wild_Type_non_treated	Igf2bp3
Nat8f1	2.70055e-10	0.0454098	0.322	0.447	5.00818e-06	Wild_Type_non_treated	Nat8f1
Zfp512	2.71977e-10	0.0300602	0.164	0.224	5.04381e-06	Wild_Type_non_treated	Zfp512
Cdkal1	2.71999e-10	0.0471089	0.142	0.173	5.04423e-06	Wild_Type_non_treated	Cdkal1
Atg12	2.74299e-10	0.0550471	0.334	0.425	5.08687e-06	Wild_Type_non_treated	Atg12
Lnpep	2.7578e-10	0.0578888	0.3	0.398	5.11435e-06	Wild_Type_non_treated	Lnpep
Megf10	2.76766e-10	0.138148	0.384	0.416	5.13262e-06	Wild_Type_non_treated	Megf10
Nsmce3	2.79535e-10	0.0549781	0.262	0.315	5.18398e-06	Wild_Type_non_treated	Nsmce3
Snx24	2.79677e-10	0.0822339	0.18	0.206	5.18662e-06	Wild_Type_non_treated	Snx24
Rab24	2.81665e-10	0.0536728	0.422	0.538	5.22347e-06	Wild_Type_non_treated	Rab24
Pdia4	2.81985e-10	0.0606014	0.294	0.358	5.22941e-06	Wild_Type_non_treated	Pdia4
Pid1	2.83241e-10	0.165349	0.45	0.489	5.25271e-06	Wild_Type_non_treated	Pid1
Lrrc49	2.84341e-10	0.114152	0.208	0.189	5.27311e-06	Wild_Type_non_treated	Lrrc49
Sdc2	2.89145e-10	0.0312728	0.428	0.585	5.36219e-06	Wild_Type_non_treated	Sdc2
Clip4	2.89747e-10	0.0707339	0.34	0.423	5.37336e-06	Wild_Type_non_treated	Clip4
Gria2	2.93871e-10	0.137536	0.094	0.046	5.44984e-06	Wild_Type_non_treated	Gria2
Ap3s1	2.93908e-10	0.021667	0.274	0.381	5.45053e-06	Wild_Type_non_treated	Ap3s1
Rprd1a	3.13451e-10	0.041472	0.268	0.354	5.81295e-06	Wild_Type_non_treated	Rprd1a
Dock4	3.14744e-10	0.0681724	0.204	0.254	5.83692e-06	Wild_Type_non_treated	Dock4
Dennd5a	3.15797e-10	0.0262293	0.32	0.421	5.85646e-06	Wild_Type_non_treated	Dennd5a
Bmpr2	3.22464e-10	0.0990329	0.508	0.595	5.98009e-06	Wild_Type_non_treated	Bmpr2
Nap1l5	3.3038e-10	0.101945	0.094	0.07	6.12691e-06	Wild_Type_non_treated	Nap1l5
Mrpl32	3.329e-10	0.0139452	0.264	0.377	6.17363e-06	Wild_Type_non_treated	Mrpl32
Chfr	3.33689e-10	0.100431	0.234	0.243	6.18826e-06	Wild_Type_non_treated	Chfr
Gpbp1l1	3.3379e-10	0.0517508	0.194	0.242	6.19014e-06	Wild_Type_non_treated	Gpbp1l1
Kdm7a	3.38503e-10	0.0661587	0.178	0.21	6.27753e-06	Wild_Type_non_treated	Kdm7a
Sdccag8	3.3926e-10	0.0140046	0.068	0.121	6.29158e-06	Wild_Type_non_treated	Sdccag8
Stx5a	3.42413e-10	0.105406	0.26	0.286	6.35004e-06	Wild_Type_non_treated	Stx5a
Hbp1	3.42418e-10	0.0864041	0.26	0.308	6.35014e-06	Wild_Type_non_treated	Hbp1
Get4	3.42829e-10	0.0425957	0.144	0.185	6.35776e-06	Wild_Type_non_treated	Get4
Rbm28	3.43946e-10	0.110221	0.292	0.325	6.37849e-06	Wild_Type_non_treated	Rbm28
Ing4	3.46929e-10	0.0743932	0.34	0.402	6.43379e-06	Wild_Type_non_treated	Ing4
Tacc2	3.47719e-10	0.0617652	0.138	0.165	6.44845e-06	Wild_Type_non_treated	Tacc2
Ppm1d	3.48396e-10	0.0742773	0.208	0.25	6.46101e-06	Wild_Type_non_treated	Ppm1d
Gm49359	3.51133e-10	0.0590233	0.12	0.133	6.51176e-06	Wild_Type_non_treated	Gm49359
Fam98a	3.51351e-10	0.0893834	0.24	0.267	6.51581e-06	Wild_Type_non_treated	Fam98a
Arhgef9	3.52578e-10	0.0526592	0.152	0.173	6.53856e-06	Wild_Type_non_treated	Arhgef9
Gpatch8	3.56078e-10	0.126311	0.416	0.487	6.60347e-06	Wild_Type_non_treated	Gpatch8
Gm4258	3.56666e-10	0.256362	0.376	0.336	6.61437e-06	Wild_Type_non_treated	Gm4258
Fibp	3.6026e-10	0.0746321	0.408	0.502	6.68102e-06	Wild_Type_non_treated	Fibp
Calr	3.67222e-10	0.142879	0.756	0.829	6.81012e-06	Wild_Type_non_treated	Calr
Taok2	3.7516e-10	0.0431199	0.158	0.219	6.95734e-06	Wild_Type_non_treated	Taok2
Bud31	3.78945e-10	0.000582786	0.266	0.41	7.02753e-06	Wild_Type_non_treated	Bud31
Zfp422	3.79448e-10	0.0328069	0.23	0.313	7.03686e-06	Wild_Type_non_treated	Zfp422
Ccnk	3.81487e-10	0.0552712	0.148	0.186	7.07468e-06	Wild_Type_non_treated	Ccnk
Map3k5	3.82885e-10	0.00666249	0.266	0.385	7.10061e-06	Wild_Type_non_treated	Map3k5
Bet1l	3.87455e-10	0.0236163	0.262	0.367	7.18535e-06	Wild_Type_non_treated	Bet1l
Scoc	3.88004e-10	0.0732219	0.504	0.623	7.19554e-06	Wild_Type_non_treated	Scoc
Phactr2	3.90806e-10	0.0571936	0.236	0.312	7.2475e-06	Wild_Type_non_treated	Phactr2
Tmem63b	3.94008e-10	0.102178	0.264	0.289	7.30688e-06	Wild_Type_non_treated	Tmem63b
Dmwd	3.9418e-10	0.0285378	0.144	0.208	7.31007e-06	Wild_Type_non_treated	Dmwd
Cldn12	3.98214e-10	0.0291993	0.2	0.283	7.38488e-06	Wild_Type_non_treated	Cldn12
Setx	4.00613e-10	0.040727	0.126	0.179	7.42937e-06	Wild_Type_non_treated	Setx
Rangap1	4.08986e-10	0.0430427	0.16	0.211	7.58464e-06	Wild_Type_non_treated	Rangap1
Pfkp	4.11432e-10	0.0942477	0.564	0.686	7.63001e-06	Wild_Type_non_treated	Pfkp
4933431E20Rik	4.11874e-10	0.104015	0.248	0.266	7.63821e-06	Wild_Type_non_treated	4933431E20Rik
Fbxl5	4.19231e-10	0.0569081	0.31	0.385	7.77464e-06	Wild_Type_non_treated	Fbxl5
Tpp1	4.20337e-10	0.111798	0.422	0.456	7.79514e-06	Wild_Type_non_treated	Tpp1
Mttp	4.20763e-10	0.0936009	0.204	0.224	7.80305e-06	Wild_Type_non_treated	Mttp
Setd7	4.21142e-10	0.131943	0.394	0.447	7.81008e-06	Wild_Type_non_treated	Setd7
Kdm4c	4.21651e-10	0.0355512	0.122	0.165	7.81953e-06	Wild_Type_non_treated	Kdm4c
Zfp931	4.23169e-10	0.0664617	0.208	0.234	7.84768e-06	Wild_Type_non_treated	Zfp931
Ermp1	4.27058e-10	0.0623214	0.138	0.159	7.91978e-06	Wild_Type_non_treated	Ermp1
Paxbp1	4.27391e-10	0.0441308	0.18	0.248	7.92596e-06	Wild_Type_non_treated	Paxbp1
Stam2	4.30673e-10	0.0613446	0.168	0.205	7.98684e-06	Wild_Type_non_treated	Stam2
Tle4	4.36159e-10	0.0943814	0.38	0.422	8.08857e-06	Wild_Type_non_treated	Tle4
Scmh1	4.38255e-10	0.086178	0.262	0.304	8.12745e-06	Wild_Type_non_treated	Scmh1
Tcaf1	4.47129e-10	0.0754215	0.426	0.525	8.292e-06	Wild_Type_non_treated	Tcaf1
Tk2	4.47291e-10	0.0937688	0.168	0.143	8.29501e-06	Wild_Type_non_treated	Tk2
Ago3	4.48184e-10	0.130425	0.246	0.245	8.31157e-06	Wild_Type_non_treated	Ago3
Mxd4	4.48523e-10	0.11309	0.524	0.612	8.31786e-06	Wild_Type_non_treated	Mxd4
Ap5m1	4.52316e-10	0.0952437	0.124	0.129	8.3882e-06	Wild_Type_non_treated	Ap5m1
Cmip	4.56817e-10	0.0429966	0.222	0.296	8.47167e-06	Wild_Type_non_treated	Cmip
Cramp1l	4.58969e-10	0.0262298	0.094	0.138	8.51158e-06	Wild_Type_non_treated	Cramp1l
Tmem183a	4.66243e-10	0.0401171	0.19	0.247	8.64647e-06	Wild_Type_non_treated	Tmem183a
Larp4b	4.66371e-10	0.0444661	0.474	0.616	8.64884e-06	Wild_Type_non_treated	Larp4b
Immt	4.68749e-10	0.0209975	0.332	0.46	8.69295e-06	Wild_Type_non_treated	Immt
Exoc7	4.72661e-10	0.0447278	0.184	0.243	8.7655e-06	Wild_Type_non_treated	Exoc7
Snrpa1	4.74223e-10	0.0667494	0.282	0.333	8.79446e-06	Wild_Type_non_treated	Snrpa1
Aak1	4.74743e-10	0.034414	0.258	0.349	8.80411e-06	Wild_Type_non_treated	Aak1
Sltm	4.7511e-10	0.0599008	0.41	0.53	8.81092e-06	Wild_Type_non_treated	Sltm
Tmtc2	4.78631e-10	0.158191	0.522	0.581	8.87621e-06	Wild_Type_non_treated	Tmtc2
Lars	4.82036e-10	0.0583862	0.246	0.321	8.93935e-06	Wild_Type_non_treated	Lars
Wdfy3	4.84088e-10	0.0794249	0.296	0.35	8.97741e-06	Wild_Type_non_treated	Wdfy3
Ssbp3	4.85375e-10	0.050056	0.532	0.691	9.00128e-06	Wild_Type_non_treated	Ssbp3
Vamp2	4.88529e-10	0.0604118	0.478	0.612	9.05978e-06	Wild_Type_non_treated	Vamp2
Lipg	4.91383e-10	0.141986	0.23	0.263	9.11269e-06	Wild_Type_non_treated	Lipg
Mab21l2	4.95905e-10	0.0816705	0.362	0.437	9.19656e-06	Wild_Type_non_treated	Mab21l2
Nrd1	5.05205e-10	0.0272552	0.292	0.392	9.36902e-06	Wild_Type_non_treated	Nrd1
Trappc11	5.11698e-10	0.0112705	0.104	0.165	9.48943e-06	Wild_Type_non_treated	Trappc11
Mtpap	5.15659e-10	0.0367911	0.112	0.152	9.56289e-06	Wild_Type_non_treated	Mtpap
1110051M20Rik	5.17574e-10	0.0590358	0.182	0.221	9.59842e-06	Wild_Type_non_treated	1110051M20Rik
Laptm4b	5.21382e-10	0.0155498	0.406	0.545	9.66903e-06	Wild_Type_non_treated	Laptm4b
Dtna	5.22956e-10	0.148116	0.574	0.623	9.69822e-06	Wild_Type_non_treated	Dtna
Ice1	5.24277e-10	0.0178108	0.198	0.282	9.72272e-06	Wild_Type_non_treated	Ice1
Dmac2	5.24857e-10	0.0417209	0.078	0.106	9.73347e-06	Wild_Type_non_treated	Dmac2
Raf1	5.25442e-10	0.0473243	0.226	0.305	9.74432e-06	Wild_Type_non_treated	Raf1
Jmy	5.32208e-10	0.0456562	0.216	0.271	9.8698e-06	Wild_Type_non_treated	Jmy
Elmod1	5.3272e-10	0.227427	0.722	0.71	9.87929e-06	Wild_Type_non_treated	Elmod1
Nars	5.35835e-10	0.019014	0.482	0.638	9.93706e-06	Wild_Type_non_treated	Nars
Klf15	5.36315e-10	0.00675063	0.198	0.292	9.94597e-06	Wild_Type_non_treated	Klf15
Abca6	5.38781e-10	0.218026	0.294	0.212	9.9917e-06	Wild_Type_non_treated	Abca6
Terf2ip	5.39524e-10	0.0645314	0.24	0.289	1.00055e-05	Wild_Type_non_treated	Terf2ip
Ypel2	5.43219e-10	0.0380134	0.09	0.126	1.0074e-05	Wild_Type_non_treated	Ypel2
Bub3	5.50288e-10	0.0120811	0.294	0.41	1.02051e-05	Wild_Type_non_treated	Bub3
Rnf2	5.50417e-10	0.0205257	0.176	0.25	1.02075e-05	Wild_Type_non_treated	Rnf2
Ppp2r1a	5.50696e-10	0.083478	0.452	0.548	1.02127e-05	Wild_Type_non_treated	Ppp2r1a
Ostc	5.51159e-10	0.119072	0.622	0.709	1.02212e-05	Wild_Type_non_treated	Ostc
Qk	5.51447e-10	0.146532	0.834	0.893	1.02266e-05	Wild_Type_non_treated	Qk
Rtn1	5.5174e-10	0.119564	0.538	0.596	1.0232e-05	Wild_Type_non_treated	Rtn1
Arhgap31	5.51877e-10	0.0924972	0.202	0.246	1.02346e-05	Wild_Type_non_treated	Arhgap31
Sptlc1	5.52092e-10	0.0420609	0.158	0.204	1.02385e-05	Wild_Type_non_treated	Sptlc1
Atad1	5.55802e-10	0.0461741	0.36	0.476	1.03073e-05	Wild_Type_non_treated	Atad1
Rfc3	5.56802e-10	0.0850099	0.142	0.157	1.03259e-05	Wild_Type_non_treated	Rfc3
Mmd2	5.62032e-10	0.104997	0.594	0.701	1.04229e-05	Wild_Type_non_treated	Mmd2
Wipi1	5.68976e-10	0.154451	0.79	0.87	1.05517e-05	Wild_Type_non_treated	Wipi1
Ndufa10	5.70727e-10	0.0350583	0.394	0.524	1.05841e-05	Wild_Type_non_treated	Ndufa10
Ankhd1	5.71526e-10	0.0470557	0.242	0.318	1.05989e-05	Wild_Type_non_treated	Ankhd1
Plxdc1	5.74284e-10	0.0243445	0.036	0.065	1.06501e-05	Wild_Type_non_treated	Plxdc1
Snrnp48	5.76792e-10	0.0960655	0.41	0.51	1.06966e-05	Wild_Type_non_treated	Snrnp48
Ino80b	5.93159e-10	0.0948391	0.27	0.315	1.10001e-05	Wild_Type_non_treated	Ino80b
Extl3	5.97438e-10	0.0220685	0.134	0.206	1.10795e-05	Wild_Type_non_treated	Extl3
2310009B15Rik	6.04708e-10	0.00241171	0.274	0.408	1.12143e-05	Wild_Type_non_treated	2310009B15Rik
Uba5	6.05707e-10	0.064932	0.274	0.326	1.12328e-05	Wild_Type_non_treated	Uba5
Pde7a	6.06259e-10	0.0510048	0.114	0.149	1.12431e-05	Wild_Type_non_treated	Pde7a
Sec24a	6.07521e-10	0.0889869	0.148	0.146	1.12665e-05	Wild_Type_non_treated	Sec24a
Dclk2	6.10215e-10	0.0587501	0.138	0.186	1.13164e-05	Wild_Type_non_treated	Dclk2
Mia3	6.11727e-10	0.0676284	0.344	0.434	1.13445e-05	Wild_Type_non_treated	Mia3
Bag5	6.12021e-10	0.00310981	0.302	0.432	1.13499e-05	Wild_Type_non_treated	Bag5
Usp15	6.18199e-10	0.0263516	0.188	0.27	1.14645e-05	Wild_Type_non_treated	Usp15
Rbmxl1	6.22533e-10	0.0314588	0.21	0.286	1.15449e-05	Wild_Type_non_treated	Rbmxl1
Foxo3	6.2393e-10	0.0384117	0.304	0.401	1.15708e-05	Wild_Type_non_treated	Foxo3
Bap1	6.2479e-10	0.000149442	0.12	0.19	1.15867e-05	Wild_Type_non_treated	Bap1
Slk	6.28057e-10	0.0596851	0.242	0.304	1.16473e-05	Wild_Type_non_treated	Slk
Aatk	6.29408e-10	0.0886282	0.142	0.139	1.16724e-05	Wild_Type_non_treated	Aatk
Twf1	6.34592e-10	0.0429842	0.372	0.485	1.17685e-05	Wild_Type_non_treated	Twf1
Zfp617	6.41283e-10	0.0716766	0.158	0.192	1.18926e-05	Wild_Type_non_treated	Zfp617
Tnpo2	6.43337e-10	0.0595706	0.084	0.097	1.19307e-05	Wild_Type_non_treated	Tnpo2
Lsm3	6.4446e-10	0.0544173	0.278	0.373	1.19515e-05	Wild_Type_non_treated	Lsm3
Sike1	6.47757e-10	0.0245699	0.262	0.351	1.20127e-05	Wild_Type_non_treated	Sike1
Pigx	6.51421e-10	0.0409281	0.336	0.45	1.20806e-05	Wild_Type_non_treated	Pigx
Fem1c	6.52826e-10	0.065937	0.158	0.177	1.21067e-05	Wild_Type_non_treated	Fem1c
Cdc23	6.59549e-10	0.0433969	0.186	0.255	1.22313e-05	Wild_Type_non_treated	Cdc23
C330007P06Rik	6.60156e-10	0.0234739	0.174	0.237	1.22426e-05	Wild_Type_non_treated	C330007P06Rik
Mfsd10	6.62083e-10	0.0177698	0.138	0.204	1.22783e-05	Wild_Type_non_treated	Mfsd10
Prkd1	6.64553e-10	0.0730044	0.244	0.304	1.23241e-05	Wild_Type_non_treated	Prkd1
Col18a1	6.64585e-10	0.113175	0.41	0.461	1.23247e-05	Wild_Type_non_treated	Col18a1
Mff	6.66044e-10	0.0654309	0.478	0.587	1.23518e-05	Wild_Type_non_treated	Mff
Ranbp6	6.66343e-10	0.00571651	0.064	0.106	1.23573e-05	Wild_Type_non_treated	Ranbp6
Cnot4	6.68402e-10	0.0625109	0.38	0.493	1.23955e-05	Wild_Type_non_treated	Cnot4
P4hb	6.69025e-10	0.0787951	0.346	0.421	1.24071e-05	Wild_Type_non_treated	P4hb
Nagk	6.69369e-10	0.0458335	0.236	0.297	1.24134e-05	Wild_Type_non_treated	Nagk
Mcc	6.71869e-10	0.0507993	0.23	0.292	1.24598e-05	Wild_Type_non_treated	Mcc
Bclaf1	6.76778e-10	0.0736564	0.562	0.682	1.25508e-05	Wild_Type_non_treated	Bclaf1
Vta1	6.81272e-10	0.0319599	0.304	0.398	1.26342e-05	Wild_Type_non_treated	Vta1
Scamp2	6.83813e-10	0.0424957	0.26	0.349	1.26813e-05	Wild_Type_non_treated	Scamp2
Fam173a	6.86934e-10	0.115438	0.42	0.49	1.27392e-05	Wild_Type_non_treated	Fam173a
Tmod2	6.87388e-10	0.0668112	0.44	0.546	1.27476e-05	Wild_Type_non_treated	Tmod2
Csnk1d	6.88816e-10	0.0797847	0.256	0.308	1.27741e-05	Wild_Type_non_treated	Csnk1d
Rabgap1	6.94041e-10	0.0977502	0.334	0.384	1.2871e-05	Wild_Type_non_treated	Rabgap1
Pias1	6.94519e-10	0.0436375	0.276	0.361	1.28799e-05	Wild_Type_non_treated	Pias1
Rab4a	7.05841e-10	0.0471417	0.202	0.26	1.30898e-05	Wild_Type_non_treated	Rab4a
Cd82	7.08489e-10	0.0324885	0.208	0.289	1.31389e-05	Wild_Type_non_treated	Cd82
Ptpn2	7.12003e-10	0.0281425	0.178	0.243	1.32041e-05	Wild_Type_non_treated	Ptpn2
St6galnac3	7.16663e-10	0.0907902	0.096	0.082	1.32905e-05	Wild_Type_non_treated	St6galnac3
Ccdc97	7.1991e-10	0.0119444	0.104	0.157	1.33507e-05	Wild_Type_non_treated	Ccdc97
Khnyn	7.28461e-10	0.0534686	0.108	0.129	1.35093e-05	Wild_Type_non_treated	Khnyn
Asah1	7.29132e-10	0.0864067	0.274	0.32	1.35218e-05	Wild_Type_non_treated	Asah1
Lpp	7.31829e-10	0.13009	0.346	0.389	1.35718e-05	Wild_Type_non_treated	Lpp
Alg10b	7.338e-10	0.103167	0.198	0.191	1.36083e-05	Wild_Type_non_treated	Alg10b
Cds2	7.3389e-10	0.0443006	0.196	0.252	1.361e-05	Wild_Type_non_treated	Cds2
Sgpl1	7.38355e-10	0.0196188	0.132	0.201	1.36928e-05	Wild_Type_non_treated	Sgpl1
Atrx	7.39151e-10	0.0560028	0.592	0.73	1.37076e-05	Wild_Type_non_treated	Atrx
Tbc1d7	7.39666e-10	0.0587889	0.134	0.151	1.37171e-05	Wild_Type_non_treated	Tbc1d7
Zmpste24	7.39855e-10	0.0583113	0.328	0.411	1.37206e-05	Wild_Type_non_treated	Zmpste24
AU041133	7.41623e-10	0.0638812	0.166	0.185	1.37534e-05	Wild_Type_non_treated	AU041133
Hdac7	7.53592e-10	0.0934635	0.33	0.389	1.39754e-05	Wild_Type_non_treated	Hdac7
Ccl25	7.58616e-10	0.0715676	0.156	0.172	1.40685e-05	Wild_Type_non_treated	Ccl25
Braf	7.70237e-10	0.0182782	0.244	0.353	1.42841e-05	Wild_Type_non_treated	Braf
Sema3b	7.70687e-10	0.0746533	0.172	0.187	1.42924e-05	Wild_Type_non_treated	Sema3b
Pik3r3	7.73778e-10	0.114298	0.178	0.156	1.43497e-05	Wild_Type_non_treated	Pik3r3
Arhgap35	7.76467e-10	0.0111382	0.194	0.291	1.43996e-05	Wild_Type_non_treated	Arhgap35
Dido1	7.7784e-10	0.0562048	0.256	0.328	1.4425e-05	Wild_Type_non_treated	Dido1
Hdgfl3	7.84545e-10	0.0559871	0.376	0.469	1.45494e-05	Wild_Type_non_treated	Hdgfl3
Eif2s1	7.90375e-10	0.0551916	0.222	0.28	1.46575e-05	Wild_Type_non_treated	Eif2s1
Emc1	7.94492e-10	0.0735898	0.19	0.213	1.47338e-05	Wild_Type_non_treated	Emc1
Plekhb2	7.95426e-10	0.0400951	0.296	0.395	1.47512e-05	Wild_Type_non_treated	Plekhb2
Vps37a	8.08054e-10	0.0337625	0.252	0.352	1.49854e-05	Wild_Type_non_treated	Vps37a
Atp6v1c1	8.08309e-10	0.0451314	0.248	0.312	1.49901e-05	Wild_Type_non_treated	Atp6v1c1
Amer2	8.15397e-10	0.124926	0.26	0.249	1.51215e-05	Wild_Type_non_treated	Amer2
2610001J05Rik	8.16046e-10	0.0508214	0.434	0.565	1.51336e-05	Wild_Type_non_treated	2610001J05Rik
Epm2aip1	8.22047e-10	0.0656279	0.306	0.378	1.52449e-05	Wild_Type_non_treated	Epm2aip1
Zwint	8.27994e-10	0.0469872	0.356	0.455	1.53551e-05	Wild_Type_non_treated	Zwint
Snapin	8.33529e-10	0.0640933	0.288	0.362	1.54578e-05	Wild_Type_non_treated	Snapin
Znrf3	8.4184e-10	0.104952	0.172	0.152	1.56119e-05	Wild_Type_non_treated	Znrf3
Tnik	8.60083e-10	0.0996289	0.282	0.32	1.59502e-05	Wild_Type_non_treated	Tnik
Zscan26	8.61352e-10	0.045281	0.2	0.253	1.59738e-05	Wild_Type_non_treated	Zscan26
Lpin1	8.61891e-10	0.0390555	0.082	0.105	1.59838e-05	Wild_Type_non_treated	Lpin1
Dusp22	8.62002e-10	0.117603	0.266	0.264	1.59858e-05	Wild_Type_non_treated	Dusp22
Pdlim5	8.62816e-10	0.0848949	0.518	0.616	1.60009e-05	Wild_Type_non_treated	Pdlim5
Amotl1	8.63718e-10	0.0342456	0.184	0.241	1.60176e-05	Wild_Type_non_treated	Amotl1
Itgb5	8.64156e-10	0.0548851	0.376	0.483	1.60258e-05	Wild_Type_non_treated	Itgb5
Gsk3a	8.66764e-10	0.0924927	0.218	0.221	1.60741e-05	Wild_Type_non_treated	Gsk3a
Bscl2	8.74839e-10	0.0596138	0.26	0.322	1.62239e-05	Wild_Type_non_treated	Bscl2
Aarsd1	8.75623e-10	0.0406672	0.32	0.4	1.62384e-05	Wild_Type_non_treated	Aarsd1
Cpne3	8.77636e-10	0.051075	0.462	0.59	1.62758e-05	Wild_Type_non_treated	Cpne3
Dnajc15	8.7766e-10	0.0774505	0.356	0.413	1.62762e-05	Wild_Type_non_treated	Dnajc15
Mbnl1	8.94014e-10	0.0382871	0.212	0.321	1.65795e-05	Wild_Type_non_treated	Mbnl1
Zhx3	8.99317e-10	0.0415689	0.22	0.292	1.66778e-05	Wild_Type_non_treated	Zhx3
Ndel1	8.99975e-10	0.0752096	0.236	0.284	1.669e-05	Wild_Type_non_treated	Ndel1
Hax1	9.06072e-10	0.016595	0.172	0.253	1.68031e-05	Wild_Type_non_treated	Hax1
Sart1	9.06114e-10	0.0312653	0.204	0.281	1.68039e-05	Wild_Type_non_treated	Sart1
Mecp2	9.07519e-10	0.0931326	0.358	0.399	1.68299e-05	Wild_Type_non_treated	Mecp2
Ro60	9.29607e-10	0.0596494	0.486	0.61	1.72396e-05	Wild_Type_non_treated	Ro60
Celsr2	9.31203e-10	0.121062	0.518	0.584	1.72692e-05	Wild_Type_non_treated	Celsr2
Anapc2	9.31394e-10	0.0148267	0.2	0.301	1.72727e-05	Wild_Type_non_treated	Anapc2
Ccpg1	9.31912e-10	0.0657431	0.34	0.42	1.72823e-05	Wild_Type_non_treated	Ccpg1
Lrp6	9.32499e-10	0.076355	0.38	0.47	1.72932e-05	Wild_Type_non_treated	Lrp6
Ift52	9.34939e-10	0.0125189	0.134	0.201	1.73384e-05	Wild_Type_non_treated	Ift52
Yipf2	9.35936e-10	0.0251797	0.102	0.146	1.73569e-05	Wild_Type_non_treated	Yipf2
Ccdc90b	9.41633e-10	0.0571047	0.344	0.44	1.74626e-05	Wild_Type_non_treated	Ccdc90b
Myef2	9.47436e-10	0.0924468	0.282	0.295	1.75702e-05	Wild_Type_non_treated	Myef2
Appl2	9.50844e-10	0.0958173	0.276	0.303	1.76334e-05	Wild_Type_non_treated	Appl2
Cdc73	9.52906e-10	0.0725359	0.34	0.416	1.76716e-05	Wild_Type_non_treated	Cdc73
Ttc4	9.56446e-10	0.106265	0.308	0.346	1.77373e-05	Wild_Type_non_treated	Ttc4
March7	9.84968e-10	0.0679229	0.318	0.387	1.82662e-05	Wild_Type_non_treated	March7
Psmd2	9.87745e-10	0.000156667	0.348	0.493	1.83177e-05	Wild_Type_non_treated	Psmd2
Papola	9.88957e-10	0.0138361	0.384	0.534	1.83402e-05	Wild_Type_non_treated	Papola
Map3k2	9.99138e-10	0.0518826	0.224	0.291	1.8529e-05	Wild_Type_non_treated	Map3k2
Pdlim7	1.00501e-09	0.0872994	0.184	0.177	1.86379e-05	Wild_Type_non_treated	Pdlim7
Socs4	1.01902e-09	0.041567	0.156	0.211	1.88976e-05	Wild_Type_non_treated	Socs4
Dnmt3a	1.02465e-09	0.0651713	0.222	0.271	1.90021e-05	Wild_Type_non_treated	Dnmt3a
Bmpr1b	1.0247e-09	0.0938446	0.294	0.343	1.90032e-05	Wild_Type_non_treated	Bmpr1b
Smim26	1.02689e-09	0.0151897	0.226	0.319	1.90436e-05	Wild_Type_non_treated	Smim26
Sympk	1.02714e-09	0.0116318	0.142	0.212	1.90483e-05	Wild_Type_non_treated	Sympk
Chd6	1.03233e-09	0.102422	0.5	0.595	1.91446e-05	Wild_Type_non_treated	Chd6
Hs2st1	1.03579e-09	0.084503	0.416	0.491	1.92087e-05	Wild_Type_non_treated	Hs2st1
Lemd2	1.03766e-09	0.0505986	0.184	0.224	1.92435e-05	Wild_Type_non_treated	Lemd2
Zfp606	1.04661e-09	0.0176535	0.188	0.28	1.94094e-05	Wild_Type_non_treated	Zfp606
Chd8	1.04857e-09	0.0638954	0.256	0.318	1.94457e-05	Wild_Type_non_treated	Chd8
Ppp6r2	1.0632e-09	0.0854828	0.186	0.211	1.97171e-05	Wild_Type_non_treated	Ppp6r2
Clint1	1.07342e-09	0.0441744	0.234	0.299	1.99066e-05	Wild_Type_non_treated	Clint1
Pwwp3a	1.07946e-09	0.0566734	0.128	0.159	2.00187e-05	Wild_Type_non_treated	Pwwp3a
Cers5	1.09632e-09	0.0109341	0.12	0.18	2.03313e-05	Wild_Type_non_treated	Cers5
Mbtps1	1.09697e-09	0.0517384	0.17	0.224	2.03434e-05	Wild_Type_non_treated	Mbtps1
Trip4	1.10527e-09	0.0617249	0.218	0.263	2.04973e-05	Wild_Type_non_treated	Trip4
Plagl1	1.10836e-09	0.0830523	0.378	0.454	2.05546e-05	Wild_Type_non_treated	Plagl1
Ctsh	1.10956e-09	0.104501	0.686	0.787	2.05769e-05	Wild_Type_non_treated	Ctsh
Numb	1.11091e-09	0.0361425	0.202	0.283	2.06017e-05	Wild_Type_non_treated	Numb
4930509H03Rik	1.11118e-09	0.127448	0.118	0.072	2.06067e-05	Wild_Type_non_treated	4930509H03Rik
Rrp8	1.11471e-09	0.0503631	0.192	0.252	2.06723e-05	Wild_Type_non_treated	Rrp8
Eef1akmt2	1.12137e-09	0.0388844	0.246	0.326	2.07957e-05	Wild_Type_non_treated	Eef1akmt2
Gzf1	1.12153e-09	0.00293948	0.114	0.186	2.07988e-05	Wild_Type_non_treated	Gzf1
Ccdc174	1.13219e-09	0.0552654	0.288	0.353	2.09964e-05	Wild_Type_non_treated	Ccdc174
Mier3	1.13409e-09	0.0140632	0.194	0.291	2.10318e-05	Wild_Type_non_treated	Mier3
Elp2	1.15229e-09	0.0249574	0.142	0.204	2.13692e-05	Wild_Type_non_treated	Elp2
Vps54	1.15682e-09	0.0479768	0.094	0.116	2.14533e-05	Wild_Type_non_treated	Vps54
Efcab14	1.1806e-09	0.0800717	0.414	0.494	2.18943e-05	Wild_Type_non_treated	Efcab14
Pax6	1.19136e-09	0.229485	0.962	0.973	2.20938e-05	Wild_Type_non_treated	Pax6
Ncoa5	1.19158e-09	0.0497794	0.116	0.139	2.20979e-05	Wild_Type_non_treated	Ncoa5
Tram1l1	1.19324e-09	0.0760872	0.122	0.124	2.21287e-05	Wild_Type_non_treated	Tram1l1
Farp1	1.19903e-09	0.056296	0.15	0.194	2.2236e-05	Wild_Type_non_treated	Farp1
Timm8a1	1.20183e-09	0.0540113	0.224	0.288	2.22878e-05	Wild_Type_non_treated	Timm8a1
Fbl	1.20265e-09	0.0231588	0.182	0.249	2.23031e-05	Wild_Type_non_treated	Fbl
Psd3	1.20785e-09	0.0409918	0.096	0.127	2.23996e-05	Wild_Type_non_treated	Psd3
Atp6ap2	1.21223e-09	0.146022	0.574	0.633	2.24809e-05	Wild_Type_non_treated	Atp6ap2
Dpf2	1.22123e-09	0.0391219	0.298	0.387	2.26478e-05	Wild_Type_non_treated	Dpf2
Polr3gl	1.22603e-09	0.0488458	0.166	0.219	2.27366e-05	Wild_Type_non_treated	Polr3gl
Rai14	1.22814e-09	0.0750688	0.152	0.167	2.27758e-05	Wild_Type_non_treated	Rai14
Mtm1	1.22906e-09	0.119952	0.196	0.169	2.27929e-05	Wild_Type_non_treated	Mtm1
1810030O07Rik	1.25715e-09	0.0305145	0.154	0.206	2.33139e-05	Wild_Type_non_treated	1810030O07Rik
Dip2a	1.26408e-09	0.0308197	0.076	0.101	2.34424e-05	Wild_Type_non_treated	Dip2a
Mfap3	1.27031e-09	0.0652775	0.126	0.143	2.35579e-05	Wild_Type_non_treated	Mfap3
Ube2v2	1.28061e-09	0.0973351	0.484	0.556	2.37488e-05	Wild_Type_non_treated	Ube2v2
Pbrm1	1.28701e-09	0.0471236	0.366	0.492	2.38675e-05	Wild_Type_non_treated	Pbrm1
Tbce	1.29355e-09	0.0543271	0.13	0.154	2.39888e-05	Wild_Type_non_treated	Tbce
Dnajb9	1.30217e-09	0.054525	0.432	0.555	2.41488e-05	Wild_Type_non_treated	Dnajb9
Dot1l	1.31174e-09	0.0640794	0.158	0.182	2.43262e-05	Wild_Type_non_treated	Dot1l
Rnf20	1.3141e-09	0.0334401	0.25	0.348	2.43701e-05	Wild_Type_non_treated	Rnf20
Tmem218	1.31957e-09	0.0608475	0.282	0.354	2.44715e-05	Wild_Type_non_treated	Tmem218
Ergic1	1.32673e-09	0.0756101	0.188	0.204	2.46042e-05	Wild_Type_non_treated	Ergic1
Mdk	1.33696e-09	0.114517	0.632	0.734	2.47939e-05	Wild_Type_non_treated	Mdk
Tssc4	1.33783e-09	0.0764341	0.262	0.317	2.481e-05	Wild_Type_non_treated	Tssc4
Fbxo28	1.33881e-09	0.0378655	0.172	0.225	2.48282e-05	Wild_Type_non_treated	Fbxo28
Miga1	1.35434e-09	0.0649199	0.202	0.255	2.51162e-05	Wild_Type_non_treated	Miga1
Bloc1s5	1.37193e-09	0.017025	0.158	0.223	2.54424e-05	Wild_Type_non_treated	Bloc1s5
Pard3	1.37356e-09	0.0454659	0.216	0.311	2.54727e-05	Wild_Type_non_treated	Pard3
Magi2	1.37956e-09	0.100388	0.248	0.282	2.5584e-05	Wild_Type_non_treated	Magi2
Plekhh2	1.39014e-09	0.0751423	0.26	0.338	2.57802e-05	Wild_Type_non_treated	Plekhh2
Ednrb	1.39118e-09	0.0852092	0.096	0.079	2.57995e-05	Wild_Type_non_treated	Ednrb
Arhgef11	1.39608e-09	0.0181795	0.124	0.178	2.58903e-05	Wild_Type_non_treated	Arhgef11
Fbxw8	1.40203e-09	0.0534236	0.14	0.167	2.60007e-05	Wild_Type_non_treated	Fbxw8
Yipf1	1.42607e-09	0.110753	0.484	0.542	2.64465e-05	Wild_Type_non_treated	Yipf1
Tor1b	1.427e-09	0.0815232	0.222	0.261	2.64638e-05	Wild_Type_non_treated	Tor1b
Gm26724	1.42814e-09	0.105901	0.156	0.134	2.64849e-05	Wild_Type_non_treated	Gm26724
Ranbp2	1.45798e-09	0.00499631	0.278	0.397	2.70382e-05	Wild_Type_non_treated	Ranbp2
Clptm1	1.46999e-09	0.0476713	0.246	0.33	2.7261e-05	Wild_Type_non_treated	Clptm1
Ranbp9	1.48319e-09	0.022548	0.172	0.243	2.75057e-05	Wild_Type_non_treated	Ranbp9
Trappc8	1.49178e-09	0.0368094	0.136	0.186	2.76651e-05	Wild_Type_non_treated	Trappc8
Zfyve1	1.50248e-09	0.0491136	0.212	0.291	2.78635e-05	Wild_Type_non_treated	Zfyve1
Yju2	1.52157e-09	0.0528075	0.124	0.143	2.82175e-05	Wild_Type_non_treated	Yju2
Aamp	1.52808e-09	0.0566993	0.602	0.743	2.83382e-05	Wild_Type_non_treated	Aamp
Ints1	1.5287e-09	0.0170069	0.134	0.201	2.83497e-05	Wild_Type_non_treated	Ints1
Armcx2	1.54489e-09	0.0293868	0.138	0.207	2.865e-05	Wild_Type_non_treated	Armcx2
Arl8a	1.5534e-09	0.0310334	0.294	0.395	2.88078e-05	Wild_Type_non_treated	Arl8a
Plekha7	1.55522e-09	0.053822	0.226	0.304	2.88416e-05	Wild_Type_non_treated	Plekha7
Svip	1.55612e-09	0.0903568	0.304	0.366	2.88583e-05	Wild_Type_non_treated	Svip
Ccdc8	1.56009e-09	0.0312657	0.168	0.227	2.89318e-05	Wild_Type_non_treated	Ccdc8
4933434E20Rik	1.56399e-09	0.0573622	0.246	0.302	2.90042e-05	Wild_Type_non_treated	4933434E20Rik
Csk	1.56716e-09	0.0240767	0.09	0.131	2.90629e-05	Wild_Type_non_treated	Csk
Nfia	1.57286e-09	0.127191	0.76	0.843	2.91686e-05	Wild_Type_non_treated	Nfia
Zdhhc6	1.5765e-09	0.0636817	0.174	0.184	2.92361e-05	Wild_Type_non_treated	Zdhhc6
As3mt	1.57932e-09	0.0367014	0.276	0.388	2.92885e-05	Wild_Type_non_treated	As3mt
Fasn	1.58073e-09	0.0851025	0.26	0.295	2.93147e-05	Wild_Type_non_treated	Fasn
Knop1	1.58549e-09	0.0238386	0.276	0.384	2.94029e-05	Wild_Type_non_treated	Knop1
Ubac2	1.58739e-09	0.0326287	0.186	0.242	2.94381e-05	Wild_Type_non_treated	Ubac2
Dcaf1	1.59137e-09	0.0349656	0.154	0.207	2.9512e-05	Wild_Type_non_treated	Dcaf1
Pik3r2	1.59779e-09	0.0256816	0.13	0.18	2.96309e-05	Wild_Type_non_treated	Pik3r2
Mtfr1	1.5989e-09	0.0023776	0.186	0.288	2.96516e-05	Wild_Type_non_treated	Mtfr1
Cd2bp2	1.60157e-09	0.00893145	0.102	0.164	2.9701e-05	Wild_Type_non_treated	Cd2bp2
Uhrf2	1.60176e-09	0.0845644	0.294	0.341	2.97046e-05	Wild_Type_non_treated	Uhrf2
Zup1	1.60688e-09	0.0839074	0.248	0.269	2.97997e-05	Wild_Type_non_treated	Zup1
Acaa1a	1.60929e-09	0.069409	0.4	0.494	2.98442e-05	Wild_Type_non_treated	Acaa1a
Ap1s2	1.62165e-09	0.158378	0.302	0.322	3.00734e-05	Wild_Type_non_treated	Ap1s2
Cdon	1.62181e-09	0.11252	0.582	0.685	3.00765e-05	Wild_Type_non_treated	Cdon
Gramd1b	1.62221e-09	0.0836281	0.42	0.519	3.00838e-05	Wild_Type_non_treated	Gramd1b
Thoc1	1.6255e-09	0.101509	0.268	0.295	3.01449e-05	Wild_Type_non_treated	Thoc1
Cdk14	1.63863e-09	0.0950541	0.22	0.237	3.03883e-05	Wild_Type_non_treated	Cdk14
Chn1	1.64019e-09	0.0501818	0.238	0.335	3.04173e-05	Wild_Type_non_treated	Chn1
Ppip5k2	1.65308e-09	0.0378421	0.048	0.061	3.06564e-05	Wild_Type_non_treated	Ppip5k2
Uimc1	1.65442e-09	0.0732241	0.132	0.162	3.06812e-05	Wild_Type_non_treated	Uimc1
Dhcr7	1.6605e-09	0.107306	0.118	0.11	3.0794e-05	Wild_Type_non_treated	Dhcr7
Wdr47	1.66425e-09	0.0585815	0.246	0.309	3.08635e-05	Wild_Type_non_treated	Wdr47
Xrcc4	1.66614e-09	0.0667045	0.242	0.298	3.08986e-05	Wild_Type_non_treated	Xrcc4
Txndc9	1.68069e-09	0.0666038	0.446	0.557	3.11684e-05	Wild_Type_non_treated	Txndc9
Eid1	1.71053e-09	0.113864	0.712	0.785	3.17218e-05	Wild_Type_non_treated	Eid1
Tcf7l2	1.7208e-09	0.127703	0.588	0.659	3.19122e-05	Wild_Type_non_treated	Tcf7l2
Dmd	1.72144e-09	0.0958855	0.368	0.44	3.19242e-05	Wild_Type_non_treated	Dmd
A630072M18Rik	1.74592e-09	0.0912413	0.12	0.124	3.23781e-05	Wild_Type_non_treated	A630072M18Rik
Ddx18	1.74934e-09	0.0381641	0.25	0.34	3.24414e-05	Wild_Type_non_treated	Ddx18
Sccpdh	1.75051e-09	0.112051	0.24	0.257	3.24633e-05	Wild_Type_non_treated	Sccpdh
Pag1	1.75814e-09	0.0609999	0.214	0.251	3.26047e-05	Wild_Type_non_treated	Pag1
5430405H02Rik	1.76557e-09	0.0475149	0.14	0.19	3.27424e-05	Wild_Type_non_treated	5430405H02Rik
Scaf1	1.78383e-09	0.041168	0.232	0.296	3.30811e-05	Wild_Type_non_treated	Scaf1
Dennd5b	1.78873e-09	0.106875	0.194	0.196	3.3172e-05	Wild_Type_non_treated	Dennd5b
Fam168a	1.79498e-09	0.0806393	0.66	0.774	3.32878e-05	Wild_Type_non_treated	Fam168a
Ssbp2	1.82124e-09	0.130379	0.724	0.837	3.37749e-05	Wild_Type_non_treated	Ssbp2
Ap1m1	1.82641e-09	0.0446275	0.106	0.124	3.38708e-05	Wild_Type_non_treated	Ap1m1
Crls1	1.83101e-09	0.0351988	0.128	0.172	3.39561e-05	Wild_Type_non_treated	Crls1
Eif2d	1.83349e-09	0.0261587	0.088	0.124	3.40021e-05	Wild_Type_non_treated	Eif2d
Itm2b	1.83876e-09	0.186518	0.996	0.999	3.40999e-05	Wild_Type_non_treated	Itm2b
Vipas39	1.85622e-09	0.0433403	0.1	0.136	3.44236e-05	Wild_Type_non_treated	Vipas39
Ttc9c	1.86083e-09	0.0662332	0.184	0.212	3.45091e-05	Wild_Type_non_treated	Ttc9c
Terf1	1.8658e-09	0.0823157	0.226	0.257	3.46013e-05	Wild_Type_non_treated	Terf1
Sned1	1.86596e-09	0.131988	0.2	0.187	3.46042e-05	Wild_Type_non_treated	Sned1
Usp21	1.87234e-09	0.0309212	0.076	0.105	3.47225e-05	Wild_Type_non_treated	Usp21
Puf60	1.87577e-09	0.0181481	0.452	0.593	3.47862e-05	Wild_Type_non_treated	Puf60
Rsbn1	1.87614e-09	0.0745598	0.396	0.501	3.47931e-05	Wild_Type_non_treated	Rsbn1
Ccdc136	1.9111e-09	0.0359149	0.25	0.341	3.54413e-05	Wild_Type_non_treated	Ccdc136
Baz2b	1.91323e-09	0.102107	0.626	0.737	3.54809e-05	Wild_Type_non_treated	Baz2b
Usp47	1.91817e-09	0.0474625	0.296	0.374	3.55725e-05	Wild_Type_non_treated	Usp47
Arsb	1.9498e-09	0.0762987	0.156	0.183	3.6159e-05	Wild_Type_non_treated	Arsb
C630043F03Rik	1.95694e-09	0.0807866	0.222	0.259	3.62915e-05	Wild_Type_non_treated	C630043F03Rik
Ddx1	1.96455e-09	0.0723011	0.368	0.458	3.64326e-05	Wild_Type_non_treated	Ddx1
Cd2ap	1.99738e-09	0.0738311	0.348	0.452	3.70414e-05	Wild_Type_non_treated	Cd2ap
Ltbp1	2.01782e-09	0.08713	0.144	0.136	3.74205e-05	Wild_Type_non_treated	Ltbp1
Arih1	2.01952e-09	0.0736217	0.256	0.307	3.74519e-05	Wild_Type_non_treated	Arih1
Slc4a2	2.02458e-09	0.044624	0.154	0.191	3.75459e-05	Wild_Type_non_treated	Slc4a2
Eml5	2.02714e-09	0.0742897	0.18	0.208	3.75934e-05	Wild_Type_non_treated	Eml5
Cnih1	2.03215e-09	0.0130433	0.282	0.395	3.76863e-05	Wild_Type_non_treated	Cnih1
Sorcs1	2.03679e-09	0.0960224	0.532	0.644	3.77723e-05	Wild_Type_non_treated	Sorcs1
Mrps10	2.04496e-09	0.00107803	0.16	0.247	3.79238e-05	Wild_Type_non_treated	Mrps10
Zfp277	2.05514e-09	0.0536206	0.22	0.273	3.81126e-05	Wild_Type_non_treated	Zfp277
Phrf1	2.09136e-09	0.000163297	0.144	0.24	3.87842e-05	Wild_Type_non_treated	Phrf1
Nlk	2.10547e-09	0.0691448	0.222	0.252	3.90459e-05	Wild_Type_non_treated	Nlk
Sypl	2.11337e-09	0.0984145	0.376	0.437	3.91924e-05	Wild_Type_non_treated	Sypl
Tcea1	2.12395e-09	0.0595607	0.458	0.582	3.93886e-05	Wild_Type_non_treated	Tcea1
Ube2i	2.13036e-09	0.0158957	0.344	0.468	3.95075e-05	Wild_Type_non_treated	Ube2i
Pgghg	2.13259e-09	0.0556038	0.142	0.155	3.95489e-05	Wild_Type_non_treated	Pgghg
Ttc3	2.16091e-09	0.0695782	0.666	0.763	4.00741e-05	Wild_Type_non_treated	Ttc3
Rab5b	2.16998e-09	0.0842526	0.33	0.371	4.02422e-05	Wild_Type_non_treated	Rab5b
Grb10	2.18547e-09	0.0141291	0.27	0.388	4.05295e-05	Wild_Type_non_treated	Grb10
Hspa13	2.19975e-09	0.0896859	0.286	0.318	4.07944e-05	Wild_Type_non_treated	Hspa13
Zfp738	2.20112e-09	0.0610732	0.122	0.133	4.08197e-05	Wild_Type_non_treated	Zfp738
Sertad3	2.20606e-09	0.00742347	0.114	0.172	4.09113e-05	Wild_Type_non_treated	Sertad3
Ttc5	2.21082e-09	0.0220767	0.23	0.319	4.09996e-05	Wild_Type_non_treated	Ttc5
Tmem242	2.21085e-09	0.0529728	0.25	0.326	4.10003e-05	Wild_Type_non_treated	Tmem242
Metap1d	2.21663e-09	0.0727731	0.182	0.21	4.11074e-05	Wild_Type_non_treated	Metap1d
Gabra1	2.21853e-09	0.1109	0.07	0.024	4.11426e-05	Wild_Type_non_treated	Gabra1
0610030E20Rik	2.2502e-09	0.102718	0.184	0.183	4.17299e-05	Wild_Type_non_treated	0610030E20Rik
Helz	2.2614e-09	0.0887514	0.366	0.425	4.19376e-05	Wild_Type_non_treated	Helz
Rcan2	2.27273e-09	0.075712	0.098	0.094	4.21478e-05	Wild_Type_non_treated	Rcan2
Maco1	2.28783e-09	0.0748488	0.334	0.397	4.24278e-05	Wild_Type_non_treated	Maco1
Cars2	2.29737e-09	0.0349325	0.108	0.14	4.26047e-05	Wild_Type_non_treated	Cars2
Akap11	2.30078e-09	0.0448969	0.294	0.369	4.2668e-05	Wild_Type_non_treated	Akap11
Gtf3c2	2.30868e-09	0.0775967	0.212	0.249	4.28145e-05	Wild_Type_non_treated	Gtf3c2
March5	2.31774e-09	0.0379832	0.346	0.462	4.29824e-05	Wild_Type_non_treated	March5
Adgra2	2.33163e-09	0.0739087	0.356	0.453	4.32401e-05	Wild_Type_non_treated	Adgra2
Nap1l4	2.34616e-09	0.00315036	0.39	0.551	4.35096e-05	Wild_Type_non_treated	Nap1l4
Tead1	2.34629e-09	0.0823208	0.45	0.53	4.3512e-05	Wild_Type_non_treated	Tead1
Rnf6	2.3638e-09	0.0780295	0.442	0.538	4.38367e-05	Wild_Type_non_treated	Rnf6
Ccdc115	2.36867e-09	0.0396717	0.212	0.271	4.39271e-05	Wild_Type_non_treated	Ccdc115
Ubap2l	2.38355e-09	0.0756167	0.492	0.599	4.42029e-05	Wild_Type_non_treated	Ubap2l
Mkln1	2.38885e-09	0.134993	0.618	0.697	4.43013e-05	Wild_Type_non_treated	Mkln1
Car5b	2.39002e-09	0.0351033	0.376	0.496	4.43229e-05	Wild_Type_non_treated	Car5b
Rora	2.43551e-09	0.0900723	0.388	0.443	4.51665e-05	Wild_Type_non_treated	Rora
Pum1	2.45375e-09	0.0985909	0.498	0.581	4.55049e-05	Wild_Type_non_treated	Pum1
Pcmtd1	2.45669e-09	0.0554968	0.464	0.57	4.55593e-05	Wild_Type_non_treated	Pcmtd1
N4bp2	2.45987e-09	0.0536871	0.184	0.237	4.56183e-05	Wild_Type_non_treated	N4bp2
Mapk8	2.48557e-09	0.062934	0.136	0.153	4.60949e-05	Wild_Type_non_treated	Mapk8
Tbccd1	2.51212e-09	0.054709	0.108	0.121	4.65873e-05	Wild_Type_non_treated	Tbccd1
Dcun1d1	2.53506e-09	0.0474934	0.166	0.206	4.70126e-05	Wild_Type_non_treated	Dcun1d1
Washc2	2.5405e-09	0.0191491	0.204	0.297	4.71136e-05	Wild_Type_non_treated	Washc2
Ubxn8	2.55223e-09	0.0645985	0.134	0.16	4.73312e-05	Wild_Type_non_treated	Ubxn8
Pcnx	2.56871e-09	0.0358917	0.356	0.477	4.76368e-05	Wild_Type_non_treated	Pcnx
Tspan31	2.57037e-09	0.00190471	0.42	0.579	4.76675e-05	Wild_Type_non_treated	Tspan31
2810004N23Rik	2.57153e-09	0.0188748	0.212	0.305	4.7689e-05	Wild_Type_non_treated	2810004N23Rik
Zfp800	2.57804e-09	0.0504994	0.224	0.294	4.78098e-05	Wild_Type_non_treated	Zfp800
Ppp5c	2.58267e-09	0.00500547	0.144	0.216	4.78956e-05	Wild_Type_non_treated	Ppp5c
Pigt	2.66957e-09	0.0440026	0.3	0.375	4.95071e-05	Wild_Type_non_treated	Pigt
Mettl5	2.68756e-09	0.00133906	0.174	0.261	4.98408e-05	Wild_Type_non_treated	Mettl5
Adk	2.70641e-09	0.0534146	0.528	0.667	5.01904e-05	Wild_Type_non_treated	Adk
Zbtb14	2.71877e-09	0.000139717	0.06	0.113	5.04195e-05	Wild_Type_non_treated	Zbtb14
Zfp462	2.73097e-09	0.0216175	0.218	0.297	5.06458e-05	Wild_Type_non_treated	Zfp462
Cpq	2.75968e-09	0.100739	0.46	0.522	5.11783e-05	Wild_Type_non_treated	Cpq
Phip	2.77614e-09	0.0945746	0.596	0.684	5.14835e-05	Wild_Type_non_treated	Phip
Pxmp4	2.80431e-09	0.0422932	0.186	0.243	5.2006e-05	Wild_Type_non_treated	Pxmp4
Ube4a	2.80586e-09	0.0782303	0.21	0.249	5.20347e-05	Wild_Type_non_treated	Ube4a
Bcl6	2.83224e-09	0.085776	0.224	0.255	5.2524e-05	Wild_Type_non_treated	Bcl6
Cct4	2.85439e-09	0.00600666	0.382	0.526	5.29347e-05	Wild_Type_non_treated	Cct4
Srpr	2.8656e-09	0.0706466	0.432	0.526	5.31426e-05	Wild_Type_non_treated	Srpr
Git2	2.90532e-09	0.014412	0.144	0.219	5.38792e-05	Wild_Type_non_treated	Git2
Pet100	2.91458e-09	0.0137083	0.33	0.459	5.40509e-05	Wild_Type_non_treated	Pet100
Agk	2.91713e-09	0.0690343	0.148	0.157	5.40983e-05	Wild_Type_non_treated	Agk
Ncbp3	2.93296e-09	0.0159344	0.136	0.2	5.43918e-05	Wild_Type_non_treated	Ncbp3
Prkrip1	2.96354e-09	0.0285025	0.126	0.189	5.49589e-05	Wild_Type_non_treated	Prkrip1
Bud23	2.97309e-09	0.028699	0.156	0.213	5.51359e-05	Wild_Type_non_treated	Bud23
Herpud2	2.97746e-09	0.027333	0.216	0.287	5.52171e-05	Wild_Type_non_treated	Herpud2
Tsr2	2.9915e-09	0.0618471	0.204	0.23	5.54773e-05	Wild_Type_non_treated	Tsr2
Dipk2a	3.01709e-09	0.0352865	0.202	0.273	5.59519e-05	Wild_Type_non_treated	Dipk2a
Scamp1	3.04171e-09	0.0750671	0.282	0.329	5.64086e-05	Wild_Type_non_treated	Scamp1
Vangl2	3.0536e-09	0.0467973	0.218	0.279	5.6629e-05	Wild_Type_non_treated	Vangl2
Tmem129	3.06126e-09	0.0485473	0.102	0.11	5.6771e-05	Wild_Type_non_treated	Tmem129
Ocrl	3.06247e-09	0.101221	0.188	0.177	5.67935e-05	Wild_Type_non_treated	Ocrl
Osbpl8	3.06703e-09	0.0392858	0.25	0.333	5.68781e-05	Wild_Type_non_treated	Osbpl8
Dpy19l1	3.09135e-09	0.0631762	0.144	0.165	5.73291e-05	Wild_Type_non_treated	Dpy19l1
Gm9856	3.09755e-09	0.10194	0.144	0.125	5.74441e-05	Wild_Type_non_treated	Gm9856
Eed	3.12028e-09	0.0593885	0.148	0.179	5.78656e-05	Wild_Type_non_treated	Eed
D3Ertd751e	3.13779e-09	0.083184	0.18	0.23	5.81904e-05	Wild_Type_non_treated	D3Ertd751e
Ankrd27	3.14228e-09	0.0276502	0.06	0.079	5.82736e-05	Wild_Type_non_treated	Ankrd27
Pogz	3.15624e-09	0.0740948	0.232	0.265	5.85325e-05	Wild_Type_non_treated	Pogz
Metap1	3.16819e-09	0.0563118	0.112	0.128	5.87542e-05	Wild_Type_non_treated	Metap1
Echs1	3.18978e-09	0.00974465	0.294	0.427	5.91544e-05	Wild_Type_non_treated	Echs1
Phf20	3.1994e-09	0.0553712	0.244	0.306	5.93329e-05	Wild_Type_non_treated	Phf20
Rp9	3.22953e-09	0.0442854	0.358	0.468	5.98916e-05	Wild_Type_non_treated	Rp9
Cnot1	3.23982e-09	0.0425457	0.204	0.269	6.00825e-05	Wild_Type_non_treated	Cnot1
Rlf	3.2568e-09	0.0671847	0.208	0.245	6.03974e-05	Wild_Type_non_treated	Rlf
Syf2	3.26882e-09	0.105195	0.66	0.743	6.06202e-05	Wild_Type_non_treated	Syf2
Acap2	3.27505e-09	0.0183069	0.224	0.325	6.07358e-05	Wild_Type_non_treated	Acap2
Iws1	3.27721e-09	0.00668535	0.166	0.257	6.07759e-05	Wild_Type_non_treated	Iws1
Acly	3.3078e-09	0.0517449	0.212	0.275	6.13432e-05	Wild_Type_non_treated	Acly
Kcna2	3.32715e-09	0.108917	0.18	0.179	6.17019e-05	Wild_Type_non_treated	Kcna2
Birc2	3.3332e-09	0.0499167	0.274	0.359	6.18141e-05	Wild_Type_non_treated	Birc2
Sphk1	3.34613e-09	0.0376161	0.15	0.203	6.2054e-05	Wild_Type_non_treated	Sphk1
Calcrl	3.35211e-09	0.0895056	0.148	0.147	6.21648e-05	Wild_Type_non_treated	Calcrl
Kifap3	3.38719e-09	0.0685693	0.402	0.473	6.28155e-05	Wild_Type_non_treated	Kifap3
Tenm4	3.3962e-09	0.0998469	0.114	0.091	6.29826e-05	Wild_Type_non_treated	Tenm4
Appl1	3.41947e-09	0.0336388	0.278	0.393	6.34141e-05	Wild_Type_non_treated	Appl1
Atp13a3	3.44187e-09	0.0367376	0.262	0.357	6.38294e-05	Wild_Type_non_treated	Atp13a3
3222401L13Rik	3.4531e-09	0.148863	0.186	0.172	6.40377e-05	Wild_Type_non_treated	3222401L13Rik
Kdm2b	3.47971e-09	0.00456464	0.092	0.158	6.45312e-05	Wild_Type_non_treated	Kdm2b
Smo	3.48952e-09	0.101826	0.352	0.419	6.47132e-05	Wild_Type_non_treated	Smo
Firre	3.49518e-09	0.0856273	0.116	0.118	6.4818e-05	Wild_Type_non_treated	Firre
Sumf2	3.59454e-09	0.0145818	0.078	0.12	6.66607e-05	Wild_Type_non_treated	Sumf2
Nkapd1	3.63848e-09	0.0615088	0.166	0.2	6.74756e-05	Wild_Type_non_treated	Nkapd1
Mpv17	3.652e-09	0.0513448	0.328	0.409	6.77264e-05	Wild_Type_non_treated	Mpv17
Parp2	3.67759e-09	0.0377223	0.202	0.263	6.8201e-05	Wild_Type_non_treated	Parp2
Ewsr1	3.68938e-09	0.0598869	0.482	0.58	6.84196e-05	Wild_Type_non_treated	Ewsr1
Pibf1	3.69534e-09	0.0598295	0.192	0.25	6.85301e-05	Wild_Type_non_treated	Pibf1
Cyp2d22	3.69672e-09	0.176448	0.544	0.586	6.85557e-05	Wild_Type_non_treated	Cyp2d22
Osgepl1	3.71172e-09	0.0466947	0.118	0.133	6.88339e-05	Wild_Type_non_treated	Osgepl1
Itpa	3.71667e-09	0.0076722	0.168	0.246	6.89256e-05	Wild_Type_non_treated	Itpa
Ahsa2	3.72167e-09	0.00665367	0.134	0.208	6.90184e-05	Wild_Type_non_treated	Ahsa2
Bsdc1	3.75579e-09	0.0741354	0.21	0.237	6.96511e-05	Wild_Type_non_treated	Bsdc1
Shld1	3.77124e-09	0.0490479	0.162	0.196	6.99376e-05	Wild_Type_non_treated	Shld1
Exosc3	3.77429e-09	0.0321679	0.314	0.42	6.99942e-05	Wild_Type_non_treated	Exosc3
Sppl3	3.77518e-09	0.0317715	0.15	0.216	7.00107e-05	Wild_Type_non_treated	Sppl3
Zfp637	3.78541e-09	0.0161755	0.236	0.334	7.02004e-05	Wild_Type_non_treated	Zfp637
Abhd17b	3.7952e-09	0.110972	0.374	0.418	7.0382e-05	Wild_Type_non_treated	Abhd17b
Tmed5	3.81506e-09	0.0931856	0.376	0.435	7.07503e-05	Wild_Type_non_treated	Tmed5
Zdhhc12	3.86158e-09	0.0777463	0.266	0.319	7.16131e-05	Wild_Type_non_treated	Zdhhc12
Ints8	3.86526e-09	0.0230802	0.138	0.2	7.16813e-05	Wild_Type_non_treated	Ints8
Srp54a	3.90524e-09	0.0536417	0.118	0.16	7.24226e-05	Wild_Type_non_treated	Srp54a
Usf2	3.90686e-09	0.0450275	0.464	0.592	7.24528e-05	Wild_Type_non_treated	Usf2
Rp1l1	3.91816e-09	0.0103083	0.046	0.09	7.26623e-05	Wild_Type_non_treated	Rp1l1
Tbx2	3.93626e-09	0.106244	0.432	0.5	7.2998e-05	Wild_Type_non_treated	Tbx2
Zw10	3.94131e-09	0.0686282	0.12	0.118	7.30916e-05	Wild_Type_non_treated	Zw10
Elovl6	3.96926e-09	0.0955751	0.142	0.126	7.36098e-05	Wild_Type_non_treated	Elovl6
Nrde2	4.01899e-09	0.0641891	0.088	0.087	7.45321e-05	Wild_Type_non_treated	Nrde2
Gulp1	4.02847e-09	0.0536472	0.394	0.516	7.47079e-05	Wild_Type_non_treated	Gulp1
Trappc10	4.03214e-09	0.00553951	0.296	0.423	7.47761e-05	Wild_Type_non_treated	Trappc10
Ercc5	4.05009e-09	0.0407455	0.126	0.173	7.51089e-05	Wild_Type_non_treated	Ercc5
Gca	4.05646e-09	0.103112	0.312	0.336	7.5227e-05	Wild_Type_non_treated	Gca
Tial1	4.06764e-09	0.0603154	0.304	0.379	7.54344e-05	Wild_Type_non_treated	Tial1
Pygl	4.06912e-09	0.100542	0.2	0.206	7.54618e-05	Wild_Type_non_treated	Pygl
Surf4	4.09052e-09	0.0895301	0.338	0.385	7.58586e-05	Wild_Type_non_treated	Surf4
Mcfd2	4.10418e-09	0.00157738	0.14	0.232	7.6112e-05	Wild_Type_non_treated	Mcfd2
Med1	4.11692e-09	0.00953173	0.17	0.257	7.63483e-05	Wild_Type_non_treated	Med1
Trim9	4.12015e-09	0.113062	0.564	0.651	7.64082e-05	Wild_Type_non_treated	Trim9
Tmem147	4.12286e-09	0.0847246	0.564	0.656	7.64585e-05	Wild_Type_non_treated	Tmem147
Yif1a	4.12577e-09	0.0410609	0.266	0.35	7.65125e-05	Wild_Type_non_treated	Yif1a
Ciapin1	4.13899e-09	0.0152417	0.172	0.245	7.67576e-05	Wild_Type_non_treated	Ciapin1
D630024D03Rik	4.1415e-09	0.049244	0.098	0.118	7.68042e-05	Wild_Type_non_treated	D630024D03Rik
Dnm2	4.15318e-09	0.0341206	0.16	0.211	7.70207e-05	Wild_Type_non_treated	Dnm2
Mgrn1	4.15993e-09	0.0360002	0.186	0.234	7.71458e-05	Wild_Type_non_treated	Mgrn1
Ctsf	4.18476e-09	0.161023	0.604	0.644	7.76064e-05	Wild_Type_non_treated	Ctsf
Astn1	4.22204e-09	0.0807133	0.178	0.198	7.82977e-05	Wild_Type_non_treated	Astn1
Magi1	4.22561e-09	0.00445722	0.208	0.313	7.8364e-05	Wild_Type_non_treated	Magi1
Sel1l	4.24615e-09	0.0845997	0.32	0.377	7.87448e-05	Wild_Type_non_treated	Sel1l
Greb1	4.25695e-09	0.121689	0.502	0.575	7.89452e-05	Wild_Type_non_treated	Greb1
Fbxl12	4.25887e-09	0.0533931	0.146	0.177	7.89807e-05	Wild_Type_non_treated	Fbxl12
A930005H10Rik	4.2619e-09	0.0808776	0.27	0.327	7.90369e-05	Wild_Type_non_treated	A930005H10Rik
Isoc1	4.26937e-09	0.0353801	0.452	0.586	7.91756e-05	Wild_Type_non_treated	Isoc1
Sgpp1	4.28078e-09	0.0622164	0.242	0.288	7.93871e-05	Wild_Type_non_treated	Sgpp1
Isca2	4.3044e-09	0.0417936	0.362	0.471	7.98251e-05	Wild_Type_non_treated	Isca2
Comtd1	4.32357e-09	0.0113284	0.18	0.278	8.01805e-05	Wild_Type_non_treated	Comtd1
Tnpo3	4.32723e-09	0.0433866	0.194	0.255	8.02486e-05	Wild_Type_non_treated	Tnpo3
Dicer1	4.33289e-09	0.0881972	0.23	0.266	8.03534e-05	Wild_Type_non_treated	Dicer1
Mif	4.36856e-09	0.156544	0.96	0.997	8.1015e-05	Wild_Type_non_treated	Mif
Cebpg	4.37012e-09	0.00976594	0.33	0.462	8.10439e-05	Wild_Type_non_treated	Cebpg
Cops7a	4.38307e-09	0.0348266	0.304	0.406	8.1284e-05	Wild_Type_non_treated	Cops7a
Arhgap28	4.38634e-09	0.0311996	0.182	0.245	8.13447e-05	Wild_Type_non_treated	Arhgap28
Ust	4.43569e-09	0.0291146	0.23	0.314	8.22598e-05	Wild_Type_non_treated	Ust
Necap1	4.43996e-09	0.0596968	0.178	0.214	8.2339e-05	Wild_Type_non_treated	Necap1
C030034I22Rik	4.45499e-09	0.119713	0.112	0.06	8.26177e-05	Wild_Type_non_treated	C030034I22Rik
Coq7	4.46625e-09	0.0998892	0.456	0.528	8.28267e-05	Wild_Type_non_treated	Coq7
Cdk4	4.4934e-09	0.00259095	0.312	0.449	8.333e-05	Wild_Type_non_treated	Cdk4
Tmem44	4.49661e-09	0.0422345	0.108	0.134	8.33896e-05	Wild_Type_non_treated	Tmem44
Gpr180	4.49863e-09	0.0466042	0.124	0.157	8.3427e-05	Wild_Type_non_treated	Gpr180
Rbm33	4.53519e-09	0.0766686	0.208	0.245	8.41051e-05	Wild_Type_non_treated	Rbm33
Ube2h	4.58266e-09	0.0442284	0.406	0.519	8.49854e-05	Wild_Type_non_treated	Ube2h
Cklf	4.5864e-09	0.119145	0.19	0.188	8.50548e-05	Wild_Type_non_treated	Cklf
Secisbp2l	4.60263e-09	0.0606609	0.346	0.441	8.53558e-05	Wild_Type_non_treated	Secisbp2l
Smg7	4.6074e-09	8.16838e-05	0.174	0.271	8.54442e-05	Wild_Type_non_treated	Smg7
Ube2w	4.64913e-09	0.0568832	0.248	0.296	8.62181e-05	Wild_Type_non_treated	Ube2w
Rnf145	4.66153e-09	0.0623746	0.238	0.304	8.6448e-05	Wild_Type_non_treated	Rnf145
Tgs1	4.71432e-09	0.0038818	0.234	0.348	8.74271e-05	Wild_Type_non_treated	Tgs1
Pigq	4.74534e-09	0.0309771	0.152	0.196	8.80023e-05	Wild_Type_non_treated	Pigq
Ppard	4.78488e-09	0.0274904	0.082	0.12	8.87356e-05	Wild_Type_non_treated	Ppard
Ywhag	4.7954e-09	0.0563846	0.346	0.433	8.89307e-05	Wild_Type_non_treated	Ywhag
9430041J12Rik	4.83538e-09	0.101745	0.232	0.248	8.96722e-05	Wild_Type_non_treated	9430041J12Rik
Rbm10	4.84594e-09	0.00510424	0.114	0.179	8.9868e-05	Wild_Type_non_treated	Rbm10
Ifngr1	4.87813e-09	0.0609688	0.304	0.387	9.04649e-05	Wild_Type_non_treated	Ifngr1
Ndfip2	4.91116e-09	0.109	0.552	0.636	9.10774e-05	Wild_Type_non_treated	Ndfip2
Tpd52l2	4.92411e-09	0.0274294	0.402	0.55	9.13177e-05	Wild_Type_non_treated	Tpd52l2
Smim12	4.94882e-09	0.0109628	0.166	0.245	9.17758e-05	Wild_Type_non_treated	Smim12
Msi2	4.96814e-09	0.118156	0.774	0.865	9.21342e-05	Wild_Type_non_treated	Msi2
Sirt4	5.00276e-09	0.0709123	0.098	0.091	9.27761e-05	Wild_Type_non_treated	Sirt4
Vamp4	5.01164e-09	0.0670848	0.336	0.399	9.29408e-05	Wild_Type_non_treated	Vamp4
P2rx4	5.05225e-09	0.0309018	0.098	0.133	9.36939e-05	Wild_Type_non_treated	P2rx4
Polb	5.06107e-09	0.0523046	0.4	0.519	9.38575e-05	Wild_Type_non_treated	Polb
Zc3h15	5.09003e-09	0.102075	0.546	0.637	9.43946e-05	Wild_Type_non_treated	Zc3h15
Zranb1	5.09063e-09	0.0649186	0.416	0.5	9.44057e-05	Wild_Type_non_treated	Zranb1
Zfp667	5.09302e-09	0.047082	0.086	0.105	9.445e-05	Wild_Type_non_treated	Zfp667
Cpne1	5.09539e-09	0.0492731	0.122	0.146	9.4494e-05	Wild_Type_non_treated	Cpne1
2700062C07Rik	5.09787e-09	0.0490302	0.12	0.137	9.45401e-05	Wild_Type_non_treated	2700062C07Rik
Rhobtb2	5.14111e-09	0.0568879	0.206	0.264	9.53418e-05	Wild_Type_non_treated	Rhobtb2
Cul2	5.19798e-09	0.0500866	0.13	0.161	9.63965e-05	Wild_Type_non_treated	Cul2
Snhg11	5.21956e-09	0.147702	0.106	0.042	9.67968e-05	Wild_Type_non_treated	Snhg11
Hcfc1	5.22837e-09	0.0202292	0.182	0.259	9.696e-05	Wild_Type_non_treated	Hcfc1
Irf2bp1	5.2328e-09	0.0460726	0.266	0.342	9.70423e-05	Wild_Type_non_treated	Irf2bp1
Spire1	5.28998e-09	0.0529332	0.354	0.448	9.81027e-05	Wild_Type_non_treated	Spire1
Pfkm	5.3209e-09	0.0746083	0.212	0.229	9.86761e-05	Wild_Type_non_treated	Pfkm
Kpna1	5.33517e-09	0.0811312	0.246	0.284	9.89407e-05	Wild_Type_non_treated	Kpna1
Celf1	5.36351e-09	0.0741065	0.356	0.436	9.94662e-05	Wild_Type_non_treated	Celf1
Ccnt2	5.37487e-09	0.0915665	0.246	0.266	9.96769e-05	Wild_Type_non_treated	Ccnt2
Gm26910	5.3817e-09	0.0882323	0.086	0.094	9.98037e-05	Wild_Type_non_treated	Gm26910
Tmed1	5.41596e-09	0.02592	0.29	0.387	0.000100439	Wild_Type_non_treated	Tmed1
Lrrc14	5.42789e-09	0.0696387	0.122	0.133	0.00010066	Wild_Type_non_treated	Lrrc14
Psmd11	5.43785e-09	0.022476	0.38	0.517	0.000100845	Wild_Type_non_treated	Psmd11
Cdc37l1	5.43828e-09	0.0961191	0.506	0.595	0.000100853	Wild_Type_non_treated	Cdc37l1
Dstyk	5.43833e-09	0.0679678	0.338	0.423	0.000100854	Wild_Type_non_treated	Dstyk
Xpo5	5.44098e-09	0.0297695	0.156	0.208	0.000100903	Wild_Type_non_treated	Xpo5
Nkap	5.4449e-09	0.0255112	0.234	0.323	0.000100976	Wild_Type_non_treated	Nkap
Src	5.45831e-09	0.0451159	0.226	0.307	0.000101224	Wild_Type_non_treated	Src
Sec11c	5.49789e-09	0.138276	0.53	0.591	0.000101958	Wild_Type_non_treated	Sec11c
Brd7	5.56628e-09	0.109212	0.308	0.343	0.000103227	Wild_Type_non_treated	Brd7
Mest	5.56903e-09	0.12687	0.284	0.316	0.000103278	Wild_Type_non_treated	Mest
Ext2	5.62687e-09	0.0622951	0.132	0.159	0.00010435	Wild_Type_non_treated	Ext2
Sun1	5.63616e-09	0.0352995	0.15	0.2	0.000104523	Wild_Type_non_treated	Sun1
Paf1	5.65023e-09	0.044255	0.198	0.248	0.000104784	Wild_Type_non_treated	Paf1
Spns1	5.66848e-09	0.0675632	0.154	0.178	0.000105122	Wild_Type_non_treated	Spns1
Usp1	5.72922e-09	0.0150227	0.228	0.327	0.000106248	Wild_Type_non_treated	Usp1
Sorcs2	5.74052e-09	0.0792333	0.278	0.316	0.000106458	Wild_Type_non_treated	Sorcs2
Wdr83	5.75385e-09	0.0713385	0.22	0.243	0.000106705	Wild_Type_non_treated	Wdr83
Fnbp1	5.80398e-09	0.0421469	0.274	0.359	0.000107635	Wild_Type_non_treated	Fnbp1
Mob3b	5.82611e-09	0.0635369	0.344	0.425	0.000108045	Wild_Type_non_treated	Mob3b
Tab2	5.87522e-09	0.0615242	0.29	0.361	0.000108956	Wild_Type_non_treated	Tab2
Hipk1	5.93774e-09	0.0310922	0.41	0.535	0.000110115	Wild_Type_non_treated	Hipk1
Enpp4	5.93774e-09	0.0792853	0.164	0.172	0.000110115	Wild_Type_non_treated	Enpp4
Fxyd6	5.98093e-09	0.288646	0.836	0.833	0.000110916	Wild_Type_non_treated	Fxyd6
Fgd4	5.98097e-09	0.0571934	0.32	0.412	0.000110917	Wild_Type_non_treated	Fgd4
Parl	5.99648e-09	0.0298361	0.324	0.437	0.000111205	Wild_Type_non_treated	Parl
Rspry1	5.99696e-09	0.0331749	0.178	0.241	0.000111214	Wild_Type_non_treated	Rspry1
Mybbp1a	6.00711e-09	0.050071	0.168	0.214	0.000111402	Wild_Type_non_treated	Mybbp1a
Ttc8	6.04687e-09	0.0298815	0.172	0.232	0.000112139	Wild_Type_non_treated	Ttc8
Kat2b	6.07603e-09	0.0311695	0.206	0.297	0.00011268	Wild_Type_non_treated	Kat2b
Stk24	6.08639e-09	0.08523	0.202	0.211	0.000112872	Wild_Type_non_treated	Stk24
Itgb1	6.12879e-09	0.0546304	0.418	0.536	0.000113658	Wild_Type_non_treated	Itgb1
2700081O15Rik	6.12929e-09	0.0869848	0.292	0.338	0.000113668	Wild_Type_non_treated	2700081O15Rik
Yeats4	6.17422e-09	0.0265349	0.344	0.465	0.000114501	Wild_Type_non_treated	Yeats4
Nfe2l1	6.17948e-09	0.0239582	0.404	0.529	0.000114598	Wild_Type_non_treated	Nfe2l1
Golga4	6.30202e-09	0.025784	0.288	0.388	0.000116871	Wild_Type_non_treated	Golga4
Kdm5a	6.3498e-09	0.0583308	0.414	0.519	0.000117757	Wild_Type_non_treated	Kdm5a
Zmiz1	6.36154e-09	0.0779338	0.53	0.629	0.000117975	Wild_Type_non_treated	Zmiz1
Gpatch1	6.36419e-09	0.045306	0.146	0.186	0.000118024	Wild_Type_non_treated	Gpatch1
Gpat4	6.38461e-09	0.0338998	0.166	0.218	0.000118403	Wild_Type_non_treated	Gpat4
Ogfod3	6.41462e-09	0.0400321	0.186	0.242	0.000118959	Wild_Type_non_treated	Ogfod3
Mtif3	6.45242e-09	0.0303562	0.108	0.146	0.00011966	Wild_Type_non_treated	Mtif3
Dusp3	6.56518e-09	0.0808067	0.278	0.33	0.000121751	Wild_Type_non_treated	Dusp3
Gfm2	6.63064e-09	0.0354451	0.084	0.103	0.000122965	Wild_Type_non_treated	Gfm2
Orc4	6.63215e-09	0.0309577	0.178	0.247	0.000122993	Wild_Type_non_treated	Orc4
Ssr3	6.64025e-09	0.0511714	0.448	0.572	0.000123143	Wild_Type_non_treated	Ssr3
Pex7	6.66695e-09	0.0971992	0.444	0.504	0.000123639	Wild_Type_non_treated	Pex7
Atp7a	6.68381e-09	0.0349265	0.12	0.163	0.000123951	Wild_Type_non_treated	Atp7a
Atp6v0a2	6.74543e-09	0.0505714	0.238	0.307	0.000125094	Wild_Type_non_treated	Atp6v0a2
Diablo	6.75525e-09	0.0244113	0.236	0.32	0.000125276	Wild_Type_non_treated	Diablo
Pdia3	6.77018e-09	0.123912	0.708	0.786	0.000125553	Wild_Type_non_treated	Pdia3
Cdk6	6.78775e-09	0.06229	0.132	0.161	0.000125879	Wild_Type_non_treated	Cdk6
Pcdhb17	6.78932e-09	0.0736524	0.108	0.112	0.000125908	Wild_Type_non_treated	Pcdhb17
Safb	6.81023e-09	0.0557084	0.336	0.418	0.000126296	Wild_Type_non_treated	Safb
Tmem106c	6.88242e-09	0.000654926	0.364	0.526	0.000127635	Wild_Type_non_treated	Tmem106c
Cpne2	6.88518e-09	0.0321841	0.148	0.206	0.000127686	Wild_Type_non_treated	Cpne2
Gigyf1	6.91919e-09	0.0468888	0.25	0.316	0.000128316	Wild_Type_non_treated	Gigyf1
Bet1	6.9394e-09	0.0597164	0.34	0.422	0.000128691	Wild_Type_non_treated	Bet1
St5	6.94925e-09	0.029124	0.25	0.331	0.000128874	Wild_Type_non_treated	St5
Mapk1	6.95819e-09	0.0373782	0.322	0.417	0.00012904	Wild_Type_non_treated	Mapk1
Qdpr	7.02884e-09	0.0406547	0.378	0.496	0.00013035	Wild_Type_non_treated	Qdpr
Zbtb1	7.03201e-09	0.0535079	0.098	0.121	0.000130409	Wild_Type_non_treated	Zbtb1
Nptn	7.08937e-09	0.0462975	0.488	0.609	0.000131472	Wild_Type_non_treated	Nptn
Mysm1	7.09159e-09	0.090744	0.27	0.327	0.000131514	Wild_Type_non_treated	Mysm1
Srsf2	7.10279e-09	0.102361	0.65	0.766	0.000131721	Wild_Type_non_treated	Srsf2
Bcat1	7.12873e-09	0.161734	0.598	0.634	0.000132202	Wild_Type_non_treated	Bcat1
Zxdc	7.14624e-09	0.0371472	0.098	0.129	0.000132527	Wild_Type_non_treated	Zxdc
Atxn1	7.16226e-09	0.0746466	0.302	0.357	0.000132824	Wild_Type_non_treated	Atxn1
Sgce	7.17688e-09	0.0219197	0.198	0.278	0.000133095	Wild_Type_non_treated	Sgce
Cbx7	7.30545e-09	0.0584072	0.138	0.158	0.00013548	Wild_Type_non_treated	Cbx7
Armcx4	7.31879e-09	0.0184141	0.094	0.144	0.000135727	Wild_Type_non_treated	Armcx4
Rab6a	7.34497e-09	0.0559361	0.566	0.712	0.000136212	Wild_Type_non_treated	Rab6a
Ttc19	7.36474e-09	0.0202056	0.34	0.467	0.000136579	Wild_Type_non_treated	Ttc19
Cdh11	7.43573e-09	0.110391	0.504	0.599	0.000137896	Wild_Type_non_treated	Cdh11
Exoc6b	7.44964e-09	0.0658243	0.182	0.206	0.000138154	Wild_Type_non_treated	Exoc6b
Sar1a	7.45408e-09	0.00448229	0.294	0.408	0.000138236	Wild_Type_non_treated	Sar1a
Paip2b	7.52809e-09	0.0607564	0.208	0.247	0.000139608	Wild_Type_non_treated	Paip2b
Tmem184b	7.53321e-09	0.0537525	0.126	0.138	0.000139703	Wild_Type_non_treated	Tmem184b
Strn4	7.5734e-09	0.0326266	0.178	0.239	0.000140449	Wild_Type_non_treated	Strn4
Ggh	7.60355e-09	0.0477153	0.35	0.452	0.000141008	Wild_Type_non_treated	Ggh
Tmem205	7.62233e-09	0.0292313	0.418	0.548	0.000141356	Wild_Type_non_treated	Tmem205
Mpdu1	7.63268e-09	0.0212615	0.354	0.48	0.000141548	Wild_Type_non_treated	Mpdu1
Ppm1g	7.66962e-09	0.0145173	0.174	0.244	0.000142233	Wild_Type_non_treated	Ppm1g
Gpr108	7.72674e-09	0.093856	0.2	0.204	0.000143292	Wild_Type_non_treated	Gpr108
Napb	7.81945e-09	0.114867	0.138	0.112	0.000145012	Wild_Type_non_treated	Napb
Cables1	7.83397e-09	0.107087	0.222	0.221	0.000145281	Wild_Type_non_treated	Cables1
Vbp1	7.86405e-09	0.0548701	0.382	0.486	0.000145839	Wild_Type_non_treated	Vbp1
Ube2q1	7.87319e-09	0.00802589	0.28	0.385	0.000146008	Wild_Type_non_treated	Ube2q1
Cpt1c	7.96019e-09	0.0521045	0.166	0.209	0.000147622	Wild_Type_non_treated	Cpt1c
Adam22	8.06076e-09	0.0877759	0.316	0.369	0.000149487	Wild_Type_non_treated	Adam22
Prdm2	8.07973e-09	0.0135086	0.182	0.257	0.000149839	Wild_Type_non_treated	Prdm2
Lsm5	8.07978e-09	0.0398242	0.258	0.344	0.000149839	Wild_Type_non_treated	Lsm5
Zcchc9	8.08036e-09	0.0834283	0.26	0.303	0.00014985	Wild_Type_non_treated	Zcchc9
Fto	8.21236e-09	0.0416762	0.278	0.38	0.000152298	Wild_Type_non_treated	Fto
1700066M21Rik	8.21863e-09	0.083831	0.218	0.276	0.000152415	Wild_Type_non_treated	1700066M21Rik
Creld2	8.23378e-09	0.0218232	0.14	0.186	0.000152695	Wild_Type_non_treated	Creld2
Washc1	8.25348e-09	0.0255522	0.108	0.157	0.000153061	Wild_Type_non_treated	Washc1
Ergic2	8.28104e-09	0.0036682	0.332	0.463	0.000153572	Wild_Type_non_treated	Ergic2
Pkp2	8.28864e-09	0.0768488	0.23	0.278	0.000153713	Wild_Type_non_treated	Pkp2
Rfx7	8.37127e-09	0.0466512	0.184	0.249	0.000155245	Wild_Type_non_treated	Rfx7
Taf15	8.41853e-09	0.0927012	0.492	0.595	0.000156122	Wild_Type_non_treated	Taf15
Fbxw7	8.57097e-09	0.0461209	0.238	0.302	0.000158949	Wild_Type_non_treated	Fbxw7
Rabep1	8.60021e-09	0.0298068	0.22	0.302	0.000159491	Wild_Type_non_treated	Rabep1
Acad8	8.61631e-09	0.0361353	0.226	0.306	0.000159789	Wild_Type_non_treated	Acad8
Foxj2	8.62861e-09	0.046246	0.15	0.192	0.000160018	Wild_Type_non_treated	Foxj2
Insig2	8.62864e-09	0.0441132	0.328	0.436	0.000160018	Wild_Type_non_treated	Insig2
Prdx4	8.67349e-09	0.104065	0.548	0.624	0.00016085	Wild_Type_non_treated	Prdx4
Lrpap1	8.68591e-09	0.181135	0.796	0.857	0.00016108	Wild_Type_non_treated	Lrpap1
Pigh	8.69841e-09	0.0762035	0.14	0.167	0.000161312	Wild_Type_non_treated	Pigh
Bri3bp	8.69988e-09	0.0194476	0.2	0.275	0.000161339	Wild_Type_non_treated	Bri3bp
Btd	8.71862e-09	0.0309008	0.16	0.216	0.000161687	Wild_Type_non_treated	Btd
1810026B05Rik	8.72982e-09	0.104121	0.448	0.528	0.000161895	Wild_Type_non_treated	1810026B05Rik
Syt1	8.73245e-09	0.105393	0.25	0.255	0.000161943	Wild_Type_non_treated	Syt1
Cadm4	8.74599e-09	0.0627067	0.088	0.08	0.000162194	Wild_Type_non_treated	Cadm4
Khsrp	8.77021e-09	0.0483723	0.234	0.298	0.000162644	Wild_Type_non_treated	Khsrp
Pbx4	8.77449e-09	0.0255538	0.05	0.087	0.000162723	Wild_Type_non_treated	Pbx4
Ilvbl	8.81049e-09	0.0716331	0.182	0.2	0.000163391	Wild_Type_non_treated	Ilvbl
Lpar1	8.81088e-09	0.126665	0.154	0.131	0.000163398	Wild_Type_non_treated	Lpar1
Rnf34	8.82445e-09	0.0386639	0.172	0.21	0.000163649	Wild_Type_non_treated	Rnf34
Rb1	8.83362e-09	0.129121	0.486	0.549	0.00016382	Wild_Type_non_treated	Rb1
Clock	8.84215e-09	0.0441355	0.292	0.373	0.000163978	Wild_Type_non_treated	Clock
Chd7	8.86777e-09	0.0415814	0.588	0.728	0.000164453	Wild_Type_non_treated	Chd7
Mis12	8.89702e-09	0.0416175	0.136	0.17	0.000164995	Wild_Type_non_treated	Mis12
Alkbh1	8.91355e-09	0.066317	0.122	0.147	0.000165302	Wild_Type_non_treated	Alkbh1
Sipa1l2	8.93424e-09	0.0409946	0.142	0.191	0.000165686	Wild_Type_non_treated	Sipa1l2
Pdgfrl	8.97088e-09	0.0349056	0.226	0.31	0.000166365	Wild_Type_non_treated	Pdgfrl
Tlr3	8.99734e-09	0.113034	0.218	0.201	0.000166856	Wild_Type_non_treated	Tlr3
Ogdh	9.03188e-09	0.0471256	0.268	0.32	0.000167496	Wild_Type_non_treated	Ogdh
Usp11	9.04913e-09	0.0270135	0.128	0.168	0.000167816	Wild_Type_non_treated	Usp11
Usp16	9.14732e-09	0.0329511	0.164	0.232	0.000169637	Wild_Type_non_treated	Usp16
Akap8l	9.15269e-09	0.0457214	0.388	0.513	0.000169737	Wild_Type_non_treated	Akap8l
Tes	9.16193e-09	0.0859228	0.22	0.213	0.000169908	Wild_Type_non_treated	Tes
Derl2	9.19228e-09	0.0518897	0.276	0.349	0.000170471	Wild_Type_non_treated	Derl2
Crbn	9.20929e-09	0.0170882	0.158	0.217	0.000170786	Wild_Type_non_treated	Crbn
Pdik1l	9.22833e-09	0.0619793	0.108	0.119	0.000171139	Wild_Type_non_treated	Pdik1l
Cdipt	9.27056e-09	0.0563849	0.244	0.3	0.000171923	Wild_Type_non_treated	Cdipt
Ndrg3	9.3733e-09	0.0416448	0.252	0.317	0.000173828	Wild_Type_non_treated	Ndrg3
Ubr1	9.39976e-09	0.0465351	0.214	0.269	0.000174318	Wild_Type_non_treated	Ubr1
Alg1	9.41003e-09	0.0640415	0.106	0.12	0.000174509	Wild_Type_non_treated	Alg1
Kif3c	9.4273e-09	0.0481071	0.112	0.128	0.000174829	Wild_Type_non_treated	Kif3c
Spata7	9.43641e-09	0.0683166	0.146	0.167	0.000174998	Wild_Type_non_treated	Spata7
Dcaf6	9.48302e-09	0.00569781	0.112	0.169	0.000175863	Wild_Type_non_treated	Dcaf6
Rnf170	9.55338e-09	0.0751547	0.19	0.206	0.000177168	Wild_Type_non_treated	Rnf170
Mdga2	9.61564e-09	0.0246176	0.118	0.177	0.000178322	Wild_Type_non_treated	Mdga2
Stxbp5	9.66772e-09	0.0388604	0.116	0.156	0.000179288	Wild_Type_non_treated	Stxbp5
Tmem60	9.67297e-09	0.0383232	0.35	0.455	0.000179385	Wild_Type_non_treated	Tmem60
Anks1	9.74179e-09	0.0272867	0.192	0.284	0.000180661	Wild_Type_non_treated	Anks1
Trpc4ap	9.76727e-09	0.000586008	0.262	0.374	0.000181134	Wild_Type_non_treated	Trpc4ap
Rnf167	9.94218e-09	0.0635542	0.244	0.291	0.000184378	Wild_Type_non_treated	Rnf167
Hnrnpul1	9.94647e-09	0.0632717	0.302	0.367	0.000184457	Wild_Type_non_treated	Hnrnpul1
Rab4b	9.95767e-09	0.00403358	0.216	0.318	0.000184665	Wild_Type_non_treated	Rab4b
Psmc6	9.95979e-09	0.0788455	0.478	0.579	0.000184704	Wild_Type_non_treated	Psmc6
Fam120a	9.97311e-09	0.0328065	0.306	0.419	0.000184951	Wild_Type_non_treated	Fam120a
Trappc2	1.00018e-08	0.0335498	0.214	0.28	0.000185482	Wild_Type_non_treated	Trappc2
Scaf8	1.00167e-08	0.023282	0.19	0.28	0.00018576	Wild_Type_non_treated	Scaf8
Gcnt2	1.00523e-08	0.0160127	0.168	0.25	0.00018642	Wild_Type_non_treated	Gcnt2
Prpsap1	1.0091e-08	0.0460321	0.458	0.581	0.000187138	Wild_Type_non_treated	Prpsap1
Klhl2	1.02322e-08	0.0520916	0.302	0.382	0.000189756	Wild_Type_non_treated	Klhl2
Ess2	1.02917e-08	0.0398729	0.096	0.121	0.00019086	Wild_Type_non_treated	Ess2
Mrpl21	1.03126e-08	0.0427593	0.372	0.483	0.000191248	Wild_Type_non_treated	Mrpl21
Map1s	1.03242e-08	0.0438901	0.096	0.126	0.000191463	Wild_Type_non_treated	Map1s
Mmut	1.03456e-08	0.0380553	0.222	0.299	0.000191859	Wild_Type_non_treated	Mmut
Atp6v0e2	1.03514e-08	0.0135904	0.384	0.532	0.000191967	Wild_Type_non_treated	Atp6v0e2
Rrbp1	1.03516e-08	0.0551529	0.528	0.652	0.000191971	Wild_Type_non_treated	Rrbp1
Mpp2	1.04288e-08	0.031393	0.232	0.307	0.000193401	Wild_Type_non_treated	Mpp2
Usp53	1.04591e-08	0.0165469	0.11	0.167	0.000193963	Wild_Type_non_treated	Usp53
Stk4	1.04734e-08	0.0338809	0.188	0.25	0.00019423	Wild_Type_non_treated	Stk4
Med7	1.04779e-08	0.0371336	0.256	0.322	0.000194313	Wild_Type_non_treated	Med7
Lias	1.0517e-08	0.0779879	0.17	0.185	0.000195037	Wild_Type_non_treated	Lias
Bbs9	1.05778e-08	0.0250528	0.058	0.086	0.000196165	Wild_Type_non_treated	Bbs9
Ptpra	1.06189e-08	0.137119	0.694	0.791	0.000196927	Wild_Type_non_treated	Ptpra
Phf20l1	1.06323e-08	0.0602685	0.476	0.607	0.000197175	Wild_Type_non_treated	Phf20l1
Dgkz	1.06516e-08	0.0256782	0.154	0.207	0.000197535	Wild_Type_non_treated	Dgkz
Gtf2b	1.073e-08	0.00650144	0.246	0.344	0.000198987	Wild_Type_non_treated	Gtf2b
Ptpn13	1.07864e-08	0.0100042	0.236	0.349	0.000200034	Wild_Type_non_treated	Ptpn13
Smg1	1.08156e-08	0.0524139	0.21	0.267	0.000200576	Wild_Type_non_treated	Smg1
Trim35	1.08883e-08	0.151324	0.64	0.678	0.000201924	Wild_Type_non_treated	Trim35
Vps36	1.09173e-08	0.0581616	0.266	0.317	0.000202461	Wild_Type_non_treated	Vps36
Nae1	1.09298e-08	0.0965675	0.33	0.364	0.000202694	Wild_Type_non_treated	Nae1
1700123O20Rik	1.10527e-08	0.0444977	0.3	0.374	0.000204972	Wild_Type_non_treated	1700123O20Rik
Nxt2	1.10548e-08	0.065245	0.29	0.351	0.000205012	Wild_Type_non_treated	Nxt2
Cog5	1.10657e-08	0.0730103	0.138	0.152	0.000205213	Wild_Type_non_treated	Cog5
Plscr4	1.11143e-08	0.0730699	0.226	0.26	0.000206114	Wild_Type_non_treated	Plscr4
Gm26621	1.11657e-08	0.092745	0.102	0.097	0.000207069	Wild_Type_non_treated	Gm26621
Cyth3	1.1179e-08	0.056649	0.136	0.156	0.000207315	Wild_Type_non_treated	Cyth3
Edrf1	1.12567e-08	0.0540917	0.12	0.136	0.000208756	Wild_Type_non_treated	Edrf1
Wdcp	1.12661e-08	0.0261794	0.102	0.139	0.000208929	Wild_Type_non_treated	Wdcp
Grid2	1.13964e-08	0.0739235	0.422	0.524	0.000211347	Wild_Type_non_treated	Grid2
Rab10os	1.14451e-08	0.0623618	0.228	0.281	0.00021225	Wild_Type_non_treated	Rab10os
Extl2	1.1456e-08	0.0537269	0.208	0.258	0.000212452	Wild_Type_non_treated	Extl2
Rcor3	1.14668e-08	0.0685435	0.206	0.232	0.000212652	Wild_Type_non_treated	Rcor3
Kirrel	1.15667e-08	0.0433777	0.146	0.174	0.000214504	Wild_Type_non_treated	Kirrel
Cnih4	1.15817e-08	0.0611241	0.498	0.617	0.000214782	Wild_Type_non_treated	Cnih4
Oaf	1.16705e-08	0.113308	0.376	0.414	0.000216429	Wild_Type_non_treated	Oaf
Supt5	1.16753e-08	0.0576194	0.3	0.359	0.000216519	Wild_Type_non_treated	Supt5
Trim11	1.17123e-08	0.0660189	0.076	0.081	0.000217204	Wild_Type_non_treated	Trim11
Fam234a	1.17322e-08	0.0943913	0.266	0.294	0.000217573	Wild_Type_non_treated	Fam234a
Pip5k1a	1.17748e-08	0.0498771	0.184	0.217	0.000218363	Wild_Type_non_treated	Pip5k1a
Babam1	1.18444e-08	0.0297602	0.218	0.291	0.000219654	Wild_Type_non_treated	Babam1
Frem1	1.18813e-08	0.126624	0.206	0.201	0.000220339	Wild_Type_non_treated	Frem1
Tm7sf3	1.18901e-08	0.0283672	0.368	0.493	0.000220501	Wild_Type_non_treated	Tm7sf3
Commd3	1.19616e-08	0.0175572	0.436	0.58	0.000221828	Wild_Type_non_treated	Commd3
Pbx1	1.19643e-08	0.0221275	0.452	0.579	0.000221877	Wild_Type_non_treated	Pbx1
Clptm1l	1.19794e-08	0.0713799	0.238	0.285	0.000222158	Wild_Type_non_treated	Clptm1l
Kif3b	1.20097e-08	0.0355939	0.122	0.165	0.00022272	Wild_Type_non_treated	Kif3b
AU022252	1.20244e-08	0.0160742	0.11	0.158	0.000222993	Wild_Type_non_treated	AU022252
Snx25	1.21434e-08	0.0249048	0.074	0.118	0.000225199	Wild_Type_non_treated	Snx25
C1galt1c1	1.21571e-08	0.0906433	0.18	0.182	0.000225453	Wild_Type_non_treated	C1galt1c1
2610008E11Rik	1.22028e-08	0.0526586	0.16	0.203	0.000226301	Wild_Type_non_treated	2610008E11Rik
Slc9a6	1.22345e-08	0.053654	0.15	0.196	0.000226889	Wild_Type_non_treated	Slc9a6
Cyld	1.22796e-08	0.0178839	0.186	0.262	0.000227725	Wild_Type_non_treated	Cyld
Scfd1	1.23006e-08	0.0436173	0.312	0.408	0.000228114	Wild_Type_non_treated	Scfd1
Ccs	1.23487e-08	0.00550397	0.288	0.398	0.000229007	Wild_Type_non_treated	Ccs
Ube2j1	1.23906e-08	0.0248773	0.186	0.252	0.000229784	Wild_Type_non_treated	Ube2j1
Tmem161b	1.24325e-08	0.0318909	0.158	0.222	0.000230561	Wild_Type_non_treated	Tmem161b
Tmf1	1.24336e-08	0.0222784	0.282	0.402	0.000230582	Wild_Type_non_treated	Tmf1
Elp1	1.24895e-08	0.0373011	0.156	0.202	0.000231618	Wild_Type_non_treated	Elp1
Ncbp1	1.25049e-08	0.018351	0.104	0.157	0.000231903	Wild_Type_non_treated	Ncbp1
Rims1	1.25053e-08	0.0789127	0.14	0.136	0.000231911	Wild_Type_non_treated	Rims1
Tspyl1	1.25154e-08	0.0467841	0.244	0.311	0.000232097	Wild_Type_non_treated	Tspyl1
Sesn1	1.252e-08	0.0743318	0.306	0.36	0.000232183	Wild_Type_non_treated	Sesn1
Usp22	1.26055e-08	0.0856729	0.28	0.315	0.000233768	Wild_Type_non_treated	Usp22
Snx8	1.26207e-08	0.00495232	0.05	0.084	0.00023405	Wild_Type_non_treated	Snx8
Nsfl1c	1.26614e-08	0.0114028	0.392	0.532	0.000234806	Wild_Type_non_treated	Nsfl1c
Hist1h2ac	1.27567e-08	0.0940317	0.158	0.185	0.000236573	Wild_Type_non_treated	Hist1h2ac
Micu3	1.28361e-08	0.0892296	0.148	0.165	0.000238045	Wild_Type_non_treated	Micu3
Smap2	1.29105e-08	0.0376573	0.246	0.34	0.000239426	Wild_Type_non_treated	Smap2
Dcaf5	1.2981e-08	0.0707101	0.128	0.125	0.000240732	Wild_Type_non_treated	Dcaf5
Ric8b	1.32219e-08	0.0389751	0.112	0.142	0.0002452	Wild_Type_non_treated	Ric8b
Ralgps1	1.32956e-08	0.104563	0.278	0.285	0.000246567	Wild_Type_non_treated	Ralgps1
Dld	1.33574e-08	0.0537916	0.288	0.362	0.000247713	Wild_Type_non_treated	Dld
Fut10	1.33973e-08	0.0395734	0.076	0.09	0.000248452	Wild_Type_non_treated	Fut10
Gse1	1.34835e-08	0.00277631	0.096	0.161	0.000250052	Wild_Type_non_treated	Gse1
Mcmbp	1.37127e-08	0.0387354	0.128	0.173	0.000254302	Wild_Type_non_treated	Mcmbp
Cnot7	1.37373e-08	0.0473898	0.242	0.3	0.000254759	Wild_Type_non_treated	Cnot7
Nmt2	1.37569e-08	0.0834846	0.196	0.191	0.000255121	Wild_Type_non_treated	Nmt2
Mfsd14b	1.38181e-08	0.057129	0.178	0.213	0.000256256	Wild_Type_non_treated	Mfsd14b
Ctdspl2	1.38937e-08	0.000508825	0.224	0.336	0.000257658	Wild_Type_non_treated	Ctdspl2
B3galt1	1.40521e-08	0.0564964	0.298	0.378	0.000260595	Wild_Type_non_treated	B3galt1
Gpaa1	1.41816e-08	0.0759187	0.174	0.195	0.000262997	Wild_Type_non_treated	Gpaa1
Pard6a	1.43029e-08	0.0289665	0.148	0.212	0.000265247	Wild_Type_non_treated	Pard6a
Clasp1	1.44131e-08	0.100711	0.54	0.619	0.000267292	Wild_Type_non_treated	Clasp1
Hsd17b4	1.44207e-08	0.0659916	0.304	0.356	0.000267432	Wild_Type_non_treated	Hsd17b4
Flt1	1.4429e-08	0.16286	0.95	0.973	0.000267586	Wild_Type_non_treated	Flt1
Haus8	1.45136e-08	0.0680302	0.198	0.239	0.000269155	Wild_Type_non_treated	Haus8
E530011L22Rik	1.45141e-08	0.0630397	0.12	0.117	0.000269163	Wild_Type_non_treated	E530011L22Rik
Hif1an	1.45599e-08	0.0642127	0.144	0.156	0.000270014	Wild_Type_non_treated	Hif1an
Zfp30	1.46817e-08	0.0987534	0.208	0.242	0.000272272	Wild_Type_non_treated	Zfp30
Fbxo11	1.46826e-08	0.0582824	0.346	0.426	0.000272288	Wild_Type_non_treated	Fbxo11
Rasa2	1.46843e-08	0.0530152	0.358	0.457	0.000272321	Wild_Type_non_treated	Rasa2
Hsdl2	1.47791e-08	0.034005	0.26	0.349	0.000274078	Wild_Type_non_treated	Hsdl2
Gm37494	1.48209e-08	0.0919559	0.258	0.283	0.000274854	Wild_Type_non_treated	Gm37494
Mpp3	1.48496e-08	0.119033	0.172	0.137	0.000275386	Wild_Type_non_treated	Mpp3
Wdr12	1.48609e-08	0.0225831	0.146	0.197	0.000275596	Wild_Type_non_treated	Wdr12
Cemip2	1.5018e-08	0.0420579	0.054	0.067	0.000278508	Wild_Type_non_treated	Cemip2
Pcdhb14	1.50237e-08	0.104354	0.16	0.17	0.000278615	Wild_Type_non_treated	Pcdhb14
Amfr	1.509e-08	0.0793309	0.372	0.426	0.000279844	Wild_Type_non_treated	Amfr
L3mbtl3	1.52499e-08	0.0411445	0.108	0.125	0.000282809	Wild_Type_non_treated	L3mbtl3
Prox1	1.52564e-08	0.0682351	0.498	0.617	0.00028293	Wild_Type_non_treated	Prox1
Sec24b	1.53494e-08	0.0495724	0.174	0.219	0.000284654	Wild_Type_non_treated	Sec24b
Mrps5	1.5421e-08	0.0421576	0.24	0.315	0.000285982	Wild_Type_non_treated	Mrps5
Fam222b	1.54403e-08	0.0142191	0.1	0.149	0.00028634	Wild_Type_non_treated	Fam222b
Sbno1	1.54735e-08	0.0189556	0.328	0.459	0.000286956	Wild_Type_non_treated	Sbno1
Brwd1	1.54935e-08	0.0612708	0.23	0.281	0.000287328	Wild_Type_non_treated	Brwd1
Ranbp10	1.55519e-08	0.0414967	0.102	0.127	0.00028841	Wild_Type_non_treated	Ranbp10
Hnrnpl	1.55903e-08	0.0661579	0.452	0.568	0.000289122	Wild_Type_non_treated	Hnrnpl
Lancl1	1.5628e-08	0.0611761	0.154	0.172	0.000289821	Wild_Type_non_treated	Lancl1
Rab3gap1	1.57172e-08	0.00538039	0.19	0.284	0.000291476	Wild_Type_non_treated	Rab3gap1
Slc30a9	1.57767e-08	0.0854856	0.292	0.325	0.000292579	Wild_Type_non_treated	Slc30a9
Clcc1	1.58065e-08	0.0357812	0.22	0.29	0.000293131	Wild_Type_non_treated	Clcc1
Pigc	1.58657e-08	0.0633417	0.12	0.128	0.000294229	Wild_Type_non_treated	Pigc
Mrpl36	1.58697e-08	0.00441158	0.278	0.4	0.000294304	Wild_Type_non_treated	Mrpl36
Ccdc59	1.58945e-08	0.0403589	0.456	0.575	0.000294763	Wild_Type_non_treated	Ccdc59
Tmem246	1.59324e-08	0.0382341	0.088	0.103	0.000295467	Wild_Type_non_treated	Tmem246
Mrps35	1.61153e-08	0.0382868	0.158	0.2	0.000298858	Wild_Type_non_treated	Mrps35
Cdc42se2	1.62313e-08	0.0548027	0.228	0.287	0.00030101	Wild_Type_non_treated	Cdc42se2
Mvd	1.62781e-08	0.00339659	0.052	0.086	0.000301877	Wild_Type_non_treated	Mvd
Taf11	1.6372e-08	0.0138571	0.218	0.314	0.000303618	Wild_Type_non_treated	Taf11
Mrpl10	1.63722e-08	0.0132345	0.106	0.159	0.000303622	Wild_Type_non_treated	Mrpl10
Tmco3	1.63767e-08	0.0429858	0.194	0.252	0.000303706	Wild_Type_non_treated	Tmco3
Arl2	1.64028e-08	0.00212907	0.33	0.473	0.00030419	Wild_Type_non_treated	Arl2
Lrp10	1.6464e-08	0.0902202	0.368	0.408	0.000305324	Wild_Type_non_treated	Lrp10
Ubn2	1.65626e-08	0.0775298	0.388	0.468	0.000307153	Wild_Type_non_treated	Ubn2
Mettl16	1.65642e-08	0.0177551	0.234	0.326	0.000307184	Wild_Type_non_treated	Mettl16
Mrpl44	1.65741e-08	0.0360995	0.146	0.196	0.000307366	Wild_Type_non_treated	Mrpl44
Prpf38b	1.66585e-08	0.0477882	0.374	0.476	0.000308931	Wild_Type_non_treated	Prpf38b
Grsf1	1.66905e-08	0.0357276	0.218	0.283	0.000309526	Wild_Type_non_treated	Grsf1
Rnf4	1.67182e-08	0.0633938	0.218	0.261	0.000310039	Wild_Type_non_treated	Rnf4
Zfp407	1.69029e-08	0.0615456	0.074	0.092	0.000313463	Wild_Type_non_treated	Zfp407
Eid2b	1.69777e-08	0.0180498	0.11	0.159	0.000314851	Wild_Type_non_treated	Eid2b
Usp4	1.70795e-08	0.0374313	0.17	0.232	0.000316739	Wild_Type_non_treated	Usp4
Cfap97	1.70931e-08	0.00607496	0.23	0.351	0.000316992	Wild_Type_non_treated	Cfap97
Xpo7	1.72194e-08	0.0432768	0.212	0.27	0.000319334	Wild_Type_non_treated	Xpo7
Dele1	1.73483e-08	0.0583868	0.2	0.249	0.000321725	Wild_Type_non_treated	Dele1
Trhde	1.73514e-08	0.152436	0.266	0.255	0.000321781	Wild_Type_non_treated	Trhde
Alg6	1.74032e-08	0.0623502	0.144	0.151	0.000322742	Wild_Type_non_treated	Alg6
Cmc2	1.74448e-08	0.0140801	0.176	0.262	0.000323513	Wild_Type_non_treated	Cmc2
Eif4b	1.75723e-08	0.00971104	0.262	0.369	0.000325879	Wild_Type_non_treated	Eif4b
Bcl2l1	1.7577e-08	0.0309553	0.26	0.343	0.000325966	Wild_Type_non_treated	Bcl2l1
Arfip1	1.76032e-08	0.00904526	0.16	0.234	0.000326452	Wild_Type_non_treated	Arfip1
Pkd2	1.76239e-08	0.00733118	0.194	0.282	0.000326835	Wild_Type_non_treated	Pkd2
Tpm1	1.78438e-08	0.0396742	0.214	0.27	0.000330914	Wild_Type_non_treated	Tpm1
Slc16a2	1.79328e-08	0.0440596	0.372	0.453	0.000332563	Wild_Type_non_treated	Slc16a2
Fam45a	1.8114e-08	0.0240812	0.274	0.366	0.000335925	Wild_Type_non_treated	Fam45a
Gstt3	1.82531e-08	0.00146965	0.138	0.221	0.000338504	Wild_Type_non_treated	Gstt3
Abcf2	1.83249e-08	0.00881604	0.136	0.211	0.000339835	Wild_Type_non_treated	Abcf2
B230354K17Rik	1.83692e-08	0.109704	0.224	0.228	0.000340657	Wild_Type_non_treated	B230354K17Rik
2210016F16Rik	1.83839e-08	0.0344432	0.314	0.403	0.00034093	Wild_Type_non_treated	2210016F16Rik
Narf	1.84152e-08	0.0509731	0.196	0.24	0.000341509	Wild_Type_non_treated	Narf
Tmem59	1.8426e-08	0.185769	0.952	0.978	0.000341709	Wild_Type_non_treated	Tmem59
Mettl7a1	1.85616e-08	0.038961	0.228	0.304	0.000344224	Wild_Type_non_treated	Mettl7a1
Sos1	1.85771e-08	0.0259875	0.174	0.23	0.000344512	Wild_Type_non_treated	Sos1
Prpf31	1.86133e-08	0.0389888	0.244	0.319	0.000345185	Wild_Type_non_treated	Prpf31
Thoc2	1.88729e-08	0.0594066	0.452	0.553	0.000349999	Wild_Type_non_treated	Thoc2
Kdm4a	1.89319e-08	0.0261006	0.164	0.243	0.000351093	Wild_Type_non_treated	Kdm4a
Zfr2	1.90689e-08	0.0520521	0.098	0.105	0.000353632	Wild_Type_non_treated	Zfr2
Zfyve9	1.92422e-08	0.0346905	0.172	0.235	0.000356846	Wild_Type_non_treated	Zfyve9
Abl2	1.92718e-08	0.0273236	0.07	0.092	0.000357395	Wild_Type_non_treated	Abl2
Ldb1	1.94237e-08	0.042009	0.372	0.467	0.000360212	Wild_Type_non_treated	Ldb1
Chn2	1.94866e-08	0.0813113	0.284	0.33	0.000361378	Wild_Type_non_treated	Chn2
Prrg1	1.9547e-08	0.0766782	0.08	0.069	0.000362498	Wild_Type_non_treated	Prrg1
Slain2	1.95557e-08	0.057855	0.172	0.209	0.000362661	Wild_Type_non_treated	Slain2
Prorsd1	1.97525e-08	0.0489288	0.37	0.476	0.00036631	Wild_Type_non_treated	Prorsd1
Sdk2	1.98549e-08	0.144674	0.3	0.309	0.000368208	Wild_Type_non_treated	Sdk2
2310010J17Rik	1.9875e-08	0.0540312	0.154	0.193	0.000368581	Wild_Type_non_treated	2310010J17Rik
Actr1a	1.99768e-08	0.00786832	0.2	0.299	0.000370469	Wild_Type_non_treated	Actr1a
Agbl3	1.99787e-08	0.0563888	0.172	0.209	0.000370505	Wild_Type_non_treated	Agbl3
Blvra	2.00549e-08	0.0290776	0.164	0.222	0.000371918	Wild_Type_non_treated	Blvra
Tmem70	2.01006e-08	0.103373	0.346	0.377	0.000372765	Wild_Type_non_treated	Tmem70
Lrig1	2.03307e-08	0.0146922	0.184	0.271	0.000377032	Wild_Type_non_treated	Lrig1
Myg1	2.03516e-08	0.024604	0.224	0.309	0.000377421	Wild_Type_non_treated	Myg1
Zswim8	2.0378e-08	0.0789633	0.242	0.256	0.000377911	Wild_Type_non_treated	Zswim8
Fam199x	2.06959e-08	0.0149299	0.132	0.185	0.000383805	Wild_Type_non_treated	Fam199x
Mmgt2	2.08373e-08	0.0659045	0.4	0.48	0.000386428	Wild_Type_non_treated	Mmgt2
Pafah1b1	2.09009e-08	0.0797908	0.778	0.875	0.000387608	Wild_Type_non_treated	Pafah1b1
Retreg2	2.10441e-08	0.0673813	0.374	0.462	0.000390263	Wild_Type_non_treated	Retreg2
Wbp11	2.11069e-08	0.0649585	0.418	0.495	0.000391428	Wild_Type_non_treated	Wbp11
Akirin1	2.11138e-08	0.0374969	0.26	0.351	0.000391556	Wild_Type_non_treated	Akirin1
Ndnf	2.11911e-08	0.186472	0.85	0.886	0.000392988	Wild_Type_non_treated	Ndnf
Tmem199	2.12086e-08	0.041006	0.118	0.152	0.000393314	Wild_Type_non_treated	Tmem199
Tmem132a	2.12161e-08	0.056304	0.132	0.157	0.000393452	Wild_Type_non_treated	Tmem132a
Mfn2	2.12984e-08	0.0209237	0.128	0.185	0.00039498	Wild_Type_non_treated	Mfn2
Dgkd	2.13434e-08	0.0845926	0.228	0.28	0.000395813	Wild_Type_non_treated	Dgkd
Pdcd2l	2.13847e-08	0.0346472	0.102	0.133	0.000396579	Wild_Type_non_treated	Pdcd2l
Gaa	2.16275e-08	0.0875922	0.312	0.371	0.000401082	Wild_Type_non_treated	Gaa
Vps4b	2.16579e-08	0.0240591	0.25	0.331	0.000401647	Wild_Type_non_treated	Vps4b
Cav2	2.17042e-08	0.127265	0.768	0.847	0.000402505	Wild_Type_non_treated	Cav2
Mat2a	2.17227e-08	0.107657	0.688	0.75	0.000402847	Wild_Type_non_treated	Mat2a
Nipa1	2.17483e-08	0.00809186	0.144	0.206	0.000403322	Wild_Type_non_treated	Nipa1
Sntb1	2.17719e-08	0.0852779	0.364	0.455	0.00040376	Wild_Type_non_treated	Sntb1
Pde4dip	2.18925e-08	0.0386431	0.176	0.234	0.000405996	Wild_Type_non_treated	Pde4dip
Pyroxd1	2.19436e-08	0.0604345	0.138	0.156	0.000406944	Wild_Type_non_treated	Pyroxd1
Tbc1d17	2.20964e-08	0.0461301	0.196	0.248	0.000409777	Wild_Type_non_treated	Tbc1d17
Plppr5	2.21291e-08	0.120429	0.12	0.081	0.000410384	Wild_Type_non_treated	Plppr5
Fam53a	2.22263e-08	0.00479784	0.096	0.144	0.000412186	Wild_Type_non_treated	Fam53a
Mlx	2.23935e-08	0.0174051	0.124	0.18	0.000415287	Wild_Type_non_treated	Mlx
Rps6ka5	2.25119e-08	0.0848133	0.254	0.272	0.000417483	Wild_Type_non_treated	Rps6ka5
Serinc1	2.25221e-08	0.128186	0.684	0.786	0.000417672	Wild_Type_non_treated	Serinc1
Zfp873	2.25323e-08	0.0546052	0.094	0.108	0.000417861	Wild_Type_non_treated	Zfp873
Fpgt	2.25679e-08	0.0539129	0.1	0.116	0.000418521	Wild_Type_non_treated	Fpgt
Cd164	2.25766e-08	0.0707782	0.484	0.589	0.000418683	Wild_Type_non_treated	Cd164
Capn2	2.26756e-08	0.0154276	0.212	0.313	0.000420518	Wild_Type_non_treated	Capn2
Rsbn1l	2.29268e-08	0.0564032	0.484	0.62	0.000425178	Wild_Type_non_treated	Rsbn1l
Mlec	2.29618e-08	0.0609584	0.406	0.505	0.000425826	Wild_Type_non_treated	Mlec
Ids	2.3166e-08	0.0269064	0.102	0.137	0.000429614	Wild_Type_non_treated	Ids
Rnf146	2.31957e-08	0.0443355	0.28	0.357	0.000430164	Wild_Type_non_treated	Rnf146
Cc2d2a	2.32093e-08	0.028803	0.228	0.309	0.000430417	Wild_Type_non_treated	Cc2d2a
Dmac1	2.33563e-08	0.00227043	0.3	0.42	0.000433143	Wild_Type_non_treated	Dmac1
Lrrc45	2.3383e-08	0.0217949	0.08	0.113	0.000433638	Wild_Type_non_treated	Lrrc45
Slc39a6	2.34962e-08	0.0717086	0.16	0.189	0.000435737	Wild_Type_non_treated	Slc39a6
Suclg1	2.36742e-08	0.00746268	0.466	0.628	0.000439039	Wild_Type_non_treated	Suclg1
Kbtbd2	2.36792e-08	0.0172423	0.158	0.225	0.000439132	Wild_Type_non_treated	Kbtbd2
Birc6	2.36816e-08	0.0610888	0.332	0.413	0.000439175	Wild_Type_non_treated	Birc6
Prkag1	2.38685e-08	0.0330696	0.206	0.274	0.00044264	Wild_Type_non_treated	Prkag1
Exosc9	2.41979e-08	0.0457199	0.132	0.146	0.00044875	Wild_Type_non_treated	Exosc9
Nckap5	2.43741e-08	0.0595986	0.398	0.512	0.000452018	Wild_Type_non_treated	Nckap5
Zfpm2	2.4641e-08	0.0658492	0.176	0.198	0.000456968	Wild_Type_non_treated	Zfpm2
Psmg3	2.47017e-08	0.0227505	0.176	0.235	0.000458093	Wild_Type_non_treated	Psmg3
Eif2ak3	2.47493e-08	0.00624259	0.054	0.095	0.000458976	Wild_Type_non_treated	Eif2ak3
Cecr2	2.52152e-08	0.043625	0.176	0.215	0.000467615	Wild_Type_non_treated	Cecr2
Ilk	2.52932e-08	0.080783	0.378	0.426	0.000469063	Wild_Type_non_treated	Ilk
Ago4	2.5305e-08	0.0441909	0.058	0.064	0.000469281	Wild_Type_non_treated	Ago4
Ncoa2	2.54151e-08	0.0435346	0.224	0.287	0.000471322	Wild_Type_non_treated	Ncoa2
Stag2	2.55204e-08	0.0582156	0.426	0.519	0.000473276	Wild_Type_non_treated	Stag2
Arih2	2.5555e-08	0.0272528	0.12	0.168	0.000473918	Wild_Type_non_treated	Arih2
Cers6	2.56267e-08	0.142729	0.486	0.524	0.000475247	Wild_Type_non_treated	Cers6
Tasor2	2.56989e-08	0.0575384	0.16	0.194	0.000476585	Wild_Type_non_treated	Tasor2
Pnck	2.574e-08	0.0529937	0.108	0.115	0.000477349	Wild_Type_non_treated	Pnck
Med13l	2.58072e-08	0.0436189	0.262	0.33	0.000478595	Wild_Type_non_treated	Med13l
Reep6	2.58404e-08	0.0727573	0.312	0.342	0.00047921	Wild_Type_non_treated	Reep6
Ralgapa1	2.59494e-08	0.00928285	0.2	0.297	0.000481232	Wild_Type_non_treated	Ralgapa1
Gpr146	2.60383e-08	0.0266528	0.242	0.331	0.000482881	Wild_Type_non_treated	Gpr146
Cyth1	2.61139e-08	0.0476539	0.112	0.134	0.000484282	Wild_Type_non_treated	Cyth1
Crebrf	2.61555e-08	0.0650099	0.388	0.47	0.000485054	Wild_Type_non_treated	Crebrf
Arl5b	2.6395e-08	0.0232351	0.164	0.224	0.000489496	Wild_Type_non_treated	Arl5b
Taz	2.64249e-08	0.0816844	0.224	0.245	0.000490049	Wild_Type_non_treated	Taz
Parva	2.64384e-08	0.0274546	0.426	0.556	0.000490299	Wild_Type_non_treated	Parva
Cbx3	2.64676e-08	0.0984923	0.77	0.864	0.000490842	Wild_Type_non_treated	Cbx3
Utp14a	2.65028e-08	0.0270709	0.114	0.172	0.000491495	Wild_Type_non_treated	Utp14a
Dpp8	2.6515e-08	0.00797575	0.244	0.348	0.000491721	Wild_Type_non_treated	Dpp8
Fkbp11	2.65627e-08	0.103419	0.39	0.463	0.000492605	Wild_Type_non_treated	Fkbp11
Rbmx	2.68865e-08	0.100088	0.28	0.315	0.00049861	Wild_Type_non_treated	Rbmx
Adgrb2	2.69684e-08	0.124342	0.174	0.162	0.000500129	Wild_Type_non_treated	Adgrb2
Npdc1	2.70431e-08	0.0332778	0.404	0.51	0.000501514	Wild_Type_non_treated	Npdc1
Rbbp4	2.71524e-08	0.0243352	0.452	0.584	0.000503541	Wild_Type_non_treated	Rbbp4
Tecpr2	2.71528e-08	0.0279144	0.096	0.138	0.000503548	Wild_Type_non_treated	Tecpr2
Emc7	2.73202e-08	0.0997439	0.68	0.773	0.000506653	Wild_Type_non_treated	Emc7
Smarcc2	2.73827e-08	0.0717614	0.392	0.451	0.000507813	Wild_Type_non_treated	Smarcc2
Ssbp1	2.74561e-08	0.0553729	0.454	0.577	0.000509173	Wild_Type_non_treated	Ssbp1
Sugt1	2.76527e-08	0.0201388	0.46	0.606	0.000512819	Wild_Type_non_treated	Sugt1
Tmem170b	2.77684e-08	0.0289107	0.104	0.144	0.000514964	Wild_Type_non_treated	Tmem170b
Sap30bp	2.79132e-08	0.0181555	0.166	0.231	0.00051765	Wild_Type_non_treated	Sap30bp
Zfp157	2.79459e-08	0.0104847	0.132	0.193	0.000518257	Wild_Type_non_treated	Zfp157
Pld3	2.80174e-08	0.0287326	0.182	0.234	0.000519582	Wild_Type_non_treated	Pld3
Zfp292	2.81559e-08	0.0851437	0.462	0.53	0.00052215	Wild_Type_non_treated	Zfp292
Slc20a2	2.82977e-08	0.0606934	0.206	0.247	0.00052478	Wild_Type_non_treated	Slc20a2
Blvrb	2.83133e-08	0.0848686	0.29	0.334	0.00052507	Wild_Type_non_treated	Blvrb
Gng13	2.84874e-08	0.0975087	0.142	0.156	0.000528298	Wild_Type_non_treated	Gng13
Slc22a15	2.86187e-08	0.033521	0.096	0.137	0.000530735	Wild_Type_non_treated	Slc22a15
Klhl5	2.86327e-08	0.00241187	0.092	0.145	0.000530993	Wild_Type_non_treated	Klhl5
Esco1	2.87094e-08	0.0313953	0.172	0.233	0.000532416	Wild_Type_non_treated	Esco1
Pygo2	2.89626e-08	0.0553927	0.144	0.154	0.000537111	Wild_Type_non_treated	Pygo2
Fuca2	2.93682e-08	0.0630079	0.18	0.213	0.000544632	Wild_Type_non_treated	Fuca2
Gpr37	2.94746e-08	0.181966	0.97	0.985	0.000546607	Wild_Type_non_treated	Gpr37
Abhd17c	2.94826e-08	0.020899	0.08	0.109	0.000546755	Wild_Type_non_treated	Abhd17c
Snx32	2.9506e-08	0.109403	0.236	0.246	0.000547189	Wild_Type_non_treated	Snx32
Ddx24	2.95358e-08	0.0172972	0.54	0.71	0.000547742	Wild_Type_non_treated	Ddx24
Plpp2	2.95587e-08	0.0229745	0.062	0.089	0.000548165	Wild_Type_non_treated	Plpp2
Triqk	2.95811e-08	0.0149795	0.192	0.268	0.000548581	Wild_Type_non_treated	Triqk
Cnot11	2.96149e-08	0.0262236	0.148	0.192	0.000549209	Wild_Type_non_treated	Cnot11
St3gal5	2.96562e-08	0.0657165	0.212	0.258	0.000549975	Wild_Type_non_treated	St3gal5
B230307C23Rik	3.03444e-08	0.0515371	0.114	0.134	0.000562736	Wild_Type_non_treated	B230307C23Rik
Ahcyl2	3.05642e-08	0.0402612	0.378	0.484	0.000566813	Wild_Type_non_treated	Ahcyl2
2810002D19Rik	3.07551e-08	0.0346681	0.09	0.111	0.000570353	Wild_Type_non_treated	2810002D19Rik
[truncated: 8,448 more rows]

## Sheet: Cluster 1
	p_val	avg_logFC	pct.1	pct.2	p_val_adj	cluster	gene
Rho	6.02746e-33	0.137005	0.999	1	1.11779e-28	Wild_Type_non_treated	Rho
Eif2s3y	2.99736e-32	0.652477	0.113	0	5.5586e-28	Wild_Type_non_treated	Eif2s3y
Malat1	2.92282e-26	0.237354	1	0.995	5.42038e-22	Wild_Type_non_treated	Malat1
Mir124a-1hg	4.08196e-20	0.370908	0.871	0.723	7.57e-16	Wild_Type_non_treated	Mir124a-1hg
Ddx3y	7.18307e-19	0.40924	0.064	0	1.3321e-14	Wild_Type_non_treated	Ddx3y
Rp1	4.8562e-17	0.252163	0.976	0.964	9.00583e-13	Wild_Type_non_treated	Rp1
AC149090.1	1.12738e-15	0.537498	0.121	0.025	2.09073e-11	Wild_Type_non_treated	AC149090.1
Gm47283	3.06559e-14	0.596637	0.308	0.16	5.68513e-10	Wild_Type_non_treated	Gm47283
Pcp4	5.91289e-14	0.60339	0.183	0.064	1.09655e-09	Wild_Type_non_treated	Pcp4
Gnb1	2.7538e-13	0.130949	0.94	0.96	5.10692e-09	Wild_Type_non_treated	Gnb1
Gad1	3.76112e-13	0.357437	0.055	0.001	6.97499e-09	Wild_Type_non_treated	Gad1
A430035B10Rik	1.48803e-09	0.339616	0.38	0.26	2.75956e-05	Wild_Type_non_treated	A430035B10Rik
Mir124-2hg	3.01199e-09	0.252887	0.885	0.819	5.58573e-05	Wild_Type_non_treated	Mir124-2hg
Slc6a1	1.52636e-08	0.305378	0.056	0.008	0.000283064	Wild_Type_non_treated	Slc6a1
Rpgrip1	2.79965e-08	0.225498	0.89	0.803	0.000519195	Wild_Type_non_treated	Rpgrip1
Snhg11	3.32587e-08	0.37211	0.095	0.032	0.000616783	Wild_Type_non_treated	Snhg11
Meg3	3.73683e-08	0.423649	0.127	0.049	0.000692995	Wild_Type_non_treated	Meg3
Arglu1	1.12196e-07	0.343001	0.424	0.344	0.00208067	Wild_Type_non_treated	Arglu1
Gm19667	2.36407e-07	0.337947	0.339	0.237	0.00438417	Wild_Type_non_treated	Gm19667
Atp1b1	3.56587e-07	0.296575	0.06	0.013	0.0066129	Wild_Type_non_treated	Atp1b1
Btg1	4.70585e-07	0.34367	0.278	0.189	0.008727	Wild_Type_non_treated	Btg1
Mpped2	1.19874e-06	0.325247	0.159	0.088	0.0222306	Wild_Type_non_treated	Mpped2
Mif	2.09919e-06	0.229861	0.451	0.405	0.0389295	Wild_Type_non_treated	Mif
Slc4a7	2.43693e-06	0.278421	0.508	0.409	0.0451929	Wild_Type_non_treated	Slc4a7
Samd11	3.83804e-06	0.238808	0.608	0.559	0.0711764	Wild_Type_non_treated	Samd11
Scg2	4.96785e-06	0.315329	0.099	0.04	0.0921288	Wild_Type_non_treated	Scg2
Uckl1	5.02445e-06	0.320616	0.377	0.292	0.0931785	Wild_Type_non_treated	Uckl1
Basp1	5.37842e-06	0.325043	0.068	0.021	0.0997428	Wild_Type_non_treated	Basp1
Guca1b	7.51335e-06	0.107656	0.865	0.864	0.139335	Wild_Type_non_treated	Guca1b
Tuba1b	7.94445e-06	0.25759	0.397	0.334	0.14733	Wild_Type_non_treated	Tuba1b
Gng3	9.47936e-06	0.2047	0.053	0.015	0.175795	Wild_Type_non_treated	Gng3
Slc38a1	9.74725e-06	0.231067	0.067	0.025	0.180763	Wild_Type_non_treated	Slc38a1
Nrxn3	1.12193e-05	0.346087	0.1	0.044	0.208061	Wild_Type_non_treated	Nrxn3
4632427E13Rik	1.2605e-05	0.337855	0.311	0.216	0.233759	Wild_Type_non_treated	4632427E13Rik
Slc24a1	1.28734e-05	0.148169	0.77	0.739	0.238738	Wild_Type_non_treated	Slc24a1
Stmn1	1.80796e-05	0.303124	0.071	0.027	0.335287	Wild_Type_non_treated	Stmn1
Cnot3	1.82126e-05	0.344109	0.235	0.162	0.337754	Wild_Type_non_treated	Cnot3
Nmt1	1.86739e-05	0.264328	0.227	0.152	0.346308	Wild_Type_non_treated	Nmt1
Gria2	2.34806e-05	0.346365	0.108	0.051	0.435447	Wild_Type_non_treated	Gria2
Fam161a	2.71222e-05	0.226582	0.586	0.517	0.50298	Wild_Type_non_treated	Fam161a
Pgam1	2.8282e-05	0.151039	0.57	0.534	0.52449	Wild_Type_non_treated	Pgam1
Gas7	2.82977e-05	0.30616	0.159	0.097	0.52478	Wild_Type_non_treated	Gas7
Epb41l2	3.08317e-05	0.203271	0.775	0.723	0.571774	Wild_Type_non_treated	Epb41l2
Pgk1	4.77299e-05	0.195673	0.399	0.35	0.885151	Wild_Type_non_treated	Pgk1
Rb1cc1	6.09956e-05	0.339176	0.229	0.16	1	Wild_Type_non_treated	Rb1cc1
Ktn1	6.50923e-05	0.238835	0.635	0.558	1	Wild_Type_non_treated	Ktn1
Nipbl	8.24012e-05	0.24785	0.363	0.293	1	Wild_Type_non_treated	Nipbl
mt-Nd3	8.28219e-05	0.183152	0.668	0.638	1	Wild_Type_non_treated	mt-Nd3
Rtbdn	9.25322e-05	0.111859	0.789	0.779	1	Wild_Type_non_treated	Rtbdn
Cnga1	9.32219e-05	0.0766791	0.88	0.877	1	Wild_Type_non_treated	Cnga1
Klhl3	9.45938e-05	0.286742	0.124	0.072	1	Wild_Type_non_treated	Klhl3
Grk1	0.000105511	0.21084	0.622	0.578	1	Wild_Type_non_treated	Grk1
Gprasp1	0.000128314	0.273016	0.112	0.059	1	Wild_Type_non_treated	Gprasp1
6720427I07Rik	0.000138651	0.28123	0.113	0.06	1	Wild_Type_non_treated	6720427I07Rik
Pnisr	0.000144002	0.217647	0.554	0.471	1	Wild_Type_non_treated	Pnisr
Kmt2e	0.000148671	0.218088	0.351	0.286	1	Wild_Type_non_treated	Kmt2e
Tnrc6b	0.000148753	0.224842	0.586	0.509	1	Wild_Type_non_treated	Tnrc6b
Gm14508	0.000150248	0.230299	0.139	0.084	1	Wild_Type_non_treated	Gm14508
Rsrp1	0.00017393	0.1877	0.744	0.703	1	Wild_Type_non_treated	Rsrp1
Nap1l5	0.000189283	0.262972	0.085	0.037	1	Wild_Type_non_treated	Nap1l5
Gigyf2	0.000192599	0.239316	0.212	0.157	1	Wild_Type_non_treated	Gigyf2
Rgs9bp	0.00023088	0.180797	0.503	0.438	1	Wild_Type_non_treated	Rgs9bp
Trmt1l	0.000231646	0.168437	0.053	0.021	1	Wild_Type_non_treated	Trmt1l
Arl4d	0.000301866	0.245224	0.262	0.2	1	Wild_Type_non_treated	Arl4d
Trim33	0.00030325	0.256542	0.103	0.06	1	Wild_Type_non_treated	Trim33
Ube4bos1	0.000319771	0.275417	0.145	0.089	1	Wild_Type_non_treated	Ube4bos1
Rbbp6	0.000349202	0.208824	0.253	0.193	1	Wild_Type_non_treated	Rbbp6
Zfp292	0.000356917	0.258364	0.262	0.202	1	Wild_Type_non_treated	Zfp292
Elovl4	0.000359202	0.164544	0.534	0.493	1	Wild_Type_non_treated	Elovl4
Mef2c	0.00036309	0.234215	0.441	0.399	1	Wild_Type_non_treated	Mef2c
Smug1	0.000373433	0.290052	0.127	0.08	1	Wild_Type_non_treated	Smug1
Usp33	0.000411597	0.257138	0.348	0.293	1	Wild_Type_non_treated	Usp33
Kcnq1ot1	0.000558838	0.369405	0.254	0.198	1	Wild_Type_non_treated	Kcnq1ot1
Osbpl8	0.000601217	0.281065	0.202	0.146	1	Wild_Type_non_treated	Osbpl8
Luc7l3	0.00064494	0.222858	0.428	0.389	1	Wild_Type_non_treated	Luc7l3
Synpr	0.000661894	0.234424	0.052	0.02	1	Wild_Type_non_treated	Synpr
Fyco1	0.000673875	0.216669	0.442	0.382	1	Wild_Type_non_treated	Fyco1
H3f3b	0.000725334	0.0844744	0.844	0.872	1	Wild_Type_non_treated	H3f3b
Bnip3	0.000732611	0.197515	0.1	0.063	1	Wild_Type_non_treated	Bnip3
Tet3	0.000751799	0.274534	0.289	0.226	1	Wild_Type_non_treated	Tet3
Eno1	0.000777536	0.11271	0.618	0.614	1	Wild_Type_non_treated	Eno1
Dalrd3	0.000811395	0.209724	0.28	0.214	1	Wild_Type_non_treated	Dalrd3
Leng8	0.000818374	0.275978	0.259	0.188	1	Wild_Type_non_treated	Leng8
Pdzd2	0.000842365	0.250119	0.291	0.224	1	Wild_Type_non_treated	Pdzd2
Dhdds	0.00087808	0.191419	0.056	0.024	1	Wild_Type_non_treated	Dhdds
Prph2	0.000888593	0.00772722	0.96	0.968	1	Wild_Type_non_treated	Prph2
Cspg5	0.000890269	0.203077	0.1	0.059	1	Wild_Type_non_treated	Cspg5
Gpm6a	0.000925451	0.244464	0.061	0.025	1	Wild_Type_non_treated	Gpm6a
Pdia5	0.00103695	0.246669	0.191	0.142	1	Wild_Type_non_treated	Pdia5
Zfp871	0.00106365	0.214557	0.215	0.161	1	Wild_Type_non_treated	Zfp871
Crx	0.00109088	0.198904	0.52	0.466	1	Wild_Type_non_treated	Crx
Klf9	0.00109297	0.20286	0.321	0.278	1	Wild_Type_non_treated	Klf9
Crebrf	0.00111419	0.233855	0.164	0.116	1	Wild_Type_non_treated	Crebrf
Map2	0.00121046	0.220204	0.38	0.329	1	Wild_Type_non_treated	Map2
Nbas	0.00133334	0.191245	0.066	0.035	1	Wild_Type_non_treated	Nbas
Twf1	0.00149089	0.14124	0.051	0.024	1	Wild_Type_non_treated	Twf1
Ndrg3	0.00151552	0.191936	0.402	0.36	1	Wild_Type_non_treated	Ndrg3
Gucy2f	0.00152304	0.208674	0.186	0.136	1	Wild_Type_non_treated	Gucy2f
2900093K20Rik	0.00156749	0.192491	0.051	0.021	1	Wild_Type_non_treated	2900093K20Rik
Wdr6	0.00170343	0.192969	0.088	0.052	1	Wild_Type_non_treated	Wdr6
Osbp2	0.00186353	0.171856	0.42	0.381	1	Wild_Type_non_treated	Osbp2
Sgip1	0.00201081	0.15237	0.558	0.503	1	Wild_Type_non_treated	Sgip1
Tasor	0.0020459	0.237691	0.184	0.132	1	Wild_Type_non_treated	Tasor
Mttp	0.00207777	0.196876	0.057	0.025	1	Wild_Type_non_treated	Mttp
Ttc3	0.00208073	0.266875	0.205	0.153	1	Wild_Type_non_treated	Ttc3
Ino80d	0.00209997	0.262934	0.176	0.124	1	Wild_Type_non_treated	Ino80d
Pptc7	0.00216107	0.205433	0.088	0.052	1	Wild_Type_non_treated	Pptc7
Pkm	0.00221226	0.0532184	0.796	0.802	1	Wild_Type_non_treated	Pkm
Macf1	0.00221426	0.240547	0.38	0.325	1	Wild_Type_non_treated	Macf1
Rpgr	0.00221997	0.24149	0.176	0.132	1	Wild_Type_non_treated	Rpgr
Pax6	0.00227239	0.233782	0.062	0.028	1	Wild_Type_non_treated	Pax6
Apc	0.00227465	0.234428	0.268	0.209	1	Wild_Type_non_treated	Apc
Gm14091	0.00229729	0.224401	0.114	0.071	1	Wild_Type_non_treated	Gm14091
Rbm25	0.00233509	0.237103	0.478	0.414	1	Wild_Type_non_treated	Rbm25
Vcp	0.00250318	0.235601	0.246	0.205	1	Wild_Type_non_treated	Vcp
Snrnp70	0.00255595	0.220101	0.612	0.543	1	Wild_Type_non_treated	Snrnp70
Marcks	0.00256598	0.240842	0.085	0.048	1	Wild_Type_non_treated	Marcks
Csde1	0.00264392	0.140133	0.316	0.269	1	Wild_Type_non_treated	Csde1
Gnaz	0.00273713	0.220248	0.144	0.112	1	Wild_Type_non_treated	Gnaz
Ppp2r5c	0.00275838	0.188951	0.335	0.304	1	Wild_Type_non_treated	Ppp2r5c
Snrk	0.00282434	0.234448	0.183	0.138	1	Wild_Type_non_treated	Snrk
Psmb1	0.00285331	0.0805209	0.25	0.224	1	Wild_Type_non_treated	Psmb1
Glb1l2	0.00299413	0.228559	0.205	0.158	1	Wild_Type_non_treated	Glb1l2
Usp15	0.00348265	0.220964	0.158	0.115	1	Wild_Type_non_treated	Usp15
Tra2a	0.00349534	0.142764	0.478	0.471	1	Wild_Type_non_treated	Tra2a
Msi2	0.00351801	0.160733	0.53	0.479	1	Wild_Type_non_treated	Msi2
Dgke	0.00353631	0.201781	0.287	0.233	1	Wild_Type_non_treated	Dgke
Gas6	0.00371129	0.259835	0.139	0.103	1	Wild_Type_non_treated	Gas6
Celf2	0.00372959	0.203892	0.32	0.264	1	Wild_Type_non_treated	Celf2
Zbtb20	0.00373046	0.17813	0.226	0.173	1	Wild_Type_non_treated	Zbtb20
Gm37494	0.00374675	0.182396	0.082	0.049	1	Wild_Type_non_treated	Gm37494
Mpp7	0.00376474	0.203832	0.132	0.088	1	Wild_Type_non_treated	Mpp7
Alkbh5	0.00392154	0.203951	0.24	0.204	1	Wild_Type_non_treated	Alkbh5
Atp8a2	0.00397893	0.222676	0.308	0.25	1	Wild_Type_non_treated	Atp8a2
Pnpla8	0.00400307	0.205346	0.105	0.067	1	Wild_Type_non_treated	Pnpla8
Casz1	0.00409022	0.150311	0.543	0.501	1	Wild_Type_non_treated	Casz1
Camk2d	0.00410873	0.113303	0.681	0.619	1	Wild_Type_non_treated	Camk2d
Lpgat1	0.00411711	0.131367	0.215	0.174	1	Wild_Type_non_treated	Lpgat1
Six3	0.00418203	0.201304	0.058	0.027	1	Wild_Type_non_treated	Six3
Rufy3	0.00419359	0.0295371	0.512	0.487	1	Wild_Type_non_treated	Rufy3
Zer1	0.00420315	0.229029	0.099	0.06	1	Wild_Type_non_treated	Zer1
Snap91	0.00460949	0.192441	0.232	0.189	1	Wild_Type_non_treated	Snap91
Rabgef1	0.0047239	0.180371	0.525	0.479	1	Wild_Type_non_treated	Rabgef1
Uvssa	0.00475525	0.21099	0.078	0.047	1	Wild_Type_non_treated	Uvssa
Naa15	0.00481004	0.26887	0.149	0.108	1	Wild_Type_non_treated	Naa15
Mpp4	0.00485725	0.182233	0.475	0.426	1	Wild_Type_non_treated	Mpp4
Armc1	0.00509619	0.197817	0.21	0.166	1	Wild_Type_non_treated	Armc1
Araf	0.00518981	0.194102	0.205	0.16	1	Wild_Type_non_treated	Araf
Dst	0.00540823	0.282562	0.127	0.081	1	Wild_Type_non_treated	Dst
Klhl24	0.00540874	0.189405	0.095	0.06	1	Wild_Type_non_treated	Klhl24
Papola	0.00542765	0.219883	0.206	0.172	1	Wild_Type_non_treated	Papola
Dpf3	0.00586562	0.0750785	0.275	0.237	1	Wild_Type_non_treated	Dpf3
Zfp322a	0.00602792	0.20409	0.115	0.08	1	Wild_Type_non_treated	Zfp322a
Hnrnpm	0.0060809	0.165407	0.34	0.308	1	Wild_Type_non_treated	Hnrnpm
Hbp1	0.00610077	0.177575	0.057	0.028	1	Wild_Type_non_treated	Hbp1
Abhd18	0.00634304	0.226579	0.076	0.044	1	Wild_Type_non_treated	Abhd18
Tia1	0.00638531	0.237443	0.246	0.208	1	Wild_Type_non_treated	Tia1
Ndufa11	0.00653189	0.0763168	0.226	0.254	1	Wild_Type_non_treated	Ndufa11
Aipl1	0.00654856	0.111452	0.763	0.762	1	Wild_Type_non_treated	Aipl1
Abce1	0.00688314	0.217136	0.083	0.049	1	Wild_Type_non_treated	Abce1
Hnrnpr	0.00695872	0.199769	0.293	0.252	1	Wild_Type_non_treated	Hnrnpr
Nxnl1	0.00714524	0.133043	0.402	0.411	1	Wild_Type_non_treated	Nxnl1
D430042O09Rik	0.00719361	0.220042	0.247	0.197	1	Wild_Type_non_treated	D430042O09Rik
AI847159	0.00729821	0.159571	0.598	0.565	1	Wild_Type_non_treated	AI847159
Dmd	0.00738916	0.157385	0.756	0.7	1	Wild_Type_non_treated	Dmd
Gucy1a1	0.0081806	0.199277	0.051	0.024	1	Wild_Type_non_treated	Gucy1a1
Ldha	0.00818544	0.087026	0.81	0.83	1	Wild_Type_non_treated	Ldha
Zhx1	0.0083842	0.174436	0.091	0.061	1	Wild_Type_non_treated	Zhx1
Pclo	0.00849695	0.162664	0.251	0.204	1	Wild_Type_non_treated	Pclo
Cngb1	0.00863257	0.0887586	0.738	0.726	1	Wild_Type_non_treated	Cngb1
Ankrd37	0.00866745	0.145699	0.081	0.051	1	Wild_Type_non_treated	Ankrd37
Cir1	0.00867934	0.20535	0.144	0.109	1	Wild_Type_non_treated	Cir1
Ago3	0.00878689	0.24363	0.172	0.132	1	Wild_Type_non_treated	Ago3
Hnrnph1	0.00884436	0.16592	0.39	0.35	1	Wild_Type_non_treated	Hnrnph1
Tkt	0.00890919	0.184571	0.065	0.037	1	Wild_Type_non_treated	Tkt
Gnb5	0.00893455	0.170438	0.665	0.634	1	Wild_Type_non_treated	Gnb5
Emsy	0.00919114	0.230307	0.234	0.188	1	Wild_Type_non_treated	Emsy
Slc38a3	0.0092795	0.216612	0.241	0.196	1	Wild_Type_non_treated	Slc38a3
9930021J03Rik	0.00940465	0.203639	0.14	0.104	1	Wild_Type_non_treated	9930021J03Rik
Plch2	0.00966376	0.137294	0.228	0.18	1	Wild_Type_non_treated	Plch2
Brd9	0.00977974	0.188886	0.244	0.198	1	Wild_Type_non_treated	Brd9
Aak1	0.00991762	0.202015	0.264	0.225	1	Wild_Type_non_treated	Aak1
2810030D12Rik	0.0102025	0.078931	0.138	0.107	1	Wild_Type_non_treated	2810030D12Rik
Smim8	0.0104084	0.178356	0.089	0.06	1	Wild_Type_non_treated	Smim8
Pbrm1	0.0104293	0.205288	0.235	0.194	1	Wild_Type_non_treated	Pbrm1
Plekhm3	0.010565	0.235901	0.097	0.06	1	Wild_Type_non_treated	Plekhm3
Zwint	0.0107689	0.248493	0.078	0.047	1	Wild_Type_non_treated	Zwint
Gmps	0.0107743	0.168636	0.106	0.076	1	Wild_Type_non_treated	Gmps
Camsap1	0.0109929	0.205908	0.284	0.254	1	Wild_Type_non_treated	Camsap1
Zfp407	0.0111082	0.162938	0.095	0.065	1	Wild_Type_non_treated	Zfp407
5031425E22Rik	0.0111773	0.164433	0.202	0.158	1	Wild_Type_non_treated	5031425E22Rik
Serbp1	0.0112205	0.0895699	0.507	0.478	1	Wild_Type_non_treated	Serbp1
Pot1a	0.0115374	0.151283	0.055	0.031	1	Wild_Type_non_treated	Pot1a
Son	0.0115504	0.142601	0.748	0.715	1	Wild_Type_non_treated	Son
Zfp523	0.0116071	0.163353	0.066	0.04	1	Wild_Type_non_treated	Zfp523
Clk1	0.0116939	0.1858	0.391	0.336	1	Wild_Type_non_treated	Clk1
Rc3h2	0.0117303	0.161355	0.149	0.113	1	Wild_Type_non_treated	Rc3h2
Ank2	0.0117748	0.164868	0.581	0.539	1	Wild_Type_non_treated	Ank2
Tmlhe	0.0118062	0.183735	0.075	0.044	1	Wild_Type_non_treated	Tmlhe
Ablim1	0.0119275	0.201221	0.172	0.136	1	Wild_Type_non_treated	Ablim1
Ro60	0.0120798	0.18833	0.262	0.228	1	Wild_Type_non_treated	Ro60
Gnat1	0.0122131	0.000182704	0.959	0.971	1	Wild_Type_non_treated	Gnat1
Nhlrc2	0.0124723	0.177944	0.09	0.059	1	Wild_Type_non_treated	Nhlrc2
R3hdm1	0.0126329	0.194536	0.286	0.245	1	Wild_Type_non_treated	R3hdm1
Igip	0.0128234	0.171655	0.072	0.043	1	Wild_Type_non_treated	Igip
Mmadhc	0.0129082	0.156679	0.057	0.032	1	Wild_Type_non_treated	Mmadhc
Paqr4	0.0133909	0.158424	0.113	0.081	1	Wild_Type_non_treated	Paqr4
Aars	0.0133916	0.198425	0.083	0.055	1	Wild_Type_non_treated	Aars
Vegfa	0.0135418	0.141727	0.059	0.036	1	Wild_Type_non_treated	Vegfa
Marf1	0.0136736	0.189346	0.077	0.048	1	Wild_Type_non_treated	Marf1
Wdr27	0.014047	0.161243	0.076	0.048	1	Wild_Type_non_treated	Wdr27
Fryl	0.0141125	0.149957	0.339	0.297	1	Wild_Type_non_treated	Fryl
Enpp5	0.0141755	0.238985	0.092	0.064	1	Wild_Type_non_treated	Enpp5
Reep6	0.0143999	0.0804662	0.606	0.607	1	Wild_Type_non_treated	Reep6
Clk4	0.0144367	0.10777	0.178	0.146	1	Wild_Type_non_treated	Clk4
Nedd4	0.0147113	0.00564941	0.283	0.336	1	Wild_Type_non_treated	Nedd4
Slx1b	0.0147533	0.176325	0.088	0.056	1	Wild_Type_non_treated	Slx1b
Gtpbp4	0.0151606	0.125833	0.115	0.087	1	Wild_Type_non_treated	Gtpbp4
Pgm1	0.0152234	0.153547	0.057	0.031	1	Wild_Type_non_treated	Pgm1
Tmem214	0.0156314	0.197029	0.084	0.055	1	Wild_Type_non_treated	Tmem214
Rbm5	0.0158895	0.16378	0.293	0.25	1	Wild_Type_non_treated	Rbm5
Pten	0.0158935	0.176505	0.254	0.225	1	Wild_Type_non_treated	Pten
Nek4	0.0160154	0.175283	0.062	0.037	1	Wild_Type_non_treated	Nek4
A530058N18Rik	0.0161155	0.18143	0.198	0.177	1	Wild_Type_non_treated	A530058N18Rik
Timm9	0.0167707	0.14473	0.105	0.076	1	Wild_Type_non_treated	Timm9
Wbp2	0.0168971	0.158585	0.149	0.129	1	Wild_Type_non_treated	Wbp2
Copa	0.0172084	0.237218	0.122	0.095	1	Wild_Type_non_treated	Copa
Etnk1	0.0175742	0.160904	0.234	0.196	1	Wild_Type_non_treated	Etnk1
Cplx3	0.0182152	0.14683	0.121	0.088	1	Wild_Type_non_treated	Cplx3
Ypel2	0.0183594	0.168574	0.219	0.181	1	Wild_Type_non_treated	Ypel2
Polg2	0.0185984	0.183728	0.209	0.185	1	Wild_Type_non_treated	Polg2
Thra	0.0186764	0.228787	0.138	0.108	1	Wild_Type_non_treated	Thra
Pitpnm3	0.0187016	0.22727	0.243	0.197	1	Wild_Type_non_treated	Pitpnm3
Stmn3	0.0188521	0.186547	0.052	0.029	1	Wild_Type_non_treated	Stmn3
Fam160a2	0.0193932	0.163034	0.078	0.051	1	Wild_Type_non_treated	Fam160a2
Elavl1	0.0194836	0.145185	0.109	0.079	1	Wild_Type_non_treated	Elavl1
Strbp	0.0195401	0.128313	0.397	0.386	1	Wild_Type_non_treated	Strbp
Zcchc7	0.019731	0.143951	0.408	0.357	1	Wild_Type_non_treated	Zcchc7
Tbc1d20	0.0197419	0.186804	0.061	0.039	1	Wild_Type_non_treated	Tbc1d20
Rbm22	0.0199124	0.148519	0.081	0.059	1	Wild_Type_non_treated	Rbm22
Sec23a	0.0201287	0.100293	0.058	0.039	1	Wild_Type_non_treated	Sec23a
Abcg1	0.0202918	0.148045	0.118	0.088	1	Wild_Type_non_treated	Abcg1
Xiap	0.0207364	0.124583	0.565	0.549	1	Wild_Type_non_treated	Xiap
Grina	0.0209059	0.185503	0.398	0.369	1	Wild_Type_non_treated	Grina
Zyg11b	0.0209512	0.181248	0.088	0.061	1	Wild_Type_non_treated	Zyg11b
Lars2	0.0210786	0.0332874	0.738	0.719	1	Wild_Type_non_treated	Lars2
Ythdc1	0.0212852	0.214283	0.329	0.289	1	Wild_Type_non_treated	Ythdc1
Snrpn	0.0215224	0.171219	0.051	0.029	1	Wild_Type_non_treated	Snrpn
Lrpprc	0.0219102	0.173296	0.096	0.073	1	Wild_Type_non_treated	Lrpprc
Cep295	0.0219487	0.155701	0.055	0.036	1	Wild_Type_non_treated	Cep295
Ecpas	0.0222768	0.19233	0.106	0.075	1	Wild_Type_non_treated	Ecpas
Ddx5	0.0223474	0.11166	0.919	0.908	1	Wild_Type_non_treated	Ddx5
Med13l	0.0224467	0.192631	0.223	0.19	1	Wild_Type_non_treated	Med13l
Nlk	0.0227848	0.167068	0.303	0.262	1	Wild_Type_non_treated	Nlk
Gabbr1	0.0228778	0.121871	0.062	0.041	1	Wild_Type_non_treated	Gabbr1
Calm2	0.0233099	0.139193	0.403	0.385	1	Wild_Type_non_treated	Calm2
5730455P16Rik	0.0234098	0.152888	0.056	0.033	1	Wild_Type_non_treated	5730455P16Rik
Gabra1	0.0238657	0.152695	0.051	0.027	1	Wild_Type_non_treated	Gabra1
Ankzf1	0.0241366	0.149442	0.062	0.039	1	Wild_Type_non_treated	Ankzf1
Dlg2	0.0244731	0.162275	0.108	0.075	1	Wild_Type_non_treated	Dlg2
Ranbp2	0.0244888	0.157186	0.241	0.212	1	Wild_Type_non_treated	Ranbp2
A430105J06Rik	0.0245249	0.0831419	0.063	0.044	1	Wild_Type_non_treated	A430105J06Rik
Smc5	0.0246081	0.201059	0.14	0.107	1	Wild_Type_non_treated	Smc5
Rsf1	0.0247383	0.162339	0.138	0.133	1	Wild_Type_non_treated	Rsf1
Sept4	0.0247586	0.153736	0.072	0.048	1	Wild_Type_non_treated	Sept4
Wnk1	0.0252417	0.222238	0.268	0.232	1	Wild_Type_non_treated	Wnk1
Micu3	0.0255088	0.204076	0.127	0.099	1	Wild_Type_non_treated	Micu3
Cyfip2	0.0256216	0.180635	0.058	0.039	1	Wild_Type_non_treated	Cyfip2
Pitpnm2os2	0.0256438	0.200065	0.1	0.069	1	Wild_Type_non_treated	Pitpnm2os2
Tacc2	0.0263322	0.175021	0.09	0.061	1	Wild_Type_non_treated	Tacc2
Iars	0.0263901	0.133948	0.062	0.039	1	Wild_Type_non_treated	Iars
Dusp11	0.0268588	0.162804	0.281	0.237	1	Wild_Type_non_treated	Dusp11
Lrch3	0.0270748	0.150233	0.066	0.043	1	Wild_Type_non_treated	Lrch3
Rp1l1	0.027092	0.148679	0.304	0.28	1	Wild_Type_non_treated	Rp1l1
Snap25	0.0271573	0.137452	0.5	0.462	1	Wild_Type_non_treated	Snap25
Luc7l	0.0274928	0.176252	0.16	0.129	1	Wild_Type_non_treated	Luc7l
Snhg14	0.0275896	0.133555	0.065	0.04	1	Wild_Type_non_treated	Snhg14
2410131K14Rik	0.0283214	0.148708	0.057	0.035	1	Wild_Type_non_treated	2410131K14Rik
Armc8	0.0284771	0.152049	0.085	0.057	1	Wild_Type_non_treated	Armc8
Creb1	0.0285417	0.0684578	0.149	0.13	1	Wild_Type_non_treated	Creb1
Tug1	0.0289355	0.192571	0.139	0.115	1	Wild_Type_non_treated	Tug1
Dnajc18	0.0291238	0.169599	0.091	0.069	1	Wild_Type_non_treated	Dnajc18
Acsl6	0.0291527	0.163692	0.191	0.165	1	Wild_Type_non_treated	Acsl6
Zranb2	0.0298324	0.176423	0.296	0.257	1	Wild_Type_non_treated	Zranb2
Syne2	0.0299639	0.237506	0.288	0.268	1	Wild_Type_non_treated	Syne2
Spry2	0.0299683	0.100285	0.075	0.052	1	Wild_Type_non_treated	Spry2
Map3k7	0.0300612	0.171905	0.07	0.045	1	Wild_Type_non_treated	Map3k7
Ocrl	0.0302664	0.146895	0.078	0.051	1	Wild_Type_non_treated	Ocrl
Nr1d2	0.030334	0.197032	0.136	0.105	1	Wild_Type_non_treated	Nr1d2
Mbip	0.030536	0.11176	0.057	0.035	1	Wild_Type_non_treated	Mbip
Dnajc6	0.0305583	0.155129	0.063	0.04	1	Wild_Type_non_treated	Dnajc6
Cep63	0.0309535	0.150723	0.051	0.032	1	Wild_Type_non_treated	Cep63
Prrc2c	0.031213	0.118767	0.473	0.47	1	Wild_Type_non_treated	Prrc2c
Slc25a36	0.0315653	0.0999235	0.057	0.035	1	Wild_Type_non_treated	Slc25a36
Amer2	0.0315923	0.135438	0.414	0.382	1	Wild_Type_non_treated	Amer2
Plekha8	0.0324061	0.149814	0.168	0.14	1	Wild_Type_non_treated	Plekha8
Zc3h15	0.0331646	0.135436	0.223	0.208	1	Wild_Type_non_treated	Zc3h15
Dennd1a	0.033185	0.209528	0.081	0.055	1	Wild_Type_non_treated	Dennd1a
Setd1b	0.0333946	0.170411	0.076	0.051	1	Wild_Type_non_treated	Setd1b
Tardbp	0.0334087	0.171151	0.278	0.248	1	Wild_Type_non_treated	Tardbp
Arhgap5	0.033444	0.135817	0.427	0.429	1	Wild_Type_non_treated	Arhgap5
Nrl	0.0335312	0.0571973	0.807	0.838	1	Wild_Type_non_treated	Nrl
Commd3	0.0338672	0.0334971	0.13	0.153	1	Wild_Type_non_treated	Commd3
Pdcl	0.0339598	0.145756	0.12	0.095	1	Wild_Type_non_treated	Pdcl
AY036118	0.0339808	0.0812821	0.919	0.912	1	Wild_Type_non_treated	AY036118
Fam117b	0.0339812	0.116111	0.055	0.035	1	Wild_Type_non_treated	Fam117b
Acbd5	0.0344094	0.137856	0.134	0.108	1	Wild_Type_non_treated	Acbd5
Trak1	0.0344808	0.149216	0.068	0.047	1	Wild_Type_non_treated	Trak1
Ccdc177	0.0347652	0.166541	0.071	0.048	1	Wild_Type_non_treated	Ccdc177
Letm2	0.0348753	0.166775	0.104	0.076	1	Wild_Type_non_treated	Letm2
Zmynd8	0.0351121	0.153732	0.242	0.221	1	Wild_Type_non_treated	Zmynd8
Tnfsf13	0.0355261	0.133059	0.087	0.063	1	Wild_Type_non_treated	Tnfsf13
U2af1	0.0355526	0.129763	0.255	0.229	1	Wild_Type_non_treated	U2af1
Nr2c2	0.0355686	0.128856	0.116	0.085	1	Wild_Type_non_treated	Nr2c2
Ubn2	0.0357889	0.133965	0.349	0.312	1	Wild_Type_non_treated	Ubn2
Rd3l	0.0359391	0.132201	0.085	0.061	1	Wild_Type_non_treated	Rd3l
Rps6kb1	0.0360104	0.233078	0.142	0.116	1	Wild_Type_non_treated	Rps6kb1
BC005537	0.0360807	0.190972	0.266	0.233	1	Wild_Type_non_treated	BC005537
Klhl7	0.0361879	0.124715	0.057	0.033	1	Wild_Type_non_treated	Klhl7
BC005561	0.0369289	0.107103	0.186	0.178	1	Wild_Type_non_treated	BC005561
Dync2h1	0.036962	0.171954	0.108	0.081	1	Wild_Type_non_treated	Dync2h1
Mff	0.036968	0.136846	0.159	0.134	1	Wild_Type_non_treated	Mff
Napa	0.0370832	0.186582	0.138	0.111	1	Wild_Type_non_treated	Napa
Wdr43	0.0371087	0.127987	0.106	0.081	1	Wild_Type_non_treated	Wdr43
Map3k2	0.0371153	0.213147	0.115	0.088	1	Wild_Type_non_treated	Map3k2
Hs3st3b1	0.0372574	0.144509	0.162	0.13	1	Wild_Type_non_treated	Hs3st3b1
Tulp4	0.0375729	0.0603088	0.141	0.164	1	Wild_Type_non_treated	Tulp4
Dnajc30	0.037659	0.158343	0.06	0.035	1	Wild_Type_non_treated	Dnajc30
Eif5	0.0380917	0.199188	0.291	0.254	1	Wild_Type_non_treated	Eif5
Gnptg	0.0383521	0.134388	0.113	0.103	1	Wild_Type_non_treated	Gnptg
Tsga10	0.0388843	0.111301	0.061	0.039	1	Wild_Type_non_treated	Tsga10
Spsb3	0.0391866	0.116591	0.067	0.045	1	Wild_Type_non_treated	Spsb3
Mtpn	0.0393531	0.120667	0.075	0.053	1	Wild_Type_non_treated	Mtpn
Ppp1r10	0.0395652	0.167557	0.193	0.161	1	Wild_Type_non_treated	Ppp1r10
Ncbp3	0.0397465	0.151148	0.132	0.103	1	Wild_Type_non_treated	Ncbp3
Rnf5	0.0398412	0.151972	0.105	0.079	1	Wild_Type_non_treated	Rnf5
Kif1a	0.039884	0.160204	0.159	0.126	1	Wild_Type_non_treated	Kif1a
Polk	0.0399577	0.180226	0.054	0.036	1	Wild_Type_non_treated	Polk
Dnajc10	0.0400268	0.112842	0.069	0.048	1	Wild_Type_non_treated	Dnajc10
Gdap1	0.0405618	0.171169	0.065	0.04	1	Wild_Type_non_treated	Gdap1
Kpnb1	0.0409188	0.181153	0.057	0.036	1	Wild_Type_non_treated	Kpnb1
Pfkp	0.0410441	0.203015	0.289	0.254	1	Wild_Type_non_treated	Pfkp
Cep290	0.0413127	0.166125	0.494	0.487	1	Wild_Type_non_treated	Cep290
Pcbp3	0.0413391	0.17325	0.179	0.146	1	Wild_Type_non_treated	Pcbp3
Brd7	0.041649	0.183972	0.1	0.073	1	Wild_Type_non_treated	Brd7
Agpat3	0.0418603	0.0708503	0.758	0.771	1	Wild_Type_non_treated	Agpat3
Negr1	0.0419472	0.161576	0.176	0.144	1	Wild_Type_non_treated	Negr1
Tcf20	0.0419778	0.135611	0.167	0.144	1	Wild_Type_non_treated	Tcf20
Rprd1a	0.0420947	0.134321	0.08	0.056	1	Wild_Type_non_treated	Rprd1a
Thoc3	0.0424538	0.164436	0.082	0.06	1	Wild_Type_non_treated	Thoc3
Caap1	0.0427799	0.132271	0.06	0.039	1	Wild_Type_non_treated	Caap1
Styx	0.043166	0.10171	0.144	0.134	1	Wild_Type_non_treated	Styx
Clint1	0.0431722	0.0786578	0.056	0.037	1	Wild_Type_non_treated	Clint1
Usp7	0.0435135	0.152614	0.158	0.138	1	Wild_Type_non_treated	Usp7
Oxr1	0.0436541	0.124724	0.089	0.065	1	Wild_Type_non_treated	Oxr1
Sv2a	0.04386	0.161844	0.083	0.055	1	Wild_Type_non_treated	Sv2a
Cbx5	0.0448649	0.180853	0.14	0.111	1	Wild_Type_non_treated	Cbx5
Pds5b	0.0449669	0.177024	0.073	0.052	1	Wild_Type_non_treated	Pds5b
Slc38a9	0.0451183	0.195208	0.182	0.149	1	Wild_Type_non_treated	Slc38a9
Rab43	0.04512	0.170896	0.054	0.036	1	Wild_Type_non_treated	Rab43
Grtp1	0.045369	0.11147	0.338	0.328	1	Wild_Type_non_treated	Grtp1
Pex5l	0.0458229	0.0722854	0.669	0.635	1	Wild_Type_non_treated	Pex5l
Gtf2ird1	0.0462953	0.184076	0.143	0.111	1	Wild_Type_non_treated	Gtf2ird1
Slc6a6	0.0463677	0.109516	0.765	0.739	1	Wild_Type_non_treated	Slc6a6
Fxr1	0.0466835	0.110199	0.23	0.201	1	Wild_Type_non_treated	Fxr1
Hlf	0.0469326	0.18063	0.094	0.069	1	Wild_Type_non_treated	Hlf
Prps1	0.0469509	0.117078	0.051	0.033	1	Wild_Type_non_treated	Prps1
Cdc42ep3	0.0470353	0.0965803	0.095	0.075	1	Wild_Type_non_treated	Cdc42ep3
1700030J22Rik	0.0474966	0.138252	0.056	0.033	1	Wild_Type_non_treated	1700030J22Rik
Rock1	0.0476977	0.167343	0.177	0.15	1	Wild_Type_non_treated	Rock1
Stk35	0.0477921	0.156373	0.398	0.361	1	Wild_Type_non_treated	Stk35
Ncl	0.0479011	0.128001	0.575	0.571	1	Wild_Type_non_treated	Ncl
Rad23b	0.0482752	0.189796	0.117	0.087	1	Wild_Type_non_treated	Rad23b
Ctdspl2	0.0486012	0.0697779	0.2	0.173	1	Wild_Type_non_treated	Ctdspl2
Kcnab2	0.0486092	0.134947	0.063	0.048	1	Wild_Type_non_treated	Kcnab2
Sec61a1	0.0486876	0.162504	0.091	0.064	1	Wild_Type_non_treated	Sec61a1
Gabpb2	0.049246	0.170294	0.09	0.063	1	Wild_Type_non_treated	Gabpb2
Scd2	0.049666	0.169896	0.082	0.057	1	Wild_Type_non_treated	Scd2
Bbof1	0.0497058	0.119845	0.089	0.064	1	Wild_Type_non_treated	Bbof1
Cep89	0.0497722	0.11604	0.061	0.039	1	Wild_Type_non_treated	Cep89
A330023F24Rik	0.0500185	0.190512	0.145	0.115	1	Wild_Type_non_treated	A330023F24Rik
Dixdc1	0.0502601	0.135478	0.212	0.192	1	Wild_Type_non_treated	Dixdc1
Sh3glb1	0.0508867	0.124424	0.32	0.288	1	Wild_Type_non_treated	Sh3glb1
Wdr26	0.0508871	0.155122	0.115	0.088	1	Wild_Type_non_treated	Wdr26
Celf4	0.0508931	0.163961	0.122	0.092	1	Wild_Type_non_treated	Celf4
Fam50a	0.0510336	0.1671	0.067	0.045	1	Wild_Type_non_treated	Fam50a
Xpr1	0.0510465	0.195924	0.082	0.06	1	Wild_Type_non_treated	Xpr1
Srpk2	0.0511658	0.030235	0.468	0.449	1	Wild_Type_non_treated	Srpk2
Rad21	0.0514336	0.11863	0.103	0.083	1	Wild_Type_non_treated	Rad21
Pik3r1	0.0514393	0.139014	0.13	0.105	1	Wild_Type_non_treated	Pik3r1
Ncor1	0.0516779	0.09419	0.327	0.342	1	Wild_Type_non_treated	Ncor1
Fam169a	0.0517776	0.039486	0.433	0.475	1	Wild_Type_non_treated	Fam169a
Dnmt3a	0.0518509	0.185028	0.16	0.126	1	Wild_Type_non_treated	Dnmt3a
Vrk3	0.0519133	0.119641	0.067	0.048	1	Wild_Type_non_treated	Vrk3
Lsm2	0.0522284	0.0959747	0.092	0.072	1	Wild_Type_non_treated	Lsm2
Hdgf	0.052391	0.137979	0.139	0.123	1	Wild_Type_non_treated	Hdgf
Foxj3	0.0528108	0.151142	0.072	0.051	1	Wild_Type_non_treated	Foxj3
Fbxo3	0.0528534	0.157063	0.076	0.052	1	Wild_Type_non_treated	Fbxo3
Tigar	0.0533313	0.144611	0.065	0.04	1	Wild_Type_non_treated	Tigar
Plk5	0.0534753	0.144331	0.21	0.197	1	Wild_Type_non_treated	Plk5
Usp4	0.0534887	0.154949	0.068	0.047	1	Wild_Type_non_treated	Usp4
Lztfl1	0.0536621	0.168195	0.259	0.222	1	Wild_Type_non_treated	Lztfl1
Lyst	0.0540825	0.126995	0.105	0.081	1	Wild_Type_non_treated	Lyst
Srsf7	0.0542981	0.0107015	0.468	0.453	1	Wild_Type_non_treated	Srsf7
Uhrf2	0.0544733	0.100101	0.158	0.128	1	Wild_Type_non_treated	Uhrf2
Pcmtd2	0.0547795	0.0465371	0.738	0.715	1	Wild_Type_non_treated	Pcmtd2
Mgat1	0.0548247	0.127605	0.127	0.101	1	Wild_Type_non_treated	Mgat1
Mkln1	0.0553627	0.175691	0.235	0.214	1	Wild_Type_non_treated	Mkln1
Luc7l2	0.0553987	0.147884	0.352	0.322	1	Wild_Type_non_treated	Luc7l2
Pde6b	0.0554831	0.0754445	0.885	0.883	1	Wild_Type_non_treated	Pde6b
Armc9	0.0557622	0.177234	0.117	0.087	1	Wild_Type_non_treated	Armc9
Tmem33	0.0565145	0.111836	0.095	0.075	1	Wild_Type_non_treated	Tmem33
Anapc4	0.0569147	0.158249	0.064	0.044	1	Wild_Type_non_treated	Anapc4
Tnpo3	0.056989	0.125746	0.093	0.073	1	Wild_Type_non_treated	Tnpo3
Cbx3	0.0576286	0.0805438	0.327	0.306	1	Wild_Type_non_treated	Cbx3
Scamp1	0.057757	0.145816	0.1	0.085	1	Wild_Type_non_treated	Scamp1
Phip	0.0582446	0.167176	0.183	0.152	1	Wild_Type_non_treated	Phip
Gpr89	0.058506	0.113836	0.051	0.033	1	Wild_Type_non_treated	Gpr89
Frmd5	0.0591005	0.144131	0.057	0.036	1	Wild_Type_non_treated	Frmd5
Rnf123	0.0595229	0.114244	0.111	0.092	1	Wild_Type_non_treated	Rnf123
Gdpd1	0.0596994	0.12621	0.089	0.068	1	Wild_Type_non_treated	Gdpd1
Dmtf1	0.0599648	0.146003	0.144	0.115	1	Wild_Type_non_treated	Dmtf1
Zmym6	0.0601257	0.13739	0.06	0.039	1	Wild_Type_non_treated	Zmym6
Gps1	0.0603171	0.145507	0.083	0.059	1	Wild_Type_non_treated	Gps1
Fbxl20	0.0604115	0.149976	0.071	0.048	1	Wild_Type_non_treated	Fbxl20
Hbs1l	0.0604525	0.131786	0.057	0.037	1	Wild_Type_non_treated	Hbs1l
Srsf1	0.0605992	0.160328	0.316	0.277	1	Wild_Type_non_treated	Srsf1
Cdc37l1	0.0613361	0.157788	0.255	0.226	1	Wild_Type_non_treated	Cdc37l1
Gnl3l	0.0622753	0.182677	0.089	0.064	1	Wild_Type_non_treated	Gnl3l
Akt3	0.0623809	0.0843535	0.11	0.089	1	Wild_Type_non_treated	Akt3
Lpin1	0.0624816	0.107644	0.054	0.033	1	Wild_Type_non_treated	Lpin1
Cnot6l	0.063051	0.174859	0.174	0.146	1	Wild_Type_non_treated	Cnot6l
Msl1	0.0633427	0.130727	0.07	0.049	1	Wild_Type_non_treated	Msl1
Napb	0.0633675	0.210497	0.279	0.253	1	Wild_Type_non_treated	Napb
Xpo7	0.0634855	0.116784	0.073	0.056	1	Wild_Type_non_treated	Xpo7
Nptn	0.0639897	0.136543	0.142	0.121	1	Wild_Type_non_treated	Nptn
Zc3h6	0.0641329	0.087193	0.052	0.035	1	Wild_Type_non_treated	Zc3h6
Ncapd3	0.0646374	0.165451	0.157	0.126	1	Wild_Type_non_treated	Ncapd3
Mrps18b	0.0646703	0.125875	0.056	0.036	1	Wild_Type_non_treated	Mrps18b
Serinc1	0.0648374	0.141663	0.157	0.13	1	Wild_Type_non_treated	Serinc1
Dnajc21	0.066	0.0493514	0.108	0.126	1	Wild_Type_non_treated	Dnajc21
Gm11342	0.066419	0.157645	0.245	0.209	1	Wild_Type_non_treated	Gm11342
Tmx1	0.0665916	0.135461	0.222	0.202	1	Wild_Type_non_treated	Tmx1
Herpud1	0.0670098	0.136363	0.068	0.045	1	Wild_Type_non_treated	Herpud1
Dop1a	0.0670606	0.208036	0.188	0.152	1	Wild_Type_non_treated	Dop1a
Tnpo1	0.0671987	0.143497	0.359	0.334	1	Wild_Type_non_treated	Tnpo1
Rfx1	0.0677463	0.188693	0.064	0.04	1	Wild_Type_non_treated	Rfx1
Cep135	0.0677891	0.175285	0.061	0.04	1	Wild_Type_non_treated	Cep135
Med31	0.0678596	0.183539	0.149	0.124	1	Wild_Type_non_treated	Med31
Crnkl1	0.068407	0.147489	0.083	0.061	1	Wild_Type_non_treated	Crnkl1
Dhx15	0.0688169	0.133595	0.149	0.124	1	Wild_Type_non_treated	Dhx15
Steap2	0.0689882	0.113599	0.066	0.047	1	Wild_Type_non_treated	Steap2
Mpp6	0.0690194	0.140106	0.056	0.039	1	Wild_Type_non_treated	Mpp6
Larp4	0.0690942	0.149488	0.175	0.153	1	Wild_Type_non_treated	Larp4
Thoc7	0.0696239	0.0948688	0.172	0.18	1	Wild_Type_non_treated	Thoc7
Ate1	0.0696648	0.0183664	0.172	0.154	1	Wild_Type_non_treated	Ate1
Zfp706	0.0701551	0.114768	0.141	0.121	1	Wild_Type_non_treated	Zfp706
Crocc	0.0706353	0.05596	0.181	0.169	1	Wild_Type_non_treated	Crocc
Lemd2	0.0710073	0.117387	0.059	0.039	1	Wild_Type_non_treated	Lemd2
Ikzf5	0.0715246	0.166024	0.127	0.103	1	Wild_Type_non_treated	Ikzf5
Eif3a	0.0717672	0.196704	0.152	0.125	1	Wild_Type_non_treated	Eif3a
Zfp644	0.0719671	0.0969883	0.325	0.32	1	Wild_Type_non_treated	Zfp644
Extl2	0.072883	0.118431	0.059	0.049	1	Wild_Type_non_treated	Extl2
Fam3c	0.0746773	0.0216696	0.504	0.543	1	Wild_Type_non_treated	Fam3c
Hk2	0.0752123	0.0416076	0.754	0.791	1	Wild_Type_non_treated	Hk2
Cxxc4	0.0753118	0.171387	0.199	0.17	1	Wild_Type_non_treated	Cxxc4
Zfp961	0.0758378	0.105437	0.053	0.035	1	Wild_Type_non_treated	Zfp961
Zbtb4	0.0759085	0.162591	0.146	0.132	1	Wild_Type_non_treated	Zbtb4
Scaf4	0.0760487	0.142861	0.057	0.037	1	Wild_Type_non_treated	Scaf4
Zfp91	0.0771758	0.140894	0.219	0.196	1	Wild_Type_non_treated	Zfp91
Nisch	0.0773936	0.150437	0.197	0.176	1	Wild_Type_non_treated	Nisch
Bmpr1a	0.0780294	0.155636	0.152	0.124	1	Wild_Type_non_treated	Bmpr1a
Cyth1	0.0783024	0.115721	0.054	0.036	1	Wild_Type_non_treated	Cyth1
Gabpa	0.0783595	0.1405	0.051	0.032	1	Wild_Type_non_treated	Gabpa
Vps4b	0.0788332	0.153279	0.064	0.044	1	Wild_Type_non_treated	Vps4b
Zkscan2	0.0788528	0.10362	0.08	0.06	1	Wild_Type_non_treated	Zkscan2
Safb	0.0790241	0.148189	0.161	0.136	1	Wild_Type_non_treated	Safb
Lrrfip2	0.0795635	0.0830832	0.078	0.061	1	Wild_Type_non_treated	Lrrfip2
Phf12	0.0795949	0.103793	0.111	0.088	1	Wild_Type_non_treated	Phf12
St8sia1	0.0797767	0.113739	0.213	0.185	1	Wild_Type_non_treated	St8sia1
Blzf1	0.0801234	0.0983603	0.066	0.048	1	Wild_Type_non_treated	Blzf1
Hmgcr	0.0801942	0.202877	0.176	0.146	1	Wild_Type_non_treated	Hmgcr
Lnpk	0.0821243	0.179186	0.14	0.116	1	Wild_Type_non_treated	Lnpk
Jrkl	0.0825504	0.117627	0.116	0.091	1	Wild_Type_non_treated	Jrkl
Gigyf1	0.0826097	0.184712	0.067	0.049	1	Wild_Type_non_treated	Gigyf1
N4bp2l2	0.0826311	0.133985	0.291	0.262	1	Wild_Type_non_treated	N4bp2l2
Cacng7	0.0826623	0.10186	0.056	0.037	1	Wild_Type_non_treated	Cacng7
Fubp1	0.0827223	0.121807	0.316	0.282	1	Wild_Type_non_treated	Fubp1
Cry1	0.0827311	0.105401	0.061	0.044	1	Wild_Type_non_treated	Cry1
Zscan26	0.0827846	0.126312	0.154	0.137	1	Wild_Type_non_treated	Zscan26
Wdr20	0.0827897	0.144049	0.203	0.181	1	Wild_Type_non_treated	Wdr20
Nemf	0.0830404	0.143103	0.197	0.17	1	Wild_Type_non_treated	Nemf
Pgm2l1	0.0838567	0.136348	0.078	0.06	1	Wild_Type_non_treated	Pgm2l1
Azi2	0.0839352	0.179493	0.157	0.13	1	Wild_Type_non_treated	Azi2
Slf2	0.0852676	0.132597	0.183	0.154	1	Wild_Type_non_treated	Slf2
Cadps	0.0857692	0.160222	0.062	0.041	1	Wild_Type_non_treated	Cadps
Nrip1	0.0858346	0.13653	0.209	0.19	1	Wild_Type_non_treated	Nrip1
Acp1	0.0860448	0.101865	0.139	0.12	1	Wild_Type_non_treated	Acp1
Dctn1	0.0863115	0.085946	0.235	0.25	1	Wild_Type_non_treated	Dctn1
Pfkfb2	0.0872279	0.169398	0.213	0.184	1	Wild_Type_non_treated	Pfkfb2
Ccz1	0.0872606	0.0252314	0.096	0.108	1	Wild_Type_non_treated	Ccz1
Gucy2e	0.0873577	0.0757788	0.368	0.349	1	Wild_Type_non_treated	Gucy2e
Kat7	0.0874606	0.143161	0.059	0.04	1	Wild_Type_non_treated	Kat7
Vdac1	0.0875752	0.101503	0.268	0.258	1	Wild_Type_non_treated	Vdac1
Aopep	0.0876066	0.109764	0.051	0.032	1	Wild_Type_non_treated	Aopep
Eapp	0.0878628	0.153943	0.155	0.134	1	Wild_Type_non_treated	Eapp
Cul9	0.0881193	0.136153	0.075	0.057	1	Wild_Type_non_treated	Cul9
Enkd1	0.0881746	0.135706	0.067	0.045	1	Wild_Type_non_treated	Enkd1
Atg3	0.088581	0.12521	0.085	0.068	1	Wild_Type_non_treated	Atg3
Smc4	0.0890672	0.115493	0.096	0.08	1	Wild_Type_non_treated	Smc4
Igf1r	0.0891105	0.154052	0.21	0.185	1	Wild_Type_non_treated	Igf1r
Ccser1	0.0893286	0.120562	0.071	0.048	1	Wild_Type_non_treated	Ccser1
Ldhb	0.0894988	0.0960082	0.096	0.081	1	Wild_Type_non_treated	Ldhb
Pik3ca	0.0895861	0.139306	0.161	0.134	1	Wild_Type_non_treated	Pik3ca
Epn2	0.0901681	0.118982	0.071	0.057	1	Wild_Type_non_treated	Epn2
Abl2	0.0902301	0.138047	0.057	0.04	1	Wild_Type_non_treated	Abl2
Tuba1a	0.090399	0.131989	0.318	0.304	1	Wild_Type_non_treated	Tuba1a
4930430F08Rik	0.0914891	0.132418	0.075	0.059	1	Wild_Type_non_treated	4930430F08Rik
Zdhhc2	0.0914973	0.0527586	0.289	0.27	1	Wild_Type_non_treated	Zdhhc2
Pla2g5	0.0925797	0.140803	0.105	0.085	1	Wild_Type_non_treated	Pla2g5
Fto	0.0927669	0.123131	0.121	0.097	1	Wild_Type_non_treated	Fto
Per3	0.0930572	0.112047	0.089	0.068	1	Wild_Type_non_treated	Per3
Atf6	0.0930717	0.0937776	0.073	0.056	1	Wild_Type_non_treated	Atf6
Ddx17	0.0932204	0.14864	0.442	0.409	1	Wild_Type_non_treated	Ddx17
Rlf	0.0936108	0.148251	0.143	0.117	1	Wild_Type_non_treated	Rlf
Tbc1d15	0.0936552	0.0816539	0.07	0.052	1	Wild_Type_non_treated	Tbc1d15
Calm1	0.0936778	0.0847514	0.495	0.491	1	Wild_Type_non_treated	Calm1
N4bp1	0.0944385	0.152091	0.062	0.041	1	Wild_Type_non_treated	N4bp1
Golga1	0.0945753	0.0638449	0.073	0.059	1	Wild_Type_non_treated	Golga1
Ankrd11	0.0952185	0.132664	0.23	0.209	1	Wild_Type_non_treated	Ankrd11
Ssbp2	0.0954433	0.0805208	0.294	0.269	1	Wild_Type_non_treated	Ssbp2
Fam193a	0.0955372	0.0868378	0.16	0.138	1	Wild_Type_non_treated	Fam193a
Gm10097	0.0958152	0.107044	0.12	0.095	1	Wild_Type_non_treated	Gm10097
Prpsap2	0.0958915	0.135995	0.07	0.055	1	Wild_Type_non_treated	Prpsap2
Fip1l1	0.0959413	0.125689	0.134	0.126	1	Wild_Type_non_treated	Fip1l1
Oga	0.0960678	0.0905873	0.129	0.115	1	Wild_Type_non_treated	Oga
Glt8d1	0.0961798	0.100853	0.064	0.045	1	Wild_Type_non_treated	Glt8d1
Cd81	0.0977368	0.0680927	0.157	0.16	1	Wild_Type_non_treated	Cd81
Ago2	0.0987595	0.166385	0.138	0.117	1	Wild_Type_non_treated	Ago2
1700012D14Rik	0.0997143	0.0869979	0.054	0.036	1	Wild_Type_non_treated	1700012D14Rik
mt-Atp8	0.10011	0.0688019	0.468	0.499	1	Wild_Type_non_treated	mt-Atp8
Tsn	0.100244	0.105552	0.208	0.214	1	Wild_Type_non_treated	Tsn
Ube3a	0.101148	0.154445	0.251	0.233	1	Wild_Type_non_treated	Ube3a
Hnrnpa1	0.101204	0.08771	0.297	0.285	1	Wild_Type_non_treated	Hnrnpa1
Mef2d	0.101709	0.147878	0.296	0.284	1	Wild_Type_non_treated	Mef2d
Lrrc8b	0.101865	0.159682	0.091	0.075	1	Wild_Type_non_treated	Lrrc8b
Cntln	0.103123	0.153086	0.157	0.141	1	Wild_Type_non_treated	Cntln
Tmem218	0.103665	0.115686	0.124	0.112	1	Wild_Type_non_treated	Tmem218
Cep57	0.104257	0.136318	0.081	0.063	1	Wild_Type_non_treated	Cep57
Pgrmc1	0.104356	0.108277	0.147	0.124	1	Wild_Type_non_treated	Pgrmc1
Yod1	0.104617	0.120621	0.089	0.072	1	Wild_Type_non_treated	Yod1
Aqr	0.104726	0.0932835	0.139	0.12	1	Wild_Type_non_treated	Aqr
Eif4g3	0.104954	0.135718	0.133	0.113	1	Wild_Type_non_treated	Eif4g3
Slc25a27	0.105278	0.131605	0.094	0.071	1	Wild_Type_non_treated	Slc25a27
Fbxo8	0.106194	0.149441	0.082	0.064	1	Wild_Type_non_treated	Fbxo8
Ift122	0.107017	0.158726	0.094	0.075	1	Wild_Type_non_treated	Ift122
Gtf2i	0.107171	0.122248	0.114	0.112	1	Wild_Type_non_treated	Gtf2i
Arhgap24	0.107271	0.127055	0.103	0.089	1	Wild_Type_non_treated	Arhgap24
Srrm2	0.107681	0.0596049	0.569	0.586	1	Wild_Type_non_treated	Srrm2
Mdn1	0.107689	0.184894	0.052	0.035	1	Wild_Type_non_treated	Mdn1
AI480526	0.108321	0.110057	0.102	0.08	1	Wild_Type_non_treated	AI480526
Sec22a	0.108928	0.123187	0.246	0.218	1	Wild_Type_non_treated	Sec22a
Ep300	0.109223	0.103078	0.156	0.137	1	Wild_Type_non_treated	Ep300
Ccn4	0.109527	0.150131	0.132	0.105	1	Wild_Type_non_treated	Ccn4
Dync1li1	0.10971	0.0237849	0.148	0.178	1	Wild_Type_non_treated	Dync1li1
Zfp280d	0.109777	0.175181	0.17	0.138	1	Wild_Type_non_treated	Zfp280d
Pura	0.110421	0.123051	0.422	0.401	1	Wild_Type_non_treated	Pura
Msantd4	0.110525	0.145073	0.076	0.063	1	Wild_Type_non_treated	Msantd4
Epb41l3	0.110848	0.151872	0.055	0.036	1	Wild_Type_non_treated	Epb41l3
Vldlr	0.111006	0.13239	0.293	0.277	1	Wild_Type_non_treated	Vldlr
Thap2	0.111138	0.0801081	0.116	0.099	1	Wild_Type_non_treated	Thap2
Rasa1	0.111255	0.111982	0.078	0.06	1	Wild_Type_non_treated	Rasa1
Cplx4	0.111307	0.059416	0.817	0.812	1	Wild_Type_non_treated	Cplx4
Lekr1	0.112141	0.130042	0.076	0.056	1	Wild_Type_non_treated	Lekr1
Hipk3	0.112376	0.104478	0.149	0.14	1	Wild_Type_non_treated	Hipk3
Mga	0.112461	0.174295	0.19	0.161	1	Wild_Type_non_treated	Mga
Mrps9	0.112492	0.0699798	0.076	0.059	1	Wild_Type_non_treated	Mrps9
Ensa	0.112922	0.15351	0.186	0.16	1	Wild_Type_non_treated	Ensa
Mysm1	0.113094	0.164066	0.128	0.108	1	Wild_Type_non_treated	Mysm1
Fance	0.113237	0.126648	0.153	0.132	1	Wild_Type_non_treated	Fance
Snrnp48	0.113455	0.130388	0.192	0.162	1	Wild_Type_non_treated	Snrnp48
Setd2	0.113611	0.120579	0.142	0.121	1	Wild_Type_non_treated	Setd2
Srsf5	0.113786	0.141215	0.492	0.465	1	Wild_Type_non_treated	Srsf5
Rab14	0.113915	0.106432	0.311	0.3	1	Wild_Type_non_treated	Rab14
Sfpq	0.114035	0.104217	0.38	0.345	1	Wild_Type_non_treated	Sfpq
Ddx10	0.114043	0.0636471	0.051	0.036	1	Wild_Type_non_treated	Ddx10
Safb2	0.114404	0.0984805	0.119	0.1	1	Wild_Type_non_treated	Safb2
Myef2	0.11466	0.108815	0.113	0.093	1	Wild_Type_non_treated	Myef2
Zfp207	0.115176	0.152071	0.247	0.218	1	Wild_Type_non_treated	Zfp207
Igsf9	0.115795	0.159415	0.131	0.101	1	Wild_Type_non_treated	Igsf9
Otud6b	0.116049	0.114874	0.074	0.063	1	Wild_Type_non_treated	Otud6b
Rmnd5b	0.116251	0.10166	0.073	0.052	1	Wild_Type_non_treated	Rmnd5b
Spata1	0.116254	0.0876986	0.195	0.176	1	Wild_Type_non_treated	Spata1
Paics	0.116318	0.0710944	0.087	0.091	1	Wild_Type_non_treated	Paics
Tspyl4	0.1165	0.143214	0.213	0.193	1	Wild_Type_non_treated	Tspyl4
Gramd2	0.116642	0.124136	0.139	0.115	1	Wild_Type_non_treated	Gramd2
Phf20l1	0.117716	0.180307	0.196	0.168	1	Wild_Type_non_treated	Phf20l1
2810029C07Rik	0.118094	0.157541	0.071	0.049	1	Wild_Type_non_treated	2810029C07Rik
Ppp2r1a	0.118238	0.143815	0.078	0.059	1	Wild_Type_non_treated	Ppp2r1a
Kdm5a	0.118859	0.139547	0.115	0.103	1	Wild_Type_non_treated	Kdm5a
Tcf4	0.119715	0.168798	0.168	0.146	1	Wild_Type_non_treated	Tcf4
Gse1	0.119857	0.154376	0.14	0.113	1	Wild_Type_non_treated	Gse1
Abhd14a	0.121414	0.125781	0.132	0.116	1	Wild_Type_non_treated	Abhd14a
Usp34	0.121565	0.14158	0.331	0.32	1	Wild_Type_non_treated	Usp34
Sarnp	0.121847	0.123613	0.246	0.225	1	Wild_Type_non_treated	Sarnp
Dnajb4	0.122133	0.116097	0.083	0.067	1	Wild_Type_non_treated	Dnajb4
Sbds	0.123176	0.0719889	0.095	0.079	1	Wild_Type_non_treated	Sbds
Krit1	0.123227	0.180515	0.203	0.178	1	Wild_Type_non_treated	Krit1
Chsy1	0.123268	0.125686	0.079	0.06	1	Wild_Type_non_treated	Chsy1
Khdrbs1	0.124605	0.134147	0.153	0.137	1	Wild_Type_non_treated	Khdrbs1
Add3	0.124612	0.124501	0.194	0.19	1	Wild_Type_non_treated	Add3
Las1l	0.124886	0.12483	0.189	0.165	1	Wild_Type_non_treated	Las1l
Iws1	0.125494	0.14119	0.1	0.077	1	Wild_Type_non_treated	Iws1
Epm2aip1	0.126252	0.142424	0.167	0.137	1	Wild_Type_non_treated	Epm2aip1
Syt1	0.126385	0.0504958	0.673	0.659	1	Wild_Type_non_treated	Syt1
Mrps14	0.127612	0.1019	0.196	0.194	1	Wild_Type_non_treated	Mrps14
Fsbp	0.127706	0.127716	0.052	0.035	1	Wild_Type_non_treated	Fsbp
Tm9sf3	0.128043	0.0335971	0.13	0.148	1	Wild_Type_non_treated	Tm9sf3
Map3k4	0.128245	0.170772	0.085	0.069	1	Wild_Type_non_treated	Map3k4
Ramac	0.1283	0.139997	0.116	0.101	1	Wild_Type_non_treated	Ramac
Hexdc	0.128399	0.123136	0.084	0.064	1	Wild_Type_non_treated	Hexdc
Rbm33	0.12981	0.0951266	0.143	0.125	1	Wild_Type_non_treated	Rbm33
Kdelr1	0.129871	0.0964694	0.084	0.065	1	Wild_Type_non_treated	Kdelr1
B230369F24Rik	0.130486	0.0677496	0.082	0.063	1	Wild_Type_non_treated	B230369F24Rik
Arhgap35	0.130758	0.115009	0.069	0.052	1	Wild_Type_non_treated	Arhgap35
Ift81	0.132032	0.13627	0.187	0.173	1	Wild_Type_non_treated	Ift81
Golga2	0.132737	0.0780041	0.052	0.039	1	Wild_Type_non_treated	Golga2
Mex3b	0.13278	0.0863648	0.051	0.036	1	Wild_Type_non_treated	Mex3b
Kdm5b	0.13302	0.15426	0.349	0.332	1	Wild_Type_non_treated	Kdm5b
Ift46	0.133477	0.127465	0.053	0.036	1	Wild_Type_non_treated	Ift46
Bod1l	0.133515	0.0877342	0.192	0.193	1	Wild_Type_non_treated	Bod1l
Mdm2	0.134202	0.112846	0.093	0.075	1	Wild_Type_non_treated	Mdm2
Psmd11	0.134278	0.0217426	0.139	0.129	1	Wild_Type_non_treated	Psmd11
Cyld	0.134306	0.104528	0.088	0.068	1	Wild_Type_non_treated	Cyld
Polr3f	0.134384	0.100119	0.065	0.049	1	Wild_Type_non_treated	Polr3f
Dpp8	0.134622	0.136623	0.078	0.06	1	Wild_Type_non_treated	Dpp8
Nus1	0.134653	0.0833916	0.052	0.04	1	Wild_Type_non_treated	Nus1
Rdh12	0.134676	0.0554354	0.641	0.652	1	Wild_Type_non_treated	Rdh12
Sae1	0.134868	0.116893	0.057	0.04	1	Wild_Type_non_treated	Sae1
Lnpep	0.134871	0.138227	0.084	0.069	1	Wild_Type_non_treated	Lnpep
Atg16l1	0.13526	0.017321	0.075	0.096	1	Wild_Type_non_treated	Atg16l1
Diablo	0.135567	0.114823	0.081	0.063	1	Wild_Type_non_treated	Diablo
Zfp329	0.135644	0.120704	0.232	0.224	1	Wild_Type_non_treated	Zfp329
Snx2	0.135825	0.147155	0.057	0.04	1	Wild_Type_non_treated	Snx2
Abcg4	0.135978	0.0858663	0.071	0.053	1	Wild_Type_non_treated	Abcg4
Kcmf1	0.136261	0.112146	0.092	0.085	1	Wild_Type_non_treated	Kcmf1
Camkk2	0.13631	0.137903	0.074	0.055	1	Wild_Type_non_treated	Camkk2
Pum2	0.136442	0.154321	0.162	0.142	1	Wild_Type_non_treated	Pum2
Capn7	0.136591	0.126749	0.129	0.104	1	Wild_Type_non_treated	Capn7
Sh2d1a	0.137423	0.0824679	0.168	0.153	1	Wild_Type_non_treated	Sh2d1a
Taok3	0.137483	0.0817651	0.312	0.292	1	Wild_Type_non_treated	Taok3
Klhl18	0.137484	0.116146	0.264	0.24	1	Wild_Type_non_treated	Klhl18
Trpm7	0.137956	0.149402	0.175	0.148	1	Wild_Type_non_treated	Trpm7
4632404H12Rik	0.138438	0.130525	0.053	0.037	1	Wild_Type_non_treated	4632404H12Rik
Tmem101	0.139517	0.08356	0.051	0.036	1	Wild_Type_non_treated	Tmem101
Gfm2	0.139612	0.127818	0.057	0.04	1	Wild_Type_non_treated	Gfm2
Dpm2	0.139641	0.0748005	0.066	0.053	1	Wild_Type_non_treated	Dpm2
Rufy2	0.139654	0.0708441	0.091	0.075	1	Wild_Type_non_treated	Rufy2
Rmnd5a	0.139824	0.0937039	0.089	0.075	1	Wild_Type_non_treated	Rmnd5a
Cebpg	0.140459	0.116948	0.063	0.045	1	Wild_Type_non_treated	Cebpg
Spen	0.140788	0.145331	0.111	0.088	1	Wild_Type_non_treated	Spen
Chmp3	0.140963	0.0835859	0.073	0.059	1	Wild_Type_non_treated	Chmp3
Asap1	0.140976	0.135317	0.12	0.096	1	Wild_Type_non_treated	Asap1
Ylpm1	0.141237	0.140668	0.087	0.069	1	Wild_Type_non_treated	Ylpm1
Ogt	0.141348	0.169135	0.219	0.197	1	Wild_Type_non_treated	Ogt
Psap	0.141675	0.0680243	0.122	0.132	1	Wild_Type_non_treated	Psap
Cnot7	0.142414	0.110071	0.17	0.153	1	Wild_Type_non_treated	Cnot7
Pabpn1	0.142494	0.00660603	0.311	0.353	1	Wild_Type_non_treated	Pabpn1
Saraf	0.143243	0.123175	0.109	0.093	1	Wild_Type_non_treated	Saraf
Dhx16	0.143335	0.100098	0.053	0.037	1	Wild_Type_non_treated	Dhx16
Ralgapb	0.144128	0.148469	0.054	0.037	1	Wild_Type_non_treated	Ralgapb
Gapvd1	0.145286	0.120873	0.119	0.124	1	Wild_Type_non_treated	Gapvd1
Prpf4b	0.145461	0.0671934	0.424	0.441	1	Wild_Type_non_treated	Prpf4b
Golgb1	0.145557	0.0876898	0.26	0.28	1	Wild_Type_non_treated	Golgb1
Supt7l	0.145726	0.0954834	0.053	0.037	1	Wild_Type_non_treated	Supt7l
Rsrc2	0.14576	0.0929249	0.516	0.495	1	Wild_Type_non_treated	Rsrc2
Pcmt1	0.147553	0.0865711	0.197	0.188	1	Wild_Type_non_treated	Pcmt1
Fahd1	0.147837	0.0961245	0.052	0.036	1	Wild_Type_non_treated	Fahd1
Zfp397	0.148619	0.156602	0.15	0.133	1	Wild_Type_non_treated	Zfp397
Vcpip1	0.148794	0.127715	0.089	0.068	1	Wild_Type_non_treated	Vcpip1
Slc39a7	0.149187	0.106077	0.054	0.04	1	Wild_Type_non_treated	Slc39a7
2510009E07Rik	0.14955	0.115383	0.066	0.053	1	Wild_Type_non_treated	2510009E07Rik
Csnk2a1	0.150373	0.0239193	0.256	0.241	1	Wild_Type_non_treated	Csnk2a1
Stk17b	0.150962	0.0757571	0.063	0.048	1	Wild_Type_non_treated	Stk17b
D10Wsu102e	0.150973	0.189838	0.111	0.088	1	Wild_Type_non_treated	D10Wsu102e
1600012H06Rik	0.151288	0.0643113	0.076	0.067	1	Wild_Type_non_treated	1600012H06Rik
Acadvl	0.153719	0.127935	0.088	0.069	1	Wild_Type_non_treated	Acadvl
Taf15	0.154551	0.0864646	0.214	0.193	1	Wild_Type_non_treated	Taf15
Wbp11	0.154791	0.0583381	0.089	0.077	1	Wild_Type_non_treated	Wbp11
Naxd	0.154866	0.0022345	0.1	0.096	1	Wild_Type_non_treated	Naxd
Pdha1	0.155815	0.129875	0.066	0.048	1	Wild_Type_non_treated	Pdha1
Snrpc	0.15586	0.0413347	0.135	0.132	1	Wild_Type_non_treated	Snrpc
Kdm4c	0.155957	0.124403	0.353	0.332	1	Wild_Type_non_treated	Kdm4c
Nr1d1	0.155971	0.117407	0.098	0.08	1	Wild_Type_non_treated	Nr1d1
Ubr3	0.158244	0.140164	0.158	0.136	1	Wild_Type_non_treated	Ubr3
Apba3	0.158551	0.101066	0.062	0.044	1	Wild_Type_non_treated	Apba3
Myo9a	0.158593	0.0769738	0.096	0.1	1	Wild_Type_non_treated	Myo9a
Dcaf17	0.158981	0.109848	0.105	0.095	1	Wild_Type_non_treated	Dcaf17
Insm1	0.16025	0.121529	0.079	0.059	1	Wild_Type_non_treated	Insm1
Ush2a	0.160523	0.184709	0.127	0.105	1	Wild_Type_non_treated	Ush2a
Senp2	0.160771	0.15651	0.16	0.141	1	Wild_Type_non_treated	Senp2
Ndufb4	0.161414	0.0523829	0.23	0.242	1	Wild_Type_non_treated	Ndufb4
Stard7	0.162874	0.0309505	0.381	0.364	1	Wild_Type_non_treated	Stard7
Tmsb15b2	0.163635	0.0891724	0.078	0.069	1	Wild_Type_non_treated	Tmsb15b2
Psmd1	0.16373	0.210321	0.108	0.095	1	Wild_Type_non_treated	Psmd1
Gnl2	0.163912	0.0931343	0.083	0.065	1	Wild_Type_non_treated	Gnl2
Ddx52	0.164652	0.0825011	0.06	0.044	1	Wild_Type_non_treated	Ddx52
Abca4	0.164963	0.093293	0.449	0.466	1	Wild_Type_non_treated	Abca4
Thrap3	0.164965	0.123329	0.192	0.182	1	Wild_Type_non_treated	Thrap3
Ptp4a2	0.165256	0.0371234	0.24	0.23	1	Wild_Type_non_treated	Ptp4a2
Ttc7b	0.166131	0.114341	0.073	0.056	1	Wild_Type_non_treated	Ttc7b
Brd3	0.1666	0.13766	0.133	0.116	1	Wild_Type_non_treated	Brd3
Scarb1	0.166979	0.151546	0.187	0.16	1	Wild_Type_non_treated	Scarb1
Ppp6r3	0.167382	0.110738	0.142	0.119	1	Wild_Type_non_treated	Ppp6r3
Fgfr1op2	0.167521	0.0171164	0.115	0.132	1	Wild_Type_non_treated	Fgfr1op2
Csnk1g2	0.16759	0.0840601	0.051	0.039	1	Wild_Type_non_treated	Csnk1g2
Ssr1	0.168255	0.118957	0.108	0.093	1	Wild_Type_non_treated	Ssr1
Ddhd1	0.168697	0.0358351	0.306	0.294	1	Wild_Type_non_treated	Ddhd1
Slc25a22	0.169024	0.0196058	0.098	0.119	1	Wild_Type_non_treated	Slc25a22
Gphn	0.16927	0.127821	0.076	0.057	1	Wild_Type_non_treated	Gphn
Psmd13	0.170402	0.118086	0.082	0.061	1	Wild_Type_non_treated	Psmd13
Dkk3	0.170611	0.0935988	0.052	0.036	1	Wild_Type_non_treated	Dkk3
Unc13b	0.171109	0.168525	0.392	0.361	1	Wild_Type_non_treated	Unc13b
Dnm1	0.171929	0.154563	0.143	0.123	1	Wild_Type_non_treated	Dnm1
Timm22	0.172726	0.0838391	0.08	0.065	1	Wild_Type_non_treated	Timm22
Sars	0.172921	0.12638	0.14	0.129	1	Wild_Type_non_treated	Sars
Peli3	0.174063	0.044116	0.165	0.186	1	Wild_Type_non_treated	Peli3
Sptssa	0.174136	0.0495626	0.145	0.152	1	Wild_Type_non_treated	Sptssa
Lrit2	0.17415	0.0757276	0.35	0.33	1	Wild_Type_non_treated	Lrit2
Chd2	0.17467	0.123121	0.218	0.192	1	Wild_Type_non_treated	Chd2
Iqsec1	0.174924	0.103619	0.122	0.103	1	Wild_Type_non_treated	Iqsec1
Nrbp1	0.175147	0.0819705	0.098	0.092	1	Wild_Type_non_treated	Nrbp1
Ankrd46	0.175527	0.072669	0.061	0.047	1	Wild_Type_non_treated	Ankrd46
Dnajc28	0.177258	0.105971	0.064	0.055	1	Wild_Type_non_treated	Dnajc28
Vps13d	0.178566	0.13381	0.064	0.051	1	Wild_Type_non_treated	Vps13d
Csnk2b	0.179468	0.069623	0.128	0.116	1	Wild_Type_non_treated	Csnk2b
Socs5	0.179547	0.0910387	0.057	0.044	1	Wild_Type_non_treated	Socs5
Golga4	0.179605	0.127095	0.149	0.137	1	Wild_Type_non_treated	Golga4
Afg3l1	0.179724	0.0816005	0.069	0.056	1	Wild_Type_non_treated	Afg3l1
Gtf3c1	0.179851	0.119013	0.069	0.055	1	Wild_Type_non_treated	Gtf3c1
Dut	0.179858	0.0891112	0.147	0.137	1	Wild_Type_non_treated	Dut
Patz1	0.179945	0.0690231	0.057	0.041	1	Wild_Type_non_treated	Patz1
March8	0.179976	0.124477	0.06	0.045	1	Wild_Type_non_treated	March8
Calcoco1	0.180641	0.0591213	0.06	0.048	1	Wild_Type_non_treated	Calcoco1
Ip6k1	0.181706	0.124953	0.157	0.15	1	Wild_Type_non_treated	Ip6k1
Trpc4ap	0.182154	0.0328449	0.071	0.065	1	Wild_Type_non_treated	Trpc4ap
Arfgap2	0.182391	0.144497	0.107	0.095	1	Wild_Type_non_treated	Arfgap2
Zfp236	0.182842	0.155528	0.051	0.039	1	Wild_Type_non_treated	Zfp236
Ddx6	0.18339	0.0889671	0.256	0.253	1	Wild_Type_non_treated	Ddx6
Terf1	0.184181	0.0773073	0.116	0.097	1	Wild_Type_non_treated	Terf1
Zswim6	0.18432	0.0716568	0.078	0.061	1	Wild_Type_non_treated	Zswim6
Tmem216	0.185443	0.0648801	0.059	0.045	1	Wild_Type_non_treated	Tmem216
Ppp1r9a	0.185688	0.132901	0.127	0.107	1	Wild_Type_non_treated	Ppp1r9a
Mecr	0.185827	0.0948895	0.061	0.048	1	Wild_Type_non_treated	Mecr
Ndufa8	0.185903	0.149302	0.169	0.162	1	Wild_Type_non_treated	Ndufa8
Slc16a6	0.186382	0.106029	0.266	0.246	1	Wild_Type_non_treated	Slc16a6
Tfdp1	0.187025	0.089818	0.057	0.04	1	Wild_Type_non_treated	Tfdp1
Fam133b	0.187285	0.160108	0.197	0.174	1	Wild_Type_non_treated	Fam133b
Nktr	0.188302	0.114218	0.486	0.465	1	Wild_Type_non_treated	Nktr
Kdm2a	0.188403	0.130205	0.154	0.149	1	Wild_Type_non_treated	Kdm2a
Ppp4r3a	0.189025	0.125448	0.162	0.145	1	Wild_Type_non_treated	Ppp4r3a
Nip7	0.189116	0.0893407	0.056	0.043	1	Wild_Type_non_treated	Nip7
Mrps28	0.189135	0.111337	0.096	0.083	1	Wild_Type_non_treated	Mrps28
Med16	0.189633	0.100268	0.078	0.064	1	Wild_Type_non_treated	Med16
Ric1	0.189679	0.0319804	0.117	0.121	1	Wild_Type_non_treated	Ric1
Fem1c	0.189937	0.00762286	0.099	0.125	1	Wild_Type_non_treated	Fem1c
Smarca2	0.189976	0.092749	0.135	0.119	1	Wild_Type_non_treated	Smarca2
Sirt3	0.190467	0.114837	0.089	0.075	1	Wild_Type_non_treated	Sirt3
Cct6a	0.190746	0.0847411	0.265	0.257	1	Wild_Type_non_treated	Cct6a
Hikeshi	0.19083	0.101535	0.064	0.048	1	Wild_Type_non_treated	Hikeshi
Tmem205	0.190919	0.0928914	0.057	0.043	1	Wild_Type_non_treated	Tmem205
Syp	0.19093	0.0543617	0.299	0.292	1	Wild_Type_non_treated	Syp
Psip1	0.190976	0.0944851	0.263	0.252	1	Wild_Type_non_treated	Psip1
1110004F10Rik	0.191185	0.0871567	0.202	0.189	1	Wild_Type_non_treated	1110004F10Rik
Irf2	0.191353	0.037984	0.1	0.088	1	Wild_Type_non_treated	Irf2
Zfp955b	0.192337	0.12138	0.073	0.059	1	Wild_Type_non_treated	Zfp955b
Mettl6	0.192769	0.0883357	0.057	0.04	1	Wild_Type_non_treated	Mettl6
Snrpd3	0.192819	0.0862495	0.171	0.173	1	Wild_Type_non_treated	Snrpd3
Ccdc47	0.19328	0.0509894	0.215	0.206	1	Wild_Type_non_treated	Ccdc47
Tubb5	0.193538	0.0485104	0.343	0.348	1	Wild_Type_non_treated	Tubb5
Ttc14	0.193919	0.131585	0.403	0.378	1	Wild_Type_non_treated	Ttc14
App	0.195031	0.092515	0.051	0.036	1	Wild_Type_non_treated	App
Hmg20a	0.195377	0.112467	0.081	0.073	1	Wild_Type_non_treated	Hmg20a
Map2k7	0.19544	0.0983202	0.111	0.092	1	Wild_Type_non_treated	Map2k7
Smarca4	0.1956	0.114196	0.113	0.101	1	Wild_Type_non_treated	Smarca4
Hmgb2	0.196092	0.0487333	0.337	0.349	1	Wild_Type_non_treated	Hmgb2
Arid1a	0.196466	0.130243	0.127	0.108	1	Wild_Type_non_treated	Arid1a
Necap1	0.196752	0.0368996	0.13	0.136	1	Wild_Type_non_treated	Necap1
Saxo2	0.19684	0.0943509	0.053	0.044	1	Wild_Type_non_treated	Saxo2
Nucb2	0.196891	0.0943524	0.116	0.104	1	Wild_Type_non_treated	Nucb2
Mrpl15	0.197331	0.099574	0.114	0.097	1	Wild_Type_non_treated	Mrpl15
Zfp398	0.197564	0.0956439	0.104	0.091	1	Wild_Type_non_treated	Zfp398
Nr2e3	0.198278	0.0561964	0.737	0.735	1	Wild_Type_non_treated	Nr2e3
Higd1a	0.198569	0.0456804	0.223	0.242	1	Wild_Type_non_treated	Higd1a
Supt16	0.198682	0.116803	0.182	0.166	1	Wild_Type_non_treated	Supt16
Ilf3	0.199202	0.0682951	0.082	0.067	1	Wild_Type_non_treated	Ilf3
Tbc1d24	0.199208	0.148682	0.263	0.236	1	Wild_Type_non_treated	Tbc1d24
Stam2	0.199338	0.0910259	0.147	0.128	1	Wild_Type_non_treated	Stam2
Fkbp4	0.19947	0.126169	0.201	0.197	1	Wild_Type_non_treated	Fkbp4
Tbck	0.199695	0.119067	0.059	0.044	1	Wild_Type_non_treated	Tbck
Suds3	0.201582	0.115446	0.096	0.084	1	Wild_Type_non_treated	Suds3
A930003A15Rik	0.201798	0.0745051	0.529	0.533	1	Wild_Type_non_treated	A930003A15Rik
Slc12a6	0.20234	0.0139404	0.185	0.177	1	Wild_Type_non_treated	Slc12a6
Eid2	0.202571	0.0882758	0.107	0.101	1	Wild_Type_non_treated	Eid2
Rif1	0.202688	0.10948	0.156	0.137	1	Wild_Type_non_treated	Rif1
Dstn	0.202923	0.0723378	0.244	0.249	1	Wild_Type_non_treated	Dstn
Cxxc5	0.203155	0.0884568	0.069	0.056	1	Wild_Type_non_treated	Cxxc5
Dnm1l	0.203416	0.137249	0.131	0.117	1	Wild_Type_non_treated	Dnm1l
Gm10138	0.203468	0.0965086	0.052	0.036	1	Wild_Type_non_treated	Gm10138
Mdm1	0.203519	0.140281	0.267	0.237	1	Wild_Type_non_treated	Mdm1
Dpysl2	0.203709	0.129876	0.064	0.049	1	Wild_Type_non_treated	Dpysl2
Jmy	0.204164	0.06531	0.097	0.087	1	Wild_Type_non_treated	Jmy
Nrep	0.204241	0.0628144	0.1	0.111	1	Wild_Type_non_treated	Nrep
Elf2	0.204283	0.0942108	0.073	0.075	1	Wild_Type_non_treated	Elf2
Pla2r1	0.204591	0.110483	0.338	0.309	1	Wild_Type_non_treated	Pla2r1
Itsn2	0.204864	0.0947408	0.211	0.189	1	Wild_Type_non_treated	Itsn2
Prpf31	0.205139	0.103724	0.104	0.092	1	Wild_Type_non_treated	Prpf31
Glcci1	0.205474	0.0207902	0.173	0.197	1	Wild_Type_non_treated	Glcci1
Mapre2	0.205507	0.0896152	0.152	0.16	1	Wild_Type_non_treated	Mapre2
Slc1a7	0.205548	0.0996902	0.081	0.061	1	Wild_Type_non_treated	Slc1a7
5033430I15Rik	0.205617	0.0464499	0.094	0.087	1	Wild_Type_non_treated	5033430I15Rik
Dlg4	0.206142	0.132133	0.36	0.352	1	Wild_Type_non_treated	Dlg4
Smc6	0.206192	0.125348	0.122	0.108	1	Wild_Type_non_treated	Smc6
Morf4l2	0.20808	0.0472521	0.102	0.092	1	Wild_Type_non_treated	Morf4l2
Fam149a	0.208096	0.0757387	0.106	0.091	1	Wild_Type_non_treated	Fam149a
Hilpda	0.208238	0.0896654	0.115	0.097	1	Wild_Type_non_treated	Hilpda
Klhl9	0.209513	0.112785	0.148	0.13	1	Wild_Type_non_treated	Klhl9
Poc1b	0.21008	0.0607309	0.055	0.043	1	Wild_Type_non_treated	Poc1b
Czib	0.210729	0.0661189	0.054	0.041	1	Wild_Type_non_treated	Czib
Acat1	0.211992	0.136255	0.062	0.049	1	Wild_Type_non_treated	Acat1
Casc3	0.212305	0.0196556	0.105	0.123	1	Wild_Type_non_treated	Casc3
Atp2a2	0.213221	0.118634	0.146	0.128	1	Wild_Type_non_treated	Atp2a2
Atp6v1e1	0.21424	0.0524788	0.218	0.208	1	Wild_Type_non_treated	Atp6v1e1
Srsf11	0.214796	0.117511	0.234	0.214	1	Wild_Type_non_treated	Srsf11
Nars	0.214844	0.0812533	0.175	0.164	1	Wild_Type_non_treated	Nars
Vps35	0.214874	0.0974344	0.105	0.096	1	Wild_Type_non_treated	Vps35
Sgta	0.21521	0.0624383	0.095	0.107	1	Wild_Type_non_treated	Sgta
Atf7ip	0.215268	0.129691	0.201	0.181	1	Wild_Type_non_treated	Atf7ip
Dimt1	0.215628	0.0798057	0.062	0.048	1	Wild_Type_non_treated	Dimt1
Cdk11b	0.215734	0.0980299	0.186	0.185	1	Wild_Type_non_treated	Cdk11b
Rnf187	0.215738	0.122368	0.084	0.071	1	Wild_Type_non_treated	Rnf187
Zfp738	0.216074	0.113934	0.07	0.052	1	Wild_Type_non_treated	Zfp738
Sp3	0.216187	0.0466421	0.102	0.116	1	Wild_Type_non_treated	Sp3
Phc3	0.216469	0.126936	0.095	0.077	1	Wild_Type_non_treated	Phc3
Rfc2	0.217129	0.0878708	0.076	0.061	1	Wild_Type_non_treated	Rfc2
Carf	0.217542	0.0976987	0.051	0.037	1	Wild_Type_non_treated	Carf
Mis12	0.218387	0.10509	0.068	0.055	1	Wild_Type_non_treated	Mis12
Ywhah	0.2188	0.129536	0.069	0.055	1	Wild_Type_non_treated	Ywhah
Ccdc88a	0.218903	0.118803	0.089	0.075	1	Wild_Type_non_treated	Ccdc88a
Lysmd3	0.219177	0.106947	0.078	0.071	1	Wild_Type_non_treated	Lysmd3
Alms1	0.219255	0.157598	0.058	0.04	1	Wild_Type_non_treated	Alms1
Pias1	0.219459	0.135145	0.161	0.144	1	Wild_Type_non_treated	Pias1
5930430L01Rik	0.219593	0.0829941	0.107	0.109	1	Wild_Type_non_treated	5930430L01Rik
Mta2	0.220602	0.112707	0.1	0.083	1	Wild_Type_non_treated	Mta2
Kif21b	0.220952	0.149874	0.176	0.154	1	Wild_Type_non_treated	Kif21b
Alg10b	0.221462	0.0577141	0.077	0.08	1	Wild_Type_non_treated	Alg10b
Polr3a	0.222671	0.0841601	0.062	0.047	1	Wild_Type_non_treated	Polr3a
Cdipt	0.222894	0.070215	0.073	0.059	1	Wild_Type_non_treated	Cdipt
Mtmr1	0.22296	0.0909117	0.073	0.072	1	Wild_Type_non_treated	Mtmr1
Fhod3	0.224702	0.0974877	0.171	0.157	1	Wild_Type_non_treated	Fhod3
Ptpra	0.22505	0.114538	0.095	0.077	1	Wild_Type_non_treated	Ptpra
Mdc1	0.226005	0.0746039	0.056	0.041	1	Wild_Type_non_treated	Mdc1
Tmem234	0.227164	0.0613428	0.213	0.217	1	Wild_Type_non_treated	Tmem234
Snapc3	0.227754	0.0984357	0.081	0.065	1	Wild_Type_non_treated	Snapc3
Chfr	0.228956	0.0898956	0.12	0.105	1	Wild_Type_non_treated	Chfr
Ppp2r2a	0.229279	0.0727053	0.052	0.041	1	Wild_Type_non_treated	Ppp2r2a
Sugp2	0.229471	0.139935	0.103	0.084	1	Wild_Type_non_treated	Sugp2
Msh3	0.229633	0.0997059	0.113	0.095	1	Wild_Type_non_treated	Msh3
Limk2	0.229869	0.0864706	0.073	0.06	1	Wild_Type_non_treated	Limk2
Khsrp	0.229968	0.104538	0.108	0.1	1	Wild_Type_non_treated	Khsrp
Dscaml1	0.230194	0.0357797	0.148	0.141	1	Wild_Type_non_treated	Dscaml1
Pla2g7	0.230433	0.0540211	0.241	0.24	1	Wild_Type_non_treated	Pla2g7
Hsp90b1	0.231631	0.0482155	0.331	0.358	1	Wild_Type_non_treated	Hsp90b1
Snx32	0.232354	0.108159	0.064	0.047	1	Wild_Type_non_treated	Snx32
Zfr	0.232854	0.00105607	0.157	0.192	1	Wild_Type_non_treated	Zfr
Traf3ip3	0.23326	0.0944048	0.156	0.152	1	Wild_Type_non_treated	Traf3ip3
Arid1b	0.234432	0.143666	0.074	0.063	1	Wild_Type_non_treated	Arid1b
Mcf2l	0.234765	0.118456	0.114	0.105	1	Wild_Type_non_treated	Mcf2l
Dcaf11	0.235206	0.0716778	0.082	0.079	1	Wild_Type_non_treated	Dcaf11
Cenpc1	0.235633	0.105898	0.071	0.052	1	Wild_Type_non_treated	Cenpc1
Fam162a	0.235733	0.00862988	0.103	0.123	1	Wild_Type_non_treated	Fam162a
AU041133	0.235785	0.122749	0.091	0.072	1	Wild_Type_non_treated	AU041133
Stox2	0.237663	0.110856	0.1	0.083	1	Wild_Type_non_treated	Stox2
Cdc7	0.237756	0.0731823	0.062	0.049	1	Wild_Type_non_treated	Cdc7
Gm45159	0.23888	0.129133	0.059	0.043	1	Wild_Type_non_treated	Gm45159
Oxsr1	0.239225	0.0285456	0.053	0.065	1	Wild_Type_non_treated	Oxsr1
Rabgap1l	0.239822	0.168423	0.078	0.063	1	Wild_Type_non_treated	Rabgap1l
Timm44	0.239863	0.0932608	0.164	0.148	1	Wild_Type_non_treated	Timm44
Taz	0.240484	0.0370925	0.089	0.076	1	Wild_Type_non_treated	Taz
Syt14	0.240645	0.078812	0.115	0.103	1	Wild_Type_non_treated	Syt14
Pdcd4	0.240766	0.102404	0.1	0.085	1	Wild_Type_non_treated	Pdcd4
Rbl2	0.241186	0.0450689	0.065	0.069	1	Wild_Type_non_treated	Rbl2
Epb41	0.241714	0.0268984	0.54	0.577	1	Wild_Type_non_treated	Epb41
Slc38a2	0.241751	0.0617464	0.181	0.165	1	Wild_Type_non_treated	Slc38a2
Larp4b	0.242572	0.0842243	0.111	0.099	1	Wild_Type_non_treated	Larp4b
Tmem201	0.242644	0.104989	0.093	0.075	1	Wild_Type_non_treated	Tmem201
Ankrd17	0.243095	0.184163	0.163	0.145	1	Wild_Type_non_treated	Ankrd17
Mrpl9	0.243139	0.053085	0.139	0.157	1	Wild_Type_non_treated	Mrpl9
Epb41l5	0.243195	0.124369	0.186	0.168	1	Wild_Type_non_treated	Epb41l5
Susd3	0.243283	0.0766121	0.386	0.389	1	Wild_Type_non_treated	Susd3
Kdm3a	0.243307	0.114042	0.084	0.067	1	Wild_Type_non_treated	Kdm3a
Mphosph9	0.243384	0.123462	0.076	0.061	1	Wild_Type_non_treated	Mphosph9
Rlim	0.244532	0.131344	0.06	0.049	1	Wild_Type_non_treated	Rlim
Anapc11	0.244677	0.052243	0.108	0.101	1	Wild_Type_non_treated	Anapc11
Plcxd2	0.244888	0.083273	0.128	0.117	1	Wild_Type_non_treated	Plcxd2
Wasf3	0.245036	0.085902	0.188	0.185	1	Wild_Type_non_treated	Wasf3
Psmc4	0.245749	0.0599257	0.156	0.164	1	Wild_Type_non_treated	Psmc4
Lmbrd2	0.245987	0.12729	0.051	0.036	1	Wild_Type_non_treated	Lmbrd2
Ttll3	0.245992	0.09264	0.054	0.041	1	Wild_Type_non_treated	Ttll3
Usp9x	0.246243	0.091672	0.189	0.176	1	Wild_Type_non_treated	Usp9x
Foxp1	0.246969	0.0508612	0.088	0.077	1	Wild_Type_non_treated	Foxp1
Zcrb1	0.247315	0.0674821	0.204	0.198	1	Wild_Type_non_treated	Zcrb1
2610037D02Rik	0.247348	0.0374804	0.091	0.079	1	Wild_Type_non_treated	2610037D02Rik
Rbm27	0.247781	0.0671988	0.14	0.13	1	Wild_Type_non_treated	Rbm27
Ehmt1	0.247944	0.107322	0.095	0.077	1	Wild_Type_non_treated	Ehmt1
Cdk13	0.249128	0.112364	0.132	0.124	1	Wild_Type_non_treated	Cdk13
Impg2	0.249271	0.041461	0.295	0.298	1	Wild_Type_non_treated	Impg2
Llgl2	0.249881	0.127626	0.102	0.085	1	Wild_Type_non_treated	Llgl2
Gm14296	0.250326	0.171421	0.075	0.064	1	Wild_Type_non_treated	Gm14296
Ythdf2	0.250343	0.115364	0.056	0.047	1	Wild_Type_non_treated	Ythdf2
Elmod2	0.250949	0.0507078	0.083	0.075	1	Wild_Type_non_treated	Elmod2
Zfp770	0.251164	0.0821978	0.099	0.085	1	Wild_Type_non_treated	Zfp770
Rfx7	0.252032	0.108308	0.057	0.044	1	Wild_Type_non_treated	Rfx7
Npat	0.252761	0.127852	0.055	0.045	1	Wild_Type_non_treated	Npat
Zfp511	0.253355	0.102927	0.064	0.049	1	Wild_Type_non_treated	Zfp511
Rac1	0.25348	0.126905	0.069	0.056	1	Wild_Type_non_treated	Rac1
Plekhb2	0.254892	0.107725	0.139	0.129	1	Wild_Type_non_treated	Plekhb2
Timm21	0.255044	0.0819592	0.061	0.048	1	Wild_Type_non_treated	Timm21
Mrpl2	0.255078	0.0569248	0.103	0.089	1	Wild_Type_non_treated	Mrpl2
Tuba4a	0.255104	0.0710873	0.065	0.051	1	Wild_Type_non_treated	Tuba4a
Rabgap1	0.255247	0.123671	0.115	0.096	1	Wild_Type_non_treated	Rabgap1
Smchd1	0.255622	0.116088	0.186	0.174	1	Wild_Type_non_treated	Smchd1
Rab10	0.25595	0.0901031	0.118	0.107	1	Wild_Type_non_treated	Rab10
Stk11	0.25613	0.104959	0.124	0.119	1	Wild_Type_non_treated	Stk11
Ccdc24	0.256619	0.144593	0.127	0.109	1	Wild_Type_non_treated	Ccdc24
Mtrex	0.256966	0.0781634	0.111	0.107	1	Wild_Type_non_treated	Mtrex
Mak	0.257021	0.126196	0.39	0.393	1	Wild_Type_non_treated	Mak
Tmed2	0.257052	0.0580044	0.145	0.134	1	Wild_Type_non_treated	Tmed2
Elfn1	0.257069	0.1425	0.103	0.085	1	Wild_Type_non_treated	Elfn1
Ap2b1	0.257143	0.11298	0.119	0.105	1	Wild_Type_non_treated	Ap2b1
Slc25a44	0.257188	0.108091	0.052	0.043	1	Wild_Type_non_treated	Slc25a44
Bhlhe41	0.257318	0.0925135	0.171	0.15	1	Wild_Type_non_treated	Bhlhe41
Sclt1	0.258237	0.148858	0.112	0.095	1	Wild_Type_non_treated	Sclt1
Prrc2a	0.258301	0.139218	0.107	0.093	1	Wild_Type_non_treated	Prrc2a
Snhg3	0.258536	0.0848588	0.068	0.063	1	Wild_Type_non_treated	Snhg3
Csnk1d	0.258553	0.0885566	0.068	0.057	1	Wild_Type_non_treated	Csnk1d
Crebzf	0.258756	0.128925	0.247	0.23	1	Wild_Type_non_treated	Crebzf
Dhx8	0.259049	0.0310846	0.08	0.071	1	Wild_Type_non_treated	Dhx8
Atp2c1	0.259384	0.0706457	0.297	0.28	1	Wild_Type_non_treated	Atp2c1
Eif2s1	0.259769	0.0824377	0.092	0.079	1	Wild_Type_non_treated	Eif2s1
Zfp952	0.260354	0.0859694	0.055	0.052	1	Wild_Type_non_treated	Zfp952
Dusp7	0.260683	0.121579	0.122	0.107	1	Wild_Type_non_treated	Dusp7
Srsf10	0.260955	0.0748372	0.249	0.232	1	Wild_Type_non_treated	Srsf10
Tsta3	0.261505	0.0553508	0.054	0.047	1	Wild_Type_non_treated	Tsta3
Ankhd1	0.261619	0.113348	0.137	0.12	1	Wild_Type_non_treated	Ankhd1
Samd4b	0.261973	0.0847671	0.068	0.053	1	Wild_Type_non_treated	Samd4b
Gm49602	0.261974	0.084776	0.073	0.061	1	Wild_Type_non_treated	Gm49602
Cdadc1	0.262257	0.0860784	0.059	0.049	1	Wild_Type_non_treated	Cdadc1
Lsm3	0.262965	0.0102002	0.056	0.075	1	Wild_Type_non_treated	Lsm3
Riok1	0.263053	0.114048	0.067	0.053	1	Wild_Type_non_treated	Riok1
Atxn10	0.263264	0.0499029	0.078	0.069	1	Wild_Type_non_treated	Atxn10
Rnf150	0.263456	0.116184	0.122	0.104	1	Wild_Type_non_treated	Rnf150
Cdc34	0.263826	0.0744359	0.076	0.069	1	Wild_Type_non_treated	Cdc34
Kras	0.264614	0.0749935	0.3	0.292	1	Wild_Type_non_treated	Kras
Eif5b	0.264634	0.124247	0.23	0.213	1	Wild_Type_non_treated	Eif5b
Faf2	0.265704	0.101101	0.09	0.076	1	Wild_Type_non_treated	Faf2
Rsrc1	0.265811	0.124172	0.123	0.107	1	Wild_Type_non_treated	Rsrc1
Cse1l	0.266843	0.116716	0.067	0.053	1	Wild_Type_non_treated	Cse1l
Dcaf7	0.267224	0.123892	0.078	0.065	1	Wild_Type_non_treated	Dcaf7
Nufip2	0.267581	0.102141	0.304	0.284	1	Wild_Type_non_treated	Nufip2
Gpr137c	0.268118	0.10217	0.127	0.115	1	Wild_Type_non_treated	Gpr137c
Myg1	0.268395	0.117712	0.058	0.045	1	Wild_Type_non_treated	Myg1
Nasp	0.268472	0.0151626	0.071	0.081	1	Wild_Type_non_treated	Nasp
Hacd3	0.269528	0.128348	0.089	0.077	1	Wild_Type_non_treated	Hacd3
Ywhag	0.26986	0.129062	0.084	0.069	1	Wild_Type_non_treated	Ywhag
Scamp2	0.269953	0.154802	0.064	0.051	1	Wild_Type_non_treated	Scamp2
Sf3a1	0.269977	0.0746813	0.057	0.045	1	Wild_Type_non_treated	Sf3a1
Gsk3a	0.270183	0.0831966	0.056	0.048	1	Wild_Type_non_treated	Gsk3a
Ggps1	0.270699	0.0994699	0.101	0.091	1	Wild_Type_non_treated	Ggps1
Arxes2	0.270997	0.0332398	0.08	0.076	1	Wild_Type_non_treated	Arxes2
Slc1a2	0.2712	0.0975021	0.359	0.352	1	Wild_Type_non_treated	Slc1a2
Sncb	0.271347	0.0187829	0.322	0.321	1	Wild_Type_non_treated	Sncb
Uchl5	0.271951	0.096526	0.068	0.064	1	Wild_Type_non_treated	Uchl5
Eid2b	0.272329	0.0318418	0.084	0.096	1	Wild_Type_non_treated	Eid2b
Jmjd6	0.274418	0.103815	0.17	0.152	1	Wild_Type_non_treated	Jmjd6
Erc2	0.27448	0.122612	0.064	0.052	1	Wild_Type_non_treated	Erc2
Dnajc8	0.275292	0.0667167	0.197	0.196	1	Wild_Type_non_treated	Dnajc8
Rab24	0.275575	0.00405387	0.079	0.096	1	Wild_Type_non_treated	Rab24
Tmsb10	0.275898	0.0944579	0.067	0.051	1	Wild_Type_non_treated	Tmsb10
Bcat1	0.276759	0.140078	0.077	0.059	1	Wild_Type_non_treated	Bcat1
Lrrc57	0.277376	0.0224487	0.062	0.053	1	Wild_Type_non_treated	Lrrc57
Miga1	0.277552	0.0136593	0.063	0.076	1	Wild_Type_non_treated	Miga1
Braf	0.278309	0.101882	0.154	0.136	1	Wild_Type_non_treated	Braf
Ep400	0.278322	0.0161125	0.088	0.092	1	Wild_Type_non_treated	Ep400
Ppfia2	0.278523	0.0789057	0.163	0.174	1	Wild_Type_non_treated	Ppfia2
Tecpr2	0.278624	0.134073	0.064	0.048	1	Wild_Type_non_treated	Tecpr2
Zrsr1	0.278878	0.141982	0.138	0.115	1	Wild_Type_non_treated	Zrsr1
Btbd2	0.279204	0.0657701	0.059	0.047	1	Wild_Type_non_treated	Btbd2
Tank	0.279874	0.125583	0.051	0.04	1	Wild_Type_non_treated	Tank
Fam216a	0.280248	0.0955991	0.104	0.095	1	Wild_Type_non_treated	Fam216a
Nck1	0.280961	0.0395715	0.062	0.072	1	Wild_Type_non_treated	Nck1
Actn1	0.281441	0.104036	0.051	0.039	1	Wild_Type_non_treated	Actn1
Atg101	0.2816	0.0915839	0.061	0.048	1	Wild_Type_non_treated	Atg101
Ptar1	0.282216	0.101489	0.121	0.111	1	Wild_Type_non_treated	Ptar1
Rbm6	0.282911	0.140923	0.127	0.112	1	Wild_Type_non_treated	Rbm6
Mecp2	0.282989	0.0804564	0.186	0.169	1	Wild_Type_non_treated	Mecp2
Ist1	0.283101	0.112294	0.111	0.095	1	Wild_Type_non_treated	Ist1
Trim28	0.283493	0.114352	0.072	0.056	1	Wild_Type_non_treated	Trim28
Dctn6	0.283687	0.0350351	0.106	0.124	1	Wild_Type_non_treated	Dctn6
Secisbp2	0.283733	0.110847	0.098	0.083	1	Wild_Type_non_treated	Secisbp2
Ppp3cb	0.284658	0.0913382	0.16	0.154	1	Wild_Type_non_treated	Ppp3cb
Calr	0.285306	0.0484597	0.278	0.282	1	Wild_Type_non_treated	Calr
D1Ertd622e	0.285514	0.089739	0.33	0.313	1	Wild_Type_non_treated	D1Ertd622e
Dock9	0.285906	0.118281	0.057	0.04	1	Wild_Type_non_treated	Dock9
Nudcd3	0.286101	0.110567	0.147	0.128	1	Wild_Type_non_treated	Nudcd3
Wdr70	0.286111	0.107157	0.112	0.093	1	Wild_Type_non_treated	Wdr70
Txnl1	0.286383	0.00875967	0.157	0.184	1	Wild_Type_non_treated	Txnl1
Otud7b	0.286852	0.11591	0.179	0.169	1	Wild_Type_non_treated	Otud7b
Usp3	0.286866	0.0627237	0.059	0.051	1	Wild_Type_non_treated	Usp3
Srsf2	0.287269	0.110713	0.339	0.338	1	Wild_Type_non_treated	Srsf2
Arid4a	0.287971	0.0142806	0.147	0.165	1	Wild_Type_non_treated	Arid4a
Icmt	0.287981	0.0454992	0.243	0.246	1	Wild_Type_non_treated	Icmt
Mier3	0.288098	0.106642	0.06	0.051	1	Wild_Type_non_treated	Mier3
Tmem135	0.288843	0.101204	0.07	0.06	1	Wild_Type_non_treated	Tmem135
Kat6a	0.289007	0.113711	0.128	0.116	1	Wild_Type_non_treated	Kat6a
Ino80e	0.289086	0.0815715	0.055	0.044	1	Wild_Type_non_treated	Ino80e
Tmem170b	0.289293	0.124432	0.077	0.067	1	Wild_Type_non_treated	Tmem170b
Ubxn7	0.289428	0.117693	0.133	0.123	1	Wild_Type_non_treated	Ubxn7
Hnrnpl	0.289664	0.0772796	0.262	0.245	1	Wild_Type_non_treated	Hnrnpl
Itfg1	0.290279	0.104182	0.055	0.04	1	Wild_Type_non_treated	Itfg1
Pbx1	0.290373	0.00684801	0.187	0.221	1	Wild_Type_non_treated	Pbx1
Ilrun	0.290767	0.0601947	0.074	0.065	1	Wild_Type_non_treated	Ilrun
Pmpca	0.290924	0.07319	0.051	0.039	1	Wild_Type_non_treated	Pmpca
Dnajb14	0.291338	0.0124561	0.131	0.148	1	Wild_Type_non_treated	Dnajb14
Nfyb	0.2914	0.0902714	0.14	0.132	1	Wild_Type_non_treated	Nfyb
Cep162	0.291686	0.145773	0.057	0.041	1	Wild_Type_non_treated	Cep162
Clock	0.291945	0.114246	0.181	0.165	1	Wild_Type_non_treated	Clock
Plpbp	0.292425	0.116567	0.051	0.04	1	Wild_Type_non_treated	Plpbp
Fam160a1	0.294059	0.056114	0.063	0.056	1	Wild_Type_non_treated	Fam160a1
Atp6v1b2	0.294285	0.100436	0.197	0.194	1	Wild_Type_non_treated	Atp6v1b2
Ppp1r37	0.294328	0.150168	0.079	0.075	1	Wild_Type_non_treated	Ppp1r37
Acly	0.294336	0.092807	0.079	0.065	1	Wild_Type_non_treated	Acly
Rab5c	0.294382	0.072563	0.079	0.069	1	Wild_Type_non_treated	Rab5c
Secisbp2l	0.295709	0.0676756	0.135	0.126	1	Wild_Type_non_treated	Secisbp2l
C87436	0.296617	0.125568	0.079	0.067	1	Wild_Type_non_treated	C87436
Nedd4l	0.296833	0.0236878	0.152	0.141	1	Wild_Type_non_treated	Nedd4l
Ireb2	0.29712	0.122174	0.078	0.064	1	Wild_Type_non_treated	Ireb2
Mapk1ip1	0.297753	0.104674	0.092	0.076	1	Wild_Type_non_treated	Mapk1ip1
Samd7	0.298266	0.118789	0.209	0.196	1	Wild_Type_non_treated	Samd7
Zdhhc6	0.298314	0.122711	0.107	0.088	1	Wild_Type_non_treated	Zdhhc6
Fam160b1	0.299126	0.119564	0.055	0.041	1	Wild_Type_non_treated	Fam160b1
Leng9	0.299838	0.128046	0.052	0.039	1	Wild_Type_non_treated	Leng9
Crbn	0.300427	0.0908739	0.051	0.039	1	Wild_Type_non_treated	Crbn
Hspd1	0.300502	0.0809229	0.199	0.192	1	Wild_Type_non_treated	Hspd1
Bicral	0.30081	0.0531266	0.051	0.041	1	Wild_Type_non_treated	Bicral
Ier3ip1	0.301531	0.0777345	0.139	0.14	1	Wild_Type_non_treated	Ier3ip1
Ufsp2	0.301672	0.0843876	0.173	0.158	1	Wild_Type_non_treated	Ufsp2
Snhg20	0.303145	0.0921889	0.219	0.206	1	Wild_Type_non_treated	Snhg20
Sucla2	0.303254	0.0140859	0.1	0.093	1	Wild_Type_non_treated	Sucla2
Zfp507	0.303509	0.106267	0.061	0.048	1	Wild_Type_non_treated	Zfp507
Gtpbp1	0.303775	0.104171	0.071	0.057	1	Wild_Type_non_treated	Gtpbp1
Pitpnm1	0.30383	0.0696716	0.23	0.238	1	Wild_Type_non_treated	Pitpnm1
Ifngr1	0.30411	0.104585	0.069	0.057	1	Wild_Type_non_treated	Ifngr1
Tmem30a	0.305959	0.110914	0.169	0.158	1	Wild_Type_non_treated	Tmem30a
Slc12a5	0.30639	0.152888	0.249	0.232	1	Wild_Type_non_treated	Slc12a5
Cuedc1	0.306914	0.0899372	0.21	0.209	1	Wild_Type_non_treated	Cuedc1
Csnk1a1	0.30692	0.0738421	0.297	0.317	1	Wild_Type_non_treated	Csnk1a1
Rora	0.307281	0.0945079	0.371	0.373	1	Wild_Type_non_treated	Rora
Snrnp200	0.308066	0.0800727	0.111	0.1	1	Wild_Type_non_treated	Snrnp200
Gon4l	0.308831	0.112884	0.137	0.129	1	Wild_Type_non_treated	Gon4l
C1galt1c1	0.309326	0.0654918	0.053	0.045	1	Wild_Type_non_treated	C1galt1c1
Aamp	0.309796	0.0665305	0.137	0.128	1	Wild_Type_non_treated	Aamp
Rnf7	0.310726	0.0887171	0.2	0.196	1	Wild_Type_non_treated	Rnf7
Ice2	0.311318	0.0767351	0.053	0.04	1	Wild_Type_non_treated	Ice2
Mapk9	0.312886	0.0708415	0.083	0.068	1	Wild_Type_non_treated	Mapk9
Actr1b	0.312903	0.0975529	0.062	0.052	1	Wild_Type_non_treated	Actr1b
Nsd2	0.313222	0.112759	0.085	0.072	1	Wild_Type_non_treated	Nsd2
Stx16	0.313237	0.09582	0.151	0.141	1	Wild_Type_non_treated	Stx16
Pank4	0.313276	0.0097513	0.077	0.067	1	Wild_Type_non_treated	Pank4
Ube2l3	0.313704	0.0883888	0.13	0.121	1	Wild_Type_non_treated	Ube2l3
Txnl4a	0.313768	0.0628047	0.068	0.061	1	Wild_Type_non_treated	Txnl4a
Utp11	0.31377	0.0965173	0.107	0.099	1	Wild_Type_non_treated	Utp11
Ctsd	0.313973	0.000379843	0.099	0.119	1	Wild_Type_non_treated	Ctsd
Upf1	0.314174	0.116402	0.068	0.059	1	Wild_Type_non_treated	Upf1
Ift80	0.314516	0.0603626	0.078	0.077	1	Wild_Type_non_treated	Ift80
Lmbrd1	0.314923	0.0294521	0.109	0.116	1	Wild_Type_non_treated	Lmbrd1
Lats1	0.315771	0.0924174	0.088	0.075	1	Wild_Type_non_treated	Lats1
Hdlbp	0.316052	0.00958132	0.091	0.1	1	Wild_Type_non_treated	Hdlbp
Tlk2	0.316735	0.0702916	0.116	0.111	1	Wild_Type_non_treated	Tlk2
Ppig	0.316946	0.0829818	0.223	0.22	1	Wild_Type_non_treated	Ppig
Wac	0.318372	0.101459	0.197	0.185	1	Wild_Type_non_treated	Wac
Acox1	0.318582	0.112368	0.064	0.052	1	Wild_Type_non_treated	Acox1
Srprb	0.318779	0.0318115	0.054	0.047	1	Wild_Type_non_treated	Srprb
Daam1	0.318898	0.105461	0.077	0.064	1	Wild_Type_non_treated	Daam1
Rpf1	0.319482	0.0733991	0.116	0.099	1	Wild_Type_non_treated	Rpf1
Ccnc	0.320182	0.058809	0.063	0.053	1	Wild_Type_non_treated	Ccnc
Zfyve16	0.320928	0.030237	0.046	0.061	1	Wild_Type_non_treated	Zfyve16
Herc4	0.321179	0.0836932	0.089	0.073	1	Wild_Type_non_treated	Herc4
Arid2	0.321251	0.114288	0.101	0.087	1	Wild_Type_non_treated	Arid2
Fus	0.321427	0.0670697	0.478	0.47	1	Wild_Type_non_treated	Fus
Tial1	0.32149	0.0681689	0.147	0.15	1	Wild_Type_non_treated	Tial1
Krcc1	0.323279	0.0629232	0.069	0.059	1	Wild_Type_non_treated	Krcc1
Pdap1	0.323913	0.0159982	0.196	0.202	1	Wild_Type_non_treated	Pdap1
Relch	0.324051	0.0343005	0.082	0.093	1	Wild_Type_non_treated	Relch
Tbc1d23	0.324582	0.0505186	0.09	0.08	1	Wild_Type_non_treated	Tbc1d23
Srrm3	0.326068	0.0234161	0.234	0.257	1	Wild_Type_non_treated	Srrm3
Zfp62	0.326632	0.0158003	0.068	0.06	1	Wild_Type_non_treated	Zfp62
Skp1a	0.327099	0.0416297	0.096	0.088	1	Wild_Type_non_treated	Skp1a
Zbtb37	0.328254	0.109598	0.109	0.104	1	Wild_Type_non_treated	Zbtb37
Zbtb7a	0.329637	0.135253	0.105	0.099	1	Wild_Type_non_treated	Zbtb7a
Psmc6	0.329639	0.0471456	0.286	0.281	1	Wild_Type_non_treated	Psmc6
Abi1	0.329646	0.0605944	0.097	0.088	1	Wild_Type_non_treated	Abi1
Sbf2	0.329729	0.103668	0.098	0.092	1	Wild_Type_non_treated	Sbf2
Akap9	0.329974	0.00476489	0.289	0.324	1	Wild_Type_non_treated	Akap9
Psma4	0.330155	0.00942587	0.168	0.17	1	Wild_Type_non_treated	Psma4
Atad1	0.330614	0.0695531	0.106	0.099	1	Wild_Type_non_treated	Atad1
Akap6	0.331665	0.0839101	0.084	0.072	1	Wild_Type_non_treated	Akap6
Sh3gl2	0.331798	0.101121	0.152	0.14	1	Wild_Type_non_treated	Sh3gl2
Trip12	0.332466	0.0785015	0.2	0.213	1	Wild_Type_non_treated	Trip12
Mmd	0.33307	0.0246609	0.09	0.097	1	Wild_Type_non_treated	Mmd
Slc31a1	0.334257	0.0175153	0.046	0.056	1	Wild_Type_non_treated	Slc31a1
Rfx3	0.334616	0.101851	0.051	0.041	1	Wild_Type_non_treated	Rfx3
Lrit1	0.33532	0.0617854	0.191	0.196	1	Wild_Type_non_treated	Lrit1
Fam222a	0.335357	0.0669036	0.083	0.071	1	Wild_Type_non_treated	Fam222a
Osbpl1a	0.335648	0.0821204	0.061	0.051	1	Wild_Type_non_treated	Osbpl1a
Vps36	0.336779	0.00235647	0.109	0.123	1	Wild_Type_non_treated	Vps36
Gatad2b	0.33729	0.0482229	0.116	0.109	1	Wild_Type_non_treated	Gatad2b
Stag1	0.337428	0.122332	0.239	0.221	1	Wild_Type_non_treated	Stag1
Fastk	0.337608	0.0348239	0.068	0.079	1	Wild_Type_non_treated	Fastk
Tomm70a	0.33786	0.0885143	0.096	0.092	1	Wild_Type_non_treated	Tomm70a
Ufl1	0.338284	0.0712172	0.101	0.093	1	Wild_Type_non_treated	Ufl1
Exoc5	0.339104	0.0982171	0.086	0.073	1	Wild_Type_non_treated	Exoc5
Vbp1	0.339238	0.11006	0.238	0.234	1	Wild_Type_non_treated	Vbp1
Upf3b	0.3394	0.0339538	0.443	0.479	1	Wild_Type_non_treated	Upf3b
Smim15	0.339695	0.0549818	0.056	0.057	1	Wild_Type_non_treated	Smim15
Cop1	0.339763	0.0473226	0.084	0.072	1	Wild_Type_non_treated	Cop1
Ndfip2	0.339788	0.071608	0.107	0.096	1	Wild_Type_non_treated	Ndfip2
Ppme1	0.340315	0.0878456	0.082	0.072	1	Wild_Type_non_treated	Ppme1
Hspa9	0.340693	0.0190713	0.135	0.144	1	Wild_Type_non_treated	Hspa9
Fam126b	0.342466	0.00577079	0.141	0.137	1	Wild_Type_non_treated	Fam126b
Rnf14	0.3425	0.0891883	0.1	0.104	1	Wild_Type_non_treated	Rnf14
Rtn1	0.343896	0.0918563	0.123	0.111	1	Wild_Type_non_treated	Rtn1
Pcgf5	0.344242	0.0830031	0.061	0.048	1	Wild_Type_non_treated	Pcgf5
Gripap1	0.344821	0.0304513	0.188	0.19	1	Wild_Type_non_treated	Gripap1
Rtn3	0.345436	0.0884852	0.234	0.244	1	Wild_Type_non_treated	Rtn3
Rab11b	0.345939	0.108243	0.099	0.088	1	Wild_Type_non_treated	Rab11b
Ctbp1	0.346966	0.0967275	0.068	0.063	1	Wild_Type_non_treated	Ctbp1
Rad17	0.34784	0.0212226	0.062	0.075	1	Wild_Type_non_treated	Rad17
Zmynd11	0.347903	0.108221	0.142	0.146	1	Wild_Type_non_treated	Zmynd11
Dvl3	0.348102	0.0702579	0.062	0.049	1	Wild_Type_non_treated	Dvl3
Pou2f1	0.348143	0.0901797	0.094	0.079	1	Wild_Type_non_treated	Pou2f1
Zcchc8	0.348649	0.0389739	0.118	0.105	1	Wild_Type_non_treated	Zcchc8
Maf1	0.350372	0.0816842	0.078	0.067	1	Wild_Type_non_treated	Maf1
5830448L01Rik	0.350642	0.113836	0.063	0.052	1	Wild_Type_non_treated	5830448L01Rik
Arhgap26	0.350733	0.0926117	0.069	0.059	1	Wild_Type_non_treated	Arhgap26
Acvr2b	0.350909	0.0931261	0.078	0.075	1	Wild_Type_non_treated	Acvr2b
Ube2q1	0.351129	0.132148	0.084	0.079	1	Wild_Type_non_treated	Ube2q1
Selenos	0.351823	0.0606663	0.127	0.124	1	Wild_Type_non_treated	Selenos
Zfand5	0.351851	0.0884345	0.219	0.212	1	Wild_Type_non_treated	Zfand5
Ctr9	0.352479	0.0553768	0.156	0.154	1	Wild_Type_non_treated	Ctr9
Emc3	0.352705	0.010763	0.064	0.081	1	Wild_Type_non_treated	Emc3
Hmbox1	0.353766	0.0172875	0.058	0.053	1	Wild_Type_non_treated	Hmbox1
Vdac3	0.354249	0.076446	0.154	0.149	1	Wild_Type_non_treated	Vdac3
Sirt4	0.354527	0.0613738	0.106	0.093	1	Wild_Type_non_treated	Sirt4
Sh3bgrl2	0.354865	0.0479289	0.1	0.097	1	Wild_Type_non_treated	Sh3bgrl2
Smg1	0.355226	0.110593	0.127	0.117	1	Wild_Type_non_treated	Smg1
Rdh11	0.356612	0.125432	0.062	0.051	1	Wild_Type_non_treated	Rdh11
3222401L13Rik	0.356777	0.0782202	0.224	0.212	1	Wild_Type_non_treated	3222401L13Rik
Rncr4	0.357237	0.0620386	0.116	0.104	1	Wild_Type_non_treated	Rncr4
Mapre3	0.357272	0.094082	0.237	0.226	1	Wild_Type_non_treated	Mapre3
Tmem128	0.358225	0.0648512	0.093	0.087	1	Wild_Type_non_treated	Tmem128
Vps9d1	0.358515	0.0750528	0.051	0.04	1	Wild_Type_non_treated	Vps9d1
Mettl3	0.361061	0.052839	0.088	0.075	1	Wild_Type_non_treated	Mettl3
Ube2b	0.361383	0.0349885	0.218	0.242	1	Wild_Type_non_treated	Ube2b
Fgfr1op	0.363142	0.0606766	0.064	0.055	1	Wild_Type_non_treated	Fgfr1op
Brd2	0.363287	0.0756593	0.135	0.126	1	Wild_Type_non_treated	Brd2
Cyb5r1	0.363428	0.0585135	0.068	0.06	1	Wild_Type_non_treated	Cyb5r1
Sf3a2	0.363795	0.0897127	0.063	0.052	1	Wild_Type_non_treated	Sf3a2
9230114K14Rik	0.364286	0.0610593	0.059	0.049	1	Wild_Type_non_treated	9230114K14Rik
Nsf	0.364518	0.00781012	0.325	0.328	1	Wild_Type_non_treated	Nsf
Smarcb1	0.364763	0.0301336	0.1	0.117	1	Wild_Type_non_treated	Smarcb1
Exoc1	0.365151	0.103588	0.066	0.051	1	Wild_Type_non_treated	Exoc1
Mettl26	0.366029	0.0717976	0.1	0.085	1	Wild_Type_non_treated	Mettl26
Usp12	0.366372	0.0668147	0.148	0.133	1	Wild_Type_non_treated	Usp12
Asxl2	0.366633	0.0662614	0.138	0.134	1	Wild_Type_non_treated	Asxl2
Pja2	0.366743	0.140279	0.113	0.111	1	Wild_Type_non_treated	Pja2
Scfd1	0.367077	0.0633596	0.093	0.097	1	Wild_Type_non_treated	Scfd1
Grpel1	0.367279	0.0441221	0.174	0.172	1	Wild_Type_non_treated	Grpel1
Trps1	0.367295	0.0936413	0.127	0.111	1	Wild_Type_non_treated	Trps1
Stx8	0.367944	0.0703424	0.058	0.049	1	Wild_Type_non_treated	Stx8
Ryk	0.369293	0.0899126	0.084	0.072	1	Wild_Type_non_treated	Ryk
Farsa	0.369323	0.0727072	0.094	0.092	1	Wild_Type_non_treated	Farsa
Fam193b	0.369342	0.0310718	0.078	0.087	1	Wild_Type_non_treated	Fam193b
Bex1	0.370069	0.137935	0.056	0.043	1	Wild_Type_non_treated	Bex1
Nup153	0.370366	0.0987058	0.052	0.043	1	Wild_Type_non_treated	Nup153
Cfap97	0.371115	0.0876742	0.184	0.176	1	Wild_Type_non_treated	Cfap97
Rrp1b	0.371288	0.0900248	0.162	0.148	1	Wild_Type_non_treated	Rrp1b
Psmd2	0.371412	0.0620422	0.094	0.085	1	Wild_Type_non_treated	Psmd2
Ldah	0.371631	0.0950351	0.054	0.043	1	Wild_Type_non_treated	Ldah
Dym	0.371881	0.060064	0.062	0.053	1	Wild_Type_non_treated	Dym
Zmym4	0.371959	0.0816346	0.156	0.154	1	Wild_Type_non_treated	Zmym4
Tigd2	0.373043	0.0471078	0.169	0.161	1	Wild_Type_non_treated	Tigd2
Vps37b	0.373281	0.106642	0.078	0.065	1	Wild_Type_non_treated	Vps37b
Mterf4	0.373364	0.125383	0.059	0.048	1	Wild_Type_non_treated	Mterf4
Sp4	0.373378	0.0542674	0.151	0.149	1	Wild_Type_non_treated	Sp4
Tsen15	0.37368	0.0265058	0.051	0.059	1	Wild_Type_non_treated	Tsen15
Mllt3	0.37368	0.115065	0.058	0.047	1	Wild_Type_non_treated	Mllt3
Gtf3c2	0.37397	0.064674	0.098	0.085	1	Wild_Type_non_treated	Gtf3c2
Otud4	0.374188	0.116764	0.103	0.089	1	Wild_Type_non_treated	Otud4
Poc5	0.374639	0.0833675	0.071	0.063	1	Wild_Type_non_treated	Poc5
Zkscan3	0.375164	0.124923	0.124	0.111	1	Wild_Type_non_treated	Zkscan3
Ubl3	0.375176	0.0607898	0.159	0.153	1	Wild_Type_non_treated	Ubl3
Hp1bp3	0.375656	0.0840662	0.191	0.182	1	Wild_Type_non_treated	Hp1bp3
Arl8a	0.375965	0.112401	0.054	0.044	1	Wild_Type_non_treated	Arl8a
Brk1	0.376084	0.0526299	0.08	0.073	1	Wild_Type_non_treated	Brk1
Hnrnpc	0.377159	0.0669231	0.335	0.348	1	Wild_Type_non_treated	Hnrnpc
Dnajc13	0.377334	0.0426496	0.062	0.051	1	Wild_Type_non_treated	Dnajc13
Srrm1	0.377368	0.0039426	0.344	0.358	1	Wild_Type_non_treated	Srrm1
5430405H02Rik	0.379176	0.0139058	0.067	0.061	1	Wild_Type_non_treated	5430405H02Rik
Aco2	0.379183	0.0308224	0.136	0.134	1	Wild_Type_non_treated	Aco2
Ssrp1	0.380442	0.0273722	0.067	0.06	1	Wild_Type_non_treated	Ssrp1
Cpsf7	0.38051	0.108625	0.121	0.105	1	Wild_Type_non_treated	Cpsf7
Mrpl36	0.380859	0.0559498	0.06	0.053	1	Wild_Type_non_treated	Mrpl36
Kif3a	0.380944	0.0666387	0.095	0.083	1	Wild_Type_non_treated	Kif3a
Nras	0.381105	0.0746043	0.052	0.041	1	Wild_Type_non_treated	Nras
Amd1	0.381398	0.034578	0.132	0.137	1	Wild_Type_non_treated	Amd1
Timm23	0.381416	0.0558728	0.163	0.172	1	Wild_Type_non_treated	Timm23
Atxn7	0.381527	0.0926413	0.069	0.059	1	Wild_Type_non_treated	Atxn7
Igf2bp3	0.38303	0.0943058	0.065	0.052	1	Wild_Type_non_treated	Igf2bp3
Galnt1	0.383228	0.114157	0.07	0.061	1	Wild_Type_non_treated	Galnt1
Setd5	0.38333	0.114166	0.138	0.125	1	Wild_Type_non_treated	Setd5
Clasp1	0.383644	0.131489	0.205	0.186	1	Wild_Type_non_treated	Clasp1
Morf4l1	0.383893	0.0705161	0.253	0.254	1	Wild_Type_non_treated	Morf4l1
Scoc	0.383956	0.0672066	0.12	0.119	1	Wild_Type_non_treated	Scoc
Supt5	0.384157	0.111123	0.1	0.091	1	Wild_Type_non_treated	Supt5
Immt	0.384185	0.0847722	0.241	0.233	1	Wild_Type_non_treated	Immt
Pan3	0.38457	0.0547917	0.105	0.096	1	Wild_Type_non_treated	Pan3
Tpp2	0.385031	0.111077	0.075	0.064	1	Wild_Type_non_treated	Tpp2
Abcc5	0.387071	0.119384	0.085	0.073	1	Wild_Type_non_treated	Abcc5
Atp6v1c1	0.387583	0.0441169	0.075	0.069	1	Wild_Type_non_treated	Atp6v1c1
Cers4	0.38842	0.118114	0.351	0.332	1	Wild_Type_non_treated	Cers4
Cstf3	0.388902	0.0684986	0.155	0.146	1	Wild_Type_non_treated	Cstf3
Slf1	0.389068	0.083051	0.085	0.073	1	Wild_Type_non_treated	Slf1
Mdm4	0.390016	0.0432009	0.154	0.142	1	Wild_Type_non_treated	Mdm4
Rbm48	0.390295	0.088493	0.059	0.052	1	Wild_Type_non_treated	Rbm48
Ube2v2	0.391657	0.100923	0.156	0.152	1	Wild_Type_non_treated	Ube2v2
BC065403	0.392708	0.0293457	0.092	0.105	1	Wild_Type_non_treated	BC065403
Tub	0.393493	0.0661493	0.274	0.276	1	Wild_Type_non_treated	Tub
Aifm1	0.393744	0.0683693	0.072	0.064	1	Wild_Type_non_treated	Aifm1
Gsk3b	0.393853	0.035703	0.354	0.369	1	Wild_Type_non_treated	Gsk3b
Asph	0.394326	0.108802	0.051	0.043	1	Wild_Type_non_treated	Asph
Tmem136	0.394924	0.0116189	0.226	0.254	1	Wild_Type_non_treated	Tmem136
Hist1h1c	0.395552	0.0820691	0.25	0.245	1	Wild_Type_non_treated	Hist1h1c
Chmp5	0.396124	0.053521	0.155	0.154	1	Wild_Type_non_treated	Chmp5
Zfp330	0.397097	0.0990915	0.072	0.061	1	Wild_Type_non_treated	Zfp330
Atp6v0d1	0.397204	0.0332973	0.101	0.099	1	Wild_Type_non_treated	Atp6v0d1
Chka	0.397439	0.0851032	0.085	0.073	1	Wild_Type_non_treated	Chka
Chuk	0.397688	0.149202	0.136	0.119	1	Wild_Type_non_treated	Chuk
Ube2g1	0.3977	0.0619978	0.052	0.043	1	Wild_Type_non_treated	Ube2g1
Chchd6	0.39818	0.0641526	0.063	0.059	1	Wild_Type_non_treated	Chchd6
Ppm1g	0.399359	0.0709134	0.062	0.055	1	Wild_Type_non_treated	Ppm1g
Mapk1	0.399363	0.0223752	0.096	0.1	1	Wild_Type_non_treated	Mapk1
AI837181	0.399996	0.029566	0.041	0.052	1	Wild_Type_non_treated	AI837181
Smpd1	0.401656	0.0588128	0.08	0.075	1	Wild_Type_non_treated	Smpd1
Mtif2	0.40205	0.0592467	0.122	0.113	1	Wild_Type_non_treated	Mtif2
Rab28	0.402845	0.040831	0.294	0.296	1	Wild_Type_non_treated	Rab28
Synj1	0.402871	0.0418747	0.206	0.2	1	Wild_Type_non_treated	Synj1
Rbm34	0.403048	0.00479571	0.073	0.084	1	Wild_Type_non_treated	Rbm34
N4bp2	0.403395	0.00244772	0.121	0.138	1	Wild_Type_non_treated	N4bp2
Actr6	0.403658	0.0955077	0.081	0.071	1	Wild_Type_non_treated	Actr6
Ppp1r12a	0.404528	0.0725586	0.134	0.126	1	Wild_Type_non_treated	Ppp1r12a
Stk16	0.404705	0.0925963	0.067	0.059	1	Wild_Type_non_treated	Stk16
Ptdss2	0.404767	0.10703	0.066	0.055	1	Wild_Type_non_treated	Ptdss2
Tchp	0.405425	0.105193	0.07	0.06	1	Wild_Type_non_treated	Tchp
Dcaf10	0.406717	0.0788491	0.051	0.04	1	Wild_Type_non_treated	Dcaf10
Kmt2d	0.40708	0.00356005	0.122	0.14	1	Wild_Type_non_treated	Kmt2d
Enox1	0.40742	0.0690522	0.056	0.045	1	Wild_Type_non_treated	Enox1
Supt6	0.407772	0.065905	0.127	0.12	1	Wild_Type_non_treated	Supt6
Ring1	0.408985	0.0370653	0.072	0.06	1	Wild_Type_non_treated	Ring1
Doc2b	0.409051	0.00200873	0.047	0.064	1	Wild_Type_non_treated	Doc2b
Yif1a	0.409375	0.0695273	0.068	0.057	1	Wild_Type_non_treated	Yif1a
Ebpl	0.410156	0.0423555	0.544	0.565	1	Wild_Type_non_treated	Ebpl
Eif2a	0.410319	0.0104708	0.062	0.08	1	Wild_Type_non_treated	Eif2a
Arpc4	0.410541	0.0453341	0.053	0.048	1	Wild_Type_non_treated	Arpc4
Pde4dip	0.410619	0.0524011	0.166	0.162	1	Wild_Type_non_treated	Pde4dip
Cnot2	0.410677	0.091573	0.083	0.071	1	Wild_Type_non_treated	Cnot2
Akirin2	0.410935	0.0162578	0.147	0.168	1	Wild_Type_non_treated	Akirin2
Tmem260	0.411201	0.0831578	0.076	0.067	1	Wild_Type_non_treated	Tmem260
Hipk1	0.412308	0.0567786	0.068	0.06	1	Wild_Type_non_treated	Hipk1
Stx5a	0.412646	0.104429	0.083	0.067	1	Wild_Type_non_treated	Stx5a
Pwwp2a	0.413626	0.0778048	0.098	0.096	1	Wild_Type_non_treated	Pwwp2a
Meaf6	0.413701	0.0655709	0.092	0.097	1	Wild_Type_non_treated	Meaf6
Tmem245	0.414001	0.0806567	0.08	0.071	1	Wild_Type_non_treated	Tmem245
Tln1	0.414521	0.0392231	0.077	0.073	1	Wild_Type_non_treated	Tln1
Sdf4	0.414732	0.0245074	0.097	0.105	1	Wild_Type_non_treated	Sdf4
Smim14	0.414905	0.0961821	0.069	0.063	1	Wild_Type_non_treated	Smim14
Tmx4	0.415241	0.069379	0.07	0.063	1	Wild_Type_non_treated	Tmx4
Trafd1	0.415386	0.127707	0.254	0.241	1	Wild_Type_non_treated	Trafd1
Atp6v1h	0.416449	0.0885022	0.098	0.087	1	Wild_Type_non_treated	Atp6v1h
Med24	0.41661	0.0876918	0.066	0.056	1	Wild_Type_non_treated	Med24
Ik	0.416885	0.00246143	0.141	0.154	1	Wild_Type_non_treated	Ik
Zfp451	0.416888	0.0554028	0.088	0.077	1	Wild_Type_non_treated	Zfp451
1110051M20Rik	0.416909	0.119773	0.124	0.113	1	Wild_Type_non_treated	1110051M20Rik
Rab6b	0.417388	0.0801615	0.134	0.138	1	Wild_Type_non_treated	Rab6b
Tnks	0.417677	0.0876168	0.087	0.081	1	Wild_Type_non_treated	Tnks
Mark2	0.418731	0.0657509	0.091	0.08	1	Wild_Type_non_treated	Mark2
Rab6a	0.419145	0.0730355	0.1	0.096	1	Wild_Type_non_treated	Rab6a
Bms1	0.419862	0.0845405	0.078	0.068	1	Wild_Type_non_treated	Bms1
Ap1b1	0.421261	0.00746244	0.127	0.153	1	Wild_Type_non_treated	Ap1b1
Vps8	0.42128	0.105695	0.054	0.044	1	Wild_Type_non_treated	Vps8
Cdc23	0.42151	0.0869138	0.06	0.051	1	Wild_Type_non_treated	Cdc23
Ctnnbl1	0.421785	0.0102141	0.05	0.06	1	Wild_Type_non_treated	Ctnnbl1
Twistnb	0.423166	0.040731	0.105	0.093	1	Wild_Type_non_treated	Twistnb
Zeb1	0.423332	0.107947	0.11	0.107	1	Wild_Type_non_treated	Zeb1
Thyn1	0.424697	0.0323017	0.082	0.08	1	Wild_Type_non_treated	Thyn1
Tcp1	0.424946	0.0363381	0.116	0.124	1	Wild_Type_non_treated	Tcp1
Cep250	0.425183	0.0743051	0.155	0.145	1	Wild_Type_non_treated	Cep250
Ash1l	0.425314	0.105212	0.331	0.324	1	Wild_Type_non_treated	Ash1l
Zfp385b	0.425773	0.0832031	0.11	0.108	1	Wild_Type_non_treated	Zfp385b
Fam53b	0.425848	0.0330562	0.392	0.385	1	Wild_Type_non_treated	Fam53b
Trp53bp1	0.426784	0.124731	0.082	0.067	1	Wild_Type_non_treated	Trp53bp1
Add1	0.427912	0.059616	0.222	0.21	1	Wild_Type_non_treated	Add1
Rasgrf2	0.429813	0.0715603	0.172	0.162	1	Wild_Type_non_treated	Rasgrf2
Prpf8	0.430022	0.0537036	0.108	0.109	1	Wild_Type_non_treated	Prpf8
Lonp1	0.430828	0.0876209	0.057	0.052	1	Wild_Type_non_treated	Lonp1
Dhx9	0.432085	0.0210246	0.177	0.2	1	Wild_Type_non_treated	Dhx9
Nolc1	0.43239	0.074862	0.076	0.068	1	Wild_Type_non_treated	Nolc1
Prkacb	0.432836	0.0925264	0.072	0.065	1	Wild_Type_non_treated	Prkacb
Med28	0.433015	0.057187	0.088	0.087	1	Wild_Type_non_treated	Med28
Ppp3ca	0.433087	0.095864	0.232	0.224	1	Wild_Type_non_treated	Ppp3ca
Rpp30	0.434788	0.0401696	0.058	0.057	1	Wild_Type_non_treated	Rpp30
Rmdn3	0.435096	0.0356685	0.113	0.124	1	Wild_Type_non_treated	Rmdn3
Zrsr2	0.435267	0.0526763	0.095	0.087	1	Wild_Type_non_treated	Zrsr2
Fam8a1	0.435507	0.0868655	0.054	0.045	1	Wild_Type_non_treated	Fam8a1
Fyttd1	0.435905	0.0655593	0.132	0.123	1	Wild_Type_non_treated	Fyttd1
Slc16a3	0.436037	0.0720574	0.059	0.048	1	Wild_Type_non_treated	Slc16a3
Ubr2	0.43613	0.0258231	0.118	0.13	1	Wild_Type_non_treated	Ubr2
Fnip1	0.437066	0.0621357	0.126	0.115	1	Wild_Type_non_treated	Fnip1
Vamp4	0.437686	0.0444822	0.057	0.061	1	Wild_Type_non_treated	Vamp4
Srsf6	0.438239	0.108974	0.165	0.15	1	Wild_Type_non_treated	Srsf6
Suclg1	0.438532	0.0640192	0.17	0.172	1	Wild_Type_non_treated	Suclg1
Rbm15	0.439363	0.0765141	0.073	0.064	1	Wild_Type_non_treated	Rbm15
Fam114a2	0.44039	0.0978776	0.108	0.103	1	Wild_Type_non_treated	Fam114a2
Riok2	0.440484	0.0639378	0.054	0.049	1	Wild_Type_non_treated	Riok2
Ppp1r35	0.440784	0.0611114	0.077	0.069	1	Wild_Type_non_treated	Ppp1r35
Bbs9	0.440956	0.0892464	0.228	0.225	1	Wild_Type_non_treated	Bbs9
Mcrs1	0.442172	0.0446167	0.08	0.073	1	Wild_Type_non_treated	Mcrs1
Smg7	0.442725	0.111658	0.054	0.047	1	Wild_Type_non_treated	Smg7
Fktn	0.443415	0.0974539	0.051	0.047	1	Wild_Type_non_treated	Fktn
Sdhaf4	0.443481	0.0461831	0.159	0.156	1	Wild_Type_non_treated	Sdhaf4
Clns1a	0.444313	0.055966	0.058	0.052	1	Wild_Type_non_treated	Clns1a
Hcn1	0.445246	0.0421968	0.515	0.514	1	Wild_Type_non_treated	Hcn1
Dyrk1a	0.445458	0.111249	0.087	0.077	1	Wild_Type_non_treated	Dyrk1a
Gm5165	0.445817	0.0760202	0.073	0.063	1	Wild_Type_non_treated	Gm5165
Plekha6	0.44675	0.0857331	0.078	0.08	1	Wild_Type_non_treated	Plekha6
Lcor	0.446934	0.0887204	0.097	0.085	1	Wild_Type_non_treated	Lcor
Npm1	0.447651	0.0500107	0.29	0.309	1	Wild_Type_non_treated	Npm1
Pex3	0.44784	0.0860433	0.076	0.064	1	Wild_Type_non_treated	Pex3
Numa1	0.448635	0.0577822	0.062	0.052	1	Wild_Type_non_treated	Numa1
Zfp260	0.448978	0.0172644	0.087	0.079	1	Wild_Type_non_treated	Zfp260
Purb	0.449326	0.0160162	0.594	0.634	1	Wild_Type_non_treated	Purb
Myo5a	0.449488	0.104089	0.055	0.047	1	Wild_Type_non_treated	Myo5a
Tmem80	0.449722	0.034179	0.069	0.061	1	Wild_Type_non_treated	Tmem80
Atxn1	0.450891	0.0393054	0.245	0.237	1	Wild_Type_non_treated	Atxn1
C330007P06Rik	0.450919	0.0423141	0.055	0.051	1	Wild_Type_non_treated	C330007P06Rik
Btbd7	0.450938	0.0997023	0.159	0.149	1	Wild_Type_non_treated	Btbd7
Gm26954	0.450968	0.0294523	0.051	0.045	1	Wild_Type_non_treated	Gm26954
Gm26917	0.451212	0.0259344	0.089	0.105	1	Wild_Type_non_treated	Gm26917
Dand5	0.452402	0.0648218	0.053	0.044	1	Wild_Type_non_treated	Dand5
Kank1	0.452465	0.0619753	0.102	0.093	1	Wild_Type_non_treated	Kank1
Tasor2	0.453022	0.0679292	0.057	0.049	1	Wild_Type_non_treated	Tasor2
Thoc1	0.453302	0.103857	0.124	0.113	1	Wild_Type_non_treated	Thoc1
Pan2	0.4542	0.0718145	0.059	0.056	1	Wild_Type_non_treated	Pan2
Cc2d2a	0.454986	0.07512	0.127	0.115	1	Wild_Type_non_treated	Cc2d2a
2210016L21Rik	0.455004	0.0575746	0.088	0.089	1	Wild_Type_non_treated	2210016L21Rik
Brd8	0.455133	0.0697784	0.262	0.256	1	Wild_Type_non_treated	Brd8
Ubtd1	0.456028	0.0536586	0.085	0.08	1	Wild_Type_non_treated	Ubtd1
Dync1li2	0.456221	0.0745133	0.148	0.136	1	Wild_Type_non_treated	Dync1li2
Atp11b	0.456601	0.0998836	0.361	0.349	1	Wild_Type_non_treated	Atp11b
Rbm26	0.457957	0.0149618	0.226	0.249	1	Wild_Type_non_treated	Rbm26
Ddi2	0.458401	0.0272676	0.055	0.048	1	Wild_Type_non_treated	Ddi2
Rnf138	0.45899	0.00895506	0.04	0.051	1	Wild_Type_non_treated	Rnf138
Baz2a	0.459822	0.0251021	0.076	0.071	1	Wild_Type_non_treated	Baz2a
Gna13	0.459828	0.0131719	0.061	0.072	1	Wild_Type_non_treated	Gna13
Ndst1	0.460242	0.091466	0.062	0.052	1	Wild_Type_non_treated	Ndst1
Fam227a	0.460802	0.0155907	0.066	0.063	1	Wild_Type_non_treated	Fam227a
Fbrsl1	0.462453	0.0418104	0.055	0.047	1	Wild_Type_non_treated	Fbrsl1
Gcn1	0.463474	0.0755221	0.057	0.044	1	Wild_Type_non_treated	Gcn1
Ric3	0.464135	0.0785723	0.141	0.134	1	Wild_Type_non_treated	Ric3
Srsf3	0.464386	0.01361	0.513	0.523	1	Wild_Type_non_treated	Srsf3
Aurkaip1	0.464417	0.0128358	0.142	0.148	1	Wild_Type_non_treated	Aurkaip1
Cdc37	0.464462	0.00606792	0.131	0.14	1	Wild_Type_non_treated	Cdc37
Map9	0.464712	0.0465524	0.088	0.083	1	Wild_Type_non_treated	Map9
Wdr82	0.464761	0.0706111	0.065	0.056	1	Wild_Type_non_treated	Wdr82
Pdhx	0.465029	0.0109218	0.065	0.055	1	Wild_Type_non_treated	Pdhx
Rab5a	0.465251	0.0829758	0.118	0.12	1	Wild_Type_non_treated	Rab5a
Cryzl1	0.465741	0.0800271	0.114	0.115	1	Wild_Type_non_treated	Cryzl1
Bola3	0.465774	0.0160804	0.084	0.1	1	Wild_Type_non_treated	Bola3
Arih1	0.466179	0.00364622	0.141	0.16	1	Wild_Type_non_treated	Arih1
Zfp597	0.467787	0.0666215	0.07	0.077	1	Wild_Type_non_treated	Zfp597
Plekhj1	0.468957	0.0428238	0.116	0.113	1	Wild_Type_non_treated	Plekhj1
Rfc1	0.469355	0.0633226	0.103	0.109	1	Wild_Type_non_treated	Rfc1
Pdia3	0.469366	0.00458427	0.124	0.15	1	Wild_Type_non_treated	Pdia3
Rnf157	0.46963	0.066758	0.116	0.108	1	Wild_Type_non_treated	Rnf157
Odr4	0.469699	0.0454516	0.057	0.051	1	Wild_Type_non_treated	Odr4
Ankrd12	0.470227	0.0772439	0.663	0.656	1	Wild_Type_non_treated	Ankrd12
Esco1	0.470379	0.0793917	0.161	0.172	1	Wild_Type_non_treated	Esco1
Taf1d	0.471741	0.0833932	0.133	0.119	1	Wild_Type_non_treated	Taf1d
Fam210a	0.473714	0.130165	0.057	0.049	1	Wild_Type_non_treated	Fam210a
Mbtps1	0.473862	0.0706318	0.083	0.075	1	Wild_Type_non_treated	Mbtps1
Nckap1	0.474016	0.0939849	0.064	0.056	1	Wild_Type_non_treated	Nckap1
Epn1	0.474056	0.116068	0.104	0.1	1	Wild_Type_non_treated	Epn1
Slc25a23	0.475494	0.0688692	0.055	0.047	1	Wild_Type_non_treated	Slc25a23
Pcnx4	0.475908	0.0317068	0.052	0.044	1	Wild_Type_non_treated	Pcnx4
Timm10	0.476145	0.0745495	0.056	0.047	1	Wild_Type_non_treated	Timm10
Tmx2	0.477434	0.0117172	0.054	0.071	1	Wild_Type_non_treated	Tmx2
Maz	0.477449	0.00677166	0.079	0.081	1	Wild_Type_non_treated	Maz
Jade1	0.477571	0.0650325	0.086	0.085	1	Wild_Type_non_treated	Jade1
Grm8	0.477995	0.0651012	0.059	0.055	1	Wild_Type_non_treated	Grm8
Chtop	0.4785	0.0211598	0.176	0.192	1	Wild_Type_non_treated	Chtop
Mrpl42	0.478507	0.0830688	0.147	0.15	1	Wild_Type_non_treated	Mrpl42
Npepps	0.47856	0.0239418	0.244	0.238	1	Wild_Type_non_treated	Npepps
Anp32b	0.478565	0.0119519	0.144	0.146	1	Wild_Type_non_treated	Anp32b
Srrm4	0.480782	0.105481	0.116	0.103	1	Wild_Type_non_treated	Srrm4
Wipi2	0.481789	0.113154	0.074	0.068	1	Wild_Type_non_treated	Wipi2
Zfp532	0.481898	0.0542836	0.062	0.055	1	Wild_Type_non_treated	Zfp532
Pold3	0.481916	0.0833006	0.075	0.077	1	Wild_Type_non_treated	Pold3
Tor1aip1	0.482718	0.102219	0.092	0.089	1	Wild_Type_non_treated	Tor1aip1
Shprh	0.483101	0.0854643	0.103	0.093	1	Wild_Type_non_treated	Shprh
Apex2	0.484403	0.054274	0.057	0.059	1	Wild_Type_non_treated	Apex2
Asf1a	0.484739	0.0563861	0.064	0.063	1	Wild_Type_non_treated	Asf1a
Ckap5	0.486328	0.110731	0.174	0.168	1	Wild_Type_non_treated	Ckap5
Dhrs3	0.486369	0.0714988	0.104	0.1	1	Wild_Type_non_treated	Dhrs3
Med25	0.48642	0.0388084	0.087	0.084	1	Wild_Type_non_treated	Med25
Arl13b	0.48643	0.0433934	0.237	0.23	1	Wild_Type_non_treated	Arl13b
Idh1	0.48645	0.0359208	0.062	0.056	1	Wild_Type_non_treated	Idh1
Birc2	0.486854	0.0880879	0.115	0.104	1	Wild_Type_non_treated	Birc2
Nop56	0.48699	0.0750749	0.127	0.119	1	Wild_Type_non_treated	Nop56
Fnta	0.487006	0.103303	0.102	0.1	1	Wild_Type_non_treated	Fnta
Larp7	0.487241	0.0286003	0.058	0.053	1	Wild_Type_non_treated	Larp7
Jagn1	0.487569	0.0576242	0.076	0.083	1	Wild_Type_non_treated	Jagn1
Med10	0.487943	0.0548439	0.066	0.059	1	Wild_Type_non_treated	Med10
Snrnp40	0.488343	0.041301	0.07	0.061	1	Wild_Type_non_treated	Snrnp40
Ap2m1	0.488351	0.0293231	0.169	0.178	1	Wild_Type_non_treated	Ap2m1
Smarca5	0.489061	0.0483777	0.225	0.221	1	Wild_Type_non_treated	Smarca5
Fam122a	0.489103	0.0149175	0.12	0.144	1	Wild_Type_non_treated	Fam122a
Arr3	0.490054	0.0606605	0.08	0.095	1	Wild_Type_non_treated	Arr3
Prpf38b	0.490176	0.069421	0.143	0.133	1	Wild_Type_non_treated	Prpf38b
Wtap	0.490471	0.0102557	0.071	0.081	1	Wild_Type_non_treated	Wtap
Pdcd11	0.490505	0.106974	0.06	0.055	1	Wild_Type_non_treated	Pdcd11
Angel2	0.491204	0.0463532	0.121	0.112	1	Wild_Type_non_treated	Angel2
Pnrc2	0.492834	0.0243299	0.069	0.063	1	Wild_Type_non_treated	Pnrc2
Cpsf6	0.492918	0.109754	0.207	0.193	1	Wild_Type_non_treated	Cpsf6
8030462N17Rik	0.493355	0.0612061	0.129	0.126	1	Wild_Type_non_treated	8030462N17Rik
Ncam1	0.49534	0.0237124	0.415	0.423	1	Wild_Type_non_treated	Ncam1
Cmtr1	0.49555	0.120995	0.076	0.067	1	Wild_Type_non_treated	Cmtr1
Slc26a2	0.49558	0.0916851	0.139	0.144	1	Wild_Type_non_treated	Slc26a2
Chd1	0.496375	0.099534	0.113	0.105	1	Wild_Type_non_treated	Chd1
Mbd5	0.496421	0.0757099	0.055	0.048	1	Wild_Type_non_treated	Mbd5
Stxbp5	0.49655	0.0811973	0.088	0.084	1	Wild_Type_non_treated	Stxbp5
Phf3	0.49714	0.0816685	0.251	0.262	1	Wild_Type_non_treated	Phf3
Pcp2	0.497196	0.0446371	0.089	0.105	1	Wild_Type_non_treated	Pcp2
Xrn1	0.497198	0.0859043	0.135	0.13	1	Wild_Type_non_treated	Xrn1
Faah	0.497291	0.0854656	0.062	0.057	1	Wild_Type_non_treated	Faah
Sec31a	0.497662	0.0682547	0.082	0.073	1	Wild_Type_non_treated	Sec31a
Oip5os1	0.497689	0.063998	0.493	0.502	1	Wild_Type_non_treated	Oip5os1
Tmem87b	0.498308	0.0798721	0.055	0.051	1	Wild_Type_non_treated	Tmem87b
Bnip2	0.498592	0.065771	0.172	0.173	1	Wild_Type_non_treated	Bnip2
Eif4a2	0.498698	0.0609288	0.303	0.3	1	Wild_Type_non_treated	Eif4a2
Tnrc6a	0.499145	0.109693	0.248	0.234	1	Wild_Type_non_treated	Tnrc6a
Mrps17	0.500722	0.078936	0.115	0.109	1	Wild_Type_non_treated	Mrps17
Xrcc4	0.502499	0.0565219	0.053	0.044	1	Wild_Type_non_treated	Xrcc4
Bclaf1	0.502726	0.0396594	0.263	0.265	1	Wild_Type_non_treated	Bclaf1
Bbs1	0.503204	0.0895715	0.065	0.057	1	Wild_Type_non_treated	Bbs1
Rragc	0.503945	0.0718604	0.057	0.049	1	Wild_Type_non_treated	Rragc
2810013P06Rik	0.50468	0.0678724	0.155	0.153	1	Wild_Type_non_treated	2810013P06Rik
Cops2	0.505097	0.0552406	0.095	0.099	1	Wild_Type_non_treated	Cops2
Orc4	0.505347	0.0802638	0.124	0.116	1	Wild_Type_non_treated	Orc4
Cnot1	0.507273	0.043559	0.131	0.138	1	Wild_Type_non_treated	Cnot1
Bag6	0.507587	0.0584042	0.078	0.081	1	Wild_Type_non_treated	Bag6
Chn1	0.507726	0.0896056	0.068	0.059	1	Wild_Type_non_treated	Chn1
4930453N24Rik	0.508959	0.00686539	0.086	0.093	1	Wild_Type_non_treated	4930453N24Rik
Ogdh	0.509881	0.0166306	0.166	0.165	1	Wild_Type_non_treated	Ogdh
Map7	0.510108	0.0742281	0.306	0.301	1	Wild_Type_non_treated	Map7
Rnf167	0.51067	0.0392159	0.07	0.064	1	Wild_Type_non_treated	Rnf167
Wdr35	0.511213	0.0404689	0.062	0.056	1	Wild_Type_non_treated	Wdr35
Ubald2	0.51181	0.0584714	0.092	0.081	1	Wild_Type_non_treated	Ubald2
Cdkal1	0.511903	0.0270169	0.07	0.063	1	Wild_Type_non_treated	Cdkal1
2610001J05Rik	0.512976	0.015439	0.055	0.057	1	Wild_Type_non_treated	2610001J05Rik
Mzt1	0.51359	0.0537451	0.059	0.052	1	Wild_Type_non_treated	Mzt1
B230220B15Rik	0.513767	0.0950827	0.13	0.12	1	Wild_Type_non_treated	B230220B15Rik
Dbp	0.513874	0.106092	0.068	0.057	1	Wild_Type_non_treated	Dbp
Ppp1r7	0.5148	0.0833963	0.141	0.14	1	Wild_Type_non_treated	Ppp1r7
Klc2	0.515514	0.0314811	0.055	0.048	1	Wild_Type_non_treated	Klc2
Lias	0.515567	0.0298766	0.062	0.056	1	Wild_Type_non_treated	Lias
Rab2a	0.5158	0.00832412	0.157	0.162	1	Wild_Type_non_treated	Rab2a
Ddx24	0.515831	0.0322343	0.234	0.257	1	Wild_Type_non_treated	Ddx24
Elovl2	0.515881	0.0400005	0.064	0.063	1	Wild_Type_non_treated	Elovl2
Tsc1	0.515945	0.0244061	0.057	0.063	1	Wild_Type_non_treated	Tsc1
Unc80	0.516074	0.0628162	0.214	0.206	1	Wild_Type_non_treated	Unc80
Tmed5	0.51676	0.0210423	0.054	0.063	1	Wild_Type_non_treated	Tmed5
Ccnh	0.517049	0.0555731	0.086	0.084	1	Wild_Type_non_treated	Ccnh
0610030E20Rik	0.51736	0.102431	0.081	0.071	1	Wild_Type_non_treated	0610030E20Rik
Srek1	0.517603	0.0710068	0.23	0.22	1	Wild_Type_non_treated	Srek1
4930402H24Rik	0.517774	0.00245312	0.045	0.055	1	Wild_Type_non_treated	4930402H24Rik
Cebpz	0.518401	0.0260208	0.122	0.124	1	Wild_Type_non_treated	Cebpz
Cald1	0.518718	0.0343645	0.06	0.053	1	Wild_Type_non_treated	Cald1
Otub1	0.518722	0.00210249	0.057	0.069	1	Wild_Type_non_treated	Otub1
Cfap20	0.519065	0.0881175	0.143	0.136	1	Wild_Type_non_treated	Cfap20
Ncoa5	0.519219	0.0155063	0.047	0.053	1	Wild_Type_non_treated	Ncoa5
Mlh3	0.520849	0.0817333	0.068	0.064	1	Wild_Type_non_treated	Mlh3
Ptges3	0.521774	0.0763614	0.185	0.184	1	Wild_Type_non_treated	Ptges3
2700097O09Rik	0.522023	0.0533748	0.067	0.057	1	Wild_Type_non_treated	2700097O09Rik
Mtmr3	0.522679	0.10981	0.062	0.055	1	Wild_Type_non_treated	Mtmr3
Eif2s2	0.523346	0.0476741	0.265	0.278	1	Wild_Type_non_treated	Eif2s2
Pdhb	0.523563	0.0405603	0.177	0.174	1	Wild_Type_non_treated	Pdhb
Eml5	0.523763	0.0375375	0.256	0.281	1	Wild_Type_non_treated	Eml5
Tjp1	0.523947	0.109765	0.087	0.081	1	Wild_Type_non_treated	Tjp1
Micu1	0.523984	0.0289274	0.083	0.08	1	Wild_Type_non_treated	Micu1
Prorsd1	0.525331	0.00635816	0.084	0.093	1	Wild_Type_non_treated	Prorsd1
Smad4	0.525571	0.0214008	0.098	0.099	1	Wild_Type_non_treated	Smad4
Cdc14a	0.525977	0.054546	0.064	0.061	1	Wild_Type_non_treated	Cdc14a
Rev3l	0.527349	0.0777171	0.11	0.107	1	Wild_Type_non_treated	Rev3l
Vopp1	0.527746	0.0307899	0.232	0.234	1	Wild_Type_non_treated	Vopp1
Zfc3h1	0.528041	0.0968509	0.199	0.198	1	Wild_Type_non_treated	Zfc3h1
1700096K18Rik	0.528299	0.0171121	0.087	0.088	1	Wild_Type_non_treated	1700096K18Rik
Tmem108	0.530073	0.0145736	0.436	0.43	1	Wild_Type_non_treated	Tmem108
Supt4a	0.530573	0.0302567	0.096	0.107	1	Wild_Type_non_treated	Supt4a
Mia3	0.530645	0.0591708	0.123	0.116	1	Wild_Type_non_treated	Mia3
Sfxn2	0.530954	0.0529495	0.075	0.088	1	Wild_Type_non_treated	Sfxn2
Wdr60	0.53191	0.0529159	0.217	0.224	1	Wild_Type_non_treated	Wdr60
Epb41l4aos	0.532298	0.0704809	0.078	0.075	1	Wild_Type_non_treated	Epb41l4aos
Ttc39c	0.532335	0.117889	0.129	0.119	1	Wild_Type_non_treated	Ttc39c
Sirt2	0.533003	0.066021	0.145	0.153	1	Wild_Type_non_treated	Sirt2
Pigm	0.533018	0.0384659	0.051	0.044	1	Wild_Type_non_treated	Pigm
Hnrnpa3	0.533353	0.0725128	0.422	0.434	1	Wild_Type_non_treated	Hnrnpa3
Socs7	0.533399	0.0328007	0.125	0.121	1	Wild_Type_non_treated	Socs7
Supt20	0.533994	0.0904635	0.112	0.104	1	Wild_Type_non_treated	Supt20
Heatr5a	0.534601	0.0262892	0.116	0.112	1	Wild_Type_non_treated	Heatr5a
Pitpnm2	0.535698	0.046585	0.052	0.049	1	Wild_Type_non_treated	Pitpnm2
Hectd1	0.536281	0.0515319	0.149	0.166	1	Wild_Type_non_treated	Hectd1
Pi4ka	0.537765	0.0666786	0.059	0.055	1	Wild_Type_non_treated	Pi4ka
Ndrg1	0.538606	0.0856347	0.207	0.2	1	Wild_Type_non_treated	Ndrg1
Prmt5	0.539133	0.0632415	0.057	0.048	1	Wild_Type_non_treated	Prmt5
Ptpn11	0.539492	0.0716872	0.084	0.079	1	Wild_Type_non_treated	Ptpn11
Idh3b	0.53986	0.0742562	0.137	0.141	1	Wild_Type_non_treated	Idh3b
Gid8	0.54036	0.0198604	0.052	0.048	1	Wild_Type_non_treated	Gid8
Hmgxb4	0.541335	0.072411	0.078	0.072	1	Wild_Type_non_treated	Hmgxb4
Kif3b	0.541397	0.0894351	0.13	0.124	1	Wild_Type_non_treated	Kif3b
Ruvbl2	0.541796	0.02376	0.049	0.065	1	Wild_Type_non_treated	Ruvbl2
March6	0.541837	0.10093	0.057	0.047	1	Wild_Type_non_treated	March6
Qrich1	0.542278	0.0632894	0.088	0.081	1	Wild_Type_non_treated	Qrich1
Rpap3	0.542812	0.0786084	0.073	0.067	1	Wild_Type_non_treated	Rpap3
Ndufaf2	0.5443	0.0472842	0.058	0.052	1	Wild_Type_non_treated	Ndufaf2
5430419D17Rik	0.544476	0.0654275	0.069	0.068	1	Wild_Type_non_treated	5430419D17Rik
Sf3b1	0.545697	0.0298346	0.308	0.312	1	Wild_Type_non_treated	Sf3b1
Ilf2	0.546008	0.0442714	0.21	0.225	1	Wild_Type_non_treated	Ilf2
Map4k3	0.546292	0.0568878	0.167	0.177	1	Wild_Type_non_treated	Map4k3
Ssx2ip	0.546323	0.075579	0.203	0.202	1	Wild_Type_non_treated	Ssx2ip
Cstf2t	0.546879	0.0372118	0.052	0.057	1	Wild_Type_non_treated	Cstf2t
Cadm2	0.546924	0.0167845	0.427	0.431	1	Wild_Type_non_treated	Cadm2
Ngrn	0.547808	0.0824372	0.102	0.095	1	Wild_Type_non_treated	Ngrn
Fam168b	0.54785	0.0309033	0.073	0.081	1	Wild_Type_non_treated	Fam168b
Ipo8	0.548458	0.051872	0.102	0.099	1	Wild_Type_non_treated	Ipo8
Fam192a	0.548849	0.0238441	0.073	0.072	1	Wild_Type_non_treated	Fam192a
Rbmxl1	0.549124	0.0593588	0.074	0.071	1	Wild_Type_non_treated	Rbmxl1
Ctsb	0.549514	0.0619105	0.197	0.202	1	Wild_Type_non_treated	Ctsb
Ick	0.549544	0.00976833	0.064	0.075	1	Wild_Type_non_treated	Ick
Rrnad1	0.550683	0.0962398	0.068	0.061	1	Wild_Type_non_treated	Rrnad1
Stk39	0.552057	0.0675844	0.108	0.1	1	Wild_Type_non_treated	Stk39
Cecr2	0.552133	0.12649	0.117	0.115	1	Wild_Type_non_treated	Cecr2
Mbtd1	0.552364	0.012235	0.051	0.061	1	Wild_Type_non_treated	Mbtd1
Atg12	0.552938	0.0686266	0.117	0.115	1	Wild_Type_non_treated	Atg12
Tmem161b	0.553808	0.0828801	0.089	0.079	1	Wild_Type_non_treated	Tmem161b
Dennd6b	0.554125	0.00406431	0.051	0.061	1	Wild_Type_non_treated	Dennd6b
Qser1	0.555573	0.074518	0.054	0.052	1	Wild_Type_non_treated	Qser1
Psmd14	0.555781	0.0301232	0.098	0.093	1	Wild_Type_non_treated	Psmd14
Ramp3	0.55634	0.0227131	0.053	0.056	1	Wild_Type_non_treated	Ramp3
Rev1	0.556404	0.0876648	0.065	0.053	1	Wild_Type_non_treated	Rev1
Sh3gl1	0.556658	0.110876	0.078	0.071	1	Wild_Type_non_treated	Sh3gl1
Ralgapa2	0.556751	0.0678873	0.054	0.047	1	Wild_Type_non_treated	Ralgapa2
Birc6	0.556918	0.0801037	0.163	0.161	1	Wild_Type_non_treated	Birc6
Brcc3	0.556945	0.044456	0.089	0.091	1	Wild_Type_non_treated	Brcc3
Nceh1	0.557181	0.0249306	0.051	0.047	1	Wild_Type_non_treated	Nceh1
Bnip3l	0.557739	0.0518642	0.15	0.145	1	Wild_Type_non_treated	Bnip3l
Zup1	0.55778	0.0668175	0.077	0.067	1	Wild_Type_non_treated	Zup1
Tob1	0.558476	0.00650871	0.165	0.176	1	Wild_Type_non_treated	Tob1
Usp19	0.558856	0.0815817	0.132	0.138	1	Wild_Type_non_treated	Usp19
Psma6	0.558882	0.0633875	0.122	0.116	1	Wild_Type_non_treated	Psma6
Cacnb2	0.559134	0.107069	0.274	0.264	1	Wild_Type_non_treated	Cacnb2
Nbea	0.55923	0.0552625	0.249	0.269	1	Wild_Type_non_treated	Nbea
Cadm1	0.560006	0.0626844	0.339	0.356	1	Wild_Type_non_treated	Cadm1
Dnajc3	0.560825	0.105208	0.062	0.06	1	Wild_Type_non_treated	Dnajc3
Brsk2	0.561165	0.0294742	0.116	0.112	1	Wild_Type_non_treated	Brsk2
Samd8	0.561308	0.0749141	0.089	0.088	1	Wild_Type_non_treated	Samd8
CAAA01118383.1	0.561882	0.0588448	0.077	0.072	1	Wild_Type_non_treated	CAAA01118383.1
C130071C03Rik	0.561905	0.0387038	0.063	0.053	1	Wild_Type_non_treated	C130071C03Rik
Arl2bp	0.561976	0.0583529	0.055	0.052	1	Wild_Type_non_treated	Arl2bp
Emg1	0.562026	0.0186218	0.107	0.115	1	Wild_Type_non_treated	Emg1
Zfp638	0.56215	0.0828292	0.261	0.26	1	Wild_Type_non_treated	Zfp638
Brd1	0.562484	0.0964288	0.153	0.146	1	Wild_Type_non_treated	Brd1
Sms	0.562773	0.0152128	0.127	0.152	1	Wild_Type_non_treated	Sms
Kdm1a	0.563131	0.0348883	0.11	0.108	1	Wild_Type_non_treated	Kdm1a
Csnk1g3	0.564048	0.0591775	0.057	0.053	1	Wild_Type_non_treated	Csnk1g3
Rab11fip2	0.564622	0.00833277	0.086	0.095	1	Wild_Type_non_treated	Rab11fip2
Rpgrip1l	0.565226	0.11385	0.065	0.056	1	Wild_Type_non_treated	Rpgrip1l
Tent4b	0.565502	0.0851654	0.103	0.1	1	Wild_Type_non_treated	Tent4b
Zbtb38	0.565577	0.0491273	0.127	0.123	1	Wild_Type_non_treated	Zbtb38
Appl1	0.569978	0.0887267	0.132	0.137	1	Wild_Type_non_treated	Appl1
Zkscan1	0.570099	0.0861514	0.054	0.047	1	Wild_Type_non_treated	Zkscan1
Vamp2	0.570637	0.0585176	0.327	0.337	1	Wild_Type_non_treated	Vamp2
Uap1	0.571941	0.012583	0.08	0.081	1	Wild_Type_non_treated	Uap1
Gnas	0.573085	0.040639	0.197	0.224	1	Wild_Type_non_treated	Gnas
Ccnt2	0.575143	0.0610827	0.107	0.109	1	Wild_Type_non_treated	Ccnt2
Gramd1b	0.575215	0.0901989	0.317	0.309	1	Wild_Type_non_treated	Gramd1b
Ing2	0.575529	0.0388738	0.099	0.112	1	Wild_Type_non_treated	Ing2
Sept7	0.576286	0.0107482	0.169	0.192	1	Wild_Type_non_treated	Sept7
Tmem147	0.577757	0.0370942	0.138	0.137	1	Wild_Type_non_treated	Tmem147
Cgrrf1	0.578399	0.0862665	0.051	0.044	1	Wild_Type_non_treated	Cgrrf1
Tex261	0.579288	0.0298176	0.146	0.138	1	Wild_Type_non_treated	Tex261
Ppef2	0.579419	0.0600937	0.144	0.138	1	Wild_Type_non_treated	Ppef2
Acbd3	0.579747	0.0913948	0.122	0.121	1	Wild_Type_non_treated	Acbd3
Ing1	0.580526	0.0160997	0.082	0.085	1	Wild_Type_non_treated	Ing1
Cep350	0.5806	0.0767865	0.189	0.185	1	Wild_Type_non_treated	Cep350
Cbll1	0.581616	0.0246477	0.073	0.072	1	Wild_Type_non_treated	Cbll1
Cdkn2aip	0.581841	0.0793744	0.065	0.057	1	Wild_Type_non_treated	Cdkn2aip
Kpna2	0.582264	0.0747324	0.111	0.109	1	Wild_Type_non_treated	Kpna2
Cep120	0.583143	0.0537193	0.1	0.101	1	Wild_Type_non_treated	Cep120
Ppp4c	0.583264	0.0616303	0.053	0.051	1	Wild_Type_non_treated	Ppp4c
Gulp1	0.583839	0.0191521	0.067	0.079	1	Wild_Type_non_treated	Gulp1
Arid4b	0.583874	0.0506201	0.199	0.209	1	Wild_Type_non_treated	Arid4b
Ghitm	0.58415	0.0111298	0.176	0.198	1	Wild_Type_non_treated	Ghitm
Bclaf3	0.584363	0.0692731	0.052	0.048	1	Wild_Type_non_treated	Bclaf3
Wasl	0.584577	0.0438806	0.118	0.115	1	Wild_Type_non_treated	Wasl
Xpo1	0.585259	0.0827804	0.107	0.097	1	Wild_Type_non_treated	Xpo1
Aff1	0.586956	0.00597346	0.192	0.208	1	Wild_Type_non_treated	Aff1
Por	0.587558	0.0522747	0.072	0.064	1	Wild_Type_non_treated	Por
Ddx39b	0.587594	0.0542817	0.181	0.174	1	Wild_Type_non_treated	Ddx39b
Gjd2	0.587785	0.0463042	0.082	0.075	1	Wild_Type_non_treated	Gjd2
Zcchc18	0.588318	0.0940517	0.065	0.055	1	Wild_Type_non_treated	Zcchc18
Metap1d	0.588982	0.0470095	0.067	0.06	1	Wild_Type_non_treated	Metap1d
Prkar2a	0.589587	0.0478812	0.156	0.173	1	Wild_Type_non_treated	Prkar2a
Ice1	0.589906	0.0443167	0.093	0.089	1	Wild_Type_non_treated	Ice1
Nup50	0.590529	0.0337854	0.051	0.052	1	Wild_Type_non_treated	Nup50
Tars	0.590803	0.00156499	0.057	0.061	1	Wild_Type_non_treated	Tars
Kbtbd3	0.590913	0.0310902	0.072	0.081	1	Wild_Type_non_treated	Kbtbd3
Rbmx	0.591704	0.0558073	0.159	0.148	1	Wild_Type_non_treated	Rbmx
Pde8b	0.591987	0.0731326	0.105	0.1	1	Wild_Type_non_treated	Pde8b
Gpatch8	0.592472	0.0537207	0.297	0.29	1	Wild_Type_non_treated	Gpatch8
Ncbp2	0.592969	0.0250956	0.12	0.119	1	Wild_Type_non_treated	Ncbp2
Fam184a	0.593218	0.0981921	0.092	0.085	1	Wild_Type_non_treated	Fam184a
Slco4a1	0.593302	0.0710878	0.137	0.126	1	Wild_Type_non_treated	Slco4a1
Naf1	0.59347	0.0407879	0.056	0.052	1	Wild_Type_non_treated	Naf1
2900076A07Rik	0.595711	0.0560607	0.063	0.06	1	Wild_Type_non_treated	2900076A07Rik
Ube2e1	0.596269	0.027089	0.052	0.06	1	Wild_Type_non_treated	Ube2e1
Klc1	0.596742	0.0795636	0.189	0.188	1	Wild_Type_non_treated	Klc1
Srfbp1	0.597341	0.053871	0.051	0.053	1	Wild_Type_non_treated	Srfbp1
Lhfpl3	0.59786	0.063626	0.101	0.099	1	Wild_Type_non_treated	Lhfpl3
Hs2st1	0.598017	0.0538903	0.089	0.091	1	Wild_Type_non_treated	Hs2st1
9530068E07Rik	0.598169	0.0607219	0.062	0.061	1	Wild_Type_non_treated	9530068E07Rik
Prelid3b	0.59825	0.0488534	0.051	0.049	1	Wild_Type_non_treated	Prelid3b
C2cd5	0.598771	0.0649092	0.197	0.19	1	Wild_Type_non_treated	C2cd5
Gngt2	0.598832	0.0368025	0.071	0.077	1	Wild_Type_non_treated	Gngt2
Ccnt1	0.599115	0.0367159	0.165	0.16	1	Wild_Type_non_treated	Ccnt1
Kif1bp	0.599385	0.0385029	0.105	0.107	1	Wild_Type_non_treated	Kif1bp
Cpne3	0.600424	0.0450983	0.051	0.048	1	Wild_Type_non_treated	Cpne3
Ppm1d	0.600684	0.0569772	0.098	0.091	1	Wild_Type_non_treated	Ppm1d
Lypla2	0.601101	0.0414417	0.06	0.057	1	Wild_Type_non_treated	Lypla2
Eif4g2	0.601836	0.0213528	0.467	0.485	1	Wild_Type_non_treated	Eif4g2
Cnbp	0.602116	0.0362798	0.329	0.338	1	Wild_Type_non_treated	Cnbp
Proser1	0.602278	0.0596758	0.056	0.047	1	Wild_Type_non_treated	Proser1
Clasp2	0.603155	0.158572	0.1	0.092	1	Wild_Type_non_treated	Clasp2
Slc20a1	0.60321	0.00606297	0.056	0.065	1	Wild_Type_non_treated	Slc20a1
Myo18a	0.603303	0.0216885	0.062	0.073	1	Wild_Type_non_treated	Myo18a
Mfap3l	0.603405	0.0299492	0.051	0.048	1	Wild_Type_non_treated	Mfap3l
Hspa4l	0.604612	0.0391135	0.484	0.494	1	Wild_Type_non_treated	Hspa4l
Mxd4	0.605272	0.0908559	0.064	0.053	1	Wild_Type_non_treated	Mxd4
Itch	0.605819	0.0808334	0.174	0.17	1	Wild_Type_non_treated	Itch
Zzz3	0.606394	0.0576118	0.134	0.13	1	Wild_Type_non_treated	Zzz3
Sar1b	0.606421	0.0258502	0.159	0.161	1	Wild_Type_non_treated	Sar1b
Esf1	0.607912	0.0118946	0.17	0.172	1	Wild_Type_non_treated	Esf1
Banp	0.607942	0.088762	0.062	0.057	1	Wild_Type_non_treated	Banp
Fam120a	0.609734	0.0922099	0.152	0.145	1	Wild_Type_non_treated	Fam120a
Arf3	0.610343	0.0489995	0.048	0.053	1	Wild_Type_non_treated	Arf3
Psmg2	0.610627	0.0689415	0.111	0.103	1	Wild_Type_non_treated	Psmg2
Polr3gl	0.610833	0.015266	0.053	0.049	1	Wild_Type_non_treated	Polr3gl
Tmem41b	0.611122	0.0153817	0.085	0.099	1	Wild_Type_non_treated	Tmem41b
Zc3h4	0.611462	0.0484814	0.082	0.075	1	Wild_Type_non_treated	Zc3h4
Ccdc115	0.612228	0.0437006	0.132	0.133	1	Wild_Type_non_treated	Ccdc115
Tmx3	0.612758	0.0726138	0.062	0.056	1	Wild_Type_non_treated	Tmx3
Dmac1	0.612799	0.0681011	0.093	0.089	1	Wild_Type_non_treated	Dmac1
Scai	0.612868	0.0552384	0.078	0.071	1	Wild_Type_non_treated	Scai
Actl6a	0.613769	0.0621449	0.147	0.149	1	Wild_Type_non_treated	Actl6a
Lyrm9	0.614111	0.0914856	0.064	0.056	1	Wild_Type_non_treated	Lyrm9
Hnrnpul1	0.614385	0.0398995	0.111	0.112	1	Wild_Type_non_treated	Hnrnpul1
Ccdc90b	0.615462	0.0406349	0.099	0.097	1	Wild_Type_non_treated	Ccdc90b
Cog4	0.616115	0.0714846	0.052	0.049	1	Wild_Type_non_treated	Cog4
Mier1	0.616709	0.0669143	0.181	0.177	1	Wild_Type_non_treated	Mier1
Cacna1f	0.617388	0.0530923	0.183	0.174	1	Wild_Type_non_treated	Cacna1f
Me2	0.617798	0.065669	0.079	0.075	1	Wild_Type_non_treated	Me2
Eif2b4	0.617852	0.0722249	0.061	0.053	1	Wild_Type_non_treated	Eif2b4
Mef2a	0.61828	0.0630249	0.166	0.17	1	Wild_Type_non_treated	Mef2a
Svil	0.618549	0.0364197	0.09	0.095	1	Wild_Type_non_treated	Svil
Synrg	0.61865	0.0506475	0.156	0.152	1	Wild_Type_non_treated	Synrg
Gpam	0.619188	0.0796158	0.059	0.052	1	Wild_Type_non_treated	Gpam
Pum1	0.61958	0.00166541	0.175	0.176	1	Wild_Type_non_treated	Pum1
Abcf1	0.620815	0.0202321	0.18	0.192	1	Wild_Type_non_treated	Abcf1
Copb2	0.620896	0.0178614	0.104	0.101	1	Wild_Type_non_treated	Copb2
Actr2	0.62096	0.0443834	0.086	0.083	1	Wild_Type_non_treated	Actr2
Mllt6	0.621033	0.0696077	0.154	0.158	1	Wild_Type_non_treated	Mllt6
Sf3b4	0.623243	0.0175495	0.054	0.049	1	Wild_Type_non_treated	Sf3b4
Smurf2	0.62377	0.0441174	0.061	0.06	1	Wild_Type_non_treated	Smurf2
Sdhd	0.623992	0.0205563	0.077	0.075	1	Wild_Type_non_treated	Sdhd
Camk2n1	0.624073	0.0690665	0.203	0.201	1	Wild_Type_non_treated	Camk2n1
Zfp612	0.624298	0.0125919	0.08	0.092	1	Wild_Type_non_treated	Zfp612
Kif2a	0.625274	0.0895555	0.199	0.204	1	Wild_Type_non_treated	Kif2a
Usp16	0.62542	0.0829346	0.088	0.084	1	Wild_Type_non_treated	Usp16
Zc3h7a	0.625799	0.0729973	0.115	0.109	1	Wild_Type_non_treated	Zc3h7a
Xpo6	0.627221	0.0957382	0.065	0.057	1	Wild_Type_non_treated	Xpo6
Pa2g4	0.627419	0.0344239	0.093	0.089	1	Wild_Type_non_treated	Pa2g4
Pcmtd1	0.628253	0.075143	0.11	0.104	1	Wild_Type_non_treated	Pcmtd1
Kif13b	0.629577	0.0711799	0.059	0.052	1	Wild_Type_non_treated	Kif13b
Rab1a	0.630098	0.101877	0.141	0.136	1	Wild_Type_non_treated	Rab1a
Uhmk1	0.6305	0.0443641	0.18	0.184	1	Wild_Type_non_treated	Uhmk1
Exoc6b	0.630873	0.00260851	0.058	0.067	1	Wild_Type_non_treated	Exoc6b
Fbxo11	0.631997	0.0607374	0.073	0.069	1	Wild_Type_non_treated	Fbxo11
Podxl2	0.633132	0.078598	0.062	0.056	1	Wild_Type_non_treated	Podxl2
Tex264	0.633233	0.0324781	0.091	0.093	1	Wild_Type_non_treated	Tex264
Tusc3	0.633328	0.0384118	0.208	0.214	1	Wild_Type_non_treated	Tusc3
A930003O13Rik	0.633401	0.079216	0.07	0.063	1	Wild_Type_non_treated	A930003O13Rik
Ptges2	0.633827	0.0401126	0.078	0.071	1	Wild_Type_non_treated	Ptges2
Rps6ka2	0.637577	0.045614	0.054	0.049	1	Wild_Type_non_treated	Rps6ka2
Psme4	0.637841	0.0833169	0.066	0.061	1	Wild_Type_non_treated	Psme4
Txndc15	0.637919	0.0399392	0.089	0.091	1	Wild_Type_non_treated	Txndc15
Ap3d1	0.638048	0.0735278	0.081	0.072	1	Wild_Type_non_treated	Ap3d1
Dpy30	0.638468	0.0287619	0.197	0.209	1	Wild_Type_non_treated	Dpy30
Cdc5l	0.638996	0.042494	0.135	0.134	1	Wild_Type_non_treated	Cdc5l
Ccpg1	0.639002	0.0429412	0.141	0.153	1	Wild_Type_non_treated	Ccpg1
Nrd1	0.639749	0.0899885	0.213	0.212	1	Wild_Type_non_treated	Nrd1
Dctn3	0.639933	0.0142478	0.184	0.198	1	Wild_Type_non_treated	Dctn3
Ccdc191	0.640138	0.0468442	0.078	0.073	1	Wild_Type_non_treated	Ccdc191
Mob2	0.640762	0.0507642	0.061	0.06	1	Wild_Type_non_treated	Mob2
Txn1	0.640969	0.0291588	0.09	0.091	1	Wild_Type_non_treated	Txn1
Eef2kmt	0.641148	0.00452045	0.064	0.075	1	Wild_Type_non_treated	Eef2kmt
Fam120b	0.641223	0.0714228	0.052	0.047	1	Wild_Type_non_treated	Fam120b
Bbx	0.641338	0.0415946	0.058	0.06	1	Wild_Type_non_treated	Bbx
Ppp6c	0.641528	0.0401589	0.056	0.061	1	Wild_Type_non_treated	Ppp6c
Pxk	0.641677	0.0630181	0.057	0.051	1	Wild_Type_non_treated	Pxk
Herc3	0.641772	0.0394547	0.402	0.423	1	Wild_Type_non_treated	Herc3
Fbxw7	0.641853	0.0806099	0.068	0.065	1	Wild_Type_non_treated	Fbxw7
Coa3	0.643238	0.0634361	0.165	0.169	1	Wild_Type_non_treated	Coa3
6030458C11Rik	0.643326	0.0537384	0.069	0.063	1	Wild_Type_non_treated	6030458C11Rik
Nub1	0.643917	0.0743246	0.082	0.077	1	Wild_Type_non_treated	Nub1
Traf3ip1	0.644858	0.0851013	0.061	0.053	1	Wild_Type_non_treated	Traf3ip1
Ccdc32	0.64512	0.00535948	0.051	0.06	1	Wild_Type_non_treated	Ccdc32
A430005L14Rik	0.645791	0.0527608	0.073	0.068	1	Wild_Type_non_treated	A430005L14Rik
Sfi1	0.645964	0.0426413	0.051	0.045	1	Wild_Type_non_treated	Sfi1
Hnrnpul2	0.645989	0.0626392	0.181	0.189	1	Wild_Type_non_treated	Hnrnpul2
Smn1	0.646134	0.0566038	0.094	0.092	1	Wild_Type_non_treated	Smn1
Heatr6	0.646414	0.060751	0.068	0.063	1	Wild_Type_non_treated	Heatr6
Tcf25	0.646786	0.0755764	0.226	0.233	1	Wild_Type_non_treated	Tcf25
Rybp	0.646848	0.0110769	0.078	0.076	1	Wild_Type_non_treated	Rybp
Mllt10	0.648158	0.046982	0.111	0.109	1	Wild_Type_non_treated	Mllt10
Med13	0.648309	0.0510799	0.233	0.245	1	Wild_Type_non_treated	Med13
Mrpl24	0.649115	0.0983943	0.11	0.105	1	Wild_Type_non_treated	Mrpl24
Dync1h1	0.650642	0.00071218	0.176	0.192	1	Wild_Type_non_treated	Dync1h1
4732440D04Rik	0.652159	0.0328844	0.068	0.065	1	Wild_Type_non_treated	4732440D04Rik
Zc3h13	0.652604	0.0817022	0.16	0.154	1	Wild_Type_non_treated	Zc3h13
Slc16a1	0.652725	0.000105649	0.191	0.222	1	Wild_Type_non_treated	Slc16a1
Slc17a1	0.652776	0.0630726	0.063	0.056	1	Wild_Type_non_treated	Slc17a1
Polr2b	0.653657	0.0649556	0.084	0.079	1	Wild_Type_non_treated	Polr2b
Lbhd1	0.65488	0.000141196	0.267	0.296	1	Wild_Type_non_treated	Lbhd1
Tex30	0.654957	0.0458511	0.046	0.051	1	Wild_Type_non_treated	Tex30
Adal	0.655672	0.0149099	0.082	0.083	1	Wild_Type_non_treated	Adal
Camsap2	0.655839	0.0568071	0.06	0.059	1	Wild_Type_non_treated	Camsap2
Ap2a2	0.655971	0.0274015	0.297	0.318	1	Wild_Type_non_treated	Ap2a2
E130102H24Rik	0.658046	0.0284046	0.078	0.088	1	Wild_Type_non_treated	E130102H24Rik
Hdgfl2	0.658053	0.0376538	0.06	0.056	1	Wild_Type_non_treated	Hdgfl2
Mettl23	0.658228	0.0181184	0.106	0.104	1	Wild_Type_non_treated	Mettl23
Usp47	0.658713	0.074405	0.163	0.156	1	Wild_Type_non_treated	Usp47
Tube1	0.658824	0.0291336	0.08	0.084	1	Wild_Type_non_treated	Tube1
Emc10	0.65938	0.001318	0.048	0.057	1	Wild_Type_non_treated	Emc10
Pde6d	0.6605	0.0114218	0.251	0.277	1	Wild_Type_non_treated	Pde6d
Adcy1	0.660553	0.0893744	0.181	0.19	1	Wild_Type_non_treated	Adcy1
Mbd6	0.660561	0.0398675	0.061	0.053	1	Wild_Type_non_treated	Mbd6
Cfap69	0.660911	0.0270363	0.051	0.044	1	Wild_Type_non_treated	Cfap69
Zfp933	0.661211	0.0629185	0.051	0.049	1	Wild_Type_non_treated	Zfp933
Trappc5	0.662396	0.0229421	0.067	0.064	1	Wild_Type_non_treated	Trappc5
Hps3	0.66315	0.0932406	0.106	0.105	1	Wild_Type_non_treated	Hps3
Csnk1g1	0.663597	0.0258497	0.186	0.184	1	Wild_Type_non_treated	Csnk1g1
Kansl1l	0.664689	0.0749861	0.098	0.091	1	Wild_Type_non_treated	Kansl1l
Aup1	0.665488	0.105979	0.059	0.053	1	Wild_Type_non_treated	Aup1
Ing4	0.666066	0.0592557	0.157	0.156	1	Wild_Type_non_treated	Ing4
Mrps7	0.666845	0.0156921	0.083	0.091	1	Wild_Type_non_treated	Mrps7
Slc35b1	0.666878	0.0107719	0.057	0.059	1	Wild_Type_non_treated	Slc35b1
2610507B11Rik	0.667163	0.00251998	0.068	0.075	1	Wild_Type_non_treated	2610507B11Rik
Kpna6	0.667554	0.0628578	0.057	0.055	1	Wild_Type_non_treated	Kpna6
Fam13b	0.66759	0.0759391	0.075	0.071	1	Wild_Type_non_treated	Fam13b
BC003965	0.669439	0.0597337	0.089	0.088	1	Wild_Type_non_treated	BC003965
Fam199x	0.66957	0.0171586	0.057	0.065	1	Wild_Type_non_treated	Fam199x
Idh3a	0.671546	0.0219813	0.097	0.107	1	Wild_Type_non_treated	Idh3a
Rnf20	0.671927	0.0675804	0.082	0.079	1	Wild_Type_non_treated	Rnf20
Rab7	0.672383	0.0498816	0.095	0.093	1	Wild_Type_non_treated	Rab7
Trim24	0.673001	0.0380612	0.058	0.059	1	Wild_Type_non_treated	Trim24
Rpa3	0.673221	0.0102282	0.052	0.063	1	Wild_Type_non_treated	Rpa3
Eif1ad	0.674099	0.0362721	0.092	0.099	1	Wild_Type_non_treated	Eif1ad
Plagl2	0.675003	0.0469902	0.08	0.081	1	Wild_Type_non_treated	Plagl2
Crk	0.675067	0.0872485	0.129	0.125	1	Wild_Type_non_treated	Crk
Tubgcp4	0.676229	0.0649776	0.065	0.063	1	Wild_Type_non_treated	Tubgcp4
Sv2b	0.67635	0.0125821	0.294	0.305	1	Wild_Type_non_treated	Sv2b
Stk25	0.677209	0.0944292	0.089	0.091	1	Wild_Type_non_treated	Stk25
Mrps22	0.67751	0.0553708	0.071	0.069	1	Wild_Type_non_treated	Mrps22
Lcmt1	0.677818	0.0706637	0.061	0.056	1	Wild_Type_non_treated	Lcmt1
Fam168a	0.678075	0.0446765	0.143	0.138	1	Wild_Type_non_treated	Fam168a
Ncoa6	0.678092	0.0813399	0.086	0.083	1	Wild_Type_non_treated	Ncoa6
Atp11a	0.678315	0.0809657	0.149	0.144	1	Wild_Type_non_treated	Atp11a
Mid1	0.678631	0.0403155	0.053	0.048	1	Wild_Type_non_treated	Mid1
Vps13c	0.678672	0.0148959	0.066	0.068	1	Wild_Type_non_treated	Vps13c
Rap1gds1	0.678996	0.0507065	0.076	0.072	1	Wild_Type_non_treated	Rap1gds1
Zfp536	0.679238	0.0806445	0.146	0.14	1	Wild_Type_non_treated	Zfp536
Ptbp2	0.679251	0.0424956	0.111	0.107	1	Wild_Type_non_treated	Ptbp2
Serinc4	0.679556	0.0991124	0.151	0.14	1	Wild_Type_non_treated	Serinc4
Abhd17b	0.67968	0.0648914	0.098	0.089	1	Wild_Type_non_treated	Abhd17b
Mfn2	0.680389	0.0352966	0.056	0.053	1	Wild_Type_non_treated	Mfn2
Prkcz	0.680519	0.0907377	0.102	0.095	1	Wild_Type_non_treated	Prkcz
Thap12	0.680644	0.0539109	0.097	0.1	1	Wild_Type_non_treated	Thap12
Esyt2	0.680745	0.00999233	0.061	0.071	1	Wild_Type_non_treated	Esyt2
Zfp428	0.680841	0.0627844	0.098	0.101	1	Wild_Type_non_treated	Zfp428
Pigyl	0.681428	0.0222014	0.058	0.06	1	Wild_Type_non_treated	Pigyl
U2surp	0.682025	0.00961475	0.272	0.296	1	Wild_Type_non_treated	U2surp
Isca1	0.682186	0.0489015	0.06	0.059	1	Wild_Type_non_treated	Isca1
Gpm6b	0.682343	0.0438617	0.148	0.154	1	Wild_Type_non_treated	Gpm6b
Rngtt	0.682468	0.0527687	0.062	0.06	1	Wild_Type_non_treated	Rngtt
Sec13	0.683157	0.0389314	0.057	0.06	1	Wild_Type_non_treated	Sec13
Ttf1	0.683781	0.063798	0.069	0.072	1	Wild_Type_non_treated	Ttf1
Vps54	0.683793	0.0271069	0.044	0.051	1	Wild_Type_non_treated	Vps54
Tef	0.684287	0.0809991	0.071	0.069	1	Wild_Type_non_treated	Tef
Utp14a	0.684812	0.0619129	0.057	0.053	1	Wild_Type_non_treated	Utp14a
Lpcat1	0.68504	0.089732	0.193	0.19	1	Wild_Type_non_treated	Lpcat1
Pbx3	0.686529	0.0361477	0.207	0.2	1	Wild_Type_non_treated	Pbx3
Naa20	0.687045	0.053267	0.124	0.123	1	Wild_Type_non_treated	Naa20
Mpdu1	0.687638	0.0401346	0.079	0.083	1	Wild_Type_non_treated	Mpdu1
Smc3	0.688024	0.0415851	0.284	0.292	1	Wild_Type_non_treated	Smc3
Cdkl3	0.68851	0.040476	0.072	0.068	1	Wild_Type_non_treated	Cdkl3
Gpi1	0.688638	0.0179147	0.397	0.425	1	Wild_Type_non_treated	Gpi1
Usp14	0.688641	0.00245249	0.078	0.081	1	Wild_Type_non_treated	Usp14
Cmpk1	0.689492	0.0409925	0.095	0.097	1	Wild_Type_non_treated	Cmpk1
Bcas2	0.689543	0.00576675	0.207	0.217	1	Wild_Type_non_treated	Bcas2
Opn1sw	0.690476	0.104783	0.079	0.069	1	Wild_Type_non_treated	Opn1sw
Tmem134	0.692123	0.0604255	0.064	0.056	1	Wild_Type_non_treated	Tmem134
Ube2r2	0.692583	0.00871632	0.06	0.068	1	Wild_Type_non_treated	Ube2r2
Ankrd40	0.693854	0.041419	0.125	0.126	1	Wild_Type_non_treated	Ankrd40
Vps13a	0.694013	0.0154586	0.042	0.053	1	Wild_Type_non_treated	Vps13a
Abca5	0.694156	0.0376355	0.077	0.072	1	Wild_Type_non_treated	Abca5
Msl2	0.694224	0.0396891	0.104	0.108	1	Wild_Type_non_treated	Msl2
Gm28875	0.694275	0.0878224	0.068	0.059	1	Wild_Type_non_treated	Gm28875
Dnpep	0.694812	0.0455784	0.073	0.072	1	Wild_Type_non_treated	Dnpep
Taf1	0.694921	0.0753606	0.123	0.116	1	Wild_Type_non_treated	Taf1
Cspp1	0.696355	0.108883	0.349	0.34	1	Wild_Type_non_treated	Cspp1
Pogz	0.696688	0.0767067	0.063	0.057	1	Wild_Type_non_treated	Pogz
Sike1	0.696806	0.0465615	0.082	0.084	1	Wild_Type_non_treated	Sike1
D3Ertd751e	0.697595	0.0958	0.089	0.083	1	Wild_Type_non_treated	D3Ertd751e
Pithd1	0.697888	0.0355685	0.06	0.059	1	Wild_Type_non_treated	Pithd1
Lsm8	0.698482	0.0564826	0.095	0.091	1	Wild_Type_non_treated	Lsm8
Jam2	0.698816	0.0277038	0.127	0.124	1	Wild_Type_non_treated	Jam2
Pggt1b	0.699236	0.0493727	0.1	0.109	1	Wild_Type_non_treated	Pggt1b
Syncrip	0.699323	0.0803148	0.187	0.194	1	Wild_Type_non_treated	Syncrip
Pik3c2a	0.699427	0.0206362	0.079	0.087	1	Wild_Type_non_treated	Pik3c2a
Cdc40	0.70219	0.0478374	0.084	0.083	1	Wild_Type_non_treated	Cdc40
Pgrmc2	0.702405	0.0202314	0.14	0.148	1	Wild_Type_non_treated	Pgrmc2
Tdg	0.702488	0.083174	0.075	0.069	1	Wild_Type_non_treated	Tdg
Nol11	0.70259	0.0141114	0.114	0.128	1	Wild_Type_non_treated	Nol11
Atp6v0e	0.702894	0.00635695	0.056	0.053	1	Wild_Type_non_treated	Atp6v0e
Eif6	0.703067	0.0427226	0.08	0.077	1	Wild_Type_non_treated	Eif6
Rbm4	0.703539	0.0474653	0.085	0.08	1	Wild_Type_non_treated	Rbm4
Atxn2l	0.703543	0.0507905	0.13	0.129	1	Wild_Type_non_treated	Atxn2l
Praf2	0.703952	0.0390607	0.048	0.053	1	Wild_Type_non_treated	Praf2
P4hb	0.705169	0.0242472	0.064	0.065	1	Wild_Type_non_treated	P4hb
Tspan3	0.70631	0.0239803	0.186	0.193	1	Wild_Type_non_treated	Tspan3
Nfasc	0.707926	0.0617279	0.127	0.13	1	Wild_Type_non_treated	Nfasc
Rexo1	0.708747	0.0594863	0.1	0.097	1	Wild_Type_non_treated	Rexo1
Agap1	0.708975	0.068012	0.098	0.093	1	Wild_Type_non_treated	Agap1
Mrpl16	0.709243	0.091992	0.061	0.057	1	Wild_Type_non_treated	Mrpl16
Gpsm1	0.709292	0.0453366	0.134	0.141	1	Wild_Type_non_treated	Gpsm1
Dnajc5	0.709314	0.00339301	0.252	0.256	1	Wild_Type_non_treated	Dnajc5
Mns1	0.70956	0.00803869	0.046	0.052	1	Wild_Type_non_treated	Mns1
Selenot	0.710359	0.0167232	0.147	0.152	1	Wild_Type_non_treated	Selenot
Zfp950	0.710867	0.0500275	0.089	0.079	1	Wild_Type_non_treated	Zfp950
Huwe1	0.71106	0.0185421	0.176	0.194	1	Wild_Type_non_treated	Huwe1
Elmod1	0.711186	0.0618695	0.103	0.107	1	Wild_Type_non_treated	Elmod1
Caml	0.711282	0.0660446	0.096	0.093	1	Wild_Type_non_treated	Caml
Terf2ip	0.711322	0.0620787	0.072	0.069	1	Wild_Type_non_treated	Terf2ip
Snapc1	0.711458	0.0631684	0.086	0.088	1	Wild_Type_non_treated	Snapc1
Arl6ip6	0.711681	0.0457438	0.056	0.052	1	Wild_Type_non_treated	Arl6ip6
Gtf3c3	0.712015	0.00260245	0.055	0.059	1	Wild_Type_non_treated	Gtf3c3
Rnf168	0.712135	0.0327364	0.052	0.049	1	Wild_Type_non_treated	Rnf168
Pip5k1a	0.712819	0.0103126	0.065	0.068	1	Wild_Type_non_treated	Pip5k1a
Phf1	0.713262	0.0643561	0.06	0.053	1	Wild_Type_non_treated	Phf1
Uqcrc1	0.714112	0.007345	0.193	0.201	1	Wild_Type_non_treated	Uqcrc1
Sf3b6	0.714125	0.000673711	0.202	0.236	1	Wild_Type_non_treated	Sf3b6
Rnf11	0.714218	0.0558994	0.194	0.198	1	Wild_Type_non_treated	Rnf11
Ubr5	0.714741	0.0684431	0.164	0.177	1	Wild_Type_non_treated	Ubr5
Plcd3	0.715105	0.0291837	0.083	0.077	1	Wild_Type_non_treated	Plcd3
Tm9sf2	0.715349	0.026765	0.07	0.068	1	Wild_Type_non_treated	Tm9sf2
Sppl2a	0.715526	0.0165524	0.051	0.048	1	Wild_Type_non_treated	Sppl2a
Nsd3	0.7159	0.0483909	0.172	0.181	1	Wild_Type_non_treated	Nsd3
Nrf1	0.715932	0.0382593	0.055	0.049	1	Wild_Type_non_treated	Nrf1
Irf2bp1	0.716532	0.0454788	0.091	0.089	1	Wild_Type_non_treated	Irf2bp1
Ppwd1	0.716738	0.0399916	0.078	0.073	1	Wild_Type_non_treated	Ppwd1
Pmpcb	0.716972	0.0286181	0.105	0.111	1	Wild_Type_non_treated	Pmpcb
5830408C22Rik	0.717454	0.0518719	0.055	0.052	1	Wild_Type_non_treated	5830408C22Rik
Lrig2	0.717608	0.0400834	0.054	0.049	1	Wild_Type_non_treated	Lrig2
Dynll2	0.717779	0.0564553	0.149	0.15	1	Wild_Type_non_treated	Dynll2
Uba2	0.718525	0.0554199	0.1	0.112	1	Wild_Type_non_treated	Uba2
Med14	0.718732	0.0216609	0.047	0.053	1	Wild_Type_non_treated	Med14
Wdtc1	0.71885	0.0414042	0.151	0.153	1	Wild_Type_non_treated	Wdtc1
Faf1	0.719155	0.0237075	0.092	0.099	1	Wild_Type_non_treated	Faf1
Ivns1abp	0.720516	0.034318	0.156	0.157	1	Wild_Type_non_treated	Ivns1abp
Rsbn1l	0.720821	0.056781	0.274	0.285	1	Wild_Type_non_treated	Rsbn1l
Suco	0.721493	0.0640622	0.081	0.079	1	Wild_Type_non_treated	Suco
Napg	0.721565	0.0555005	0.25	0.254	1	Wild_Type_non_treated	Napg
Ercc6l2	0.722439	0.069366	0.051	0.044	1	Wild_Type_non_treated	Ercc6l2
Ccnk	0.722514	0.0460811	0.058	0.056	1	Wild_Type_non_treated	Ccnk
Ppp4r2	0.722569	0.050143	0.119	0.124	1	Wild_Type_non_treated	Ppp4r2
Gpr108	0.723298	0.00597136	0.06	0.057	1	Wild_Type_non_treated	Gpr108
Snrnp27	0.723595	0.00311511	0.208	0.221	1	Wild_Type_non_treated	Snrnp27
2810004N23Rik	0.723629	0.0387743	0.055	0.051	1	Wild_Type_non_treated	2810004N23Rik
Uqcrfs1	0.72449	0.024733	0.176	0.182	1	Wild_Type_non_treated	Uqcrfs1
Tpgs2	0.726397	0.0276921	0.1	0.103	1	Wild_Type_non_treated	Tpgs2
Zbtb44	0.726572	0.0526824	0.116	0.124	1	Wild_Type_non_treated	Zbtb44
Llph	0.726615	0.0532876	0.115	0.119	1	Wild_Type_non_treated	Llph
Cbx6	0.726834	0.0240225	0.061	0.055	1	Wild_Type_non_treated	Cbx6
Gbf1	0.727733	0.00749106	0.149	0.158	1	Wild_Type_non_treated	Gbf1
Pikfyve	0.728908	0.0749887	0.061	0.059	1	Wild_Type_non_treated	Pikfyve
Lemd3	0.728955	0.0169956	0.054	0.063	1	Wild_Type_non_treated	Lemd3
Trappc2l	0.72952	0.049901	0.071	0.073	1	Wild_Type_non_treated	Trappc2l
Snrpa	0.7297	0.042192	0.053	0.051	1	Wild_Type_non_treated	Snrpa
Zfp318	0.729805	0.00470599	0.068	0.072	1	Wild_Type_non_treated	Zfp318
Adipor2	0.730053	0.0224164	0.052	0.048	1	Wild_Type_non_treated	Adipor2
Crebbp	0.730108	0.0275516	0.091	0.095	1	Wild_Type_non_treated	Crebbp
Sdhc	0.731246	2.15748e-05	0.1	0.113	1	Wild_Type_non_treated	Sdhc
Pip4p1	0.731913	0.0546352	0.08	0.076	1	Wild_Type_non_treated	Pip4p1
Dazap2	0.731932	0.0445457	0.053	0.052	1	Wild_Type_non_treated	Dazap2
Cnot4	0.731957	0.052457	0.159	0.157	1	Wild_Type_non_treated	Cnot4
Uchl3	0.732542	0.0702338	0.082	0.081	1	Wild_Type_non_treated	Uchl3
Cdk19	0.732631	0.01248	0.148	0.161	1	Wild_Type_non_treated	Cdk19
Phf14	0.732883	0.0789633	0.226	0.22	1	Wild_Type_non_treated	Phf14
Rpl7l1	0.733112	0.024059	0.061	0.057	1	Wild_Type_non_treated	Rpl7l1
Ppfia1	0.733208	0.0199629	0.074	0.081	1	Wild_Type_non_treated	Ppfia1
Brwd1	0.73452	0.0653421	0.158	0.154	1	Wild_Type_non_treated	Brwd1
Strn3	0.73462	0.080501	0.142	0.14	1	Wild_Type_non_treated	Strn3
Zfp386	0.734839	0.017748	0.1	0.099	1	Wild_Type_non_treated	Zfp386
Tmed4	0.734992	0.0416017	0.072	0.067	1	Wild_Type_non_treated	Tmed4
Senp7	0.735013	0.00519976	0.1	0.112	1	Wild_Type_non_treated	Senp7
Parl	0.735172	0.058915	0.074	0.069	1	Wild_Type_non_treated	Parl
Ddx46	0.735648	0.0617251	0.236	0.246	1	Wild_Type_non_treated	Ddx46
Mxi1	0.736694	0.0336484	0.085	0.089	1	Wild_Type_non_treated	Mxi1
Ganab	0.736696	0.0465747	0.057	0.064	1	Wild_Type_non_treated	Ganab
Chd8	0.738596	0.015195	0.103	0.115	1	Wild_Type_non_treated	Chd8
Larp1	0.738976	0.117891	0.083	0.079	1	Wild_Type_non_treated	Larp1
Mbd1	0.739366	0.108927	0.06	0.052	1	Wild_Type_non_treated	Mbd1
Trmt10c	0.739606	0.0570687	0.056	0.051	1	Wild_Type_non_treated	Trmt10c
Tsfm	0.739653	0.0221337	0.064	0.063	1	Wild_Type_non_treated	Tsfm
Flot1	0.740206	0.043676	0.076	0.075	1	Wild_Type_non_treated	Flot1
Eps15l1	0.740385	0.0598755	0.058	0.052	1	Wild_Type_non_treated	Eps15l1
Ap4s1	0.740555	0.0146099	0.082	0.083	1	Wild_Type_non_treated	Ap4s1
Kat6b	0.741038	0.0212108	0.094	0.099	1	Wild_Type_non_treated	Kat6b
Actb	0.741501	0.0303563	0.356	0.385	1	Wild_Type_non_treated	Actb
Fmc1	0.741934	0.0428035	0.129	0.134	1	Wild_Type_non_treated	Fmc1
Ammecr1	0.742899	0.0391205	0.125	0.133	1	Wild_Type_non_treated	Ammecr1
Chordc1	0.743251	0.0239478	0.084	0.088	1	Wild_Type_non_treated	Chordc1
Slain2	0.743564	0.0167835	0.058	0.056	1	Wild_Type_non_treated	Slain2
Tvp23b	0.743938	0.0486375	0.055	0.053	1	Wild_Type_non_treated	Tvp23b
2310039H08Rik	0.74447	0.00495468	0.043	0.051	1	Wild_Type_non_treated	2310039H08Rik
Rangrf	0.744821	0.0312378	0.062	0.063	1	Wild_Type_non_treated	Rangrf
Elp2	0.745502	0.0577716	0.056	0.051	1	Wild_Type_non_treated	Elp2
Maged1	0.746264	0.0537237	0.088	0.092	1	Wild_Type_non_treated	Maged1
Zcchc9	0.746574	0.0284724	0.097	0.105	1	Wild_Type_non_treated	Zcchc9
Ube4a	0.747047	0.0107287	0.087	0.104	1	Wild_Type_non_treated	Ube4a
Aimp1	0.748191	0.0225008	0.157	0.172	1	Wild_Type_non_treated	Aimp1
Jkamp	0.749254	0.0339527	0.144	0.15	1	Wild_Type_non_treated	Jkamp
Ipo9	0.74987	0.0107926	0.049	0.055	1	Wild_Type_non_treated	Ipo9
Slc25a46	0.750314	0.0886571	0.067	0.063	1	Wild_Type_non_treated	Slc25a46
Kmt2b	0.750884	0.0509278	0.08	0.084	1	Wild_Type_non_treated	Kmt2b
Med23	0.75095	0.0621503	0.051	0.045	1	Wild_Type_non_treated	Med23
Vezt	0.752515	0.0043387	0.088	0.091	1	Wild_Type_non_treated	Vezt
Brpf1	0.752837	0.0405976	0.051	0.048	1	Wild_Type_non_treated	Brpf1
Sumo3	0.753707	0.0425714	0.13	0.126	1	Wild_Type_non_treated	Sumo3
2010320M18Rik	0.753929	0.0192986	0.057	0.055	1	Wild_Type_non_treated	2010320M18Rik
Rab3ip	0.754434	0.0704042	0.062	0.057	1	Wild_Type_non_treated	Rab3ip
Gnao1	0.75557	0.0914919	0.077	0.071	1	Wild_Type_non_treated	Gnao1
Laptm4a	0.755903	0.0686776	0.101	0.097	1	Wild_Type_non_treated	Laptm4a
Arhgap10	0.755977	0.055534	0.19	0.184	1	Wild_Type_non_treated	Arhgap10
Tmco1	0.756119	0.0769656	0.068	0.064	1	Wild_Type_non_treated	Tmco1
Slc4a1ap	0.75619	0.0745339	0.073	0.071	1	Wild_Type_non_treated	Slc4a1ap
Polb	0.75637	0.0411282	0.146	0.15	1	Wild_Type_non_treated	Polb
Irf3	0.75643	0.010483	0.149	0.157	1	Wild_Type_non_treated	Irf3
Git2	0.756557	0.0383966	0.06	0.055	1	Wild_Type_non_treated	Git2
Ntm	0.756562	0.035532	0.218	0.217	1	Wild_Type_non_treated	Ntm
[truncated: 2,919 more rows]

## Sheet: Cluster 2
	p_val	avg_logFC	pct.1	pct.2	p_val_adj	cluster	gene
Eif2s3y	1.92719e-37	0.740329	0.195	0	3.57397e-33	Wild_Type_non_treated	Eif2s3y
Ccl27a	9.43391e-33	0.426315	0.178	0.004	1.74952e-28	Wild_Type_non_treated	Ccl27a
AC149090.1	4.65708e-28	0.694333	0.682	0.464	8.63656e-24	Wild_Type_non_treated	AC149090.1
Ddx3y	5.44973e-26	0.485348	0.132	0	1.01065e-21	Wild_Type_non_treated	Ddx3y
Uty	6.21426e-21	0.422853	0.11	0	1.15243e-16	Wild_Type_non_treated	Uty
Meg3	7.08311e-17	0.781083	0.776	0.658	1.31356e-12	Wild_Type_non_treated	Meg3
Snhg11	3.99909e-15	0.935982	0.618	0.455	7.41632e-11	Wild_Type_non_treated	Snhg11
mt-Nd3	1.54463e-13	0.395201	0.91	0.893	2.86451e-09	Wild_Type_non_treated	mt-Nd3
Gm47283	5.36045e-13	0.583477	0.401	0.25	9.94096e-09	Wild_Type_non_treated	Gm47283
Grin2b	7.25376e-13	0.527501	0.074	0	1.34521e-08	Wild_Type_non_treated	Grin2b
Kdm5d	2.17239e-11	0.229992	0.057	0	4.02869e-07	Wild_Type_non_treated	Kdm5d
mt-Nd2	5.8751e-11	0.315917	0.991	0.982	1.08954e-06	Wild_Type_non_treated	mt-Nd2
Slit2	1.67453e-10	0.955294	0.154	0.033	3.10542e-06	Wild_Type_non_treated	Slit2
Slc6a1	2.8602e-10	0.413454	0.092	0.011	5.30424e-06	Wild_Type_non_treated	Slc6a1
Gm17167	2.93262e-10	0.224026	0.059	0.002	5.43855e-06	Wild_Type_non_treated	Gm17167
Atp1b1	1.96783e-09	0.348073	0.075	0.007	3.64933e-05	Wild_Type_non_treated	Atp1b1
Rho	9.14546e-09	0.446926	0.756	0.639	0.000169603	Wild_Type_non_treated	Rho
Gria2	1.25465e-08	0.411435	0.86	0.806	0.000232675	Wild_Type_non_treated	Gria2
Clk1	2.52745e-08	0.332527	0.581	0.483	0.000468715	Wild_Type_non_treated	Clk1
Rnf152	5.7652e-08	0.295403	0.518	0.452	0.00106916	Wild_Type_non_treated	Rnf152
Btg1	1.78432e-07	0.239296	0.568	0.522	0.00330902	Wild_Type_non_treated	Btg1
mt-Nd4	2.55786e-07	0.206973	0.98	0.968	0.00474355	Wild_Type_non_treated	mt-Nd4
Rpl38	4.03678e-07	0.0266896	0.645	0.767	0.00748621	Wild_Type_non_treated	Rpl38
Nrxn3	4.23351e-07	0.162401	0.956	0.967	0.00785105	Wild_Type_non_treated	Nrxn3
Pcdh17	4.28708e-07	0.379792	0.382	0.287	0.0079504	Wild_Type_non_treated	Pcdh17
Brd9	7.02166e-07	0.35226	0.401	0.277	0.0130217	Wild_Type_non_treated	Brd9
Tfap2b	9.68362e-07	0.256395	0.051	0.004	0.0179583	Wild_Type_non_treated	Tfap2b
Cdr1os	1.23942e-06	0.329417	0.39	0.254	0.0229851	Wild_Type_non_treated	Cdr1os
Pde10a	1.90057e-06	0.452734	0.235	0.124	0.035246	Wild_Type_non_treated	Pde10a
Nmt1	2.25531e-06	0.215358	0.368	0.252	0.0418248	Wild_Type_non_treated	Nmt1
Pnisr	5.22403e-06	0.27747	0.822	0.779	0.0968797	Wild_Type_non_treated	Pnisr
Dstn	5.86103e-06	0.120094	0.526	0.543	0.108693	Wild_Type_non_treated	Dstn
Gnat1	8.53304e-06	0.450426	0.406	0.298	0.158245	Wild_Type_non_treated	Gnat1
Basp1	1.14204e-05	0.340676	0.136	0.056	0.211791	Wild_Type_non_treated	Basp1
Fat4	1.41189e-05	0.555433	0.074	0.016	0.261835	Wild_Type_non_treated	Fat4
Pde1c	1.55752e-05	0.303764	0.283	0.194	0.288842	Wild_Type_non_treated	Pde1c
Pcdh10	1.65869e-05	0.515462	0.118	0.042	0.307605	Wild_Type_non_treated	Pcdh10
mt-Cytb	2.30154e-05	0.186747	0.989	0.977	0.42682	Wild_Type_non_treated	mt-Cytb
Pax6	2.5033e-05	0.585628	0.107	0.037	0.464238	Wild_Type_non_treated	Pax6
Cadps	2.60421e-05	0.161937	0.779	0.832	0.48295	Wild_Type_non_treated	Cadps
Cacna1d	2.89118e-05	0.318603	0.467	0.408	0.536169	Wild_Type_non_treated	Cacna1d
Gsdme	3.03088e-05	0.249802	0.182	0.105	0.562076	Wild_Type_non_treated	Gsdme
Rsrp1	3.13138e-05	0.229497	0.647	0.611	0.580714	Wild_Type_non_treated	Rsrp1
Ttc14	4.39551e-05	0.261656	0.776	0.706	0.815147	Wild_Type_non_treated	Ttc14
Ptprd	4.64624e-05	0.29737	0.796	0.781	0.861645	Wild_Type_non_treated	Ptprd
Ogt	5.12956e-05	0.313568	0.491	0.426	0.951277	Wild_Type_non_treated	Ogt
Rskr	5.49742e-05	0.127727	0.779	0.834	1	Wild_Type_non_treated	Rskr
Zfhx3	5.76274e-05	0.383786	0.272	0.198	1	Wild_Type_non_treated	Zfhx3
AY036118	6.9138e-05	0.192042	0.963	0.951	1	Wild_Type_non_treated	AY036118
Ap2a2	6.97662e-05	0.242792	0.406	0.354	1	Wild_Type_non_treated	Ap2a2
Spry2	7.21795e-05	0.195927	0.125	0.06	1	Wild_Type_non_treated	Spry2
Actb	8.81029e-05	0.131325	0.667	0.676	1	Wild_Type_non_treated	Actb
Zfhx4	8.87611e-05	0.547303	0.263	0.17	1	Wild_Type_non_treated	Zfhx4
Ntm	9.46141e-05	0.217724	0.561	0.573	1	Wild_Type_non_treated	Ntm
Zc3h15	0.000103214	0.168305	0.452	0.431	1	Wild_Type_non_treated	Zc3h15
Lcorl	0.000117036	0.255261	0.232	0.156	1	Wild_Type_non_treated	Lcorl
Gm10419	0.000125341	0.178626	0.138	0.07	1	Wild_Type_non_treated	Gm10419
Kcnq1ot1	0.000133981	0.320823	0.678	0.592	1	Wild_Type_non_treated	Kcnq1ot1
Nrxn1	0.000180618	0.423277	0.267	0.219	1	Wild_Type_non_treated	Nrxn1
Mir124-2hg	0.000194467	0.167223	0.949	0.946	1	Wild_Type_non_treated	Mir124-2hg
D830024N08Rik	0.000198075	0.232628	0.072	0.023	1	Wild_Type_non_treated	D830024N08Rik
Phyhipl	0.000215526	0.333427	0.32	0.254	1	Wild_Type_non_treated	Phyhipl
Kcna2	0.000229971	0.362686	0.107	0.047	1	Wild_Type_non_treated	Kcna2
Lmo4	0.000230235	0.0663382	0.325	0.394	1	Wild_Type_non_treated	Lmo4
Leng8	0.000233096	0.261418	0.489	0.406	1	Wild_Type_non_treated	Leng8
Rpgrip1	0.000235416	0.331147	0.403	0.324	1	Wild_Type_non_treated	Rpgrip1
mt-Co2	0.000236465	0.16888	0.991	0.986	1	Wild_Type_non_treated	mt-Co2
mt-Atp6	0.000255251	0.187736	0.991	0.986	1	Wild_Type_non_treated	mt-Atp6
Gnb1	0.000264047	0.352599	0.369	0.259	1	Wild_Type_non_treated	Gnb1
Trim9	0.000284252	0.248337	0.351	0.268	1	Wild_Type_non_treated	Trim9
Rorb	0.000297202	0.14988	0.737	0.744	1	Wild_Type_non_treated	Rorb
Brinp3	0.000339621	0.227882	0.136	0.074	1	Wild_Type_non_treated	Brinp3
Rian	0.000401497	0.395054	0.25	0.165	1	Wild_Type_non_treated	Rian
Gm37494	0.000498465	0.233506	0.154	0.088	1	Wild_Type_non_treated	Gm37494
Rusc2	0.000521534	0.165097	0.112	0.058	1	Wild_Type_non_treated	Rusc2
Ip6k2	0.000613267	0.304321	0.246	0.166	1	Wild_Type_non_treated	Ip6k2
A330023F24Rik	0.000613546	0.223165	0.412	0.34	1	Wild_Type_non_treated	A330023F24Rik
Gucy2f	0.000626846	0.204369	0.051	0.012	1	Wild_Type_non_treated	Gucy2f
Tra2b	0.000703309	0.290516	0.425	0.359	1	Wild_Type_non_treated	Tra2b
N4bp2	0.000718381	0.177221	0.197	0.121	1	Wild_Type_non_treated	N4bp2
Trim35	0.000742746	0.251861	0.298	0.229	1	Wild_Type_non_treated	Trim35
Cnot3	0.000746735	0.269657	0.426	0.347	1	Wild_Type_non_treated	Cnot3
Tmem108	0.000787929	0.142026	0.41	0.338	1	Wild_Type_non_treated	Tmem108
Gm49359	0.000817077	0.0814498	0.105	0.054	1	Wild_Type_non_treated	Gm49359
Gprasp1	0.000838553	0.214331	0.461	0.441	1	Wild_Type_non_treated	Gprasp1
Negr1	0.000846549	0.249922	0.568	0.511	1	Wild_Type_non_treated	Negr1
Synpr	0.000898703	0.238653	0.16	0.098	1	Wild_Type_non_treated	Synpr
Mbd5	0.00100531	0.278753	0.175	0.13	1	Wild_Type_non_treated	Mbd5
Hmgn1	0.00100564	0.000207254	0.669	0.762	1	Wild_Type_non_treated	Hmgn1
Hdgf	0.00102976	0.194425	0.373	0.335	1	Wild_Type_non_treated	Hdgf
Epm2aip1	0.00104276	0.167477	0.336	0.312	1	Wild_Type_non_treated	Epm2aip1
B830012L14Rik	0.00105283	0.239818	0.064	0.021	1	Wild_Type_non_treated	B830012L14Rik
B3galt2	0.00107311	0.0812034	0.71	0.753	1	Wild_Type_non_treated	B3galt2
Atxn2	0.00118647	0.200383	0.287	0.207	1	Wild_Type_non_treated	Atxn2
Qk	0.00120841	0.281359	0.237	0.173	1	Wild_Type_non_treated	Qk
Gm16286	0.00134012	0.0338735	0.213	0.264	1	Wild_Type_non_treated	Gm16286
Son	0.00136084	0.154928	0.89	0.862	1	Wild_Type_non_treated	Son
Ino80b	0.00139582	0.178731	0.145	0.086	1	Wild_Type_non_treated	Ino80b
Iglon5	0.00139774	0.120663	0.086	0.04	1	Wild_Type_non_treated	Iglon5
Kcnma1	0.00141026	0.100826	0.772	0.771	1	Wild_Type_non_treated	Kcnma1
Vamp2	0.00146932	0.0817685	0.625	0.658	1	Wild_Type_non_treated	Vamp2
Tnnc1	0.00150991	0.107335	0.079	0.035	1	Wild_Type_non_treated	Tnnc1
Lrrn3	0.00153111	0.300775	0.075	0.03	1	Wild_Type_non_treated	Lrrn3
Huwe1	0.0015426	0.239701	0.5	0.438	1	Wild_Type_non_treated	Huwe1
Ppm1a	0.00169222	0.17259	0.406	0.375	1	Wild_Type_non_treated	Ppm1a
mt-Nd1	0.0018119	0.172741	0.974	0.963	1	Wild_Type_non_treated	mt-Nd1
Gm4258	0.00183101	0.305293	0.254	0.194	1	Wild_Type_non_treated	Gm4258
Kif5c	0.0018474	0.0649682	0.414	0.482	1	Wild_Type_non_treated	Kif5c
Strn4	0.00187413	0.132045	0.257	0.229	1	Wild_Type_non_treated	Strn4
Nrl	0.00202053	0.252012	0.158	0.095	1	Wild_Type_non_treated	Nrl
Srsf5	0.00208584	0.204571	0.721	0.702	1	Wild_Type_non_treated	Srsf5
Gnl3l	0.00211048	0.0562613	0.349	0.389	1	Wild_Type_non_treated	Gnl3l
Sfswap	0.00217098	0.168439	0.27	0.193	1	Wild_Type_non_treated	Sfswap
Gabpb2	0.0022072	0.229033	0.132	0.075	1	Wild_Type_non_treated	Gabpb2
Snhg14	0.00221897	0.294605	0.46	0.382	1	Wild_Type_non_treated	Snhg14
Tceal5	0.00245773	0.12226	0.375	0.373	1	Wild_Type_non_treated	Tceal5
Prpf18	0.00260431	0.132951	0.156	0.1	1	Wild_Type_non_treated	Prpf18
Nktr	0.00267301	0.231435	0.688	0.643	1	Wild_Type_non_treated	Nktr
Chd8	0.00273042	0.279338	0.254	0.182	1	Wild_Type_non_treated	Chd8
Rs1	0.00274901	0.332997	0.171	0.098	1	Wild_Type_non_treated	Rs1
C130073E24Rik	0.00277035	0.0155801	0.312	0.249	1	Wild_Type_non_treated	C130073E24Rik
Pcmtd1	0.00290578	0.0996861	0.349	0.375	1	Wild_Type_non_treated	Pcmtd1
Xndc1	0.00292498	0.146986	0.072	0.03	1	Wild_Type_non_treated	Xndc1
Ptbp2	0.00297505	0.22126	0.379	0.326	1	Wild_Type_non_treated	Ptbp2
Elovl6	0.00299483	0.156652	0.178	0.137	1	Wild_Type_non_treated	Elovl6
Celf4	0.00303024	0.301898	0.544	0.506	1	Wild_Type_non_treated	Celf4
Drd1	0.00309657	0.200544	0.496	0.455	1	Wild_Type_non_treated	Drd1
Zfp866	0.00320064	0.123195	0.096	0.047	1	Wild_Type_non_treated	Zfp866
A330076H08Rik	0.00320091	0.199372	0.803	0.799	1	Wild_Type_non_treated	A330076H08Rik
Cacna2d3	0.00342959	0.190206	0.32	0.256	1	Wild_Type_non_treated	Cacna2d3
Pde7b	0.00358626	0.112772	0.07	0.03	1	Wild_Type_non_treated	Pde7b
Pbx1	0.00363176	0.210339	0.316	0.284	1	Wild_Type_non_treated	Pbx1
Myo18a	0.00364846	0.253568	0.23	0.161	1	Wild_Type_non_treated	Myo18a
Tia1	0.00369277	0.269948	0.494	0.424	1	Wild_Type_non_treated	Tia1
Sptbn1	0.00375322	0.21754	0.537	0.497	1	Wild_Type_non_treated	Sptbn1
C130071C03Rik	0.00381273	0.185407	0.254	0.205	1	Wild_Type_non_treated	C130071C03Rik
Stox2	0.00385609	0.242491	0.366	0.301	1	Wild_Type_non_treated	Stox2
Akap8	0.00389204	0.306911	0.235	0.168	1	Wild_Type_non_treated	Akap8
Nap1l5	0.0039081	0.000845452	0.695	0.785	1	Wild_Type_non_treated	Nap1l5
Mdm4	0.00406527	0.198682	0.228	0.214	1	Wild_Type_non_treated	Mdm4
mt-Co3	0.00417493	0.1375	0.987	0.989	1	Wild_Type_non_treated	mt-Co3
Il11ra1	0.00417816	0.0810534	0.101	0.054	1	Wild_Type_non_treated	Il11ra1
Rabgap1	0.00423972	0.177252	0.285	0.219	1	Wild_Type_non_treated	Rabgap1
Rasgef1b	0.00431473	0.271325	0.272	0.21	1	Wild_Type_non_treated	Rasgef1b
Coro7	0.00442373	0.136532	0.083	0.04	1	Wild_Type_non_treated	Coro7
Hook1	0.004425	0.207314	0.46	0.427	1	Wild_Type_non_treated	Hook1
Zmynd11	0.00452045	0.29057	0.362	0.327	1	Wild_Type_non_treated	Zmynd11
Arid5b	0.00456945	0.208781	0.375	0.317	1	Wild_Type_non_treated	Arid5b
Camk2n1	0.00462297	0.234702	0.217	0.151	1	Wild_Type_non_treated	Camk2n1
Csde1	0.00468347	0.131226	0.478	0.429	1	Wild_Type_non_treated	Csde1
Marcks	0.00471813	0.229665	0.167	0.105	1	Wild_Type_non_treated	Marcks
Zfp292	0.00481681	0.123007	0.382	0.392	1	Wild_Type_non_treated	Zfp292
Lgals8	0.00483567	0.160855	0.173	0.116	1	Wild_Type_non_treated	Lgals8
A930003A15Rik	0.00493022	0.275384	0.062	0.025	1	Wild_Type_non_treated	A930003A15Rik
Fads1	0.00508328	0.253475	0.105	0.058	1	Wild_Type_non_treated	Fads1
Kdm5b	0.00521747	0.139183	0.324	0.296	1	Wild_Type_non_treated	Kdm5b
Brd8	0.00525195	0.172615	0.39	0.373	1	Wild_Type_non_treated	Brd8
Cds2	0.00532458	0.156304	0.307	0.254	1	Wild_Type_non_treated	Cds2
Galnt11	0.00533372	0.264645	0.244	0.187	1	Wild_Type_non_treated	Galnt11
Vegfa	0.00571518	0.153444	0.34	0.359	1	Wild_Type_non_treated	Vegfa
Iqsec1	0.00576984	0.256498	0.371	0.317	1	Wild_Type_non_treated	Iqsec1
Fam92a	0.00623401	0.0569115	0.23	0.252	1	Wild_Type_non_treated	Fam92a
Map9	0.00626318	0.183889	0.154	0.123	1	Wild_Type_non_treated	Map9
Knop1	0.0063654	0.211964	0.233	0.187	1	Wild_Type_non_treated	Knop1
Kcnc1	0.00638727	0.289327	0.178	0.117	1	Wild_Type_non_treated	Kcnc1
Rp1	0.0065266	0.39985	0.29	0.212	1	Wild_Type_non_treated	Rp1
Sat1	0.00662805	0.251822	0.154	0.103	1	Wild_Type_non_treated	Sat1
Noc3l	0.00681684	0.150226	0.097	0.053	1	Wild_Type_non_treated	Noc3l
Tafa3	0.0071703	0.154607	0.23	0.161	1	Wild_Type_non_treated	Tafa3
Ddx5	0.00730364	0.0747903	0.853	0.898	1	Wild_Type_non_treated	Ddx5
Tra2a	0.00730914	0.0964539	0.583	0.616	1	Wild_Type_non_treated	Tra2a
Myh10	0.00744972	0.166535	0.11	0.061	1	Wild_Type_non_treated	Myh10
C2cd5	0.00749428	0.184119	0.364	0.285	1	Wild_Type_non_treated	C2cd5
Ccdc137	0.0075104	0.0929747	0.062	0.032	1	Wild_Type_non_treated	Ccdc137
4632427E13Rik	0.00779809	0.194634	0.43	0.403	1	Wild_Type_non_treated	4632427E13Rik
Dixdc1	0.00796013	0.158262	0.259	0.256	1	Wild_Type_non_treated	Dixdc1
Rd3l	0.00809454	0.0858172	0.507	0.52	1	Wild_Type_non_treated	Rd3l
Cwf19l2	0.00814454	0.184858	0.331	0.264	1	Wild_Type_non_treated	Cwf19l2
Cacna2d1	0.00837884	0.344378	0.254	0.186	1	Wild_Type_non_treated	Cacna2d1
mt-Nd4l	0.00853421	0.165648	0.818	0.813	1	Wild_Type_non_treated	mt-Nd4l
Odf2l	0.00858784	0.193765	0.099	0.065	1	Wild_Type_non_treated	Odf2l
Phc3	0.0086914	0.189264	0.243	0.191	1	Wild_Type_non_treated	Phc3
Prpf39	0.00902431	0.20344	0.324	0.257	1	Wild_Type_non_treated	Prpf39
Dync1i2	0.00941562	0.17021	0.415	0.384	1	Wild_Type_non_treated	Dync1i2
Lig3	0.00986954	0.228717	0.103	0.058	1	Wild_Type_non_treated	Lig3
AI504432	0.0100014	0.206243	0.219	0.166	1	Wild_Type_non_treated	AI504432
Apc	0.0101584	0.244841	0.395	0.343	1	Wild_Type_non_treated	Apc
4930402H24Rik	0.0101668	0.245981	0.123	0.075	1	Wild_Type_non_treated	4930402H24Rik
Rsrc2	0.0104296	0.0892104	0.568	0.597	1	Wild_Type_non_treated	Rsrc2
Slc6a11	0.0104416	0.265408	0.09	0.049	1	Wild_Type_non_treated	Slc6a11
Nfx1	0.0106435	0.119856	0.217	0.238	1	Wild_Type_non_treated	Nfx1
B430010I23Rik	0.0106853	0.130502	0.116	0.072	1	Wild_Type_non_treated	B430010I23Rik
Mat2a	0.0108014	0.189628	0.559	0.511	1	Wild_Type_non_treated	Mat2a
Cacna1h	0.0108596	0.041815	0.472	0.546	1	Wild_Type_non_treated	Cacna1h
Plxnc1	0.0109607	0.0276757	0.096	0.063	1	Wild_Type_non_treated	Plxnc1
Ints2	0.0109625	0.156676	0.072	0.033	1	Wild_Type_non_treated	Ints2
Syt7	0.011188	0.124893	0.075	0.04	1	Wild_Type_non_treated	Syt7
Ankrd37	0.0113206	0.0921641	0.384	0.343	1	Wild_Type_non_treated	Ankrd37
Slc43a2	0.0113723	0.140388	0.213	0.182	1	Wild_Type_non_treated	Slc43a2
Mnat1	0.0115232	0.120279	0.165	0.119	1	Wild_Type_non_treated	Mnat1
Dctn4	0.011674	0.121812	0.3	0.259	1	Wild_Type_non_treated	Dctn4
Slc38a2	0.0119129	0.280267	0.325	0.263	1	Wild_Type_non_treated	Slc38a2
Rufy3	0.0119875	0.12554	0.607	0.606	1	Wild_Type_non_treated	Rufy3
Arhgap35	0.012086	0.160134	0.156	0.112	1	Wild_Type_non_treated	Arhgap35
Jph4	0.0121316	0.168336	0.061	0.026	1	Wild_Type_non_treated	Jph4
Trappc8	0.0123473	0.169199	0.114	0.075	1	Wild_Type_non_treated	Trappc8
Gramd1b	0.0124096	0.217549	0.246	0.184	1	Wild_Type_non_treated	Gramd1b
Mon2	0.0125268	0.160715	0.145	0.095	1	Wild_Type_non_treated	Mon2
Zfp654	0.0127124	0.13428	0.16	0.156	1	Wild_Type_non_treated	Zfp654
Mphosph8	0.0127337	0.0300588	0.384	0.426	1	Wild_Type_non_treated	Mphosph8
Nsf	0.0128435	0.115179	0.654	0.639	1	Wild_Type_non_treated	Nsf
Akap8l	0.0128782	0.226587	0.342	0.284	1	Wild_Type_non_treated	Akap8l
Thoc1	0.0131967	0.245333	0.256	0.217	1	Wild_Type_non_treated	Thoc1
Rdx	0.0132992	0.0303382	0.276	0.32	1	Wild_Type_non_treated	Rdx
Rbm5	0.0133388	0.176294	0.483	0.457	1	Wild_Type_non_treated	Rbm5
Hnrnpa2b1	0.0135173	0.125972	0.789	0.816	1	Wild_Type_non_treated	Hnrnpa2b1
Mdga2	0.0135508	0.284961	0.469	0.422	1	Wild_Type_non_treated	Mdga2
Larp4b	0.0136089	0.185057	0.217	0.182	1	Wild_Type_non_treated	Larp4b
Pde4a	0.0136213	0.141497	0.219	0.163	1	Wild_Type_non_treated	Pde4a
Fbxw2	0.0137423	0.180667	0.189	0.158	1	Wild_Type_non_treated	Fbxw2
Cdc73	0.0138007	0.205079	0.272	0.21	1	Wild_Type_non_treated	Cdc73
Cacnb4	0.0139572	0.144763	0.088	0.07	1	Wild_Type_non_treated	Cacnb4
Zcchc18	0.0139645	0.181356	0.472	0.438	1	Wild_Type_non_treated	Zcchc18
Trpm3	0.0140076	0.324002	0.083	0.039	1	Wild_Type_non_treated	Trpm3
Farsa	0.0141803	0.0884825	0.147	0.163	1	Wild_Type_non_treated	Farsa
Mga	0.0143974	0.214942	0.309	0.303	1	Wild_Type_non_treated	Mga
Stom	0.0146613	0.105413	0.336	0.298	1	Wild_Type_non_treated	Stom
Frmd4a	0.0146665	0.217185	0.364	0.347	1	Wild_Type_non_treated	Frmd4a
Zfp280d	0.0147646	0.242139	0.366	0.305	1	Wild_Type_non_treated	Zfp280d
Dock4	0.0149375	0.166334	0.066	0.032	1	Wild_Type_non_treated	Dock4
Nf1	0.0152448	0.213396	0.202	0.189	1	Wild_Type_non_treated	Nf1
Zfp365	0.0154293	0.0238595	0.377	0.44	1	Wild_Type_non_treated	Zfp365
Ggnbp2	0.0156035	0.229797	0.281	0.24	1	Wild_Type_non_treated	Ggnbp2
Kif1b	0.0156717	0.0821947	0.765	0.809	1	Wild_Type_non_treated	Kif1b
Clec16a	0.0157124	0.111304	0.083	0.046	1	Wild_Type_non_treated	Clec16a
Las1l	0.0157518	0.230318	0.246	0.212	1	Wild_Type_non_treated	Las1l
Dusp15	0.016212	0.122594	0.202	0.161	1	Wild_Type_non_treated	Dusp15
D10Wsu102e	0.0162839	0.277434	0.256	0.212	1	Wild_Type_non_treated	D10Wsu102e
Adgrb3	0.0162926	0.195441	0.498	0.464	1	Wild_Type_non_treated	Adgrb3
Eno2	0.0163181	0.133481	0.397	0.352	1	Wild_Type_non_treated	Eno2
Hspa12a	0.0163754	0.153853	0.474	0.433	1	Wild_Type_non_treated	Hspa12a
Guca1b	0.0165375	0.296262	0.164	0.105	1	Wild_Type_non_treated	Guca1b
C130080G10Rik	0.0166078	0.140726	0.066	0.033	1	Wild_Type_non_treated	C130080G10Rik
Ylpm1	0.0169029	0.184953	0.292	0.243	1	Wild_Type_non_treated	Ylpm1
Sbf2	0.0170031	0.19878	0.176	0.121	1	Wild_Type_non_treated	Sbf2
Gtpbp1	0.0170128	0.107402	0.211	0.159	1	Wild_Type_non_treated	Gtpbp1
Nfya	0.0170924	0.106982	0.053	0.025	1	Wild_Type_non_treated	Nfya
Abcc5	0.0174172	0.258351	0.289	0.233	1	Wild_Type_non_treated	Abcc5
Lasp1	0.0174174	0.131965	0.267	0.224	1	Wild_Type_non_treated	Lasp1
Calm2	0.0177664	0.0117559	0.719	0.781	1	Wild_Type_non_treated	Calm2
Nlgn2	0.0180208	0.116109	0.191	0.149	1	Wild_Type_non_treated	Nlgn2
B230303O12Rik	0.0180648	0.0721918	0.059	0.028	1	Wild_Type_non_treated	B230303O12Rik
Klhdc1	0.0180948	0.0851282	0.108	0.068	1	Wild_Type_non_treated	Klhdc1
Lipe	0.0182564	0.0795636	0.064	0.032	1	Wild_Type_non_treated	Lipe
Slc9a8	0.0185128	0.146184	0.064	0.03	1	Wild_Type_non_treated	Slc9a8
Ap2b1	0.018517	0.119034	0.392	0.384	1	Wild_Type_non_treated	Ap2b1
Mllt10	0.0186394	0.108608	0.23	0.233	1	Wild_Type_non_treated	Mllt10
Otud7b	0.0187229	0.24882	0.153	0.103	1	Wild_Type_non_treated	Otud7b
Csnk1g1	0.0187991	0.110979	0.404	0.368	1	Wild_Type_non_treated	Csnk1g1
Gabbr1	0.0189347	0.108812	0.239	0.236	1	Wild_Type_non_treated	Gabbr1
9330159M07Rik	0.0193106	0.111699	0.11	0.072	1	Wild_Type_non_treated	9330159M07Rik
Elp2	0.0195342	0.145462	0.136	0.091	1	Wild_Type_non_treated	Elp2
Igf1r	0.01961	0.210925	0.432	0.398	1	Wild_Type_non_treated	Igf1r
Ccdc39	0.0196343	0.138928	0.074	0.042	1	Wild_Type_non_treated	Ccdc39
Tbc1d20	0.0198301	0.0594431	0.143	0.109	1	Wild_Type_non_treated	Tbc1d20
Tubgcp5	0.0199725	0.153757	0.21	0.158	1	Wild_Type_non_treated	Tubgcp5
Picalm	0.0200653	0.107322	0.232	0.179	1	Wild_Type_non_treated	Picalm
Lancl1	0.0201113	0.096616	0.081	0.046	1	Wild_Type_non_treated	Lancl1
Pds5a	0.0201147	0.191906	0.21	0.156	1	Wild_Type_non_treated	Pds5a
Arid1a	0.020117	0.183404	0.292	0.275	1	Wild_Type_non_treated	Arid1a
Ttc21b	0.0202035	0.218403	0.097	0.061	1	Wild_Type_non_treated	Ttc21b
Unc13b	0.0202939	0.192013	0.46	0.422	1	Wild_Type_non_treated	Unc13b
Pigc	0.0205503	0.0790338	0.061	0.03	1	Wild_Type_non_treated	Pigc
Stmn1	0.0205885	0.13687	0.476	0.448	1	Wild_Type_non_treated	Stmn1
Fubp1	0.0207886	0.181497	0.653	0.627	1	Wild_Type_non_treated	Fubp1
Pcsk2	0.0208531	0.00449278	0.208	0.268	1	Wild_Type_non_treated	Pcsk2
Kdm6b	0.0209322	0.104772	0.235	0.18	1	Wild_Type_non_treated	Kdm6b
Pisd	0.0210525	0.1675	0.055	0.025	1	Wild_Type_non_treated	Pisd
Dnajb4	0.0211132	0.186053	0.27	0.231	1	Wild_Type_non_treated	Dnajb4
Slc25a44	0.0211352	0.0423362	0.085	0.105	1	Wild_Type_non_treated	Slc25a44
Laptm4b	0.0213659	0.102643	0.392	0.349	1	Wild_Type_non_treated	Laptm4b
Nudt3	0.0214153	0.055127	0.267	0.285	1	Wild_Type_non_treated	Nudt3
Ipo7	0.0215856	0.187498	0.191	0.149	1	Wild_Type_non_treated	Ipo7
Matr3	0.0217398	0.158901	0.526	0.532	1	Wild_Type_non_treated	Matr3
Wdr61	0.02185	0.0590671	0.263	0.277	1	Wild_Type_non_treated	Wdr61
Abhd18	0.0219692	0.203696	0.2	0.158	1	Wild_Type_non_treated	Abhd18
Dcun1d5	0.0220514	0.0802471	0.208	0.18	1	Wild_Type_non_treated	Dcun1d5
Cdc42bpa	0.0222555	0.237511	0.381	0.336	1	Wild_Type_non_treated	Cdc42bpa
Spire1	0.0223182	0.179226	0.222	0.189	1	Wild_Type_non_treated	Spire1
Dync1li1	0.0228149	0.135814	0.197	0.152	1	Wild_Type_non_treated	Dync1li1
Zcchc2	0.0228532	0.142965	0.059	0.03	1	Wild_Type_non_treated	Zcchc2
Nisch	0.0230533	0.123659	0.542	0.531	1	Wild_Type_non_treated	Nisch
Atrx	0.0230797	0.145827	0.643	0.641	1	Wild_Type_non_treated	Atrx
Tceal9	0.0230919	0.00325269	0.597	0.673	1	Wild_Type_non_treated	Tceal9
Rps6kb1	0.0231711	0.189619	0.2	0.177	1	Wild_Type_non_treated	Rps6kb1
Eif1b	0.0233811	0.0196494	0.596	0.676	1	Wild_Type_non_treated	Eif1b
Pja2	0.0241016	0.121789	0.421	0.391	1	Wild_Type_non_treated	Pja2
Asxl2	0.0241029	0.234938	0.219	0.168	1	Wild_Type_non_treated	Asxl2
Hectd1	0.0243163	0.0158396	0.276	0.329	1	Wild_Type_non_treated	Hectd1
Gabra1	0.0245329	0.107863	0.555	0.56	1	Wild_Type_non_treated	Gabra1
Dusp26	0.0248039	0.111676	0.283	0.245	1	Wild_Type_non_treated	Dusp26
Dctn6	0.0249605	0.0414768	0.222	0.256	1	Wild_Type_non_treated	Dctn6
Spag5	0.0252272	0.165412	0.121	0.075	1	Wild_Type_non_treated	Spag5
Sv2a	0.0252558	0.111128	0.483	0.49	1	Wild_Type_non_treated	Sv2a
Dbndd2	0.0254229	0.103052	0.204	0.158	1	Wild_Type_non_treated	Dbndd2
Susd4	0.0254883	0.00275621	0.164	0.2	1	Wild_Type_non_treated	Susd4
Ptprn	0.0257674	0.146801	0.077	0.056	1	Wild_Type_non_treated	Ptprn
Ckap4	0.0260151	0.129329	0.208	0.163	1	Wild_Type_non_treated	Ckap4
Ryr2	0.0260912	0.23367	0.388	0.343	1	Wild_Type_non_treated	Ryr2
Slitrk6	0.0263243	0.293585	0.081	0.04	1	Wild_Type_non_treated	Slitrk6
Zcchc7	0.0264404	0.256939	0.423	0.366	1	Wild_Type_non_treated	Zcchc7
Cebpzos	0.02676	0.000303978	0.195	0.233	1	Wild_Type_non_treated	Cebpzos
Pik3c2a	0.0267651	0.233708	0.127	0.084	1	Wild_Type_non_treated	Pik3c2a
Cpd	0.0267983	0.134714	0.059	0.03	1	Wild_Type_non_treated	Cpd
Kdm7a	0.0271033	0.191138	0.278	0.224	1	Wild_Type_non_treated	Kdm7a
Birc6	0.0271653	0.204839	0.415	0.366	1	Wild_Type_non_treated	Birc6
Fbxw7	0.0273325	0.126238	0.206	0.165	1	Wild_Type_non_treated	Fbxw7
Ccar1	0.0273922	0.215971	0.404	0.364	1	Wild_Type_non_treated	Ccar1
Tmbim1	0.0277266	0.107568	0.094	0.056	1	Wild_Type_non_treated	Tmbim1
Cdh8	0.0279636	0.279298	0.07	0.033	1	Wild_Type_non_treated	Cdh8
Slc25a27	0.0280144	0.108611	0.25	0.221	1	Wild_Type_non_treated	Slc25a27
Usp34	0.0282225	0.182588	0.526	0.501	1	Wild_Type_non_treated	Usp34
Zmym2	0.0282752	0.152415	0.213	0.168	1	Wild_Type_non_treated	Zmym2
Smchd1	0.0283654	0.0721227	0.265	0.28	1	Wild_Type_non_treated	Smchd1
Exosc10	0.02839	0.148204	0.123	0.088	1	Wild_Type_non_treated	Exosc10
Cdip1	0.0283995	0.159365	0.254	0.221	1	Wild_Type_non_treated	Cdip1
Rnf123	0.0284536	0.138677	0.118	0.077	1	Wild_Type_non_treated	Rnf123
Arid2	0.028556	0.159124	0.188	0.142	1	Wild_Type_non_treated	Arid2
A430106G13Rik	0.0286127	0.186866	0.068	0.035	1	Wild_Type_non_treated	A430106G13Rik
Bhlhe22	0.0286324	0.144409	0.074	0.039	1	Wild_Type_non_treated	Bhlhe22
Plgrkt	0.0286947	0.0542169	0.119	0.144	1	Wild_Type_non_treated	Plgrkt
Brsk2	0.0288954	0.0178022	0.287	0.317	1	Wild_Type_non_treated	Brsk2
Cnppd1	0.0289126	0.142082	0.064	0.032	1	Wild_Type_non_treated	Cnppd1
Gm10544	0.0293065	0.113199	0.158	0.114	1	Wild_Type_non_treated	Gm10544
Marf1	0.0296501	0.196399	0.193	0.149	1	Wild_Type_non_treated	Marf1
Als2	0.0297567	0.150401	0.064	0.033	1	Wild_Type_non_treated	Als2
Atpaf2	0.0298007	0.0412754	0.051	0.023	1	Wild_Type_non_treated	Atpaf2
Amer2	0.0298667	0.133911	0.347	0.333	1	Wild_Type_non_treated	Amer2
Nit1	0.0299693	0.157918	0.18	0.137	1	Wild_Type_non_treated	Nit1
Tnrc6b	0.0299731	0.155566	0.513	0.489	1	Wild_Type_non_treated	Tnrc6b
Arf4	0.0300768	0.0182577	0.239	0.264	1	Wild_Type_non_treated	Arf4
Tial1	0.0304323	0.240657	0.244	0.226	1	Wild_Type_non_treated	Tial1
2510002D24Rik	0.030452	0.0170485	0.151	0.205	1	Wild_Type_non_treated	2510002D24Rik
Sptbn4	0.0308162	0.154001	0.079	0.044	1	Wild_Type_non_treated	Sptbn4
Zfp638	0.0308171	0.029515	0.45	0.511	1	Wild_Type_non_treated	Zfp638
Pde3a	0.0310625	0.179285	0.096	0.051	1	Wild_Type_non_treated	Pde3a
Nars	0.031067	0.0539507	0.397	0.415	1	Wild_Type_non_treated	Nars
Psma1	0.0310858	0.0887737	0.346	0.345	1	Wild_Type_non_treated	Psma1
Tob2	0.0310979	0.128283	0.246	0.259	1	Wild_Type_non_treated	Tob2
Kcnmb4	0.0311084	0.1169	0.077	0.042	1	Wild_Type_non_treated	Kcnmb4
Ap3m2	0.0311139	0.109914	0.351	0.303	1	Wild_Type_non_treated	Ap3m2
Eif4g3	0.0312975	0.148024	0.358	0.324	1	Wild_Type_non_treated	Eif4g3
Kcnb1	0.0314116	0.233916	0.386	0.32	1	Wild_Type_non_treated	Kcnb1
Lyrm9	0.031943	0.131105	0.059	0.032	1	Wild_Type_non_treated	Lyrm9
Dnajc10	0.0324969	0.127	0.149	0.105	1	Wild_Type_non_treated	Dnajc10
Dennd4a	0.0325304	0.138456	0.224	0.193	1	Wild_Type_non_treated	Dennd4a
Nudcd3	0.0325351	0.123293	0.377	0.336	1	Wild_Type_non_treated	Nudcd3
Tmem243	0.0328294	0.218955	0.18	0.135	1	Wild_Type_non_treated	Tmem243
Six6	0.0328858	0.034916	0.263	0.289	1	Wild_Type_non_treated	Six6
Grin3a	0.0329017	0.220453	0.055	0.033	1	Wild_Type_non_treated	Grin3a
BC046251	0.0329259	0.0400015	0.062	0.102	1	Wild_Type_non_treated	BC046251
Wdfy2	0.0330388	0.165611	0.075	0.042	1	Wild_Type_non_treated	Wdfy2
Fat3	0.0331033	0.239467	0.096	0.063	1	Wild_Type_non_treated	Fat3
Kantr	0.0331115	0.173493	0.099	0.075	1	Wild_Type_non_treated	Kantr
Msantd4	0.0331896	0.0858782	0.233	0.205	1	Wild_Type_non_treated	Msantd4
Ube2w	0.0334542	0.000775425	0.173	0.222	1	Wild_Type_non_treated	Ube2w
Arhgef2	0.0336922	0.177886	0.086	0.053	1	Wild_Type_non_treated	Arhgef2
mt-Nd6	0.0339166	0.242839	0.285	0.229	1	Wild_Type_non_treated	mt-Nd6
Ep300	0.0342255	0.0760409	0.257	0.299	1	Wild_Type_non_treated	Ep300
Gnl1	0.0344174	0.0862375	0.167	0.14	1	Wild_Type_non_treated	Gnl1
Papola	0.0347442	0.183173	0.388	0.349	1	Wild_Type_non_treated	Papola
Ppp1r9b	0.0347563	0.170872	0.142	0.103	1	Wild_Type_non_treated	Ppp1r9b
Dnm3	0.0348639	0.295026	0.368	0.31	1	Wild_Type_non_treated	Dnm3
Wls	0.0350573	0.217722	0.051	0.025	1	Wild_Type_non_treated	Wls
Carf	0.0351031	0.131465	0.092	0.056	1	Wild_Type_non_treated	Carf
Kctd16	0.035133	0.141269	0.108	0.075	1	Wild_Type_non_treated	Kctd16
Gfpt1	0.035156	0.0962723	0.193	0.165	1	Wild_Type_non_treated	Gfpt1
Hist1h2be	0.035205	0.0369715	0.092	0.058	1	Wild_Type_non_treated	Hist1h2be
Gpbp1	0.0353198	0.0274317	0.406	0.466	1	Wild_Type_non_treated	Gpbp1
P4ha2	0.0353996	0.153848	0.169	0.13	1	Wild_Type_non_treated	P4ha2
Suv39h1	0.0354744	0.0622846	0.079	0.051	1	Wild_Type_non_treated	Suv39h1
Mdn1	0.0355541	0.211109	0.16	0.11	1	Wild_Type_non_treated	Mdn1
Furin	0.0355674	0.161596	0.079	0.051	1	Wild_Type_non_treated	Furin
Fam126b	0.0356403	0.126011	0.292	0.273	1	Wild_Type_non_treated	Fam126b
Mrps31	0.0356507	0.0719133	0.143	0.117	1	Wild_Type_non_treated	Mrps31
Zrsr1	0.0362389	0.135061	0.167	0.142	1	Wild_Type_non_treated	Zrsr1
Cplane1	0.0363511	0.215434	0.176	0.124	1	Wild_Type_non_treated	Cplane1
Hars2	0.0364287	0.131718	0.088	0.053	1	Wild_Type_non_treated	Hars2
Ltbp3	0.0364657	0.191477	0.062	0.032	1	Wild_Type_non_treated	Ltbp3
Ganc	0.0366317	0.0213104	0.075	0.046	1	Wild_Type_non_treated	Ganc
Cyb5r4	0.0367596	0.113451	0.114	0.091	1	Wild_Type_non_treated	Cyb5r4
Tex10	0.0371268	0.0935228	0.156	0.116	1	Wild_Type_non_treated	Tex10
Wdr6	0.0372419	0.0851196	0.349	0.313	1	Wild_Type_non_treated	Wdr6
Smad7	0.0372429	0.0324732	0.107	0.137	1	Wild_Type_non_treated	Smad7
Dcaf1	0.0373605	0.0805753	0.167	0.133	1	Wild_Type_non_treated	Dcaf1
Atr	0.0374084	0.235005	0.16	0.123	1	Wild_Type_non_treated	Atr
Trank1	0.0376116	0.156822	0.105	0.067	1	Wild_Type_non_treated	Trank1
Rbm25	0.0377636	0.214875	0.629	0.576	1	Wild_Type_non_treated	Rbm25
Tpr	0.0379145	0.027297	0.517	0.587	1	Wild_Type_non_treated	Tpr
Ralgapa2	0.0379191	0.166079	0.215	0.187	1	Wild_Type_non_treated	Ralgapa2
Ccng1	0.0380816	0.142341	0.116	0.086	1	Wild_Type_non_treated	Ccng1
Hnrnpa3	0.0382174	0.0880192	0.675	0.687	1	Wild_Type_non_treated	Hnrnpa3
Unc80	0.0382763	0.198761	0.55	0.525	1	Wild_Type_non_treated	Unc80
Numa1	0.0386795	0.235317	0.182	0.133	1	Wild_Type_non_treated	Numa1
Klhl26	0.0389559	0.117888	0.083	0.051	1	Wild_Type_non_treated	Klhl26
Srrm2	0.0391297	0.0649626	0.746	0.79	1	Wild_Type_non_treated	Srrm2
Cenpc1	0.039167	0.172022	0.186	0.142	1	Wild_Type_non_treated	Cenpc1
Hnrnph3	0.0392962	0.10161	0.426	0.434	1	Wild_Type_non_treated	Hnrnph3
Setd5	0.039562	0.215928	0.309	0.263	1	Wild_Type_non_treated	Setd5
Dgkd	0.039665	0.123066	0.294	0.264	1	Wild_Type_non_treated	Dgkd
Otud5	0.039713	0.112644	0.097	0.061	1	Wild_Type_non_treated	Otud5
Palld	0.0406042	0.010336	0.153	0.175	1	Wild_Type_non_treated	Palld
March6	0.0406478	0.128676	0.145	0.156	1	Wild_Type_non_treated	March6
Pcf11	0.0407087	0.115106	0.248	0.233	1	Wild_Type_non_treated	Pcf11
Nudcd1	0.0407659	0.130146	0.105	0.077	1	Wild_Type_non_treated	Nudcd1
Smarca4	0.0407812	0.121894	0.312	0.306	1	Wild_Type_non_treated	Smarca4
Ttc1	0.0408424	0.05221	0.175	0.214	1	Wild_Type_non_treated	Ttc1
Snap25	0.040864	0.0313752	0.8	0.813	1	Wild_Type_non_treated	Snap25
Arhgef17	0.0410822	0.147006	0.215	0.187	1	Wild_Type_non_treated	Arhgef17
Efr3b	0.0414307	0.106916	0.123	0.091	1	Wild_Type_non_treated	Efr3b
Golga2	0.0414405	0.145842	0.129	0.109	1	Wild_Type_non_treated	Golga2
Mrps9	0.0415567	0.109447	0.125	0.124	1	Wild_Type_non_treated	Mrps9
Aatk	0.0418274	0.169538	0.228	0.175	1	Wild_Type_non_treated	Aatk
Atp13a2	0.0419784	0.073758	0.147	0.138	1	Wild_Type_non_treated	Atp13a2
Atg4b	0.0422748	0.00451565	0.053	0.077	1	Wild_Type_non_treated	Atg4b
E130102H24Rik	0.042304	0.145254	0.281	0.249	1	Wild_Type_non_treated	E130102H24Rik
Stt3a	0.0423934	0.150595	0.136	0.1	1	Wild_Type_non_treated	Stt3a
Dop1a	0.0426576	0.298171	0.29	0.245	1	Wild_Type_non_treated	Dop1a
Usp7	0.0426953	0.139611	0.276	0.268	1	Wild_Type_non_treated	Usp7
Zfp26	0.0428182	0.100508	0.092	0.056	1	Wild_Type_non_treated	Zfp26
Ralyl	0.0429522	0.154721	0.059	0.03	1	Wild_Type_non_treated	Ralyl
Tnk2	0.0430664	0.0381022	0.151	0.191	1	Wild_Type_non_treated	Tnk2
Psmd1	0.0430712	0.0601971	0.215	0.243	1	Wild_Type_non_treated	Psmd1
Celf2	0.0431472	0.139095	0.5	0.511	1	Wild_Type_non_treated	Celf2
Ubn2	0.0431476	0.133005	0.443	0.461	1	Wild_Type_non_treated	Ubn2
Ssh2	0.0431697	0.162291	0.118	0.082	1	Wild_Type_non_treated	Ssh2
Lmbrd1	0.0432642	0.154173	0.195	0.187	1	Wild_Type_non_treated	Lmbrd1
Nxph3	0.0434136	0.149567	0.107	0.074	1	Wild_Type_non_treated	Nxph3
Hook3	0.0434531	0.21963	0.375	0.333	1	Wild_Type_non_treated	Hook3
Nfat5	0.0436273	0.238686	0.294	0.238	1	Wild_Type_non_treated	Nfat5
Stxbp1	0.0438568	0.0782822	0.643	0.615	1	Wild_Type_non_treated	Stxbp1
Prickle1	0.0443806	0.0765351	0.075	0.046	1	Wild_Type_non_treated	Prickle1
Ypel4	0.0443908	0.184783	0.099	0.068	1	Wild_Type_non_treated	Ypel4
Gatad2b	0.0444273	0.134695	0.233	0.221	1	Wild_Type_non_treated	Gatad2b
Cgn	0.044436	0.068418	0.103	0.063	1	Wild_Type_non_treated	Cgn
Pdcd4	0.0445006	0.1082	0.478	0.457	1	Wild_Type_non_treated	Pdcd4
Tiparp	0.0446947	0.13278	0.088	0.068	1	Wild_Type_non_treated	Tiparp
Ocrl	0.0447409	0.135909	0.226	0.208	1	Wild_Type_non_treated	Ocrl
Taf1d	0.045074	0.149838	0.312	0.294	1	Wild_Type_non_treated	Taf1d
AC166172.1	0.0457	0.0410464	0.061	0.033	1	Wild_Type_non_treated	AC166172.1
Phlpp2	0.0458655	0.169926	0.158	0.117	1	Wild_Type_non_treated	Phlpp2
Ivd	0.0462263	0.148755	0.099	0.065	1	Wild_Type_non_treated	Ivd
Adgrl1	0.0463868	0.155449	0.294	0.242	1	Wild_Type_non_treated	Adgrl1
Grm7	0.0467753	0.146709	0.107	0.074	1	Wild_Type_non_treated	Grm7
Mpp6	0.0470281	0.142264	0.188	0.18	1	Wild_Type_non_treated	Mpp6
2810454H06Rik	0.0473092	0.0935799	0.074	0.042	1	Wild_Type_non_treated	2810454H06Rik
Castor2	0.0476267	0.123464	0.162	0.124	1	Wild_Type_non_treated	Castor2
Vapb	0.0476561	0.0650357	0.193	0.233	1	Wild_Type_non_treated	Vapb
Dnm1	0.0478751	0.129731	0.384	0.38	1	Wild_Type_non_treated	Dnm1
Cbx3	0.0478758	0.0398381	0.515	0.55	1	Wild_Type_non_treated	Cbx3
Riok1	0.047911	0.154026	0.145	0.13	1	Wild_Type_non_treated	Riok1
Hectd4	0.0479522	0.129166	0.29	0.28	1	Wild_Type_non_treated	Hectd4
Crem	0.0479758	0.12547	0.079	0.049	1	Wild_Type_non_treated	Crem
Nrxn2	0.047985	0.181858	0.2	0.166	1	Wild_Type_non_treated	Nrxn2
Smim14	0.0480808	0.0797457	0.287	0.306	1	Wild_Type_non_treated	Smim14
BC004004	0.0481182	0.0516357	0.138	0.142	1	Wild_Type_non_treated	BC004004
Armc9	0.0482034	0.124819	0.094	0.06	1	Wild_Type_non_treated	Armc9
Glt8d1	0.0483389	0.107317	0.108	0.077	1	Wild_Type_non_treated	Glt8d1
Enpp5	0.0484844	0.126192	0.267	0.266	1	Wild_Type_non_treated	Enpp5
Rnf138	0.0485067	0.0518692	0.09	0.112	1	Wild_Type_non_treated	Rnf138
Spindoc	0.0486491	0.113228	0.055	0.035	1	Wild_Type_non_treated	Spindoc
Snx27	0.04904	0.170594	0.154	0.14	1	Wild_Type_non_treated	Snx27
Zfp770	0.0492222	0.0283872	0.062	0.093	1	Wild_Type_non_treated	Zfp770
Gnaq	0.0494869	0.125278	0.25	0.238	1	Wild_Type_non_treated	Gnaq
Kcnd3	0.0496979	0.194175	0.176	0.158	1	Wild_Type_non_treated	Kcnd3
Ank	0.0497379	0.105257	0.162	0.137	1	Wild_Type_non_treated	Ank
Magi1	0.0498563	0.198458	0.34	0.319	1	Wild_Type_non_treated	Magi1
Fgf9	0.0498826	0.0285229	0.206	0.226	1	Wild_Type_non_treated	Fgf9
Baz1b	0.0500253	0.144318	0.349	0.306	1	Wild_Type_non_treated	Baz1b
Wbp11	0.050148	0.124185	0.27	0.236	1	Wild_Type_non_treated	Wbp11
Plekha1	0.0504015	0.162649	0.296	0.271	1	Wild_Type_non_treated	Plekha1
Tbc1d23	0.050511	0.165385	0.178	0.161	1	Wild_Type_non_treated	Tbc1d23
Papss1	0.0508375	0.00503485	0.083	0.117	1	Wild_Type_non_treated	Papss1
Nsmaf	0.0510932	0.119873	0.143	0.102	1	Wild_Type_non_treated	Nsmaf
Spry4	0.0511099	0.0818743	0.057	0.032	1	Wild_Type_non_treated	Spry4
Gm40841	0.0512897	0.0991136	0.176	0.135	1	Wild_Type_non_treated	Gm40841
Phf21b	0.0513921	0.0208494	0.072	0.046	1	Wild_Type_non_treated	Phf21b
Lonrf1	0.0515878	0.0887555	0.092	0.056	1	Wild_Type_non_treated	Lonrf1
Sept11	0.051594	0.152997	0.182	0.138	1	Wild_Type_non_treated	Sept11
Prpf40a	0.051753	0.114092	0.346	0.305	1	Wild_Type_non_treated	Prpf40a
Cdk5r1	0.0518248	0.15251	0.112	0.075	1	Wild_Type_non_treated	Cdk5r1
Mtf2	0.0522854	0.152203	0.176	0.145	1	Wild_Type_non_treated	Mtf2
Vps13d	0.0527063	0.0255127	0.145	0.158	1	Wild_Type_non_treated	Vps13d
Ago3	0.0527437	0.135245	0.169	0.165	1	Wild_Type_non_treated	Ago3
Sgip1	0.0528156	0.0995589	0.548	0.541	1	Wild_Type_non_treated	Sgip1
Paip2b	0.0532512	0.0711282	0.103	0.123	1	Wild_Type_non_treated	Paip2b
Oxct1	0.0533309	0.0892286	0.127	0.142	1	Wild_Type_non_treated	Oxct1
Hnrnpdl	0.0533526	0.0716429	0.458	0.468	1	Wild_Type_non_treated	Hnrnpdl
Akap11	0.0535313	0.124622	0.498	0.482	1	Wild_Type_non_treated	Akap11
Gyg	0.0535746	0.113025	0.081	0.049	1	Wild_Type_non_treated	Gyg
Nab1	0.0536123	0.0580739	0.176	0.138	1	Wild_Type_non_treated	Nab1
Mib1	0.0536896	0.206212	0.213	0.172	1	Wild_Type_non_treated	Mib1
Cbl	0.0538716	0.103824	0.132	0.102	1	Wild_Type_non_treated	Cbl
Rab6b	0.0538947	0.087319	0.384	0.378	1	Wild_Type_non_treated	Rab6b
Slc30a4	0.0539076	0.150876	0.072	0.042	1	Wild_Type_non_treated	Slc30a4
Spred3	0.0539241	0.0844534	0.184	0.145	1	Wild_Type_non_treated	Spred3
Rbm4b	0.0539734	0.101176	0.257	0.231	1	Wild_Type_non_treated	Rbm4b
Magi2	0.0541052	0.108836	0.346	0.347	1	Wild_Type_non_treated	Magi2
Bclaf1	0.0543499	0.143592	0.553	0.52	1	Wild_Type_non_treated	Bclaf1
Vcp	0.054414	0.108694	0.465	0.452	1	Wild_Type_non_treated	Vcp
Ezh1	0.0546589	0.0893065	0.143	0.145	1	Wild_Type_non_treated	Ezh1
Cacnb2	0.055211	0.0879325	0.254	0.217	1	Wild_Type_non_treated	Cacnb2
Cldn12	0.0552315	0.0523342	0.081	0.103	1	Wild_Type_non_treated	Cldn12
Ssr4	0.0556635	0.00826431	0.276	0.313	1	Wild_Type_non_treated	Ssr4
Inpp5k	0.0557169	0.11844	0.077	0.049	1	Wild_Type_non_treated	Inpp5k
Zfp207	0.0557584	0.147559	0.368	0.319	1	Wild_Type_non_treated	Zfp207
Ackr1	0.0557847	0.135917	0.395	0.359	1	Wild_Type_non_treated	Ackr1
Scrib	0.0559009	0.0927788	0.059	0.032	1	Wild_Type_non_treated	Scrib
Rbm42	0.0559095	0.0223446	0.188	0.207	1	Wild_Type_non_treated	Rbm42
Gprc5b	0.0559118	0.0366802	0.057	0.032	1	Wild_Type_non_treated	Gprc5b
Ulk1	0.0561552	0.142123	0.121	0.088	1	Wild_Type_non_treated	Ulk1
Vipr2	0.0562393	0.10265	0.452	0.441	1	Wild_Type_non_treated	Vipr2
Tcf4	0.0569669	0.113663	0.726	0.727	1	Wild_Type_non_treated	Tcf4
Xab2	0.0571871	0.114446	0.097	0.065	1	Wild_Type_non_treated	Xab2
Srebf2	0.0573508	0.162906	0.178	0.137	1	Wild_Type_non_treated	Srebf2
G3bp1	0.0574554	0.133964	0.206	0.208	1	Wild_Type_non_treated	G3bp1
Ctbp2	0.0574571	0.0715653	0.539	0.552	1	Wild_Type_non_treated	Ctbp2
Bsn	0.0577574	0.208362	0.169	0.135	1	Wild_Type_non_treated	Bsn
Uimc1	0.0579995	0.184382	0.11	0.075	1	Wild_Type_non_treated	Uimc1
Dpysl5	0.0581877	0.0337815	0.167	0.14	1	Wild_Type_non_treated	Dpysl5
Pfkfb2	0.0583152	0.19776	0.077	0.047	1	Wild_Type_non_treated	Pfkfb2
Kansl3	0.0584078	0.126371	0.191	0.156	1	Wild_Type_non_treated	Kansl3
Zfp780b	0.0588334	0.148876	0.066	0.037	1	Wild_Type_non_treated	Zfp780b
Ttc3	0.0588848	0.0851284	0.836	0.83	1	Wild_Type_non_treated	Ttc3
Mef2c	0.0596135	0.159532	0.239	0.193	1	Wild_Type_non_treated	Mef2c
mt-Atp8	0.0597102	0.124443	0.796	0.816	1	Wild_Type_non_treated	mt-Atp8
Trerf1	0.0599796	0.112632	0.116	0.081	1	Wild_Type_non_treated	Trerf1
Ewsr1	0.0601767	0.0411773	0.358	0.406	1	Wild_Type_non_treated	Ewsr1
Cdc40	0.0602596	0.124788	0.204	0.165	1	Wild_Type_non_treated	Cdc40
Rrp1b	0.0613768	0.0996852	0.136	0.1	1	Wild_Type_non_treated	Rrp1b
Sh3bgrl2	0.0614439	0.0340927	0.107	0.133	1	Wild_Type_non_treated	Sh3bgrl2
Atg16l1	0.0615683	0.193705	0.125	0.088	1	Wild_Type_non_treated	Atg16l1
Rfx3	0.0617842	0.129947	0.121	0.088	1	Wild_Type_non_treated	Rfx3
Cux2	0.0618552	0.138369	0.068	0.039	1	Wild_Type_non_treated	Cux2
Fam210a	0.0619114	0.125322	0.101	0.068	1	Wild_Type_non_treated	Fam210a
Arfgef1	0.0619584	0.15106	0.294	0.259	1	Wild_Type_non_treated	Arfgef1
Spen	0.0624439	0.19917	0.303	0.277	1	Wild_Type_non_treated	Spen
Pabpn1	0.0626234	0.105723	0.682	0.658	1	Wild_Type_non_treated	Pabpn1
Adarb1	0.0629013	0.245581	0.134	0.098	1	Wild_Type_non_treated	Adarb1
Hif1an	0.0629021	0.0481514	0.123	0.093	1	Wild_Type_non_treated	Hif1an
Slc25a51	0.0629984	0.110594	0.086	0.058	1	Wild_Type_non_treated	Slc25a51
Srcap	0.0631862	0.106058	0.224	0.238	1	Wild_Type_non_treated	Srcap
Prph2	0.063541	0.196924	0.428	0.398	1	Wild_Type_non_treated	Prph2
Pcp4	0.0637855	0.183974	0.403	0.343	1	Wild_Type_non_treated	Pcp4
Ranbp2	0.0638836	0.217139	0.346	0.31	1	Wild_Type_non_treated	Ranbp2
Chic1	0.0638998	0.102014	0.145	0.107	1	Wild_Type_non_treated	Chic1
mt-Co1	0.0639266	0.102577	0.987	0.986	1	Wild_Type_non_treated	mt-Co1
Cdipt	0.0646093	0.070097	0.199	0.179	1	Wild_Type_non_treated	Cdipt
Mapk1	0.0646619	0.0665734	0.241	0.208	1	Wild_Type_non_treated	Mapk1
Fmn1	0.0649564	0.105674	0.294	0.254	1	Wild_Type_non_treated	Fmn1
6720427I07Rik	0.0649682	0.155736	0.114	0.079	1	Wild_Type_non_treated	6720427I07Rik
Stk35	0.0653638	0.18822	0.351	0.31	1	Wild_Type_non_treated	Stk35
1700094D03Rik	0.0654172	0.137391	0.051	0.033	1	Wild_Type_non_treated	1700094D03Rik
St8sia1	0.0654385	0.145225	0.081	0.049	1	Wild_Type_non_treated	St8sia1
Eif5b	0.066484	0.0688667	0.415	0.445	1	Wild_Type_non_treated	Eif5b
Hmx1	0.0670169	0.108388	0.062	0.044	1	Wild_Type_non_treated	Hmx1
Zfp12	0.0670189	0.0899332	0.068	0.042	1	Wild_Type_non_treated	Zfp12
Scg2	0.0670386	0.0229502	0.634	0.618	1	Wild_Type_non_treated	Scg2
Arglu1	0.0671508	0.159061	0.649	0.665	1	Wild_Type_non_treated	Arglu1
Pcgf5	0.0671889	0.107015	0.267	0.275	1	Wild_Type_non_treated	Pcgf5
Bcr	0.0672191	0.113454	0.254	0.219	1	Wild_Type_non_treated	Bcr
Kmt2e	0.0675969	0.108504	0.572	0.58	1	Wild_Type_non_treated	Kmt2e
Lnpk	0.0677277	0.0397179	0.278	0.313	1	Wild_Type_non_treated	Lnpk
Grip1	0.067763	0.225369	0.099	0.068	1	Wild_Type_non_treated	Grip1
Tasor2	0.0681635	0.0999197	0.127	0.095	1	Wild_Type_non_treated	Tasor2
Psmc1	0.0682288	0.0290011	0.206	0.217	1	Wild_Type_non_treated	Psmc1
Nceh1	0.0684242	0.116176	0.173	0.137	1	Wild_Type_non_treated	Nceh1
Mprip	0.0685244	0.198497	0.312	0.278	1	Wild_Type_non_treated	Mprip
H13	0.0689212	0.109878	0.195	0.175	1	Wild_Type_non_treated	H13
Clk4	0.0690839	0.206098	0.309	0.278	1	Wild_Type_non_treated	Clk4
Mir670hg	0.0691593	0.04301	0.083	0.054	1	Wild_Type_non_treated	Mir670hg
Ptprj	0.0694984	0.103737	0.053	0.032	1	Wild_Type_non_treated	Ptprj
Ahr	0.0695143	0.183074	0.105	0.074	1	Wild_Type_non_treated	Ahr
Snx6	0.0695196	0.0290552	0.119	0.147	1	Wild_Type_non_treated	Snx6
Garem1	0.0695413	0.0738171	0.064	0.04	1	Wild_Type_non_treated	Garem1
Bcar1	0.0696786	0.136599	0.129	0.096	1	Wild_Type_non_treated	Bcar1
Pcdh8	0.0697421	0.126053	0.097	0.067	1	Wild_Type_non_treated	Pcdh8
Tspyl1	0.0697882	0.000177642	0.149	0.18	1	Wild_Type_non_treated	Tspyl1
Snhg20	0.0698306	0.0701519	0.403	0.427	1	Wild_Type_non_treated	Snhg20
Pten	0.0699444	0.0331953	0.465	0.524	1	Wild_Type_non_treated	Pten
Gm4924	0.0701837	0.107973	0.121	0.088	1	Wild_Type_non_treated	Gm4924
Rab3ip	0.0702561	0.0723249	0.252	0.25	1	Wild_Type_non_treated	Rab3ip
Otor	0.0705524	0.0605315	0.103	0.072	1	Wild_Type_non_treated	Otor
Eif2a	0.0708741	0.105248	0.131	0.128	1	Wild_Type_non_treated	Eif2a
Rprd2	0.0710931	0.0633224	0.173	0.168	1	Wild_Type_non_treated	Rprd2
Gps2	0.0712755	0.112602	0.142	0.124	1	Wild_Type_non_treated	Gps2
Tspan7	0.0713897	0.134306	0.358	0.342	1	Wild_Type_non_treated	Tspan7
Zmat4	0.0714194	0.147241	0.064	0.037	1	Wild_Type_non_treated	Zmat4
Myo6	0.0715158	0.139599	0.18	0.161	1	Wild_Type_non_treated	Myo6
Ldb1	0.0717056	0.11863	0.178	0.159	1	Wild_Type_non_treated	Ldb1
Zfp68	0.0717179	0.147834	0.182	0.142	1	Wild_Type_non_treated	Zfp68
Fchsd2	0.0717216	0.199387	0.171	0.156	1	Wild_Type_non_treated	Fchsd2
Ddx3x	0.0719722	0.037834	0.309	0.342	1	Wild_Type_non_treated	Ddx3x
Ttc19	0.0723519	0.11651	0.5	0.482	1	Wild_Type_non_treated	Ttc19
Lhfp	0.0723527	0.282431	0.097	0.07	1	Wild_Type_non_treated	Lhfp
Dennd6b	0.0725052	0.169204	0.153	0.119	1	Wild_Type_non_treated	Dennd6b
Vldlr	0.0726633	0.142452	0.36	0.329	1	Wild_Type_non_treated	Vldlr
Trappc10	0.0726715	0.0912227	0.197	0.189	1	Wild_Type_non_treated	Trappc10
Rnf157	0.0727171	0.209057	0.248	0.208	1	Wild_Type_non_treated	Rnf157
Gpatch8	0.0730423	0.120121	0.364	0.347	1	Wild_Type_non_treated	Gpatch8
Fxr2	0.0733885	0.165753	0.184	0.149	1	Wild_Type_non_treated	Fxr2
Rev3l	0.0735188	0.16076	0.529	0.499	1	Wild_Type_non_treated	Rev3l
Camsap1	0.0735207	0.102029	0.256	0.275	1	Wild_Type_non_treated	Camsap1
Prpf8	0.0736262	0.0127016	0.309	0.327	1	Wild_Type_non_treated	Prpf8
Zfp664	0.0737588	0.140248	0.193	0.186	1	Wild_Type_non_treated	Zfp664
Cep295	0.0737869	0.128773	0.129	0.091	1	Wild_Type_non_treated	Cep295
Sbno1	0.0739764	0.132991	0.377	0.349	1	Wild_Type_non_treated	Sbno1
Tle4	0.0742869	0.165297	0.215	0.194	1	Wild_Type_non_treated	Tle4
Zbtb11	0.0749913	0.105994	0.142	0.151	1	Wild_Type_non_treated	Zbtb11
Dync1h1	0.0750364	0.103295	0.408	0.363	1	Wild_Type_non_treated	Dync1h1
Gsk3a	0.0750744	0.0761381	0.158	0.135	1	Wild_Type_non_treated	Gsk3a
Zfyve27	0.0751052	0.0147114	0.088	0.126	1	Wild_Type_non_treated	Zfyve27
Ube2e2	0.0751061	0.085871	0.283	0.277	1	Wild_Type_non_treated	Ube2e2
Ppp6c	0.0751429	0.0833223	0.116	0.088	1	Wild_Type_non_treated	Ppp6c
Tstd3	0.0752165	0.0390287	0.053	0.03	1	Wild_Type_non_treated	Tstd3
Sra1	0.0753434	0.00062001	0.153	0.18	1	Wild_Type_non_treated	Sra1
Acsl3	0.0754939	0.0122116	0.195	0.224	1	Wild_Type_non_treated	Acsl3
Dhx30	0.0757585	0.135034	0.272	0.229	1	Wild_Type_non_treated	Dhx30
Lrrc8b	0.0758957	0.0824481	0.213	0.18	1	Wild_Type_non_treated	Lrrc8b
Nckap5l	0.0759651	0.0802013	0.055	0.03	1	Wild_Type_non_treated	Nckap5l
Opa1	0.0762358	0.0901259	0.193	0.217	1	Wild_Type_non_treated	Opa1
Cited2	0.07668	0.120435	0.274	0.245	1	Wild_Type_non_treated	Cited2
Rims1	0.0767141	0.139826	0.132	0.116	1	Wild_Type_non_treated	Rims1
Abhd10	0.0768166	0.100106	0.129	0.105	1	Wild_Type_non_treated	Abhd10
Lmtk3	0.076914	0.109982	0.11	0.089	1	Wild_Type_non_treated	Lmtk3
Impa1	0.0770032	0.0907406	0.138	0.154	1	Wild_Type_non_treated	Impa1
Gm43696	0.0770669	0.0858961	0.055	0.033	1	Wild_Type_non_treated	Gm43696
Zbtb4	0.077267	0.126134	0.362	0.356	1	Wild_Type_non_treated	Zbtb4
Dlg4	0.0774357	0.193798	0.347	0.306	1	Wild_Type_non_treated	Dlg4
Zfp160	0.077531	0.0699282	0.145	0.109	1	Wild_Type_non_treated	Zfp160
Mier1	0.0776699	0.0925092	0.261	0.277	1	Wild_Type_non_treated	Mier1
Arhgap32	0.0776817	0.181856	0.222	0.189	1	Wild_Type_non_treated	Arhgap32
Tef	0.0777704	0.0409843	0.382	0.434	1	Wild_Type_non_treated	Tef
Zmym3	0.0777805	0.139366	0.125	0.119	1	Wild_Type_non_treated	Zmym3
Sec61a2	0.0778625	0.123259	0.156	0.14	1	Wild_Type_non_treated	Sec61a2
Cnnm1	0.0779966	0.143066	0.094	0.067	1	Wild_Type_non_treated	Cnnm1
Tbc1d24	0.0785083	0.177396	0.173	0.14	1	Wild_Type_non_treated	Tbc1d24
Hnrnpl	0.0786105	0.0865693	0.336	0.363	1	Wild_Type_non_treated	Hnrnpl
mt-Nd5	0.0788529	0.0766323	0.926	0.921	1	Wild_Type_non_treated	mt-Nd5
Arid3b	0.0788827	0.0710381	0.127	0.096	1	Wild_Type_non_treated	Arid3b
Dip2a	0.0792797	0.131617	0.079	0.049	1	Wild_Type_non_treated	Dip2a
Coro1c	0.0793916	0.0891635	0.116	0.098	1	Wild_Type_non_treated	Coro1c
Chtop	0.0796827	0.0189441	0.233	0.271	1	Wild_Type_non_treated	Chtop
Sdc3	0.0796986	0.119425	0.202	0.166	1	Wild_Type_non_treated	Sdc3
Prrc2c	0.0799421	0.0527466	0.619	0.673	1	Wild_Type_non_treated	Prrc2c
Cyld	0.0799752	0.0661393	0.3	0.268	1	Wild_Type_non_treated	Cyld
Ints4	0.0812464	0.0958437	0.074	0.046	1	Wild_Type_non_treated	Ints4
Strbp	0.081481	0.0303949	0.476	0.515	1	Wild_Type_non_treated	Strbp
Guf1	0.0814909	0.150526	0.118	0.093	1	Wild_Type_non_treated	Guf1
Camk4	0.08196	0.0426343	0.066	0.042	1	Wild_Type_non_treated	Camk4
Naa35	0.0822119	0.146558	0.206	0.175	1	Wild_Type_non_treated	Naa35
Msi1	0.0822536	0.196783	0.27	0.245	1	Wild_Type_non_treated	Msi1
Hdac9	0.0823249	0.0957766	0.11	0.086	1	Wild_Type_non_treated	Hdac9
Leng1	0.0826925	0.0418279	0.059	0.065	1	Wild_Type_non_treated	Leng1
Camkv	0.0827294	0.12277	0.123	0.091	1	Wild_Type_non_treated	Camkv
Efr3a	0.0828654	0.146847	0.311	0.284	1	Wild_Type_non_treated	Efr3a
Rbm22	0.0829615	0.0254658	0.165	0.133	1	Wild_Type_non_treated	Rbm22
Trmt1	0.0831853	0.167246	0.142	0.117	1	Wild_Type_non_treated	Trmt1
Gapvd1	0.0834858	0.0713334	0.197	0.221	1	Wild_Type_non_treated	Gapvd1
Taok3	0.0839466	0.064242	0.3	0.264	1	Wild_Type_non_treated	Taok3
Map3k13	0.0841997	0.110912	0.171	0.144	1	Wild_Type_non_treated	Map3k13
Gm13889	0.0845559	0.0225693	0.123	0.093	1	Wild_Type_non_treated	Gm13889
Ddx10	0.0846443	0.141728	0.079	0.056	1	Wild_Type_non_treated	Ddx10
Spty2d1	0.0851786	0.0839875	0.112	0.079	1	Wild_Type_non_treated	Spty2d1
Ank3	0.0851972	0.0771462	0.627	0.653	1	Wild_Type_non_treated	Ank3
Celf1	0.0852275	0.111987	0.358	0.324	1	Wild_Type_non_treated	Celf1
Cygb	0.0853555	0.0379386	0.373	0.401	1	Wild_Type_non_treated	Cygb
Atp2b2	0.085597	0.175587	0.27	0.249	1	Wild_Type_non_treated	Atp2b2
Ppid	0.0858	0.0420082	0.261	0.27	1	Wild_Type_non_treated	Ppid
Sacm1l	0.0859227	0.184604	0.143	0.11	1	Wild_Type_non_treated	Sacm1l
Man2c1	0.0860409	0.126472	0.066	0.04	1	Wild_Type_non_treated	Man2c1
Usp16	0.0862108	0.0733387	0.143	0.112	1	Wild_Type_non_treated	Usp16
Camk2d	0.0862628	0.136198	0.618	0.634	1	Wild_Type_non_treated	Camk2d
Thap12	0.0865003	0.0160594	0.154	0.177	1	Wild_Type_non_treated	Thap12
Bcl7c	0.086653	0.0407859	0.232	0.217	1	Wild_Type_non_treated	Bcl7c
Glcci1	0.0872738	0.118391	0.211	0.173	1	Wild_Type_non_treated	Glcci1
Map4	0.0873329	0.0371229	0.667	0.688	1	Wild_Type_non_treated	Map4
Add2	0.0874568	0.122166	0.074	0.046	1	Wild_Type_non_treated	Add2
Aars	0.0878525	0.0847241	0.131	0.124	1	Wild_Type_non_treated	Aars
Alas1	0.0879279	0.151	0.097	0.07	1	Wild_Type_non_treated	Alas1
Trim11	0.0881195	0.118683	0.061	0.037	1	Wild_Type_non_treated	Trim11
Kcnab2	0.0882108	0.144528	0.215	0.182	1	Wild_Type_non_treated	Kcnab2
Mef2a	0.0888284	0.102953	0.296	0.331	1	Wild_Type_non_treated	Mef2a
Dyrk2	0.0891526	0.184277	0.108	0.077	1	Wild_Type_non_treated	Dyrk2
Zfp941	0.0894384	0.145916	0.138	0.102	1	Wild_Type_non_treated	Zfp941
Inpp4b	0.0895573	0.0356755	0.285	0.324	1	Wild_Type_non_treated	Inpp4b
Ypel2	0.0899368	0.0846324	0.232	0.191	1	Wild_Type_non_treated	Ypel2
Scn3a	0.0900011	0.15175	0.083	0.053	1	Wild_Type_non_treated	Scn3a
Slc22a17	0.0900507	0.0758926	0.375	0.378	1	Wild_Type_non_treated	Slc22a17
Pfkp	0.0900924	0.202197	0.699	0.746	1	Wild_Type_non_treated	Pfkp
Etnk1	0.0901866	0.107004	0.515	0.508	1	Wild_Type_non_treated	Etnk1
Acta1	0.0902812	0.0824705	0.055	0.032	1	Wild_Type_non_treated	Acta1
Wdr17	0.0906707	0.118424	0.062	0.035	1	Wild_Type_non_treated	Wdr17
Appl2	0.0908259	0.0824245	0.246	0.208	1	Wild_Type_non_treated	Appl2
Med24	0.090831	0.0626181	0.088	0.068	1	Wild_Type_non_treated	Med24
Secisbp2	0.0908722	0.0541522	0.114	0.14	1	Wild_Type_non_treated	Secisbp2
Mau2	0.0912596	0.15171	0.191	0.179	1	Wild_Type_non_treated	Mau2
4930578M01Rik	0.0915047	0.120929	0.108	0.074	1	Wild_Type_non_treated	4930578M01Rik
Susd6	0.092128	0.0739854	0.121	0.114	1	Wild_Type_non_treated	Susd6
Sf3b1	0.092318	0.131646	0.555	0.56	1	Wild_Type_non_treated	Sf3b1
Csf2ra	0.0927158	0.10837	0.136	0.123	1	Wild_Type_non_treated	Csf2ra
Arel1	0.0931393	0.0841793	0.077	0.053	1	Wild_Type_non_treated	Arel1
Csnk2a2	0.0932176	0.125314	0.18	0.151	1	Wild_Type_non_treated	Csnk2a2
Dgkh	0.0933283	0.103927	0.366	0.326	1	Wild_Type_non_treated	Dgkh
Uggt1	0.0933951	0.0626573	0.11	0.109	1	Wild_Type_non_treated	Uggt1
Zranb2	0.0934994	0.0900852	0.643	0.683	1	Wild_Type_non_treated	Zranb2
Rbm17	0.0937516	0.0240741	0.145	0.172	1	Wild_Type_non_treated	Rbm17
Tacc1	0.093821	0.205853	0.208	0.18	1	Wild_Type_non_treated	Tacc1
Xrn2	0.0942041	0.0116166	0.358	0.401	1	Wild_Type_non_treated	Xrn2
Mapk8ip2	0.0944657	0.0736168	0.221	0.229	1	Wild_Type_non_treated	Mapk8ip2
Eif5	0.0950282	0.0164685	0.461	0.504	1	Wild_Type_non_treated	Eif5
Zfp318	0.0951802	0.0917009	0.23	0.194	1	Wild_Type_non_treated	Zfp318
Rab24	0.0954344	0.10873	0.237	0.238	1	Wild_Type_non_treated	Rab24
Prkci	0.0960744	0.112524	0.055	0.037	1	Wild_Type_non_treated	Prkci
Cecr2	0.0966141	0.228743	0.14	0.124	1	Wild_Type_non_treated	Cecr2
Six3	0.0970353	0.274295	0.217	0.17	1	Wild_Type_non_treated	Six3
Phf20	0.0970479	0.0698764	0.189	0.201	1	Wild_Type_non_treated	Phf20
Rassf4	0.0971451	0.122394	0.081	0.054	1	Wild_Type_non_treated	Rassf4
Enho	0.0972309	0.0736693	0.278	0.25	1	Wild_Type_non_treated	Enho
Prkg1	0.0976304	0.112803	0.186	0.18	1	Wild_Type_non_treated	Prkg1
Gm49602	0.0979335	0.0906677	0.081	0.053	1	Wild_Type_non_treated	Gm49602
Yipf5	0.0982311	0.109725	0.189	0.18	1	Wild_Type_non_treated	Yipf5
Wipf2	0.0982849	0.0591503	0.132	0.098	1	Wild_Type_non_treated	Wipf2
Sirpa	0.0987534	0.0478768	0.127	0.126	1	Wild_Type_non_treated	Sirpa
Cmtm4	0.0988421	0.00893253	0.037	0.06	1	Wild_Type_non_treated	Cmtm4
Ints8	0.0989122	0.0701772	0.097	0.114	1	Wild_Type_non_treated	Ints8
Swt1	0.0990465	0.17159	0.226	0.21	1	Wild_Type_non_treated	Swt1
Sptbn2	0.0991761	0.100813	0.064	0.039	1	Wild_Type_non_treated	Sptbn2
March7	0.0992243	0.177052	0.296	0.261	1	Wild_Type_non_treated	March7
Ccnt2	0.0992565	0.160129	0.246	0.249	1	Wild_Type_non_treated	Ccnt2
Prkce	0.0994801	0.0824159	0.311	0.273	1	Wild_Type_non_treated	Prkce
Eif4g1	0.099558	0.104352	0.252	0.257	1	Wild_Type_non_treated	Eif4g1
Ten1	0.0998863	0.0262799	0.261	0.229	1	Wild_Type_non_treated	Ten1
Dhrs7	0.10074	0.0322912	0.085	0.091	1	Wild_Type_non_treated	Dhrs7
Trpc1	0.100779	0.0402223	0.156	0.189	1	Wild_Type_non_treated	Trpc1
Sipa1l3	0.101034	0.159889	0.151	0.133	1	Wild_Type_non_treated	Sipa1l3
Spred1	0.101069	0.0742554	0.246	0.249	1	Wild_Type_non_treated	Spred1
Tmem245	0.101248	0.20562	0.14	0.114	1	Wild_Type_non_treated	Tmem245
Arhgap21	0.101308	0.123421	0.121	0.109	1	Wild_Type_non_treated	Arhgap21
Nwd1	0.101663	0.145933	0.11	0.084	1	Wild_Type_non_treated	Nwd1
Ubr5	0.101699	0.179812	0.351	0.306	1	Wild_Type_non_treated	Ubr5
Rtbdn	0.101874	0.165225	0.145	0.107	1	Wild_Type_non_treated	Rtbdn
Fam120a	0.101916	0.156763	0.158	0.138	1	Wild_Type_non_treated	Fam120a
Trpc4	0.102051	0.166449	0.149	0.114	1	Wild_Type_non_treated	Trpc4
Pcnx3	0.102363	0.0261415	0.062	0.082	1	Wild_Type_non_treated	Pcnx3
Zcchc14	0.10249	0.104585	0.101	0.072	1	Wild_Type_non_treated	Zcchc14
Bzw2	0.102839	0.0536498	0.292	0.32	1	Wild_Type_non_treated	Bzw2
Usp53	0.103317	0.141798	0.108	0.102	1	Wild_Type_non_treated	Usp53
Gpr22	0.104169	0.145624	0.066	0.04	1	Wild_Type_non_treated	Gpr22
Usp48	0.104403	0.141918	0.226	0.182	1	Wild_Type_non_treated	Usp48
Irgq	0.104417	0.148359	0.062	0.037	1	Wild_Type_non_treated	Irgq
Tmem130	0.1045	0.0868592	0.138	0.107	1	Wild_Type_non_treated	Tmem130
Ppp6r3	0.104671	0.131147	0.237	0.196	1	Wild_Type_non_treated	Ppp6r3
Alg10b	0.104771	0.0762796	0.125	0.123	1	Wild_Type_non_treated	Alg10b
Katnbl1	0.104983	0.141223	0.121	0.089	1	Wild_Type_non_treated	Katnbl1
Tfcp2	0.105183	0.00282987	0.145	0.123	1	Wild_Type_non_treated	Tfcp2
Xiap	0.105196	0.149095	0.349	0.324	1	Wild_Type_non_treated	Xiap
Washc2	0.10618	0.195198	0.178	0.142	1	Wild_Type_non_treated	Washc2
Ttc7b	0.106244	0.140738	0.108	0.084	1	Wild_Type_non_treated	Ttc7b
Xpc	0.106304	0.0687847	0.142	0.11	1	Wild_Type_non_treated	Xpc
Odf2	0.106522	0.210143	0.156	0.13	1	Wild_Type_non_treated	Odf2
Rprd1a	0.106692	0.155625	0.25	0.214	1	Wild_Type_non_treated	Rprd1a
Dpysl2	0.106717	0.0533771	0.41	0.424	1	Wild_Type_non_treated	Dpysl2
Nsd2	0.106897	0.100708	0.239	0.238	1	Wild_Type_non_treated	Nsd2
Ttc39b	0.107044	0.13372	0.158	0.131	1	Wild_Type_non_treated	Ttc39b
Hbp1	0.107128	0.158821	0.131	0.11	1	Wild_Type_non_treated	Hbp1
Prkcb	0.107228	0.205141	0.246	0.219	1	Wild_Type_non_treated	Prkcb
Hpcal4	0.107734	0.00862045	0.188	0.161	1	Wild_Type_non_treated	Hpcal4
Homer1	0.107757	0.0984478	0.116	0.088	1	Wild_Type_non_treated	Homer1
Srpk2	0.107848	0.117421	0.619	0.609	1	Wild_Type_non_treated	Srpk2
Dag1	0.108364	0.0232292	0.068	0.077	1	Wild_Type_non_treated	Dag1
Gm49179	0.10859	0.131845	0.083	0.054	1	Wild_Type_non_treated	Gm49179
A230057D06Rik	0.108983	0.152323	0.428	0.399	1	Wild_Type_non_treated	A230057D06Rik
Miip	0.109078	0.122728	0.059	0.035	1	Wild_Type_non_treated	Miip
Gprasp2	0.109198	0.0661863	0.224	0.231	1	Wild_Type_non_treated	Gprasp2
Rif1	0.109278	0.110229	0.27	0.275	1	Wild_Type_non_treated	Rif1
Emc1	0.109348	0.00956883	0.167	0.135	1	Wild_Type_non_treated	Emc1
Slc38a1	0.109361	0.130878	0.504	0.483	1	Wild_Type_non_treated	Slc38a1
Med15	0.109854	0.133812	0.116	0.086	1	Wild_Type_non_treated	Med15
Cspp1	0.11005	0.197255	0.301	0.259	1	Wild_Type_non_treated	Cspp1
Rsf1	0.110648	0.083465	0.335	0.342	1	Wild_Type_non_treated	Rsf1
Sult4a1	0.110684	0.135629	0.097	0.075	1	Wild_Type_non_treated	Sult4a1
Rora	0.111268	0.034235	0.61	0.665	1	Wild_Type_non_treated	Rora
Hnrnpm	0.111496	0.0977322	0.507	0.497	1	Wild_Type_non_treated	Hnrnpm
Csmd3	0.111539	0.237962	0.169	0.124	1	Wild_Type_non_treated	Csmd3
Pds5b	0.111687	0.123009	0.23	0.249	1	Wild_Type_non_treated	Pds5b
Celsr2	0.111804	0.0915195	0.085	0.072	1	Wild_Type_non_treated	Celsr2
Upf2	0.111958	0.0213626	0.215	0.263	1	Wild_Type_non_treated	Upf2
Slc38a6	0.112033	0.0747841	0.053	0.03	1	Wild_Type_non_treated	Slc38a6
Nsun6	0.112224	0.138151	0.061	0.037	1	Wild_Type_non_treated	Nsun6
Fam8a1	0.112265	0.15766	0.138	0.11	1	Wild_Type_non_treated	Fam8a1
Utp3	0.112381	0.0331027	0.263	0.292	1	Wild_Type_non_treated	Utp3
Bicd1	0.112408	0.0794617	0.314	0.287	1	Wild_Type_non_treated	Bicd1
Baz2b	0.112594	0.142809	0.423	0.424	1	Wild_Type_non_treated	Baz2b
Rbm15	0.11288	0.102787	0.09	0.061	1	Wild_Type_non_treated	Rbm15
Zfp612	0.113083	0.105735	0.189	0.151	1	Wild_Type_non_treated	Zfp612
Dtx1	0.113206	0.09231	0.088	0.06	1	Wild_Type_non_treated	Dtx1
Fam49b	0.113331	0.190352	0.156	0.121	1	Wild_Type_non_treated	Fam49b
Add1	0.114204	0.0233793	0.244	0.277	1	Wild_Type_non_treated	Add1
Zdhhc17	0.114255	0.0985164	0.507	0.515	1	Wild_Type_non_treated	Zdhhc17
Cd2ap	0.114466	0.138471	0.244	0.201	1	Wild_Type_non_treated	Cd2ap
Ndrg4	0.114575	0.113299	0.21	0.189	1	Wild_Type_non_treated	Ndrg4
Med23	0.114822	0.216094	0.107	0.077	1	Wild_Type_non_treated	Med23
D16Ertd472e	0.114907	0.159181	0.232	0.2	1	Wild_Type_non_treated	D16Ertd472e
Emc3	0.115477	0.0604099	0.149	0.156	1	Wild_Type_non_treated	Emc3
Osbp	0.115546	0.0307363	0.097	0.117	1	Wild_Type_non_treated	Osbp
Zwint	0.115637	0.107058	0.366	0.368	1	Wild_Type_non_treated	Zwint
Lin7c	0.116063	0.0228496	0.278	0.324	1	Wild_Type_non_treated	Lin7c
Cntln	0.116157	0.1429	0.131	0.11	1	Wild_Type_non_treated	Cntln
Memo1	0.116194	0.136701	0.127	0.103	1	Wild_Type_non_treated	Memo1
Samd8	0.116264	0.134948	0.154	0.121	1	Wild_Type_non_treated	Samd8
Uvrag	0.116688	0.141589	0.134	0.117	1	Wild_Type_non_treated	Uvrag
Fam172a	0.117209	0.0432759	0.169	0.173	1	Wild_Type_non_treated	Fam172a
Marcksl1	0.117234	0.0736711	0.077	0.054	1	Wild_Type_non_treated	Marcksl1
Pbrm1	0.117276	0.0968203	0.32	0.308	1	Wild_Type_non_treated	Pbrm1
Nmral1	0.117328	0.0405155	0.059	0.037	1	Wild_Type_non_treated	Nmral1
Rbck1	0.11742	0.12636	0.085	0.075	1	Wild_Type_non_treated	Rbck1
Cttn	0.118654	0.0354716	0.086	0.093	1	Wild_Type_non_treated	Cttn
Mtrex	0.118712	0.142503	0.21	0.187	1	Wild_Type_non_treated	Mtrex
Arhgef25	0.118834	0.116556	0.123	0.107	1	Wild_Type_non_treated	Arhgef25
Ftx	0.119198	0.204445	0.241	0.233	1	Wild_Type_non_treated	Ftx
Polr2b	0.11935	0.00969312	0.191	0.221	1	Wild_Type_non_treated	Polr2b
Map7d1	0.120336	0.0745662	0.103	0.105	1	Wild_Type_non_treated	Map7d1
Klhl5	0.120485	0.104869	0.138	0.14	1	Wild_Type_non_treated	Klhl5
Dock7	0.120795	0.169496	0.171	0.138	1	Wild_Type_non_treated	Dock7
Pum2	0.120819	0.197237	0.283	0.261	1	Wild_Type_non_treated	Pum2
Camk2n2	0.121029	0.037984	0.208	0.177	1	Wild_Type_non_treated	Camk2n2
Ehd3	0.121214	0.0830103	0.132	0.103	1	Wild_Type_non_treated	Ehd3
Lrrfip1	0.121355	0.0996005	0.077	0.056	1	Wild_Type_non_treated	Lrrfip1
Scaf8	0.1217	0.058877	0.14	0.145	1	Wild_Type_non_treated	Scaf8
Pak7	0.121705	0.130203	0.127	0.096	1	Wild_Type_non_treated	Pak7
Snhg10	0.121806	0.0379346	0.055	0.035	1	Wild_Type_non_treated	Snhg10
Ube2q2	0.122168	0.0924385	0.156	0.165	1	Wild_Type_non_treated	Ube2q2
Mxd4	0.122186	0.118178	0.226	0.215	1	Wild_Type_non_treated	Mxd4
Btbd8	0.122678	0.110507	0.369	0.354	1	Wild_Type_non_treated	Btbd8
Jmjd1c	0.122781	0.0862131	0.419	0.38	1	Wild_Type_non_treated	Jmjd1c
Cys1	0.123145	0.00522903	0.143	0.166	1	Wild_Type_non_treated	Cys1
Ahsa2	0.123145	0.047464	0.114	0.112	1	Wild_Type_non_treated	Ahsa2
Cdkn2d	0.123221	0.0718718	0.131	0.128	1	Wild_Type_non_treated	Cdkn2d
Brd2	0.123325	0.121256	0.311	0.312	1	Wild_Type_non_treated	Brd2
Pdcd11	0.123329	0.115222	0.116	0.086	1	Wild_Type_non_treated	Pdcd11
Parp6	0.12348	0.130772	0.142	0.116	1	Wild_Type_non_treated	Parp6
Amph	0.124259	0.0707035	0.419	0.385	1	Wild_Type_non_treated	Amph
Tmem260	0.124641	0.0659655	0.158	0.13	1	Wild_Type_non_treated	Tmem260
Gria4	0.12494	0.172378	0.096	0.082	1	Wild_Type_non_treated	Gria4
Bbip1	0.125022	0.0477557	0.243	0.264	1	Wild_Type_non_treated	Bbip1
Chfr	0.125038	0.10704	0.193	0.186	1	Wild_Type_non_treated	Chfr
Acly	0.125067	0.0796671	0.252	0.245	1	Wild_Type_non_treated	Acly
Tex2	0.125498	0.104071	0.051	0.03	1	Wild_Type_non_treated	Tex2
Map1a	0.126094	0.0896466	0.136	0.109	1	Wild_Type_non_treated	Map1a
Pcyox1	0.126584	0.149419	0.097	0.07	1	Wild_Type_non_treated	Pcyox1
Klf7	0.126693	0.113325	0.136	0.103	1	Wild_Type_non_treated	Klf7
Man2a2	0.127081	0.211643	0.5	0.469	1	Wild_Type_non_treated	Man2a2
Naaa	0.127519	0.0981396	0.092	0.088	1	Wild_Type_non_treated	Naaa
Ythdf3	0.127561	0.0857017	0.114	0.112	1	Wild_Type_non_treated	Ythdf3
Napb	0.127654	0.0468095	0.546	0.55	1	Wild_Type_non_treated	Napb
Cpsf6	0.127814	0.0953272	0.353	0.363	1	Wild_Type_non_treated	Cpsf6
Dhdds	0.128444	0.00888924	0.083	0.11	1	Wild_Type_non_treated	Dhdds
Mrpl45	0.128631	0.0302128	0.119	0.121	1	Wild_Type_non_treated	Mrpl45
Nbr1	0.128707	0.0652929	0.219	0.217	1	Wild_Type_non_treated	Nbr1
Unc79	0.12874	0.147885	0.134	0.107	1	Wild_Type_non_treated	Unc79
AU041133	0.12933	0.0143163	0.162	0.142	1	Wild_Type_non_treated	AU041133
Luc7l2	0.129381	0.139789	0.614	0.601	1	Wild_Type_non_treated	Luc7l2
Mab21l2	0.129386	0.143243	0.127	0.096	1	Wild_Type_non_treated	Mab21l2
Ctdsp2	0.129685	0.079471	0.108	0.084	1	Wild_Type_non_treated	Ctdsp2
Hdac1	0.130061	0.107397	0.138	0.112	1	Wild_Type_non_treated	Hdac1
Psap	0.130113	0.0656077	0.511	0.485	1	Wild_Type_non_treated	Psap
Ephb2	0.13041	0.110156	0.066	0.049	1	Wild_Type_non_treated	Ephb2
Fam135b	0.130426	0.0614688	0.39	0.424	1	Wild_Type_non_treated	Fam135b
Herc2	0.130772	0.242225	0.248	0.212	1	Wild_Type_non_treated	Herc2
Ccdc88a	0.131215	0.10688	0.535	0.524	1	Wild_Type_non_treated	Ccdc88a
Zbtb37	0.131354	0.0541875	0.138	0.109	1	Wild_Type_non_treated	Zbtb37
Pknox1	0.131674	0.0441507	0.105	0.135	1	Wild_Type_non_treated	Pknox1
Srpk1	0.132074	0.148903	0.287	0.254	1	Wild_Type_non_treated	Srpk1
Tmem63b	0.132188	0.0855776	0.287	0.25	1	Wild_Type_non_treated	Tmem63b
A530017D24Rik	0.132232	0.0963807	0.051	0.032	1	Wild_Type_non_treated	A530017D24Rik
Klhl24	0.132399	0.093605	0.221	0.238	1	Wild_Type_non_treated	Klhl24
Neurl1a	0.132685	0.0740825	0.314	0.289	1	Wild_Type_non_treated	Neurl1a
Ufsp2	0.133212	0.0636542	0.206	0.215	1	Wild_Type_non_treated	Ufsp2
Actg1	0.134028	0.0124092	0.509	0.518	1	Wild_Type_non_treated	Actg1
Zfp395	0.134175	0.0924485	0.127	0.096	1	Wild_Type_non_treated	Zfp395
Slc38a9	0.134324	0.0839669	0.171	0.21	1	Wild_Type_non_treated	Slc38a9
Kcmf1	0.134782	0.0767732	0.204	0.175	1	Wild_Type_non_treated	Kcmf1
Stag1	0.134823	0.176513	0.318	0.294	1	Wild_Type_non_treated	Stag1
Tnrc6c	0.134847	0.122287	0.526	0.557	1	Wild_Type_non_treated	Tnrc6c
Igf1	0.134848	0.0843268	0.307	0.296	1	Wild_Type_non_treated	Igf1
B3gat1	0.135341	0.135192	0.199	0.172	1	Wild_Type_non_treated	B3gat1
Nlk	0.135355	0.0539204	0.417	0.448	1	Wild_Type_non_treated	Nlk
Cul5	0.135374	0.134164	0.289	0.284	1	Wild_Type_non_treated	Cul5
Ldhb	0.135465	0.142307	0.143	0.109	1	Wild_Type_non_treated	Ldhb
Gm12940	0.135647	0.0533431	0.033	0.053	1	Wild_Type_non_treated	Gm12940
Kcnc3	0.135711	0.137487	0.27	0.264	1	Wild_Type_non_treated	Kcnc3
4932438A13Rik	0.135904	0.133203	0.414	0.41	1	Wild_Type_non_treated	4932438A13Rik
D5Ertd579e	0.136028	0.0425469	0.197	0.224	1	Wild_Type_non_treated	D5Ertd579e
Tada2a	0.136042	0.0597742	0.074	0.077	1	Wild_Type_non_treated	Tada2a
Cbx5	0.136173	0.0848724	0.333	0.347	1	Wild_Type_non_treated	Cbx5
Gm26724	0.13628	0.088618	0.121	0.096	1	Wild_Type_non_treated	Gm26724
Ptprk	0.136704	0.0618503	0.042	0.06	1	Wild_Type_non_treated	Ptprk
Syne1	0.136784	0.201002	0.509	0.499	1	Wild_Type_non_treated	Syne1
Glrx3	0.136847	0.0455389	0.274	0.273	1	Wild_Type_non_treated	Glrx3
Fnbp1	0.137805	0.0945572	0.125	0.123	1	Wild_Type_non_treated	Fnbp1
Wdr48	0.137954	0.0781096	0.164	0.131	1	Wild_Type_non_treated	Wdr48
Tug1	0.138037	0.141973	0.18	0.152	1	Wild_Type_non_treated	Tug1
Sorbs2	0.138411	0.189167	0.314	0.296	1	Wild_Type_non_treated	Sorbs2
Anapc1	0.138522	0.11341	0.167	0.145	1	Wild_Type_non_treated	Anapc1
Krba1	0.138612	0.134548	0.136	0.105	1	Wild_Type_non_treated	Krba1
Prpsap1	0.138657	0.0342239	0.143	0.121	1	Wild_Type_non_treated	Prpsap1
Rubcn	0.138941	0.113049	0.096	0.067	1	Wild_Type_non_treated	Rubcn
Aen	0.138973	0.0714417	0.057	0.037	1	Wild_Type_non_treated	Aen
Pdxk	0.138997	0.0601777	0.272	0.263	1	Wild_Type_non_treated	Pdxk
Rnf167	0.139288	0.0591481	0.154	0.165	1	Wild_Type_non_treated	Rnf167
Cul1	0.139379	0.0918604	0.32	0.349	1	Wild_Type_non_treated	Cul1
Fam3c	0.139558	0.0884655	0.138	0.152	1	Wild_Type_non_treated	Fam3c
Cntn1	0.139701	0.080203	0.268	0.284	1	Wild_Type_non_treated	Cntn1
Thoc7	0.13987	0.0267254	0.415	0.436	1	Wild_Type_non_treated	Thoc7
Ppp4c	0.140105	0.064765	0.118	0.089	1	Wild_Type_non_treated	Ppp4c
Snrnp70	0.140262	0.136502	0.732	0.748	1	Wild_Type_non_treated	Snrnp70
Dhx29	0.140852	0.0940462	0.116	0.126	1	Wild_Type_non_treated	Dhx29
Zyg11b	0.14087	0.155766	0.252	0.228	1	Wild_Type_non_treated	Zyg11b
Chd3	0.141028	0.209291	0.2	0.166	1	Wild_Type_non_treated	Chd3
Zdhhc20	0.141236	0.125159	0.142	0.11	1	Wild_Type_non_treated	Zdhhc20
Arhgap23	0.141405	0.0507666	0.158	0.133	1	Wild_Type_non_treated	Arhgap23
Pcgf6	0.14183	0.0835491	0.103	0.117	1	Wild_Type_non_treated	Pcgf6
Thada	0.142241	0.196011	0.059	0.035	1	Wild_Type_non_treated	Thada
Fbxl2	0.142257	0.11282	0.051	0.032	1	Wild_Type_non_treated	Fbxl2
Hdac11	0.142294	0.131153	0.136	0.124	1	Wild_Type_non_treated	Hdac11
Luc7l3	0.142365	0.143226	0.7	0.692	1	Wild_Type_non_treated	Luc7l3
Fasn	0.142718	0.120109	0.096	0.086	1	Wild_Type_non_treated	Fasn
Lrp8	0.142839	0.0881962	0.268	0.264	1	Wild_Type_non_treated	Lrp8
Epha5	0.142906	0.128681	0.491	0.506	1	Wild_Type_non_treated	Epha5
N4bp1	0.14305	0.0170205	0.123	0.095	1	Wild_Type_non_treated	N4bp1
Wdr12	0.143169	0.0804198	0.169	0.137	1	Wild_Type_non_treated	Wdr12
Pqbp1	0.143201	0.127726	0.191	0.163	1	Wild_Type_non_treated	Pqbp1
Emc9	0.143338	0.0271152	0.188	0.214	1	Wild_Type_non_treated	Emc9
Bivm	0.143403	0.053306	0.096	0.07	1	Wild_Type_non_treated	Bivm
Zbtb26	0.143692	0.0594272	0.061	0.039	1	Wild_Type_non_treated	Zbtb26
Fxr1	0.14404	0.0392483	0.3	0.32	1	Wild_Type_non_treated	Fxr1
Slc39a10	0.144182	0.13295	0.07	0.068	1	Wild_Type_non_treated	Slc39a10
Tbck	0.144649	0.0372405	0.121	0.095	1	Wild_Type_non_treated	Tbck
Kcnk3	0.144737	0.0740598	0.357	0.354	1	Wild_Type_non_treated	Kcnk3
Galnt10	0.145109	0.105285	0.053	0.033	1	Wild_Type_non_treated	Galnt10
Ankmy2	0.145114	0.148207	0.176	0.149	1	Wild_Type_non_treated	Ankmy2
Avl9	0.145181	0.0705067	0.2	0.194	1	Wild_Type_non_treated	Avl9
Abl2	0.145205	0.0972248	0.094	0.065	1	Wild_Type_non_treated	Abl2
Tcf20	0.145252	0.122308	0.244	0.214	1	Wild_Type_non_treated	Tcf20
Hacd3	0.145573	0.066288	0.235	0.208	1	Wild_Type_non_treated	Hacd3
Impact	0.145905	0.129874	0.294	0.268	1	Wild_Type_non_treated	Impact
Oat	0.145968	0.0615739	0.059	0.072	1	Wild_Type_non_treated	Oat
Necap1	0.145975	0.0592196	0.344	0.319	1	Wild_Type_non_treated	Necap1
Eml6	0.146358	0.0940564	0.11	0.082	1	Wild_Type_non_treated	Eml6
Krit1	0.146518	0.0931504	0.364	0.363	1	Wild_Type_non_treated	Krit1
Rbsn	0.146764	0.0622486	0.121	0.095	1	Wild_Type_non_treated	Rbsn
Ptprr	0.147065	0.138023	0.066	0.046	1	Wild_Type_non_treated	Ptprr
Ccpg1	0.147243	0.019927	0.189	0.224	1	Wild_Type_non_treated	Ccpg1
Endod1	0.147355	0.0403926	0.062	0.04	1	Wild_Type_non_treated	Endod1
Lcmt2	0.147799	0.0829097	0.061	0.039	1	Wild_Type_non_treated	Lcmt2
Zfp386	0.148462	0.011141	0.182	0.156	1	Wild_Type_non_treated	Zfp386
Thoc2	0.148919	0.119948	0.351	0.352	1	Wild_Type_non_treated	Thoc2
Lonrf2	0.149288	0.0779959	0.162	0.145	1	Wild_Type_non_treated	Lonrf2
Cir1	0.149338	0.0201199	0.327	0.301	1	Wild_Type_non_treated	Cir1
Ddx18	0.1496	0.03434	0.21	0.242	1	Wild_Type_non_treated	Ddx18
Terf1	0.150009	0.147704	0.149	0.119	1	Wild_Type_non_treated	Terf1
Hnrnpa1	0.150597	0.0383808	0.522	0.566	1	Wild_Type_non_treated	Hnrnpa1
Mre11a	0.150638	0.119379	0.088	0.061	1	Wild_Type_non_treated	Mre11a
Sh2b1	0.150839	0.10932	0.09	0.065	1	Wild_Type_non_treated	Sh2b1
Rad23b	0.150985	0.00657303	0.189	0.229	1	Wild_Type_non_treated	Rad23b
Spock3	0.151134	0.145917	0.068	0.042	1	Wild_Type_non_treated	Spock3
Snapc3	0.151357	0.143601	0.142	0.121	1	Wild_Type_non_treated	Snapc3
BC034090	0.151424	0.041143	0.256	0.243	1	Wild_Type_non_treated	BC034090
Fndc3a	0.15144	0.0853943	0.169	0.142	1	Wild_Type_non_treated	Fndc3a
Dimt1	0.151539	0.074381	0.092	0.075	1	Wild_Type_non_treated	Dimt1
Ric1	0.152276	0.0414142	0.088	0.114	1	Wild_Type_non_treated	Ric1
Ist1	0.152508	0.0154023	0.189	0.219	1	Wild_Type_non_treated	Ist1
Cnot6	0.152767	0.0895554	0.25	0.28	1	Wild_Type_non_treated	Cnot6
Proser1	0.152837	0.0144207	0.097	0.112	1	Wild_Type_non_treated	Proser1
Srm	0.153739	0.0691572	0.096	0.07	1	Wild_Type_non_treated	Srm
Tuba1b	0.154065	0.0118965	0.449	0.49	1	Wild_Type_non_treated	Tuba1b
Mpped2	0.154135	0.084695	0.119	0.11	1	Wild_Type_non_treated	Mpped2
Babam1	0.154299	0.0604658	0.127	0.144	1	Wild_Type_non_treated	Babam1
Gspt1	0.154538	0.0296919	0.336	0.375	1	Wild_Type_non_treated	Gspt1
Zfp322a	0.154958	0.0716056	0.158	0.142	1	Wild_Type_non_treated	Zfp322a
Zfand1	0.1551	0.0731294	0.074	0.051	1	Wild_Type_non_treated	Zfand1
Mtm1	0.15557	0.0894515	0.072	0.047	1	Wild_Type_non_treated	Mtm1
Lrrc1	0.156079	0.114873	0.079	0.058	1	Wild_Type_non_treated	Lrrc1
Mterf3	0.156271	0.138299	0.121	0.093	1	Wild_Type_non_treated	Mterf3
Anapc2	0.156564	0.0958078	0.097	0.089	1	Wild_Type_non_treated	Anapc2
Fmn2	0.156859	0.0918089	0.147	0.117	1	Wild_Type_non_treated	Fmn2
Tnks2	0.156904	0.0969379	0.311	0.277	1	Wild_Type_non_treated	Tnks2
Zfp719	0.157034	0.0560411	0.051	0.032	1	Wild_Type_non_treated	Zfp719
2310061I04Rik	0.157072	0.0338553	0.092	0.082	1	Wild_Type_non_treated	2310061I04Rik
Wdr60	0.157198	0.140256	0.105	0.089	1	Wild_Type_non_treated	Wdr60
Ndrg1	0.157387	0.111312	0.105	0.075	1	Wild_Type_non_treated	Ndrg1
Sik3	0.157883	0.127017	0.151	0.128	1	Wild_Type_non_treated	Sik3
Rgs2	0.157944	0.116394	0.079	0.054	1	Wild_Type_non_treated	Rgs2
Ahctf1	0.1581	0.168877	0.167	0.14	1	Wild_Type_non_treated	Ahctf1
Magohb	0.158109	0.0297048	0.123	0.114	1	Wild_Type_non_treated	Magohb
Rab11b	0.158127	0.0466846	0.206	0.205	1	Wild_Type_non_treated	Rab11b
AW549877	0.158204	0.0708607	0.167	0.18	1	Wild_Type_non_treated	AW549877
Trmt10a	0.15831	0.0715738	0.062	0.04	1	Wild_Type_non_treated	Trmt10a
Ints11	0.15889	0.0870438	0.075	0.06	1	Wild_Type_non_treated	Ints11
1500004A13Rik	0.159552	0.052876	0.151	0.165	1	Wild_Type_non_treated	1500004A13Rik
Rbm34	0.159694	0.0457858	0.142	0.138	1	Wild_Type_non_treated	Rbm34
Usp33	0.159767	0.124424	0.25	0.219	1	Wild_Type_non_treated	Usp33
Luc7l	0.160004	0.0677671	0.322	0.356	1	Wild_Type_non_treated	Luc7l
Zfp281	0.160216	0.121716	0.142	0.116	1	Wild_Type_non_treated	Zfp281
Ythdf1	0.160502	0.113207	0.11	0.088	1	Wild_Type_non_treated	Ythdf1
Vps13c	0.161283	0.0913623	0.274	0.27	1	Wild_Type_non_treated	Vps13c
Mier3	0.161322	0.0718472	0.105	0.079	1	Wild_Type_non_treated	Mier3
Mcf2l	0.161383	0.0195296	0.2	0.233	1	Wild_Type_non_treated	Mcf2l
Map4k2	0.161409	0.102314	0.07	0.046	1	Wild_Type_non_treated	Map4k2
Trub1	0.161543	0.0727465	0.077	0.075	1	Wild_Type_non_treated	Trub1
Slc35a3	0.161718	0.0819108	0.051	0.033	1	Wild_Type_non_treated	Slc35a3
Brap	0.161834	0.0407952	0.057	0.04	1	Wild_Type_non_treated	Brap
Alms1	0.162004	0.2543	0.151	0.121	1	Wild_Type_non_treated	Alms1
Unc13c	0.162209	0.0593042	0.467	0.483	1	Wild_Type_non_treated	Unc13c
Chn1	0.162257	0.111365	0.447	0.461	1	Wild_Type_non_treated	Chn1
St6gal2	0.162432	0.041091	0.178	0.149	1	Wild_Type_non_treated	St6gal2
Adam11	0.162505	0.16985	0.051	0.033	1	Wild_Type_non_treated	Adam11
Hspa4	0.162987	0.00504814	0.408	0.454	1	Wild_Type_non_treated	Hspa4
Zfp142	0.16328	0.0981119	0.064	0.044	1	Wild_Type_non_treated	Zfp142
Nfyb	0.163808	0.0892551	0.136	0.149	1	Wild_Type_non_treated	Nfyb
Itgb1	0.163858	0.054493	0.051	0.033	1	Wild_Type_non_treated	Itgb1
Sec61a1	0.164039	0.0627589	0.129	0.142	1	Wild_Type_non_treated	Sec61a1
Zfp740	0.16414	0.0292846	0.151	0.121	1	Wild_Type_non_treated	Zfp740
Dpm1	0.16448	0.0348617	0.403	0.429	1	Wild_Type_non_treated	Dpm1
Rnf11	0.164547	0.0482156	0.369	0.361	1	Wild_Type_non_treated	Rnf11
Cpeb1	0.164712	0.101047	0.062	0.039	1	Wild_Type_non_treated	Cpeb1
Acd	0.164988	0.0473324	0.086	0.068	1	Wild_Type_non_treated	Acd
Ppp3r1	0.165754	0.145729	0.226	0.203	1	Wild_Type_non_treated	Ppp3r1
Casp3	0.165891	0.0579207	0.088	0.07	1	Wild_Type_non_treated	Casp3
Nova2	0.166019	0.106	0.204	0.182	1	Wild_Type_non_treated	Nova2
Pou6f1	0.16608	0.114475	0.092	0.067	1	Wild_Type_non_treated	Pou6f1
Gm1976	0.16612	0.0414558	0.051	0.033	1	Wild_Type_non_treated	Gm1976
Prpf3	0.166234	0.0366525	0.068	0.079	1	Wild_Type_non_treated	Prpf3
Pdcd2l	0.166389	0.0883329	0.086	0.065	1	Wild_Type_non_treated	Pdcd2l
Ash2l	0.166431	0.0406574	0.241	0.268	1	Wild_Type_non_treated	Ash2l
Csnk1g3	0.167254	0.0734049	0.241	0.208	1	Wild_Type_non_treated	Csnk1g3
Nipsnap1	0.167422	0.117053	0.092	0.075	1	Wild_Type_non_treated	Nipsnap1
Socs7	0.167878	0.110321	0.193	0.177	1	Wild_Type_non_treated	Socs7
Usp32	0.167939	0.0751423	0.246	0.219	1	Wild_Type_non_treated	Usp32
Ece2	0.168054	0.0675223	0.107	0.089	1	Wild_Type_non_treated	Ece2
Cop1	0.168624	0.0612813	0.2	0.173	1	Wild_Type_non_treated	Cop1
Map7	0.16875	0.0671522	0.59	0.611	1	Wild_Type_non_treated	Map7
Cdk19	0.169152	0.0412302	0.09	0.109	1	Wild_Type_non_treated	Cdk19
Fam168a	0.169215	0.0648239	0.285	0.289	1	Wild_Type_non_treated	Fam168a
Extl2	0.169389	0.0172281	0.267	0.299	1	Wild_Type_non_treated	Extl2
Erc2	0.169776	0.0615834	0.064	0.084	1	Wild_Type_non_treated	Erc2
Snap91	0.170158	0.0201224	0.43	0.475	1	Wild_Type_non_treated	Snap91
Stt3b	0.170248	0.0178557	0.107	0.126	1	Wild_Type_non_treated	Stt3b
Med13l	0.170796	0.0486046	0.169	0.137	1	Wild_Type_non_treated	Med13l
Dync1li2	0.170847	0.162344	0.224	0.212	1	Wild_Type_non_treated	Dync1li2
Sms	0.171328	0.0674196	0.397	0.417	1	Wild_Type_non_treated	Sms
Ssc5d	0.172115	0.0824112	0.125	0.105	1	Wild_Type_non_treated	Ssc5d
Sez6	0.172116	0.00827055	0.143	0.186	1	Wild_Type_non_treated	Sez6
Epc1	0.172153	0.132297	0.287	0.254	1	Wild_Type_non_treated	Epc1
Dcaf12	0.172475	0.0462471	0.072	0.065	1	Wild_Type_non_treated	Dcaf12
Nbeal1	0.17254	0.104291	0.23	0.2	1	Wild_Type_non_treated	Nbeal1
Zfyve1	0.17273	0.00214524	0.046	0.068	1	Wild_Type_non_treated	Zfyve1
Ankrd11	0.172836	0.0873658	0.342	0.364	1	Wild_Type_non_treated	Ankrd11
Nbea	0.172905	0.136885	0.324	0.284	1	Wild_Type_non_treated	Nbea
Ddx55	0.172948	0.10134	0.188	0.179	1	Wild_Type_non_treated	Ddx55
Fdft1	0.173137	0.0664735	0.094	0.096	1	Wild_Type_non_treated	Fdft1
Gm17634	0.17321	0.050555	0.086	0.065	1	Wild_Type_non_treated	Gm17634
Mcoln1	0.173926	0.0774972	0.085	0.06	1	Wild_Type_non_treated	Mcoln1
Zbtb5	0.174029	0.0849689	0.074	0.051	1	Wild_Type_non_treated	Zbtb5
Trmt13	0.17406	0.025882	0.099	0.123	1	Wild_Type_non_treated	Trmt13
Gm20342	0.174096	0.160407	0.114	0.089	1	Wild_Type_non_treated	Gm20342
Epb41l3	0.1742	0.180961	0.373	0.366	1	Wild_Type_non_treated	Epb41l3
Cacna2d4	0.174579	0.0011775	0.539	0.599	1	Wild_Type_non_treated	Cacna2d4
Slc39a6	0.174802	0.088723	0.085	0.061	1	Wild_Type_non_treated	Slc39a6
Vamp4	0.175011	0.0642	0.188	0.187	1	Wild_Type_non_treated	Vamp4
Ino80d	0.175393	0.0630166	0.237	0.205	1	Wild_Type_non_treated	Ino80d
Dus2	0.175567	0.0269794	0.074	0.051	1	Wild_Type_non_treated	Dus2
Apba2	0.175631	0.0698811	0.248	0.243	1	Wild_Type_non_treated	Apba2
Smad4	0.175652	0.144192	0.165	0.14	1	Wild_Type_non_treated	Smad4
Smarcad1	0.1761	0.105167	0.119	0.103	1	Wild_Type_non_treated	Smarcad1
Ramp2	0.176254	0.0360993	0.068	0.049	1	Wild_Type_non_treated	Ramp2
Tet2	0.176614	0.152209	0.195	0.158	1	Wild_Type_non_treated	Tet2
Slc2a3	0.176894	0.0503887	0.182	0.215	1	Wild_Type_non_treated	Slc2a3
Pkia	0.177208	0.00568209	0.171	0.203	1	Wild_Type_non_treated	Pkia
Cyfip2	0.177398	0.0585712	0.386	0.371	1	Wild_Type_non_treated	Cyfip2
Frs3	0.17761	0.0815511	0.051	0.033	1	Wild_Type_non_treated	Frs3
Slc16a1	0.178019	0.108267	0.059	0.04	1	Wild_Type_non_treated	Slc16a1
Fam98a	0.178108	0.0512464	0.107	0.096	1	Wild_Type_non_treated	Fam98a
Tkt	0.178777	0.0129753	0.222	0.268	1	Wild_Type_non_treated	Tkt
Cdk16	0.179185	0.0199724	0.143	0.172	1	Wild_Type_non_treated	Cdk16
Cep290	0.17928	0.0619426	0.358	0.38	1	Wild_Type_non_treated	Cep290
Cops7b	0.179815	0.0412965	0.077	0.054	1	Wild_Type_non_treated	Cops7b
Zfp952	0.179829	0.12258	0.077	0.054	1	Wild_Type_non_treated	Zfp952
Setx	0.179949	0.0892475	0.184	0.168	1	Wild_Type_non_treated	Setx
Sephs2	0.179998	0.105765	0.127	0.1	1	Wild_Type_non_treated	Sephs2
Supt7l	0.180068	0.0760828	0.077	0.068	1	Wild_Type_non_treated	Supt7l
Frrs1l	0.18015	0.0516962	0.184	0.166	1	Wild_Type_non_treated	Frrs1l
Ppm1k	0.180414	0.0124666	0.048	0.072	1	Wild_Type_non_treated	Ppm1k
Lztr1	0.180447	0.0382854	0.072	0.077	1	Wild_Type_non_treated	Lztr1
Rmnd5a	0.180732	0.111949	0.235	0.205	1	Wild_Type_non_treated	Rmnd5a
Ube4b	0.180803	0.0383142	0.14	0.114	1	Wild_Type_non_treated	Ube4b
A430033K04Rik	0.180846	0.0467731	0.061	0.04	1	Wild_Type_non_treated	A430033K04Rik
Tcerg1	0.181292	0.0187247	0.182	0.161	1	Wild_Type_non_treated	Tcerg1
Sec31a	0.181397	0.0971504	0.136	0.131	1	Wild_Type_non_treated	Sec31a
Lpcat2	0.181511	0.0859786	0.051	0.03	1	Wild_Type_non_treated	Lpcat2
Tmem33	0.181585	0.0293031	0.154	0.17	1	Wild_Type_non_treated	Tmem33
Grm5	0.181678	0.0435237	0.449	0.45	1	Wild_Type_non_treated	Grm5
Trio	0.181963	0.104199	0.246	0.215	1	Wild_Type_non_treated	Trio
Tnfaip3	0.18215	0.117704	0.096	0.07	1	Wild_Type_non_treated	Tnfaip3
Vps4b	0.182749	0.149898	0.105	0.091	1	Wild_Type_non_treated	Vps4b
Zfp617	0.183367	0.114054	0.09	0.068	1	Wild_Type_non_treated	Zfp617
Lrrfip2	0.183518	0.00897343	0.119	0.124	1	Wild_Type_non_treated	Lrrfip2
Cx3cl1	0.183762	0.0383424	0.149	0.124	1	Wild_Type_non_treated	Cx3cl1
Gm47512	0.183985	0.0558955	0.068	0.047	1	Wild_Type_non_treated	Gm47512
Strn	0.184298	0.162386	0.083	0.068	1	Wild_Type_non_treated	Strn
Msh2	0.184349	0.0128336	0.151	0.159	1	Wild_Type_non_treated	Msh2
Rdh12	0.184617	0.170978	0.09	0.07	1	Wild_Type_non_treated	Rdh12
Bace1	0.18474	0.0565476	0.186	0.156	1	Wild_Type_non_treated	Bace1
Eif4e2	0.184829	0.0653491	0.103	0.091	1	Wild_Type_non_treated	Eif4e2
Foxj2	0.184944	0.128716	0.083	0.072	1	Wild_Type_non_treated	Foxj2
Gfm1	0.185502	0.073198	0.085	0.068	1	Wild_Type_non_treated	Gfm1
Tusc3	0.185716	0.0462385	0.252	0.27	1	Wild_Type_non_treated	Tusc3
Gars	0.185927	0.0516833	0.114	0.1	1	Wild_Type_non_treated	Gars
Lman2l	0.186009	0.0304981	0.188	0.179	1	Wild_Type_non_treated	Lman2l
Relch	0.186509	0.116284	0.143	0.159	1	Wild_Type_non_treated	Relch
Uchl1	0.186628	0.0512874	0.195	0.203	1	Wild_Type_non_treated	Uchl1
Srek1	0.186638	0.104051	0.329	0.342	1	Wild_Type_non_treated	Srek1
Aplp2	0.186884	0.0237863	0.86	0.907	1	Wild_Type_non_treated	Aplp2
Ttyh3	0.187201	0.104669	0.088	0.067	1	Wild_Type_non_treated	Ttyh3
Slx1b	0.187232	0.174378	0.099	0.081	1	Wild_Type_non_treated	Slx1b
Rrp8	0.187276	0.0353769	0.083	0.081	1	Wild_Type_non_treated	Rrp8
Mafg	0.187352	0.0843025	0.202	0.168	1	Wild_Type_non_treated	Mafg
Ap3d1	0.187807	0.0489492	0.213	0.217	1	Wild_Type_non_treated	Ap3d1
Pcnp	0.188296	0.0145659	0.311	0.343	1	Wild_Type_non_treated	Pcnp
Slc24a1	0.188515	0.158793	0.158	0.13	1	Wild_Type_non_treated	Slc24a1
Rpe	0.188516	0.0746907	0.086	0.065	1	Wild_Type_non_treated	Rpe
Paxbp1	0.189045	0.158224	0.259	0.264	1	Wild_Type_non_treated	Paxbp1
Cnot1	0.189128	0.199351	0.232	0.215	1	Wild_Type_non_treated	Cnot1
Them6	0.189366	0.00992993	0.103	0.112	1	Wild_Type_non_treated	Them6
Ncoa2	0.189632	0.0745162	0.175	0.191	1	Wild_Type_non_treated	Ncoa2
Rimklb	0.19003	0.0488061	0.188	0.161	1	Wild_Type_non_treated	Rimklb
Cnnm4	0.19023	0.036414	0.101	0.082	1	Wild_Type_non_treated	Cnnm4
Ncapd3	0.190251	0.124405	0.27	0.273	1	Wild_Type_non_treated	Ncapd3
Arl4a	0.191251	0.0300611	0.131	0.105	1	Wild_Type_non_treated	Arl4a
Clcn4	0.191331	0.0374827	0.252	0.226	1	Wild_Type_non_treated	Clcn4
Lrrc45	0.191339	0.0810298	0.053	0.039	1	Wild_Type_non_treated	Lrrc45
Kcnn2	0.192213	0.0505071	0.105	0.086	1	Wild_Type_non_treated	Kcnn2
Trp53bp1	0.19222	0.179767	0.145	0.114	1	Wild_Type_non_treated	Trp53bp1
Zswim9	0.192697	0.0910684	0.051	0.033	1	Wild_Type_non_treated	Zswim9
Eri3	0.193023	0.0241256	0.086	0.096	1	Wild_Type_non_treated	Eri3
Arrdc3	0.193168	0.183302	0.169	0.145	1	Wild_Type_non_treated	Arrdc3
Etfdh	0.193718	0.00518843	0.04	0.065	1	Wild_Type_non_treated	Etfdh
Sorbs1	0.19372	0.0713846	0.217	0.186	1	Wild_Type_non_treated	Sorbs1
Ccsap	0.194614	0.0123797	0.221	0.194	1	Wild_Type_non_treated	Ccsap
Ttc28	0.194622	0.133075	0.074	0.054	1	Wild_Type_non_treated	Ttc28
Lrfn1	0.194716	0.0352898	0.059	0.039	1	Wild_Type_non_treated	Lrfn1
Sap25	0.194762	0.116415	0.066	0.042	1	Wild_Type_non_treated	Sap25
As3mt	0.195539	0.0658584	0.171	0.158	1	Wild_Type_non_treated	As3mt
Slc5a3	0.195569	0.113082	0.077	0.058	1	Wild_Type_non_treated	Slc5a3
Rps27l	0.19557	0.00631774	0.184	0.158	1	Wild_Type_non_treated	Rps27l
Trappc13	0.195602	0.0192393	0.143	0.154	1	Wild_Type_non_treated	Trappc13
Dusp3	0.195802	0.047604	0.23	0.207	1	Wild_Type_non_treated	Dusp3
Tada1	0.196107	0.0577595	0.092	0.07	1	Wild_Type_non_treated	Tada1
Nfyc	0.196338	0.0692376	0.075	0.054	1	Wild_Type_non_treated	Nfyc
Rnf215	0.196453	0.057161	0.057	0.053	1	Wild_Type_non_treated	Rnf215
Kif13a	0.196721	0.058421	0.217	0.208	1	Wild_Type_non_treated	Kif13a
Ssr1	0.196744	0.0601655	0.257	0.226	1	Wild_Type_non_treated	Ssr1
Me3	0.197513	0.107045	0.11	0.109	1	Wild_Type_non_treated	Me3
Srp54a	0.197643	0.0745784	0.116	0.098	1	Wild_Type_non_treated	Srp54a
Nbas	0.197724	0.129288	0.123	0.105	1	Wild_Type_non_treated	Nbas
Ccdc28b	0.19838	0.0287344	0.342	0.356	1	Wild_Type_non_treated	Ccdc28b
Rbp4	0.198644	0.060898	0.074	0.06	1	Wild_Type_non_treated	Rbp4
Pan3	0.199857	0.199367	0.165	0.131	1	Wild_Type_non_treated	Pan3
Cc2d1b	0.199947	0.0461743	0.053	0.033	1	Wild_Type_non_treated	Cc2d1b
Sema7a	0.200082	0.00184609	0.101	0.116	1	Wild_Type_non_treated	Sema7a
Pex19	0.200222	0.135225	0.129	0.11	1	Wild_Type_non_treated	Pex19
Cngb3	0.200224	0.0872156	0.175	0.173	1	Wild_Type_non_treated	Cngb3
Ecpas	0.201238	0.0667479	0.202	0.221	1	Wild_Type_non_treated	Ecpas
Uhmk1	0.201359	0.0894778	0.134	0.109	1	Wild_Type_non_treated	Uhmk1
Fam57b	0.201684	0.134046	0.237	0.226	1	Wild_Type_non_treated	Fam57b
Braf	0.201733	0.102809	0.272	0.236	1	Wild_Type_non_treated	Braf
Naxe	0.20193	0.0133178	0.213	0.222	1	Wild_Type_non_treated	Naxe
Foxj3	0.201987	0.09451	0.154	0.124	1	Wild_Type_non_treated	Foxj3
Snrnp48	0.202116	0.063358	0.336	0.347	1	Wild_Type_non_treated	Snrnp48
Rasa4	0.202424	0.0838801	0.189	0.215	1	Wild_Type_non_treated	Rasa4
Rab30	0.202617	0.0927126	0.086	0.063	1	Wild_Type_non_treated	Rab30
Phykpl	0.202981	0.181591	0.074	0.053	1	Wild_Type_non_treated	Phykpl
2810013P06Rik	0.203011	0.0908986	0.226	0.201	1	Wild_Type_non_treated	2810013P06Rik
Akap10	0.203103	0.0609079	0.085	0.061	1	Wild_Type_non_treated	Akap10
Arih1	0.203133	0.0820389	0.186	0.196	1	Wild_Type_non_treated	Arih1
Dguok	0.203597	0.0713453	0.167	0.179	1	Wild_Type_non_treated	Dguok
Arr3	0.203631	0.00164793	0.081	0.114	1	Wild_Type_non_treated	Arr3
U2surp	0.20375	0.0903856	0.568	0.559	1	Wild_Type_non_treated	U2surp
Rasa3	0.203806	0.111134	0.059	0.039	1	Wild_Type_non_treated	Rasa3
Ikzf5	0.204022	0.0780186	0.171	0.151	1	Wild_Type_non_treated	Ikzf5
Atp13a3	0.204077	0.00369245	0.162	0.198	1	Wild_Type_non_treated	Atp13a3
Tmem59l	0.2047	0.0267531	0.309	0.331	1	Wild_Type_non_treated	Tmem59l
Nop56	0.205213	0.20467	0.256	0.249	1	Wild_Type_non_treated	Nop56
Mcu	0.205423	0.0151991	0.164	0.177	1	Wild_Type_non_treated	Mcu
Mrto4	0.206019	0.0547744	0.153	0.14	1	Wild_Type_non_treated	Mrto4
Samd11	0.206778	0.116394	0.077	0.065	1	Wild_Type_non_treated	Samd11
Gigyf1	0.206941	0.217419	0.127	0.098	1	Wild_Type_non_treated	Gigyf1
Nek1	0.206951	0.0329811	0.103	0.086	1	Wild_Type_non_treated	Nek1
Nrde2	0.207145	0.0820578	0.057	0.046	1	Wild_Type_non_treated	Nrde2
Ppm1j	0.207271	0.0391126	0.07	0.049	1	Wild_Type_non_treated	Ppm1j
A830082N09Rik	0.207379	0.0948725	0.062	0.046	1	Wild_Type_non_treated	A830082N09Rik
Pfdn1	0.207671	0.0159893	0.43	0.466	1	Wild_Type_non_treated	Pfdn1
Celf5	0.208204	0.117719	0.154	0.128	1	Wild_Type_non_treated	Celf5
Stxbp5l	0.208379	0.156022	0.176	0.151	1	Wild_Type_non_treated	Stxbp5l
Iws1	0.20879	0.153237	0.178	0.179	1	Wild_Type_non_treated	Iws1
Usp40	0.209189	0.108181	0.079	0.072	1	Wild_Type_non_treated	Usp40
Virma	0.209233	0.110232	0.129	0.112	1	Wild_Type_non_treated	Virma
E130308A19Rik	0.20935	0.126013	0.064	0.046	1	Wild_Type_non_treated	E130308A19Rik
Adam22	0.209419	0.116001	0.131	0.107	1	Wild_Type_non_treated	Adam22
Tnr	0.209459	0.0968329	0.173	0.159	1	Wild_Type_non_treated	Tnr
Rps6ka3	0.209824	0.0649125	0.143	0.121	1	Wild_Type_non_treated	Rps6ka3
Rbmx	0.210181	0.0246504	0.2	0.21	1	Wild_Type_non_treated	Rbmx
Arnt	0.210185	0.145765	0.151	0.128	1	Wild_Type_non_treated	Arnt
Pak3	0.210216	0.0413221	0.408	0.42	1	Wild_Type_non_treated	Pak3
Pam	0.210336	0.0503767	0.116	0.114	1	Wild_Type_non_treated	Pam
Tubgcp3	0.21168	0.0818491	0.059	0.039	1	Wild_Type_non_treated	Tubgcp3
Rnf165	0.211972	0.135991	0.257	0.236	1	Wild_Type_non_treated	Rnf165
Jak2	0.212216	0.0970682	0.059	0.044	1	Wild_Type_non_treated	Jak2
Lpin2	0.212464	0.0658544	0.211	0.222	1	Wild_Type_non_treated	Lpin2
Tmcc3	0.212809	0.028955	0.509	0.543	1	Wild_Type_non_treated	Tmcc3
Cabp1	0.212925	0.2208	0.329	0.305	1	Wild_Type_non_treated	Cabp1
Zfp622	0.212934	0.0564994	0.108	0.112	1	Wild_Type_non_treated	Zfp622
Lin37	0.212962	0.0885692	0.088	0.086	1	Wild_Type_non_treated	Lin37
Clpx	0.213006	0.103751	0.156	0.151	1	Wild_Type_non_treated	Clpx
2900076A07Rik	0.213064	0.0748041	0.112	0.091	1	Wild_Type_non_treated	2900076A07Rik
Pard3	0.213081	0.115094	0.072	0.054	1	Wild_Type_non_treated	Pard3
Pde8a	0.213375	0.000879615	0.224	0.226	1	Wild_Type_non_treated	Pde8a
Calu	0.213541	0.0383552	0.175	0.149	1	Wild_Type_non_treated	Calu
Kdm2a	0.21364	0.157207	0.294	0.263	1	Wild_Type_non_treated	Kdm2a
Mindy2	0.213792	0.0126739	0.243	0.271	1	Wild_Type_non_treated	Mindy2
Fam199x	0.213847	0.150015	0.096	0.081	1	Wild_Type_non_treated	Fam199x
Fcho1	0.213983	0.125502	0.103	0.1	1	Wild_Type_non_treated	Fcho1
2700097O09Rik	0.214251	0.13225	0.125	0.098	1	Wild_Type_non_treated	2700097O09Rik
Abcf3	0.214322	0.0464794	0.096	0.117	1	Wild_Type_non_treated	Abcf3
Map3k2	0.214529	0.121496	0.202	0.175	1	Wild_Type_non_treated	Map3k2
Abtb1	0.215276	0.111666	0.059	0.047	1	Wild_Type_non_treated	Abtb1
Inka2	0.215337	0.10584	0.085	0.075	1	Wild_Type_non_treated	Inka2
1110038F14Rik	0.215485	0.0997119	0.173	0.168	1	Wild_Type_non_treated	1110038F14Rik
Ikzf2	0.215658	0.0721966	0.103	0.121	1	Wild_Type_non_treated	Ikzf2
Plekha6	0.215869	0.0936462	0.199	0.179	1	Wild_Type_non_treated	Plekha6
Iqsec3	0.216177	0.151507	0.447	0.434	1	Wild_Type_non_treated	Iqsec3
Mbnl2	0.21618	0.0178892	0.412	0.447	1	Wild_Type_non_treated	Mbnl2
Zfp267	0.2164	0.0356601	0.048	0.067	1	Wild_Type_non_treated	Zfp267
Brd7	0.21664	0.075375	0.191	0.184	1	Wild_Type_non_treated	Brd7
Nacc2	0.216762	0.120947	0.062	0.049	1	Wild_Type_non_treated	Nacc2
Zranb1	0.216949	0.0471928	0.5	0.48	1	Wild_Type_non_treated	Zranb1
Ncl	0.216975	0.000411433	0.733	0.776	1	Wild_Type_non_treated	Ncl
March1	0.217143	0.15448	0.051	0.03	1	Wild_Type_non_treated	March1
Taf7	0.21716	0.0649475	0.193	0.201	1	Wild_Type_non_treated	Taf7
Ctnnd1	0.217171	0.0190172	0.09	0.07	1	Wild_Type_non_treated	Ctnnd1
Six3os1	0.218285	0.156771	0.055	0.032	1	Wild_Type_non_treated	Six3os1
Iqcb1	0.218745	0.00951795	0.099	0.13	1	Wild_Type_non_treated	Iqcb1
Nop14	0.218819	0.0139526	0.101	0.119	1	Wild_Type_non_treated	Nop14
Dzip1	0.219576	0.131512	0.131	0.103	1	Wild_Type_non_treated	Dzip1
Usp15	0.220121	0.0651283	0.27	0.284	1	Wild_Type_non_treated	Usp15
Elmsan1	0.220193	0.107564	0.059	0.04	1	Wild_Type_non_treated	Elmsan1
Dcaf5	0.220657	0.0931016	0.099	0.082	1	Wild_Type_non_treated	Dcaf5
Rab3gap1	0.220728	0.000686679	0.241	0.278	1	Wild_Type_non_treated	Rab3gap1
Zfp263	0.221106	0.0528259	0.077	0.056	1	Wild_Type_non_treated	Zfp263
Fam193b	0.221306	0.0848143	0.154	0.123	1	Wild_Type_non_treated	Fam193b
Ciz1	0.221458	0.140682	0.096	0.074	1	Wild_Type_non_treated	Ciz1
Hectd2	0.221569	0.0515953	0.051	0.06	1	Wild_Type_non_treated	Hectd2
Hyou1	0.222756	0.00592614	0.096	0.089	1	Wild_Type_non_treated	Hyou1
Usp11	0.223101	0.0522101	0.151	0.126	1	Wild_Type_non_treated	Usp11
Kdm3a	0.223582	0.109716	0.14	0.114	1	Wild_Type_non_treated	Kdm3a
Gfra4	0.223742	0.0817785	0.118	0.095	1	Wild_Type_non_treated	Gfra4
Hist1h2ac	0.224363	0.115259	0.072	0.051	1	Wild_Type_non_treated	Hist1h2ac
E4f1	0.224464	0.0027703	0.068	0.091	1	Wild_Type_non_treated	E4f1
Ankfy1	0.224959	0.120329	0.07	0.049	1	Wild_Type_non_treated	Ankfy1
Tmem169	0.225369	0.0460943	0.097	0.084	1	Wild_Type_non_treated	Tmem169
Rc3h1	0.225446	0.0918075	0.162	0.138	1	Wild_Type_non_treated	Rc3h1
Dync2h1	0.225831	0.0623492	0.171	0.173	1	Wild_Type_non_treated	Dync2h1
Pgap1	0.226003	0.112491	0.138	0.114	1	Wild_Type_non_treated	Pgap1
Lrif1	0.226706	0.120085	0.213	0.191	1	Wild_Type_non_treated	Lrif1
Pmpcb	0.22685	0.0871066	0.241	0.219	1	Wild_Type_non_treated	Pmpcb
Usp45	0.226854	0.168824	0.099	0.074	1	Wild_Type_non_treated	Usp45
Pde6g	0.227104	0.227271	0.281	0.247	1	Wild_Type_non_treated	Pde6g
Ints6l	0.227149	0.158292	0.068	0.044	1	Wild_Type_non_treated	Ints6l
Caap1	0.227168	0.0723996	0.096	0.088	1	Wild_Type_non_treated	Caap1
A430035B10Rik	0.227176	0.171981	0.119	0.093	1	Wild_Type_non_treated	A430035B10Rik
Ubap2	0.22726	0.0865639	0.147	0.144	1	Wild_Type_non_treated	Ubap2
Gnai1	0.228136	0.0592625	0.064	0.046	1	Wild_Type_non_treated	Gnai1
Gm16759	0.228464	0.071299	0.068	0.051	1	Wild_Type_non_treated	Gm16759
Snhg1	0.228639	0.0909786	0.221	0.217	1	Wild_Type_non_treated	Snhg1
Chd9	0.228686	0.0885992	0.581	0.576	1	Wild_Type_non_treated	Chd9
Ilk	0.22902	0.0641003	0.114	0.1	1	Wild_Type_non_treated	Ilk
Shtn1	0.229052	0.0923883	0.167	0.158	1	Wild_Type_non_treated	Shtn1
Rimbp2	0.229398	0.0831691	0.057	0.037	1	Wild_Type_non_treated	Rimbp2
Wdr1	0.22967	0.0394527	0.103	0.11	1	Wild_Type_non_treated	Wdr1
Fcho2	0.23003	0.0977448	0.32	0.289	1	Wild_Type_non_treated	Fcho2
Smarca1	0.230345	0.0780513	0.213	0.219	1	Wild_Type_non_treated	Smarca1
Yjefn3	0.231627	0.0861251	0.068	0.053	1	Wild_Type_non_treated	Yjefn3
Pick1	0.231634	0.0807908	0.105	0.1	1	Wild_Type_non_treated	Pick1
Chchd4	0.231864	0.0183428	0.154	0.173	1	Wild_Type_non_treated	Chchd4
Brpf1	0.232243	0.0170112	0.064	0.075	1	Wild_Type_non_treated	Brpf1
Stk4	0.232464	0.0492296	0.088	0.068	1	Wild_Type_non_treated	Stk4
Pspc1	0.232895	0.0441709	0.154	0.128	1	Wild_Type_non_treated	Pspc1
Gnptg	0.23315	0.0442511	0.195	0.222	1	Wild_Type_non_treated	Gnptg
Kifap3	0.233185	0.021397	0.377	0.406	1	Wild_Type_non_treated	Kifap3
Chd1	0.23342	0.194771	0.186	0.161	1	Wild_Type_non_treated	Chd1
Denr	0.233648	0.0377311	0.224	0.203	1	Wild_Type_non_treated	Denr
Samd14	0.234392	0.0898388	0.206	0.182	1	Wild_Type_non_treated	Samd14
Ank2	0.235021	0.0392796	0.789	0.841	1	Wild_Type_non_treated	Ank2
Mtus1	0.235231	0.112097	0.162	0.159	1	Wild_Type_non_treated	Mtus1
Ykt6	0.235485	0.0306056	0.11	0.135	1	Wild_Type_non_treated	Ykt6
Igsf21	0.235833	0.0455018	0.261	0.242	1	Wild_Type_non_treated	Igsf21
Gm29358	0.237051	0.0305042	0.083	0.061	1	Wild_Type_non_treated	Gm29358
Mlst8	0.237448	0.0482107	0.068	0.051	1	Wild_Type_non_treated	Mlst8
Plxdc2	0.237451	0.153986	0.123	0.098	1	Wild_Type_non_treated	Plxdc2
Mecp2	0.237686	0.091722	0.393	0.378	1	Wild_Type_non_treated	Mecp2
Ypel5	0.237748	0.0804048	0.153	0.135	1	Wild_Type_non_treated	Ypel5
Chka	0.238352	0.103655	0.274	0.256	1	Wild_Type_non_treated	Chka
Smg7	0.238431	0.0716855	0.138	0.114	1	Wild_Type_non_treated	Smg7
Elf2	0.238537	0.0365745	0.143	0.156	1	Wild_Type_non_treated	Elf2
Med12l	0.238923	0.0873053	0.074	0.06	1	Wild_Type_non_treated	Med12l
Apbb3	0.239357	0.0745242	0.097	0.081	1	Wild_Type_non_treated	Apbb3
Ift80	0.23948	0.0357312	0.101	0.088	1	Wild_Type_non_treated	Ift80
Tnrc6a	0.239598	0.153343	0.43	0.41	1	Wild_Type_non_treated	Tnrc6a
Dlst	0.240076	0.138107	0.16	0.149	1	Wild_Type_non_treated	Dlst
Nr2f2	0.240248	0.0132233	0.09	0.093	1	Wild_Type_non_treated	Nr2f2
Eif2ak4	0.240883	0.0654473	0.085	0.063	1	Wild_Type_non_treated	Eif2ak4
Mfap3	0.241106	0.105832	0.101	0.081	1	Wild_Type_non_treated	Mfap3
Banf1	0.241272	0.0454772	0.188	0.187	1	Wild_Type_non_treated	Banf1
Gorasp2	0.241273	0.06228	0.153	0.128	1	Wild_Type_non_treated	Gorasp2
Rpgr	0.241459	0.0987682	0.213	0.18	1	Wild_Type_non_treated	Rpgr
Exd2	0.241836	0.0509349	0.077	0.068	1	Wild_Type_non_treated	Exd2
Cluh	0.242108	0.126668	0.062	0.044	1	Wild_Type_non_treated	Cluh
Eif4h	0.242324	0.0120762	0.314	0.347	1	Wild_Type_non_treated	Eif4h
Crx	0.24269	0.0924941	0.393	0.373	1	Wild_Type_non_treated	Crx
Rabepk	0.243235	0.0552969	0.162	0.165	1	Wild_Type_non_treated	Rabepk
R3hdm1	0.243506	0.0482566	0.403	0.384	1	Wild_Type_non_treated	R3hdm1
Rc3h2	0.243514	0.0551042	0.25	0.277	1	Wild_Type_non_treated	Rc3h2
Agap1	0.243665	0.0870194	0.594	0.578	1	Wild_Type_non_treated	Agap1
Ramac	0.244647	0.0666291	0.211	0.193	1	Wild_Type_non_treated	Ramac
Fbxo25	0.244757	0.0377188	0.134	0.117	1	Wild_Type_non_treated	Fbxo25
Ddhd1	0.244885	0.168649	0.224	0.196	1	Wild_Type_non_treated	Ddhd1
Wrn	0.244887	0.055994	0.053	0.035	1	Wild_Type_non_treated	Wrn
Dzip3	0.244989	0.0717884	0.27	0.243	1	Wild_Type_non_treated	Dzip3
Msl3l2	0.245554	0.0489431	0.059	0.042	1	Wild_Type_non_treated	Msl3l2
Fiz1	0.245716	0.111168	0.068	0.051	1	Wild_Type_non_treated	Fiz1
Noct	0.24622	0.04889	0.16	0.149	1	Wild_Type_non_treated	Noct
Nr3c1	0.246754	0.014396	0.105	0.123	1	Wild_Type_non_treated	Nr3c1
Atp11b	0.246857	0.167622	0.217	0.189	1	Wild_Type_non_treated	Atp11b
Hnrnpu	0.247135	0.085514	0.68	0.685	1	Wild_Type_non_treated	Hnrnpu
Sox5	0.247317	0.024379	0.143	0.149	1	Wild_Type_non_treated	Sox5
Pias1	0.247644	0.0709615	0.175	0.152	1	Wild_Type_non_treated	Pias1
Mab21l1	0.247977	0.000385917	0.066	0.084	1	Wild_Type_non_treated	Mab21l1
Usp22	0.247991	0.0178759	0.211	0.242	1	Wild_Type_non_treated	Usp22
Mrpl48	0.248053	0.0135656	0.265	0.299	1	Wild_Type_non_treated	Mrpl48
Mthfd2l	0.248203	0.0183098	0.175	0.152	1	Wild_Type_non_treated	Mthfd2l
Gatd1	0.248341	0.0747744	0.072	0.053	1	Wild_Type_non_treated	Gatd1
Nanos1	0.248387	0.011342	0.085	0.091	1	Wild_Type_non_treated	Nanos1
Ubap2l	0.248696	0.145224	0.425	0.413	1	Wild_Type_non_treated	Ubap2l
Samhd1	0.248703	0.0841453	0.072	0.051	1	Wild_Type_non_treated	Samhd1
Prrc2a	0.248769	0.148506	0.278	0.249	1	Wild_Type_non_treated	Prrc2a
Psmf1	0.248811	0.0677167	0.085	0.065	1	Wild_Type_non_treated	Psmf1
Trmt2a	0.248834	0.152519	0.066	0.058	1	Wild_Type_non_treated	Trmt2a
Ptp4a2	0.249003	0.0562837	0.261	0.235	1	Wild_Type_non_treated	Ptp4a2
Uhrf2	0.249269	0.149045	0.211	0.189	1	Wild_Type_non_treated	Uhrf2
Maged1	0.249273	0.107918	0.382	0.366	1	Wild_Type_non_treated	Maged1
Arhgef9	0.24948	0.0464532	0.373	0.384	1	Wild_Type_non_treated	Arhgef9
Gpr135	0.250221	0.0507932	0.077	0.056	1	Wild_Type_non_treated	Gpr135
Msh3	0.250455	0.00960227	0.105	0.088	1	Wild_Type_non_treated	Msh3
Tsc1	0.250803	0.150233	0.118	0.091	1	Wild_Type_non_treated	Tsc1
Kdsr	0.250941	0.0961845	0.197	0.184	1	Wild_Type_non_treated	Kdsr
Thrb	0.251247	0.103654	0.119	0.093	1	Wild_Type_non_treated	Thrb
Atrn	0.251306	0.0836284	0.158	0.168	1	Wild_Type_non_treated	Atrn
Supt20	0.251378	0.0796718	0.267	0.242	1	Wild_Type_non_treated	Supt20
Mnt	0.251974	0.115771	0.127	0.112	1	Wild_Type_non_treated	Mnt
Glce	0.252	0.0885792	0.055	0.039	1	Wild_Type_non_treated	Glce
Pde1b	0.252007	0.0170037	0.132	0.116	1	Wild_Type_non_treated	Pde1b
Rnf170	0.252424	0.0784532	0.173	0.147	1	Wild_Type_non_treated	Rnf170
0610010F05Rik	0.252451	0.123427	0.103	0.081	1	Wild_Type_non_treated	0610010F05Rik
Pitrm1	0.252458	0.164261	0.057	0.039	1	Wild_Type_non_treated	Pitrm1
Lrrc59	0.252955	0.00647335	0.092	0.103	1	Wild_Type_non_treated	Lrrc59
Srsf10	0.253189	0.0996681	0.417	0.424	1	Wild_Type_non_treated	Srsf10
Iqce	0.253653	0.144011	0.057	0.039	1	Wild_Type_non_treated	Iqce
Gm45159	0.253814	0.0888626	0.276	0.27	1	Wild_Type_non_treated	Gm45159
Ptp4a3	0.253952	0.0153986	0.241	0.289	1	Wild_Type_non_treated	Ptp4a3
Tnpo3	0.254014	0.109686	0.188	0.165	1	Wild_Type_non_treated	Tnpo3
Asb7	0.2542	0.0864456	0.068	0.051	1	Wild_Type_non_treated	Asb7
Zfp653	0.254676	0.0403229	0.051	0.033	1	Wild_Type_non_treated	Zfp653
Cep164	0.254941	0.0691401	0.14	0.161	1	Wild_Type_non_treated	Cep164
AU022252	0.255037	0.0294756	0.096	0.075	1	Wild_Type_non_treated	AU022252
Sema3e	0.255181	0.104421	0.107	0.084	1	Wild_Type_non_treated	Sema3e
Sorcs2	0.255223	0.0851248	0.169	0.145	1	Wild_Type_non_treated	Sorcs2
Ndufaf1	0.255672	0.035167	0.068	0.06	1	Wild_Type_non_treated	Ndufaf1
Fam160a2	0.255782	0.0830935	0.101	0.077	1	Wild_Type_non_treated	Fam160a2
Snx32	0.255913	0.109206	0.257	0.242	1	Wild_Type_non_treated	Snx32
Nudt5	0.256083	0.102202	0.11	0.088	1	Wild_Type_non_treated	Nudt5
Tpm3	0.256434	0.0354172	0.14	0.156	1	Wild_Type_non_treated	Tpm3
Mpnd	0.256452	0.0678876	0.171	0.161	1	Wild_Type_non_treated	Mpnd
Zfp949	0.256708	0.0981482	0.079	0.077	1	Wild_Type_non_treated	Zfp949
Bcl10	0.257045	0.050701	0.088	0.074	1	Wild_Type_non_treated	Bcl10
Rrnad1	0.257282	0.119779	0.108	0.095	1	Wild_Type_non_treated	Rrnad1
Dtnbp1	0.257693	0.0350907	0.134	0.149	1	Wild_Type_non_treated	Dtnbp1
Coa5	0.257791	0.0327174	0.09	0.07	1	Wild_Type_non_treated	Coa5
Kif22	0.257822	0.0282395	0.097	0.117	1	Wild_Type_non_treated	Kif22
Ythdc2	0.258217	0.120333	0.118	0.093	1	Wild_Type_non_treated	Ythdc2
Hcn3	0.258517	0.176987	0.108	0.081	1	Wild_Type_non_treated	Hcn3
Ncoa7	0.258819	0.106276	0.2	0.179	1	Wild_Type_non_treated	Ncoa7
Plch2	0.259072	0.048164	0.414	0.426	1	Wild_Type_non_treated	Plch2
Zfp788	0.259117	0.0894861	0.099	0.077	1	Wild_Type_non_treated	Zfp788
Mark3	0.25916	0.0742979	0.272	0.282	1	Wild_Type_non_treated	Mark3
Tbc1d12	0.259263	0.105467	0.079	0.06	1	Wild_Type_non_treated	Tbc1d12
Gpr107	0.259426	0.10411	0.121	0.103	1	Wild_Type_non_treated	Gpr107
AU040320	0.259427	0.0177346	0.039	0.06	1	Wild_Type_non_treated	AU040320
Senp3	0.25949	0.0424311	0.088	0.068	1	Wild_Type_non_treated	Senp3
Pou2f2	0.259521	0.102431	0.199	0.187	1	Wild_Type_non_treated	Pou2f2
Prdm5	0.259802	0.0229534	0.171	0.17	1	Wild_Type_non_treated	Prdm5
Vps13b	0.260007	0.110931	0.171	0.152	1	Wild_Type_non_treated	Vps13b
Trafd1	0.260056	0.0795725	0.09	0.114	1	Wild_Type_non_treated	Trafd1
Abcb7	0.260492	0.115048	0.103	0.084	1	Wild_Type_non_treated	Abcb7
Coq5	0.260752	0.00581405	0.123	0.133	1	Wild_Type_non_treated	Coq5
AI480526	0.26084	0.071547	0.2	0.186	1	Wild_Type_non_treated	AI480526
Wdr3	0.261378	0.0555287	0.051	0.037	1	Wild_Type_non_treated	Wdr3
Wnk1	0.261486	0.0825588	0.421	0.398	1	Wild_Type_non_treated	Wnk1
Rmdn1	0.261524	0.0239668	0.083	0.089	1	Wild_Type_non_treated	Rmdn1
Mthfs	0.261587	0.00908133	0.037	0.058	1	Wild_Type_non_treated	Mthfs
Chic2	0.261652	0.0138979	0.153	0.165	1	Wild_Type_non_treated	Chic2
Nkap	0.261799	0.0461699	0.127	0.14	1	Wild_Type_non_treated	Nkap
D630023F18Rik	0.262163	0.0189529	0.072	0.054	1	Wild_Type_non_treated	D630023F18Rik
Fam45a	0.262357	0.0776457	0.16	0.158	1	Wild_Type_non_treated	Fam45a
Lbhd1	0.262916	0.105376	0.07	0.051	1	Wild_Type_non_treated	Lbhd1
Adipor1	0.262948	0.150343	0.222	0.198	1	Wild_Type_non_treated	Adipor1
Tnpo1	0.263139	0.112265	0.233	0.228	1	Wild_Type_non_treated	Tnpo1
Myt1	0.263282	0.0727356	0.151	0.138	1	Wild_Type_non_treated	Myt1
Gm27032	0.263866	0.0911891	0.241	0.215	1	Wild_Type_non_treated	Gm27032
Peli1	0.263965	0.019752	0.14	0.121	1	Wild_Type_non_treated	Peli1
Scmh1	0.26446	0.0991682	0.208	0.184	1	Wild_Type_non_treated	Scmh1
Cnih4	0.264625	0.0764738	0.202	0.203	1	Wild_Type_non_treated	Cnih4
Arhgap39	0.264741	0.065982	0.077	0.061	1	Wild_Type_non_treated	Arhgap39
Dhrs7b	0.264748	0.0891315	0.108	0.088	1	Wild_Type_non_treated	Dhrs7b
Usp37	0.264754	0.109393	0.134	0.114	1	Wild_Type_non_treated	Usp37
Chrac1	0.26532	0.0277347	0.228	0.24	1	Wild_Type_non_treated	Chrac1
Mybbp1a	0.265656	0.114263	0.11	0.089	1	Wild_Type_non_treated	Mybbp1a
Fam117b	0.265679	0.0684458	0.151	0.168	1	Wild_Type_non_treated	Fam117b
Pitpnc1	0.266052	0.0154551	0.145	0.138	1	Wild_Type_non_treated	Pitpnc1
Acox1	0.266119	0.114112	0.156	0.137	1	Wild_Type_non_treated	Acox1
Gm10287	0.266182	0.0707746	0.096	0.074	1	Wild_Type_non_treated	Gm10287
Aar2	0.266566	0.0567866	0.07	0.054	1	Wild_Type_non_treated	Aar2
Arih2	0.266634	0.0904838	0.129	0.105	1	Wild_Type_non_treated	Arih2
Khdc4	0.266781	0.0926791	0.101	0.079	1	Wild_Type_non_treated	Khdc4
Ercc4	0.266895	0.0442398	0.053	0.037	1	Wild_Type_non_treated	Ercc4
Hrh3	0.267209	0.0515943	0.162	0.151	1	Wild_Type_non_treated	Hrh3
Ptpa	0.267413	0.0648565	0.171	0.18	1	Wild_Type_non_treated	Ptpa
Smarcc2	0.267646	0.12261	0.342	0.322	1	Wild_Type_non_treated	Smarcc2
Nr2c2	0.267733	0.068892	0.164	0.14	1	Wild_Type_non_treated	Nr2c2
Mrps30	0.267865	0.0223519	0.081	0.079	1	Wild_Type_non_treated	Mrps30
Bhlhe40	0.268503	0.102498	0.193	0.189	1	Wild_Type_non_treated	Bhlhe40
4833420G17Rik	0.268745	0.0304312	0.235	0.263	1	Wild_Type_non_treated	4833420G17Rik
Rragd	0.268868	0.0735023	0.173	0.175	1	Wild_Type_non_treated	Rragd
Snx4	0.269288	0.107315	0.061	0.044	1	Wild_Type_non_treated	Snx4
Dek	0.269291	0.0416834	0.379	0.422	1	Wild_Type_non_treated	Dek
Supt5	0.2694	0.0932176	0.215	0.207	1	Wild_Type_non_treated	Supt5
[truncated: 6,397 more rows]

## Sheet: Cluster 3
	p_val	avg_logFC	pct.1	pct.2	p_val_adj	cluster	gene
[truncated: 7,950 more rows]

[truncated: 13 more sheets: Cluster 4, Cluster 5, Cluster 6, Cluster 7, Cluster 8, Cluster 9, Cluster 10, Cluster 11, Cluster 12, Cluster 13, Cluster 14, Cluster 15, Cluster 16]
