# Supplementary material for: A combination treatment based on drug repurposing demonstrates mutation-agnostic efficacy in pre-clinical retinopathy models
Source: Nat Commun. 2024 Jul 15;15:5943. doi: 10.1038/s41467-024-50033-5 (PMC11251169; doi:10.1038/s41467-024-50033-5)
Supplement: Supplementary file 12 — Supplementary Data 9 [file 41467_2024_50033_MOESM12_ESM.xlsx]

## Sheet: Cluster 0
	p_val	avg_logFC	pct.1	pct.2	p_val_adj	cluster	gene
Trf	1.47241e-63	0.459181	0.881	0.867	2.73058e-59	Rd10_Female_vehicle	Trf
C4b	2.1693e-63	0.34822	0.732	0.555	4.02297e-59	Rd10_Female_vehicle	C4b
Serpina3n	2.45762e-61	0.467984	0.498	0.294	4.55766e-57	Rd10_Female_vehicle	Serpina3n
Serping1	7.12854e-49	0.270188	0.737	0.617	1.32199e-44	Rd10_Female_vehicle	Serping1
Gfap	7.4999e-47	0.38979	0.437	0.272	1.39086e-42	Rd10_Female_vehicle	Gfap
Mt2	1.21508e-43	0.334474	0.973	0.96	2.25337e-39	Rd10_Female_vehicle	Mt2
Map1b	1.62738e-33	0.218785	0.476	0.351	3.01798e-29	Rd10_Female_vehicle	Map1b
Atf3	4.31826e-33	0.253417	0.626	0.521	8.00821e-29	Rd10_Female_vehicle	Atf3
Tuba1b	3.22586e-31	0.18251	0.953	0.935	5.98235e-27	Rd10_Female_vehicle	Tuba1b
Rhoc	7.38941e-31	0.197107	0.864	0.814	1.37037e-26	Rd10_Female_vehicle	Rhoc
Cd44	2.55489e-30	0.221933	0.74	0.669	4.73803e-26	Rd10_Female_vehicle	Cd44
Tuba1a	6.64892e-30	0.215224	0.964	0.949	1.23304e-25	Rd10_Female_vehicle	Tuba1a
Tagln2	5.41763e-29	0.201806	0.341	0.23	1.0047e-24	Rd10_Female_vehicle	Tagln2
Dstn	1.345e-28	0.185304	0.885	0.859	2.4943e-24	Rd10_Female_vehicle	Dstn
Clock	2.43994e-28	0.165597	0.491	0.373	4.52486e-24	Rd10_Female_vehicle	Clock
Tubb2a	3.16348e-27	0.226496	0.782	0.708	5.86668e-23	Rd10_Female_vehicle	Tubb2a
Mt1	2.78515e-26	0.244004	0.999	1	5.16506e-22	Rd10_Female_vehicle	Mt1
Cited1	1.2843e-25	0.223057	0.424	0.304	2.38174e-21	Rd10_Female_vehicle	Cited1
Nmt1	2.14974e-25	0.159611	0.501	0.394	3.9867e-21	Rd10_Female_vehicle	Nmt1
Trib1	5.28884e-25	0.255653	0.454	0.371	9.80814e-21	Rd10_Female_vehicle	Trib1
Osmr	1.80447e-24	0.184628	0.498	0.405	3.34638e-20	Rd10_Female_vehicle	Osmr
Calr	1.87653e-24	0.174073	0.853	0.829	3.48003e-20	Rd10_Female_vehicle	Calr
Sbno2	3.2213e-24	0.185655	0.398	0.323	5.9739e-20	Rd10_Female_vehicle	Sbno2
S100a16	3.37518e-24	0.173339	0.982	0.977	6.25926e-20	Rd10_Female_vehicle	S100a16
Lcn2	1.78025e-23	0.484979	0.266	0.18	3.30148e-19	Rd10_Female_vehicle	Lcn2
A2m	4.51e-23	0.231403	0.401	0.307	8.36379e-19	Rd10_Female_vehicle	A2m
Dync1i2	1.62779e-22	0.161563	0.765	0.711	3.01873e-18	Rd10_Female_vehicle	Dync1i2
Syt11	3.70274e-22	0.189421	0.794	0.758	6.86673e-18	Rd10_Female_vehicle	Syt11
Hkdc1	4.45945e-22	0.162912	0.375	0.284	8.27005e-18	Rd10_Female_vehicle	Hkdc1
Sdc4	6.23577e-22	0.194131	0.819	0.799	1.15642e-17	Rd10_Female_vehicle	Sdc4
S100a6	9.79852e-22	0.24743	0.965	0.952	1.81714e-17	Rd10_Female_vehicle	S100a6
Dclk1	4.59486e-21	0.170997	0.476	0.402	8.52116e-17	Rd10_Female_vehicle	Dclk1
Akap12	3.89075e-20	0.20772	0.248	0.159	7.21539e-16	Rd10_Female_vehicle	Akap12
Spon2	5.07648e-20	0.117966	0.151	0.066	9.41433e-16	Rd10_Female_vehicle	Spon2
Timp1	2.70725e-19	0.252899	0.218	0.141	5.0206e-15	Rd10_Female_vehicle	Timp1
Stat3	1.50247e-18	0.129846	0.537	0.479	2.78632e-14	Rd10_Female_vehicle	Stat3
Actg1	2.1984e-18	0.117464	0.992	0.981	4.07693e-14	Rd10_Female_vehicle	Actg1
Ptgds	3.67599e-18	0.187303	0.681	0.625	6.81712e-14	Rd10_Female_vehicle	Ptgds
Ncald	7.59043e-18	0.147435	0.94	0.929	1.40765e-13	Rd10_Female_vehicle	Ncald
Slc20a2	1.83405e-17	0.125692	0.327	0.247	3.40124e-13	Rd10_Female_vehicle	Slc20a2
Nme2	1.84678e-17	0.12738	0.807	0.768	3.42485e-13	Rd10_Female_vehicle	Nme2
Cebpd	3.43312e-17	0.134308	0.988	0.974	6.36672e-13	Rd10_Female_vehicle	Cebpd
Gm47283	5.62061e-17	0.132199	0.336	0.25	1.04234e-12	Rd10_Female_vehicle	Gm47283
Tmem176b	1.29476e-16	0.117888	0.951	0.935	2.40114e-12	Rd10_Female_vehicle	Tmem176b
Arntl	1.47578e-16	0.117615	0.278	0.195	2.73683e-12	Rd10_Female_vehicle	Arntl
Nfkbia	1.63871e-16	0.214178	0.486	0.441	3.03899e-12	Rd10_Female_vehicle	Nfkbia
Prnp	2.98308e-16	0.133221	0.908	0.887	5.53212e-12	Rd10_Female_vehicle	Prnp
Tnfrsf12a	3.11501e-16	0.208659	0.317	0.221	5.77679e-12	Rd10_Female_vehicle	Tnfrsf12a
Tubb2b	3.69563e-16	0.176209	0.459	0.368	6.85354e-12	Rd10_Female_vehicle	Tubb2b
Capns1	5.82875e-16	0.125749	0.802	0.781	1.08094e-11	Rd10_Female_vehicle	Capns1
Scara3	8.74869e-16	0.154992	0.565	0.493	1.62244e-11	Rd10_Female_vehicle	Scara3
Sorl1	1.86641e-15	0.140587	0.85	0.809	3.46125e-11	Rd10_Female_vehicle	Sorl1
Nupr1	1.95113e-15	0.252277	0.874	0.836	3.61836e-11	Rd10_Female_vehicle	Nupr1
Ppt1	2.19419e-15	0.137913	0.505	0.436	4.06913e-11	Rd10_Female_vehicle	Ppt1
Kcna2	2.50211e-15	0.121597	0.273	0.179	4.64016e-11	Rd10_Female_vehicle	Kcna2
Lrrfip1	4.37847e-15	0.117328	0.349	0.283	8.11988e-11	Rd10_Female_vehicle	Lrrfip1
Hspa5	4.39682e-15	0.139064	0.842	0.815	8.1539e-11	Rd10_Female_vehicle	Hspa5
Wdr1	5.14885e-15	0.12083	0.578	0.55	9.54855e-11	Rd10_Female_vehicle	Wdr1
Anxa2	5.22599e-15	0.184038	0.168	0.11	9.6916e-11	Rd10_Female_vehicle	Anxa2
Pdlim4	5.4391e-15	0.154008	0.861	0.849	1.00868e-10	Rd10_Female_vehicle	Pdlim4
S100a10	8.63485e-15	0.193213	0.906	0.91	1.60133e-10	Rd10_Female_vehicle	S100a10
Fxyd3	2.01564e-14	0.157768	0.341	0.283	3.738e-10	Rd10_Female_vehicle	Fxyd3
Avpi1	2.57218e-14	0.102897	0.539	0.526	4.7701e-10	Rd10_Female_vehicle	Avpi1
Plat	2.57632e-14	0.137322	0.386	0.312	4.77779e-10	Rd10_Female_vehicle	Plat
Ank2	4.2541e-14	0.113405	0.787	0.759	7.88923e-10	Rd10_Female_vehicle	Ank2
Capg	6.17239e-14	0.106452	0.194	0.132	1.14467e-09	Rd10_Female_vehicle	Capg
Sparc	1.21986e-13	0.119793	0.993	0.995	2.26222e-09	Rd10_Female_vehicle	Sparc
Tmem176a	1.63578e-13	0.124093	0.808	0.776	3.03356e-09	Rd10_Female_vehicle	Tmem176a
Gadd45g	1.75308e-13	0.0903248	0.633	0.55	3.25109e-09	Rd10_Female_vehicle	Gadd45g
Anxa5	2.08241e-13	0.111709	0.908	0.899	3.86184e-09	Rd10_Female_vehicle	Anxa5
Ifrd1	2.31943e-13	0.145774	0.699	0.683	4.30138e-09	Rd10_Female_vehicle	Ifrd1
Cela1	3.39725e-13	0.110025	0.259	0.186	6.3002e-09	Rd10_Female_vehicle	Cela1
Mcl1	5.39276e-13	0.106601	0.884	0.858	1.00009e-08	Rd10_Female_vehicle	Mcl1
1110008P14Rik	6.21227e-13	0.0869072	0.562	0.575	1.15206e-08	Rd10_Female_vehicle	1110008P14Rik
Rps29	6.37534e-13	0.0864579	0.997	0.998	1.18231e-08	Rd10_Female_vehicle	Rps29
Cp	6.85085e-13	0.102667	0.993	0.996	1.27049e-08	Rd10_Female_vehicle	Cp
Ctsl	7.09809e-13	0.128128	0.993	0.991	1.31634e-08	Rd10_Female_vehicle	Ctsl
Ctsd	8.28012e-13	0.128273	0.755	0.759	1.53555e-08	Rd10_Female_vehicle	Ctsd
Gnai2	8.88206e-13	0.0910161	0.998	0.995	1.64718e-08	Rd10_Female_vehicle	Gnai2
Cnp	9.60464e-13	0.1323	0.633	0.592	1.78118e-08	Rd10_Female_vehicle	Cnp
Dusp5	9.88319e-13	0.109783	0.422	0.372	1.83284e-08	Rd10_Female_vehicle	Dusp5
Lmna	2.2054e-12	0.105841	0.391	0.351	4.08992e-08	Rd10_Female_vehicle	Lmna
Thoc7	2.79768e-12	0.125713	0.845	0.825	5.18829e-08	Rd10_Female_vehicle	Thoc7
Rhoj	3.00968e-12	0.129921	0.383	0.331	5.58145e-08	Rd10_Female_vehicle	Rhoj
Rpsa	4.03998e-12	0.103412	0.953	0.963	7.49214e-08	Rd10_Female_vehicle	Rpsa
Gadd45a	4.10158e-12	0.164492	0.307	0.246	7.60639e-08	Rd10_Female_vehicle	Gadd45a
Il1r1	4.9067e-12	0.0827762	0.142	0.083	9.09948e-08	Rd10_Female_vehicle	Il1r1
Ddah1	6.05106e-12	0.107353	0.869	0.866	1.12217e-07	Rd10_Female_vehicle	Ddah1
Tmem159	6.38739e-12	0.101195	0.504	0.466	1.18454e-07	Rd10_Female_vehicle	Tmem159
Enho	7.07647e-12	0.157556	0.921	0.914	1.31233e-07	Rd10_Female_vehicle	Enho
Tubb4b	1.12464e-11	0.118379	0.961	0.944	2.08565e-07	Rd10_Female_vehicle	Tubb4b
Calm2	1.16873e-11	0.107808	0.962	0.963	2.16742e-07	Rd10_Female_vehicle	Calm2
Klf6	1.98822e-11	0.113289	0.772	0.742	3.68715e-07	Rd10_Female_vehicle	Klf6
Dtx4	2.65965e-11	0.0904875	0.274	0.226	4.93232e-07	Rd10_Female_vehicle	Dtx4
Oat	2.73626e-11	0.113139	0.892	0.878	5.07438e-07	Rd10_Female_vehicle	Oat
Atp2b2	2.88893e-11	0.111682	0.292	0.221	5.35753e-07	Rd10_Female_vehicle	Atp2b2
Dapk1	2.93473e-11	0.0940242	0.27	0.218	5.44246e-07	Rd10_Female_vehicle	Dapk1
Camk2d	3.458e-11	0.0998923	0.738	0.698	6.41286e-07	Rd10_Female_vehicle	Camk2d
Rnd3	3.5166e-11	0.112639	0.382	0.35	6.52153e-07	Rd10_Female_vehicle	Rnd3
Wnk1	3.62726e-11	0.0945597	0.82	0.808	6.72675e-07	Rd10_Female_vehicle	Wnk1
Atp1b2	3.89157e-11	0.109477	0.954	0.951	7.21692e-07	Rd10_Female_vehicle	Atp1b2
Ap2a2	4.31511e-11	0.0979505	0.416	0.367	8.00237e-07	Rd10_Female_vehicle	Ap2a2
Rnd2	4.32057e-11	0.112151	0.798	0.797	8.01249e-07	Rd10_Female_vehicle	Rnd2
Tnfrsf1a	4.44682e-11	0.103747	0.468	0.424	8.24663e-07	Rd10_Female_vehicle	Tnfrsf1a
Cd151	4.70829e-11	0.0916882	0.429	0.401	8.73153e-07	Rd10_Female_vehicle	Cd151
Hebp2	5.24691e-11	0.083056	0.206	0.152	9.7304e-07	Rd10_Female_vehicle	Hebp2
Shisa4	6.54726e-11	0.131279	0.77	0.731	1.21419e-06	Rd10_Female_vehicle	Shisa4
Chil1	6.63041e-11	0.133676	0.473	0.485	1.22961e-06	Rd10_Female_vehicle	Chil1
Tmed10	7.49813e-11	0.0958436	0.899	0.867	1.39053e-06	Rd10_Female_vehicle	Tmed10
Klf9	9.65987e-11	0.137628	0.907	0.897	1.79142e-06	Rd10_Female_vehicle	Klf9
Comt	1.08672e-10	0.0961921	0.731	0.722	2.01532e-06	Rd10_Female_vehicle	Comt
Zfp36	1.10931e-10	0.05312	0.946	0.919	2.05721e-06	Rd10_Female_vehicle	Zfp36
Pfkp	1.15801e-10	0.118045	0.711	0.686	2.14753e-06	Rd10_Female_vehicle	Pfkp
Pdpn	1.39376e-10	0.114195	0.942	0.945	2.58473e-06	Rd10_Female_vehicle	Pdpn
2900026A02Rik	1.57905e-10	0.106514	0.561	0.507	2.92834e-06	Rd10_Female_vehicle	2900026A02Rik
Tmem51	1.61519e-10	0.0894711	0.185	0.129	2.99538e-06	Rd10_Female_vehicle	Tmem51
Rbm22	1.63469e-10	0.102037	0.381	0.309	3.03153e-06	Rd10_Female_vehicle	Rbm22
Hspb1	1.72506e-10	0.142107	0.273	0.228	3.19913e-06	Rd10_Female_vehicle	Hspb1
Pdia3	2.21561e-10	0.104576	0.805	0.786	4.10885e-06	Rd10_Female_vehicle	Pdia3
Ndrg1	2.99432e-10	0.102409	0.391	0.351	5.55297e-06	Rd10_Female_vehicle	Ndrg1
Cttn	3.08217e-10	0.0792145	0.355	0.328	5.71589e-06	Rd10_Female_vehicle	Cttn
Itgb8	3.22079e-10	0.114575	0.732	0.702	5.97295e-06	Rd10_Female_vehicle	Itgb8
Espn	3.47558e-10	0.105856	0.992	0.988	6.44546e-06	Rd10_Female_vehicle	Espn
Jpt1	5.31027e-10	0.0621772	0.447	0.452	9.8479e-06	Rd10_Female_vehicle	Jpt1
Xbp1	5.83184e-10	0.0908958	0.293	0.248	1.08152e-05	Rd10_Female_vehicle	Xbp1
Cdkn1a	6.71388e-10	0.124252	0.17	0.106	1.24509e-05	Rd10_Female_vehicle	Cdkn1a
Tmco1	6.72247e-10	0.102326	0.736	0.7	1.24668e-05	Rd10_Female_vehicle	Tmco1
Pim1	7.74332e-10	0.133136	0.461	0.419	1.436e-05	Rd10_Female_vehicle	Pim1
Hsp90b1	8.45512e-10	0.103078	0.867	0.857	1.568e-05	Rd10_Female_vehicle	Hsp90b1
Ppp1r15a	8.73554e-10	0.110144	0.676	0.64	1.62001e-05	Rd10_Female_vehicle	Ppp1r15a
Epha2	1.00127e-09	0.0635329	0.131	0.094	1.85686e-05	Rd10_Female_vehicle	Epha2
Hsp90ab1	1.01564e-09	0.0768601	0.997	0.996	1.88351e-05	Rd10_Female_vehicle	Hsp90ab1
Map4	1.02416e-09	0.0821334	0.616	0.595	1.8993e-05	Rd10_Female_vehicle	Map4
Odc1	1.16284e-09	0.0997092	0.473	0.439	2.15648e-05	Rd10_Female_vehicle	Odc1
Nsa2	1.47994e-09	0.0774726	0.562	0.522	2.74454e-05	Rd10_Female_vehicle	Nsa2
Eif4g3	1.61195e-09	0.0992633	0.567	0.527	2.98937e-05	Rd10_Female_vehicle	Eif4g3
Trim9	1.66692e-09	0.10448	0.698	0.651	3.0913e-05	Rd10_Female_vehicle	Trim9
Dctn4	1.85089e-09	0.0961544	0.493	0.441	3.43248e-05	Rd10_Female_vehicle	Dctn4
Eif5	2.35908e-09	0.0781715	0.765	0.76	4.37492e-05	Rd10_Female_vehicle	Eif5
Ino80b	2.36995e-09	0.087211	0.356	0.315	4.39507e-05	Rd10_Female_vehicle	Ino80b
Crybb3	2.52769e-09	0.125658	0.235	0.166	4.68761e-05	Rd10_Female_vehicle	Crybb3
Net1	2.56867e-09	0.0865517	0.244	0.204	4.76359e-05	Rd10_Female_vehicle	Net1
Olfm1	3.46933e-09	0.0877097	0.293	0.247	6.43387e-05	Rd10_Female_vehicle	Olfm1
Nfkbiz	3.79096e-09	0.0814407	0.777	0.773	7.03034e-05	Rd10_Female_vehicle	Nfkbiz
Lasp1	5.32358e-09	0.0841218	0.433	0.382	9.87258e-05	Rd10_Female_vehicle	Lasp1
Hspa8	5.41353e-09	0.0964401	0.986	0.983	0.000100394	Rd10_Female_vehicle	Hspa8
Snhg9	5.48717e-09	0.0973135	0.265	0.2	0.00010176	Rd10_Female_vehicle	Snhg9
Litaf	5.98547e-09	0.0667837	0.17	0.125	0.000111001	Rd10_Female_vehicle	Litaf
Slc31a2	7.77682e-09	0.0940212	0.498	0.455	0.000144221	Rd10_Female_vehicle	Slc31a2
Leo1	1.07535e-08	0.0799015	0.302	0.248	0.000199423	Rd10_Female_vehicle	Leo1
Hsd17b2	1.12159e-08	0.101557	0.225	0.171	0.000207998	Rd10_Female_vehicle	Hsd17b2
Bcl10	1.17386e-08	0.0807743	0.43	0.407	0.000217692	Rd10_Female_vehicle	Bcl10
Myb	1.22629e-08	0.0980389	0.347	0.312	0.000227416	Rd10_Female_vehicle	Myb
Rplp0	1.32734e-08	0.0841027	0.99	0.981	0.000246156	Rd10_Female_vehicle	Rplp0
Txnrd1	1.34123e-08	0.0741369	0.606	0.612	0.000248731	Rd10_Female_vehicle	Txnrd1
Pdia6	1.44028e-08	0.107756	0.774	0.759	0.000267099	Rd10_Female_vehicle	Pdia6
Tubb5	1.57001e-08	0.0682366	0.756	0.768	0.000291158	Rd10_Female_vehicle	Tubb5
Tent5b	1.64477e-08	0.0553122	0.125	0.093	0.000305023	Rd10_Female_vehicle	Tent5b
Ap2b1	1.70791e-08	0.0761955	0.542	0.527	0.000316732	Rd10_Female_vehicle	Ap2b1
Neat1	1.70995e-08	0.170234	0.454	0.396	0.00031711	Rd10_Female_vehicle	Neat1
Pfn1	1.74949e-08	0.0759195	0.852	0.853	0.000324444	Rd10_Female_vehicle	Pfn1
Rasd1	2.4449e-08	0.0879106	0.095	0.05	0.000453407	Rd10_Female_vehicle	Rasd1
S100a1	2.48474e-08	0.0913321	0.976	0.974	0.000460796	Rd10_Female_vehicle	S100a1
Emp3	2.64972e-08	0.0851667	0.194	0.149	0.00049139	Rd10_Female_vehicle	Emp3
H2-K1	2.86924e-08	0.0935745	0.879	0.869	0.0005321	Rd10_Female_vehicle	H2-K1
Nr2c2ap	3.10545e-08	0.0500373	0.193	0.185	0.000575906	Rd10_Female_vehicle	Nr2c2ap
Rnf144b	3.69606e-08	0.0752763	0.295	0.265	0.000685435	Rd10_Female_vehicle	Rnf144b
Tjp1	4.01923e-08	0.0773051	0.572	0.548	0.000745366	Rd10_Female_vehicle	Tjp1
Plpp3	4.38604e-08	0.131451	0.978	0.982	0.000813391	Rd10_Female_vehicle	Plpp3
Myl12a	4.44376e-08	0.0682436	0.636	0.637	0.000824095	Rd10_Female_vehicle	Myl12a
Zc3h15	4.85059e-08	0.0688779	0.635	0.637	0.000899542	Rd10_Female_vehicle	Zc3h15
Mgll	4.94218e-08	0.102191	0.831	0.818	0.000916527	Rd10_Female_vehicle	Mgll
Hacl1	5.29413e-08	0.00398646	0.136	0.164	0.000981796	Rd10_Female_vehicle	Hacl1
Cfl1	5.83629e-08	0.0973544	0.96	0.954	0.00108234	Rd10_Female_vehicle	Cfl1
Eif5b	6.37746e-08	0.0825106	0.677	0.674	0.0011827	Rd10_Female_vehicle	Eif5b
Gm17056	6.7814e-08	0.0973306	0.223	0.167	0.00125761	Rd10_Female_vehicle	Gm17056
Zfp462	6.79729e-08	0.0799843	0.342	0.297	0.00126056	Rd10_Female_vehicle	Zfp462
Cd63	8.95985e-08	0.0925163	0.993	0.994	0.0016616	Rd10_Female_vehicle	Cd63
Slc14a1	1.03204e-07	0.108353	0.433	0.378	0.00191393	Rd10_Female_vehicle	Slc14a1
Gm43305	1.05598e-07	0.0685528	0.127	0.08	0.00195831	Rd10_Female_vehicle	Gm43305
Rock2	1.09939e-07	0.0661409	0.693	0.701	0.00203883	Rd10_Female_vehicle	Rock2
Tex261	1.19211e-07	0.0495211	0.535	0.553	0.00221078	Rd10_Female_vehicle	Tex261
Tiam1	1.40497e-07	0.0715099	0.32	0.296	0.00260551	Rd10_Female_vehicle	Tiam1
Mvp	1.46247e-07	0.0550324	0.219	0.191	0.00271215	Rd10_Female_vehicle	Mvp
Tuba1c	1.47761e-07	0.051245	0.1	0.072	0.00274022	Rd10_Female_vehicle	Tuba1c
Qrfpr	1.54208e-07	0.0870779	0.433	0.428	0.00285978	Rd10_Female_vehicle	Qrfpr
Serbp1	1.55278e-07	0.0711293	0.921	0.923	0.00287962	Rd10_Female_vehicle	Serbp1
Sqle	1.66555e-07	0.0572075	0.267	0.261	0.00308876	Rd10_Female_vehicle	Sqle
Erp29	1.79684e-07	0.0809039	0.776	0.765	0.00333225	Rd10_Female_vehicle	Erp29
Psmc3	1.98437e-07	0.0754689	0.676	0.674	0.00368001	Rd10_Female_vehicle	Psmc3
Sept11	2.02898e-07	0.0633698	0.314	0.291	0.00376275	Rd10_Female_vehicle	Sept11
Trim2	2.09206e-07	0.0628947	0.807	0.818	0.00387972	Rd10_Female_vehicle	Trim2
Arid5b	2.13343e-07	0.0749373	0.5	0.506	0.00395644	Rd10_Female_vehicle	Arid5b
Arc	2.14007e-07	0.15277	0.319	0.279	0.00396876	Rd10_Female_vehicle	Arc
Nfe2l1	2.50042e-07	0.062364	0.536	0.529	0.00463704	Rd10_Female_vehicle	Nfe2l1
Sdhb	2.55104e-07	0.0661928	0.678	0.673	0.0047309	Rd10_Female_vehicle	Sdhb
Myd88	2.71599e-07	0.0653228	0.175	0.13	0.00503681	Rd10_Female_vehicle	Myd88
Ptprn	2.89252e-07	0.0433009	0.104	0.066	0.00536418	Rd10_Female_vehicle	Ptprn
Fam162a	3.13204e-07	0.103779	0.847	0.844	0.00580836	Rd10_Female_vehicle	Fam162a
Gfod2	3.35178e-07	0.0736019	0.231	0.178	0.00621587	Rd10_Female_vehicle	Gfod2
Sumo3	3.36085e-07	0.0844082	0.555	0.539	0.0062327	Rd10_Female_vehicle	Sumo3
Shank2	3.52124e-07	0.0435517	0.151	0.134	0.00653014	Rd10_Female_vehicle	Shank2
1110004F10Rik	3.57965e-07	0.0885648	0.835	0.82	0.00663847	Rd10_Female_vehicle	1110004F10Rik
2210016F16Rik	3.62233e-07	0.0630577	0.422	0.403	0.00671761	Rd10_Female_vehicle	2210016F16Rik
Dnajb2	3.79672e-07	0.0782838	0.502	0.48	0.00704102	Rd10_Female_vehicle	Dnajb2
Socs3	3.87235e-07	0.00189947	0.89	0.863	0.00718126	Rd10_Female_vehicle	Socs3
F11r	3.96743e-07	0.0727429	0.354	0.309	0.0073576	Rd10_Female_vehicle	F11r
Ugcg	4.12664e-07	0.0973594	0.448	0.408	0.00765285	Rd10_Female_vehicle	Ugcg
Icam1	4.19879e-07	0.0850076	0.205	0.165	0.00778665	Rd10_Female_vehicle	Icam1
Manf	4.22135e-07	0.0742379	0.621	0.609	0.00782849	Rd10_Female_vehicle	Manf
Lypd6	4.51008e-07	0.062676	0.47	0.48	0.00836394	Rd10_Female_vehicle	Lypd6
Uba1	4.65181e-07	0.0433579	0.442	0.45	0.00862678	Rd10_Female_vehicle	Uba1
Kif5c	4.7105e-07	0.0551392	0.454	0.466	0.00873563	Rd10_Female_vehicle	Kif5c
Pvr	4.82524e-07	0.0550611	0.119	0.092	0.00894841	Rd10_Female_vehicle	Pvr
Wdr61	5.30701e-07	0.0593771	0.592	0.599	0.00984185	Rd10_Female_vehicle	Wdr61
Osbpl3	5.4757e-07	0.0575333	0.225	0.189	0.0101547	Rd10_Female_vehicle	Osbpl3
Emp2	5.58398e-07	0.0732094	0.321	0.302	0.0103555	Rd10_Female_vehicle	Emp2
Sars	5.68476e-07	0.0696429	0.595	0.573	0.0105424	Rd10_Female_vehicle	Sars
Wdr45b	5.68686e-07	0.0615376	0.354	0.323	0.0105463	Rd10_Female_vehicle	Wdr45b
Arhgdig	5.9042e-07	0.0311692	0.052	0.022	0.0109493	Rd10_Female_vehicle	Arhgdig
Sorbs2	5.93768e-07	0.0861371	0.904	0.898	0.0110114	Rd10_Female_vehicle	Sorbs2
S100a11	6.12162e-07	0.105033	0.707	0.72	0.0113525	Rd10_Female_vehicle	S100a11
Rasl10b	6.64742e-07	0.0724144	0.332	0.286	0.0123276	Rd10_Female_vehicle	Rasl10b
Meg3	6.74924e-07	0.154138	0.52	0.505	0.0125165	Rd10_Female_vehicle	Meg3
Myo18a	6.75058e-07	0.0555385	0.288	0.265	0.012519	Rd10_Female_vehicle	Myo18a
Ctnna1	7.20644e-07	0.0592423	0.592	0.577	0.0133644	Rd10_Female_vehicle	Ctnna1
Slc7a8	7.40649e-07	0.106738	0.636	0.596	0.0137353	Rd10_Female_vehicle	Slc7a8
Msn	7.50747e-07	0.0733696	0.621	0.623	0.0139226	Rd10_Female_vehicle	Msn
Ngfr	7.97808e-07	0.0226958	0.302	0.337	0.0147953	Rd10_Female_vehicle	Ngfr
Hmgb2	8.01974e-07	0.0862554	0.441	0.418	0.0148726	Rd10_Female_vehicle	Hmgb2
Arid5a	8.1369e-07	0.0771783	0.372	0.329	0.0150899	Rd10_Female_vehicle	Arid5a
Csrnp1	8.35968e-07	0.0648996	0.257	0.235	0.015503	Rd10_Female_vehicle	Csrnp1
Ptp4a2	8.59008e-07	0.0571127	0.622	0.641	0.0159303	Rd10_Female_vehicle	Ptp4a2
Ogdh	8.62906e-07	0.0624699	0.352	0.32	0.0160026	Rd10_Female_vehicle	Ogdh
Zcchc24	8.66112e-07	0.0599514	0.419	0.425	0.016062	Rd10_Female_vehicle	Zcchc24
C3	9.04797e-07	0.0745753	0.082	0.053	0.0167795	Rd10_Female_vehicle	C3
Galnt13	9.1487e-07	0.088999	0.717	0.709	0.0169663	Rd10_Female_vehicle	Galnt13
Ctsb	9.45052e-07	0.0635035	0.812	0.818	0.017526	Rd10_Female_vehicle	Ctsb
Myof	9.45147e-07	0.0787313	0.493	0.461	0.0175277	Rd10_Female_vehicle	Myof
Sox4	9.60383e-07	0.116591	0.342	0.289	0.0178103	Rd10_Female_vehicle	Sox4
Gap43	1.00089e-06	0.0762142	0.44	0.433	0.0185614	Rd10_Female_vehicle	Gap43
Pnrc1	1.00563e-06	0.0703404	0.775	0.788	0.0186494	Rd10_Female_vehicle	Pnrc1
Prtn3	1.06209e-06	0.0759451	0.233	0.193	0.0196964	Rd10_Female_vehicle	Prtn3
Golga4	1.06268e-06	0.0489535	0.383	0.388	0.0197075	Rd10_Female_vehicle	Golga4
Ube2v1	1.10586e-06	0.0614357	0.516	0.508	0.0205081	Rd10_Female_vehicle	Ube2v1
Snap47	1.10959e-06	0.0549963	0.552	0.551	0.0205773	Rd10_Female_vehicle	Snap47
Ebp	1.11408e-06	0.0624504	0.421	0.4	0.0206606	Rd10_Female_vehicle	Ebp
Amotl1	1.11681e-06	0.0641221	0.273	0.241	0.0207113	Rd10_Female_vehicle	Amotl1
Cavin3	1.20285e-06	0.0771628	0.328	0.296	0.0223069	Rd10_Female_vehicle	Cavin3
Fkbp1a	1.21054e-06	0.0543148	0.644	0.654	0.0224495	Rd10_Female_vehicle	Fkbp1a
Col4a1	1.25387e-06	0.0505881	0.094	0.057	0.0232531	Rd10_Female_vehicle	Col4a1
Fgf2	1.26687e-06	0.0510725	0.385	0.403	0.023494	Rd10_Female_vehicle	Fgf2
Fbxw11	1.28679e-06	0.0574202	0.311	0.297	0.0238636	Rd10_Female_vehicle	Fbxw11
Arpc1b	1.30378e-06	0.0650392	0.222	0.188	0.0241786	Rd10_Female_vehicle	Arpc1b
Pdlim7	1.34184e-06	0.06192	0.214	0.177	0.0248844	Rd10_Female_vehicle	Pdlim7
Mybbp1a	1.396e-06	0.0652541	0.25	0.214	0.0258888	Rd10_Female_vehicle	Mybbp1a
Tppp3	1.55581e-06	0.0808718	0.755	0.75	0.0288525	Rd10_Female_vehicle	Tppp3
Gtpbp4	1.67912e-06	0.0606591	0.35	0.325	0.0311393	Rd10_Female_vehicle	Gtpbp4
A230059L01Rik	1.72277e-06	0.0532563	0.098	0.056	0.0319488	Rd10_Female_vehicle	A230059L01Rik
Rack1	1.73879e-06	0.0689317	0.95	0.936	0.0322459	Rd10_Female_vehicle	Rack1
St3gal1	1.77028e-06	0.0615201	0.208	0.17	0.0328298	Rd10_Female_vehicle	St3gal1
Ly6e	1.85854e-06	0.100096	0.31	0.276	0.0344667	Rd10_Female_vehicle	Ly6e
Gadd45b	1.94377e-06	0.0961201	0.443	0.421	0.0360472	Rd10_Female_vehicle	Gadd45b
Ppard	2.01945e-06	0.0167054	0.113	0.12	0.0374508	Rd10_Female_vehicle	Ppard
Mrpl32	2.05404e-06	0.0418791	0.369	0.377	0.0380922	Rd10_Female_vehicle	Mrpl32
U2af2	2.05729e-06	0.0533785	0.411	0.373	0.0381525	Rd10_Female_vehicle	U2af2
St3gal4	2.11836e-06	0.0604911	0.399	0.4	0.039285	Rd10_Female_vehicle	St3gal4
Slc43a2	2.15729e-06	0.0409821	0.081	0.047	0.0400069	Rd10_Female_vehicle	Slc43a2
Fosl2	2.1777e-06	0.0672256	0.205	0.167	0.0403855	Rd10_Female_vehicle	Fosl2
Supt5	2.35945e-06	0.0582663	0.378	0.359	0.0437559	Rd10_Female_vehicle	Supt5
Eif1a	2.413e-06	0.0499318	0.394	0.381	0.044749	Rd10_Female_vehicle	Eif1a
Eif4a3	2.41741e-06	0.0422588	0.425	0.435	0.0448309	Rd10_Female_vehicle	Eif4a3
Tsn	2.45024e-06	0.0673242	0.832	0.835	0.0454397	Rd10_Female_vehicle	Tsn
Krt18	2.49884e-06	0.0668879	0.264	0.222	0.0463409	Rd10_Female_vehicle	Krt18
Pdia4	2.52529e-06	0.067053	0.382	0.358	0.0468315	Rd10_Female_vehicle	Pdia4
Cxcl1	2.55253e-06	0.131453	0.15	0.103	0.0473367	Rd10_Female_vehicle	Cxcl1
Mafk	2.62421e-06	0.0569134	0.418	0.413	0.048666	Rd10_Female_vehicle	Mafk
Vim	2.62456e-06	0.103638	0.989	0.991	0.0486724	Rd10_Female_vehicle	Vim
Psmd11	2.67087e-06	0.0480527	0.507	0.517	0.0495313	Rd10_Female_vehicle	Psmd11
Ahnak2	2.82456e-06	0.0413339	0.077	0.049	0.0523815	Rd10_Female_vehicle	Ahnak2
Parm1	2.91259e-06	0.0563614	0.162	0.134	0.054014	Rd10_Female_vehicle	Parm1
Spint2	2.96704e-06	0.0609074	0.607	0.595	0.0550238	Rd10_Female_vehicle	Spint2
Nos1ap	3.15675e-06	0.0767719	0.39	0.357	0.058542	Rd10_Female_vehicle	Nos1ap
Cnot3	3.15708e-06	0.0681758	0.467	0.442	0.0585481	Rd10_Female_vehicle	Cnot3
Tk2	3.18275e-06	0.0464622	0.166	0.143	0.0590242	Rd10_Female_vehicle	Tk2
mt-Atp8	3.22224e-06	0.0832554	0.963	0.955	0.0597564	Rd10_Female_vehicle	mt-Atp8
Gstm1	3.26194e-06	0.061774	0.798	0.791	0.0604927	Rd10_Female_vehicle	Gstm1
Tst	3.27637e-06	0.068571	0.475	0.454	0.0607602	Rd10_Female_vehicle	Tst
Sec22b	3.3424e-06	0.044263	0.425	0.437	0.0619849	Rd10_Female_vehicle	Sec22b
Dennd5a	3.44011e-06	0.0220255	0.387	0.421	0.0637969	Rd10_Female_vehicle	Dennd5a
Abcg2	3.45481e-06	0.0679215	0.33	0.312	0.0640695	Rd10_Female_vehicle	Abcg2
Bzw1	3.57711e-06	0.0620742	0.782	0.786	0.0663374	Rd10_Female_vehicle	Bzw1
Cd81	3.82775e-06	0.0871477	0.996	0.994	0.0709856	Rd10_Female_vehicle	Cd81
Mydgf	3.93472e-06	0.0668282	0.567	0.553	0.0729694	Rd10_Female_vehicle	Mydgf
Ctsc	4.04138e-06	0.0691397	0.561	0.548	0.0749474	Rd10_Female_vehicle	Ctsc
Man1a2	4.24041e-06	0.0438753	0.393	0.394	0.0786384	Rd10_Female_vehicle	Man1a2
Chn2	4.24746e-06	0.0768339	0.375	0.33	0.0787691	Rd10_Female_vehicle	Chn2
Hmgn1	4.28651e-06	0.0617211	0.965	0.969	0.0794934	Rd10_Female_vehicle	Hmgn1
Abi1	4.44687e-06	0.0503787	0.312	0.3	0.0824672	Rd10_Female_vehicle	Abi1
Rasl11a	4.614e-06	0.166936	0.306	0.279	0.0855666	Rd10_Female_vehicle	Rasl11a
Htra3	5.11962e-06	0.0455229	0.082	0.05	0.0949433	Rd10_Female_vehicle	Htra3
Atp6ap1	5.21049e-06	0.0425541	0.485	0.505	0.0966286	Rd10_Female_vehicle	Atp6ap1
Sulf1	5.22807e-06	0.0804736	0.811	0.799	0.0969546	Rd10_Female_vehicle	Sulf1
Fgd4	5.73247e-06	0.0613576	0.423	0.412	0.106309	Rd10_Female_vehicle	Fgd4
Csnk1a1	5.7497e-06	0.0582883	0.85	0.849	0.106628	Rd10_Female_vehicle	Csnk1a1
Ifitm3	5.86104e-06	0.0815072	0.646	0.635	0.108693	Rd10_Female_vehicle	Ifitm3
1110059E24Rik	5.89425e-06	0.0549937	0.349	0.342	0.109309	Rd10_Female_vehicle	1110059E24Rik
Rnh1	5.98014e-06	0.0624534	0.606	0.6	0.110902	Rd10_Female_vehicle	Rnh1
Pbrm1	6.04995e-06	0.0596166	0.507	0.492	0.112196	Rd10_Female_vehicle	Pbrm1
Cltb	6.20969e-06	0.0539683	0.582	0.576	0.115159	Rd10_Female_vehicle	Cltb
Srsf5	6.32765e-06	0.0759474	0.949	0.944	0.117346	Rd10_Female_vehicle	Srsf5
Clk1	6.35266e-06	0.071635	0.756	0.744	0.11781	Rd10_Female_vehicle	Clk1
Cetn2	6.41219e-06	0.0628337	0.529	0.505	0.118914	Rd10_Female_vehicle	Cetn2
Fus	6.59354e-06	0.0735465	0.829	0.826	0.122277	Rd10_Female_vehicle	Fus
Ssb	6.7948e-06	0.049375	0.839	0.866	0.12601	Rd10_Female_vehicle	Ssb
Cpne8	6.80982e-06	0.0325187	0.066	0.041	0.126288	Rd10_Female_vehicle	Cpne8
Ubn1	6.82713e-06	0.0406766	0.374	0.39	0.126609	Rd10_Female_vehicle	Ubn1
Cebpg	6.89806e-06	0.0592312	0.466	0.462	0.127925	Rd10_Female_vehicle	Cebpg
Ezr	6.91125e-06	0.0556232	0.306	0.291	0.128169	Rd10_Female_vehicle	Ezr
Mir100hg	7.40893e-06	0.0792396	0.571	0.551	0.137399	Rd10_Female_vehicle	Mir100hg
Wipi1	7.59537e-06	0.0874608	0.869	0.87	0.140856	Rd10_Female_vehicle	Wipi1
Nsmce1	7.61082e-06	0.0604149	0.347	0.323	0.141143	Rd10_Female_vehicle	Nsmce1
Brd2	7.82056e-06	0.0556465	0.595	0.603	0.145032	Rd10_Female_vehicle	Brd2
Syt15	7.88101e-06	0.0885236	0.533	0.524	0.146153	Rd10_Female_vehicle	Syt15
Ccdc124	7.93543e-06	0.0424381	0.428	0.435	0.147163	Rd10_Female_vehicle	Ccdc124
Vcp	8.19795e-06	0.0569851	0.727	0.715	0.152031	Rd10_Female_vehicle	Vcp
Rexo2	8.26397e-06	0.0493851	0.568	0.576	0.153255	Rd10_Female_vehicle	Rexo2
Irs2	8.4584e-06	0.0442134	0.131	0.121	0.156861	Rd10_Female_vehicle	Irs2
Wfs1	8.63784e-06	0.0693773	0.257	0.222	0.160189	Rd10_Female_vehicle	Wfs1
2610507B11Rik	8.69676e-06	0.0541781	0.41	0.398	0.161281	Rd10_Female_vehicle	2610507B11Rik
Efemp1	8.75233e-06	0.0818536	0.908	0.917	0.162312	Rd10_Female_vehicle	Efemp1
Ahnak	8.77292e-06	0.0482417	0.451	0.473	0.162694	Rd10_Female_vehicle	Ahnak
Rps4x	8.91042e-06	0.0562496	0.985	0.987	0.165244	Rd10_Female_vehicle	Rps4x
Slc4a7	9.13567e-06	0.0768482	0.33	0.303	0.169421	Rd10_Female_vehicle	Slc4a7
Atxn10	9.27754e-06	0.0644431	0.671	0.659	0.172052	Rd10_Female_vehicle	Atxn10
Slc38a2	9.33362e-06	0.0901904	0.453	0.439	0.173092	Rd10_Female_vehicle	Slc38a2
Nrip1	9.45473e-06	0.0648526	0.597	0.581	0.175338	Rd10_Female_vehicle	Nrip1
Praf2	9.50535e-06	0.0417386	0.276	0.273	0.176277	Rd10_Female_vehicle	Praf2
Eci1	9.62913e-06	0.061788	0.589	0.594	0.178572	Rd10_Female_vehicle	Eci1
Copz1	1.01156e-05	0.0515987	0.381	0.369	0.187595	Rd10_Female_vehicle	Copz1
Cript	1.02915e-05	0.0606068	0.559	0.558	0.190856	Rd10_Female_vehicle	Cript
Arl4d	1.05587e-05	0.120126	0.433	0.393	0.19581	Rd10_Female_vehicle	Arl4d
Mfhas1	1.08227e-05	0.0621154	0.644	0.631	0.200707	Rd10_Female_vehicle	Mfhas1
Glrx3	1.09193e-05	0.0335898	0.557	0.582	0.202498	Rd10_Female_vehicle	Glrx3
Dcaf12	1.131e-05	0.0398118	0.223	0.216	0.209745	Rd10_Female_vehicle	Dcaf12
Igfbp7	1.13329e-05	0.0600744	0.162	0.125	0.210168	Rd10_Female_vehicle	Igfbp7
Pxdn	1.13695e-05	0.071678	0.294	0.253	0.210847	Rd10_Female_vehicle	Pxdn
Kank1	1.15399e-05	0.044668	0.132	0.104	0.214008	Rd10_Female_vehicle	Kank1
Nop14	1.16269e-05	0.040169	0.241	0.244	0.215621	Rd10_Female_vehicle	Nop14
Pde3b	1.17802e-05	0.0551884	0.241	0.218	0.218463	Rd10_Female_vehicle	Pde3b
Psen2	1.18286e-05	0.0646216	0.294	0.257	0.219361	Rd10_Female_vehicle	Psen2
Apex1	1.18653e-05	0.0385519	0.188	0.18	0.220042	Rd10_Female_vehicle	Apex1
H2-D1	1.19135e-05	0.0794771	0.719	0.71	0.220935	Rd10_Female_vehicle	H2-D1
Sfxn1	1.22114e-05	0.0444842	0.164	0.14	0.226461	Rd10_Female_vehicle	Sfxn1
Pgghg	1.22249e-05	0.0275078	0.153	0.155	0.22671	Rd10_Female_vehicle	Pgghg
Sptlc2	1.28606e-05	0.0525829	0.207	0.185	0.238499	Rd10_Female_vehicle	Sptlc2
C330007P06Rik	1.28733e-05	0.0526974	0.257	0.237	0.238735	Rd10_Female_vehicle	C330007P06Rik
Psmd13	1.29375e-05	0.0233173	0.456	0.489	0.239926	Rd10_Female_vehicle	Psmd13
Cda	1.31657e-05	0.0500134	0.155	0.125	0.244158	Rd10_Female_vehicle	Cda
Snx3	1.3285e-05	0.0607259	0.854	0.856	0.246371	Rd10_Female_vehicle	Snx3
Rnf152	1.3329e-05	0.0609527	0.173	0.133	0.247187	Rd10_Female_vehicle	Rnf152
Mapk14	1.3649e-05	0.0318382	0.257	0.266	0.25312	Rd10_Female_vehicle	Mapk14
Dst	1.38788e-05	0.0343663	0.643	0.682	0.257382	Rd10_Female_vehicle	Dst
Adsl	1.38838e-05	0.0392578	0.133	0.116	0.257475	Rd10_Female_vehicle	Adsl
Fos	1.41537e-05	0.0254768	0.991	0.989	0.262481	Rd10_Female_vehicle	Fos
Ckap4	1.44907e-05	0.0575642	0.597	0.59	0.26873	Rd10_Female_vehicle	Ckap4
Mdh1	1.46541e-05	0.049269	0.753	0.765	0.27176	Rd10_Female_vehicle	Mdh1
Pdzd2	1.49907e-05	0.0519736	0.189	0.159	0.278003	Rd10_Female_vehicle	Pdzd2
Adamts5	1.61847e-05	0.0682551	0.732	0.722	0.300145	Rd10_Female_vehicle	Adamts5
Lman1	1.62727e-05	0.0834863	0.918	0.907	0.301777	Rd10_Female_vehicle	Lman1
Sc5d	1.64855e-05	0.0151827	0.252	0.276	0.305723	Rd10_Female_vehicle	Sc5d
Copb2	1.65178e-05	0.0451882	0.593	0.586	0.306322	Rd10_Female_vehicle	Copb2
Lsg1	1.66103e-05	0.00494754	0.188	0.218	0.308038	Rd10_Female_vehicle	Lsg1
Zmynd8	1.66349e-05	0.0480436	0.437	0.439	0.308494	Rd10_Female_vehicle	Zmynd8
Dgkz	1.70056e-05	0.0174763	0.191	0.207	0.315369	Rd10_Female_vehicle	Dgkz
Cmip	1.70947e-05	0.0537728	0.317	0.296	0.317021	Rd10_Female_vehicle	Cmip
Gm12681	1.7325e-05	0.0574504	0.134	0.103	0.321293	Rd10_Female_vehicle	Gm12681
Erbin	1.73377e-05	0.0551339	0.617	0.618	0.321528	Rd10_Female_vehicle	Erbin
Fkbp2	1.74539e-05	0.0750566	0.84	0.819	0.323683	Rd10_Female_vehicle	Fkbp2
2410080I02Rik	1.74976e-05	0.0770141	0.168	0.133	0.324494	Rd10_Female_vehicle	2410080I02Rik
Ttc28	1.78631e-05	0.0600803	0.664	0.663	0.331271	Rd10_Female_vehicle	Ttc28
Inpp5f	1.79243e-05	0.059383	0.345	0.333	0.332406	Rd10_Female_vehicle	Inpp5f
Tcp11l2	1.83612e-05	0.035644	0.223	0.221	0.340508	Rd10_Female_vehicle	Tcp11l2
D10Wsu102e	1.9004e-05	0.0567062	0.216	0.189	0.352429	Rd10_Female_vehicle	D10Wsu102e
Zfp839	1.90387e-05	0.0550391	0.143	0.104	0.353072	Rd10_Female_vehicle	Zfp839
Metap2	1.90804e-05	0.0461433	0.747	0.772	0.353847	Rd10_Female_vehicle	Metap2
Impdh2	1.92088e-05	0.0235566	0.314	0.335	0.356226	Rd10_Female_vehicle	Impdh2
Stam	1.93284e-05	0.0422887	0.225	0.219	0.358446	Rd10_Female_vehicle	Stam
Tmbim1	1.93705e-05	0.0562492	0.399	0.4	0.359227	Rd10_Female_vehicle	Tmbim1
Vps26a	1.94525e-05	0.0163027	0.309	0.34	0.360746	Rd10_Female_vehicle	Vps26a
Cobl	1.95125e-05	0.0640683	0.508	0.487	0.36186	Rd10_Female_vehicle	Cobl
Smim8	1.9812e-05	0.0420647	0.463	0.477	0.367413	Rd10_Female_vehicle	Smim8
Calca	2.01856e-05	0.142647	0.512	0.476	0.374343	Rd10_Female_vehicle	Calca
Hax1	2.04341e-05	0.0320644	0.248	0.253	0.37895	Rd10_Female_vehicle	Hax1
Adamts1	2.07362e-05	0.0680123	0.802	0.77	0.384553	Rd10_Female_vehicle	Adamts1
Glmp	2.1201e-05	0.0118973	0.45	0.499	0.393172	Rd10_Female_vehicle	Glmp
Nap1l1	2.19102e-05	0.0403087	0.752	0.782	0.406324	Rd10_Female_vehicle	Nap1l1
Tfe3	2.19124e-05	0.0547901	0.232	0.204	0.406365	Rd10_Female_vehicle	Tfe3
Itpa	2.20274e-05	0.0370569	0.248	0.246	0.408498	Rd10_Female_vehicle	Itpa
Ppie	2.2139e-05	0.0568628	0.261	0.232	0.410568	Rd10_Female_vehicle	Ppie
Gpc3	2.22419e-05	0.0678707	0.413	0.37	0.412476	Rd10_Female_vehicle	Gpc3
Tbrg1	2.2268e-05	0.0376403	0.539	0.561	0.41296	Rd10_Female_vehicle	Tbrg1
Prss23	2.23602e-05	0.0533932	0.489	0.494	0.41467	Rd10_Female_vehicle	Prss23
Dpy19l3	2.23632e-05	0.0724781	0.352	0.315	0.414725	Rd10_Female_vehicle	Dpy19l3
Mospd2	2.27918e-05	0.0100981	0.22	0.249	0.422673	Rd10_Female_vehicle	Mospd2
Adrm1	2.30217e-05	0.00136103	0.244	0.278	0.426938	Rd10_Female_vehicle	Adrm1
Cited4	2.36063e-05	0.0830774	0.372	0.319	0.437779	Rd10_Female_vehicle	Cited4
Vamp5	2.37116e-05	0.0594467	0.631	0.638	0.439731	Rd10_Female_vehicle	Vamp5
Gng12	2.39157e-05	0.0394037	0.319	0.305	0.443516	Rd10_Female_vehicle	Gng12
Eif3d	2.40533e-05	0.0300758	0.392	0.411	0.446069	Rd10_Female_vehicle	Eif3d
Rdx	2.41278e-05	0.0670413	0.859	0.849	0.447451	Rd10_Female_vehicle	Rdx
Mrtfb	2.41294e-05	0.0240466	0.229	0.243	0.447479	Rd10_Female_vehicle	Mrtfb
Chmp1b	2.44482e-05	0.031852	0.186	0.184	0.453392	Rd10_Female_vehicle	Chmp1b
Trip12	2.48071e-05	0.0208894	0.369	0.399	0.460048	Rd10_Female_vehicle	Trip12
Babam1	2.48196e-05	0.0517475	0.309	0.291	0.460279	Rd10_Female_vehicle	Babam1
Eid1	2.49125e-05	0.0632606	0.786	0.785	0.462003	Rd10_Female_vehicle	Eid1
Axin1	2.52504e-05	0.0396375	0.139	0.115	0.468268	Rd10_Female_vehicle	Axin1
Pdap1	2.60928e-05	0.0491719	0.676	0.687	0.483891	Rd10_Female_vehicle	Pdap1
Relb	2.63848e-05	0.0553788	0.175	0.148	0.489306	Rd10_Female_vehicle	Relb
Enpp6	2.65789e-05	0.0436599	0.092	0.061	0.492906	Rd10_Female_vehicle	Enpp6
Zfand6	2.68035e-05	0.0624149	0.676	0.667	0.497071	Rd10_Female_vehicle	Zfand6
Map3k5	2.68375e-05	0.0400677	0.373	0.385	0.497702	Rd10_Female_vehicle	Map3k5
Ddost	2.69708e-05	0.0643684	0.599	0.561	0.500173	Rd10_Female_vehicle	Ddost
Fbxo30	2.72482e-05	0.0807932	0.536	0.501	0.505318	Rd10_Female_vehicle	Fbxo30
Mettl1	2.73391e-05	0.0427365	0.145	0.112	0.507003	Rd10_Female_vehicle	Mettl1
Dhps	2.74454e-05	0.00585131	0.23	0.266	0.508974	Rd10_Female_vehicle	Dhps
Psme1	2.75145e-05	0.0560504	0.796	0.816	0.510257	Rd10_Female_vehicle	Psme1
Hdac7	2.75909e-05	0.0561779	0.391	0.389	0.511673	Rd10_Female_vehicle	Hdac7
Eif5a	2.77226e-05	0.0623568	0.803	0.804	0.514115	Rd10_Female_vehicle	Eif5a
Rab28	2.80747e-05	0.00522332	0.341	0.38	0.520645	Rd10_Female_vehicle	Rab28
Cmbl	2.85778e-05	0.0481957	0.327	0.312	0.529975	Rd10_Female_vehicle	Cmbl
Jak2	2.88854e-05	0.0310399	0.15	0.146	0.53568	Rd10_Female_vehicle	Jak2
Zpr1	3.00474e-05	0.0363587	0.174	0.164	0.557229	Rd10_Female_vehicle	Zpr1
Fcf1	3.09623e-05	0.0254953	0.289	0.304	0.574196	Rd10_Female_vehicle	Fcf1
Aco1	3.12788e-05	0.0394244	0.214	0.207	0.580066	Rd10_Female_vehicle	Aco1
Clip3	3.17038e-05	0.0297915	0.536	0.571	0.587948	Rd10_Female_vehicle	Clip3
St3gal3	3.24867e-05	0.0135374	0.062	0.067	0.602465	Rd10_Female_vehicle	St3gal3
Nhp2	3.31022e-05	0.0335474	0.302	0.31	0.613881	Rd10_Female_vehicle	Nhp2
Btg1	3.35517e-05	0.0870567	0.906	0.902	0.622215	Rd10_Female_vehicle	Btg1
Rad50	3.45245e-05	0.0536763	0.247	0.224	0.640257	Rd10_Female_vehicle	Rad50
Aif1l	3.5035e-05	0.0611562	0.272	0.239	0.649725	Rd10_Female_vehicle	Aif1l
Fndc5	3.51039e-05	0.0587116	0.228	0.199	0.651002	Rd10_Female_vehicle	Fndc5
Arl8a	3.54946e-05	0.0441756	0.389	0.395	0.658248	Rd10_Female_vehicle	Arl8a
Nol11	3.60699e-05	0.0393152	0.292	0.291	0.668916	Rd10_Female_vehicle	Nol11
Sphk2	3.66463e-05	0.0381921	0.102	0.07	0.679606	Rd10_Female_vehicle	Sphk2
Htatsf1	3.68389e-05	0.0320511	0.364	0.381	0.683178	Rd10_Female_vehicle	Htatsf1
Stt3b	3.72174e-05	0.059077	0.56	0.557	0.690198	Rd10_Female_vehicle	Stt3b
Lsm2	3.73253e-05	0.0328952	0.252	0.255	0.692198	Rd10_Female_vehicle	Lsm2
Chd7	3.78688e-05	0.0434768	0.704	0.728	0.702277	Rd10_Female_vehicle	Chd7
Tmed4	3.80427e-05	0.0526956	0.518	0.519	0.705502	Rd10_Female_vehicle	Tmed4
Hras	3.8468e-05	0.0113761	0.513	0.561	0.713389	Rd10_Female_vehicle	Hras
Vamp7	3.89869e-05	0.0552615	0.436	0.428	0.723012	Rd10_Female_vehicle	Vamp7
Gsn	3.92724e-05	0.0568016	0.181	0.158	0.728306	Rd10_Female_vehicle	Gsn
Prorsd1	3.95396e-05	0.0504375	0.469	0.476	0.733261	Rd10_Female_vehicle	Prorsd1
Adprh	4.08772e-05	0.029262	0.557	0.594	0.758067	Rd10_Female_vehicle	Adprh
Gipc1	4.12259e-05	0.0264881	0.311	0.329	0.764534	Rd10_Female_vehicle	Gipc1
Zfr	4.14328e-05	0.0525065	0.68	0.671	0.768371	Rd10_Female_vehicle	Zfr
Skp1a	4.17389e-05	0.0497171	0.834	0.846	0.774048	Rd10_Female_vehicle	Skp1a
Usf1	4.33838e-05	0.000180659	0.224	0.256	0.804552	Rd10_Female_vehicle	Usf1
Psmb10	4.34215e-05	0.0534373	0.483	0.457	0.805252	Rd10_Female_vehicle	Psmb10
Csnk2a2	4.41985e-05	0.0188929	0.386	0.413	0.819661	Rd10_Female_vehicle	Csnk2a2
Fas	4.43331e-05	0.0523122	0.103	0.074	0.822157	Rd10_Female_vehicle	Fas
Eif3g	4.445e-05	0.0383212	0.572	0.588	0.824326	Rd10_Female_vehicle	Eif3g
Clpx	4.47509e-05	0.0543416	0.501	0.489	0.829906	Rd10_Female_vehicle	Clpx
Mbd2	4.48087e-05	0.043512	0.585	0.592	0.830977	Rd10_Female_vehicle	Mbd2
Acss2	4.61198e-05	0.0173878	0.149	0.153	0.855291	Rd10_Female_vehicle	Acss2
Aen	4.67067e-05	0.0197116	0.188	0.201	0.866176	Rd10_Female_vehicle	Aen
Spcs1	4.67864e-05	0.0573114	0.788	0.771	0.867653	Rd10_Female_vehicle	Spcs1
Ptpn1	4.72194e-05	0.0357894	0.321	0.333	0.875684	Rd10_Female_vehicle	Ptpn1
Uba2	4.74491e-05	0.00876675	0.33	0.366	0.879944	Rd10_Female_vehicle	Uba2
Exoc7	5.00688e-05	0.033779	0.245	0.243	0.928525	Rd10_Female_vehicle	Exoc7
Yipf2	5.08187e-05	0.039889	0.159	0.146	0.942434	Rd10_Female_vehicle	Yipf2
Msantd4	5.1482e-05	0.0517697	0.472	0.471	0.954734	Rd10_Female_vehicle	Msantd4
Bckdk	5.17925e-05	0.0056667	0.192	0.216	0.960493	Rd10_Female_vehicle	Bckdk
Nr2f6	5.18446e-05	0.0445594	0.399	0.402	0.961459	Rd10_Female_vehicle	Nr2f6
Mapk6	5.21276e-05	0.0464682	0.279	0.274	0.966706	Rd10_Female_vehicle	Mapk6
Dpf2	5.26039e-05	0.039544	0.381	0.387	0.975538	Rd10_Female_vehicle	Dpf2
Sec31a	5.30035e-05	0.0501722	0.305	0.284	0.98295	Rd10_Female_vehicle	Sec31a
Heph	5.33012e-05	0.0460185	0.269	0.263	0.988471	Rd10_Female_vehicle	Heph
Pomp	5.47164e-05	0.0659198	0.934	0.931	1	Rd10_Female_vehicle	Pomp
Hsp90aa1	5.48415e-05	0.0441244	0.994	0.998	1	Rd10_Female_vehicle	Hsp90aa1
Ssna1	5.53833e-05	0.0284383	0.44	0.465	1	Rd10_Female_vehicle	Ssna1
Arf3	5.64805e-05	0.0321087	0.44	0.455	1	Rd10_Female_vehicle	Arf3
Hnrnpd	5.66636e-05	0.049258	0.716	0.721	1	Rd10_Female_vehicle	Hnrnpd
Ctsz	5.68465e-05	0.0679236	0.555	0.553	1	Rd10_Female_vehicle	Ctsz
Gbp2	5.69173e-05	0.0696898	0.26	0.224	1	Rd10_Female_vehicle	Gbp2
Paics	5.73256e-05	0.0508227	0.565	0.564	1	Rd10_Female_vehicle	Paics
Diaph1	5.81704e-05	0.0288621	0.329	0.343	1	Rd10_Female_vehicle	Diaph1
Prr5l	5.87629e-05	0.0535817	0.24	0.21	1	Rd10_Female_vehicle	Prr5l
Ppp2ca	5.8858e-05	0.0404356	0.748	0.772	1	Rd10_Female_vehicle	Ppp2ca
Ets2	5.96781e-05	0.0580109	0.27	0.234	1	Rd10_Female_vehicle	Ets2
Phc2	6.00767e-05	0.034545	0.268	0.263	1	Rd10_Female_vehicle	Phc2
Twf1	6.02613e-05	0.0386366	0.478	0.485	1	Rd10_Female_vehicle	Twf1
Fbxo9	6.06035e-05	0.033441	0.413	0.423	1	Rd10_Female_vehicle	Fbxo9
Ssu72	6.1134e-05	0.0416547	0.624	0.607	1	Rd10_Female_vehicle	Ssu72
G3bp2	6.25238e-05	0.0602798	0.621	0.602	1	Rd10_Female_vehicle	G3bp2
Glipr2	6.27862e-05	0.0442537	0.106	0.076	1	Rd10_Female_vehicle	Glipr2
Olfm2	6.34032e-05	0.0693688	0.707	0.686	1	Rd10_Female_vehicle	Olfm2
Ints14	6.4133e-05	0.00256006	0.097	0.108	1	Rd10_Female_vehicle	Ints14
Tmem205	6.42355e-05	0.0557659	0.557	0.548	1	Rd10_Female_vehicle	Tmem205
Ubc	6.59341e-05	0.0497315	0.998	0.995	1	Rd10_Female_vehicle	Ubc
Tjp2	6.6779e-05	0.0469094	0.46	0.464	1	Rd10_Female_vehicle	Tjp2
Cst3	6.7216e-05	0.063767	0.979	0.985	1	Rd10_Female_vehicle	Cst3
Tut7	6.81564e-05	0.0178834	0.341	0.367	1	Rd10_Female_vehicle	Tut7
Exosc9	6.8773e-05	0.0431613	0.166	0.146	1	Rd10_Female_vehicle	Exosc9
Phykpl	7.11531e-05	0.0302139	0.128	0.117	1	Rd10_Female_vehicle	Phykpl
Aqp2	7.34769e-05	0.061782	0.188	0.158	1	Rd10_Female_vehicle	Aqp2
Fdx2	7.36289e-05	0.0449408	0.296	0.284	1	Rd10_Female_vehicle	Fdx2
Hexa	7.37726e-05	0.0473273	0.408	0.411	1	Rd10_Female_vehicle	Hexa
Stk11	7.42343e-05	0.0283219	0.367	0.385	1	Rd10_Female_vehicle	Stk11
Hk1	7.45466e-05	0.0366412	0.436	0.442	1	Rd10_Female_vehicle	Hk1
Commd2	7.53329e-05	0.0019371	0.316	0.349	1	Rd10_Female_vehicle	Commd2
Trmt61b	7.56065e-05	0.00481445	0.126	0.141	1	Rd10_Female_vehicle	Trmt61b
H2afy	7.76007e-05	0.0368849	0.879	0.905	1	Rd10_Female_vehicle	H2afy
Serpinb6a	7.90907e-05	0.0238688	0.31	0.324	1	Rd10_Female_vehicle	Serpinb6a
Jak1	7.98151e-05	0.030463	0.572	0.6	1	Rd10_Female_vehicle	Jak1
Rela	8.01626e-05	0.0403496	0.242	0.231	1	Rd10_Female_vehicle	Rela
Osgin1	8.10361e-05	0.0539994	0.089	0.062	1	Rd10_Female_vehicle	Osgin1
Asap2	8.1735e-05	0.0531914	0.501	0.503	1	Rd10_Female_vehicle	Asap2
Gltp	8.28314e-05	0.0367822	0.18	0.17	1	Rd10_Female_vehicle	Gltp
Dbi	8.30744e-05	0.0394054	1	0.999	1	Rd10_Female_vehicle	Dbi
Caml	8.31582e-05	0.0587151	0.414	0.391	1	Rd10_Female_vehicle	Caml
Rbpj	8.37411e-05	0.0561039	0.415	0.402	1	Rd10_Female_vehicle	Rbpj
Psmd12	8.41443e-05	0.0408605	0.554	0.559	1	Rd10_Female_vehicle	Psmd12
Pik3r1	8.54628e-05	0.0581775	0.657	0.652	1	Rd10_Female_vehicle	Pik3r1
Hnrnpm	8.59945e-05	0.0605234	0.724	0.721	1	Rd10_Female_vehicle	Hnrnpm
Fermt2	8.68857e-05	0.0388839	0.624	0.654	1	Rd10_Female_vehicle	Fermt2
Rpf1	8.83029e-05	0.0412068	0.272	0.266	1	Rd10_Female_vehicle	Rpf1
Lrp3	8.8521e-05	0.00621808	0.111	0.122	1	Rd10_Female_vehicle	Lrp3
Smc6	8.89777e-05	0.046766	0.379	0.371	1	Rd10_Female_vehicle	Smc6
Lyar	9.07981e-05	0.0456202	0.326	0.317	1	Rd10_Female_vehicle	Lyar
Irak1	9.11096e-05	0.0397551	0.236	0.226	1	Rd10_Female_vehicle	Irak1
Sbno1	9.13937e-05	0.0204529	0.422	0.459	1	Rd10_Female_vehicle	Sbno1
Cfh	9.23356e-05	0.0605061	0.238	0.21	1	Rd10_Female_vehicle	Cfh
Itpr2	9.23424e-05	0.0303859	0.272	0.281	1	Rd10_Female_vehicle	Itpr2
Jmy	9.27008e-05	0.0236648	0.259	0.271	1	Rd10_Female_vehicle	Jmy
Mrps34	9.29979e-05	0.0371557	0.467	0.479	1	Rd10_Female_vehicle	Mrps34
Tmem238	9.30677e-05	0.027274	0.231	0.239	1	Rd10_Female_vehicle	Tmem238
Rufy3	9.61927e-05	0.0225777	0.423	0.452	1	Rd10_Female_vehicle	Rufy3
Oasl2	9.64644e-05	0.050497	0.553	0.527	1	Rd10_Female_vehicle	Oasl2
Trabd	9.68113e-05	0.0217519	0.156	0.16	1	Rd10_Female_vehicle	Trabd
Acox1	9.70644e-05	0.0496947	0.46	0.462	1	Rd10_Female_vehicle	Acox1
Fam53a	9.71312e-05	0.0158733	0.139	0.144	1	Rd10_Female_vehicle	Fam53a
Hbegf	0.000100719	0.11099	0.264	0.249	1	Rd10_Female_vehicle	Hbegf
Mphosph6	0.00010189	0.0653481	0.517	0.486	1	Rd10_Female_vehicle	Mphosph6
Nrp1	0.000103787	0.054877	0.177	0.151	1	Rd10_Female_vehicle	Nrp1
Rab13	0.000105647	0.0585836	0.558	0.553	1	Rd10_Female_vehicle	Rab13
Atg4d	0.000106467	0.0317027	0.14	0.132	1	Rd10_Female_vehicle	Atg4d
Tmem234	0.000107392	0.0441547	0.621	0.636	1	Rd10_Female_vehicle	Tmem234
Tox2	0.000107791	0.06457	0.725	0.737	1	Rd10_Female_vehicle	Tox2
Lgals3	0.000108657	0.0636233	0.277	0.297	1	Rd10_Female_vehicle	Lgals3
Prr13	0.000109582	0.053743	0.633	0.626	1	Rd10_Female_vehicle	Prr13
Adnp	0.000109712	0.0467963	0.534	0.533	1	Rd10_Female_vehicle	Adnp
Aqp5	0.000110229	0.0712136	0.428	0.386	1	Rd10_Female_vehicle	Aqp5
Tbc1d20	0.000110492	0.0569282	0.265	0.232	1	Rd10_Female_vehicle	Tbc1d20
2610301B20Rik	0.000111184	0.0158829	0.162	0.173	1	Rd10_Female_vehicle	2610301B20Rik
Efemp2	0.000113611	0.0464293	0.395	0.39	1	Rd10_Female_vehicle	Efemp2
Pi4k2b	0.000114533	0.025275	0.072	0.059	1	Rd10_Female_vehicle	Pi4k2b
Rpn2	0.000114672	0.0454026	0.485	0.497	1	Rd10_Female_vehicle	Rpn2
Derl1	0.000115111	0.0522191	0.425	0.416	1	Rd10_Female_vehicle	Derl1
Btc	0.000116456	0.0312076	0.13	0.12	1	Rd10_Female_vehicle	Btc
Eps8l1	0.000116608	0.0352975	0.098	0.074	1	Rd10_Female_vehicle	Eps8l1
Plekhg6	0.000117999	0.0274471	0.062	0.038	1	Rd10_Female_vehicle	Plekhg6
Anapc15	0.000118421	0.0180058	0.215	0.231	1	Rd10_Female_vehicle	Anapc15
Ncbp2	0.000119803	0.0546119	0.459	0.434	1	Rd10_Female_vehicle	Ncbp2
Glce	0.00012032	0.0193869	0.11	0.112	1	Rd10_Female_vehicle	Glce
Trap1	0.000121031	0.0289312	0.161	0.153	1	Rd10_Female_vehicle	Trap1
Mmp14	0.000121049	0.062964	0.339	0.297	1	Rd10_Female_vehicle	Mmp14
Stk24	0.000121623	0.0240936	0.207	0.211	1	Rd10_Female_vehicle	Stk24
Dhcr24	0.000121904	0.058045	0.23	0.204	1	Rd10_Female_vehicle	Dhcr24
Lamp2	0.000122825	0.052022	0.762	0.754	1	Rd10_Female_vehicle	Lamp2
Meaf6	0.000124073	0.0220427	0.264	0.274	1	Rd10_Female_vehicle	Meaf6
Papola	0.000124476	0.0176889	0.497	0.534	1	Rd10_Female_vehicle	Papola
Spice1	0.000124818	0.0329611	0.072	0.053	1	Rd10_Female_vehicle	Spice1
Ddx21	0.000125248	0.0491761	0.227	0.203	1	Rd10_Female_vehicle	Ddx21
Myo1d	0.000125425	0.0432751	0.126	0.097	1	Rd10_Female_vehicle	Myo1d
Sf1	0.000126354	0.0296918	0.375	0.391	1	Rd10_Female_vehicle	Sf1
Tsen15	0.000126887	0.0415052	0.376	0.366	1	Rd10_Female_vehicle	Tsen15
Rsu1	0.000127408	0.0413458	0.363	0.359	1	Rd10_Female_vehicle	Rsu1
Rac1	0.000128566	0.0262698	0.649	0.683	1	Rd10_Female_vehicle	Rac1
Bcl3	0.000128629	0.0335943	0.06	0.04	1	Rd10_Female_vehicle	Bcl3
Sec61a1	0.000128821	0.0108916	0.288	0.317	1	Rd10_Female_vehicle	Sec61a1
Fxr1	0.000132942	0.049196	0.63	0.631	1	Rd10_Female_vehicle	Fxr1
Wbp1l	0.000133292	0.0483537	0.24	0.219	1	Rd10_Female_vehicle	Wbp1l
Mtx1	0.000133912	0.0415475	0.251	0.247	1	Rd10_Female_vehicle	Mtx1
Mapk8ip1	0.000134222	0.00122167	0.283	0.324	1	Rd10_Female_vehicle	Mapk8ip1
Pdlim1	0.000135038	0.0376824	0.086	0.067	1	Rd10_Female_vehicle	Pdlim1
Tor1aip2	0.000135772	0.0210824	0.252	0.27	1	Rd10_Female_vehicle	Tor1aip2
Gpat4	0.000135824	0.0326171	0.223	0.218	1	Rd10_Female_vehicle	Gpat4
Tubb6	0.000135831	0.0374601	0.078	0.052	1	Rd10_Female_vehicle	Tubb6
Plxnd1	0.000135956	0.049485	0.205	0.185	1	Rd10_Female_vehicle	Plxnd1
Dusp6	0.000136253	0.0845959	0.65	0.649	1	Rd10_Female_vehicle	Dusp6
Nelfe	0.00013656	0.0482119	0.259	0.234	1	Rd10_Female_vehicle	Nelfe
Fosl1	0.000136861	0.0633234	0.076	0.049	1	Rd10_Female_vehicle	Fosl1
Plec	0.000137169	0.0391637	0.257	0.24	1	Rd10_Female_vehicle	Plec
Tug1	0.000137868	0.0325251	0.283	0.29	1	Rd10_Female_vehicle	Tug1
Qpctl	0.00013792	0.0137985	0.069	0.07	1	Rd10_Female_vehicle	Qpctl
Mrpl46	0.000138213	0.0231113	0.301	0.314	1	Rd10_Female_vehicle	Mrpl46
Pnp	0.000140483	0.00601051	0.497	0.564	1	Rd10_Female_vehicle	Pnp
Crbn	0.000142548	0.0090963	0.197	0.217	1	Rd10_Female_vehicle	Crbn
R3hcc1l	0.000143634	0.0300892	0.108	0.102	1	Rd10_Female_vehicle	R3hcc1l
Pcdhga12	0.000143726	0.00417142	0.061	0.072	1	Rd10_Female_vehicle	Pcdhga12
Nbr1	0.000144345	0.0516319	0.501	0.493	1	Rd10_Female_vehicle	Nbr1
C1qbp	0.000145354	0.031529	0.383	0.388	1	Rd10_Female_vehicle	C1qbp
Vamp8	0.000147954	0.056704	0.667	0.657	1	Rd10_Female_vehicle	Vamp8
Scfd1	0.000149376	0.0521243	0.417	0.408	1	Rd10_Female_vehicle	Scfd1
Galnt10	0.00014943	0.0353184	0.355	0.367	1	Rd10_Female_vehicle	Galnt10
Cebpb	0.000149836	0.0686297	0.858	0.86	1	Rd10_Female_vehicle	Cebpb
Fastk	0.000150447	0.0379508	0.205	0.191	1	Rd10_Female_vehicle	Fastk
Ptpn2	0.000151479	0.0278066	0.235	0.243	1	Rd10_Female_vehicle	Ptpn2
Fbl	0.00015313	0.0377232	0.26	0.249	1	Rd10_Female_vehicle	Fbl
Psmd14	0.000153876	0.00739641	0.376	0.41	1	Rd10_Female_vehicle	Psmd14
Stxbp3	0.000154192	0.0158261	0.304	0.328	1	Rd10_Female_vehicle	Stxbp3
Mindy1	0.000154273	0.0512687	0.209	0.174	1	Rd10_Female_vehicle	Mindy1
Paxx	0.000155613	0.0182817	0.453	0.492	1	Rd10_Female_vehicle	Paxx
Loxl1	0.00015575	0.0490204	0.158	0.126	1	Rd10_Female_vehicle	Loxl1
Dmac1	0.000156546	0.00260406	0.376	0.42	1	Rd10_Female_vehicle	Dmac1
Utp11	0.00015725	0.0417445	0.412	0.418	1	Rd10_Female_vehicle	Utp11
Stac2	0.00015789	0.0543796	0.322	0.305	1	Rd10_Female_vehicle	Stac2
Ildr2	0.000159481	0.0654798	0.789	0.783	1	Rd10_Female_vehicle	Ildr2
Btbd10	0.000159572	0.00743913	0.224	0.248	1	Rd10_Female_vehicle	Btbd10
Dnajc21	0.000160991	0.0232495	0.18	0.184	1	Rd10_Female_vehicle	Dnajc21
Smim19	0.000161648	0.0540931	0.358	0.332	1	Rd10_Female_vehicle	Smim19
Smc5	0.000161701	0.0280035	0.237	0.245	1	Rd10_Female_vehicle	Smc5
Cir1	0.000162575	0.0626314	0.521	0.499	1	Rd10_Female_vehicle	Cir1
Hk2	0.000163273	0.0584548	0.281	0.273	1	Rd10_Female_vehicle	Hk2
Larp7	0.000163561	0.0510398	0.323	0.314	1	Rd10_Female_vehicle	Larp7
Mrpl12	0.000165121	0.0372255	0.385	0.392	1	Rd10_Female_vehicle	Mrpl12
Tsen34	0.000165192	0.0295331	0.525	0.551	1	Rd10_Female_vehicle	Tsen34
Ttc7b	0.000169577	0.0426215	0.102	0.078	1	Rd10_Female_vehicle	Ttc7b
Ccdc107	0.000172396	0.0606532	0.614	0.59	1	Rd10_Female_vehicle	Ccdc107
Syngr2	0.000173105	0.0213339	0.079	0.069	1	Rd10_Female_vehicle	Syngr2
Slc25a17	0.000176093	0.0437945	0.178	0.151	1	Rd10_Female_vehicle	Slc25a17
Ankhd1	0.000176146	0.0409559	0.321	0.318	1	Rd10_Female_vehicle	Ankhd1
Numb	0.000176378	0.0227512	0.27	0.283	1	Rd10_Female_vehicle	Numb
Aldh1a1	0.000183505	0.0204833	0.531	0.515	1	Rd10_Female_vehicle	Aldh1a1
Vasp	0.000183736	0.0316711	0.205	0.204	1	Rd10_Female_vehicle	Vasp
Csde1	0.000184808	0.023978	0.621	0.654	1	Rd10_Female_vehicle	Csde1
Gpank1	0.000185249	0.00142241	0.149	0.171	1	Rd10_Female_vehicle	Gpank1
Rab24	0.000185792	0.0363146	0.52	0.538	1	Rd10_Female_vehicle	Rab24
Ppp6c	0.000185824	0.020586	0.292	0.309	1	Rd10_Female_vehicle	Ppp6c
Pfdn1	0.000186416	0.0270893	0.753	0.791	1	Rd10_Female_vehicle	Pfdn1
Lrig1	0.000187703	0.0428436	0.285	0.271	1	Rd10_Female_vehicle	Lrig1
Cars2	0.000187914	0.0182242	0.133	0.14	1	Rd10_Female_vehicle	Cars2
Rpl6	0.000188693	0.0550855	0.981	0.987	1	Rd10_Female_vehicle	Rpl6
Lta4h	0.000189214	0.0359641	0.172	0.162	1	Rd10_Female_vehicle	Lta4h
P4hb	0.000191953	0.0445908	0.426	0.421	1	Rd10_Female_vehicle	P4hb
Nicn1	0.000192924	0.019343	0.255	0.274	1	Rd10_Female_vehicle	Nicn1
Bbip1	0.000196742	0.0657879	0.773	0.781	1	Rd10_Female_vehicle	Bbip1
Cnksr3	0.00019688	0.00833859	0.11	0.122	1	Rd10_Female_vehicle	Cnksr3
Gtf2b	0.000197573	0.0455541	0.356	0.344	1	Rd10_Female_vehicle	Gtf2b
Rab8b	0.00019844	0.0499066	0.398	0.397	1	Rd10_Female_vehicle	Rab8b
Atpaf2	0.000198838	0.0267395	0.099	0.094	1	Rd10_Female_vehicle	Atpaf2
Mtfr1l	0.000199724	0.0347165	0.47	0.49	1	Rd10_Female_vehicle	Mtfr1l
Ccdc186	0.000202415	0.0390562	0.506	0.526	1	Rd10_Female_vehicle	Ccdc186
Cald1	0.000202838	0.0383237	0.426	0.431	1	Rd10_Female_vehicle	Cald1
Tmem132b	0.000203343	0.0667671	0.386	0.358	1	Rd10_Female_vehicle	Tmem132b
Chtop	0.000203496	0.0443207	0.444	0.442	1	Rd10_Female_vehicle	Chtop
Fbxo22	0.000203511	0.0212012	0.3	0.32	1	Rd10_Female_vehicle	Fbxo22
Arrdc2	0.000203538	0.0840136	0.5	0.476	1	Rd10_Female_vehicle	Arrdc2
1110038F14Rik	0.000206152	0.0510748	0.448	0.435	1	Rd10_Female_vehicle	1110038F14Rik
Vstm4	0.000206465	0.0477943	0.171	0.149	1	Rd10_Female_vehicle	Vstm4
Hat1	0.000207493	0.00867378	0.221	0.242	1	Rd10_Female_vehicle	Hat1
Dcps	0.000209121	0.0244674	0.399	0.421	1	Rd10_Female_vehicle	Dcps
Ajap1	0.000209634	0.0346143	0.062	0.037	1	Rd10_Female_vehicle	Ajap1
Tcaf1	0.000209842	0.0542621	0.529	0.525	1	Rd10_Female_vehicle	Tcaf1
Cul9	0.000210885	0.0237917	0.137	0.136	1	Rd10_Female_vehicle	Cul9
Apobec1	0.000213436	0.0357203	0.09	0.066	1	Rd10_Female_vehicle	Apobec1
Gnb3	0.000215099	0.0359595	0.265	0.238	1	Rd10_Female_vehicle	Gnb3
Crlf2	0.000215982	0.0491076	0.232	0.204	1	Rd10_Female_vehicle	Crlf2
Anxa6	0.000217003	0.0419684	0.305	0.289	1	Rd10_Female_vehicle	Anxa6
Mllt6	0.000217822	0.0105707	0.2	0.222	1	Rd10_Female_vehicle	Mllt6
Chid1	0.000218289	0.0518489	0.22	0.194	1	Rd10_Female_vehicle	Chid1
Oxld1	0.000219667	0.000107536	0.113	0.136	1	Rd10_Female_vehicle	Oxld1
Vmp1	0.00022045	0.0412778	0.442	0.462	1	Rd10_Female_vehicle	Vmp1
Hmx1	0.000221745	0.00328019	0.715	0.77	1	Rd10_Female_vehicle	Hmx1
Agtpbp1	0.000221967	0.0362446	0.221	0.219	1	Rd10_Female_vehicle	Agtpbp1
Ddx56	0.000224096	0.0386116	0.127	0.11	1	Rd10_Female_vehicle	Ddx56
Nsfl1c	0.000226045	0.0260697	0.507	0.532	1	Rd10_Female_vehicle	Nsfl1c
Lman2	0.000226516	0.0243148	0.328	0.344	1	Rd10_Female_vehicle	Lman2
Ctps	0.000227427	0.045886	0.166	0.139	1	Rd10_Female_vehicle	Ctps
Gna11	0.000227999	0.0319748	0.54	0.566	1	Rd10_Female_vehicle	Gna11
Arhgap32	0.000232122	0.0211021	0.402	0.426	1	Rd10_Female_vehicle	Arhgap32
Glg1	0.000234426	0.0447206	0.609	0.612	1	Rd10_Female_vehicle	Glg1
Arhgef28	0.000239428	0.0420685	0.143	0.12	1	Rd10_Female_vehicle	Arhgef28
Bcap31	0.000240469	0.0418128	0.557	0.561	1	Rd10_Female_vehicle	Bcap31
Creld2	0.000240607	0.033763	0.198	0.186	1	Rd10_Female_vehicle	Creld2
Pofut2	0.000240985	0.0171526	0.201	0.216	1	Rd10_Female_vehicle	Pofut2
Arpc5l	0.000241642	0.0279192	0.599	0.628	1	Rd10_Female_vehicle	Arpc5l
Ggct	0.000242719	0.0341361	0.16	0.149	1	Rd10_Female_vehicle	Ggct
Bdnf	0.000247238	0.0417392	0.186	0.151	1	Rd10_Female_vehicle	Bdnf
Ywhaq	0.000250601	0.0425669	0.955	0.971	1	Rd10_Female_vehicle	Ywhaq
Rasa2	0.000252363	0.0532407	0.47	0.457	1	Rd10_Female_vehicle	Rasa2
Rgs20	0.000255273	0.0335024	0.2	0.201	1	Rd10_Female_vehicle	Rgs20
Micu2	0.000256129	0.00106479	0.364	0.404	1	Rd10_Female_vehicle	Micu2
Zfp809	0.00025792	0.0115022	0.109	0.118	1	Rd10_Female_vehicle	Zfp809
Vat1	0.0002586	0.0459747	0.278	0.248	1	Rd10_Female_vehicle	Vat1
Nudt2	0.000262819	0.0487577	0.481	0.475	1	Rd10_Female_vehicle	Nudt2
Cdc42bpa	0.000262975	0.0338547	0.431	0.441	1	Rd10_Female_vehicle	Cdc42bpa
Tfpt	0.00026377	0.00309397	0.184	0.205	1	Rd10_Female_vehicle	Tfpt
Fbxo6	0.000264927	0.0366815	0.168	0.153	1	Rd10_Female_vehicle	Fbxo6
Plekhb1	0.000266011	0.0417383	0.9	0.908	1	Rd10_Female_vehicle	Plekhb1
Cavin1	0.000266307	0.0438072	0.252	0.23	1	Rd10_Female_vehicle	Cavin1
Map2k2	0.000266441	0.0218736	0.573	0.607	1	Rd10_Female_vehicle	Map2k2
Atp5b	0.000267657	0.0435221	0.904	0.911	1	Rd10_Female_vehicle	Atp5b
Cdon	0.000268062	0.0577032	0.671	0.685	1	Rd10_Female_vehicle	Cdon
H2-Q4	0.000269376	0.0499375	0.331	0.314	1	Rd10_Female_vehicle	H2-Q4
Acer3	0.000270299	0.0273484	0.104	0.092	1	Rd10_Female_vehicle	Acer3
Pigf	0.000271693	0.0180853	0.339	0.363	1	Rd10_Female_vehicle	Pigf
Cnot11	0.000276859	0.0437718	0.208	0.192	1	Rd10_Female_vehicle	Cnot11
Gm5087	0.000276884	0.0349491	0.075	0.047	1	Rd10_Female_vehicle	Gm5087
Eif2s1	0.000278438	0.0323137	0.281	0.28	1	Rd10_Female_vehicle	Eif2s1
Grk3	0.000279383	0.0590737	0.327	0.318	1	Rd10_Female_vehicle	Grk3
Agps	0.00027979	0.0386012	0.162	0.141	1	Rd10_Female_vehicle	Agps
Slc41a1	0.000280121	0.0163372	0.606	0.658	1	Rd10_Female_vehicle	Slc41a1
Ckb	0.000281198	0.0522761	0.998	0.999	1	Rd10_Female_vehicle	Ckb
S100a13	0.000283023	0.0517199	0.689	0.683	1	Rd10_Female_vehicle	S100a13
Pigq	0.000284277	0.0289109	0.195	0.196	1	Rd10_Female_vehicle	Pigq
Ik	0.000291877	0.0411158	0.532	0.53	1	Rd10_Female_vehicle	Ik
Phb2	0.000294288	0.0189701	0.38	0.402	1	Rd10_Female_vehicle	Phb2
Gnb2	0.000294382	0.0467939	0.887	0.903	1	Rd10_Female_vehicle	Gnb2
Rubcn	0.000296436	0.0335461	0.16	0.15	1	Rd10_Female_vehicle	Rubcn
Egr3	0.000296474	0.0459639	0.426	0.432	1	Rd10_Female_vehicle	Egr3
Pold4	0.000297248	0.0587174	0.373	0.364	1	Rd10_Female_vehicle	Pold4
Tspo	0.000297416	0.0542046	0.775	0.789	1	Rd10_Female_vehicle	Tspo
Prkcsh	0.000298234	0.0116659	0.373	0.409	1	Rd10_Female_vehicle	Prkcsh
Pth1r	0.00030377	0.0301618	0.057	0.034	1	Rd10_Female_vehicle	Pth1r
Chmp1a	0.000304186	0.0144026	0.281	0.299	1	Rd10_Female_vehicle	Chmp1a
Frmd6	0.000306024	0.0397153	0.188	0.17	1	Rd10_Female_vehicle	Frmd6
Hdhd3	0.000306205	0.0197473	0.067	0.063	1	Rd10_Female_vehicle	Hdhd3
Cacnb3	0.000307007	0.03011	0.174	0.167	1	Rd10_Female_vehicle	Cacnb3
Fzd1	0.000310629	0.0243875	0.111	0.105	1	Rd10_Female_vehicle	Fzd1
Cmpk1	0.000310976	0.00717756	0.337	0.375	1	Rd10_Female_vehicle	Cmpk1
Smagp	0.00031396	0.0296531	0.052	0.033	1	Rd10_Female_vehicle	Smagp
2210016L21Rik	0.00031432	0.0341505	0.564	0.588	1	Rd10_Female_vehicle	2210016L21Rik
Cacna1d	0.000314505	0.0609464	0.278	0.25	1	Rd10_Female_vehicle	Cacna1d
Mrps31	0.000314603	0.0132536	0.236	0.257	1	Rd10_Female_vehicle	Mrps31
Cwf19l2	0.000318766	0.0431555	0.458	0.468	1	Rd10_Female_vehicle	Cwf19l2
Ppp1r14b	0.000323654	0.0431424	0.67	0.677	1	Rd10_Female_vehicle	Ppp1r14b
Arf6	0.000324121	0.037689	0.332	0.33	1	Rd10_Female_vehicle	Arf6
Casz1	0.000326935	0.0257627	0.363	0.362	1	Rd10_Female_vehicle	Casz1
Cirbp	0.000327684	0.0659958	0.859	0.864	1	Rd10_Female_vehicle	Cirbp
Hid1	0.000328897	0.0198445	0.077	0.074	1	Rd10_Female_vehicle	Hid1
Hdlbp	0.000330805	0.0394463	0.537	0.525	1	Rd10_Female_vehicle	Hdlbp
Cd24a	0.000333106	0.0729806	0.348	0.322	1	Rd10_Female_vehicle	Cd24a
Irf2bp1	0.000338321	0.038917	0.344	0.342	1	Rd10_Female_vehicle	Irf2bp1
Dnttip2	0.000342463	0.0345316	0.389	0.403	1	Rd10_Female_vehicle	Dnttip2
Kdm5a	0.000345979	0.0337082	0.499	0.519	1	Rd10_Female_vehicle	Kdm5a
Zfp330	0.000346226	0.0362414	0.355	0.362	1	Rd10_Female_vehicle	Zfp330
Utp14b	0.000350086	0.0837303	0.913	0.916	1	Rd10_Female_vehicle	Utp14b
Cttnbp2nl	0.000350312	0.0399086	0.186	0.166	1	Rd10_Female_vehicle	Cttnbp2nl
Arhgef4	0.000352759	0.0415301	0.156	0.135	1	Rd10_Female_vehicle	Arhgef4
Fuom	0.000353139	0.0275932	0.25	0.253	1	Rd10_Female_vehicle	Fuom
Bag5	0.00035399	0.0306534	0.414	0.432	1	Rd10_Female_vehicle	Bag5
Rhod	0.000356997	0.0252922	0.235	0.239	1	Rd10_Female_vehicle	Rhod
Timp2	0.00035719	0.055745	0.943	0.946	1	Rd10_Female_vehicle	Timp2
Psmb2	0.000359605	0.0156908	0.691	0.735	1	Rd10_Female_vehicle	Psmb2
Siah1a	0.00036073	0.0377912	0.321	0.318	1	Rd10_Female_vehicle	Siah1a
Elp1	0.000361831	0.0244658	0.193	0.202	1	Rd10_Female_vehicle	Elp1
Agt	0.000363925	0.0674688	0.462	0.436	1	Rd10_Female_vehicle	Agt
Tmem185a	0.000364024	0.00893394	0.173	0.191	1	Rd10_Female_vehicle	Tmem185a
Ralgapb	0.000370284	0.000979179	0.137	0.157	1	Rd10_Female_vehicle	Ralgapb
Usb1	0.00037102	0.00256617	0.055	0.065	1	Rd10_Female_vehicle	Usb1
Sra1	0.00037172	0.0364098	0.467	0.475	1	Rd10_Female_vehicle	Sra1
Trim56	0.000372598	0.0456939	0.201	0.174	1	Rd10_Female_vehicle	Trim56
Uba5	0.000373883	0.0314461	0.323	0.326	1	Rd10_Female_vehicle	Uba5
Akap11	0.000378018	0.0489964	0.383	0.369	1	Rd10_Female_vehicle	Akap11
Ddx46	0.000378053	0.0301933	0.442	0.462	1	Rd10_Female_vehicle	Ddx46
Pakap-ENSMUSG00000038729	0.000378117	0.0413675	0.19	0.17	1	Rd10_Female_vehicle	Pakap-ENSMUSG00000038729
Fkrp	0.000381381	0.0283889	0.118	0.108	1	Rd10_Female_vehicle	Fkrp
Zwint	0.000382323	0.00556489	0.413	0.455	1	Rd10_Female_vehicle	Zwint
Gspt1	0.000383953	0.026196	0.534	0.55	1	Rd10_Female_vehicle	Gspt1
Pnpo	0.000384219	0.0304148	0.151	0.137	1	Rd10_Female_vehicle	Pnpo
Haghl	0.000384299	0.0347751	0.425	0.435	1	Rd10_Female_vehicle	Haghl
Tigd2	0.000386318	0.0515453	0.329	0.317	1	Rd10_Female_vehicle	Tigd2
Pja2	0.000387638	0.0466879	0.53	0.524	1	Rd10_Female_vehicle	Pja2
Rrp1	0.000393723	0.0302342	0.671	0.691	1	Rd10_Female_vehicle	Rrp1
Taf11	0.000395474	0.0374705	0.318	0.314	1	Rd10_Female_vehicle	Taf11
Ehd4	0.000398533	0.0284173	0.073	0.059	1	Rd10_Female_vehicle	Ehd4
Sf3a3	0.000399548	1.70701e-06	0.277	0.312	1	Rd10_Female_vehicle	Sf3a3
Txlna	0.000401612	0.0213525	0.288	0.305	1	Rd10_Female_vehicle	Txlna
Vcam1	0.00040321	0.0569863	0.64	0.646	1	Rd10_Female_vehicle	Vcam1
Capn2	0.000404171	0.0341067	0.31	0.313	1	Rd10_Female_vehicle	Capn2
Bri3bp	0.000404703	0.0226523	0.262	0.275	1	Rd10_Female_vehicle	Bri3bp
Dip2a	0.000405588	0.00753905	0.089	0.101	1	Rd10_Female_vehicle	Dip2a
Pros1	0.000406135	0.0665078	0.393	0.372	1	Rd10_Female_vehicle	Pros1
Coa5	0.000406735	0.00426886	0.224	0.252	1	Rd10_Female_vehicle	Coa5
4931406P16Rik	0.000410679	0.0367905	0.285	0.268	1	Rd10_Female_vehicle	4931406P16Rik
Smarcc1	0.000412296	0.0254389	0.442	0.459	1	Rd10_Female_vehicle	Smarcc1
Ppp2r5a	0.000415521	0.0421569	0.47	0.463	1	Rd10_Female_vehicle	Ppp2r5a
Uchl1	0.00041637	0.0390696	0.098	0.077	1	Rd10_Female_vehicle	Uchl1
Eif3e	0.000419975	0.0350371	0.602	0.615	1	Rd10_Female_vehicle	Eif3e
Slf1	0.000421008	0.0321064	0.1	0.081	1	Rd10_Female_vehicle	Slf1
Clic4	0.000421321	0.0421251	0.283	0.264	1	Rd10_Female_vehicle	Clic4
Cct8	0.000421536	0.049944	0.615	0.607	1	Rd10_Female_vehicle	Cct8
Kdelr1	0.000421882	0.0551616	0.666	0.659	1	Rd10_Female_vehicle	Kdelr1
Tirap	0.000422728	0.0333914	0.123	0.097	1	Rd10_Female_vehicle	Tirap
H13	0.000424265	0.0305302	0.418	0.437	1	Rd10_Female_vehicle	H13
1700021F05Rik	0.000429444	0.00320073	0.191	0.219	1	Rd10_Female_vehicle	1700021F05Rik
Rbm20	0.000430437	0.0391957	0.243	0.236	1	Rd10_Female_vehicle	Rbm20
Ctdsp1	0.000430721	0.0210555	0.338	0.354	1	Rd10_Female_vehicle	Ctdsp1
Dtx1	0.000431045	0.0519214	0.224	0.203	1	Rd10_Female_vehicle	Dtx1
Hipk2	0.000431169	0.024793	0.601	0.599	1	Rd10_Female_vehicle	Hipk2
Socs2	0.000432494	0.0469819	0.089	0.063	1	Rd10_Female_vehicle	Socs2
Ndufaf3	0.000432507	0.0194549	0.321	0.34	1	Rd10_Female_vehicle	Ndufaf3
Cdk7	0.00043529	0.0239479	0.195	0.196	1	Rd10_Female_vehicle	Cdk7
Ndnf	0.000439133	0.0827791	0.9	0.886	1	Rd10_Female_vehicle	Ndnf
Wdr74	0.000442082	0.0410832	0.185	0.157	1	Rd10_Female_vehicle	Wdr74
Pcp4	0.000443132	0.0330515	0.094	0.101	1	Rd10_Female_vehicle	Pcp4
Syngr1	0.000444984	0.0471576	0.301	0.282	1	Rd10_Female_vehicle	Syngr1
Coasy	0.000447339	0.0165128	0.188	0.198	1	Rd10_Female_vehicle	Coasy
Hip1	0.00044942	0.040575	0.371	0.374	1	Rd10_Female_vehicle	Hip1
Prpf4b	0.000452339	0.0476353	0.792	0.81	1	Rd10_Female_vehicle	Prpf4b
Rabep1	0.000457128	0.0397872	0.309	0.302	1	Rd10_Female_vehicle	Rabep1
Arhgap35	0.000458259	0.0248119	0.28	0.291	1	Rd10_Female_vehicle	Arhgap35
Dnmt1	0.000459385	0.00865909	0.196	0.219	1	Rd10_Female_vehicle	Dnmt1
Elmsan1	0.000465094	0.0230124	0.17	0.172	1	Rd10_Female_vehicle	Elmsan1
Tnpo3	0.000470513	0.0514136	0.285	0.255	1	Rd10_Female_vehicle	Tnpo3
Akr7a5	0.000471379	0.0410065	0.441	0.448	1	Rd10_Female_vehicle	Akr7a5
Vrk3	0.000479666	0.00213044	0.317	0.35	1	Rd10_Female_vehicle	Vrk3
Plekha1	0.000480382	0.036728	0.42	0.431	1	Rd10_Female_vehicle	Plekha1
Zfp369	0.000482275	0.00364353	0.13	0.151	1	Rd10_Female_vehicle	Zfp369
Dalrd3	0.000484726	0.0326789	0.312	0.316	1	Rd10_Female_vehicle	Dalrd3
Rcn3	0.000487735	0.0265114	0.247	0.253	1	Rd10_Female_vehicle	Rcn3
Smarce1	0.000487918	0.0092113	0.342	0.376	1	Rd10_Female_vehicle	Smarce1
Ehf	0.000488464	0.0303938	0.078	0.069	1	Rd10_Female_vehicle	Ehf
Ulk1	0.000489352	0.0288322	0.193	0.184	1	Rd10_Female_vehicle	Ulk1
Pygl	0.000489494	0.0509437	0.218	0.206	1	Rd10_Female_vehicle	Pygl
Pgls	0.000501118	0.0408212	0.616	0.602	1	Rd10_Female_vehicle	Pgls
Ppp2r5c	0.000504128	0.0370876	0.438	0.428	1	Rd10_Female_vehicle	Ppp2r5c
2810004N23Rik	0.000509248	0.0416581	0.311	0.305	1	Rd10_Female_vehicle	2810004N23Rik
Dap3	0.000513903	0.0414233	0.448	0.442	1	Rd10_Female_vehicle	Dap3
Agtrap	0.000515743	0.0494354	0.343	0.317	1	Rd10_Female_vehicle	Agtrap
Prpf38a	0.00052467	0.00474975	0.263	0.288	1	Rd10_Female_vehicle	Prpf38a
Tor1b	0.000526611	0.0300146	0.259	0.261	1	Rd10_Female_vehicle	Tor1b
Zfp110	0.000530233	0.0159174	0.143	0.154	1	Rd10_Female_vehicle	Zfp110
Plekhb2	0.000532636	0.0196788	0.374	0.395	1	Rd10_Female_vehicle	Plekhb2
Elovl6	0.000532721	0.0256667	0.125	0.126	1	Rd10_Female_vehicle	Elovl6
Ifnar1	0.000532968	0.0145941	0.196	0.21	1	Rd10_Female_vehicle	Ifnar1
Rbbp4	0.000533351	0.0409147	0.574	0.584	1	Rd10_Female_vehicle	Rbbp4
Gpr173	0.00053618	0.0172568	0.086	0.087	1	Rd10_Female_vehicle	Gpr173
Dnm2	0.000537428	0.0196483	0.206	0.211	1	Rd10_Female_vehicle	Dnm2
Tchp	0.000540232	0.0305965	0.125	0.116	1	Rd10_Female_vehicle	Tchp
Igsf3	0.000541613	0.0321461	0.124	0.105	1	Rd10_Female_vehicle	Igsf3
Rpap2	0.000543865	0.0182614	0.101	0.104	1	Rd10_Female_vehicle	Rpap2
Btg2	0.000544203	0.00674239	0.979	0.969	1	Rd10_Female_vehicle	Btg2
Elmo2	0.000544599	0.0565626	0.314	0.302	1	Rd10_Female_vehicle	Elmo2
Snf8	0.000545148	0.028591	0.465	0.481	1	Rd10_Female_vehicle	Snf8
Lgals3bp	0.000545153	0.0591694	0.287	0.263	1	Rd10_Female_vehicle	Lgals3bp
Ppp1r1a	0.000545637	0.0688418	0.646	0.643	1	Rd10_Female_vehicle	Ppp1r1a
Ndp	0.00054798	0.0428533	0.206	0.196	1	Rd10_Female_vehicle	Ndp
Slc8b1	0.000552361	0.0502755	0.251	0.242	1	Rd10_Female_vehicle	Slc8b1
Fance	0.000552645	0.000527174	0.158	0.185	1	Rd10_Female_vehicle	Fance
Pmvk	0.000554009	0.0332167	0.434	0.446	1	Rd10_Female_vehicle	Pmvk
Oxct1	0.000555245	0.0377574	0.468	0.467	1	Rd10_Female_vehicle	Oxct1
Aco2	0.000555438	0.0154186	0.394	0.417	1	Rd10_Female_vehicle	Aco2
Tufm	0.000557267	0.000550101	0.164	0.185	1	Rd10_Female_vehicle	Tufm
Map4k4	0.000558433	0.0379028	0.572	0.597	1	Rd10_Female_vehicle	Map4k4
Igf2r	0.000564395	0.000876698	0.132	0.149	1	Rd10_Female_vehicle	Igf2r
Clptm1	0.000565186	0.0193565	0.317	0.33	1	Rd10_Female_vehicle	Clptm1
Rfxap	0.000569534	0.000787069	0.276	0.31	1	Rd10_Female_vehicle	Rfxap
Slc25a5	0.000577591	0.0334413	0.611	0.63	1	Rd10_Female_vehicle	Slc25a5
Golph3l	0.000578582	0.0364426	0.257	0.25	1	Rd10_Female_vehicle	Golph3l
Smn1	0.000580073	0.0184602	0.26	0.271	1	Rd10_Female_vehicle	Smn1
Osgepl1	0.000584664	0.0252229	0.139	0.133	1	Rd10_Female_vehicle	Osgepl1
Dcaf6	0.000585863	0.0247537	0.167	0.169	1	Rd10_Female_vehicle	Dcaf6
Mgrn1	0.000587665	0.0369934	0.24	0.234	1	Rd10_Female_vehicle	Mgrn1
Ftsj3	0.000587968	0.0205671	0.137	0.136	1	Rd10_Female_vehicle	Ftsj3
Banf1	0.000592245	0.0397753	0.535	0.549	1	Rd10_Female_vehicle	Banf1
Smarca4	0.000593892	0.0163063	0.457	0.484	1	Rd10_Female_vehicle	Smarca4
Iscu	0.000594311	0.0338929	0.564	0.569	1	Rd10_Female_vehicle	Iscu
Srsf7	0.000594842	0.0781699	0.825	0.827	1	Rd10_Female_vehicle	Srsf7
Lrrn3	0.000609209	0.0193734	0.284	0.317	1	Rd10_Female_vehicle	Lrrn3
Aldh1l1	0.000609536	0.0450208	0.456	0.46	1	Rd10_Female_vehicle	Aldh1l1
Ganab	0.000615619	0.0212992	0.292	0.308	1	Rd10_Female_vehicle	Ganab
P2rx4	0.000624895	0.00262627	0.114	0.133	1	Rd10_Female_vehicle	P2rx4
Cfap298	0.000625558	0.0167584	0.402	0.428	1	Rd10_Female_vehicle	Cfap298
Cab39	0.000632494	0.00299794	0.356	0.396	1	Rd10_Female_vehicle	Cab39
Frmd4b	0.000634119	0.0446929	0.628	0.644	1	Rd10_Female_vehicle	Frmd4b
Eif2b2	0.000634843	0.02242	0.228	0.234	1	Rd10_Female_vehicle	Eif2b2
Tmem147	0.000641102	0.0485642	0.66	0.656	1	Rd10_Female_vehicle	Tmem147
Prkg1	0.0006451	0.0569328	0.653	0.652	1	Rd10_Female_vehicle	Prkg1
Ccnl1	0.000648578	0.0329748	0.629	0.644	1	Rd10_Female_vehicle	Ccnl1
Angptl6	0.000649511	0.031876	0.178	0.169	1	Rd10_Female_vehicle	Angptl6
4930453N24Rik	0.000652357	0.0386176	0.297	0.287	1	Rd10_Female_vehicle	4930453N24Rik
Rab3gap1	0.000655457	0.0367449	0.289	0.284	1	Rd10_Female_vehicle	Rab3gap1
Sat1	0.000661169	0.0711996	0.933	0.941	1	Rd10_Female_vehicle	Sat1
Slc25a51	0.000666037	0.01202	0.142	0.155	1	Rd10_Female_vehicle	Slc25a51
Cdc34	0.000669365	0.0318704	0.236	0.229	1	Rd10_Female_vehicle	Cdc34
Il17rc	0.000671831	0.0214276	0.198	0.2	1	Rd10_Female_vehicle	Il17rc
Esco1	0.000674577	0.0123644	0.216	0.233	1	Rd10_Female_vehicle	Esco1
Sae1	0.000676119	0.046967	0.359	0.343	1	Rd10_Female_vehicle	Sae1
Gpx4	0.000677747	0.0426074	1	0.998	1	Rd10_Female_vehicle	Gpx4
Cdk5rap1	0.00068007	0.0345527	0.069	0.045	1	Rd10_Female_vehicle	Cdk5rap1
Nup50	0.000681266	0.0170469	0.277	0.296	1	Rd10_Female_vehicle	Nup50
Myl12b	0.000682414	0.0413294	0.834	0.849	1	Rd10_Female_vehicle	Myl12b
Pik3c2a	0.000687648	0.021149	0.27	0.278	1	Rd10_Female_vehicle	Pik3c2a
Cep63	0.000687728	0.00652163	0.234	0.262	1	Rd10_Female_vehicle	Cep63
Stx1b	0.000690024	0.00406495	0.107	0.125	1	Rd10_Female_vehicle	Stx1b
Rps6ka3	0.000702606	0.0300246	0.23	0.222	1	Rd10_Female_vehicle	Rps6ka3
Mea1	0.000706195	0.0370213	0.494	0.486	1	Rd10_Female_vehicle	Mea1
Tnrc6a	0.000711534	0.0410715	0.616	0.623	1	Rd10_Female_vehicle	Tnrc6a
Syne2	0.000714343	0.0356284	0.401	0.405	1	Rd10_Female_vehicle	Syne2
Xab2	0.000717129	0.0234756	0.141	0.138	1	Rd10_Female_vehicle	Xab2
Camk1	0.000719048	0.030591	0.45	0.465	1	Rd10_Female_vehicle	Camk1
Klf7	0.00071971	0.0355322	0.11	0.087	1	Rd10_Female_vehicle	Klf7
Arpc3	0.000724065	0.0373647	0.749	0.752	1	Rd10_Female_vehicle	Arpc3
Parp6	0.000724104	0.0253899	0.067	0.06	1	Rd10_Female_vehicle	Parp6
Il4ra	0.000724885	0.0293461	0.071	0.047	1	Rd10_Female_vehicle	Il4ra
Fcgrt	0.000727402	0.054402	0.372	0.341	1	Rd10_Female_vehicle	Fcgrt
Abracl	0.000731483	0.0253459	0.082	0.068	1	Rd10_Female_vehicle	Abracl
Setd3	0.000733122	0.0229491	0.407	0.43	1	Rd10_Female_vehicle	Setd3
Ppa1	0.000733547	0.0288717	0.399	0.4	1	Rd10_Female_vehicle	Ppa1
Snx4	0.000739131	0.0320009	0.281	0.278	1	Rd10_Female_vehicle	Snx4
Wrap73	0.000743152	0.0112717	0.174	0.186	1	Rd10_Female_vehicle	Wrap73
Ninj1	0.00074451	0.0247551	0.366	0.377	1	Rd10_Female_vehicle	Ninj1
Wwtr1	0.000750079	0.0413953	0.374	0.356	1	Rd10_Female_vehicle	Wwtr1
Mrln	0.000750161	0.0422017	0.134	0.103	1	Rd10_Female_vehicle	Mrln
Tmed3	0.000750441	0.0162609	0.369	0.391	1	Rd10_Female_vehicle	Tmed3
Snapc1	0.000755537	0.047594	0.406	0.393	1	Rd10_Female_vehicle	Snapc1
Mfap2	0.000761397	0.0532455	0.382	0.367	1	Rd10_Female_vehicle	Mfap2
Txndc17	0.000767767	0.0257957	0.644	0.676	1	Rd10_Female_vehicle	Txndc17
Prelp	0.000779204	0.0495312	0.811	0.802	1	Rd10_Female_vehicle	Prelp
Cers5	0.000779771	0.00221733	0.156	0.18	1	Rd10_Female_vehicle	Cers5
Ralgds	0.000787024	0.0384256	0.259	0.25	1	Rd10_Female_vehicle	Ralgds
Rnf20	0.000787309	0.0215999	0.328	0.348	1	Rd10_Female_vehicle	Rnf20
Slc5a3	0.000788298	0.0629057	0.164	0.143	1	Rd10_Female_vehicle	Slc5a3
Adam11	0.000788603	0.0275937	0.259	0.261	1	Rd10_Female_vehicle	Adam11
Cog3	0.000792067	0.00878522	0.064	0.066	1	Rd10_Female_vehicle	Cog3
Laptm4b	0.000792328	0.0400535	0.533	0.545	1	Rd10_Female_vehicle	Laptm4b
Cmtm6	0.000794108	0.0297555	0.184	0.173	1	Rd10_Female_vehicle	Cmtm6
Nat9	0.000794624	0.0383292	0.198	0.18	1	Rd10_Female_vehicle	Nat9
Rnf2	0.000795715	0.0198704	0.235	0.25	1	Rd10_Female_vehicle	Rnf2
Paip2b	0.000796518	0.0334208	0.249	0.247	1	Rd10_Female_vehicle	Paip2b
Thoc2	0.000801394	0.000420393	0.494	0.553	1	Rd10_Female_vehicle	Thoc2
Mrpl44	0.000801998	0.0348187	0.204	0.196	1	Rd10_Female_vehicle	Mrpl44
Mrpl17	0.000807411	0.0159461	0.55	0.588	1	Rd10_Female_vehicle	Mrpl17
Pcolce	0.00080746	0.0376827	0.122	0.102	1	Rd10_Female_vehicle	Pcolce
Ephb3	0.000822526	0.0336241	0.161	0.149	1	Rd10_Female_vehicle	Ephb3
Atp13a2	0.000823691	0.00215117	0.247	0.276	1	Rd10_Female_vehicle	Atp13a2
Otulin	0.000824146	0.0331178	0.324	0.33	1	Rd10_Female_vehicle	Otulin
Ebna1bp2	0.000830227	0.0412815	0.483	0.482	1	Rd10_Female_vehicle	Ebna1bp2
Hmg20b	0.000830573	0.0208833	0.389	0.409	1	Rd10_Female_vehicle	Hmg20b
Mboat1	0.000833983	0.0184009	0.066	0.062	1	Rd10_Female_vehicle	Mboat1
Gm17018	0.000834373	0.0286272	0.321	0.325	1	Rd10_Female_vehicle	Gm17018
Sypl	0.000837687	0.0484343	0.457	0.437	1	Rd10_Female_vehicle	Sypl
Pprc1	0.000842001	0.0267062	0.054	0.034	1	Rd10_Female_vehicle	Pprc1
Zcrb1	0.000845729	0.018667	0.554	0.591	1	Rd10_Female_vehicle	Zcrb1
Wdr12	0.000847708	0.0451453	0.217	0.197	1	Rd10_Female_vehicle	Wdr12
Cdc42	0.000850297	0.038687	0.878	0.896	1	Rd10_Female_vehicle	Cdc42
Cluh	0.000850609	0.0240023	0.113	0.107	1	Rd10_Female_vehicle	Cluh
Gstm7	0.000854169	0.0365188	0.145	0.134	1	Rd10_Female_vehicle	Gstm7
Ap1b1	0.000860317	0.0390811	0.226	0.204	1	Rd10_Female_vehicle	Ap1b1
Washc1	0.000864035	0.0263799	0.164	0.157	1	Rd10_Female_vehicle	Washc1
Stub1	0.000868754	0.0355338	0.695	0.713	1	Rd10_Female_vehicle	Stub1
Usp10	0.000870578	0.0219525	0.321	0.333	1	Rd10_Female_vehicle	Usp10
Prkag1	0.00087122	0.0296009	0.272	0.274	1	Rd10_Female_vehicle	Prkag1
Arhgap28	0.000876892	0.0197645	0.227	0.245	1	Rd10_Female_vehicle	Arhgap28
Phb	0.000878053	0.0239714	0.344	0.366	1	Rd10_Female_vehicle	Phb
Ano6	0.000885249	0.0215456	0.159	0.162	1	Rd10_Female_vehicle	Ano6
Anapc1	0.000889807	0.0193637	0.215	0.227	1	Rd10_Female_vehicle	Anapc1
Arhgef9	0.000890315	0.0154836	0.166	0.173	1	Rd10_Female_vehicle	Arhgef9
Endod1	0.000895773	0.0169579	0.166	0.173	1	Rd10_Female_vehicle	Endod1
Tomm40	0.000901643	0.0268091	0.362	0.373	1	Rd10_Female_vehicle	Tomm40
Ankzf1	0.000905032	0.0191871	0.095	0.091	1	Rd10_Female_vehicle	Ankzf1
Blmh	0.000906992	0.0298188	0.231	0.226	1	Rd10_Female_vehicle	Blmh
Chmp3	0.000910257	0.0384867	0.434	0.437	1	Rd10_Female_vehicle	Chmp3
Sh3bgrl3	0.000912973	0.0119525	0.562	0.595	1	Rd10_Female_vehicle	Sh3bgrl3
Ubl4a	0.000919922	0.011097	0.184	0.197	1	Rd10_Female_vehicle	Ubl4a
Sec11c	0.000923753	0.0217448	0.554	0.591	1	Rd10_Female_vehicle	Sec11c
Slitrk2	0.000934122	0.0863514	0.742	0.732	1	Rd10_Female_vehicle	Slitrk2
Dhx40	0.000941232	0.0393476	0.235	0.22	1	Rd10_Female_vehicle	Dhx40
Mthfsl	0.000945	0.0170323	0.213	0.226	1	Rd10_Female_vehicle	Mthfsl
Aig1	0.000948929	0.0451051	0.65	0.661	1	Rd10_Female_vehicle	Aig1
Ddx5	0.000953565	0.0470898	0.994	0.995	1	Rd10_Female_vehicle	Ddx5
Tmem108	0.000959821	0.0134109	0.09	0.097	1	Rd10_Female_vehicle	Tmem108
Rnf182	0.000964324	0.032702	0.077	0.059	1	Rd10_Female_vehicle	Rnf182
Terf2ip	0.000964501	0.0122	0.269	0.289	1	Rd10_Female_vehicle	Terf2ip
Rnase4	0.000964588	0.0470753	0.175	0.154	1	Rd10_Female_vehicle	Rnase4
Ube2i	0.00096643	0.0251426	0.447	0.468	1	Rd10_Female_vehicle	Ube2i
Map7d1	0.00096782	0.0401906	0.301	0.281	1	Rd10_Female_vehicle	Map7d1
Necap2	0.000969039	0.0178981	0.362	0.391	1	Rd10_Female_vehicle	Necap2
Xpo5	0.000969192	0.0274991	0.209	0.208	1	Rd10_Female_vehicle	Xpo5
Tmem141	0.000971273	0.035936	0.196	0.178	1	Rd10_Female_vehicle	Tmem141
Parp3	0.00097817	0.0391905	0.256	0.252	1	Rd10_Female_vehicle	Parp3
Vkorc1	0.000979275	0.0436681	0.496	0.501	1	Rd10_Female_vehicle	Vkorc1
Txndc12	0.000982946	0.00816834	0.342	0.371	1	Rd10_Female_vehicle	Txndc12
Tmem150a	0.000986049	0.0283503	0.142	0.138	1	Rd10_Female_vehicle	Tmem150a
Lrp10	0.000986152	0.0483698	0.432	0.408	1	Rd10_Female_vehicle	Lrp10
Zbtb37	0.000988405	0.0338441	0.191	0.187	1	Rd10_Female_vehicle	Zbtb37
Tasor	0.000989419	0.0203515	0.418	0.445	1	Rd10_Female_vehicle	Tasor
Cap1	0.000989574	0.00984293	0.328	0.351	1	Rd10_Female_vehicle	Cap1
Tacc2	0.000989581	0.0404029	0.186	0.165	1	Rd10_Female_vehicle	Tacc2
Gpc4	0.000990371	0.0104399	0.131	0.149	1	Rd10_Female_vehicle	Gpc4
Golga5	0.000991475	0.0200554	0.157	0.165	1	Rd10_Female_vehicle	Golga5
Mylip	0.000994515	0.0264676	0.222	0.221	1	Rd10_Female_vehicle	Mylip
Chka	0.000995249	0.0539344	0.312	0.313	1	Rd10_Female_vehicle	Chka
Mphosph8	0.00100174	0.0394892	0.553	0.564	1	Rd10_Female_vehicle	Mphosph8
Ints1	0.00100187	0.00676858	0.181	0.201	1	Rd10_Female_vehicle	Ints1
Snx12	0.00100243	0.00264998	0.208	0.234	1	Rd10_Female_vehicle	Snx12
Fmod	0.00100665	0.0309809	0.187	0.16	1	Rd10_Female_vehicle	Fmod
Mindy3	0.00101729	0.0272036	0.139	0.133	1	Rd10_Female_vehicle	Mindy3
Map3k8	0.00101888	0.0304849	0.076	0.055	1	Rd10_Female_vehicle	Map3k8
Cyb5r3	0.0010312	0.02637	0.347	0.344	1	Rd10_Female_vehicle	Cyb5r3
Spsb3	0.00103864	0.0281312	0.248	0.247	1	Rd10_Female_vehicle	Spsb3
Antxr1	0.00104072	0.0111592	0.387	0.424	1	Rd10_Female_vehicle	Antxr1
Gnl3l	0.00105	0.0424933	0.335	0.331	1	Rd10_Female_vehicle	Gnl3l
Fndc4	0.00105513	0.0262713	0.243	0.25	1	Rd10_Female_vehicle	Fndc4
Tcim	0.00106815	0.0461096	0.181	0.188	1	Rd10_Female_vehicle	Tcim
Alg5	0.00107057	0.0290519	0.239	0.237	1	Rd10_Female_vehicle	Alg5
Usf3	0.00107089	0.0125959	0.126	0.135	1	Rd10_Female_vehicle	Usf3
Kdm6a	0.00107094	0.0160752	0.287	0.31	1	Rd10_Female_vehicle	Kdm6a
Stk16	0.00107616	0.030502	0.294	0.292	1	Rd10_Female_vehicle	Stk16
Abcd3	0.00108446	0.0566266	0.536	0.525	1	Rd10_Female_vehicle	Abcd3
Gpx1	0.0010879	0.0330466	0.514	0.521	1	Rd10_Female_vehicle	Gpx1
Tm2d1	0.00109171	0.0383717	0.514	0.529	1	Rd10_Female_vehicle	Tm2d1
Capn5	0.00109401	0.019131	0.059	0.05	1	Rd10_Female_vehicle	Capn5
Trappc2	0.00109534	0.0045414	0.253	0.28	1	Rd10_Female_vehicle	Trappc2
Stmn1	0.00109537	0.0633836	0.876	0.859	1	Rd10_Female_vehicle	Stmn1
Rpp38	0.0010978	0.0313899	0.12	0.099	1	Rd10_Female_vehicle	Rpp38
Ptpn11	0.00110748	0.0185031	0.519	0.554	1	Rd10_Female_vehicle	Ptpn11
Fahd2a	0.00111636	0.0201224	0.341	0.355	1	Rd10_Female_vehicle	Fahd2a
Exosc4	0.00111705	0.0341148	0.32	0.325	1	Rd10_Female_vehicle	Exosc4
Gamt	0.00114253	0.0233821	0.298	0.313	1	Rd10_Female_vehicle	Gamt
Mrpl40	0.00114988	0.040798	0.337	0.322	1	Rd10_Female_vehicle	Mrpl40
Wdr24	0.00115714	0.0100568	0.053	0.055	1	Rd10_Female_vehicle	Wdr24
Vwa5a	0.0011578	0.0528896	0.307	0.278	1	Rd10_Female_vehicle	Vwa5a
Saysd1	0.00116155	0.0181083	0.199	0.211	1	Rd10_Female_vehicle	Saysd1
Selenoi	0.00116439	0.0152894	0.097	0.1	1	Rd10_Female_vehicle	Selenoi
Lrig2	0.0011659	0.00665893	0.201	0.223	1	Rd10_Female_vehicle	Lrig2
Tspan9	0.00116722	0.0317762	0.167	0.159	1	Rd10_Female_vehicle	Tspan9
Ccz1	0.0011771	0.0291294	0.226	0.22	1	Rd10_Female_vehicle	Ccz1
Iqgap2	0.00117754	0.0242604	0.101	0.087	1	Rd10_Female_vehicle	Iqgap2
E2f6	0.00118497	0.0270724	0.288	0.292	1	Rd10_Female_vehicle	E2f6
Mtch1	0.0011944	0.0508799	0.6	0.599	1	Rd10_Female_vehicle	Mtch1
Bbs9	0.00119696	0.00784439	0.076	0.086	1	Rd10_Female_vehicle	Bbs9
Ankrd28	0.00119941	0.0558418	0.448	0.42	1	Rd10_Female_vehicle	Ankrd28
Plcb1	0.00120038	0.0157285	0.098	0.099	1	Rd10_Female_vehicle	Plcb1
Rnpep	0.00120193	0.0294169	0.243	0.24	1	Rd10_Female_vehicle	Rnpep
Polr2b	0.00120507	0.00413393	0.322	0.353	1	Rd10_Female_vehicle	Polr2b
Vit	0.0012178	0.0367836	0.269	0.261	1	Rd10_Female_vehicle	Vit
Edn1	0.00122244	0.0616521	0.083	0.058	1	Rd10_Female_vehicle	Edn1
Ppp2r3a	0.00123212	0.0418137	0.274	0.26	1	Rd10_Female_vehicle	Ppp2r3a
Ddx52	0.00123259	0.0218419	0.214	0.221	1	Rd10_Female_vehicle	Ddx52
Ppp2cb	0.00124891	0.00793838	0.183	0.199	1	Rd10_Female_vehicle	Ppp2cb
Rasa3	0.00125202	0.0396975	0.168	0.149	1	Rd10_Female_vehicle	Rasa3
Fam43a	0.00125277	0.029442	0.053	0.033	1	Rd10_Female_vehicle	Fam43a
Bcl7c	0.00126638	0.013917	0.432	0.453	1	Rd10_Female_vehicle	Bcl7c
Lpcat1	0.00126803	0.042111	0.396	0.395	1	Rd10_Female_vehicle	Lpcat1
Atg12	0.00126839	0.0159974	0.396	0.425	1	Rd10_Female_vehicle	Atg12
Rpl7l1	0.00126948	0.05136	0.504	0.49	1	Rd10_Female_vehicle	Rpl7l1
Magi1	0.00126952	0.0298349	0.308	0.313	1	Rd10_Female_vehicle	Magi1
Psmb9	0.00127173	0.0360931	0.3	0.299	1	Rd10_Female_vehicle	Psmb9
Tbcd	0.00127254	0.0195443	0.064	0.054	1	Rd10_Female_vehicle	Tbcd
Tpm3	0.00127488	0.0251541	0.553	0.582	1	Rd10_Female_vehicle	Tpm3
Nagk	0.00127577	0.0305751	0.303	0.297	1	Rd10_Female_vehicle	Nagk
Ifi27	0.00127768	0.0649729	0.519	0.522	1	Rd10_Female_vehicle	Ifi27
Sri	0.00128073	0.0178953	0.73	0.772	1	Rd10_Female_vehicle	Sri
Gstm4	0.00128527	0.0293483	0.069	0.049	1	Rd10_Female_vehicle	Gstm4
Cep350	0.00129066	0.0227531	0.337	0.355	1	Rd10_Female_vehicle	Cep350
Rsrc2	0.00129492	0.0580556	0.799	0.802	1	Rd10_Female_vehicle	Rsrc2
Pex2	0.00129605	0.0169323	0.375	0.404	1	Rd10_Female_vehicle	Pex2
Mapt	0.00129665	0.0717873	0.383	0.357	1	Rd10_Female_vehicle	Mapt
Hectd1	0.00129959	0.0351466	0.496	0.497	1	Rd10_Female_vehicle	Hectd1
Sf3a1	0.00130411	0.0113956	0.276	0.305	1	Rd10_Female_vehicle	Sf3a1
Pla2g5	0.00131999	0.0577895	0.685	0.695	1	Rd10_Female_vehicle	Pla2g5
Gtpbp1	0.00132204	0.00554488	0.094	0.109	1	Rd10_Female_vehicle	Gtpbp1
Emid1	0.0013263	0.00030063	0.146	0.169	1	Rd10_Female_vehicle	Emid1
Wdr6	0.00133638	0.00271241	0.225	0.25	1	Rd10_Female_vehicle	Wdr6
Map1lc3a	0.00133978	0.0344585	0.888	0.908	1	Rd10_Female_vehicle	Map1lc3a
Ywhah	0.00134239	0.0344064	0.482	0.473	1	Rd10_Female_vehicle	Ywhah
Akr1b3	0.00134421	0.0175954	0.112	0.113	1	Rd10_Female_vehicle	Akr1b3
Psma3	0.00134483	0.042209	0.818	0.812	1	Rd10_Female_vehicle	Psma3
Zfp738	0.00135088	9.23859e-05	0.114	0.133	1	Rd10_Female_vehicle	Zfp738
Rps2	0.00135661	0.0382393	0.978	0.973	1	Rd10_Female_vehicle	Rps2
Flii	0.00136992	0.0318834	0.247	0.242	1	Rd10_Female_vehicle	Flii
Ifi35	0.00138071	0.0278256	0.43	0.449	1	Rd10_Female_vehicle	Ifi35
Tbc1d5	0.0013811	0.037434	0.148	0.13	1	Rd10_Female_vehicle	Tbc1d5
Ubxn4	0.00138914	0.0304886	0.691	0.718	1	Rd10_Female_vehicle	Ubxn4
Ago2	0.00139256	0.0343444	0.273	0.264	1	Rd10_Female_vehicle	Ago2
Tapbp	0.00139283	0.0500241	0.388	0.379	1	Rd10_Female_vehicle	Tapbp
Ado	0.00139725	0.00512695	0.104	0.115	1	Rd10_Female_vehicle	Ado
Slc9a1	0.00139794	0.0308555	0.126	0.111	1	Rd10_Female_vehicle	Slc9a1
Slc12a2	0.00139923	0.032983	0.208	0.198	1	Rd10_Female_vehicle	Slc12a2
Gpalpp1	0.00140485	0.0280429	0.239	0.241	1	Rd10_Female_vehicle	Gpalpp1
Drosha	0.00141316	0.0209378	0.21	0.219	1	Rd10_Female_vehicle	Drosha
Dhx37	0.0014229	0.0135276	0.058	0.053	1	Rd10_Female_vehicle	Dhx37
Apeh	0.00142814	0.0153428	0.153	0.157	1	Rd10_Female_vehicle	Apeh
Usp6nl	0.00143589	0.00817808	0.151	0.165	1	Rd10_Female_vehicle	Usp6nl
Slc16a2	0.00143601	0.0211802	0.432	0.453	1	Rd10_Female_vehicle	Slc16a2
Idh1	0.00144097	0.0342403	0.285	0.283	1	Rd10_Female_vehicle	Idh1
Tmem192	0.00144258	0.0225512	0.412	0.44	1	Rd10_Female_vehicle	Tmem192
Pdxdc1	0.00144277	0.0317992	0.297	0.294	1	Rd10_Female_vehicle	Pdxdc1
Pde1b	0.00145003	0.0461531	0.22	0.203	1	Rd10_Female_vehicle	Pde1b
Rhou	0.0014532	0.0724166	0.544	0.538	1	Rd10_Female_vehicle	Rhou
Plin2	0.00145718	0.0128406	0.256	0.268	1	Rd10_Female_vehicle	Plin2
Npdc1	0.00145995	0.0373804	0.501	0.51	1	Rd10_Female_vehicle	Npdc1
Mboat7	0.001463	0.0373396	0.21	0.201	1	Rd10_Female_vehicle	Mboat7
Dag1	0.00146806	0.0368533	0.561	0.559	1	Rd10_Female_vehicle	Dag1
Faim2	0.00147822	0.0383214	0.188	0.17	1	Rd10_Female_vehicle	Faim2
CAAA01118383.1	0.00148046	0.0435748	0.242	0.216	1	Rd10_Female_vehicle	CAAA01118383.1
Elovl5	0.00148227	0.032289	0.413	0.432	1	Rd10_Female_vehicle	Elovl5
Epn1	0.00149877	0.0290888	0.358	0.362	1	Rd10_Female_vehicle	Epn1
Pgf	0.00150154	0.0471192	0.131	0.108	1	Rd10_Female_vehicle	Pgf
Heatr5a	0.00150594	0.0307038	0.089	0.064	1	Rd10_Female_vehicle	Heatr5a
Rars	0.00150757	0.0199895	0.257	0.265	1	Rd10_Female_vehicle	Rars
Snhg1	0.00151042	0.0395743	0.428	0.437	1	Rd10_Female_vehicle	Snhg1
Them4	0.00151863	0.0411023	0.181	0.169	1	Rd10_Female_vehicle	Them4
Hddc2	0.00151961	0.0254816	0.186	0.183	1	Rd10_Female_vehicle	Hddc2
Ptpre	0.00152851	0.0358069	0.086	0.066	1	Rd10_Female_vehicle	Ptpre
Gale	0.00152923	0.0128217	0.067	0.066	1	Rd10_Female_vehicle	Gale
Lgi4	0.00153122	0.0565256	0.24	0.209	1	Rd10_Female_vehicle	Lgi4
Zcchc14	0.00153158	0.0354113	0.169	0.153	1	Rd10_Female_vehicle	Zcchc14
Timm17a	0.00153254	0.0051951	0.51	0.552	1	Rd10_Female_vehicle	Timm17a
Lncppara	0.00153343	0.0129678	0.067	0.066	1	Rd10_Female_vehicle	Lncppara
Casp6	0.00153569	0.0279991	0.126	0.116	1	Rd10_Female_vehicle	Casp6
Gtpbp8	0.00153589	0.0136355	0.137	0.143	1	Rd10_Female_vehicle	Gtpbp8
Ergic1	0.00153954	0.0374508	0.222	0.204	1	Rd10_Female_vehicle	Ergic1
Mff	0.00153984	0.037951	0.571	0.587	1	Rd10_Female_vehicle	Mff
Drap1	0.00154013	0.0420633	0.894	0.91	1	Rd10_Female_vehicle	Drap1
Fbrs	0.00154094	0.00671129	0.122	0.132	1	Rd10_Female_vehicle	Fbrs
Lsr	0.00154368	0.0228836	0.099	0.09	1	Rd10_Female_vehicle	Lsr
Stk19	0.00154373	0.0392687	0.304	0.292	1	Rd10_Female_vehicle	Stk19
Tmod3	0.00155008	0.0113511	0.18	0.195	1	Rd10_Female_vehicle	Tmod3
Zfand2b	0.00156311	0.0439278	0.195	0.18	1	Rd10_Female_vehicle	Zfand2b
Ngly1	0.00157832	0.010197	0.255	0.279	1	Rd10_Female_vehicle	Ngly1
Arpc4	0.00158157	0.034199	0.354	0.351	1	Rd10_Female_vehicle	Arpc4
Tmed9	0.00158814	0.0523201	0.775	0.781	1	Rd10_Female_vehicle	Tmed9
Steap4	0.00158953	0.0370308	0.079	0.067	1	Rd10_Female_vehicle	Steap4
Htra1	0.00159074	0.079831	0.882	0.885	1	Rd10_Female_vehicle	Htra1
Smarcb1	0.00159247	0.0374893	0.539	0.546	1	Rd10_Female_vehicle	Smarcb1
Gramd4	0.00159269	0.033464	0.135	0.124	1	Rd10_Female_vehicle	Gramd4
Ilf2	0.00160056	0.0297099	0.422	0.442	1	Rd10_Female_vehicle	Ilf2
Dbt	0.00160887	0.00997943	0.155	0.17	1	Rd10_Female_vehicle	Dbt
Rhob	0.00161508	0.0618201	0.562	0.537	1	Rd10_Female_vehicle	Rhob
Alkbh8	0.00162175	0.0359916	0.188	0.178	1	Rd10_Female_vehicle	Alkbh8
Padi2	0.00162489	0.0258733	0.437	0.461	1	Rd10_Female_vehicle	Padi2
Phactr4	0.00163009	0.047044	0.37	0.361	1	Rd10_Female_vehicle	Phactr4
Map3k7	0.0016306	0.0433289	0.194	0.174	1	Rd10_Female_vehicle	Map3k7
Mtpn	0.00163368	0.0267857	0.555	0.546	1	Rd10_Female_vehicle	Mtpn
Eif3l	0.00163711	0.0125696	0.31	0.334	1	Rd10_Female_vehicle	Eif3l
Elovl7	0.00163899	0.0374292	0.058	0.039	1	Rd10_Female_vehicle	Elovl7
Azin1	0.00164025	0.0328312	0.425	0.426	1	Rd10_Female_vehicle	Azin1
Ascc2	0.00164475	0.0201328	0.134	0.131	1	Rd10_Female_vehicle	Ascc2
Usp21	0.00165567	0.00254046	0.092	0.105	1	Rd10_Female_vehicle	Usp21
Asb13	0.00165825	0.0289523	0.136	0.126	1	Rd10_Female_vehicle	Asb13
Sept5	0.0016591	0.024339	0.067	0.049	1	Rd10_Female_vehicle	Sept5
Trit1	0.00166039	0.00534284	0.052	0.061	1	Rd10_Female_vehicle	Trit1
Cdkal1	0.00167164	0.0191668	0.169	0.173	1	Rd10_Female_vehicle	Cdkal1
Rbbp9	0.00167499	0.028668	0.308	0.316	1	Rd10_Female_vehicle	Rbbp9
Mrps18a	0.00168169	0.00510721	0.401	0.439	1	Rd10_Female_vehicle	Mrps18a
Iws1	0.00168915	0.0409655	0.268	0.257	1	Rd10_Female_vehicle	Iws1
Clrn1	0.00169835	0.00878871	0.362	0.392	1	Rd10_Female_vehicle	Clrn1
Prpf8	0.00169938	0.0242961	0.539	0.569	1	Rd10_Female_vehicle	Prpf8
Stard3nl	0.0017089	0.0375698	0.507	0.518	1	Rd10_Female_vehicle	Stard3nl
Pycr2	0.00171105	0.0377146	0.337	0.33	1	Rd10_Female_vehicle	Pycr2
Sf3b1	0.00171427	0.0260668	0.733	0.764	1	Rd10_Female_vehicle	Sf3b1
Triobp	0.00171434	0.0173632	0.255	0.27	1	Rd10_Female_vehicle	Triobp
Jag1	0.0017191	0.023011	0.056	0.039	1	Rd10_Female_vehicle	Jag1
Znhit1	0.00172215	0.0406487	0.284	0.265	1	Rd10_Female_vehicle	Znhit1
Cyb5d2	0.0017234	0.00992874	0.175	0.19	1	Rd10_Female_vehicle	Cyb5d2
Plpp2	0.00172644	0.024541	0.099	0.089	1	Rd10_Female_vehicle	Plpp2
Spata5	0.00173332	0.0195163	0.095	0.092	1	Rd10_Female_vehicle	Spata5
Zfr2	0.00173603	0.00992825	0.096	0.105	1	Rd10_Female_vehicle	Zfr2
Adal	0.00173712	0.0173053	0.104	0.107	1	Rd10_Female_vehicle	Adal
Aldh3a2	0.00174063	0.00544853	0.329	0.364	1	Rd10_Female_vehicle	Aldh3a2
Plcb3	0.0017724	0.0244686	0.181	0.176	1	Rd10_Female_vehicle	Plcb3
Nebl	0.00178496	0.024977	0.066	0.046	1	Rd10_Female_vehicle	Nebl
Creb5	0.00179262	0.0557497	0.33	0.31	1	Rd10_Female_vehicle	Creb5
Ubac2	0.00179535	0.00194371	0.213	0.242	1	Rd10_Female_vehicle	Ubac2
Mtfr1	0.0018007	0.00396589	0.262	0.288	1	Rd10_Female_vehicle	Mtfr1
Coa3	0.00180471	0.0231437	0.698	0.719	1	Rd10_Female_vehicle	Coa3
Clint1	0.00181452	0.0205147	0.282	0.299	1	Rd10_Female_vehicle	Clint1
Zfp593	0.00181552	0.0441516	0.191	0.182	1	Rd10_Female_vehicle	Zfp593
Fbrsl1	0.00181681	0.0490193	0.313	0.295	1	Rd10_Female_vehicle	Fbrsl1
Gm16286	0.00181878	0.0264537	0.401	0.416	1	Rd10_Female_vehicle	Gm16286
Isca2	0.00182949	0.00930817	0.433	0.471	1	Rd10_Female_vehicle	Isca2
Mettl5	0.00184299	0.0235229	0.256	0.261	1	Rd10_Female_vehicle	Mettl5
Gnl3	0.00184705	0.0439861	0.286	0.273	1	Rd10_Female_vehicle	Gnl3
Med28	0.0018666	0.035177	0.695	0.716	1	Rd10_Female_vehicle	Med28
Dtx3l	0.00186662	0.0422491	0.191	0.162	1	Rd10_Female_vehicle	Dtx3l
Gtf2f2	0.00187557	0.0108345	0.263	0.282	1	Rd10_Female_vehicle	Gtf2f2
Stx8	0.00188887	0.00129	0.401	0.437	1	Rd10_Female_vehicle	Stx8
Ipo5	0.00188999	0.0318343	0.3	0.294	1	Rd10_Female_vehicle	Ipo5
Snrpa1	0.0018968	0.0282207	0.327	0.333	1	Rd10_Female_vehicle	Snrpa1
Upk3bl	0.00189842	0.0709715	0.081	0.068	1	Rd10_Female_vehicle	Upk3bl
Efhd1	0.00190469	0.0127906	0.481	0.517	1	Rd10_Female_vehicle	Efhd1
Fam49a	0.00190734	0.0414501	0.356	0.351	1	Rd10_Female_vehicle	Fam49a
Heatr6	0.00191329	0.0265859	0.197	0.198	1	Rd10_Female_vehicle	Heatr6
Rnf34	0.00191342	0.0325019	0.218	0.21	1	Rd10_Female_vehicle	Rnf34
Ctsh	0.0019437	0.0381506	0.758	0.787	1	Rd10_Female_vehicle	Ctsh
Srprb	0.00194394	0.0192179	0.23	0.242	1	Rd10_Female_vehicle	Srprb
Pik3cb	0.00194652	0.00359405	0.064	0.073	1	Rd10_Female_vehicle	Pik3cb
Ggact	0.00194679	0.0450794	0.261	0.24	1	Rd10_Female_vehicle	Ggact
Epb41l4b	0.00195159	0.00398074	0.111	0.123	1	Rd10_Female_vehicle	Epb41l4b
Wdr82	0.00195712	0.0282624	0.248	0.249	1	Rd10_Female_vehicle	Wdr82
Mitd1	0.00195858	0.0468923	0.256	0.233	1	Rd10_Female_vehicle	Mitd1
Nit1	0.00195863	0.0402721	0.305	0.291	1	Rd10_Female_vehicle	Nit1
B230118H07Rik	0.00195977	0.0469852	0.823	0.84	1	Rd10_Female_vehicle	B230118H07Rik
Optn	0.00196049	0.00575191	0.181	0.204	1	Rd10_Female_vehicle	Optn
Inafm1	0.00197824	0.0399669	0.193	0.172	1	Rd10_Female_vehicle	Inafm1
Ociad2	0.00197868	0.0335973	0.111	0.089	1	Rd10_Female_vehicle	Ociad2
Ccdc181	0.0019799	0.0320739	0.124	0.112	1	Rd10_Female_vehicle	Ccdc181
Cnpy4	0.00198784	0.00502958	0.16	0.179	1	Rd10_Female_vehicle	Cnpy4
Bdp1	0.0019884	0.0090237	0.222	0.242	1	Rd10_Female_vehicle	Bdp1
Nvl	0.00200609	0.0256912	0.255	0.26	1	Rd10_Female_vehicle	Nvl
Zmym2	0.00201325	0.0118746	0.284	0.305	1	Rd10_Female_vehicle	Zmym2
Desi1	0.00201854	0.0366016	0.275	0.26	1	Rd10_Female_vehicle	Desi1
Rp9	0.00202028	0.0238063	0.445	0.468	1	Rd10_Female_vehicle	Rp9
Dnajc18	0.00202323	0.0434792	0.27	0.246	1	Rd10_Female_vehicle	Dnajc18
Hnrnpab	0.002026	0.000376156	0.421	0.464	1	Rd10_Female_vehicle	Hnrnpab
Ykt6	0.00203179	0.0309135	0.179	0.169	1	Rd10_Female_vehicle	Ykt6
Senp2	0.00203719	0.0446002	0.377	0.373	1	Rd10_Female_vehicle	Senp2
Rps6kb1	0.00205053	0.0108426	0.287	0.312	1	Rd10_Female_vehicle	Rps6kb1
Tmbim6	0.0020519	0.0415279	0.914	0.934	1	Rd10_Female_vehicle	Tmbim6
Rrp15	0.00205274	0.0250776	0.129	0.125	1	Rd10_Female_vehicle	Rrp15
Nelfb	0.0020552	0.0249541	0.25	0.255	1	Rd10_Female_vehicle	Nelfb
Nifk	0.00206082	0.0465376	0.284	0.257	1	Rd10_Female_vehicle	Nifk
Hspbp1	0.00206251	0.0285665	0.183	0.173	1	Rd10_Female_vehicle	Hspbp1
Mdh2	0.00206833	0.0277731	0.581	0.6	1	Rd10_Female_vehicle	Mdh2
Trp53i11	0.00207741	0.0222987	0.052	0.042	1	Rd10_Female_vehicle	Trp53i11
Socs5	0.00208817	0.0343877	0.218	0.221	1	Rd10_Female_vehicle	Socs5
Rnf130	0.00208955	0.0370546	0.315	0.304	1	Rd10_Female_vehicle	Rnf130
Ssbp4	0.00210012	0.0407497	0.535	0.525	1	Rd10_Female_vehicle	Ssbp4
Rrn3	0.00211127	0.00564731	0.157	0.169	1	Rd10_Female_vehicle	Rrn3
Prex1	0.00211502	0.0451907	0.188	0.166	1	Rd10_Female_vehicle	Prex1
Tnfsf13	0.0021186	0.0250163	0.229	0.234	1	Rd10_Female_vehicle	Tnfsf13
Plppr3	0.00211947	0.0438497	0.206	0.182	1	Rd10_Female_vehicle	Plppr3
Cnppd1	0.00212133	0.0267704	0.166	0.162	1	Rd10_Female_vehicle	Cnppd1
Spg21	0.00212871	0.0134441	0.368	0.385	1	Rd10_Female_vehicle	Spg21
Efnb1	0.00213868	0.0349694	0.327	0.328	1	Rd10_Female_vehicle	Efnb1
Trmt1l	0.00214179	0.0312113	0.163	0.159	1	Rd10_Female_vehicle	Trmt1l
Aup1	0.00214251	0.000170959	0.21	0.237	1	Rd10_Female_vehicle	Aup1
Kmt2d	0.00214372	0.00794267	0.189	0.205	1	Rd10_Female_vehicle	Kmt2d
Tmem80	0.00214674	0.0368989	0.277	0.271	1	Rd10_Female_vehicle	Tmem80
Gramd1b	0.00214859	0.048296	0.52	0.519	1	Rd10_Female_vehicle	Gramd1b
Yipf6	0.00216353	0.00251411	0.192	0.213	1	Rd10_Female_vehicle	Yipf6
Trim27	0.00216356	0.0114171	0.139	0.154	1	Rd10_Female_vehicle	Trim27
Chchd6	0.00216431	0.0182782	0.198	0.209	1	Rd10_Female_vehicle	Chchd6
Socs4	0.00217669	0.0321702	0.22	0.211	1	Rd10_Female_vehicle	Socs4
Terf1	0.00218404	0.0299937	0.259	0.257	1	Rd10_Female_vehicle	Terf1
Prrc2c	0.00218571	0.032959	0.79	0.802	1	Rd10_Female_vehicle	Prrc2c
Txndc15	0.00219746	0.0350402	0.613	0.639	1	Rd10_Female_vehicle	Txndc15
Nme7	0.00220435	0.024135	0.084	0.071	1	Rd10_Female_vehicle	Nme7
Stk3	0.00221427	0.0163975	0.159	0.167	1	Rd10_Female_vehicle	Stk3
Thoc1	0.00221897	0.0428414	0.313	0.295	1	Rd10_Female_vehicle	Thoc1
Mapkapk2	0.00222695	0.0331798	0.241	0.23	1	Rd10_Female_vehicle	Mapkapk2
Upp1	0.002228	0.0484304	0.078	0.061	1	Rd10_Female_vehicle	Upp1
Echs1	0.00227739	0.0409897	0.429	0.427	1	Rd10_Female_vehicle	Echs1
Psd3	0.00227955	0.0174774	0.121	0.127	1	Rd10_Female_vehicle	Psd3
Pepd	0.00228353	0.0317316	0.255	0.251	1	Rd10_Female_vehicle	Pepd
Armcx4	0.00228686	0.000211754	0.124	0.144	1	Rd10_Female_vehicle	Armcx4
Idh3g	0.00230443	0.00670854	0.429	0.467	1	Rd10_Female_vehicle	Idh3g
Nipa2	0.00230744	0.0418707	0.363	0.352	1	Rd10_Female_vehicle	Nipa2
Arl6ip5	0.00231099	0.0391721	0.671	0.697	1	Rd10_Female_vehicle	Arl6ip5
Efna1	0.00231593	0.0521898	0.231	0.201	1	Rd10_Female_vehicle	Efna1
Pkig	0.00232036	0.0252314	0.371	0.381	1	Rd10_Female_vehicle	Pkig
Frem2	0.00232971	0.015244	0.055	0.051	1	Rd10_Female_vehicle	Frem2
Rhbdf1	0.00234297	0.0323182	0.099	0.077	1	Rd10_Female_vehicle	Rhbdf1
Gsto1	0.00234944	0.567761	0.058	0.05	1	Rd10_Female_vehicle	Gsto1
Hpcal1	0.0023503	0.0301453	0.35	0.358	1	Rd10_Female_vehicle	Hpcal1
Tbc1d7	0.00235396	0.0311765	0.161	0.151	1	Rd10_Female_vehicle	Tbc1d7
Kif21a	0.00235405	0.0386138	0.707	0.713	1	Rd10_Female_vehicle	Kif21a
Mrps26	0.00235937	0.0195826	0.325	0.338	1	Rd10_Female_vehicle	Mrps26
Ybx3	0.00235984	0.0123484	0.352	0.374	1	Rd10_Female_vehicle	Ybx3
Kif1a	0.00236887	0.0580155	0.623	0.615	1	Rd10_Female_vehicle	Kif1a
Zeb1	0.00237406	0.00128496	0.288	0.319	1	Rd10_Female_vehicle	Zeb1
Tmem64	0.00237861	0.000360393	0.103	0.124	1	Rd10_Female_vehicle	Tmem64
Baiap2	0.00238548	0.0211014	0.053	0.045	1	Rd10_Female_vehicle	Baiap2
Trp53	0.00238887	0.031615	0.213	0.205	1	Rd10_Female_vehicle	Trp53
Kif3a	0.00240738	0.00237098	0.385	0.424	1	Rd10_Female_vehicle	Kif3a
Ubl7	0.00240803	0.0279882	0.171	0.16	1	Rd10_Female_vehicle	Ubl7
Psmd6	0.00241529	0.042154	0.517	0.514	1	Rd10_Female_vehicle	Psmd6
Schip1	0.00243309	0.000347459	0.214	0.242	1	Rd10_Female_vehicle	Schip1
AI837181	0.00244218	0.0414365	0.302	0.289	1	Rd10_Female_vehicle	AI837181
Mapk8ip3	0.00244275	0.0259273	0.297	0.302	1	Rd10_Female_vehicle	Mapk8ip3
Clcn4	0.00244791	0.039513	0.434	0.413	1	Rd10_Female_vehicle	Clcn4
Pip5k1a	0.00247764	0.0182651	0.212	0.217	1	Rd10_Female_vehicle	Pip5k1a
Lpcat3	0.00247853	0.0230984	0.244	0.243	1	Rd10_Female_vehicle	Lpcat3
Usp16	0.0024798	0.0370057	0.248	0.232	1	Rd10_Female_vehicle	Usp16
Krt1	0.00248232	0.0563414	0.411	0.391	1	Rd10_Female_vehicle	Krt1
Akr1a1	0.00248409	0.00314643	0.78	0.832	1	Rd10_Female_vehicle	Akr1a1
Synm	0.00248962	0.0299099	0.259	0.265	1	Rd10_Female_vehicle	Synm
Morf4l2	0.00251003	0.0299206	0.621	0.619	1	Rd10_Female_vehicle	Morf4l2
Phyhd1	0.00251363	0.0230031	0.373	0.392	1	Rd10_Female_vehicle	Phyhd1
Dpysl3	0.00252311	0.032051	0.221	0.206	1	Rd10_Female_vehicle	Dpysl3
Gpr108	0.00253402	0.0359266	0.22	0.204	1	Rd10_Female_vehicle	Gpr108
Arpin	0.0025505	0.00195713	0.078	0.092	1	Rd10_Female_vehicle	Arpin
Arfgap3	0.00255496	0.0123057	0.094	0.095	1	Rd10_Female_vehicle	Arfgap3
Entr1	0.00255833	0.0103816	0.131	0.136	1	Rd10_Female_vehicle	Entr1
Ier5l	0.00256072	0.0549366	0.279	0.268	1	Rd10_Female_vehicle	Ier5l
Sdf4	0.00256475	0.0374367	0.586	0.576	1	Rd10_Female_vehicle	Sdf4
Scamp5	0.00256735	0.00227565	0.107	0.124	1	Rd10_Female_vehicle	Scamp5
Cops8	0.00257044	0.0197608	0.366	0.385	1	Rd10_Female_vehicle	Cops8
Arap2	0.00257047	0.00973079	0.236	0.255	1	Rd10_Female_vehicle	Arap2
G6pdx	0.00257402	0.00480175	0.129	0.145	1	Rd10_Female_vehicle	G6pdx
Slc8a3	0.00257572	0.0118043	0.057	0.062	1	Rd10_Female_vehicle	Slc8a3
Canx	0.00258117	0.0449082	0.822	0.835	1	Rd10_Female_vehicle	Canx
Rbm6	0.00258856	0.000960799	0.269	0.304	1	Rd10_Female_vehicle	Rbm6
Polb	0.00258868	0.0443719	0.518	0.519	1	Rd10_Female_vehicle	Polb
AI987944	0.0025908	0.00865485	0.203	0.221	1	Rd10_Female_vehicle	AI987944
Eno2	0.00259374	0.0094107	0.149	0.161	1	Rd10_Female_vehicle	Eno2
Ehd3	0.002615	0.0114986	0.245	0.263	1	Rd10_Female_vehicle	Ehd3
Dnttip1	0.00262155	0.0214001	0.369	0.385	1	Rd10_Female_vehicle	Dnttip1
Rgs6	0.00262375	0.0522428	0.723	0.726	1	Rd10_Female_vehicle	Rgs6
Zfp24	0.00262396	0.0401143	0.524	0.531	1	Rd10_Female_vehicle	Zfp24
Commd3	0.00262595	0.0135423	0.539	0.58	1	Rd10_Female_vehicle	Commd3
Plekhg1	0.00265803	0.0312085	0.196	0.186	1	Rd10_Female_vehicle	Plekhg1
Tcf12	0.00268539	0.0255536	0.423	0.439	1	Rd10_Female_vehicle	Tcf12
Sec24a	0.00269769	0.0248055	0.148	0.146	1	Rd10_Female_vehicle	Sec24a
Gna14	0.0026992	0.030342	0.401	0.393	1	Rd10_Female_vehicle	Gna14
Nat14	0.00270292	0.0250416	0.276	0.282	1	Rd10_Female_vehicle	Nat14
Iqcc	0.0027048	0.00213285	0.164	0.188	1	Rd10_Female_vehicle	Iqcc
Tle4	0.0027314	0.0424393	0.429	0.422	1	Rd10_Female_vehicle	Tle4
Rassf4	0.00273283	0.0533839	0.622	0.614	1	Rd10_Female_vehicle	Rassf4
Rbbp5	0.00273619	0.0230538	0.111	0.11	1	Rd10_Female_vehicle	Rbbp5
Srpr	0.0027463	0.00303729	0.482	0.526	1	Rd10_Female_vehicle	Srpr
Klhdc10	0.0027593	0.0268332	0.157	0.151	1	Rd10_Female_vehicle	Klhdc10
Chd1	0.00276406	0.0166833	0.232	0.244	1	Rd10_Female_vehicle	Chd1
Sgf29	0.002772	0.0136255	0.091	0.09	1	Rd10_Female_vehicle	Sgf29
Tinf2	0.00278266	0.0268951	0.084	0.075	1	Rd10_Female_vehicle	Tinf2
Clstn3	0.00279535	0.022275	0.067	0.063	1	Rd10_Female_vehicle	Clstn3
Aimp1	0.00279791	0.0373111	0.596	0.592	1	Rd10_Female_vehicle	Aimp1
Dmap1	0.00279878	0.0384555	0.166	0.141	1	Rd10_Female_vehicle	Dmap1
Vps37b	0.00279893	0.0483002	0.345	0.322	1	Rd10_Female_vehicle	Vps37b
Rpa1	0.00280476	0.00646447	0.113	0.122	1	Rd10_Female_vehicle	Rpa1
Ptcd2	0.00281878	0.0156833	0.187	0.204	1	Rd10_Female_vehicle	Ptcd2
St5	0.00282488	0.031766	0.326	0.331	1	Rd10_Female_vehicle	St5
Ccdc137	0.00282754	0.0207224	0.167	0.169	1	Rd10_Female_vehicle	Ccdc137
Rras2	0.00282781	0.0401238	0.163	0.138	1	Rd10_Female_vehicle	Rras2
Nacc1	0.00283511	0.0358529	0.221	0.201	1	Rd10_Female_vehicle	Nacc1
Ubxn2a	0.00284493	0.0318705	0.515	0.532	1	Rd10_Female_vehicle	Ubxn2a
Rcvrn	0.00285798	0.0303222	0.31	0.332	1	Rd10_Female_vehicle	Rcvrn
Lca5	0.00285898	0.0262301	0.114	0.101	1	Rd10_Female_vehicle	Lca5
Kif13a	0.00286095	0.00766328	0.191	0.205	1	Rd10_Female_vehicle	Kif13a
Nadk	0.00286838	0.0346044	0.243	0.226	1	Rd10_Female_vehicle	Nadk
Iqcb1	0.00287144	0.00273177	0.203	0.226	1	Rd10_Female_vehicle	Iqcb1
Nr1h4	0.00288942	0.00256498	0.149	0.17	1	Rd10_Female_vehicle	Nr1h4
Mdm2	0.00289288	0.0136267	0.294	0.316	1	Rd10_Female_vehicle	Mdm2
Chl1	0.00289452	0.0451767	0.436	0.431	1	Rd10_Female_vehicle	Chl1
Ncoa5	0.00290096	0.0342623	0.161	0.139	1	Rd10_Female_vehicle	Ncoa5
Ttc33	0.00291443	0.00866494	0.214	0.234	1	Rd10_Female_vehicle	Ttc33
Zdhhc6	0.00291728	0.0180483	0.176	0.184	1	Rd10_Female_vehicle	Zdhhc6
Eri3	0.00291975	0.0208504	0.207	0.206	1	Rd10_Female_vehicle	Eri3
Wsb1	0.00293268	0.0374388	0.336	0.327	1	Rd10_Female_vehicle	Wsb1
Nucb1	0.00293635	0.014282	0.256	0.274	1	Rd10_Female_vehicle	Nucb1
Gmppa	0.00295709	0.0194682	0.135	0.136	1	Rd10_Female_vehicle	Gmppa
Cgn	0.00296719	0.028908	0.205	0.198	1	Rd10_Female_vehicle	Cgn
Zc3h12c	0.002968	0.0209318	0.129	0.128	1	Rd10_Female_vehicle	Zc3h12c
Dolpp1	0.00298267	0.00852062	0.077	0.081	1	Rd10_Female_vehicle	Dolpp1
H2afy2	0.00298698	0.0321241	0.115	0.092	1	Rd10_Female_vehicle	H2afy2
2610008E11Rik	0.00298735	0.000973724	0.18	0.203	1	Rd10_Female_vehicle	2610008E11Rik
Srgap3	0.00300351	0.0466285	0.626	0.624	1	Rd10_Female_vehicle	Srgap3
Cbfb	0.00300367	0.0333254	0.152	0.131	1	Rd10_Female_vehicle	Cbfb
Lurap1	0.00300635	0.00219278	0.085	0.097	1	Rd10_Female_vehicle	Lurap1
Mrpl36	0.00301658	0.0329254	0.391	0.4	1	Rd10_Female_vehicle	Mrpl36
Taf3	0.00301937	0.0190319	0.179	0.185	1	Rd10_Female_vehicle	Taf3
Nmt2	0.0030223	0.0364863	0.208	0.191	1	Rd10_Female_vehicle	Nmt2
Cenpv	0.00302295	0.0327703	0.404	0.409	1	Rd10_Female_vehicle	Cenpv
Dvl1	0.00303141	0.0313321	0.11	0.087	1	Rd10_Female_vehicle	Dvl1
Cep250	0.00303465	0.00105941	0.112	0.132	1	Rd10_Female_vehicle	Cep250
Dlg1	0.0030354	0.0194808	0.275	0.291	1	Rd10_Female_vehicle	Dlg1
Fam49b	0.00304048	0.0294348	0.227	0.222	1	Rd10_Female_vehicle	Fam49b
Myo1e	0.00305348	0.0209681	0.171	0.172	1	Rd10_Female_vehicle	Myo1e
Twistnb	0.00307041	0.0322618	0.274	0.266	1	Rd10_Female_vehicle	Twistnb
Etl4	0.00307637	0.017671	0.106	0.103	1	Rd10_Female_vehicle	Etl4
Fdps	0.00310294	0.0368297	0.242	0.248	1	Rd10_Female_vehicle	Fdps
Cnpy2	0.00311994	0.0108985	0.744	0.792	1	Rd10_Female_vehicle	Cnpy2
Caprin1	0.0031221	0.0348139	0.552	0.56	1	Rd10_Female_vehicle	Caprin1
Hnrnpc	0.0031234	0.0293951	0.777	0.774	1	Rd10_Female_vehicle	Hnrnpc
Psma7	0.00313031	0.0305279	0.759	0.783	1	Rd10_Female_vehicle	Psma7
Tgm2	0.00314131	0.0329313	0.139	0.117	1	Rd10_Female_vehicle	Tgm2
Uck2	0.00316385	0.0264422	0.062	0.041	1	Rd10_Female_vehicle	Uck2
Mvd	0.00319259	0.000860828	0.074	0.086	1	Rd10_Female_vehicle	Mvd
Efhd2	0.00319533	0.014681	0.564	0.606	1	Rd10_Female_vehicle	Efhd2
Chd4	0.00320095	0.0334146	0.837	0.843	1	Rd10_Female_vehicle	Chd4
Arhgap1	0.00320586	0.0121753	0.157	0.166	1	Rd10_Female_vehicle	Arhgap1
Atp9a	0.00322026	0.0188877	0.293	0.312	1	Rd10_Female_vehicle	Atp9a
Gigyf1	0.00322138	0.00409796	0.284	0.316	1	Rd10_Female_vehicle	Gigyf1
Cbwd1	0.00324222	0.0241457	0.144	0.143	1	Rd10_Female_vehicle	Cbwd1
Ttc12	0.00328476	0.025135	0.191	0.19	1	Rd10_Female_vehicle	Ttc12
Hspa4	0.00328523	0.015642	0.604	0.618	1	Rd10_Female_vehicle	Hspa4
Pcbd2	0.00328635	5.99112e-05	0.343	0.382	1	Rd10_Female_vehicle	Pcbd2
Fah	0.00328686	0.0376807	0.141	0.124	1	Rd10_Female_vehicle	Fah
Pex13	0.00329384	0.00767435	0.416	0.452	1	Rd10_Female_vehicle	Pex13
Rbm18	0.00330667	0.0260863	0.293	0.297	1	Rd10_Female_vehicle	Rbm18
Ablim2	0.00331643	0.0470764	0.19	0.156	1	Rd10_Female_vehicle	Ablim2
Emb	0.00331921	0.0102608	0.236	0.26	1	Rd10_Female_vehicle	Emb
Abcc5	0.00332105	0.0230704	0.376	0.398	1	Rd10_Female_vehicle	Abcc5
Il6st	0.00332266	0.0384508	0.657	0.668	1	Rd10_Female_vehicle	Il6st
Synpo	0.00333035	0.0280384	0.091	0.073	1	Rd10_Female_vehicle	Synpo
Dcun1d3	0.00333866	0.0377117	0.307	0.288	1	Rd10_Female_vehicle	Dcun1d3
Crebbp	0.00334041	0.0199935	0.521	0.55	1	Rd10_Female_vehicle	Crebbp
Galt	0.00334908	0.0324689	0.18	0.173	1	Rd10_Female_vehicle	Galt
Usp11	0.0033669	0.00515019	0.151	0.168	1	Rd10_Female_vehicle	Usp11
Nans	0.00338237	0.0179563	0.137	0.136	1	Rd10_Female_vehicle	Nans
Aggf1	0.00338825	0.0103816	0.404	0.432	1	Rd10_Female_vehicle	Aggf1
Rnf187	0.00341067	0.0224543	0.627	0.659	1	Rd10_Female_vehicle	Rnf187
Nrd1	0.00342151	0.0199516	0.369	0.392	1	Rd10_Female_vehicle	Nrd1
Trim12c	0.00342716	0.011615	0.238	0.259	1	Rd10_Female_vehicle	Trim12c
Rabggtb	0.00344122	0.00281615	0.332	0.363	1	Rd10_Female_vehicle	Rabggtb
Suds3	0.00344867	0.00231158	0.364	0.4	1	Rd10_Female_vehicle	Suds3
Umps	0.00345442	0.0317391	0.117	0.099	1	Rd10_Female_vehicle	Umps
Mars	0.00346341	0.0158247	0.146	0.15	1	Rd10_Female_vehicle	Mars
Psmc2	0.00346351	0.00688401	0.457	0.49	1	Rd10_Female_vehicle	Psmc2
Wdr83os	0.00346377	0.0329719	0.7	0.721	1	Rd10_Female_vehicle	Wdr83os
Rxylt1	0.00347783	0.0197974	0.377	0.4	1	Rd10_Female_vehicle	Rxylt1
Stx17	0.00348215	0.0129224	0.235	0.253	1	Rd10_Female_vehicle	Stx17
Skap2	0.003485	0.0272434	0.132	0.122	1	Rd10_Female_vehicle	Skap2
BC055402	0.00348523	0.0926856	0.654	0.644	1	Rd10_Female_vehicle	BC055402
Dbnl	0.0034881	0.0322496	0.319	0.317	1	Rd10_Female_vehicle	Dbnl
Mtmr2	0.00349263	0.0195716	0.064	0.06	1	Rd10_Female_vehicle	Mtmr2
Mtmr9	0.00351778	0.0209137	0.106	0.096	1	Rd10_Female_vehicle	Mtmr9
Cdipt	0.0035219	0.0107751	0.279	0.3	1	Rd10_Female_vehicle	Cdipt
Flna	0.00352811	0.034159	0.434	0.435	1	Rd10_Female_vehicle	Flna
Flnc	0.00354619	0.0499618	0.117	0.102	1	Rd10_Female_vehicle	Flnc
Arhgef40	0.00354749	0.0371372	0.33	0.322	1	Rd10_Female_vehicle	Arhgef40
Ube2j1	0.00355618	0.0122399	0.234	0.252	1	Rd10_Female_vehicle	Ube2j1
Snapc2	0.00356536	0.00707389	0.123	0.136	1	Rd10_Female_vehicle	Snapc2
Adam15	0.00356775	0.0235516	0.158	0.156	1	Rd10_Female_vehicle	Adam15
Ostc	0.00357074	0.0425773	0.701	0.709	1	Rd10_Female_vehicle	Ostc
Rbm10	0.00358384	0.0218713	0.18	0.179	1	Rd10_Female_vehicle	Rbm10
Rae1	0.00358604	0.0212455	0.196	0.195	1	Rd10_Female_vehicle	Rae1
Klhdc4	0.00359145	0.0305005	0.118	0.102	1	Rd10_Female_vehicle	Klhdc4
Tmem9	0.00359822	0.0142002	0.307	0.328	1	Rd10_Female_vehicle	Tmem9
Cstf3	0.00360869	0.0286542	0.296	0.312	1	Rd10_Female_vehicle	Cstf3
Mrpl14	0.00362367	0.000566838	0.637	0.684	1	Rd10_Female_vehicle	Mrpl14
Phactr2	0.00362798	0.0249472	0.307	0.312	1	Rd10_Female_vehicle	Phactr2
Spg7	0.00363163	0.0341577	0.205	0.188	1	Rd10_Female_vehicle	Spg7
Upp2	0.00363874	0.0255041	0.231	0.232	1	Rd10_Female_vehicle	Upp2
Wdr26	0.00365036	0.0260875	0.455	0.448	1	Rd10_Female_vehicle	Wdr26
Zfp687	0.00366537	0.0310203	0.165	0.155	1	Rd10_Female_vehicle	Zfp687
Tm7sf3	0.00366808	0.0385245	0.49	0.493	1	Rd10_Female_vehicle	Tm7sf3
Mfsd10	0.00367938	0.0217425	0.208	0.204	1	Rd10_Female_vehicle	Mfsd10
Dctn2	0.00369786	0.0378953	0.593	0.602	1	Rd10_Female_vehicle	Dctn2
Rars2	0.00372019	0.0155323	0.123	0.127	1	Rd10_Female_vehicle	Rars2
Coq2	0.00372643	0.025697	0.253	0.255	1	Rd10_Female_vehicle	Coq2
Xpnpep1	0.00374016	0.0105064	0.2	0.214	1	Rd10_Female_vehicle	Xpnpep1
Derl2	0.00374586	0.00943029	0.328	0.349	1	Rd10_Female_vehicle	Derl2
Senp5	0.00375266	0.0361321	0.182	0.157	1	Rd10_Female_vehicle	Senp5
Emc1	0.00375567	0.0218197	0.206	0.213	1	Rd10_Female_vehicle	Emc1
Eif2d	0.00375817	0.00715995	0.117	0.124	1	Rd10_Female_vehicle	Eif2d
Kptn	0.00377329	0.0303591	0.128	0.112	1	Rd10_Female_vehicle	Kptn
Hspd1	0.00378242	0.029267	0.64	0.658	1	Rd10_Female_vehicle	Hspd1
Wasl	0.00378341	0.0153525	0.49	0.519	1	Rd10_Female_vehicle	Wasl
Ist1	0.00378955	0.0320934	0.303	0.301	1	Rd10_Female_vehicle	Ist1
Supt6	0.00380111	0.0354792	0.448	0.444	1	Rd10_Female_vehicle	Supt6
Tmem71	0.00381503	0.0312542	0.104	0.091	1	Rd10_Female_vehicle	Tmem71
Sbds	0.00381751	0.0422023	0.572	0.573	1	Rd10_Female_vehicle	Sbds
Egr1	0.00382044	0.00687136	0.985	0.978	1	Rd10_Female_vehicle	Egr1
Med17	0.00382547	0.00142749	0.175	0.197	1	Rd10_Female_vehicle	Med17
Evi5	0.00384136	0.0385447	0.754	0.776	1	Rd10_Female_vehicle	Evi5
Pak1ip1	0.00386173	0.0261756	0.435	0.446	1	Rd10_Female_vehicle	Pak1ip1
Aldoa	0.00388482	0.0508451	0.973	0.976	1	Rd10_Female_vehicle	Aldoa
Bola3	0.00388647	0.0345552	0.559	0.573	1	Rd10_Female_vehicle	Bola3
Arhgef12	0.00389117	0.0281833	0.643	0.641	1	Rd10_Female_vehicle	Arhgef12
Fam193b	0.0039016	0.0196265	0.144	0.145	1	Rd10_Female_vehicle	Fam193b
Arrdc3	0.00390949	0.0113691	0.33	0.364	1	Rd10_Female_vehicle	Arrdc3
Slc29a1	0.00391098	0.0228291	0.217	0.221	1	Rd10_Female_vehicle	Slc29a1
Zkscan14	0.00391106	0.0152996	0.072	0.071	1	Rd10_Female_vehicle	Zkscan14
Nfkbib	0.0039113	0.0223338	0.187	0.184	1	Rd10_Female_vehicle	Nfkbib
Pdrg1	0.00391406	0.0105184	0.532	0.576	1	Rd10_Female_vehicle	Pdrg1
Mrps7	0.00393321	0.00025399	0.332	0.367	1	Rd10_Female_vehicle	Mrps7
Ercc4	0.003949	0.0118716	0.082	0.085	1	Rd10_Female_vehicle	Ercc4
Sec63	0.00395148	0.0328518	0.487	0.504	1	Rd10_Female_vehicle	Sec63
Tpr	0.0039655	0.0306615	0.744	0.757	1	Rd10_Female_vehicle	Tpr
Fdxr	0.00396572	0.0254791	0.191	0.19	1	Rd10_Female_vehicle	Fdxr
Taf1d	0.00396823	0.0229029	0.303	0.324	1	Rd10_Female_vehicle	Taf1d
Aarsd1	0.00397891	0.0201638	0.382	0.4	1	Rd10_Female_vehicle	Aarsd1
Homez	0.00398271	0.00523668	0.054	0.058	1	Rd10_Female_vehicle	Homez
Ggps1	0.00398446	0.0340389	0.32	0.317	1	Rd10_Female_vehicle	Ggps1
Cyfip1	0.00399311	0.0344108	0.639	0.646	1	Rd10_Female_vehicle	Cyfip1
Unc45a	0.0039952	0.0302062	0.272	0.277	1	Rd10_Female_vehicle	Unc45a
Mgat2	0.00399774	0.0104095	0.222	0.227	1	Rd10_Female_vehicle	Mgat2
Rnf11	0.00399837	0.0297239	0.587	0.58	1	Rd10_Female_vehicle	Rnf11
Rasip1	0.00400917	0.032001	0.082	0.061	1	Rd10_Female_vehicle	Rasip1
Suclg1	0.00401867	0.0216962	0.602	0.628	1	Rd10_Female_vehicle	Suclg1
Rtcb	0.00402557	0.032612	0.329	0.325	1	Rd10_Female_vehicle	Rtcb
Nap1l4	0.00402852	0.0126426	0.521	0.551	1	Rd10_Female_vehicle	Nap1l4
Nipsnap1	0.00403493	0.0177654	0.178	0.183	1	Rd10_Female_vehicle	Nipsnap1
Rsrp1	0.00404012	0.0543249	0.929	0.945	1	Rd10_Female_vehicle	Rsrp1
Myl9	0.00404053	0.0265331	0.303	0.31	1	Rd10_Female_vehicle	Myl9
Babam2	0.00404653	0.0198396	0.277	0.284	1	Rd10_Female_vehicle	Babam2
Acsf2	0.00404931	0.0120812	0.098	0.1	1	Rd10_Female_vehicle	Acsf2
Nisch	0.00405463	0.0336624	0.701	0.724	1	Rd10_Female_vehicle	Nisch
Slc39a14	0.00406282	0.0344055	0.105	0.089	1	Rd10_Female_vehicle	Slc39a14
Dnajc9	0.00406441	0.0330468	0.363	0.359	1	Rd10_Female_vehicle	Dnajc9
Col18a1	0.00406929	0.0440646	0.453	0.461	1	Rd10_Female_vehicle	Col18a1
Snx18	0.00407502	0.0313053	0.272	0.278	1	Rd10_Female_vehicle	Snx18
Nemf	0.00407832	0.00697234	0.396	0.425	1	Rd10_Female_vehicle	Nemf
Zfp830	0.00408418	0.0233066	0.198	0.196	1	Rd10_Female_vehicle	Zfp830
Ptcd3	0.00408527	0.000120425	0.135	0.157	1	Rd10_Female_vehicle	Ptcd3
Trmt11	0.00410192	0.000395287	0.09	0.105	1	Rd10_Female_vehicle	Trmt11
Lpcat2	0.00410764	0.038739	0.245	0.226	1	Rd10_Female_vehicle	Lpcat2
Irf9	0.00411112	0.0320915	0.277	0.279	1	Rd10_Female_vehicle	Irf9
Ppp1ca	0.00411598	0.00052068	0.652	0.706	1	Rd10_Female_vehicle	Ppp1ca
Szrd1	0.00412576	0.0278524	0.314	0.305	1	Rd10_Female_vehicle	Szrd1
Anxa7	0.00413617	0.02995	0.312	0.305	1	Rd10_Female_vehicle	Anxa7
Itga9	0.00416117	0.0205381	0.332	0.347	1	Rd10_Female_vehicle	Itga9
Vapb	0.00416589	0.0256486	0.385	0.395	1	Rd10_Female_vehicle	Vapb
Dele1	0.00419424	0.00875825	0.225	0.249	1	Rd10_Female_vehicle	Dele1
Hdac11	0.00419888	0.0215024	0.173	0.175	1	Rd10_Female_vehicle	Hdac11
Nop2	0.00420945	0.0042799	0.092	0.103	1	Rd10_Female_vehicle	Nop2
Mob2	0.00422779	0.0292835	0.24	0.232	1	Rd10_Female_vehicle	Mob2
Eml2	0.00423495	0.0265354	0.222	0.221	1	Rd10_Female_vehicle	Eml2
Dync1li1	0.00423728	0.0191383	0.197	0.203	1	Rd10_Female_vehicle	Dync1li1
Spata7	0.00424152	0.022687	0.166	0.167	1	Rd10_Female_vehicle	Spata7
Vat1l	0.00424982	0.042235	0.714	0.733	1	Rd10_Female_vehicle	Vat1l
Sept2	0.00425839	0.0177214	0.078	0.071	1	Rd10_Female_vehicle	Sept2
Virma	0.00425875	0.033989	0.242	0.227	1	Rd10_Female_vehicle	Virma
Ess2	0.00426024	0.0078054	0.111	0.121	1	Rd10_Female_vehicle	Ess2
Mtor	0.00426071	0.0122481	0.164	0.177	1	Rd10_Female_vehicle	Mtor
Dtnbp1	0.00426635	0.0151177	0.427	0.45	1	Rd10_Female_vehicle	Dtnbp1
Kif22	0.00426698	0.0298372	0.097	0.082	1	Rd10_Female_vehicle	Kif22
Coro1c	0.00426755	0.0269362	0.183	0.172	1	Rd10_Female_vehicle	Coro1c
Abt1	0.00427193	0.00537605	0.186	0.201	1	Rd10_Female_vehicle	Abt1
Gid4	0.00428032	0.0147951	0.276	0.295	1	Rd10_Female_vehicle	Gid4
Stk40	0.00429947	0.0358738	0.214	0.205	1	Rd10_Female_vehicle	Stk40
Col4a2	0.00432583	0.0303851	0.071	0.053	1	Rd10_Female_vehicle	Col4a2
Eif1ax	0.00433542	0.0194658	0.673	0.712	1	Rd10_Female_vehicle	Eif1ax
N4bp1	0.00434855	0.0163957	0.299	0.314	1	Rd10_Female_vehicle	N4bp1
Rnf24	0.00435876	0.0175785	0.081	0.079	1	Rd10_Female_vehicle	Rnf24
Sept6	0.00438618	0.0109763	0.089	0.096	1	Rd10_Female_vehicle	Sept6
Tax1bp3	0.00439088	0.0229695	0.27	0.273	1	Rd10_Female_vehicle	Tax1bp3
Pus3	0.00443396	0.0296479	0.104	0.089	1	Rd10_Female_vehicle	Pus3
2310022B05Rik	0.00444638	0.00496879	0.238	0.262	1	Rd10_Female_vehicle	2310022B05Rik
Rexo4	0.00445004	0.00879833	0.201	0.219	1	Rd10_Female_vehicle	Rexo4
Mak	0.00445621	0.0299915	0.104	0.091	1	Rd10_Female_vehicle	Mak
Naprt	0.00445714	0.0340382	0.205	0.184	1	Rd10_Female_vehicle	Naprt
Pik3r4	0.00446331	0.0284074	0.095	0.077	1	Rd10_Female_vehicle	Pik3r4
Psmg2	0.00447814	0.0429915	0.262	0.243	1	Rd10_Female_vehicle	Psmg2
Cpne3	0.00448623	0.0223178	0.571	0.59	1	Rd10_Female_vehicle	Cpne3
Zfp442	0.00450487	0.0193263	0.101	0.102	1	Rd10_Female_vehicle	Zfp442
Gm7467	0.00451567	0.0222507	0.087	0.074	1	Rd10_Female_vehicle	Gm7467
Zfp982	0.00451928	0.0197979	0.115	0.113	1	Rd10_Female_vehicle	Zfp982
Tmem138	0.00453697	0.0248039	0.138	0.131	1	Rd10_Female_vehicle	Tmem138
Nxf1	0.00454783	0.0224306	0.143	0.136	1	Rd10_Female_vehicle	Nxf1
Arfip2	0.00455117	0.000120884	0.221	0.249	1	Rd10_Female_vehicle	Arfip2
Sorcs2	0.00455125	0.0257696	0.304	0.316	1	Rd10_Female_vehicle	Sorcs2
Dcaf4	0.00457133	0.0313141	0.156	0.144	1	Rd10_Female_vehicle	Dcaf4
Ube2f	0.00458179	0.0127918	0.214	0.222	1	Rd10_Female_vehicle	Ube2f
Me2	0.00459264	0.0178141	0.072	0.066	1	Rd10_Female_vehicle	Me2
Hnrnph2	0.00460051	0.0184855	0.493	0.527	1	Rd10_Female_vehicle	Hnrnph2
Cd82	0.00460098	0.0314553	0.287	0.289	1	Rd10_Female_vehicle	Cd82
Mvb12b	0.00461208	0.00158897	0.101	0.116	1	Rd10_Female_vehicle	Mvb12b
Magohb	0.00461755	0.0288215	0.18	0.169	1	Rd10_Female_vehicle	Magohb
Lrp8	0.00462371	0.0324302	0.259	0.257	1	Rd10_Female_vehicle	Lrp8
Ptbp3	0.00462939	0.0318236	0.248	0.235	1	Rd10_Female_vehicle	Ptbp3
Zmym4	0.00463312	0.0135544	0.4	0.426	1	Rd10_Female_vehicle	Zmym4
Triap1	0.00464381	0.00740186	0.167	0.182	1	Rd10_Female_vehicle	Triap1
Cpsf3	0.00464753	0.018573	0.185	0.192	1	Rd10_Female_vehicle	Cpsf3
Fbxl12	0.00465806	0.000148502	0.157	0.177	1	Rd10_Female_vehicle	Fbxl12
Plin3	0.00469943	0.033398	0.46	0.458	1	Rd10_Female_vehicle	Plin3
Ppig	0.00472288	0.0331425	0.689	0.69	1	Rd10_Female_vehicle	Ppig
Gtf2f1	0.00472728	0.00636691	0.308	0.336	1	Rd10_Female_vehicle	Gtf2f1
Arhgdia	0.00476829	0.0236504	0.511	0.535	1	Rd10_Female_vehicle	Arhgdia
Fgf9	0.00477103	0.00894436	0.558	0.598	1	Rd10_Female_vehicle	Fgf9
Cmtm5	0.00478899	0.00481104	0.241	0.27	1	Rd10_Female_vehicle	Cmtm5
Vezt	0.00479002	0.00456519	0.213	0.241	1	Rd10_Female_vehicle	Vezt
2410002F23Rik	0.00479149	0.0364493	0.148	0.129	1	Rd10_Female_vehicle	2410002F23Rik
Kidins220	0.00479447	0.0291417	0.517	0.54	1	Rd10_Female_vehicle	Kidins220
Ppp5c	0.00480022	0.0174099	0.206	0.216	1	Rd10_Female_vehicle	Ppp5c
Rab31	0.00482621	0.0317947	0.126	0.109	1	Rd10_Female_vehicle	Rab31
Cops6	0.00482633	0.0311572	0.563	0.58	1	Rd10_Female_vehicle	Cops6
Dnpep	0.0048358	0.0257038	0.275	0.276	1	Rd10_Female_vehicle	Dnpep
Dlgap4	0.00485141	0.0410824	0.435	0.416	1	Rd10_Female_vehicle	Dlgap4
Emc10	0.00486144	0.0366793	0.547	0.551	1	Rd10_Female_vehicle	Emc10
BC003965	0.00487575	0.0334131	0.283	0.273	1	Rd10_Female_vehicle	BC003965
Fzd6	0.00489415	0.0299122	0.101	0.084	1	Rd10_Female_vehicle	Fzd6
Il17d	0.00490004	0.00933416	0.121	0.128	1	Rd10_Female_vehicle	Il17d
Gatd3a	0.00492153	0.0355477	0.342	0.338	1	Rd10_Female_vehicle	Gatd3a
Poll	0.00492357	0.0208135	0.07	0.058	1	Rd10_Female_vehicle	Poll
Slc49a4	0.00493074	0.033423	0.312	0.31	1	Rd10_Female_vehicle	Slc49a4
Pex14	0.00494907	0.0115198	0.149	0.155	1	Rd10_Female_vehicle	Pex14
Cerk	0.0049509	0.0237369	0.197	0.195	1	Rd10_Female_vehicle	Cerk
Csdc2	0.00495649	0.010679	0.146	0.159	1	Rd10_Female_vehicle	Csdc2
Ybx1	0.00495985	0.0170816	0.892	0.919	1	Rd10_Female_vehicle	Ybx1
Gnai3	0.00497429	0.0153126	0.453	0.483	1	Rd10_Female_vehicle	Gnai3
C1d	0.0049922	0.0122934	0.378	0.4	1	Rd10_Female_vehicle	C1d
Mrfap1	0.00501206	0.0463782	0.899	0.903	1	Rd10_Female_vehicle	Mrfap1
Rit1	0.00501245	0.0251481	0.236	0.235	1	Rd10_Female_vehicle	Rit1
Gjc1	0.00501879	0.0130305	0.066	0.072	1	Rd10_Female_vehicle	Gjc1
Prkar1a	0.00502527	0.0302955	0.848	0.847	1	Rd10_Female_vehicle	Prkar1a
Bst2	0.0050409	0.00483361	0.51	0.488	1	Rd10_Female_vehicle	Bst2
Kcnq1ot1	0.00504232	0.0476878	0.599	0.596	1	Rd10_Female_vehicle	Kcnq1ot1
Spsb1	0.0051073	0.0269453	0.095	0.078	1	Rd10_Female_vehicle	Spsb1
Mtif3	0.00512351	0.027748	0.153	0.146	1	Rd10_Female_vehicle	Mtif3
Polr2c	0.00513028	0.0224774	0.51	0.527	1	Rd10_Female_vehicle	Polr2c
Nup62	0.00513597	0.0236185	0.081	0.068	1	Rd10_Female_vehicle	Nup62
Zc3h7b	0.00515292	0.0193593	0.381	0.403	1	Rd10_Female_vehicle	Zc3h7b
2900052N01Rik	0.00518636	0.0666975	0.476	0.451	1	Rd10_Female_vehicle	2900052N01Rik
Pea15a	0.0052005	0.0329718	0.861	0.866	1	Rd10_Female_vehicle	Pea15a
Tmf1	0.00520093	0.027803	0.394	0.402	1	Rd10_Female_vehicle	Tmf1
Ubqln2	0.00520244	0.0124379	0.302	0.32	1	Rd10_Female_vehicle	Ubqln2
Exosc3	0.00521015	0.0137064	0.393	0.42	1	Rd10_Female_vehicle	Exosc3
Trp53inp2	0.00521905	0.00669015	0.214	0.235	1	Rd10_Female_vehicle	Trp53inp2
Got2	0.00523239	0.00845764	0.163	0.175	1	Rd10_Female_vehicle	Got2
Smpd2	0.00523455	0.0081399	0.363	0.394	1	Rd10_Female_vehicle	Smpd2
Eif3i	0.0052542	0.0213674	0.675	0.702	1	Rd10_Female_vehicle	Eif3i
Nosip	0.00526262	0.0123176	0.245	0.262	1	Rd10_Female_vehicle	Nosip
Hacd2	0.00527052	0.00339895	0.439	0.48	1	Rd10_Female_vehicle	Hacd2
Cdh13	0.00528692	0.0447947	0.225	0.211	1	Rd10_Female_vehicle	Cdh13
Nlgn2	0.00529121	0.0198275	0.25	0.261	1	Rd10_Female_vehicle	Nlgn2
Arhgap39	0.00531951	0.0100572	0.061	0.07	1	Rd10_Female_vehicle	Arhgap39
Pld3	0.00532081	0.0157954	0.223	0.234	1	Rd10_Female_vehicle	Pld3
Atxn3	0.00533664	0.0184947	0.16	0.169	1	Rd10_Female_vehicle	Atxn3
Tm9sf3	0.00537257	0.0340239	0.798	0.792	1	Rd10_Female_vehicle	Tm9sf3
Drg1	0.00537316	0.0312705	0.296	0.291	1	Rd10_Female_vehicle	Drg1
Nsmce3	0.00538101	0.0267212	0.31	0.315	1	Rd10_Female_vehicle	Nsmce3
Lin37	0.0054029	0.0211601	0.152	0.154	1	Rd10_Female_vehicle	Lin37
Isyna1	0.0054149	0.0134248	0.069	0.071	1	Rd10_Female_vehicle	Isyna1
Arvcf	0.00543843	0.0293367	0.527	0.553	1	Rd10_Female_vehicle	Arvcf
Txndc9	0.00544996	0.0369666	0.554	0.557	1	Rd10_Female_vehicle	Txndc9
Cd59a	0.00545523	0.0353803	0.252	0.238	1	Rd10_Female_vehicle	Cd59a
Slc35e4	0.00545546	0.0170683	0.186	0.198	1	Rd10_Female_vehicle	Slc35e4
Cdc26	0.00546522	0.0153996	0.499	0.53	1	Rd10_Female_vehicle	Cdc26
Med9	0.00549954	0.0355688	0.345	0.327	1	Rd10_Female_vehicle	Med9
Ifnar2	0.0055013	0.0428316	0.412	0.408	1	Rd10_Female_vehicle	Ifnar2
Psmc1	0.00550412	0.0281847	0.434	0.441	1	Rd10_Female_vehicle	Psmc1
Ift27	0.00553593	0.00978421	0.377	0.405	1	Rd10_Female_vehicle	Ift27
U2af1	0.00555123	0.0358754	0.674	0.673	1	Rd10_Female_vehicle	U2af1
Krcc1	0.00555639	0.00290514	0.422	0.458	1	Rd10_Female_vehicle	Krcc1
Aldh18a1	0.00556035	0.0135105	0.063	0.061	1	Rd10_Female_vehicle	Aldh18a1
Stimate	0.00556795	0.0147562	0.097	0.094	1	Rd10_Female_vehicle	Stimate
Rangrf	0.00557134	0.00929147	0.188	0.203	1	Rd10_Female_vehicle	Rangrf
Prkra	0.00557424	0.00674869	0.356	0.392	1	Rd10_Female_vehicle	Prkra
Slc25a39	0.00557839	0.0158231	0.407	0.427	1	Rd10_Female_vehicle	Slc25a39
Leprot	0.00558314	0.00321103	0.209	0.232	1	Rd10_Female_vehicle	Leprot
Aatk	0.0055906	0.0349158	0.153	0.139	1	Rd10_Female_vehicle	Aatk
Ccdc6	0.00559126	0.0106834	0.203	0.214	1	Rd10_Female_vehicle	Ccdc6
Zfp292	0.0055982	0.036381	0.516	0.53	1	Rd10_Female_vehicle	Zfp292
Macf1	0.00561664	0.0429479	0.804	0.825	1	Rd10_Female_vehicle	Macf1
Grb2	0.00562192	0.0330525	0.516	0.522	1	Rd10_Female_vehicle	Grb2
Map2k1	0.00562719	0.0223647	0.25	0.253	1	Rd10_Female_vehicle	Map2k1
Cops4	0.00566042	0.0297237	0.549	0.547	1	Rd10_Female_vehicle	Cops4
Mrrf	0.00567424	0.00401551	0.153	0.17	1	Rd10_Female_vehicle	Mrrf
Nelfa	0.00568437	0.023565	0.187	0.182	1	Rd10_Female_vehicle	Nelfa
Irak2	0.00569414	0.0399199	0.454	0.462	1	Rd10_Female_vehicle	Irak2
Hltf	0.00570771	0.0183591	0.205	0.216	1	Rd10_Female_vehicle	Hltf
Idnk	0.00572092	0.00508521	0.493	0.536	1	Rd10_Female_vehicle	Idnk
Top3b	0.00572748	0.00308158	0.152	0.168	1	Rd10_Female_vehicle	Top3b
Slc4a2	0.00573368	0.0127797	0.178	0.191	1	Rd10_Female_vehicle	Slc4a2
Gm45774	0.00573565	0.0239536	0.059	0.044	1	Rd10_Female_vehicle	Gm45774
Ltn1	0.0057497	0.0238772	0.173	0.172	1	Rd10_Female_vehicle	Ltn1
Faf2	0.00576541	0.0315503	0.354	0.346	1	Rd10_Female_vehicle	Faf2
Mbnl2	0.00577086	0.0111762	0.722	0.765	1	Rd10_Female_vehicle	Mbnl2
Ruvbl2	0.00577551	0.00328665	0.235	0.258	1	Rd10_Female_vehicle	Ruvbl2
Gne	0.00579514	0.00488783	0.054	0.058	1	Rd10_Female_vehicle	Gne
Rax	0.00579525	0.0229002	0.933	0.958	1	Rd10_Female_vehicle	Rax
Nubp2	0.00580409	0.0342717	0.234	0.217	1	Rd10_Female_vehicle	Nubp2
Arhgef2	0.00580595	0.0289049	0.179	0.165	1	Rd10_Female_vehicle	Arhgef2
Rhobtb3	0.00581638	0.0229223	0.366	0.382	1	Rd10_Female_vehicle	Rhobtb3
Gbp5	0.005839	0.00648487	0.068	0.076	1	Rd10_Female_vehicle	Gbp5
Cyth3	0.00585417	0.016212	0.149	0.156	1	Rd10_Female_vehicle	Cyth3
Smc1a	0.00585683	0.0274985	0.604	0.613	1	Rd10_Female_vehicle	Smc1a
Actr1a	0.00586347	0.00080926	0.273	0.299	1	Rd10_Female_vehicle	Actr1a
Tlr3	0.00586862	0.0403169	0.215	0.201	1	Rd10_Female_vehicle	Tlr3
Wars	0.00588589	0.0129157	0.225	0.237	1	Rd10_Female_vehicle	Wars
Trak2	0.00589118	0.0113383	0.112	0.118	1	Rd10_Female_vehicle	Trak2
Fam45a	0.00589433	0.0178817	0.346	0.366	1	Rd10_Female_vehicle	Fam45a
Ccdc51	0.00589947	0.00746636	0.094	0.104	1	Rd10_Female_vehicle	Ccdc51
Dennd4c	0.00590895	0.0104045	0.203	0.215	1	Rd10_Female_vehicle	Dennd4c
Aars	0.00593998	0.0287491	0.243	0.247	1	Rd10_Female_vehicle	Aars
Aurkaip1	0.00594727	0.0404747	0.713	0.714	1	Rd10_Female_vehicle	Aurkaip1
5730409E04Rik	0.00594845	0.0183902	0.072	0.066	1	Rd10_Female_vehicle	5730409E04Rik
Rnf121	0.0059505	0.0265924	0.255	0.256	1	Rd10_Female_vehicle	Rnf121
Cib1	0.00596049	0.0183944	0.379	0.398	1	Rd10_Female_vehicle	Cib1
Gsr	0.00596597	0.0318673	0.141	0.124	1	Rd10_Female_vehicle	Gsr
Relch	0.00597209	0.00890073	0.177	0.193	1	Rd10_Female_vehicle	Relch
Nfkb1	0.00597872	0.0239649	0.176	0.178	1	Rd10_Female_vehicle	Nfkb1
Cdk12	0.00598128	0.0245139	0.463	0.477	1	Rd10_Female_vehicle	Cdk12
Kxd1	0.00598683	0.0213633	0.371	0.379	1	Rd10_Female_vehicle	Kxd1
Gpx8	0.00599286	0.0361944	0.716	0.736	1	Rd10_Female_vehicle	Gpx8
Zfp385a	0.00599615	0.00328267	0.323	0.358	1	Rd10_Female_vehicle	Zfp385a
Miga2	0.00599943	0.0128562	0.117	0.125	1	Rd10_Female_vehicle	Miga2
Specc1	0.00601789	0.0328915	0.237	0.222	1	Rd10_Female_vehicle	Specc1
Etf1	0.00602153	0.0132518	0.39	0.416	1	Rd10_Female_vehicle	Etf1
Hectd4	0.00602559	0.0106629	0.136	0.154	1	Rd10_Female_vehicle	Hectd4
Slc30a1	0.00602798	0.0290862	0.126	0.111	1	Rd10_Female_vehicle	Slc30a1
Mdk	0.00605075	0.00562965	0.684	0.734	1	Rd10_Female_vehicle	Mdk
1110012L19Rik	0.00608226	0.00197025	0.247	0.273	1	Rd10_Female_vehicle	1110012L19Rik
Ctnnbl1	0.00608304	0.0306393	0.44	0.444	1	Rd10_Female_vehicle	Ctnnbl1
Dusp14	0.00608354	0.0217671	0.057	0.038	1	Rd10_Female_vehicle	Dusp14
Fnbp1	0.0061111	0.00718344	0.329	0.359	1	Rd10_Female_vehicle	Fnbp1
Pttg1ip	0.00614114	0.0255677	0.511	0.537	1	Rd10_Female_vehicle	Pttg1ip
Mphosph10	0.00616091	0.0375723	0.252	0.237	1	Rd10_Female_vehicle	Mphosph10
Brms1	0.00620377	0.0118339	0.119	0.12	1	Rd10_Female_vehicle	Brms1
Il17rd	0.00620885	0.0183389	0.108	0.103	1	Rd10_Female_vehicle	Il17rd
Cybc1	0.00621136	0.00228323	0.112	0.125	1	Rd10_Female_vehicle	Cybc1
Zfp60	0.00621407	0.00777349	0.19	0.211	1	Rd10_Female_vehicle	Zfp60
Cdk20	0.00621708	0.0106939	0.063	0.066	1	Rd10_Female_vehicle	Cdk20
Pcdhb14	0.00624336	0.0448481	0.184	0.17	1	Rd10_Female_vehicle	Pcdhb14
Igip	0.00626713	0.00262413	0.185	0.207	1	Rd10_Female_vehicle	Igip
Kpna3	0.00627342	0.038941	0.356	0.351	1	Rd10_Female_vehicle	Kpna3
Akt2	0.00627573	0.0155662	0.346	0.372	1	Rd10_Female_vehicle	Akt2
Traf6	0.00629171	0.0277449	0.118	0.105	1	Rd10_Female_vehicle	Traf6
2310001H17Rik	0.00630661	0.039904	0.175	0.155	1	Rd10_Female_vehicle	2310001H17Rik
Kdm4c	0.00633972	0.0256473	0.171	0.165	1	Rd10_Female_vehicle	Kdm4c
Rbms2	0.00635141	0.00106128	0.142	0.16	1	Rd10_Female_vehicle	Rbms2
Stom	0.00636038	0.0189993	0.139	0.136	1	Rd10_Female_vehicle	Stom
Ubxn6	0.0063626	0.0218162	0.479	0.5	1	Rd10_Female_vehicle	Ubxn6
Pdk3	0.00636295	0.0171071	0.085	0.079	1	Rd10_Female_vehicle	Pdk3
Yae1d1	0.00639352	0.014426	0.433	0.463	1	Rd10_Female_vehicle	Yae1d1
Ube3c	0.00640074	0.0208332	0.196	0.195	1	Rd10_Female_vehicle	Ube3c
Hadh	0.0064054	0.0344266	0.552	0.555	1	Rd10_Female_vehicle	Hadh
Chrdl1	0.00643481	0.0307403	0.657	0.677	1	Rd10_Female_vehicle	Chrdl1
Wdr45	0.00643764	0.010075	0.139	0.151	1	Rd10_Female_vehicle	Wdr45
Frmpd1	0.00643855	0.0285741	0.087	0.069	1	Rd10_Female_vehicle	Frmpd1
Ncapd2	0.00645838	0.0143046	0.052	0.048	1	Rd10_Female_vehicle	Ncapd2
Phf8	0.00646071	0.0270876	0.145	0.142	1	Rd10_Female_vehicle	Phf8
Prdx1	0.00646379	0.0478536	0.99	0.989	1	Rd10_Female_vehicle	Prdx1
Ass1	0.00646994	0.0423554	0.673	0.66	1	Rd10_Female_vehicle	Ass1
Bsg	0.00653274	0.070221	0.999	1	1	Rd10_Female_vehicle	Bsg
Cenpb	0.00655293	0.0179615	0.31	0.318	1	Rd10_Female_vehicle	Cenpb
Atp6v1b2	0.00655892	0.0110824	0.317	0.34	1	Rd10_Female_vehicle	Atp6v1b2
Smad2	0.00656203	0.00990628	0.231	0.248	1	Rd10_Female_vehicle	Smad2
Spryd3	0.00658823	0.0188045	0.186	0.191	1	Rd10_Female_vehicle	Spryd3
Eif4ebp2	0.00659753	0.0111249	0.277	0.292	1	Rd10_Female_vehicle	Eif4ebp2
Pcbp4	0.00660569	0.025414	0.491	0.504	1	Rd10_Female_vehicle	Pcbp4
Aamp	0.00660811	0.0395912	0.745	0.743	1	Rd10_Female_vehicle	Aamp
Fbf1	0.00662322	0.0166101	0.135	0.141	1	Rd10_Female_vehicle	Fbf1
Trnau1ap	0.00662787	0.0337295	0.544	0.538	1	Rd10_Female_vehicle	Trnau1ap
Fbxo28	0.00663492	0.0134499	0.213	0.225	1	Rd10_Female_vehicle	Fbxo28
Yif1a	0.00663834	0.0241802	0.346	0.35	1	Rd10_Female_vehicle	Yif1a
Dpp8	0.00663925	0.0327726	0.356	0.348	1	Rd10_Female_vehicle	Dpp8
Stx7	0.00671893	0.0164439	0.418	0.439	1	Rd10_Female_vehicle	Stx7
Wdr18	0.00673962	0.035251	0.193	0.175	1	Rd10_Female_vehicle	Wdr18
Ptgr2	0.00674072	0.0183188	0.304	0.316	1	Rd10_Female_vehicle	Ptgr2
Tpgs1	0.00676125	0.0267839	0.391	0.398	1	Rd10_Female_vehicle	Tpgs1
Dnajb1	0.00677531	0.049926	0.506	0.511	1	Rd10_Female_vehicle	Dnajb1
Pkp2	0.00678213	0.0336707	0.281	0.278	1	Rd10_Female_vehicle	Pkp2
Rchy1	0.00678353	0.00591354	0.366	0.397	1	Rd10_Female_vehicle	Rchy1
Gorasp2	0.00678977	1.18374e-05	0.265	0.293	1	Rd10_Female_vehicle	Gorasp2
Plpp1	0.00682177	0.0191704	0.253	0.26	1	Rd10_Female_vehicle	Plpp1
Dpy19l1	0.00683909	0.0258135	0.166	0.165	1	Rd10_Female_vehicle	Dpy19l1
Zdhhc21	0.00685711	0.0369956	0.268	0.251	1	Rd10_Female_vehicle	Zdhhc21
Cyb5b	0.00690795	0.0110483	0.22	0.235	1	Rd10_Female_vehicle	Cyb5b
Arf1	0.00693481	0.0331427	0.729	0.745	1	Rd10_Female_vehicle	Arf1
Fnbp1l	0.00698286	0.0365383	0.274	0.263	1	Rd10_Female_vehicle	Fnbp1l
Camsap2	0.00698479	0.0313113	0.262	0.242	1	Rd10_Female_vehicle	Camsap2
Gprasp1	0.00699612	0.00360289	0.317	0.348	1	Rd10_Female_vehicle	Gprasp1
Alkbh7	0.00701495	0.0270831	0.314	0.32	1	Rd10_Female_vehicle	Alkbh7
Tbpl1	0.00701928	0.0108877	0.143	0.152	1	Rd10_Female_vehicle	Tbpl1
Mllt11	0.00703829	0.0121026	0.082	0.078	1	Rd10_Female_vehicle	Mllt11
Ciapin1	0.00705203	0.0159396	0.234	0.245	1	Rd10_Female_vehicle	Ciapin1
Vps54	0.00707128	0.0231665	0.122	0.116	1	Rd10_Female_vehicle	Vps54
Tm2d2	0.00708313	0.00741622	0.603	0.644	1	Rd10_Female_vehicle	Tm2d2
Bicra	0.00708463	0.0183281	0.105	0.098	1	Rd10_Female_vehicle	Bicra
Hs6st1	0.00709367	0.01168	0.148	0.153	1	Rd10_Female_vehicle	Hs6st1
Slc25a14	0.00709684	0.0137385	0.127	0.131	1	Rd10_Female_vehicle	Slc25a14
Fry	0.00709715	0.0293122	0.106	0.084	1	Rd10_Female_vehicle	Fry
Neto2	0.00710444	0.00807559	0.132	0.148	1	Rd10_Female_vehicle	Neto2
Slk	0.00712546	0.0270865	0.307	0.304	1	Rd10_Female_vehicle	Slk
Nubp1	0.0071388	0.028398	0.119	0.112	1	Rd10_Female_vehicle	Nubp1
Pex12	0.00714913	0.0158329	0.074	0.071	1	Rd10_Female_vehicle	Pex12
Sept9	0.00716281	0.0202284	0.221	0.224	1	Rd10_Female_vehicle	Sept9
Txnl4a	0.00717007	0.0107296	0.392	0.417	1	Rd10_Female_vehicle	Txnl4a
Nelfcd	0.00719427	0.0200388	0.186	0.192	1	Rd10_Female_vehicle	Nelfcd
Nhlrc2	0.00723861	0.0128024	0.244	0.261	1	Rd10_Female_vehicle	Nhlrc2
Zbtb5	0.00724933	0.0183386	0.112	0.108	1	Rd10_Female_vehicle	Zbtb5
Vkorc1l1	0.0072733	0.0250969	0.173	0.167	1	Rd10_Female_vehicle	Vkorc1l1
Mat2a	0.00728246	0.0209881	0.721	0.75	1	Rd10_Female_vehicle	Mat2a
Zc2hc1a	0.00729881	0.0103174	0.246	0.262	1	Rd10_Female_vehicle	Zc2hc1a
Bysl	0.00730277	0.0254223	0.107	0.09	1	Rd10_Female_vehicle	Bysl
Mrpl1	0.00730328	0.0085589	0.173	0.18	1	Rd10_Female_vehicle	Mrpl1
Pdha1	0.0073105	0.0189538	0.288	0.302	1	Rd10_Female_vehicle	Pdha1
Taok3	0.00732458	0.0264184	0.25	0.247	1	Rd10_Female_vehicle	Taok3
Ap3d1	0.00733302	0.0279535	0.321	0.324	1	Rd10_Female_vehicle	Ap3d1
Mrpl4	0.00734158	0.0105211	0.356	0.384	1	Rd10_Female_vehicle	Mrpl4
Fstl3	0.00737562	0.0359573	0.186	0.173	1	Rd10_Female_vehicle	Fstl3
Gclm	0.00738039	0.0236713	0.716	0.749	1	Rd10_Female_vehicle	Gclm
Dtwd1	0.00741636	0.0199729	0.074	0.063	1	Rd10_Female_vehicle	Dtwd1
Psmd2	0.00743061	0.0160361	0.473	0.493	1	Rd10_Female_vehicle	Psmd2
Znrf2	0.00744552	0.0189477	0.141	0.139	1	Rd10_Female_vehicle	Znrf2
Elp2	0.00744924	0.0061012	0.185	0.204	1	Rd10_Female_vehicle	Elp2
Sgk1	0.00745164	0.0561233	0.199	0.19	1	Rd10_Female_vehicle	Sgk1
Sema3b	0.00745314	0.0351352	0.198	0.187	1	Rd10_Female_vehicle	Sema3b
Eif2s3x	0.00745885	0.0274877	0.396	0.397	1	Rd10_Female_vehicle	Eif2s3x
U2af1l4	0.00749887	0.0181473	0.416	0.438	1	Rd10_Female_vehicle	U2af1l4
Stk10	0.0075059	0.0178536	0.142	0.141	1	Rd10_Female_vehicle	Stk10
Card19	0.00750766	0.0115976	0.205	0.218	1	Rd10_Female_vehicle	Card19
Gyg	0.00755053	0.0020373	0.358	0.392	1	Rd10_Female_vehicle	Gyg
Recql	0.00755851	0.0191104	0.074	0.065	1	Rd10_Female_vehicle	Recql
Setd6	0.00757911	0.00669427	0.096	0.102	1	Rd10_Female_vehicle	Setd6
Insr	0.00762927	0.0300624	0.379	0.377	1	Rd10_Female_vehicle	Insr
Dnal4	0.00765341	0.026373	0.174	0.17	1	Rd10_Female_vehicle	Dnal4
Fndc3b	0.00768777	0.0298602	0.237	0.219	1	Rd10_Female_vehicle	Fndc3b
Axl	0.00772062	0.040347	0.209	0.189	1	Rd10_Female_vehicle	Axl
Mrpl57	0.00772202	0.00718502	0.384	0.413	1	Rd10_Female_vehicle	Mrpl57
Rad54l2	0.00772789	0.02898	0.119	0.102	1	Rd10_Female_vehicle	Rad54l2
St6galnac4	0.00773171	0.0232876	0.118	0.116	1	Rd10_Female_vehicle	St6galnac4
Dbndd2	0.00773551	0.0106687	0.216	0.229	1	Rd10_Female_vehicle	Dbndd2
Odr4	0.00773883	0.00820634	0.414	0.448	1	Rd10_Female_vehicle	Odr4
Ssc5d	0.00775605	0.0205519	0.055	0.05	1	Rd10_Female_vehicle	Ssc5d
Limk2	0.00776861	0.017121	0.146	0.141	1	Rd10_Female_vehicle	Limk2
Magi2	0.00778161	0.0450967	0.306	0.282	1	Rd10_Female_vehicle	Magi2
Bcl7b	0.00778849	0.00633968	0.389	0.426	1	Rd10_Female_vehicle	Bcl7b
Tra2b	0.00778933	0.0241448	0.616	0.64	1	Rd10_Female_vehicle	Tra2b
Csf2ra	0.00779159	0.0308313	0.508	0.519	1	Rd10_Female_vehicle	Csf2ra
Grpel1	0.00779947	0.0118727	0.663	0.7	1	Rd10_Female_vehicle	Grpel1
Kcnq4	0.00780272	0.030682	0.104	0.088	1	Rd10_Female_vehicle	Kcnq4
Shld1	0.00781394	0.0158837	0.19	0.196	1	Rd10_Female_vehicle	Shld1
Nfasc	0.00782527	0.00140317	0.154	0.177	1	Rd10_Female_vehicle	Nfasc
Ddx1	0.00783555	0.0295303	0.462	0.458	1	Rd10_Female_vehicle	Ddx1
Ncor1	0.0078364	0.0389477	0.862	0.868	1	Rd10_Female_vehicle	Ncor1
Foxj2	0.00783969	0.0142124	0.18	0.192	1	Rd10_Female_vehicle	Foxj2
As3mt	0.00784295	0.027982	0.379	0.388	1	Rd10_Female_vehicle	As3mt
Eif4e	0.00786538	0.0279365	0.452	0.462	1	Rd10_Female_vehicle	Eif4e
Sdf2l1	0.00787246	0.0305459	0.157	0.141	1	Rd10_Female_vehicle	Sdf2l1
Nmd3	0.00790516	0.00699181	0.185	0.198	1	Rd10_Female_vehicle	Nmd3
Ndufs2	0.00791356	0.0100652	0.681	0.717	1	Rd10_Female_vehicle	Ndufs2
Ddx41	0.00791957	0.0165764	0.22	0.225	1	Rd10_Female_vehicle	Ddx41
Pdcl3	0.00792076	0.010381	0.443	0.467	1	Rd10_Female_vehicle	Pdcl3
Aox1	0.00793598	0.0268822	0.077	0.067	1	Rd10_Female_vehicle	Aox1
Trp53rkb	0.00793953	0.0165218	0.136	0.139	1	Rd10_Female_vehicle	Trp53rkb
Rnf126	0.00794413	0.0104646	0.159	0.163	1	Rd10_Female_vehicle	Rnf126
Rsl24d1	0.00794601	0.0132047	0.322	0.345	1	Rd10_Female_vehicle	Rsl24d1
Acaa1a	0.00795301	0.0126316	0.457	0.494	1	Rd10_Female_vehicle	Acaa1a
Copa	0.00795538	0.0259598	0.487	0.499	1	Rd10_Female_vehicle	Copa
Slc39a1	0.00796665	0.0261106	0.441	0.454	1	Rd10_Female_vehicle	Slc39a1
Rcor1	0.00798365	0.00244623	0.245	0.27	1	Rd10_Female_vehicle	Rcor1
Psme2	0.00799706	0.025534	0.559	0.579	1	Rd10_Female_vehicle	Psme2
Cops3	0.007999	0.00131962	0.32	0.353	1	Rd10_Female_vehicle	Cops3
Ap3b1	0.00800911	0.0236394	0.255	0.26	1	Rd10_Female_vehicle	Ap3b1
Phf20	0.00803093	0.035552	0.311	0.306	1	Rd10_Female_vehicle	Phf20
Nudt16	0.00805684	0.0165064	0.086	0.085	1	Rd10_Female_vehicle	Nudt16
Cd302	0.00806097	0.0257147	0.485	0.506	1	Rd10_Female_vehicle	Cd302
Zfp580	0.00807169	0.00773173	0.221	0.24	1	Rd10_Female_vehicle	Zfp580
Aff4	0.0080757	0.0177524	0.569	0.576	1	Rd10_Female_vehicle	Aff4
Snrpn	0.00809378	0.000477562	0.303	0.337	1	Rd10_Female_vehicle	Snrpn
Sf3b2	0.00809521	0.0278221	0.874	0.884	1	Rd10_Female_vehicle	Sf3b2
Plcd4	0.00810664	0.0226286	0.217	0.225	1	Rd10_Female_vehicle	Plcd4
Araf	0.00811892	0.00965109	0.428	0.461	1	Rd10_Female_vehicle	Araf
Pcyt1a	0.00813769	0.00952487	0.232	0.25	1	Rd10_Female_vehicle	Pcyt1a
Nme1	0.00814281	0.020565	0.784	0.807	1	Rd10_Female_vehicle	Nme1
Erlin1	0.0081697	0.0133422	0.06	0.056	1	Rd10_Female_vehicle	Erlin1
Snrk	0.0082337	0.0166107	0.203	0.209	1	Rd10_Female_vehicle	Snrk
Uchl3	0.0082384	0.00335296	0.272	0.298	1	Rd10_Female_vehicle	Uchl3
Alg6	0.00827062	0.0057805	0.133	0.151	1	Rd10_Female_vehicle	Alg6
Riox2	0.00827119	0.0241583	0.086	0.072	1	Rd10_Female_vehicle	Riox2
Lrrfip2	0.00828036	0.00275357	0.272	0.297	1	Rd10_Female_vehicle	Lrrfip2
Cops5	0.00828422	0.020254	0.454	0.477	1	Rd10_Female_vehicle	Cops5
Porcn	0.00828435	0.0194833	0.188	0.192	1	Rd10_Female_vehicle	Porcn
Prkci	0.00828995	0.0174161	0.251	0.263	1	Rd10_Female_vehicle	Prkci
Flnb	0.00830786	0.0187972	0.163	0.161	1	Rd10_Female_vehicle	Flnb
Golga2	0.008326	0.0297776	0.215	0.206	1	Rd10_Female_vehicle	Golga2
Plbd2	0.00833146	0.0276611	0.191	0.186	1	Rd10_Female_vehicle	Plbd2
Zc3h14	0.00834788	0.00612949	0.344	0.372	1	Rd10_Female_vehicle	Zc3h14
Slc9a8	0.0083586	0.0263134	0.101	0.082	1	Rd10_Female_vehicle	Slc9a8
Snrpd1	0.00838618	0.0163214	0.644	0.678	1	Rd10_Female_vehicle	Snrpd1
Dap	0.00840215	0.0151793	0.186	0.188	1	Rd10_Female_vehicle	Dap
Mthfsd	0.0084196	0.0250614	0.109	0.095	1	Rd10_Female_vehicle	Mthfsd
Polr3e	0.00842924	0.0224377	0.073	0.055	1	Rd10_Female_vehicle	Polr3e
Rab20	0.00843483	0.028296	0.223	0.221	1	Rd10_Female_vehicle	Rab20
Gm46430	0.00845027	0.0163054	0.08	0.078	1	Rd10_Female_vehicle	Gm46430
Ermp1	0.00845234	0.0286101	0.171	0.159	1	Rd10_Female_vehicle	Ermp1
Fbxo36	0.00846774	0.0169746	0.056	0.05	1	Rd10_Female_vehicle	Fbxo36
Dnajb11	0.00847772	0.020157	0.493	0.513	1	Rd10_Female_vehicle	Dnajb11
Calu	0.00850931	0.0216988	0.52	0.533	1	Rd10_Female_vehicle	Calu
Rprd1b	0.00853292	0.00681938	0.306	0.328	1	Rd10_Female_vehicle	Rprd1b
C1ra	0.00859749	0.0247198	0.065	0.046	1	Rd10_Female_vehicle	C1ra
Kat8	0.00860592	0.0196815	0.145	0.146	1	Rd10_Female_vehicle	Kat8
Gm10762	0.00864384	0.00158041	0.069	0.084	1	Rd10_Female_vehicle	Gm10762
Acvr1	0.00867922	0.0281999	0.141	0.125	1	Rd10_Female_vehicle	Acvr1
Sertad2	0.0086802	0.0239461	0.316	0.321	1	Rd10_Female_vehicle	Sertad2
Psmd10	0.0086962	0.0166194	0.308	0.322	1	Rd10_Female_vehicle	Psmd10
Jmjd4	0.00869742	0.0235647	0.083	0.071	1	Rd10_Female_vehicle	Jmjd4
Farsa	0.008741	0.0115758	0.164	0.168	1	Rd10_Female_vehicle	Farsa
Asb3	0.00874512	0.00915171	0.134	0.143	1	Rd10_Female_vehicle	Asb3
Itsn1	0.00875275	0.0333709	0.268	0.26	1	Rd10_Female_vehicle	Itsn1
Ghitm	0.00877362	0.0365507	0.669	0.677	1	Rd10_Female_vehicle	Ghitm
Gas2l1	0.00878181	0.0159706	0.171	0.172	1	Rd10_Female_vehicle	Gas2l1
Maml1	0.00878249	0.00419076	0.095	0.104	1	Rd10_Female_vehicle	Maml1
Chchd4	0.0087895	0.0169325	0.193	0.194	1	Rd10_Female_vehicle	Chchd4
Tmem128	0.0088092	0.000284148	0.419	0.46	1	Rd10_Female_vehicle	Tmem128
Dohh	0.0088133	0.0211391	0.232	0.228	1	Rd10_Female_vehicle	Dohh
Eprs	0.00882109	0.0216246	0.63	0.638	1	Rd10_Female_vehicle	Eprs
1810030O07Rik	0.00883246	0.0148611	0.195	0.206	1	Rd10_Female_vehicle	1810030O07Rik
Dhcr7	0.00883526	0.0278389	0.12	0.11	1	Rd10_Female_vehicle	Dhcr7
Pgk1	0.00884682	0.0297762	0.837	0.849	1	Rd10_Female_vehicle	Pgk1
Uspl1	0.00885612	0.0372741	0.164	0.146	1	Rd10_Female_vehicle	Uspl1
Usp53	0.00886511	0.0217949	0.173	0.167	1	Rd10_Female_vehicle	Usp53
Mrpl9	0.00887108	0.0025706	0.308	0.34	1	Rd10_Female_vehicle	Mrpl9
Kdr	0.00891701	0.055259	0.981	0.982	1	Rd10_Female_vehicle	Kdr
Ublcp1	0.00891843	0.0247554	0.25	0.246	1	Rd10_Female_vehicle	Ublcp1
Cog4	0.00891913	0.00854602	0.173	0.182	1	Rd10_Female_vehicle	Cog4
Stk25	0.00894971	0.0293467	0.308	0.307	1	Rd10_Female_vehicle	Stk25
Pold3	0.00898617	0.00394841	0.152	0.166	1	Rd10_Female_vehicle	Pold3
Lrrc57	0.00899589	0.00447362	0.166	0.183	1	Rd10_Female_vehicle	Lrrc57
Slc9a3r1	0.00900809	0.0245036	0.499	0.521	1	Rd10_Female_vehicle	Slc9a3r1
Ergic3	0.00902547	0.0401483	0.749	0.751	1	Rd10_Female_vehicle	Ergic3
Rnf6	0.00904277	0.0315025	0.531	0.538	1	Rd10_Female_vehicle	Rnf6
Pex16	0.00905013	0.0346201	0.226	0.202	1	Rd10_Female_vehicle	Pex16
B2m	0.00907301	0.0418043	0.883	0.9	1	Rd10_Female_vehicle	B2m
Wasf2	0.00908177	0.0295555	0.338	0.333	1	Rd10_Female_vehicle	Wasf2
Abcf1	0.00909846	0.0227524	0.451	0.467	1	Rd10_Female_vehicle	Abcf1
Ppcdc	0.00911957	0.0207514	0.089	0.088	1	Rd10_Female_vehicle	Ppcdc
Camta2	0.00916518	0.00113015	0.115	0.132	1	Rd10_Female_vehicle	Camta2
Pls1	0.00917932	0.0242965	0.091	0.087	1	Rd10_Female_vehicle	Pls1
Flvcr1	0.00920482	0.0156376	0.073	0.066	1	Rd10_Female_vehicle	Flvcr1
Lmo4	0.00928283	0.00611104	0.543	0.577	1	Rd10_Female_vehicle	Lmo4
Lgals8	0.00931494	0.0255831	0.184	0.174	1	Rd10_Female_vehicle	Lgals8
Gar1	0.00940443	0.0317289	0.167	0.146	1	Rd10_Female_vehicle	Gar1
Utp6	0.00942541	0.0227549	0.22	0.217	1	Rd10_Female_vehicle	Utp6
Gk	0.00946971	0.0168711	0.242	0.25	1	Rd10_Female_vehicle	Gk
Rian	0.00947145	0.0419472	0.122	0.104	1	Rd10_Female_vehicle	Rian
Otud4	0.00949237	0.0265326	0.171	0.161	1	Rd10_Female_vehicle	Otud4
Zyx	0.00949613	0.0213212	0.257	0.254	1	Rd10_Female_vehicle	Zyx
Pi4ka	0.00950617	0.0130922	0.197	0.206	1	Rd10_Female_vehicle	Pi4ka
Ntmt1	0.00952562	0.0158614	0.214	0.224	1	Rd10_Female_vehicle	Ntmt1
Usp37	0.00952844	0.0135745	0.196	0.203	1	Rd10_Female_vehicle	Usp37
Mmgt2	0.00954794	0.0113947	0.455	0.48	1	Rd10_Female_vehicle	Mmgt2
Ncoa7	0.00955338	0.0387176	0.303	0.307	1	Rd10_Female_vehicle	Ncoa7
Ccdc15	0.00959312	0.00506888	0.049	0.053	1	Rd10_Female_vehicle	Ccdc15
Xrcc5	0.00959653	0.0294876	0.184	0.176	1	Rd10_Female_vehicle	Xrcc5
Rab12	0.00962291	0.0282149	0.41	0.411	1	Rd10_Female_vehicle	Rab12
Pdcd11	0.00965083	0.0264789	0.217	0.21	1	Rd10_Female_vehicle	Pdcd11
Tbccd1	0.00965948	0.00288196	0.108	0.121	1	Rd10_Female_vehicle	Tbccd1
Dctn1	0.00973165	0.00838561	0.365	0.388	1	Rd10_Female_vehicle	Dctn1
Mical1	0.00974077	0.0190142	0.11	0.105	1	Rd10_Female_vehicle	Mical1
Bag3	0.00976474	0.0364537	0.203	0.183	1	Rd10_Female_vehicle	Bag3
Cnn3	0.00980944	0.0388061	0.959	0.963	1	Rd10_Female_vehicle	Cnn3
Hspb6	0.00981687	0.0385017	0.204	0.197	1	Rd10_Female_vehicle	Hspb6
Vti1b	0.00981921	0.00771399	0.49	0.529	1	Rd10_Female_vehicle	Vti1b
Med8	0.00985168	0.00689387	0.287	0.305	1	Rd10_Female_vehicle	Med8
Tox4	0.00987053	0.00862932	0.34	0.364	1	Rd10_Female_vehicle	Tox4
Tbcb	0.00988238	0.00294672	0.699	0.745	1	Rd10_Female_vehicle	Tbcb
Mcts2	0.00989554	0.0294292	0.134	0.121	1	Rd10_Female_vehicle	Mcts2
Nme4	0.0099028	0.00811711	0.165	0.182	1	Rd10_Female_vehicle	Nme4
Tmem59l	0.0099272	0.0262883	0.086	0.071	1	Rd10_Female_vehicle	Tmem59l
Cyp4f13	0.00993424	0.0311147	0.183	0.175	1	Rd10_Female_vehicle	Cyp4f13
Prpf39	0.00994031	0.00201387	0.272	0.3	1	Rd10_Female_vehicle	Prpf39
Rtl5	0.00995638	0.0136508	0.107	0.118	1	Rd10_Female_vehicle	Rtl5
Dtx3	0.00996183	0.0186153	0.45	0.468	1	Rd10_Female_vehicle	Dtx3
Metap1	0.00996707	0.0192528	0.13	0.128	1	Rd10_Female_vehicle	Metap1
Nfatc2	0.00998295	0.00961144	0.069	0.056	1	Rd10_Female_vehicle	Nfatc2
Cisd2	0.0100114	0.0240394	0.464	0.486	1	Rd10_Female_vehicle	Cisd2
Gosr2	0.0100761	0.0135314	0.197	0.206	1	Rd10_Female_vehicle	Gosr2
Ddx24	0.0101054	0.0266181	0.696	0.71	1	Rd10_Female_vehicle	Ddx24
3222401L13Rik	0.0101136	0.0274085	0.169	0.172	1	Rd10_Female_vehicle	3222401L13Rik
Pnpla2	0.010145	0.0300331	0.198	0.183	1	Rd10_Female_vehicle	Pnpla2
Ncor2	0.0101769	0.0157916	0.308	0.317	1	Rd10_Female_vehicle	Ncor2
Desi2	0.0101828	0.0105903	0.359	0.379	1	Rd10_Female_vehicle	Desi2
Zfp777	0.0101854	0.000574991	0.089	0.102	1	Rd10_Female_vehicle	Zfp777
Ak2	0.0101915	0.0167248	0.275	0.287	1	Rd10_Female_vehicle	Ak2
Anp32b	0.0102129	0.0111961	0.608	0.638	1	Rd10_Female_vehicle	Anp32b
Senp6	0.0102157	0.0300139	0.687	0.698	1	Rd10_Female_vehicle	Senp6
Wdr3	0.0102787	0.0228192	0.107	0.1	1	Rd10_Female_vehicle	Wdr3
Bach1	0.0103094	0.0185804	0.074	0.068	1	Rd10_Female_vehicle	Bach1
Parp1	0.0103134	0.026712	0.27	0.252	1	Rd10_Female_vehicle	Parp1
Acly	0.0103206	0.00627194	0.252	0.275	1	Rd10_Female_vehicle	Acly
Dsc2	0.0103596	0.0125413	0.058	0.059	1	Rd10_Female_vehicle	Dsc2
Bmp1	0.0103596	0.0323911	0.193	0.183	1	Rd10_Female_vehicle	Bmp1
Nufip2	0.0103696	0.0297465	0.602	0.612	1	Rd10_Female_vehicle	Nufip2
Mfsd14a	0.010383	0.021302	0.191	0.19	1	Rd10_Female_vehicle	Mfsd14a
Mtfmt	0.0103967	0.0221814	0.087	0.081	1	Rd10_Female_vehicle	Mtfmt
Ppp2r2a	0.0103995	0.0198073	0.335	0.348	1	Rd10_Female_vehicle	Ppp2r2a
Timm10	0.0104124	0.0126548	0.253	0.264	1	Rd10_Female_vehicle	Timm10
Tmed7	0.0104151	0.0159644	0.5	0.529	1	Rd10_Female_vehicle	Tmed7
Coq3	0.0104284	0.0225826	0.065	0.046	1	Rd10_Female_vehicle	Coq3
Hsd17b12	0.0104361	0.0443823	0.693	0.694	1	Rd10_Female_vehicle	Hsd17b12
Ubqln4	0.0104515	0.0205679	0.101	0.099	1	Rd10_Female_vehicle	Ubqln4
Rab5a	0.010455	0.0290405	0.619	0.641	1	Rd10_Female_vehicle	Rab5a
Colgalt1	0.010481	0.0211997	0.143	0.137	1	Rd10_Female_vehicle	Colgalt1
Wdr60	0.0104832	0.0324527	0.171	0.157	1	Rd10_Female_vehicle	Wdr60
Ptpn4	0.0105627	0.0185543	0.212	0.225	1	Rd10_Female_vehicle	Ptpn4
Nsmce4a	0.0105636	0.0269539	0.595	0.611	1	Rd10_Female_vehicle	Nsmce4a
Gid8	0.0105688	0.0139426	0.254	0.268	1	Rd10_Female_vehicle	Gid8
Srp68	0.0105754	0.0309834	0.233	0.222	1	Rd10_Female_vehicle	Srp68
Synj1	0.010592	0.0291474	0.207	0.197	1	Rd10_Female_vehicle	Synj1
Wipi2	0.0106283	0.00807291	0.239	0.252	1	Rd10_Female_vehicle	Wipi2
Tmem246	0.0106348	0.00594099	0.095	0.103	1	Rd10_Female_vehicle	Tmem246
Hgsnat	0.0106521	0.00881419	0.146	0.153	1	Rd10_Female_vehicle	Hgsnat
Nfyb	0.0106701	0.00649928	0.354	0.39	1	Rd10_Female_vehicle	Nfyb
Napa	0.0106954	0.0297284	0.339	0.333	1	Rd10_Female_vehicle	Napa
Aftph	0.0106991	0.0280317	0.334	0.322	1	Rd10_Female_vehicle	Aftph
Rmc1	0.0107289	0.010067	0.084	0.087	1	Rd10_Female_vehicle	Rmc1
Ikzf4	0.0107308	0.0339811	0.313	0.298	1	Rd10_Female_vehicle	Ikzf4
Akr1b10	0.0107398	0.0101907	0.233	0.245	1	Rd10_Female_vehicle	Akr1b10
Gas6	0.0107488	0.0393337	0.281	0.276	1	Rd10_Female_vehicle	Gas6
Cdk5rap3	0.0107705	0.00858155	0.372	0.402	1	Rd10_Female_vehicle	Cdk5rap3
Laptm4a	0.0108116	0.0458891	0.982	0.978	1	Rd10_Female_vehicle	Laptm4a
Rpap3	0.0108303	0.013033	0.172	0.185	1	Rd10_Female_vehicle	Rpap3
Nxt1	0.010873	0.0112597	0.197	0.209	1	Rd10_Female_vehicle	Nxt1
Nes	0.010877	0.0416264	0.141	0.128	1	Rd10_Female_vehicle	Nes
Rasgef1b	0.0109071	0.0183059	0.053	0.04	1	Rd10_Female_vehicle	Rasgef1b
N6amt1	0.0109325	0.0199447	0.24	0.248	1	Rd10_Female_vehicle	N6amt1
Etfrf1	0.0109437	0.0197038	0.242	0.252	1	Rd10_Female_vehicle	Etfrf1
Phlda3	0.0109511	0.0224064	0.304	0.317	1	Rd10_Female_vehicle	Phlda3
Vps28	0.0109934	0.0141141	0.644	0.676	1	Rd10_Female_vehicle	Vps28
Arhgap12	0.0110103	0.00928701	0.341	0.368	1	Rd10_Female_vehicle	Arhgap12
Vps29	0.0110199	0.0245035	0.575	0.59	1	Rd10_Female_vehicle	Vps29
Mtmr7	0.0110352	0.00948317	0.159	0.171	1	Rd10_Female_vehicle	Mtmr7
Txn1	0.0110506	0.00821242	0.79	0.835	1	Rd10_Female_vehicle	Txn1
Camsap1	0.0110716	0.0248772	0.213	0.211	1	Rd10_Female_vehicle	Camsap1
Zfp704	0.0110836	0.0187058	0.259	0.274	1	Rd10_Female_vehicle	Zfp704
Pou2f1	0.0110984	0.000915014	0.217	0.24	1	Rd10_Female_vehicle	Pou2f1
Herc1	0.0111381	0.0212771	0.33	0.331	1	Rd10_Female_vehicle	Herc1
Heg1	0.0111428	0.0246077	0.097	0.086	1	Rd10_Female_vehicle	Heg1
[truncated: 8,287 more rows]

## Sheet: Cluster 1
	p_val	avg_logFC	pct.1	pct.2	p_val_adj	cluster	gene
Gnb3	3.65401e-21	0.612873	0.52	0.31	6.77637e-17	Rd10_Female_vehicle	Gnb3
Lrrc2	1.06198e-11	0.483341	0.336	0.184	1.96944e-07	Rd10_Female_vehicle	Lrrc2
Edn2	1.6389e-11	0.505638	0.164	0.063	3.03933e-07	Rd10_Female_vehicle	Edn2
Actb	6.72392e-11	0.420114	0.491	0.385	1.24695e-06	Rd10_Female_vehicle	Actb
Pmvk	2.36929e-10	0.474813	0.266	0.146	4.39385e-06	Rd10_Female_vehicle	Pmvk
Agtpbp1	2.44403e-09	0.406728	0.452	0.364	4.53245e-05	Rd10_Female_vehicle	Agtpbp1
Cebpd	5.29124e-09	0.637841	0.252	0.165	9.81261e-05	Rd10_Female_vehicle	Cebpd
Fgf2os	7.13095e-09	0.460949	0.161	0.065	0.000132243	Rd10_Female_vehicle	Fgf2os
6430562O15Rik	4.20683e-08	0.413339	0.196	0.125	0.000780157	Rd10_Female_vehicle	6430562O15Rik
E2f6	2.90262e-07	0.456967	0.159	0.079	0.0053829	Rd10_Female_vehicle	E2f6
Pcolce	4.50535e-06	0.358212	0.121	0.055	0.0835518	Rd10_Female_vehicle	Pcolce
Glo1	6.66549e-06	0.232969	0.498	0.407	0.123612	Rd10_Female_vehicle	Glo1
Ptprn	1.0591e-05	0.303794	0.212	0.13	0.19641	Rd10_Female_vehicle	Ptprn
Mt1	1.27499e-05	0.465671	0.266	0.168	0.236447	Rd10_Female_vehicle	Mt1
Dnttip2	3.50673e-05	0.313215	0.412	0.33	0.650323	Rd10_Female_vehicle	Dnttip2
Ankle2	6.74984e-05	0.241759	0.055	0.015	1	Rd10_Female_vehicle	Ankle2
Aldoa	7.6876e-05	0.151028	0.868	0.879	1	Rd10_Female_vehicle	Aldoa
Rsrp1	0.000142406	0.217983	0.746	0.703	1	Rd10_Female_vehicle	Rsrp1
Tulp1	0.000174432	0.00902716	0.889	0.949	1	Rd10_Female_vehicle	Tulp1
Nmt1	0.000206154	0.277872	0.223	0.152	1	Rd10_Female_vehicle	Nmt1
Tmem50a	0.000275586	0.241764	0.252	0.181	1	Rd10_Female_vehicle	Tmem50a
Hmgn1	0.000290231	0.10753	0.92	0.935	1	Rd10_Female_vehicle	Hmgn1
Eef1a1	0.000291073	0.138805	0.745	0.72	1	Rd10_Female_vehicle	Eef1a1
Pigk	0.000317126	0.195103	0.064	0.025	1	Rd10_Female_vehicle	Pigk
Myo10	0.000328612	0.321484	0.145	0.091	1	Rd10_Female_vehicle	Myo10
Dstn	0.000335992	0.215491	0.293	0.249	1	Rd10_Female_vehicle	Dstn
Bst2	0.000358271	0.272393	0.095	0.047	1	Rd10_Female_vehicle	Bst2
Ppp2r2b	0.000387224	0.22887	0.495	0.434	1	Rd10_Female_vehicle	Ppp2r2b
Otulin	0.000530986	0.221132	0.082	0.036	1	Rd10_Female_vehicle	Otulin
Hnrnpk	0.000537006	0.219788	0.439	0.394	1	Rd10_Female_vehicle	Hnrnpk
Fgf2	0.000563001	0.247964	0.2	0.144	1	Rd10_Female_vehicle	Fgf2
Sccpdh	0.000750743	0.23932	0.125	0.075	1	Rd10_Female_vehicle	Sccpdh
Btc	0.000805772	0.188321	0.193	0.134	1	Rd10_Female_vehicle	Btc
Slc25a4	0.000811343	0.147477	0.646	0.605	1	Rd10_Female_vehicle	Slc25a4
Selenok	0.000840591	0.121657	0.43	0.454	1	Rd10_Female_vehicle	Selenok
Brk1	0.000966147	0.19478	0.121	0.073	1	Rd10_Female_vehicle	Brk1
Cd47	0.000989471	0.240837	0.254	0.222	1	Rd10_Female_vehicle	Cd47
Ttc28	0.00127027	0.194314	0.052	0.017	1	Rd10_Female_vehicle	Ttc28
Klhl11	0.00136646	0.189014	0.061	0.024	1	Rd10_Female_vehicle	Klhl11
Atp6v1e1	0.00148383	0.144147	0.261	0.208	1	Rd10_Female_vehicle	Atp6v1e1
R3hcc1l	0.00153262	0.279903	0.121	0.073	1	Rd10_Female_vehicle	R3hcc1l
Acyp1	0.00190736	0.237319	0.112	0.075	1	Rd10_Female_vehicle	Acyp1
Hnrnpm	0.00197237	0.200939	0.377	0.308	1	Rd10_Female_vehicle	Hnrnpm
Lurap1l	0.00200952	0.229201	0.252	0.225	1	Rd10_Female_vehicle	Lurap1l
Gpx4	0.00219011	0.111013	0.766	0.783	1	Rd10_Female_vehicle	Gpx4
Ikbip	0.0026617	0.253001	0.186	0.129	1	Rd10_Female_vehicle	Ikbip
Pkig	0.00281054	0.18509	0.277	0.226	1	Rd10_Female_vehicle	Pkig
Arl6	0.00283303	0.159588	0.439	0.427	1	Rd10_Female_vehicle	Arl6
Rbbp7	0.00289602	0.150715	0.121	0.08	1	Rd10_Female_vehicle	Rbbp7
Btf3	0.00314998	0.0664607	0.361	0.407	1	Rd10_Female_vehicle	Btf3
Uba2	0.00350512	0.271058	0.164	0.112	1	Rd10_Female_vehicle	Uba2
Tmem203	0.00395711	0.175829	0.061	0.029	1	Rd10_Female_vehicle	Tmem203
Pkm	0.00407327	0.130421	0.809	0.802	1	Rd10_Female_vehicle	Pkm
Ptp4a3	0.00409791	0.175479	0.564	0.506	1	Rd10_Female_vehicle	Ptp4a3
Tusc2	0.00414459	0.205968	0.082	0.044	1	Rd10_Female_vehicle	Tusc2
Lamtor5	0.00427957	0.145599	0.293	0.286	1	Rd10_Female_vehicle	Lamtor5
Naxd	0.00433434	0.155349	0.145	0.096	1	Rd10_Female_vehicle	Naxd
Gigyf2	0.00475328	0.196021	0.195	0.157	1	Rd10_Female_vehicle	Gigyf2
Cst3	0.0047699	0.125631	0.936	0.937	1	Rd10_Female_vehicle	Cst3
Zfp706	0.00510497	0.205886	0.159	0.121	1	Rd10_Female_vehicle	Zfp706
Rbm17	0.00523043	0.182601	0.191	0.168	1	Rd10_Female_vehicle	Rbm17
Cfap97	0.00532857	0.222791	0.229	0.176	1	Rd10_Female_vehicle	Cfap97
Atp9a	0.0053884	0.220822	0.08	0.044	1	Rd10_Female_vehicle	Atp9a
Khdrbs3	0.00558112	0.170956	0.332	0.277	1	Rd10_Female_vehicle	Khdrbs3
Hltf	0.00570686	0.2471	0.204	0.17	1	Rd10_Female_vehicle	Hltf
Marf1	0.00570999	0.261544	0.091	0.048	1	Rd10_Female_vehicle	Marf1
Rbm8a	0.00577595	0.187913	0.27	0.218	1	Rd10_Female_vehicle	Rbm8a
Hspb6	0.00628581	0.192731	0.18	0.153	1	Rd10_Female_vehicle	Hspb6
Nudc	0.00628757	0.171666	0.314	0.297	1	Rd10_Female_vehicle	Nudc
Antxr2	0.00648938	0.249116	0.148	0.101	1	Rd10_Female_vehicle	Antxr2
Rps29	0.00689741	0.0992677	0.704	0.687	1	Rd10_Female_vehicle	Rps29
Mdh1	0.00695847	0.161043	0.43	0.386	1	Rd10_Female_vehicle	Mdh1
mt-Nd2	0.00701226	0.11702	0.93	0.936	1	Rd10_Female_vehicle	mt-Nd2
Prtg	0.00757041	0.18665	0.068	0.032	1	Rd10_Female_vehicle	Prtg
Mrps25	0.00806644	0.171981	0.15	0.105	1	Rd10_Female_vehicle	Mrps25
Mxra7	0.00872285	0.219152	0.118	0.081	1	Rd10_Female_vehicle	Mxra7
Fuca1	0.00876706	0.168206	0.098	0.061	1	Rd10_Female_vehicle	Fuca1
Slc25a37	0.00881742	0.232383	0.166	0.116	1	Rd10_Female_vehicle	Slc25a37
Golga1	0.00889752	0.193495	0.096	0.059	1	Rd10_Female_vehicle	Golga1
Tpt1	0.00921735	0.0888806	0.82	0.79	1	Rd10_Female_vehicle	Tpt1
Comt	0.00972792	0.207336	0.071	0.037	1	Rd10_Female_vehicle	Comt
Cerkl	0.0100752	0.210022	0.164	0.132	1	Rd10_Female_vehicle	Cerkl
Bsg	0.0101306	0.117047	0.446	0.414	1	Rd10_Female_vehicle	Bsg
1810058I24Rik	0.0103906	0.151716	0.12	0.081	1	Rd10_Female_vehicle	1810058I24Rik
Ccnc	0.0104464	0.185784	0.091	0.053	1	Rd10_Female_vehicle	Ccnc
5033430I15Rik	0.0105747	0.214059	0.129	0.087	1	Rd10_Female_vehicle	5033430I15Rik
Gadd45b	0.0107633	0.265893	0.159	0.121	1	Rd10_Female_vehicle	Gadd45b
Rpn1	0.0109227	0.186085	0.105	0.087	1	Rd10_Female_vehicle	Rpn1
Map3k7	0.0121198	0.23911	0.082	0.045	1	Rd10_Female_vehicle	Map3k7
mt-Nd3	0.0122852	0.133227	0.648	0.638	1	Rd10_Female_vehicle	mt-Nd3
Crbn	0.0125018	0.175399	0.073	0.039	1	Rd10_Female_vehicle	Crbn
Prps1	0.0125623	0.178812	0.064	0.033	1	Rd10_Female_vehicle	Prps1
Washc1	0.0128832	0.142253	0.052	0.024	1	Rd10_Female_vehicle	Washc1
Fkbp1a	0.0130917	0.180757	0.145	0.1	1	Rd10_Female_vehicle	Fkbp1a
Cplx4	0.0131695	0.127561	0.836	0.812	1	Rd10_Female_vehicle	Cplx4
Fbxo9	0.0137949	0.126515	0.284	0.241	1	Rd10_Female_vehicle	Fbxo9
Nectin3	0.0142442	0.183253	0.057	0.028	1	Rd10_Female_vehicle	Nectin3
Tmem267	0.0145706	0.217236	0.055	0.028	1	Rd10_Female_vehicle	Tmem267
2900057B20Rik	0.0148178	0.205491	0.059	0.028	1	Rd10_Female_vehicle	2900057B20Rik
Rexo2	0.0153902	0.163319	0.139	0.099	1	Rd10_Female_vehicle	Rexo2
Serbp1	0.0166684	0.15894	0.52	0.478	1	Rd10_Female_vehicle	Serbp1
Pbxip1	0.0170504	0.149718	0.07	0.041	1	Rd10_Female_vehicle	Pbxip1
Mir124a-1hg	0.0171596	0.14867	0.725	0.723	1	Rd10_Female_vehicle	Mir124a-1hg
Cd63	0.0172238	0.193346	0.23	0.189	1	Rd10_Female_vehicle	Cd63
Usf2	0.01737	0.142738	0.166	0.146	1	Rd10_Female_vehicle	Usf2
Mocs2	0.0175238	0.154616	0.114	0.077	1	Rd10_Female_vehicle	Mocs2
Plcb4	0.0180514	0.212955	0.146	0.103	1	Rd10_Female_vehicle	Plcb4
9330159M07Rik	0.0182276	0.178299	0.145	0.103	1	Rd10_Female_vehicle	9330159M07Rik
Cdkn2c	0.0184093	0.203368	0.177	0.134	1	Rd10_Female_vehicle	Cdkn2c
Gm47283	0.019117	0.194451	0.209	0.16	1	Rd10_Female_vehicle	Gm47283
Hsp90b1	0.0191528	0.115639	0.35	0.358	1	Rd10_Female_vehicle	Hsp90b1
Cisd1	0.0200352	0.19101	0.275	0.241	1	Rd10_Female_vehicle	Cisd1
Anp32e	0.0210902	0.101927	0.602	0.589	1	Rd10_Female_vehicle	Anp32e
Nub1	0.0214155	0.21688	0.114	0.077	1	Rd10_Female_vehicle	Nub1
Rab28	0.0214296	0.132564	0.302	0.296	1	Rd10_Female_vehicle	Rab28
Nin	0.0215777	0.123917	0.121	0.089	1	Rd10_Female_vehicle	Nin
Acbd3	0.0216998	0.113744	0.155	0.121	1	Rd10_Female_vehicle	Acbd3
Fkbp2	0.0220393	0.18497	0.166	0.128	1	Rd10_Female_vehicle	Fkbp2
Zfp280d	0.02298	0.254983	0.189	0.138	1	Rd10_Female_vehicle	Zfp280d
Fabp12	0.0231547	0.114903	0.455	0.417	1	Rd10_Female_vehicle	Fabp12
Tbc1d7	0.0235432	0.159683	0.057	0.028	1	Rd10_Female_vehicle	Tbc1d7
Ran	0.0244552	0.0760994	0.314	0.329	1	Rd10_Female_vehicle	Ran
Klhl29	0.0247085	0.196816	0.084	0.051	1	Rd10_Female_vehicle	Klhl29
Csnk1a1	0.0251041	0.150935	0.343	0.317	1	Rd10_Female_vehicle	Csnk1a1
Strbp	0.0257112	0.115372	0.379	0.386	1	Rd10_Female_vehicle	Strbp
Eid1	0.0263193	0.172046	0.582	0.551	1	Rd10_Female_vehicle	Eid1
Lars2	0.0263524	0.107643	0.723	0.719	1	Rd10_Female_vehicle	Lars2
Nav1	0.0265152	0.203792	0.093	0.067	1	Rd10_Female_vehicle	Nav1
Dhrs3	0.0268979	0.190272	0.138	0.1	1	Rd10_Female_vehicle	Dhrs3
Socs3	0.0277032	0.172618	0.059	0.035	1	Rd10_Female_vehicle	Socs3
Mpp6	0.0287544	0.16583	0.066	0.039	1	Rd10_Female_vehicle	Mpp6
Rcvrn	0.0289079	0.0519554	0.929	0.919	1	Rd10_Female_vehicle	Rcvrn
Gpr162	0.0297346	0.145185	0.111	0.076	1	Rd10_Female_vehicle	Gpr162
Ypel2	0.0304459	0.182936	0.22	0.181	1	Rd10_Female_vehicle	Ypel2
Ndufs8	0.0307785	0.0852057	0.171	0.172	1	Rd10_Female_vehicle	Ndufs8
Slc38a1	0.0308264	0.155253	0.052	0.025	1	Rd10_Female_vehicle	Slc38a1
Gm15983	0.0314151	0.110658	0.1	0.068	1	Rd10_Female_vehicle	Gm15983
Impdh1	0.0321654	0.141854	0.439	0.427	1	Rd10_Female_vehicle	Impdh1
Polr3k	0.0324301	0.122885	0.198	0.194	1	Rd10_Female_vehicle	Polr3k
Zfp329	0.034135	0.0637216	0.207	0.224	1	Rd10_Female_vehicle	Zfp329
Rfx3	0.0348115	0.166426	0.066	0.041	1	Rd10_Female_vehicle	Rfx3
Llph	0.0351278	0.157019	0.136	0.119	1	Rd10_Female_vehicle	Llph
Pbdc1	0.0352795	0.187272	0.188	0.149	1	Rd10_Female_vehicle	Pbdc1
Atp5g2	0.0352946	0.12015	0.402	0.37	1	Rd10_Female_vehicle	Atp5g2
Dym	0.0362096	0.164281	0.086	0.053	1	Rd10_Female_vehicle	Dym
Sys1	0.0364095	0.148662	0.388	0.36	1	Rd10_Female_vehicle	Sys1
Phf20l1	0.0366924	0.177235	0.193	0.168	1	Rd10_Female_vehicle	Phf20l1
Gnat1	0.0367179	0.0669466	0.97	0.971	1	Rd10_Female_vehicle	Gnat1
Rab12	0.0367718	0.15608	0.075	0.045	1	Rd10_Female_vehicle	Rab12
Nsfl1c	0.0367751	0.101437	0.127	0.101	1	Rd10_Female_vehicle	Nsfl1c
Cript	0.0373123	0.192187	0.164	0.128	1	Rd10_Female_vehicle	Cript
Heg1	0.0378008	0.211868	0.166	0.132	1	Rd10_Female_vehicle	Heg1
Fam169a	0.037848	0.00519015	0.421	0.475	1	Rd10_Female_vehicle	Fam169a
Zc3h15	0.0392926	0.0683306	0.238	0.208	1	Rd10_Female_vehicle	Zc3h15
Lgalsl	0.0408087	0.103356	0.541	0.53	1	Rd10_Female_vehicle	Lgalsl
Polr2d	0.0408317	0.136623	0.086	0.057	1	Rd10_Female_vehicle	Polr2d
Stat3	0.0412472	0.153671	0.116	0.081	1	Rd10_Female_vehicle	Stat3
Nr2e3	0.0414517	0.131641	0.766	0.735	1	Rd10_Female_vehicle	Nr2e3
Lin7b	0.0421193	0.130014	0.052	0.033	1	Rd10_Female_vehicle	Lin7b
1110004F10Rik	0.0429241	0.154677	0.23	0.189	1	Rd10_Female_vehicle	1110004F10Rik
Pcare	0.0439583	0.119718	0.298	0.297	1	Rd10_Female_vehicle	Pcare
Ahsa2	0.0444581	0.15828	0.07	0.047	1	Rd10_Female_vehicle	Ahsa2
Impg2	0.0459449	0.10481	0.329	0.298	1	Rd10_Female_vehicle	Impg2
Zfp62	0.0470273	0.132719	0.091	0.06	1	Rd10_Female_vehicle	Zfp62
Dync1i2	0.0472366	0.14148	0.411	0.383	1	Rd10_Female_vehicle	Dync1i2
Abhd18	0.0474025	0.191453	0.071	0.044	1	Rd10_Female_vehicle	Abhd18
Extl2	0.0475083	0.204567	0.075	0.049	1	Rd10_Female_vehicle	Extl2
Nisch	0.0475664	0.0069711	0.155	0.176	1	Rd10_Female_vehicle	Nisch
Mbnl2	0.0476701	0.0233971	0.373	0.41	1	Rd10_Female_vehicle	Mbnl2
Cep135	0.0479536	0.193679	0.07	0.04	1	Rd10_Female_vehicle	Cep135
Neurod1	0.048096	0.148536	0.787	0.796	1	Rd10_Female_vehicle	Neurod1
Trappc2l	0.0483871	0.154255	0.102	0.073	1	Rd10_Female_vehicle	Trappc2l
Tasp1	0.0487033	0.0964838	0.116	0.085	1	Rd10_Female_vehicle	Tasp1
Nbas	0.0489607	0.127288	0.057	0.035	1	Rd10_Female_vehicle	Nbas
Susd3	0.049711	0.0168805	0.336	0.389	1	Rd10_Female_vehicle	Susd3
Bag1	0.0504519	0.113696	0.15	0.123	1	Rd10_Female_vehicle	Bag1
Scamp1	0.0521548	0.166407	0.114	0.085	1	Rd10_Female_vehicle	Scamp1
Rnf5	0.0521743	0.187433	0.109	0.079	1	Rd10_Female_vehicle	Rnf5
Klhdc2	0.0523069	0.177445	0.138	0.113	1	Rd10_Female_vehicle	Klhdc2
BC005537	0.0534212	0.0715501	0.211	0.233	1	Rd10_Female_vehicle	BC005537
Cnot3	0.0538193	0.199236	0.196	0.162	1	Rd10_Female_vehicle	Cnot3
Fahd1	0.0538504	0.128202	0.062	0.036	1	Rd10_Female_vehicle	Fahd1
Mmadhc	0.0543369	0.157394	0.057	0.032	1	Rd10_Female_vehicle	Mmadhc
Habp4	0.0544149	0.143114	0.052	0.029	1	Rd10_Female_vehicle	Habp4
Cbx3	0.0549895	0.151434	0.339	0.306	1	Rd10_Female_vehicle	Cbx3
Cep89	0.0552234	0.146505	0.066	0.039	1	Rd10_Female_vehicle	Cep89
Dnajc24	0.0553419	0.18803	0.095	0.06	1	Rd10_Female_vehicle	Dnajc24
Cep63	0.0554329	0.129859	0.054	0.032	1	Rd10_Female_vehicle	Cep63
Cfap20	0.0555772	0.174825	0.155	0.136	1	Rd10_Female_vehicle	Cfap20
Papola	0.0557806	0.153621	0.205	0.172	1	Rd10_Female_vehicle	Papola
Rbm22	0.056334	0.142991	0.089	0.059	1	Rd10_Female_vehicle	Rbm22
Fundc2	0.0573612	0.131057	0.193	0.166	1	Rd10_Female_vehicle	Fundc2
Ndufaf3	0.0575958	0.104792	0.111	0.083	1	Rd10_Female_vehicle	Ndufaf3
Pbrm1	0.0577501	0.163979	0.221	0.194	1	Rd10_Female_vehicle	Pbrm1
Hmgb2	0.0577587	0.138541	0.388	0.349	1	Rd10_Female_vehicle	Hmgb2
Trmt13	0.0579603	0.139011	0.084	0.052	1	Rd10_Female_vehicle	Trmt13
Polr1d	0.0581427	0.174007	0.198	0.168	1	Rd10_Female_vehicle	Polr1d
Ywhae	0.0591627	0.0881921	0.545	0.555	1	Rd10_Female_vehicle	Ywhae
Prorsd1	0.0606126	0.14495	0.125	0.093	1	Rd10_Female_vehicle	Prorsd1
Pcnp	0.060806	0.13065	0.232	0.205	1	Rd10_Female_vehicle	Pcnp
Ndufb10	0.0608394	0.0832831	0.348	0.358	1	Rd10_Female_vehicle	Ndufb10
Dbi	0.0620862	0.145215	0.173	0.134	1	Rd10_Female_vehicle	Dbi
Cops2	0.0628487	0.127574	0.114	0.099	1	Rd10_Female_vehicle	Cops2
Ccdc88a	0.0638327	0.224845	0.109	0.075	1	Rd10_Female_vehicle	Ccdc88a
2900076A07Rik	0.0639779	0.139732	0.08	0.06	1	Rd10_Female_vehicle	2900076A07Rik
2810001G20Rik	0.0641717	0.143514	0.098	0.071	1	Rd10_Female_vehicle	2810001G20Rik
Cep295	0.0649971	0.199895	0.057	0.036	1	Rd10_Female_vehicle	Cep295
Ptms	0.0657599	0.094003	0.271	0.258	1	Rd10_Female_vehicle	Ptms
Armc8	0.0662717	0.143228	0.084	0.057	1	Rd10_Female_vehicle	Armc8
Gnb2	0.0666702	0.196766	0.086	0.06	1	Rd10_Female_vehicle	Gnb2
Dhx29	0.0667248	0.136709	0.08	0.056	1	Rd10_Female_vehicle	Dhx29
Dctn3	0.0673581	0.151235	0.223	0.198	1	Rd10_Female_vehicle	Dctn3
Psmd13	0.0676279	0.147894	0.093	0.061	1	Rd10_Female_vehicle	Psmd13
Rabac1	0.0678335	0.0427957	0.361	0.402	1	Rd10_Female_vehicle	Rabac1
Gtpbp4	0.0680105	0.174245	0.118	0.087	1	Rd10_Female_vehicle	Gtpbp4
Atp6v0c	0.0682231	0.105711	0.593	0.571	1	Rd10_Female_vehicle	Atp6v0c
Tmem63b	0.0686689	0.153754	0.173	0.138	1	Rd10_Female_vehicle	Tmem63b
Igsf11	0.0687632	0.192484	0.15	0.117	1	Rd10_Female_vehicle	Igsf11
Zfyve28	0.0692164	0.107259	0.168	0.133	1	Rd10_Female_vehicle	Zfyve28
Snx14	0.0694559	0.141026	0.073	0.051	1	Rd10_Female_vehicle	Snx14
Smarca2	0.0711001	0.137669	0.15	0.119	1	Rd10_Female_vehicle	Smarca2
Luc7l3	0.0724051	0.103134	0.384	0.389	1	Rd10_Female_vehicle	Luc7l3
B230369F24Rik	0.0738671	0.137077	0.095	0.063	1	Rd10_Female_vehicle	B230369F24Rik
Wdr1	0.0759954	0.134268	0.052	0.029	1	Rd10_Female_vehicle	Wdr1
Cystm1	0.0761537	0.172866	0.12	0.089	1	Rd10_Female_vehicle	Cystm1
Tug1	0.0763784	0.0295774	0.102	0.115	1	Rd10_Female_vehicle	Tug1
Babam1	0.0764219	0.139932	0.062	0.039	1	Rd10_Female_vehicle	Babam1
Soga3	0.0769659	0.163702	0.059	0.035	1	Rd10_Female_vehicle	Soga3
Atp5g1	0.0770622	0.0962397	0.455	0.446	1	Rd10_Female_vehicle	Atp5g1
Fam50a	0.0770969	0.107054	0.07	0.045	1	Rd10_Female_vehicle	Fam50a
Sncb	0.0783658	0.118453	0.355	0.321	1	Rd10_Female_vehicle	Sncb
Eid2	0.0786108	0.150187	0.13	0.101	1	Rd10_Female_vehicle	Eid2
Tmem165	0.079097	0.159434	0.141	0.112	1	Rd10_Female_vehicle	Tmem165
Thrap3	0.0791749	0.161986	0.205	0.182	1	Rd10_Female_vehicle	Thrap3
Bpgm	0.0794697	0.169752	0.191	0.158	1	Rd10_Female_vehicle	Bpgm
Srsf6	0.0794986	0.149463	0.189	0.15	1	Rd10_Female_vehicle	Srsf6
Cerk	0.0796058	0.0828683	0.132	0.14	1	Rd10_Female_vehicle	Cerk
Nt5c	0.080439	0.10743	0.054	0.033	1	Rd10_Female_vehicle	Nt5c
Ccz1	0.0805043	0.128002	0.112	0.108	1	Rd10_Female_vehicle	Ccz1
Tmem108	0.0809018	0.102229	0.421	0.43	1	Rd10_Female_vehicle	Tmem108
Skp1a	0.0813469	0.14648	0.118	0.088	1	Rd10_Female_vehicle	Skp1a
Slc38a2	0.0825733	0.142038	0.205	0.165	1	Rd10_Female_vehicle	Slc38a2
Kdelr1	0.0828365	0.11221	0.093	0.065	1	Rd10_Female_vehicle	Kdelr1
Eif4e3	0.0840797	0.152619	0.064	0.045	1	Rd10_Female_vehicle	Eif4e3
Yif1a	0.0845568	0.100954	0.084	0.057	1	Rd10_Female_vehicle	Yif1a
Tsix	0.0849134	0.149649	0.254	0.205	1	Rd10_Female_vehicle	Tsix
Ttyh1	0.0858161	0.125633	0.254	0.22	1	Rd10_Female_vehicle	Ttyh1
Bbs12	0.0868362	0.157806	0.089	0.063	1	Rd10_Female_vehicle	Bbs12
2210016L21Rik	0.0877974	0.161935	0.111	0.089	1	Rd10_Female_vehicle	2210016L21Rik
Secisbp2	0.0878841	0.147189	0.109	0.083	1	Rd10_Female_vehicle	Secisbp2
Eif2s1	0.0884679	0.164199	0.105	0.079	1	Rd10_Female_vehicle	Eif2s1
Tle4	0.0888988	0.169068	0.271	0.238	1	Rd10_Female_vehicle	Tle4
Nsmce4a	0.0895963	0.09031	0.191	0.169	1	Rd10_Female_vehicle	Nsmce4a
Eif2s2	0.0909865	0.0536766	0.252	0.278	1	Rd10_Female_vehicle	Eif2s2
mt-Atp8	0.0913002	0.0550345	0.482	0.499	1	Rd10_Female_vehicle	mt-Atp8
Ubtd1	0.0920549	0.143937	0.107	0.08	1	Rd10_Female_vehicle	Ubtd1
6720427I07Rik	0.0925521	0.0682436	0.084	0.06	1	Rd10_Female_vehicle	6720427I07Rik
Hnrnpa1	0.0932948	0.0628054	0.309	0.285	1	Rd10_Female_vehicle	Hnrnpa1
Alkbh5	0.0933562	0.114028	0.202	0.204	1	Rd10_Female_vehicle	Alkbh5
Zfp330	0.0933931	0.136377	0.086	0.061	1	Rd10_Female_vehicle	Zfp330
Srrm4	0.0937107	0.0526707	0.129	0.103	1	Rd10_Female_vehicle	Srrm4
Lrrc49	0.093734	0.150377	0.089	0.059	1	Rd10_Female_vehicle	Lrrc49
Timm23	0.0940229	0.114812	0.182	0.172	1	Rd10_Female_vehicle	Timm23
Zfp36	0.0953275	0.123637	0.066	0.043	1	Rd10_Female_vehicle	Zfp36
Eprs	0.0960884	0.158275	0.177	0.153	1	Rd10_Female_vehicle	Eprs
Sap30	0.0961044	0.0923609	0.166	0.165	1	Rd10_Female_vehicle	Sap30
Fam160b1	0.0964084	0.161664	0.059	0.041	1	Rd10_Female_vehicle	Fam160b1
U2af1l4	0.0964874	0.147555	0.114	0.084	1	Rd10_Female_vehicle	U2af1l4
Tulp4	0.0967083	0.112451	0.171	0.164	1	Rd10_Female_vehicle	Tulp4
Aopep	0.0967277	0.136696	0.055	0.032	1	Rd10_Female_vehicle	Aopep
Tmem199	0.0975067	0.109224	0.059	0.039	1	Rd10_Female_vehicle	Tmem199
Cab39l	0.0983267	0.131725	0.088	0.084	1	Rd10_Female_vehicle	Cab39l
Mettl6	0.0989289	0.0477189	0.061	0.04	1	Rd10_Female_vehicle	Mettl6
Dnajc8	0.101012	0.139594	0.225	0.196	1	Rd10_Female_vehicle	Dnajc8
Myg1	0.101118	0.174903	0.068	0.045	1	Rd10_Female_vehicle	Myg1
Odc1	0.101148	0.117208	0.168	0.146	1	Rd10_Female_vehicle	Odc1
Cox17	0.10118	0.147869	0.184	0.174	1	Rd10_Female_vehicle	Cox17
Tiparp	0.101382	0.0476294	0.062	0.043	1	Rd10_Female_vehicle	Tiparp
Clip4	0.101774	0.148741	0.095	0.069	1	Rd10_Female_vehicle	Clip4
Ube2l3	0.102112	0.177442	0.152	0.121	1	Rd10_Female_vehicle	Ube2l3
Htra2	0.102861	0.128284	0.054	0.032	1	Rd10_Female_vehicle	Htra2
Mindy2	0.10385	0.100153	0.211	0.182	1	Rd10_Female_vehicle	Mindy2
Ylpm1	0.103874	0.0922435	0.062	0.069	1	Rd10_Female_vehicle	Ylpm1
Ckb	0.104288	0.0768635	0.805	0.808	1	Rd10_Female_vehicle	Ckb
Zer1	0.105132	0.163906	0.082	0.06	1	Rd10_Female_vehicle	Zer1
Sv2a	0.106233	0.0761416	0.079	0.055	1	Rd10_Female_vehicle	Sv2a
Zfp106	0.109002	0.120109	0.218	0.22	1	Rd10_Female_vehicle	Zfp106
Fos	0.109071	0.171455	0.645	0.667	1	Rd10_Female_vehicle	Fos
Srrm3	0.109216	0.0053622	0.22	0.257	1	Rd10_Female_vehicle	Srrm3
Zfp866	0.109351	0.0611649	0.059	0.04	1	Rd10_Female_vehicle	Zfp866
Tjp2	0.109937	0.0145471	0.112	0.138	1	Rd10_Female_vehicle	Tjp2
Sgcb	0.111724	0.117696	0.057	0.039	1	Rd10_Female_vehicle	Sgcb
Ncor1	0.111772	0.0417252	0.316	0.342	1	Rd10_Female_vehicle	Ncor1
Kpnb1	0.111936	0.118437	0.054	0.036	1	Rd10_Female_vehicle	Kpnb1
Marc2	0.11196	0.103433	0.066	0.049	1	Rd10_Female_vehicle	Marc2
Psmc6	0.111987	0.106958	0.311	0.281	1	Rd10_Female_vehicle	Psmc6
Sf3b2	0.112671	0.0606552	0.388	0.366	1	Rd10_Female_vehicle	Sf3b2
Plekha1	0.113746	0.182054	0.191	0.152	1	Rd10_Female_vehicle	Plekha1
Rasa1	0.115354	0.156543	0.079	0.06	1	Rd10_Female_vehicle	Rasa1
Uqcrc1	0.116054	0.130374	0.221	0.201	1	Rd10_Female_vehicle	Uqcrc1
Prdx6	0.116258	0.119063	0.095	0.071	1	Rd10_Female_vehicle	Prdx6
Taf12	0.116727	0.158198	0.073	0.053	1	Rd10_Female_vehicle	Taf12
Nipbl	0.117475	0.0124808	0.296	0.293	1	Rd10_Female_vehicle	Nipbl
mt-Nd5	0.118421	0.0326048	0.721	0.707	1	Rd10_Female_vehicle	mt-Nd5
Myef2	0.119133	0.145905	0.123	0.093	1	Rd10_Female_vehicle	Myef2
Clasp2	0.120103	0.139392	0.118	0.092	1	Rd10_Female_vehicle	Clasp2
Lzic	0.120463	0.123665	0.054	0.036	1	Rd10_Female_vehicle	Lzic
Slc24a1	0.120604	0.0556018	0.75	0.739	1	Rd10_Female_vehicle	Slc24a1
Myl12b	0.120758	0.122674	0.155	0.133	1	Rd10_Female_vehicle	Myl12b
Zfp322a	0.120996	0.107909	0.107	0.08	1	Rd10_Female_vehicle	Zfp322a
H2afj	0.121316	0.0593853	0.114	0.092	1	Rd10_Female_vehicle	H2afj
Camkk1	0.121796	0.112988	0.054	0.035	1	Rd10_Female_vehicle	Camkk1
Rab14	0.122256	0.100674	0.307	0.3	1	Rd10_Female_vehicle	Rab14
Cetn3	0.122623	0.175473	0.214	0.185	1	Rd10_Female_vehicle	Cetn3
Carf	0.122863	0.0866924	0.055	0.037	1	Rd10_Female_vehicle	Carf
Samd7	0.123342	0.11498	0.205	0.196	1	Rd10_Female_vehicle	Samd7
Ankrd37	0.123603	0.0434693	0.07	0.051	1	Rd10_Female_vehicle	Ankrd37
Zmat1	0.123795	0.115579	0.057	0.041	1	Rd10_Female_vehicle	Zmat1
Asph	0.124537	0.125905	0.064	0.043	1	Rd10_Female_vehicle	Asph
Eif1ad	0.125915	0.109215	0.118	0.099	1	Rd10_Female_vehicle	Eif1ad
Gapdh	0.126294	0.00298727	0.871	0.859	1	Rd10_Female_vehicle	Gapdh
mt-Nd4l	0.126693	0.109001	0.546	0.551	1	Rd10_Female_vehicle	mt-Nd4l
Apoe	0.127267	0.0766293	0.352	0.329	1	Rd10_Female_vehicle	Apoe
Rnf111	0.127662	0.0983439	0.102	0.076	1	Rd10_Female_vehicle	Rnf111
Dnajc15	0.128541	0.0730718	0.068	0.048	1	Rd10_Female_vehicle	Dnajc15
Clu	0.128887	0.100216	0.202	0.169	1	Rd10_Female_vehicle	Clu
Ccdc85c	0.129118	0.0964252	0.052	0.032	1	Rd10_Female_vehicle	Ccdc85c
Zfp160	0.131793	0.142493	0.057	0.036	1	Rd10_Female_vehicle	Zfp160
A430105J06Rik	0.132069	0.0274294	0.057	0.044	1	Rd10_Female_vehicle	A430105J06Rik
Srsf1	0.13233	0.0283087	0.296	0.277	1	Rd10_Female_vehicle	Srsf1
Spsb3	0.132842	0.129583	0.064	0.045	1	Rd10_Female_vehicle	Spsb3
4833420G17Rik	0.133069	0.113408	0.159	0.137	1	Rd10_Female_vehicle	4833420G17Rik
Btg1	0.134348	0.150301	0.223	0.189	1	Rd10_Female_vehicle	Btg1
Copb2	0.135327	0.117633	0.129	0.101	1	Rd10_Female_vehicle	Copb2
Wbp1	0.135657	0.151646	0.084	0.057	1	Rd10_Female_vehicle	Wbp1
Wbp11	0.135868	0.0122733	0.088	0.077	1	Rd10_Female_vehicle	Wbp11
Emc7	0.136151	0.0948972	0.429	0.413	1	Rd10_Female_vehicle	Emc7
Pstk	0.136585	0.177792	0.154	0.125	1	Rd10_Female_vehicle	Pstk
Cep162	0.136806	0.0965971	0.061	0.041	1	Rd10_Female_vehicle	Cep162
Rps3a1	0.137448	0.0275168	0.557	0.545	1	Rd10_Female_vehicle	Rps3a1
Pmpca	0.137495	0.116394	0.061	0.039	1	Rd10_Female_vehicle	Pmpca
Fyco1	0.137561	0.104044	0.391	0.382	1	Rd10_Female_vehicle	Fyco1
D8Ertd738e	0.137572	0.0100121	0.188	0.214	1	Rd10_Female_vehicle	D8Ertd738e
Manf	0.138323	0.0516692	0.164	0.176	1	Rd10_Female_vehicle	Manf
Psmb1	0.139223	0.0926849	0.246	0.224	1	Rd10_Female_vehicle	Psmb1
Tia1	0.139617	0.0704688	0.191	0.208	1	Rd10_Female_vehicle	Tia1
Arr3	0.141008	0.105404	0.104	0.095	1	Rd10_Female_vehicle	Arr3
Anp32a	0.141287	0.068134	0.743	0.731	1	Rd10_Female_vehicle	Anp32a
Specc1l	0.141409	0.118342	0.052	0.035	1	Rd10_Female_vehicle	Specc1l
Tmem135	0.141917	0.138012	0.08	0.06	1	Rd10_Female_vehicle	Tmem135
Hcfc1r1	0.143158	0.0766456	0.121	0.101	1	Rd10_Female_vehicle	Hcfc1r1
Myo6	0.143901	0.162105	0.082	0.059	1	Rd10_Female_vehicle	Myo6
Psenen	0.144312	0.129125	0.195	0.165	1	Rd10_Female_vehicle	Psenen
Psip1	0.144571	0.0826494	0.25	0.252	1	Rd10_Female_vehicle	Psip1
Nfkbia	0.144723	0.176675	0.154	0.133	1	Rd10_Female_vehicle	Nfkbia
Zfp24	0.14536	0.112991	0.152	0.124	1	Rd10_Female_vehicle	Zfp24
Fam204a	0.14554	0.0971009	0.177	0.154	1	Rd10_Female_vehicle	Fam204a
Nefh	0.14618	0.0766488	0.052	0.033	1	Rd10_Female_vehicle	Nefh
Exoc5	0.146222	0.108218	0.096	0.073	1	Rd10_Female_vehicle	Exoc5
Ap2m1	0.146386	0.0877429	0.191	0.178	1	Rd10_Female_vehicle	Ap2m1
AI847159	0.147827	0.0459658	0.589	0.565	1	Rd10_Female_vehicle	AI847159
Vax2os	0.149275	0.0356384	0.645	0.68	1	Rd10_Female_vehicle	Vax2os
Neu1	0.149404	0.0897937	0.052	0.032	1	Rd10_Female_vehicle	Neu1
Nceh1	0.150344	0.0835287	0.066	0.047	1	Rd10_Female_vehicle	Nceh1
Timm17a	0.150903	0.077864	0.177	0.181	1	Rd10_Female_vehicle	Timm17a
Mlf1	0.151225	0.120555	0.116	0.096	1	Rd10_Female_vehicle	Mlf1
Trp53inp2	0.152312	0.0346772	0.08	0.096	1	Rd10_Female_vehicle	Trp53inp2
Cd81	0.153058	0.0107007	0.136	0.16	1	Rd10_Female_vehicle	Cd81
Tmem101	0.154849	0.13021	0.055	0.036	1	Rd10_Female_vehicle	Tmem101
Atp1a3	0.154918	0.0286115	0.452	0.466	1	Rd10_Female_vehicle	Atp1a3
Sf3a1	0.155034	0.119624	0.066	0.045	1	Rd10_Female_vehicle	Sf3a1
Znrd2	0.155672	0.105648	0.107	0.081	1	Rd10_Female_vehicle	Znrd2
Sf3b5	0.156983	0.117189	0.22	0.189	1	Rd10_Female_vehicle	Sf3b5
Mt2	0.157107	0.1518	0.064	0.044	1	Rd10_Female_vehicle	Mt2
Strn	0.157226	0.108206	0.068	0.061	1	Rd10_Female_vehicle	Strn
Mzt2	0.15785	0.105553	0.055	0.037	1	Rd10_Female_vehicle	Mzt2
Nudt21	0.158665	0.0635808	0.107	0.085	1	Rd10_Female_vehicle	Nudt21
Ggct	0.158874	0.105965	0.068	0.049	1	Rd10_Female_vehicle	Ggct
Iws1	0.159683	0.136762	0.104	0.077	1	Rd10_Female_vehicle	Iws1
Ufl1	0.159835	0.127145	0.116	0.093	1	Rd10_Female_vehicle	Ufl1
Pgk1	0.161779	0.110662	0.379	0.35	1	Rd10_Female_vehicle	Pgk1
Erp29	0.162565	0.0973137	0.15	0.144	1	Rd10_Female_vehicle	Erp29
Lhfpl4	0.163232	0.0906477	0.052	0.033	1	Rd10_Female_vehicle	Lhfpl4
Cpeb4	0.163285	0.161061	0.154	0.128	1	Rd10_Female_vehicle	Cpeb4
Eif5a	0.163894	0.124909	0.277	0.256	1	Rd10_Female_vehicle	Eif5a
Camk2g	0.164222	0.100768	0.161	0.134	1	Rd10_Female_vehicle	Camk2g
Acvr2b	0.164879	0.12543	0.089	0.075	1	Rd10_Female_vehicle	Acvr2b
Arpp19	0.164892	0.133075	0.148	0.125	1	Rd10_Female_vehicle	Arpp19
Acsl3	0.165375	0.0102397	0.13	0.146	1	Rd10_Female_vehicle	Acsl3
mt-Cytb	0.165476	0.0516095	0.971	0.957	1	Rd10_Female_vehicle	mt-Cytb
Rabggtb	0.166398	0.0409107	0.12	0.124	1	Rd10_Female_vehicle	Rabggtb
Ube2o	0.166677	0.118934	0.054	0.033	1	Rd10_Female_vehicle	Ube2o
Kpna6	0.166709	0.116543	0.073	0.055	1	Rd10_Female_vehicle	Kpna6
Cirbp	0.166743	0.0940725	0.429	0.414	1	Rd10_Female_vehicle	Cirbp
Ankrd33b	0.167244	0.0510633	0.477	0.449	1	Rd10_Female_vehicle	Ankrd33b
Npdc1	0.168492	0.142379	0.061	0.048	1	Rd10_Female_vehicle	Npdc1
Cd59a	0.169532	0.0537644	0.146	0.157	1	Rd10_Female_vehicle	Cd59a
Vps28	0.171045	0.0887293	0.198	0.176	1	Rd10_Female_vehicle	Vps28
Chga	0.171217	0.06739	0.104	0.087	1	Rd10_Female_vehicle	Chga
Tmem218	0.171608	0.11425	0.125	0.112	1	Rd10_Female_vehicle	Tmem218
Zmynd8	0.171646	0.105909	0.236	0.221	1	Rd10_Female_vehicle	Zmynd8
Scoc	0.171841	0.0294605	0.107	0.119	1	Rd10_Female_vehicle	Scoc
Cfdp1	0.171886	0.071563	0.196	0.178	1	Rd10_Female_vehicle	Cfdp1
Ppp4r2	0.172633	0.0675207	0.114	0.124	1	Rd10_Female_vehicle	Ppp4r2
Arpc4	0.173046	0.110778	0.066	0.048	1	Rd10_Female_vehicle	Arpc4
Gabbr1	0.174576	0.106685	0.059	0.041	1	Rd10_Female_vehicle	Gabbr1
Mrpl21	0.174765	0.129513	0.141	0.119	1	Rd10_Female_vehicle	Mrpl21
Rbm45	0.175446	0.112725	0.059	0.039	1	Rd10_Female_vehicle	Rbm45
A530058N18Rik	0.175561	0.0464704	0.162	0.177	1	Rd10_Female_vehicle	A530058N18Rik
Gapvd1	0.175569	0.0170007	0.109	0.124	1	Rd10_Female_vehicle	Gapvd1
Mpc2	0.176425	0.0663477	0.334	0.345	1	Rd10_Female_vehicle	Mpc2
Sipa1l3	0.17662	0.131857	0.061	0.044	1	Rd10_Female_vehicle	Sipa1l3
Arpc1a	0.176795	0.0407459	0.116	0.103	1	Rd10_Female_vehicle	Arpc1a
Arl6ip5	0.176874	0.073865	0.093	0.075	1	Rd10_Female_vehicle	Arl6ip5
Rasal2	0.176934	0.121005	0.143	0.121	1	Rd10_Female_vehicle	Rasal2
Hk1	0.17862	0.0778846	0.4	0.394	1	Rd10_Female_vehicle	Hk1
Psma3	0.17875	0.120417	0.398	0.382	1	Rd10_Female_vehicle	Psma3
Cdk5rap3	0.179038	0.0167467	0.048	0.056	1	Rd10_Female_vehicle	Cdk5rap3
Uqcc3	0.18094	0.0295573	0.396	0.433	1	Rd10_Female_vehicle	Uqcc3
Prpf8	0.182017	0.0992259	0.129	0.109	1	Rd10_Female_vehicle	Prpf8
Sec23a	0.182937	0.10157	0.055	0.039	1	Rd10_Female_vehicle	Sec23a
Psma2	0.183518	0.0668864	0.261	0.262	1	Rd10_Female_vehicle	Psma2
Atg3	0.183779	0.108731	0.086	0.068	1	Rd10_Female_vehicle	Atg3
Psmc5	0.183838	0.136525	0.282	0.266	1	Rd10_Female_vehicle	Psmc5
Thra	0.184095	0.166774	0.134	0.108	1	Rd10_Female_vehicle	Thra
Amer2	0.184579	0.123597	0.4	0.382	1	Rd10_Female_vehicle	Amer2
Ddi2	0.184741	0.0731397	0.066	0.048	1	Rd10_Female_vehicle	Ddi2
Tram1	0.185412	0.0585645	0.1	0.083	1	Rd10_Female_vehicle	Tram1
Cetn2	0.18557	0.0707872	0.154	0.141	1	Rd10_Female_vehicle	Cetn2
Ppia	0.187984	0.0476843	0.423	0.447	1	Rd10_Female_vehicle	Ppia
Eif4e	0.189277	0.126983	0.152	0.128	1	Rd10_Female_vehicle	Eif4e
Swt1	0.189996	0.0383522	0.154	0.184	1	Rd10_Female_vehicle	Swt1
Sf3b6	0.190623	0.130983	0.255	0.236	1	Rd10_Female_vehicle	Sf3b6
Otud6b	0.190858	0.117348	0.084	0.063	1	Rd10_Female_vehicle	Otud6b
Grpel1	0.19121	0.0652787	0.186	0.172	1	Rd10_Female_vehicle	Grpel1
Tnpo1	0.191397	0.0608201	0.325	0.334	1	Rd10_Female_vehicle	Tnpo1
Ddx5	0.193141	0.0649708	0.911	0.908	1	Rd10_Female_vehicle	Ddx5
Dpm2	0.193439	0.0428636	0.068	0.053	1	Rd10_Female_vehicle	Dpm2
Cyb5r1	0.193875	0.131515	0.08	0.06	1	Rd10_Female_vehicle	Cyb5r1
Mrps22	0.19511	0.11361	0.08	0.069	1	Rd10_Female_vehicle	Mrps22
Myl6	0.195301	0.0830334	0.364	0.356	1	Rd10_Female_vehicle	Myl6
Tut7	0.195627	0.102942	0.141	0.115	1	Rd10_Female_vehicle	Tut7
Arxes2	0.195981	0.125936	0.095	0.076	1	Rd10_Female_vehicle	Arxes2
Ap3m2	0.196573	0.122695	0.059	0.041	1	Rd10_Female_vehicle	Ap3m2
Tusc3	0.19703	0.0898506	0.221	0.214	1	Rd10_Female_vehicle	Tusc3
Slc25a3	0.197775	0.0871081	0.468	0.47	1	Rd10_Female_vehicle	Slc25a3
Fth1	0.198118	0.0615889	0.777	0.78	1	Rd10_Female_vehicle	Fth1
Med10	0.198277	0.100668	0.08	0.059	1	Rd10_Female_vehicle	Med10
Ogt	0.199148	0.142138	0.227	0.197	1	Rd10_Female_vehicle	Ogt
Tmsb4x	0.199238	0.10412	0.573	0.589	1	Rd10_Female_vehicle	Tmsb4x
Tcp1	0.199962	0.136411	0.139	0.124	1	Rd10_Female_vehicle	Tcp1
H3f3a	0.201594	0.0546734	0.85	0.854	1	Rd10_Female_vehicle	H3f3a
Hipk1	0.201799	0.0914965	0.08	0.06	1	Rd10_Female_vehicle	Hipk1
Opn1mw	0.202113	0.0800587	0.064	0.044	1	Rd10_Female_vehicle	Opn1mw
Pdcl	0.202374	0.131994	0.102	0.095	1	Rd10_Female_vehicle	Pdcl
Fosb	0.203032	0.119656	0.266	0.252	1	Rd10_Female_vehicle	Fosb
Pttg1	0.203578	0.0773079	0.061	0.043	1	Rd10_Female_vehicle	Pttg1
Rab4b	0.203622	0.0999434	0.054	0.037	1	Rd10_Female_vehicle	Rab4b
Naa35	0.204323	0.133661	0.17	0.142	1	Rd10_Female_vehicle	Naa35
Rnf144b	0.204378	0.104574	0.088	0.072	1	Rd10_Female_vehicle	Rnf144b
Smarca4	0.204628	0.00585684	0.082	0.101	1	Rd10_Female_vehicle	Smarca4
1700123O20Rik	0.205473	0.129461	0.052	0.036	1	Rd10_Female_vehicle	1700123O20Rik
Mak	0.206837	0.0975535	0.405	0.393	1	Rd10_Female_vehicle	Mak
M6pr	0.207126	0.0535246	0.082	0.068	1	Rd10_Female_vehicle	M6pr
Letm1	0.208306	0.0913913	0.073	0.055	1	Rd10_Female_vehicle	Letm1
Eapp	0.209488	0.10103	0.154	0.134	1	Rd10_Female_vehicle	Eapp
Ndufa9	0.21019	0.0614758	0.143	0.145	1	Rd10_Female_vehicle	Ndufa9
Gpm6b	0.210731	0.117102	0.18	0.154	1	Rd10_Female_vehicle	Gpm6b
Mien1	0.211205	0.104169	0.196	0.185	1	Rd10_Female_vehicle	Mien1
Fermt2	0.211442	0.147868	0.077	0.052	1	Rd10_Female_vehicle	Fermt2
Fbxo3	0.211459	0.123652	0.073	0.052	1	Rd10_Female_vehicle	Fbxo3
Kbtbd3	0.211552	0.000781511	0.064	0.081	1	Rd10_Female_vehicle	Kbtbd3
Ubr1	0.211703	0.0784389	0.105	0.084	1	Rd10_Female_vehicle	Ubr1
Bcas2	0.211883	0.127344	0.232	0.217	1	Rd10_Female_vehicle	Bcas2
Zfp385b	0.2121	0.149206	0.125	0.108	1	Rd10_Female_vehicle	Zfp385b
Prr3	0.212641	0.0784943	0.055	0.039	1	Rd10_Female_vehicle	Prr3
Pcp4l1	0.213024	0.0231052	0.161	0.144	1	Rd10_Female_vehicle	Pcp4l1
Trappc1	0.213226	0.111649	0.1	0.083	1	Rd10_Female_vehicle	Trappc1
Srp72	0.215253	0.00631763	0.138	0.13	1	Rd10_Female_vehicle	Srp72
H3f3b	0.215396	0.0750876	0.871	0.872	1	Rd10_Female_vehicle	H3f3b
Txnl1	0.215493	0.0575751	0.175	0.184	1	Rd10_Female_vehicle	Txnl1
Rprd1a	0.215815	0.13622	0.077	0.056	1	Rd10_Female_vehicle	Rprd1a
Calr	0.216156	0.0728467	0.279	0.282	1	Rd10_Female_vehicle	Calr
Rnf20	0.216229	0.11906	0.102	0.079	1	Rd10_Female_vehicle	Rnf20
Bfar	0.216349	0.0738309	0.093	0.071	1	Rd10_Female_vehicle	Bfar
Mbnl1	0.216563	0.0654565	0.384	0.379	1	Rd10_Female_vehicle	Mbnl1
Aipl1	0.216979	0.0720327	0.757	0.762	1	Rd10_Female_vehicle	Aipl1
Mtpn	0.217572	0.122984	0.073	0.053	1	Rd10_Female_vehicle	Mtpn
Dguok	0.217599	0.123792	0.1	0.079	1	Rd10_Female_vehicle	Dguok
Fam161a	0.21787	0.0126016	0.466	0.517	1	Rd10_Female_vehicle	Fam161a
Brd3	0.218521	0.0219278	0.129	0.116	1	Rd10_Female_vehicle	Brd3
Cdkl5	0.219771	0.0529225	0.07	0.053	1	Rd10_Female_vehicle	Cdkl5
Snrpg	0.220689	0.00130358	0.145	0.176	1	Rd10_Female_vehicle	Snrpg
Psma7	0.221719	0.0690416	0.309	0.293	1	Rd10_Female_vehicle	Psma7
Tprgl	0.221931	0.0131486	0.071	0.087	1	Rd10_Female_vehicle	Tprgl
Dctn6	0.222115	0.0837382	0.127	0.124	1	Rd10_Female_vehicle	Dctn6
F630040K05Rik	0.222141	0.119957	0.055	0.036	1	Rd10_Female_vehicle	F630040K05Rik
Mrps14	0.222259	0.0103307	0.17	0.194	1	Rd10_Female_vehicle	Mrps14
Golga2	0.222587	0.0735087	0.054	0.039	1	Rd10_Female_vehicle	Golga2
Nat14	0.222718	0.0645156	0.148	0.128	1	Rd10_Female_vehicle	Nat14
Cxxc5	0.223157	0.0964738	0.073	0.056	1	Rd10_Female_vehicle	Cxxc5
A930001M01Rik	0.224342	0.0836537	0.191	0.177	1	Rd10_Female_vehicle	A930001M01Rik
Mvb12a	0.224574	0.101743	0.109	0.095	1	Rd10_Female_vehicle	Mvb12a
Rrbp1	0.224588	0.188016	0.066	0.049	1	Rd10_Female_vehicle	Rrbp1
Lamtor4	0.226239	0.0863079	0.202	0.186	1	Rd10_Female_vehicle	Lamtor4
Gtf2a2	0.226529	0.151422	0.18	0.156	1	Rd10_Female_vehicle	Gtf2a2
Arhgap5	0.226829	0.0682083	0.411	0.429	1	Rd10_Female_vehicle	Arhgap5
Fam174a	0.227114	0.0939424	0.089	0.072	1	Rd10_Female_vehicle	Fam174a
Zfp462	0.227472	0.0781888	0.136	0.124	1	Rd10_Female_vehicle	Zfp462
Dmac1	0.227874	0.116239	0.109	0.089	1	Rd10_Female_vehicle	Dmac1
Spice1	0.230315	0.105053	0.054	0.039	1	Rd10_Female_vehicle	Spice1
Ghitm	0.231011	0.0637411	0.175	0.198	1	Rd10_Female_vehicle	Ghitm
Rab1b	0.231111	0.0674751	0.055	0.041	1	Rd10_Female_vehicle	Rab1b
Cdadc1	0.231245	0.164007	0.068	0.049	1	Rd10_Female_vehicle	Cdadc1
Pou2f1	0.231536	0.0967081	0.095	0.079	1	Rd10_Female_vehicle	Pou2f1
Dnajc3	0.231837	0.0891985	0.07	0.06	1	Rd10_Female_vehicle	Dnajc3
Krcc1	0.233069	0.126499	0.073	0.059	1	Rd10_Female_vehicle	Krcc1
Uba1	0.234649	0.0240132	0.086	0.1	1	Rd10_Female_vehicle	Uba1
Acadm	0.234943	0.0990985	0.289	0.274	1	Rd10_Female_vehicle	Acadm
Cfl1	0.236681	0.0334418	0.257	0.298	1	Rd10_Female_vehicle	Cfl1
Spint2	0.236909	0.0621518	0.127	0.125	1	Rd10_Female_vehicle	Spint2
Gckr	0.237756	0.082656	0.091	0.071	1	Rd10_Female_vehicle	Gckr
Cope	0.239153	0.00357188	0.139	0.17	1	Rd10_Female_vehicle	Cope
AW549877	0.239378	0.0790829	0.171	0.182	1	Rd10_Female_vehicle	AW549877
Rbm34	0.239482	0.0740389	0.088	0.084	1	Rd10_Female_vehicle	Rbm34
Chchd10	0.239766	0.0587597	0.625	0.628	1	Rd10_Female_vehicle	Chchd10
Cenpb	0.240114	0.0909525	0.054	0.039	1	Rd10_Female_vehicle	Cenpb
Trim44	0.240866	0.0613637	0.282	0.258	1	Rd10_Female_vehicle	Trim44
Mpdu1	0.240999	0.0678988	0.1	0.083	1	Rd10_Female_vehicle	Mpdu1
Gm47543	0.241112	0.082643	0.236	0.221	1	Rd10_Female_vehicle	Gm47543
Ubxn2a	0.241779	0.109468	0.204	0.193	1	Rd10_Female_vehicle	Ubxn2a
Sarm1	0.241837	0.06526	0.057	0.041	1	Rd10_Female_vehicle	Sarm1
Tceal9	0.241857	0.0326883	0.166	0.182	1	Rd10_Female_vehicle	Tceal9
Lrpap1	0.241966	0.113641	0.123	0.109	1	Rd10_Female_vehicle	Lrpap1
Suclg1	0.242811	0.109343	0.184	0.172	1	Rd10_Female_vehicle	Suclg1
Bbs4	0.243088	0.0978092	0.225	0.205	1	Rd10_Female_vehicle	Bbs4
Eif5	0.243296	0.145903	0.28	0.254	1	Rd10_Female_vehicle	Eif5
Lman1	0.243851	0.0536419	0.3	0.301	1	Rd10_Female_vehicle	Lman1
Rsl1d1	0.243979	0.144664	0.214	0.205	1	Rd10_Female_vehicle	Rsl1d1
Copb1	0.243987	0.0851249	0.095	0.077	1	Rd10_Female_vehicle	Copb1
Lgmn	0.244261	0.0891891	0.171	0.154	1	Rd10_Female_vehicle	Lgmn
Rxylt1	0.244415	0.0950288	0.066	0.049	1	Rd10_Female_vehicle	Rxylt1
Ubxn1	0.24453	0.0139846	0.207	0.212	1	Rd10_Female_vehicle	Ubxn1
Znhit1	0.245222	0.116062	0.079	0.077	1	Rd10_Female_vehicle	Znhit1
B230220B15Rik	0.245536	0.142347	0.136	0.12	1	Rd10_Female_vehicle	B230220B15Rik
Ndufb11	0.245596	0.0586294	0.439	0.449	1	Rd10_Female_vehicle	Ndufb11
1500015A07Rik	0.246044	0.121476	0.052	0.039	1	Rd10_Female_vehicle	1500015A07Rik
Srpr	0.246077	0.112794	0.121	0.112	1	Rd10_Female_vehicle	Srpr
Clcn4	0.246745	0.0886258	0.139	0.128	1	Rd10_Female_vehicle	Clcn4
Jund	0.246959	0.0399046	0.302	0.326	1	Rd10_Female_vehicle	Jund
Dapk3	0.247022	0.0956714	0.093	0.073	1	Rd10_Female_vehicle	Dapk3
Hgs	0.247219	0.0815713	0.052	0.04	1	Rd10_Female_vehicle	Hgs
Usp19	0.247736	0.0713838	0.136	0.138	1	Rd10_Female_vehicle	Usp19
Selenos	0.249197	0.114502	0.143	0.124	1	Rd10_Female_vehicle	Selenos
Clpx	0.249979	0.126133	0.132	0.116	1	Rd10_Female_vehicle	Clpx
Vax2	0.250059	0.0950825	0.127	0.12	1	Rd10_Female_vehicle	Vax2
Gm48236	0.251194	0.0797267	0.07	0.053	1	Rd10_Female_vehicle	Gm48236
Surf2	0.251749	0.0623244	0.059	0.048	1	Rd10_Female_vehicle	Surf2
Zmym6	0.25186	0.101573	0.055	0.039	1	Rd10_Female_vehicle	Zmym6
Atp5k	0.251941	0.0268995	0.357	0.354	1	Rd10_Female_vehicle	Atp5k
mt-Nd4	0.252082	0.0508692	0.902	0.911	1	Rd10_Female_vehicle	mt-Nd4
Map1lc3a	0.252176	0.0496305	0.162	0.154	1	Rd10_Female_vehicle	Map1lc3a
Cmc2	0.252214	0.0765925	0.055	0.039	1	Rd10_Female_vehicle	Cmc2
Bcl7b	0.252216	0.126059	0.102	0.081	1	Rd10_Female_vehicle	Bcl7b
Syne1	0.252331	0.152774	0.277	0.254	1	Rd10_Female_vehicle	Syne1
Slc8a3	0.252835	0.104102	0.08	0.069	1	Rd10_Female_vehicle	Slc8a3
Csde1	0.253979	0.0247327	0.284	0.269	1	Rd10_Female_vehicle	Csde1
Evi5	0.254585	0.0101569	0.05	0.067	1	Rd10_Female_vehicle	Evi5
Idh3b	0.255577	0.119392	0.159	0.141	1	Rd10_Female_vehicle	Idh3b
Taf7	0.255684	0.0847641	0.127	0.113	1	Rd10_Female_vehicle	Taf7
Ocrl	0.255974	0.0891703	0.07	0.051	1	Rd10_Female_vehicle	Ocrl
Rtf1	0.256003	0.0184067	0.196	0.192	1	Rd10_Female_vehicle	Rtf1
Gm14296	0.256022	0.197585	0.079	0.064	1	Rd10_Female_vehicle	Gm14296
Fbxo22	0.256083	0.128128	0.084	0.063	1	Rd10_Female_vehicle	Fbxo22
Snap91	0.256399	0.0972233	0.202	0.189	1	Rd10_Female_vehicle	Snap91
Zcchc10	0.25684	0.139182	0.068	0.049	1	Rd10_Female_vehicle	Zcchc10
Snap25	0.257406	0.0605965	0.486	0.462	1	Rd10_Female_vehicle	Snap25
Zfp157	0.257847	0.122599	0.059	0.04	1	Rd10_Female_vehicle	Zfp157
4430402I18Rik	0.25827	0.0818797	0.054	0.037	1	Rd10_Female_vehicle	4430402I18Rik
Tnrc6b	0.258425	0.0618062	0.541	0.509	1	Rd10_Female_vehicle	Tnrc6b
Ppm1g	0.258822	0.129944	0.071	0.055	1	Rd10_Female_vehicle	Ppm1g
Cdk11b	0.259569	0.0387406	0.173	0.185	1	Rd10_Female_vehicle	Cdk11b
Snrnp27	0.259692	0.0738884	0.236	0.221	1	Rd10_Female_vehicle	Snrnp27
Tmf1	0.260058	0.101729	0.105	0.085	1	Rd10_Female_vehicle	Tmf1
Tnip2	0.260549	0.0217319	0.064	0.085	1	Rd10_Female_vehicle	Tnip2
Plpbp	0.261018	0.122604	0.055	0.04	1	Rd10_Female_vehicle	Plpbp
Cfap36	0.261146	0.082145	0.28	0.285	1	Rd10_Female_vehicle	Cfap36
Klhl36	0.261523	0.0290145	0.116	0.128	1	Rd10_Female_vehicle	Klhl36
Pik3ca	0.263296	0.115098	0.159	0.134	1	Rd10_Female_vehicle	Pik3ca
Kif1b	0.263487	0.00106218	0.709	0.744	1	Rd10_Female_vehicle	Kif1b
Rpgr	0.263665	0.133182	0.155	0.132	1	Rd10_Female_vehicle	Rpgr
Blzf1	0.265359	0.0920736	0.064	0.048	1	Rd10_Female_vehicle	Blzf1
Cecr2	0.265444	0.059429	0.13	0.115	1	Rd10_Female_vehicle	Cecr2
Hmgn3	0.265819	0.113755	0.064	0.048	1	Rd10_Female_vehicle	Hmgn3
Sp3	0.26645	0.00997722	0.104	0.116	1	Rd10_Female_vehicle	Sp3
Polr2k	0.26661	0.0485839	0.173	0.157	1	Rd10_Female_vehicle	Polr2k
H2-D1	0.266753	0.0225069	0.08	0.064	1	Rd10_Female_vehicle	H2-D1
Cct6a	0.267784	0.0922417	0.271	0.257	1	Rd10_Female_vehicle	Cct6a
Syne2	0.268159	0.0529912	0.252	0.268	1	Rd10_Female_vehicle	Syne2
Rbbp6	0.268167	0.118148	0.211	0.193	1	Rd10_Female_vehicle	Rbbp6
Aars	0.268278	0.115795	0.068	0.055	1	Rd10_Female_vehicle	Aars
Cir1	0.268528	0.110874	0.129	0.109	1	Rd10_Female_vehicle	Cir1
Ccdc177	0.269547	0.132436	0.066	0.048	1	Rd10_Female_vehicle	Ccdc177
Prnp	0.269616	0.114418	0.334	0.321	1	Rd10_Female_vehicle	Prnp
Crebzf	0.270255	0.0795722	0.221	0.23	1	Rd10_Female_vehicle	Crebzf
Ebna1bp2	0.271413	0.120053	0.166	0.156	1	Rd10_Female_vehicle	Ebna1bp2
Ubxn7	0.271669	0.0669779	0.141	0.123	1	Rd10_Female_vehicle	Ubxn7
Rwdd4a	0.271777	0.137246	0.118	0.101	1	Rd10_Female_vehicle	Rwdd4a
Dctn1	0.271823	0.088843	0.257	0.25	1	Rd10_Female_vehicle	Dctn1
mt-Co2	0.272987	0.037046	0.952	0.957	1	Rd10_Female_vehicle	mt-Co2
Tcta	0.27316	0.0640059	0.055	0.04	1	Rd10_Female_vehicle	Tcta
Itsn2	0.273192	0.107223	0.216	0.189	1	Rd10_Female_vehicle	Itsn2
Tet2	0.273988	0.130907	0.109	0.105	1	Rd10_Female_vehicle	Tet2
Ola1	0.274067	0.106232	0.134	0.125	1	Rd10_Female_vehicle	Ola1
Sugp2	0.274359	0.110204	0.102	0.084	1	Rd10_Female_vehicle	Sugp2
Crebrf	0.275574	0.0918645	0.134	0.116	1	Rd10_Female_vehicle	Crebrf
Adprh	0.276794	0.0645579	0.095	0.077	1	Rd10_Female_vehicle	Adprh
Ap2b1	0.27842	0.100416	0.127	0.105	1	Rd10_Female_vehicle	Ap2b1
Atp5g3	0.2789	0.0285653	0.361	0.394	1	Rd10_Female_vehicle	Atp5g3
Smg1	0.279095	0.107793	0.129	0.117	1	Rd10_Female_vehicle	Smg1
Psmd1	0.27917	0.133521	0.105	0.095	1	Rd10_Female_vehicle	Psmd1
Ralbp1	0.280629	0.075431	0.138	0.119	1	Rd10_Female_vehicle	Ralbp1
Ankrd11	0.281987	0.0736826	0.23	0.209	1	Rd10_Female_vehicle	Ankrd11
Ncbp1	0.282016	0.0954203	0.054	0.039	1	Rd10_Female_vehicle	Ncbp1
Atp5o	0.282032	0.0320435	0.362	0.37	1	Rd10_Female_vehicle	Atp5o
Rwdd1	0.282129	0.118548	0.188	0.172	1	Rd10_Female_vehicle	Rwdd1
Aup1	0.282358	0.130485	0.068	0.053	1	Rd10_Female_vehicle	Aup1
Pabpn1	0.282917	0.0953036	0.35	0.353	1	Rd10_Female_vehicle	Pabpn1
Hipk3	0.28314	0.0724531	0.145	0.14	1	Rd10_Female_vehicle	Hipk3
Aurkaip1	0.28325	0.0764585	0.155	0.148	1	Rd10_Female_vehicle	Aurkaip1
Raly	0.283759	0.0853404	0.354	0.353	1	Rd10_Female_vehicle	Raly
Tomm70a	0.283808	0.0892724	0.095	0.092	1	Rd10_Female_vehicle	Tomm70a
Anxa7	0.284411	0.0981089	0.062	0.044	1	Rd10_Female_vehicle	Anxa7
Rnf7	0.284559	0.0826283	0.204	0.196	1	Rd10_Female_vehicle	Rnf7
Fndc4	0.28467	0.0660695	0.088	0.072	1	Rd10_Female_vehicle	Fndc4
Herpud2	0.284814	0.101998	0.055	0.039	1	Rd10_Female_vehicle	Herpud2
Thyn1	0.285068	0.0850469	0.095	0.08	1	Rd10_Female_vehicle	Thyn1
Atp1a1	0.285104	0.109474	0.182	0.172	1	Rd10_Female_vehicle	Atp1a1
Scamp2	0.285272	0.0672776	0.066	0.051	1	Rd10_Female_vehicle	Scamp2
Tecr	0.285274	0.113651	0.284	0.282	1	Rd10_Female_vehicle	Tecr
Slc17a1	0.285562	0.0789883	0.057	0.056	1	Rd10_Female_vehicle	Slc17a1
Psmd5	0.285639	0.0799499	0.054	0.037	1	Rd10_Female_vehicle	Psmd5
Actg1	0.285794	0.135935	0.362	0.353	1	Rd10_Female_vehicle	Actg1
Mcts1	0.286435	0.0852349	0.109	0.095	1	Rd10_Female_vehicle	Mcts1
Ankrd46	0.287723	0.105605	0.064	0.047	1	Rd10_Female_vehicle	Ankrd46
Saraf	0.288034	0.0857835	0.111	0.093	1	Rd10_Female_vehicle	Saraf
Tcf4	0.288315	0.139171	0.175	0.146	1	Rd10_Female_vehicle	Tcf4
Ccdc9	0.288454	0.120646	0.052	0.04	1	Rd10_Female_vehicle	Ccdc9
Stk39	0.28878	0.105562	0.12	0.1	1	Rd10_Female_vehicle	Stk39
Scaf4	0.288918	0.0628295	0.052	0.037	1	Rd10_Female_vehicle	Scaf4
Ift43	0.289028	0.141453	0.148	0.138	1	Rd10_Female_vehicle	Ift43
Zfp365	0.28957	0.0907971	0.211	0.198	1	Rd10_Female_vehicle	Zfp365
Pptc7	0.290873	0.0819121	0.064	0.052	1	Rd10_Female_vehicle	Pptc7
Sap18	0.291259	0.0042587	0.086	0.105	1	Rd10_Female_vehicle	Sap18
Plxna2	0.292466	0.126919	0.13	0.124	1	Rd10_Female_vehicle	Plxna2
D16Ertd472e	0.292674	0.0340702	0.28	0.266	1	Rd10_Female_vehicle	D16Ertd472e
Ccs	0.293488	0.0304455	0.073	0.061	1	Rd10_Female_vehicle	Ccs
Guca1b	0.293954	0.0473186	0.863	0.864	1	Rd10_Female_vehicle	Guca1b
Pdlim3	0.295176	0.12121	0.088	0.072	1	Rd10_Female_vehicle	Pdlim3
Ggps1	0.295818	0.0937484	0.104	0.091	1	Rd10_Female_vehicle	Ggps1
Usp15	0.296111	0.165055	0.134	0.115	1	Rd10_Female_vehicle	Usp15
Gtf2i	0.297492	0.00212419	0.096	0.112	1	Rd10_Female_vehicle	Gtf2i
Usp7	0.2984	0.0563788	0.148	0.138	1	Rd10_Female_vehicle	Usp7
4930581F22Rik	0.29844	0.114791	0.139	0.116	1	Rd10_Female_vehicle	4930581F22Rik
Lmo1	0.298683	0.0872854	0.146	0.145	1	Rd10_Female_vehicle	Lmo1
Arl14ep	0.299028	0.116154	0.052	0.036	1	Rd10_Female_vehicle	Arl14ep
Meg3	0.299046	0.217646	0.064	0.049	1	Rd10_Female_vehicle	Meg3
Hspd1	0.300237	0.0711852	0.205	0.192	1	Rd10_Female_vehicle	Hspd1
Fdx1	0.30037	0.103413	0.054	0.041	1	Rd10_Female_vehicle	Fdx1
mt-Co3	0.300758	0.0433468	0.964	0.961	1	Rd10_Female_vehicle	mt-Co3
Phc3	0.301109	0.12877	0.098	0.077	1	Rd10_Female_vehicle	Phc3
Tigd2	0.301333	0.0104978	0.134	0.161	1	Rd10_Female_vehicle	Tigd2
Nxt1	0.302862	0.0685196	0.064	0.065	1	Rd10_Female_vehicle	Nxt1
Trnau1ap	0.303396	0.0906889	0.123	0.115	1	Rd10_Female_vehicle	Trnau1ap
Dut	0.303659	0.0797458	0.127	0.137	1	Rd10_Female_vehicle	Dut
Mrps9	0.304041	0.0656743	0.075	0.059	1	Rd10_Female_vehicle	Mrps9
Nap1l1	0.304625	0.0535595	0.477	0.466	1	Rd10_Female_vehicle	Nap1l1
Chgb	0.305337	0.00258412	0.18	0.181	1	Rd10_Female_vehicle	Chgb
Ywhah	0.30602	0.0915358	0.068	0.055	1	Rd10_Female_vehicle	Ywhah
Smim19	0.306704	0.0974994	0.054	0.041	1	Rd10_Female_vehicle	Smim19
Rbm25	0.306958	0.0122626	0.42	0.414	1	Rd10_Female_vehicle	Rbm25
Gprasp1	0.307678	0.0122687	0.073	0.059	1	Rd10_Female_vehicle	Gprasp1
Polr2a	0.307989	0.0982221	0.155	0.141	1	Rd10_Female_vehicle	Polr2a
Nedd4	0.308819	0.0503815	0.312	0.336	1	Rd10_Female_vehicle	Nedd4
Arglu1	0.30935	0.114076	0.35	0.344	1	Rd10_Female_vehicle	Arglu1
Gtpbp2	0.31024	0.104113	0.189	0.164	1	Rd10_Female_vehicle	Gtpbp2
Usp37	0.310614	0.0013743	0.08	0.071	1	Rd10_Female_vehicle	Usp37
Hmgcr	0.311847	0.0581344	0.161	0.146	1	Rd10_Female_vehicle	Hmgcr
Bcat1	0.3133	0.0378721	0.073	0.059	1	Rd10_Female_vehicle	Bcat1
Tmem205	0.313501	0.0973929	0.059	0.043	1	Rd10_Female_vehicle	Tmem205
Coa3	0.313723	0.120101	0.184	0.169	1	Rd10_Female_vehicle	Coa3
Wbp4	0.314245	0.0820909	0.214	0.197	1	Rd10_Female_vehicle	Wbp4
Crebbp	0.314723	0.052799	0.096	0.095	1	Rd10_Female_vehicle	Crebbp
Ppp1r37	0.314938	0.0061519	0.062	0.075	1	Rd10_Female_vehicle	Ppp1r37
Kdm5a	0.315563	0.0586824	0.12	0.103	1	Rd10_Female_vehicle	Kdm5a
Prkar2a	0.315695	0.0250147	0.18	0.173	1	Rd10_Female_vehicle	Prkar2a
Psmc2	0.316653	0.0184018	0.166	0.185	1	Rd10_Female_vehicle	Psmc2
Aifm1	0.316812	0.145204	0.082	0.064	1	Rd10_Female_vehicle	Aifm1
Lsm12	0.31688	0.115341	0.161	0.141	1	Rd10_Female_vehicle	Lsm12
Wdr48	0.316929	0.136869	0.059	0.044	1	Rd10_Female_vehicle	Wdr48
Nsd2	0.316944	0.10592	0.089	0.072	1	Rd10_Female_vehicle	Nsd2
Git2	0.316983	0.135697	0.075	0.055	1	Rd10_Female_vehicle	Git2
Gnaz	0.31704	0.0802201	0.114	0.112	1	Rd10_Female_vehicle	Gnaz
Fhod3	0.318057	0.134351	0.179	0.157	1	Rd10_Female_vehicle	Fhod3
Cfap410	0.318301	0.117851	0.104	0.083	1	Rd10_Female_vehicle	Cfap410
Mrps30	0.318887	0.0854786	0.062	0.049	1	Rd10_Female_vehicle	Mrps30
Hsf1	0.318943	0.11108	0.052	0.039	1	Rd10_Female_vehicle	Hsf1
Rab10	0.319249	0.0409122	0.116	0.107	1	Rd10_Female_vehicle	Rab10
Rpl18	0.319715	0.0420392	0.489	0.49	1	Rd10_Female_vehicle	Rpl18
Ttc14	0.319799	0.0897289	0.377	0.378	1	Rd10_Female_vehicle	Ttc14
Stxbp5	0.321817	0.111731	0.102	0.084	1	Rd10_Female_vehicle	Stxbp5
Msl1	0.322969	0.136751	0.066	0.049	1	Rd10_Female_vehicle	Msl1
Igf2bp2	0.323551	0.148224	0.055	0.04	1	Rd10_Female_vehicle	Igf2bp2
Osbpl6	0.325203	0.0806652	0.082	0.067	1	Rd10_Female_vehicle	Osbpl6
Otx2	0.325452	0.125286	0.304	0.288	1	Rd10_Female_vehicle	Otx2
Ppp1r12b	0.326701	0.112656	0.088	0.069	1	Rd10_Female_vehicle	Ppp1r12b
Capza2	0.327203	0.0779986	0.168	0.148	1	Rd10_Female_vehicle	Capza2
Bpnt1	0.327555	0.0970537	0.066	0.057	1	Rd10_Female_vehicle	Bpnt1
Mdc1	0.327569	0.0420355	0.054	0.041	1	Rd10_Female_vehicle	Mdc1
Svip	0.327922	0.0733582	0.077	0.064	1	Rd10_Female_vehicle	Svip
Arxes1	0.328189	0.0413063	0.112	0.103	1	Rd10_Female_vehicle	Arxes1
Pacrg	0.328464	0.0971099	0.084	0.065	1	Rd10_Female_vehicle	Pacrg
Grk1	0.328603	0.0724607	0.595	0.578	1	Rd10_Female_vehicle	Grk1
Snw1	0.329105	0.0217083	0.227	0.216	1	Rd10_Female_vehicle	Snw1
Zfp664	0.329556	0.104036	0.1	0.088	1	Rd10_Female_vehicle	Zfp664
Tmed4	0.329818	0.0713408	0.079	0.067	1	Rd10_Female_vehicle	Tmed4
P4hb	0.330104	0.0813918	0.079	0.065	1	Rd10_Female_vehicle	P4hb
2810006K23Rik	0.33209	0.0917506	0.054	0.04	1	Rd10_Female_vehicle	2810006K23Rik
Ipo5	0.332128	0.0759908	0.096	0.097	1	Rd10_Female_vehicle	Ipo5
Armc1	0.332332	0.0971811	0.18	0.166	1	Rd10_Female_vehicle	Armc1
Mtf2	0.332364	0.184877	0.082	0.067	1	Rd10_Female_vehicle	Mtf2
Ciao2b	0.332872	0.088863	0.134	0.121	1	Rd10_Female_vehicle	Ciao2b
Tubgcp4	0.333344	0.0866558	0.077	0.063	1	Rd10_Female_vehicle	Tubgcp4
Rbx1	0.33522	0.0415746	0.441	0.437	1	Rd10_Female_vehicle	Rbx1
Gpi1	0.33656	0.0312962	0.398	0.425	1	Rd10_Female_vehicle	Gpi1
Ndufv3	0.337525	0.0298516	0.327	0.342	1	Rd10_Female_vehicle	Ndufv3
Gm26954	0.339671	0.098658	0.057	0.045	1	Rd10_Female_vehicle	Gm26954
Gtf2e2	0.340866	0.0243714	0.077	0.091	1	Rd10_Female_vehicle	Gtf2e2
Pter	0.341025	0.0583106	0.068	0.057	1	Rd10_Female_vehicle	Pter
Snrpd3	0.341748	0.05264	0.157	0.173	1	Rd10_Female_vehicle	Snrpd3
Snapc3	0.342062	0.0989823	0.082	0.065	1	Rd10_Female_vehicle	Snapc3
Ccpg1	0.342121	0.0265664	0.134	0.153	1	Rd10_Female_vehicle	Ccpg1
Zfp292	0.342245	0.0141692	0.212	0.202	1	Rd10_Female_vehicle	Zfp292
Wdr27	0.342532	0.0798966	0.064	0.048	1	Rd10_Female_vehicle	Wdr27
Zfp386	0.342906	0.0237737	0.111	0.099	1	Rd10_Female_vehicle	Zfp386
Mrps34	0.342913	0.0903354	0.111	0.092	1	Rd10_Female_vehicle	Mrps34
Sec22c	0.34329	0.10553	0.112	0.105	1	Rd10_Female_vehicle	Sec22c
Pomp	0.344663	0.0100334	0.238	0.276	1	Rd10_Female_vehicle	Pomp
Ptgr2	0.345786	0.0651207	0.071	0.056	1	Rd10_Female_vehicle	Ptgr2
Crb2	0.345967	0.0412342	0.071	0.056	1	Rd10_Female_vehicle	Crb2
Faf2	0.346639	0.0789849	0.091	0.076	1	Rd10_Female_vehicle	Faf2
Zkscan1	0.347416	0.102717	0.061	0.047	1	Rd10_Female_vehicle	Zkscan1
Nvl	0.348088	0.0981521	0.098	0.081	1	Rd10_Female_vehicle	Nvl
Ndufaf8	0.348118	0.072707	0.109	0.115	1	Rd10_Female_vehicle	Ndufaf8
Ptma	0.348185	0.0162138	0.625	0.63	1	Rd10_Female_vehicle	Ptma
Herc4	0.349005	0.0249938	0.066	0.073	1	Rd10_Female_vehicle	Herc4
Phf14	0.351254	0.0609589	0.211	0.22	1	Rd10_Female_vehicle	Phf14
Bcor	0.35168	0.115892	0.068	0.053	1	Rd10_Female_vehicle	Bcor
Gm15706	0.352128	0.0877652	0.179	0.181	1	Rd10_Female_vehicle	Gm15706
Nol7	0.352238	0.0623305	0.305	0.313	1	Rd10_Female_vehicle	Nol7
0610009B22Rik	0.353665	0.130152	0.295	0.277	1	Rd10_Female_vehicle	0610009B22Rik
Ganab	0.353808	0.00350659	0.05	0.064	1	Rd10_Female_vehicle	Ganab
Ercc5	0.353974	0.0725044	0.061	0.045	1	Rd10_Female_vehicle	Ercc5
Psmc3	0.354483	0.0153136	0.221	0.242	1	Rd10_Female_vehicle	Psmc3
Mettl16	0.35468	0.0121474	0.073	0.097	1	Rd10_Female_vehicle	Mettl16
Rpsa	0.354771	0.0412084	0.643	0.642	1	Rd10_Female_vehicle	Rpsa
Nifk	0.355288	0.108806	0.075	0.06	1	Rd10_Female_vehicle	Nifk
Dctn4	0.355317	0.0479199	0.129	0.115	1	Rd10_Female_vehicle	Dctn4
Ppib	0.355401	0.0370124	0.216	0.23	1	Rd10_Female_vehicle	Ppib
H2afy	0.355513	0.0409803	0.214	0.236	1	Rd10_Female_vehicle	H2afy
Tubgcp5	0.355526	0.0815804	0.061	0.048	1	Rd10_Female_vehicle	Tubgcp5
Tm2d2	0.356318	0.0662954	0.139	0.124	1	Rd10_Female_vehicle	Tm2d2
G3bp1	0.356656	0.104459	0.096	0.083	1	Rd10_Female_vehicle	G3bp1
Ube2g1	0.356693	0.0548595	0.057	0.043	1	Rd10_Female_vehicle	Ube2g1
Smc3	0.357124	0.0733357	0.296	0.292	1	Rd10_Female_vehicle	Smc3
Dnajc12	0.357209	0.0800987	0.118	0.113	1	Rd10_Female_vehicle	Dnajc12
Zfp511	0.357746	0.0417274	0.062	0.049	1	Rd10_Female_vehicle	Zfp511
Traf3ip1	0.358213	0.0698039	0.066	0.053	1	Rd10_Female_vehicle	Traf3ip1
Thap2	0.358325	0.000786387	0.082	0.099	1	Rd10_Female_vehicle	Thap2
Ppme1	0.358597	0.0809943	0.086	0.072	1	Rd10_Female_vehicle	Ppme1
Fam122a	0.359025	0.0830793	0.146	0.144	1	Rd10_Female_vehicle	Fam122a
Limch1	0.359188	0.130395	0.143	0.126	1	Rd10_Female_vehicle	Limch1
Mrto4	0.360897	0.113454	0.061	0.049	1	Rd10_Female_vehicle	Mrto4
Rab2a	0.361159	0.0470737	0.175	0.162	1	Rd10_Female_vehicle	Rab2a
Oxct1	0.362	0.0560612	0.186	0.17	1	Rd10_Female_vehicle	Oxct1
Ndufb8	0.362036	0.0455416	0.443	0.471	1	Rd10_Female_vehicle	Ndufb8
Zfp949	0.362077	0.0843975	0.062	0.047	1	Rd10_Female_vehicle	Zfp949
Gnl3l	0.362313	0.116371	0.08	0.064	1	Rd10_Female_vehicle	Gnl3l
Asna1	0.36285	0.0496	0.08	0.092	1	Rd10_Female_vehicle	Asna1
Eef1d	0.363006	0.0924152	0.12	0.104	1	Rd10_Female_vehicle	Eef1d
Galnt7	0.363715	0.100948	0.27	0.266	1	Rd10_Female_vehicle	Galnt7
Timm9	0.363824	0.0694424	0.093	0.076	1	Rd10_Female_vehicle	Timm9
Dusp5	0.366282	0.0848143	0.062	0.047	1	Rd10_Female_vehicle	Dusp5
Ggnbp2	0.36642	0.0755088	0.121	0.104	1	Rd10_Female_vehicle	Ggnbp2
Fcf1	0.367399	0.00758291	0.045	0.061	1	Rd10_Female_vehicle	Fcf1
Rundc3a	0.368634	0.0520482	0.08	0.079	1	Rd10_Female_vehicle	Rundc3a
Smim15	0.368734	0.104971	0.064	0.057	1	Rd10_Female_vehicle	Smim15
Eef2kmt	0.368868	0.102269	0.086	0.075	1	Rd10_Female_vehicle	Eef2kmt
Fam110a	0.369887	0.0640383	0.068	0.053	1	Rd10_Female_vehicle	Fam110a
Tmem127	0.369978	0.0721832	0.071	0.056	1	Rd10_Female_vehicle	Tmem127
Arl6ip6	0.3701	0.062614	0.062	0.052	1	Rd10_Female_vehicle	Arl6ip6
Zbtb4	0.370169	0.05835	0.125	0.132	1	Rd10_Female_vehicle	Zbtb4
Cryzl1	0.370428	0.0156597	0.093	0.115	1	Rd10_Female_vehicle	Cryzl1
Tmem237	0.370584	0.0388843	0.252	0.245	1	Rd10_Female_vehicle	Tmem237
Enpp5	0.370749	0.0827811	0.071	0.064	1	Rd10_Female_vehicle	Enpp5
Tmem216	0.370874	0.0254696	0.057	0.045	1	Rd10_Female_vehicle	Tmem216
Slc39a3	0.371149	0.06037	0.059	0.045	1	Rd10_Female_vehicle	Slc39a3
Zfp869	0.371434	0.122516	0.109	0.093	1	Rd10_Female_vehicle	Zfp869
Fam222a	0.371685	0.0757554	0.088	0.071	1	Rd10_Female_vehicle	Fam222a
Map3k1	0.372014	0.0419422	0.086	0.072	1	Rd10_Female_vehicle	Map3k1
Ift57	0.37244	0.0724239	0.112	0.1	1	Rd10_Female_vehicle	Ift57
Tnfsf13	0.372494	0.0980128	0.077	0.063	1	Rd10_Female_vehicle	Tnfsf13
Wdr43	0.372717	0.152999	0.098	0.081	1	Rd10_Female_vehicle	Wdr43
Zfp955b	0.372787	0.111536	0.073	0.059	1	Rd10_Female_vehicle	Zfp955b
Usp3	0.373812	0.0810781	0.061	0.051	1	Rd10_Female_vehicle	Usp3
Snrpc	0.374874	0.0628188	0.134	0.132	1	Rd10_Female_vehicle	Snrpc
Fkbp4	0.376809	0.0604294	0.184	0.197	1	Rd10_Female_vehicle	Fkbp4
Map3k12	0.376872	0.099173	0.109	0.095	1	Rd10_Female_vehicle	Map3k12
Atox1	0.377051	0.0294597	0.102	0.121	1	Rd10_Female_vehicle	Atox1
Rab5c	0.377222	0.0813629	0.082	0.069	1	Rd10_Female_vehicle	Rab5c
Cxxc4	0.377623	0.110373	0.179	0.17	1	Rd10_Female_vehicle	Cxxc4
Zcchc18	0.378359	0.114205	0.068	0.055	1	Rd10_Female_vehicle	Zcchc18
Ctnnal1	0.378457	0.0472377	0.057	0.056	1	Rd10_Female_vehicle	Ctnnal1
Med9	0.378919	0.11364	0.089	0.075	1	Rd10_Female_vehicle	Med9
Mtln	0.380302	0.106771	0.146	0.152	1	Rd10_Female_vehicle	Mtln
Fibp	0.380912	0.130879	0.082	0.064	1	Rd10_Female_vehicle	Fibp
Ap2s1	0.381242	0.0833704	0.146	0.14	1	Rd10_Female_vehicle	Ap2s1
Zbtb7a	0.38134	0.115607	0.112	0.099	1	Rd10_Female_vehicle	Zbtb7a
Atp6v1h	0.382019	0.0367405	0.095	0.087	1	Rd10_Female_vehicle	Atp6v1h
Scp2	0.382158	0.00825714	0.243	0.272	1	Rd10_Female_vehicle	Scp2
Lyst	0.383159	0.0338169	0.093	0.081	1	Rd10_Female_vehicle	Lyst
Fam199x	0.384306	0.079935	0.079	0.065	1	Rd10_Female_vehicle	Fam199x
Naa15	0.38514	0.112947	0.123	0.108	1	Rd10_Female_vehicle	Naa15
Baz1b	0.385632	0.0643184	0.155	0.156	1	Rd10_Female_vehicle	Baz1b
Hk2	0.386361	0.0823157	0.8	0.791	1	Rd10_Female_vehicle	Hk2
Hint3	0.387081	0.0808917	0.093	0.079	1	Rd10_Female_vehicle	Hint3
Gabarapl2	0.387592	0.0806299	0.312	0.32	1	Rd10_Female_vehicle	Gabarapl2
Polr2b	0.388077	0.071156	0.095	0.079	1	Rd10_Female_vehicle	Polr2b
Arl2bp	0.388671	0.0854207	0.064	0.052	1	Rd10_Female_vehicle	Arl2bp
Cluap1	0.388713	0.0572411	0.093	0.081	1	Rd10_Female_vehicle	Cluap1
Ssr4	0.388819	0.0797566	0.112	0.1	1	Rd10_Female_vehicle	Ssr4
Lsm14a	0.38946	0.0364194	0.259	0.276	1	Rd10_Female_vehicle	Lsm14a
Mcl1	0.390031	0.121002	0.112	0.095	1	Rd10_Female_vehicle	Mcl1
5330413P13Rik	0.390775	0.087777	0.057	0.047	1	Rd10_Female_vehicle	5330413P13Rik
Lsm4	0.391604	0.0362106	0.284	0.302	1	Rd10_Female_vehicle	Lsm4
Mrps28	0.391671	0.0948437	0.098	0.083	1	Rd10_Female_vehicle	Mrps28
Bola3	0.392037	0.0218792	0.086	0.1	1	Rd10_Female_vehicle	Bola3
Paip1	0.392048	0.0291964	0.162	0.153	1	Rd10_Female_vehicle	Paip1
Tmem150c	0.392391	0.00739088	0.13	0.146	1	Rd10_Female_vehicle	Tmem150c
Lrch3	0.392529	0.0808544	0.055	0.043	1	Rd10_Female_vehicle	Lrch3
Tmed2	0.392606	0.0462265	0.145	0.134	1	Rd10_Female_vehicle	Tmed2
Mrps10	0.393116	0.117826	0.112	0.099	1	Rd10_Female_vehicle	Mrps10
Rptor	0.393809	0.10912	0.057	0.044	1	Rd10_Female_vehicle	Rptor
Xist	0.394097	0.00399408	0.72	0.726	1	Rd10_Female_vehicle	Xist
Vdac1	0.394365	0.0580536	0.268	0.258	1	Rd10_Female_vehicle	Vdac1
Rd3l	0.395561	0.0888946	0.075	0.061	1	Rd10_Female_vehicle	Rd3l
Nras	0.395916	0.0795333	0.055	0.041	1	Rd10_Female_vehicle	Nras
Idh1	0.396057	0.046016	0.066	0.056	1	Rd10_Female_vehicle	Idh1
Tjp1	0.396134	0.0619225	0.086	0.081	1	Rd10_Female_vehicle	Tjp1
Atxn10	0.396631	0.0979018	0.082	0.069	1	Rd10_Female_vehicle	Atxn10
Vdac3	0.396815	0.115212	0.161	0.149	1	Rd10_Female_vehicle	Vdac3
Ctnna1	0.397403	0.0905722	0.127	0.115	1	Rd10_Female_vehicle	Ctnna1
Clk1	0.397687	0.0685757	0.359	0.336	1	Rd10_Female_vehicle	Clk1
Arnt	0.398555	0.0594979	0.073	0.059	1	Rd10_Female_vehicle	Arnt
Ptbp2	0.399091	0.0179498	0.116	0.107	1	Rd10_Female_vehicle	Ptbp2
Abhd12	0.399155	0.0779875	0.062	0.051	1	Rd10_Female_vehicle	Abhd12
Ctsb	0.399277	0.0945217	0.212	0.202	1	Rd10_Female_vehicle	Ctsb
Cdc37	0.399385	0.05816	0.148	0.14	1	Rd10_Female_vehicle	Cdc37
Abce1	0.399472	0.0727138	0.062	0.049	1	Rd10_Female_vehicle	Abce1
Etfa	0.400288	0.0227796	0.064	0.085	1	Rd10_Female_vehicle	Etfa
Dek	0.400698	0.0307116	0.455	0.447	1	Rd10_Female_vehicle	Dek
Ppdpf	0.402491	0.104404	0.1	0.088	1	Rd10_Female_vehicle	Ppdpf
Ppp2ca	0.402729	0.0262167	0.211	0.201	1	Rd10_Female_vehicle	Ppp2ca
Ssr1	0.404247	0.00421032	0.096	0.093	1	Rd10_Female_vehicle	Ssr1
Metap2	0.404264	0.0780421	0.193	0.194	1	Rd10_Female_vehicle	Metap2
Ahr	0.4044	0.0158179	0.266	0.265	1	Rd10_Female_vehicle	Ahr
Rbm18	0.404845	0.0908528	0.118	0.104	1	Rd10_Female_vehicle	Rbm18
Zmat2	0.404971	0.0359178	0.145	0.166	1	Rd10_Female_vehicle	Zmat2
Spred1	0.405701	0.0880773	0.055	0.052	1	Rd10_Female_vehicle	Spred1
Rnf14	0.405759	0.0932793	0.114	0.104	1	Rd10_Female_vehicle	Rnf14
Nrxn3	0.406765	0.224875	0.055	0.044	1	Rd10_Female_vehicle	Nrxn3
Rnf123	0.406898	0.0872052	0.098	0.092	1	Rd10_Female_vehicle	Rnf123
Pan2	0.406944	0.085217	0.062	0.056	1	Rd10_Female_vehicle	Pan2
Mtrex	0.407429	0.0373106	0.1	0.107	1	Rd10_Female_vehicle	Mtrex
Wbp2	0.407473	0.0983432	0.139	0.129	1	Rd10_Female_vehicle	Wbp2
Wwp1	0.40822	0.00340553	0.061	0.079	1	Rd10_Female_vehicle	Wwp1
Gcsh	0.408623	0.123243	0.089	0.077	1	Rd10_Female_vehicle	Gcsh
Zbtb20	0.409111	0.036985	0.195	0.173	1	Rd10_Female_vehicle	Zbtb20
Vcp	0.410077	0.081958	0.223	0.205	1	Rd10_Female_vehicle	Vcp
Smim40	0.410617	0.00988573	0.589	0.602	1	Rd10_Female_vehicle	Smim40
Mrpl15	0.410852	0.0869565	0.114	0.097	1	Rd10_Female_vehicle	Mrpl15
Irak1bp1	0.411088	0.0814749	0.134	0.121	1	Rd10_Female_vehicle	Irak1bp1
Gdpd1	0.411352	0.00975865	0.059	0.068	1	Rd10_Female_vehicle	Gdpd1
Foxp1	0.41313	0.0300433	0.086	0.077	1	Rd10_Female_vehicle	Foxp1
Dynlt3	0.41323	0.0828627	0.064	0.056	1	Rd10_Female_vehicle	Dynlt3
Ccdc24	0.41357	0.0252855	0.12	0.109	1	Rd10_Female_vehicle	Ccdc24
Taf15	0.41389	0.0228239	0.189	0.193	1	Rd10_Female_vehicle	Taf15
Mrpl51	0.414069	0.0468631	0.22	0.21	1	Rd10_Female_vehicle	Mrpl51
Cltc	0.414988	0.0215941	0.168	0.18	1	Rd10_Female_vehicle	Cltc
Mrps7	0.415023	0.0883511	0.105	0.091	1	Rd10_Female_vehicle	Mrps7
Dnttip1	0.416655	0.0511776	0.084	0.072	1	Rd10_Female_vehicle	Dnttip1
Htra1	0.417498	0.0707182	0.084	0.071	1	Rd10_Female_vehicle	Htra1
Gid8	0.41854	0.0615564	0.059	0.048	1	Rd10_Female_vehicle	Gid8
Ier3ip1	0.41863	0.044282	0.13	0.14	1	Rd10_Female_vehicle	Ier3ip1
Copa	0.41864	0.131933	0.109	0.095	1	Rd10_Female_vehicle	Copa
Arfgef1	0.419957	0.027067	0.279	0.293	1	Rd10_Female_vehicle	Arfgef1
Dhx9	0.420205	0.0277121	0.182	0.2	1	Rd10_Female_vehicle	Dhx9
Dnajc2	0.421119	0.0254486	0.073	0.064	1	Rd10_Female_vehicle	Dnajc2
Mif	0.421345	0.061354	0.404	0.405	1	Rd10_Female_vehicle	Mif
B4gat1	0.421418	0.0385945	0.077	0.093	1	Rd10_Female_vehicle	B4gat1
Jmjd6	0.421687	0.0575177	0.164	0.152	1	Rd10_Female_vehicle	Jmjd6
Ncbp3	0.422255	0.0381462	0.114	0.103	1	Rd10_Female_vehicle	Ncbp3
Poldip2	0.422313	0.110465	0.052	0.041	1	Rd10_Female_vehicle	Poldip2
Vps37a	0.423522	0.0389438	0.389	0.382	1	Rd10_Female_vehicle	Vps37a
Setdb2	0.424385	0.0697577	0.066	0.057	1	Rd10_Female_vehicle	Setdb2
Caprin2	0.425312	0.0460792	0.064	0.051	1	Rd10_Female_vehicle	Caprin2
Nol11	0.425412	0.0414939	0.127	0.128	1	Rd10_Female_vehicle	Nol11
Srsf11	0.425869	0.108469	0.234	0.214	1	Rd10_Female_vehicle	Srsf11
Rad21	0.425951	0.0576972	0.088	0.083	1	Rd10_Female_vehicle	Rad21
Ankra2	0.426672	0.104283	0.104	0.089	1	Rd10_Female_vehicle	Ankra2
Pgam1	0.426854	0.0549843	0.529	0.534	1	Rd10_Female_vehicle	Pgam1
Smim7	0.427323	0.0878389	0.154	0.14	1	Rd10_Female_vehicle	Smim7
Cetn4	0.427731	0.0043116	0.079	0.089	1	Rd10_Female_vehicle	Cetn4
Rac1	0.428097	0.113936	0.062	0.056	1	Rd10_Female_vehicle	Rac1
Fam78b	0.428539	0.0479648	0.091	0.095	1	Rd10_Female_vehicle	Fam78b
Zranb1	0.428945	0.0863292	0.302	0.308	1	Rd10_Female_vehicle	Zranb1
Actr6	0.42895	0.0580955	0.082	0.071	1	Rd10_Female_vehicle	Actr6
Rps6ka2	0.42954	0.0611424	0.061	0.049	1	Rd10_Female_vehicle	Rps6ka2
Lamtor2	0.4296	0.0021262	0.196	0.232	1	Rd10_Female_vehicle	Lamtor2
Ufc1	0.430098	0.0768782	0.148	0.141	1	Rd10_Female_vehicle	Ufc1
Riok3	0.43045	0.014865	0.225	0.241	1	Rd10_Female_vehicle	Riok3
Phyh	0.43119	0.0315689	0.132	0.141	1	Rd10_Female_vehicle	Phyh
Mob1b	0.431337	0.0756074	0.118	0.107	1	Rd10_Female_vehicle	Mob1b
Msantd4	0.431908	0.078227	0.071	0.063	1	Rd10_Female_vehicle	Msantd4
Lrrc73	0.432743	0.0774883	0.055	0.056	1	Rd10_Female_vehicle	Lrrc73
Cwc27	0.433064	0.107103	0.1	0.087	1	Rd10_Female_vehicle	Cwc27
Rif1	0.435519	0.0693108	0.15	0.137	1	Rd10_Female_vehicle	Rif1
Cct5	0.435979	0.0519216	0.312	0.328	1	Rd10_Female_vehicle	Cct5
Pggt1b	0.438097	0.0261868	0.112	0.109	1	Rd10_Female_vehicle	Pggt1b
Acox1	0.439725	0.069975	0.064	0.052	1	Rd10_Female_vehicle	Acox1
Polr2g	0.440101	0.0617015	0.166	0.17	1	Rd10_Female_vehicle	Polr2g
R3hdm1	0.440137	0.0287986	0.227	0.245	1	Rd10_Female_vehicle	R3hdm1
Ctr9	0.440506	0.0265894	0.146	0.154	1	Rd10_Female_vehicle	Ctr9
Aamdc	0.440608	0.0441172	0.077	0.067	1	Rd10_Female_vehicle	Aamdc
Chmp1b	0.441043	0.0611353	0.055	0.04	1	Rd10_Female_vehicle	Chmp1b
Rpl38	0.441334	0.0231376	0.489	0.497	1	Rd10_Female_vehicle	Rpl38
Fto	0.44158	0.0420822	0.105	0.097	1	Rd10_Female_vehicle	Fto
Mrpl42	0.442772	0.0779086	0.146	0.15	1	Rd10_Female_vehicle	Mrpl42
Gmfb	0.442834	0.0718448	0.061	0.063	1	Rd10_Female_vehicle	Gmfb
Alox5ap	0.442872	0.0393028	0.061	0.049	1	Rd10_Female_vehicle	Alox5ap
Syt14	0.443355	0.138737	0.12	0.103	1	Rd10_Female_vehicle	Syt14
Cstf2t	0.443704	0.0750547	0.068	0.057	1	Rd10_Female_vehicle	Cstf2t
Dync1h1	0.444543	0.0414785	0.198	0.192	1	Rd10_Female_vehicle	Dync1h1
Dnm1l	0.444572	0.0438979	0.111	0.117	1	Rd10_Female_vehicle	Dnm1l
BC005561	0.444691	0.0516259	0.179	0.178	1	Rd10_Female_vehicle	BC005561
Prepl	0.44589	0.0554598	0.075	0.065	1	Rd10_Female_vehicle	Prepl
Dalrd3	0.445936	0.0909043	0.236	0.214	1	Rd10_Female_vehicle	Dalrd3
Atf3	0.446551	0.0791011	0.064	0.052	1	Rd10_Female_vehicle	Atf3
Ablim1	0.446711	0.0237981	0.141	0.136	1	Rd10_Female_vehicle	Ablim1
Pard6a	0.447054	0.109957	0.055	0.043	1	Rd10_Female_vehicle	Pard6a
Brms1l	0.447237	0.0485249	0.055	0.045	1	Rd10_Female_vehicle	Brms1l
Rgs20	0.447257	0.0621015	0.155	0.14	1	Rd10_Female_vehicle	Rgs20
Rbm26	0.447888	0.0393147	0.266	0.249	1	Rd10_Female_vehicle	Rbm26
Zdhhc16	0.448367	0.0178828	0.048	0.053	1	Rd10_Female_vehicle	Zdhhc16
Tspan5	0.448786	0.038915	0.141	0.161	1	Rd10_Female_vehicle	Tspan5
Nrd1	0.449426	0.123251	0.225	0.212	1	Rd10_Female_vehicle	Nrd1
Cul9	0.449657	0.109542	0.073	0.057	1	Rd10_Female_vehicle	Cul9
Tlk1	0.450124	0.117071	0.07	0.056	1	Rd10_Female_vehicle	Tlk1
Polr2c	0.450397	0.0290574	0.164	0.173	1	Rd10_Female_vehicle	Polr2c
Shprh	0.450439	0.0784863	0.096	0.093	1	Rd10_Female_vehicle	Shprh
Ddx55	0.450509	0.042686	0.109	0.101	1	Rd10_Female_vehicle	Ddx55
Cnot2	0.450694	0.0732667	0.086	0.071	1	Rd10_Female_vehicle	Cnot2
Rrp1	0.450709	0.0276618	0.138	0.15	1	Rd10_Female_vehicle	Rrp1
Ctbp2	0.452122	0.0561136	0.264	0.257	1	Rd10_Female_vehicle	Ctbp2
Timm10	0.45228	0.120966	0.057	0.047	1	Rd10_Female_vehicle	Timm10
Il6st	0.453505	0.048967	0.061	0.048	1	Rd10_Female_vehicle	Il6st
Chchd4	0.454763	0.0601593	0.082	0.071	1	Rd10_Female_vehicle	Chchd4
Cpsf6	0.455335	0.0633711	0.209	0.193	1	Rd10_Female_vehicle	Cpsf6
Arl4d	0.455783	0.0342093	0.177	0.2	1	Rd10_Female_vehicle	Arl4d
Atg16l1	0.456196	0.0463464	0.091	0.096	1	Rd10_Female_vehicle	Atg16l1
Eif3f	0.456366	0.0485052	0.309	0.321	1	Rd10_Female_vehicle	Eif3f
Mrpl43	0.456687	0.0873635	0.186	0.17	1	Rd10_Female_vehicle	Mrpl43
Hectd1	0.456981	0.052818	0.177	0.166	1	Rd10_Female_vehicle	Hectd1
U2surp	0.457112	0.0815561	0.316	0.296	1	Rd10_Female_vehicle	U2surp
Epn2	0.457327	0.0534887	0.062	0.057	1	Rd10_Female_vehicle	Epn2
Ift80	0.458545	0.0190489	0.068	0.077	1	Rd10_Female_vehicle	Ift80
Bag5	0.458941	0.0801544	0.121	0.12	1	Rd10_Female_vehicle	Bag5
Anapc4	0.46103	0.0736736	0.052	0.044	1	Rd10_Female_vehicle	Anapc4
Rab39b	0.461063	0.0532221	0.054	0.048	1	Rd10_Female_vehicle	Rab39b
Tmem87b	0.461849	0.0847031	0.061	0.051	1	Rd10_Female_vehicle	Tmem87b
Txndc17	0.463075	0.000318907	0.052	0.061	1	Rd10_Female_vehicle	Txndc17
Dennd1b	0.464258	0.0974794	0.059	0.045	1	Rd10_Female_vehicle	Dennd1b
D3Ertd751e	0.465211	0.00785171	0.066	0.083	1	Rd10_Female_vehicle	D3Ertd751e
Maged1	0.465412	0.000229829	0.071	0.092	1	Rd10_Female_vehicle	Maged1
Malt1	0.466027	0.100046	0.054	0.047	1	Rd10_Female_vehicle	Malt1
Prpf4b	0.466274	0.0123904	0.412	0.441	1	Rd10_Female_vehicle	Prpf4b
Slc25a33	0.466344	0.027329	0.345	0.341	1	Rd10_Female_vehicle	Slc25a33
Ddb1	0.466467	0.0140923	0.23	0.224	1	Rd10_Female_vehicle	Ddb1
Praf2	0.467484	0.0771428	0.052	0.053	1	Rd10_Female_vehicle	Praf2
Gm9752	0.467871	0.112979	0.061	0.048	1	Rd10_Female_vehicle	Gm9752
Cabp4	0.468059	0.0311276	0.498	0.503	1	Rd10_Female_vehicle	Cabp4
Snx12	0.468136	0.0490518	0.12	0.121	1	Rd10_Female_vehicle	Snx12
2310039H08Rik	0.46856	0.0809912	0.061	0.051	1	Rd10_Female_vehicle	2310039H08Rik
Kif2a	0.46938	0.12202	0.212	0.204	1	Rd10_Female_vehicle	Kif2a
Junb	0.469959	0.0796749	0.339	0.316	1	Rd10_Female_vehicle	Junb
4632427E13Rik	0.470388	0.0461909	0.239	0.216	1	Rd10_Female_vehicle	4632427E13Rik
Ndufb3	0.470397	0.0224423	0.298	0.312	1	Rd10_Female_vehicle	Ndufb3
Zfp560	0.470585	0.096892	0.054	0.043	1	Rd10_Female_vehicle	Zfp560
Ndel1	0.470704	0.0324593	0.091	0.087	1	Rd10_Female_vehicle	Ndel1
Rrp7a	0.470797	0.116817	0.066	0.053	1	Rd10_Female_vehicle	Rrp7a
Atraid	0.470986	0.0824029	0.173	0.177	1	Rd10_Female_vehicle	Atraid
March7	0.471633	0.121558	0.2	0.178	1	Rd10_Female_vehicle	March7
Ndufa12	0.471668	0.044075	0.323	0.322	1	Rd10_Female_vehicle	Ndufa12
Msh2	0.471848	0.121084	0.086	0.079	1	Rd10_Female_vehicle	Msh2
Taf1	0.472158	0.0389412	0.13	0.116	1	Rd10_Female_vehicle	Taf1
Dnal4	0.472458	0.0799433	0.077	0.071	1	Rd10_Female_vehicle	Dnal4
Dync2h1	0.47265	0.0812111	0.086	0.081	1	Rd10_Female_vehicle	Dync2h1
Hps3	0.472847	0.12388	0.121	0.105	1	Rd10_Female_vehicle	Hps3
Tsg101	0.473362	0.0769188	0.223	0.216	1	Rd10_Female_vehicle	Tsg101
Scg5	0.473904	0.0715228	0.255	0.264	1	Rd10_Female_vehicle	Scg5
Klhl9	0.474556	0.0268482	0.123	0.13	1	Rd10_Female_vehicle	Klhl9
Park7	0.47465	0.0320805	0.475	0.487	1	Rd10_Female_vehicle	Park7
Fxn	0.475273	0.103976	0.068	0.056	1	Rd10_Female_vehicle	Fxn
Gm17018	0.475882	0.0905685	0.239	0.232	1	Rd10_Female_vehicle	Gm17018
Atad1	0.477018	0.0574421	0.109	0.099	1	Rd10_Female_vehicle	Atad1
Mlh3	0.47724	0.0508953	0.059	0.064	1	Rd10_Female_vehicle	Mlh3
Mrps31	0.477943	0.00442843	0.057	0.064	1	Rd10_Female_vehicle	Mrps31
Nucb2	0.478429	0.107052	0.112	0.104	1	Rd10_Female_vehicle	Nucb2
Skil	0.47897	0.0552424	0.055	0.048	1	Rd10_Female_vehicle	Skil
Ago3	0.479611	0.0802365	0.136	0.132	1	Rd10_Female_vehicle	Ago3
Tigar	0.479627	0.0840141	0.055	0.04	1	Rd10_Female_vehicle	Tigar
Rad17	0.479668	0.0254191	0.064	0.075	1	Rd10_Female_vehicle	Rad17
Farsa	0.48007	0.113317	0.109	0.092	1	Rd10_Female_vehicle	Farsa
Krit1	0.480112	0.137863	0.198	0.178	1	Rd10_Female_vehicle	Krit1
Plekhm3	0.480219	0.104569	0.075	0.06	1	Rd10_Female_vehicle	Plekhm3
Xkr6	0.480257	0.0116747	0.098	0.088	1	Rd10_Female_vehicle	Xkr6
Ubn2	0.480272	0.00668595	0.309	0.312	1	Rd10_Female_vehicle	Ubn2
Dcaf6	0.480831	0.0588091	0.068	0.057	1	Rd10_Female_vehicle	Dcaf6
Chd4	0.48183	0.055182	0.218	0.208	1	Rd10_Female_vehicle	Chd4
Zfp407	0.481998	0.0748662	0.07	0.065	1	Rd10_Female_vehicle	Zfp407
Fam120b	0.482019	0.123844	0.059	0.047	1	Rd10_Female_vehicle	Fam120b
Tpgs2	0.482736	0.103489	0.109	0.103	1	Rd10_Female_vehicle	Tpgs2
Fnta	0.482775	0.00217772	0.08	0.1	1	Rd10_Female_vehicle	Fnta
Gde1	0.483009	0.0489573	0.141	0.134	1	Rd10_Female_vehicle	Gde1
Sec13	0.483403	0.0581992	0.068	0.06	1	Rd10_Female_vehicle	Sec13
Smc6	0.484227	0.0716624	0.118	0.108	1	Rd10_Female_vehicle	Smc6
Snhg9	0.484246	0.100339	0.079	0.065	1	Rd10_Female_vehicle	Snhg9
Atxn7l3b	0.484619	0.0431436	0.491	0.485	1	Rd10_Female_vehicle	Atxn7l3b
Cops6	0.48538	0.011104	0.132	0.146	1	Rd10_Female_vehicle	Cops6
Emg1	0.486651	0.0872538	0.127	0.115	1	Rd10_Female_vehicle	Emg1
Mrpl16	0.487614	0.107108	0.068	0.057	1	Rd10_Female_vehicle	Mrpl16
Negr1	0.488172	0.0225957	0.148	0.144	1	Rd10_Female_vehicle	Negr1
Elof1	0.48858	0.0600352	0.12	0.113	1	Rd10_Female_vehicle	Elof1
Cct2	0.489154	0.0243222	0.186	0.204	1	Rd10_Female_vehicle	Cct2
Pias1	0.4896	0.0710799	0.143	0.144	1	Rd10_Female_vehicle	Pias1
Atp5f1	0.489749	0.0559218	0.402	0.421	1	Rd10_Female_vehicle	Atp5f1
Arl2	0.490627	0.0263803	0.057	0.047	1	Rd10_Female_vehicle	Arl2
Tsfm	0.491447	0.0564789	0.075	0.063	1	Rd10_Female_vehicle	Tsfm
Gars	0.49161	0.0443466	0.082	0.073	1	Rd10_Female_vehicle	Gars
Wdr26	0.491673	0.00792365	0.098	0.088	1	Rd10_Female_vehicle	Wdr26
Ino80b	0.491953	0.0333286	0.052	0.044	1	Rd10_Female_vehicle	Ino80b
Spop	0.492067	0.0430321	0.234	0.237	1	Rd10_Female_vehicle	Spop
Hmgxb4	0.492073	0.017567	0.068	0.072	1	Rd10_Female_vehicle	Hmgxb4
Borcs5	0.492187	0.071108	0.071	0.064	1	Rd10_Female_vehicle	Borcs5
Snf8	0.492717	0.0361349	0.118	0.124	1	Rd10_Female_vehicle	Snf8
Bmyc	0.493301	0.03759	0.143	0.13	1	Rd10_Female_vehicle	Bmyc
Nckap1	0.494318	0.0797193	0.068	0.056	1	Rd10_Female_vehicle	Nckap1
Tbc1d32	0.495064	0.0450932	0.141	0.132	1	Rd10_Female_vehicle	Tbc1d32
Setd3	0.495964	0.0459203	0.066	0.069	1	Rd10_Female_vehicle	Setd3
Tex261	0.497285	0.03629	0.154	0.138	1	Rd10_Female_vehicle	Tex261
Ik	0.497474	0.0160315	0.138	0.154	1	Rd10_Female_vehicle	Ik
Gpr180	0.498615	0.0745133	0.095	0.089	1	Rd10_Female_vehicle	Gpr180
Dtx3	0.499408	0.0982795	0.173	0.17	1	Rd10_Female_vehicle	Dtx3
Rab11a	0.499823	0.0405221	0.079	0.076	1	Rd10_Female_vehicle	Rab11a
Msh3	0.50093	0.0350029	0.104	0.095	1	Rd10_Female_vehicle	Msh3
Ndufaf6	0.501506	0.0394965	0.059	0.048	1	Rd10_Female_vehicle	Ndufaf6
Map10	0.501983	0.079753	0.054	0.047	1	Rd10_Female_vehicle	Map10
Caml	0.502123	0.0326346	0.1	0.093	1	Rd10_Female_vehicle	Caml
Rnf2	0.502174	0.0773147	0.07	0.057	1	Rd10_Female_vehicle	Rnf2
D430042O09Rik	0.502208	0.0359858	0.204	0.197	1	Rd10_Female_vehicle	D430042O09Rik
Evl	0.502549	0.0274864	0.066	0.057	1	Rd10_Female_vehicle	Evl
Sdhaf4	0.502761	0.0441922	0.164	0.156	1	Rd10_Female_vehicle	Sdhaf4
Tnrc6a	0.50284	0.0065258	0.239	0.234	1	Rd10_Female_vehicle	Tnrc6a
C87436	0.503371	0.0611322	0.075	0.067	1	Rd10_Female_vehicle	C87436
Erlec1	0.504026	0.0560919	0.207	0.2	1	Rd10_Female_vehicle	Erlec1
Pde7a	0.504062	0.0865043	0.059	0.049	1	Rd10_Female_vehicle	Pde7a
Edf1	0.504262	0.0231628	0.279	0.285	1	Rd10_Female_vehicle	Edf1
Arid3b	0.504552	0.0470716	0.114	0.103	1	Rd10_Female_vehicle	Arid3b
Uimc1	0.504617	0.0379048	0.077	0.072	1	Rd10_Female_vehicle	Uimc1
Snx32	0.506071	0.02703	0.055	0.047	1	Rd10_Female_vehicle	Snx32
Chchd6	0.506551	0.0469857	0.07	0.059	1	Rd10_Female_vehicle	Chchd6
Decr2	0.507015	0.0195075	0.061	0.049	1	Rd10_Female_vehicle	Decr2
Tbcc	0.507445	0.0144904	0.252	0.277	1	Rd10_Female_vehicle	Tbcc
Uqcr10	0.508672	0.0518074	0.28	0.282	1	Rd10_Female_vehicle	Uqcr10
Opn1sw	0.509257	0.145691	0.082	0.069	1	Rd10_Female_vehicle	Opn1sw
Dnajc4	0.509576	0.0898577	0.057	0.048	1	Rd10_Female_vehicle	Dnajc4
Smurf2	0.510262	0.0889534	0.071	0.06	1	Rd10_Female_vehicle	Smurf2
Pcbp1	0.511782	0.0610105	0.193	0.198	1	Rd10_Female_vehicle	Pcbp1
Ctdnep1	0.512026	0.0260533	0.055	0.061	1	Rd10_Female_vehicle	Ctdnep1
Txn1	0.512433	0.0314505	0.095	0.091	1	Rd10_Female_vehicle	Txn1
Phactr4	0.512797	0.0258506	0.075	0.064	1	Rd10_Female_vehicle	Phactr4
Gucy2f	0.513559	0.0888594	0.148	0.136	1	Rd10_Female_vehicle	Gucy2f
Zdhhc21	0.514082	0.0657682	0.089	0.083	1	Rd10_Female_vehicle	Zdhhc21
Sfr1	0.514204	0.09856	0.216	0.202	1	Rd10_Female_vehicle	Sfr1
Ppp3cb	0.514739	0.074436	0.159	0.154	1	Rd10_Female_vehicle	Ppp3cb
Micos13	0.51474	0.0168793	0.164	0.176	1	Rd10_Female_vehicle	Micos13
Stx16	0.51547	0.0284789	0.13	0.141	1	Rd10_Female_vehicle	Stx16
Mydgf	0.515767	0.0208603	0.104	0.095	1	Rd10_Female_vehicle	Mydgf
Idi1	0.516112	0.0728888	0.054	0.043	1	Rd10_Female_vehicle	Idi1
Pitpnm3	0.516137	0.133448	0.202	0.197	1	Rd10_Female_vehicle	Pitpnm3
Zcchc17	0.51802	0.0273311	0.177	0.17	1	Rd10_Female_vehicle	Zcchc17
mt-Atp6	0.518282	0.0111673	0.975	0.971	1	Rd10_Female_vehicle	mt-Atp6
Rasa2	0.518626	0.0925958	0.162	0.148	1	Rd10_Female_vehicle	Rasa2
Ddx21	0.519379	0.0878987	0.082	0.088	1	Rd10_Female_vehicle	Ddx21
Ubxn6	0.520128	0.061438	0.148	0.134	1	Rd10_Female_vehicle	Ubxn6
Tle5	0.520277	0.0520959	0.371	0.378	1	Rd10_Female_vehicle	Tle5
Retreg2	0.520398	0.0699376	0.086	0.083	1	Rd10_Female_vehicle	Retreg2
Apoo	0.520574	0.0381018	0.1	0.088	1	Rd10_Female_vehicle	Apoo
Mrpl54	0.521167	0.0524139	0.193	0.19	1	Rd10_Female_vehicle	Mrpl54
Clk4	0.521329	0.0438989	0.154	0.146	1	Rd10_Female_vehicle	Clk4
Cdc42bpb	0.522436	0.071493	0.061	0.051	1	Rd10_Female_vehicle	Cdc42bpb
Numa1	0.523112	0.0227754	0.062	0.052	1	Rd10_Female_vehicle	Numa1
Kat2b	0.523146	0.0672024	0.084	0.081	1	Rd10_Female_vehicle	Kat2b
Elmod1	0.525157	0.0836589	0.105	0.107	1	Rd10_Female_vehicle	Elmod1
Mosmo	0.526303	0.03398	0.121	0.119	1	Rd10_Female_vehicle	Mosmo
Lrig2	0.526331	0.0601396	0.061	0.049	1	Rd10_Female_vehicle	Lrig2
Zzz3	0.526776	0.0815971	0.143	0.13	1	Rd10_Female_vehicle	Zzz3
Iscu	0.528571	0.000161423	0.039	0.055	1	Rd10_Female_vehicle	Iscu
Mzt1	0.529878	0.0729898	0.061	0.052	1	Rd10_Female_vehicle	Mzt1
Spast	0.530048	0.0390546	0.089	0.081	1	Rd10_Female_vehicle	Spast
2700097O09Rik	0.530322	0.022979	0.055	0.057	1	Rd10_Female_vehicle	2700097O09Rik
Sdhc	0.531733	0.0259252	0.118	0.113	1	Rd10_Female_vehicle	Sdhc
Dand5	0.531963	0.0672488	0.052	0.044	1	Rd10_Female_vehicle	Dand5
Chmp2a	0.532862	0.0277708	0.311	0.306	1	Rd10_Female_vehicle	Chmp2a
Akr1e1	0.533797	0.0842567	0.091	0.081	1	Rd10_Female_vehicle	Akr1e1
Tmem234	0.533812	0.0374393	0.221	0.217	1	Rd10_Female_vehicle	Tmem234
Usp10	0.534009	0.0648871	0.091	0.087	1	Rd10_Female_vehicle	Usp10
Foxj3	0.534688	0.0893097	0.059	0.051	1	Rd10_Female_vehicle	Foxj3
Sez6l2	0.535291	0.030811	0.055	0.047	1	Rd10_Female_vehicle	Sez6l2
Rbm27	0.53569	0.053032	0.138	0.13	1	Rd10_Female_vehicle	Rbm27
Rad23b	0.535743	0.0964547	0.096	0.087	1	Rd10_Female_vehicle	Rad23b
Brd7	0.535986	0.0703477	0.084	0.073	1	Rd10_Female_vehicle	Brd7
Gas8	0.536133	0.0305506	0.1	0.092	1	Rd10_Female_vehicle	Gas8
Slc4a1ap	0.536614	0.0996931	0.082	0.071	1	Rd10_Female_vehicle	Slc4a1ap
Neurl1a	0.537132	0.0646232	0.091	0.08	1	Rd10_Female_vehicle	Neurl1a
Dnajb12	0.53755	0.034825	0.071	0.061	1	Rd10_Female_vehicle	Dnajb12
Pfdn1	0.537599	0.0255863	0.232	0.256	1	Rd10_Female_vehicle	Pfdn1
Osbpl8	0.537732	0.0737789	0.162	0.146	1	Rd10_Female_vehicle	Osbpl8
Stxbp3	0.538511	0.056893	0.059	0.068	1	Rd10_Female_vehicle	Stxbp3
Ppp2r5c	0.538754	0.0375856	0.302	0.304	1	Rd10_Female_vehicle	Ppp2r5c
Sptssa	0.539502	0.0747492	0.154	0.152	1	Rd10_Female_vehicle	Sptssa
Ppil1	0.539909	0.0867162	0.052	0.041	1	Rd10_Female_vehicle	Ppil1
Suds3	0.540694	0.0299923	0.08	0.084	1	Rd10_Female_vehicle	Suds3
Szrd1	0.541697	0.0617422	0.061	0.052	1	Rd10_Female_vehicle	Szrd1
Cdhr1	0.541754	0.00493545	0.3	0.306	1	Rd10_Female_vehicle	Cdhr1
Ewsr1	0.542001	0.0450887	0.238	0.246	1	Rd10_Female_vehicle	Ewsr1
Nol12	0.542294	0.0814954	0.055	0.045	1	Rd10_Female_vehicle	Nol12
Cd164	0.542445	0.0356205	0.095	0.1	1	Rd10_Female_vehicle	Cd164
Pcsk1n	0.543702	0.0380206	0.32	0.326	1	Rd10_Female_vehicle	Pcsk1n
Bms1	0.543791	0.0946347	0.08	0.068	1	Rd10_Female_vehicle	Bms1
Ybx1	0.544488	0.0419171	0.645	0.666	1	Rd10_Female_vehicle	Ybx1
Clk3	0.544649	0.0317093	0.066	0.057	1	Rd10_Female_vehicle	Clk3
Gps1	0.544716	0.11078	0.071	0.059	1	Rd10_Female_vehicle	Gps1
Jun	0.547065	0.0763017	0.2	0.212	1	Rd10_Female_vehicle	Jun
Dcps	0.547434	0.0704309	0.084	0.077	1	Rd10_Female_vehicle	Dcps
Prdx5	0.547724	0.033732	0.191	0.2	1	Rd10_Female_vehicle	Prdx5
Uba5	0.548013	0.0231117	0.054	0.049	1	Rd10_Female_vehicle	Uba5
Zbtb37	0.548594	0.0882354	0.107	0.104	1	Rd10_Female_vehicle	Zbtb37
Mrpl2	0.549219	0.0183542	0.1	0.089	1	Rd10_Female_vehicle	Mrpl2
Wdr35	0.549314	0.048797	0.066	0.056	1	Rd10_Female_vehicle	Wdr35
Ddx1	0.549588	0.0433736	0.232	0.229	1	Rd10_Female_vehicle	Ddx1
Leprotl1	0.549657	0.0581258	0.093	0.084	1	Rd10_Female_vehicle	Leprotl1
Itpa	0.550201	0.0757772	0.079	0.068	1	Rd10_Female_vehicle	Itpa
Zc3h18	0.550217	0.112048	0.098	0.084	1	Rd10_Female_vehicle	Zc3h18
Snrnp200	0.55039	0.0487436	0.105	0.1	1	Rd10_Female_vehicle	Snrnp200
Rp9	0.551235	0.0194263	0.091	0.099	1	Rd10_Female_vehicle	Rp9
Snrk	0.551773	0.0339596	0.146	0.138	1	Rd10_Female_vehicle	Snrk
Dynlrb1	0.552647	0.0730052	0.255	0.258	1	Rd10_Female_vehicle	Dynlrb1
Phospho2	0.553195	0.046201	0.075	0.073	1	Rd10_Female_vehicle	Phospho2
Bcl7c	0.553307	0.0535371	0.055	0.052	1	Rd10_Female_vehicle	Bcl7c
Nrep	0.553551	0.0398025	0.102	0.111	1	Rd10_Female_vehicle	Nrep
Gtf2ird1	0.553933	0.0136584	0.116	0.111	1	Rd10_Female_vehicle	Gtf2ird1
Map4k4	0.554082	0.0684755	0.105	0.097	1	Rd10_Female_vehicle	Map4k4
Ufd1	0.554298	0.0583254	0.052	0.045	1	Rd10_Female_vehicle	Ufd1
Cd320	0.554367	0.0161379	0.061	0.075	1	Rd10_Female_vehicle	Cd320
Zfp871	0.554754	0.0442787	0.173	0.161	1	Rd10_Female_vehicle	Zfp871
Taldo1	0.555904	0.0528678	0.262	0.264	1	Rd10_Female_vehicle	Taldo1
Pcna	0.556022	0.0132412	0.136	0.128	1	Rd10_Female_vehicle	Pcna
Gmps	0.556344	0.0674025	0.084	0.076	1	Rd10_Female_vehicle	Gmps
Tax1bp1	0.556385	0.0429395	0.659	0.67	1	Rd10_Female_vehicle	Tax1bp1
Gm4792	0.556727	0.0113292	0.048	0.063	1	Rd10_Female_vehicle	Gm4792
Fscn2	0.556997	0.0735753	0.334	0.348	1	Rd10_Female_vehicle	Fscn2
Ctcf	0.557128	0.0578742	0.298	0.301	1	Rd10_Female_vehicle	Ctcf
Higd1a	0.557156	0.0800868	0.234	0.242	1	Rd10_Female_vehicle	Higd1a
1110008P14Rik	0.557556	0.02043	0.141	0.158	1	Rd10_Female_vehicle	1110008P14Rik
Dnajc18	0.558228	0.100663	0.077	0.069	1	Rd10_Female_vehicle	Dnajc18
Cpeb3	0.558244	0.0834652	0.077	0.076	1	Rd10_Female_vehicle	Cpeb3
Poc5	0.558284	0.0659966	0.073	0.063	1	Rd10_Female_vehicle	Poc5
Supt5	0.558927	0.0631837	0.098	0.091	1	Rd10_Female_vehicle	Supt5
Gpr108	0.559337	0.124619	0.07	0.057	1	Rd10_Female_vehicle	Gpr108
Crnkl1	0.560945	0.012005	0.068	0.061	1	Rd10_Female_vehicle	Crnkl1
Stx12	0.561053	0.0342525	0.07	0.063	1	Rd10_Female_vehicle	Stx12
Stk25	0.56112	0.0227019	0.079	0.091	1	Rd10_Female_vehicle	Stk25
Trappc5	0.56148	0.0549531	0.071	0.064	1	Rd10_Female_vehicle	Trappc5
Tbc1d15	0.561842	0.0648137	0.062	0.052	1	Rd10_Female_vehicle	Tbc1d15
Snrnp40	0.562132	0.102498	0.075	0.061	1	Rd10_Female_vehicle	Snrnp40
Csnk2b	0.562687	0.0719703	0.125	0.116	1	Rd10_Female_vehicle	Csnk2b
Gpatch11	0.563059	0.0482037	0.127	0.117	1	Rd10_Female_vehicle	Gpatch11
Mrpl45	0.563683	0.0732615	0.062	0.056	1	Rd10_Female_vehicle	Mrpl45
Myo18a	0.564214	0.0988929	0.08	0.073	1	Rd10_Female_vehicle	Myo18a
Nptn	0.564382	0.0956401	0.13	0.121	1	Rd10_Female_vehicle	Nptn
Atrn	0.564502	0.0260663	0.055	0.059	1	Rd10_Female_vehicle	Atrn
Ifngr1	0.564552	0.0595331	0.062	0.057	1	Rd10_Female_vehicle	Ifngr1
Gtpbp1	0.565874	0.0778925	0.068	0.057	1	Rd10_Female_vehicle	Gtpbp1
Msi2	0.566241	0.0415355	0.489	0.479	1	Rd10_Female_vehicle	Msi2
Zfp950	0.566398	0.0686168	0.095	0.079	1	Rd10_Female_vehicle	Zfp950
Capza1	0.566659	0.00718207	0.066	0.065	1	Rd10_Female_vehicle	Capza1
Tmed3	0.566737	0.0424422	0.052	0.056	1	Rd10_Female_vehicle	Tmed3
Brsk2	0.56696	0.063049	0.125	0.112	1	Rd10_Female_vehicle	Brsk2
Acss2	0.567329	0.0605196	0.059	0.049	1	Rd10_Female_vehicle	Acss2
Rps2	0.568079	0.0353675	0.666	0.68	1	Rd10_Female_vehicle	Rps2
Ankrd17	0.568631	0.0115463	0.129	0.145	1	Rd10_Female_vehicle	Ankrd17
Washc2	0.569186	0.0246578	0.045	0.051	1	Rd10_Female_vehicle	Washc2
Sfxn2	0.569628	0.00253978	0.07	0.088	1	Rd10_Female_vehicle	Sfxn2
Mier1	0.569861	0.0641817	0.182	0.177	1	Rd10_Female_vehicle	Mier1
Slc26a2	0.570677	0.052152	0.136	0.144	1	Rd10_Female_vehicle	Slc26a2
Tecpr1	0.571833	0.107527	0.084	0.076	1	Rd10_Female_vehicle	Tecpr1
Cmpk1	0.57369	0.0408846	0.096	0.097	1	Rd10_Female_vehicle	Cmpk1
Nsa2	0.573932	0.0608312	0.1	0.104	1	Rd10_Female_vehicle	Nsa2
Mxd4	0.575009	0.104943	0.068	0.053	1	Rd10_Female_vehicle	Mxd4
Ikzf5	0.576294	0.0462587	0.096	0.103	1	Rd10_Female_vehicle	Ikzf5
Med16	0.577021	0.0683088	0.07	0.064	1	Rd10_Female_vehicle	Med16
2610044O15Rik8	0.577732	0.0524044	0.068	0.057	1	Rd10_Female_vehicle	2610044O15Rik8
Ap4s1	0.577921	0.0391964	0.077	0.083	1	Rd10_Female_vehicle	Ap4s1
Atf6	0.578033	0.0925953	0.066	0.056	1	Rd10_Female_vehicle	Atf6
Pet100	0.578383	0.0708398	0.084	0.076	1	Rd10_Female_vehicle	Pet100
Pnrc2	0.579296	0.0627864	0.075	0.063	1	Rd10_Female_vehicle	Pnrc2
Pdcd6	0.579313	0.123948	0.052	0.043	1	Rd10_Female_vehicle	Pdcd6
Safb	0.579435	0.0738387	0.139	0.136	1	Rd10_Female_vehicle	Safb
Mrpl49	0.579514	0.0942497	0.195	0.186	1	Rd10_Female_vehicle	Mrpl49
Sbds	0.579688	0.0763871	0.088	0.079	1	Rd10_Female_vehicle	Sbds
Mrpl20	0.579734	8.27312e-05	0.236	0.276	1	Rd10_Female_vehicle	Mrpl20
Tmem147	0.579781	0.027732	0.141	0.137	1	Rd10_Female_vehicle	Tmem147
Eif3k	0.581341	0.103262	0.221	0.218	1	Rd10_Female_vehicle	Eif3k
Podxl	0.582989	0.0348946	0.1	0.101	1	Rd10_Female_vehicle	Podxl
Zdhhc17	0.583548	0.0932607	0.195	0.19	1	Rd10_Female_vehicle	Zdhhc17
Gphn	0.584185	0.074123	0.068	0.057	1	Rd10_Female_vehicle	Gphn
Gorasp2	0.586172	0.043199	0.109	0.099	1	Rd10_Female_vehicle	Gorasp2
Fbxo27	0.586331	0.110799	0.064	0.053	1	Rd10_Female_vehicle	Fbxo27
Arcn1	0.586552	0.0730746	0.13	0.121	1	Rd10_Female_vehicle	Arcn1
1110051M20Rik	0.586725	0.123868	0.121	0.113	1	Rd10_Female_vehicle	1110051M20Rik
Tecpr2	0.586916	0.0201924	0.054	0.048	1	Rd10_Female_vehicle	Tecpr2
Rpap3	0.586934	0.0695378	0.075	0.067	1	Rd10_Female_vehicle	Rpap3
Erbin	0.587562	0.019761	0.077	0.069	1	Rd10_Female_vehicle	Erbin
Cotl1	0.587761	0.041898	0.098	0.089	1	Rd10_Female_vehicle	Cotl1
Pde6d	0.587896	0.0329473	0.252	0.277	1	Rd10_Female_vehicle	Pde6d
Kansl1	0.588704	0.0584536	0.189	0.185	1	Rd10_Female_vehicle	Kansl1
Eif3g	0.58919	0.0776204	0.218	0.225	1	Rd10_Female_vehicle	Eif3g
Nck1	0.589219	0.0531438	0.079	0.072	1	Rd10_Female_vehicle	Nck1
Ranbp2	0.589274	0.040548	0.204	0.212	1	Rd10_Female_vehicle	Ranbp2
Pex2	0.590342	0.0117402	0.13	0.132	1	Rd10_Female_vehicle	Pex2
Rangrf	0.590873	0.0298255	0.059	0.063	1	Rd10_Female_vehicle	Rangrf
Wac	0.591659	0.0623478	0.188	0.185	1	Rd10_Female_vehicle	Wac
Fam173a	0.592158	0.0832049	0.1	0.093	1	Rd10_Female_vehicle	Fam173a
Brcc3	0.592254	0.0452717	0.098	0.091	1	Rd10_Female_vehicle	Brcc3
Aimp1	0.592305	0.0224695	0.175	0.172	1	Rd10_Female_vehicle	Aimp1
Tbpl1	0.592315	0.0549471	0.073	0.081	1	Rd10_Female_vehicle	Tbpl1
Ndufaf2	0.592318	0.0184454	0.059	0.052	1	Rd10_Female_vehicle	Ndufaf2
Bcl2l1	0.592823	0.00630294	0.05	0.059	1	Rd10_Female_vehicle	Bcl2l1
Rab24	0.592901	0.0856379	0.102	0.096	1	Rd10_Female_vehicle	Rab24
Ddx39b	0.593269	0.0522256	0.17	0.174	1	Rd10_Female_vehicle	Ddx39b
Dnpep	0.593293	0.0724669	0.082	0.072	1	Rd10_Female_vehicle	Dnpep
Chd1	0.594389	0.0919571	0.111	0.105	1	Rd10_Female_vehicle	Chd1
Oxa1l	0.59446	0.0722031	0.093	0.081	1	Rd10_Female_vehicle	Oxa1l
Ubr2	0.595088	0.0801984	0.141	0.13	1	Rd10_Female_vehicle	Ubr2
Rab2b	0.595302	0.0717874	0.052	0.044	1	Rd10_Female_vehicle	Rab2b
Ubl3	0.595668	0.0583333	0.157	0.153	1	Rd10_Female_vehicle	Ubl3
Kcnq1ot1	0.59581	0.0816781	0.214	0.198	1	Rd10_Female_vehicle	Kcnq1ot1
Supt20	0.596198	0.011387	0.091	0.104	1	Rd10_Female_vehicle	Supt20
Ssr2	0.596342	0.0455915	0.148	0.154	1	Rd10_Female_vehicle	Ssr2
Uso1	0.597059	0.0771449	0.055	0.047	1	Rd10_Female_vehicle	Uso1
Tmbim6	0.59709	0.0385664	0.327	0.325	1	Rd10_Female_vehicle	Tmbim6
Lcor	0.59736	0.0525345	0.096	0.085	1	Rd10_Female_vehicle	Lcor
Cs	0.598292	0.0342709	0.064	0.071	1	Rd10_Female_vehicle	Cs
Ndufs4	0.598793	0.0181429	0.175	0.194	1	Rd10_Female_vehicle	Ndufs4
Emc3	0.598888	0.0112724	0.073	0.081	1	Rd10_Female_vehicle	Emc3
Mylk	0.599383	0.0554959	0.098	0.088	1	Rd10_Female_vehicle	Mylk
Sar1b	0.599512	0.0109438	0.157	0.161	1	Rd10_Female_vehicle	Sar1b
Hdlbp	0.599668	0.0320642	0.105	0.1	1	Rd10_Female_vehicle	Hdlbp
Phlpp2	0.601644	0.0514705	0.171	0.168	1	Rd10_Female_vehicle	Phlpp2
mt-Co1	0.601888	0.0312901	0.941	0.944	1	Rd10_Female_vehicle	mt-Co1
Ccdc34	0.602269	0.0839937	0.079	0.08	1	Rd10_Female_vehicle	Ccdc34
Vps13d	0.602394	0.0453453	0.041	0.051	1	Rd10_Female_vehicle	Vps13d
Pitpnb	0.602428	0.0537604	0.107	0.109	1	Rd10_Female_vehicle	Pitpnb
Arf3	0.602625	0.0238935	0.048	0.053	1	Rd10_Female_vehicle	Arf3
Tbca	0.602877	0.0382805	0.139	0.142	1	Rd10_Female_vehicle	Tbca
Mpp5	0.602977	0.00544244	0.046	0.059	1	Rd10_Female_vehicle	Mpp5
Gabarap	0.604015	0.0855825	0.179	0.174	1	Rd10_Female_vehicle	Gabarap
Vcpip1	0.605045	0.0370834	0.079	0.068	1	Rd10_Female_vehicle	Vcpip1
Prxl2b	0.605052	0.0518529	0.08	0.091	1	Rd10_Female_vehicle	Prxl2b
Ergic2	0.605341	0.0699081	0.095	0.092	1	Rd10_Female_vehicle	Ergic2
Ddost	0.605434	0.0446635	0.057	0.051	1	Rd10_Female_vehicle	Ddost
Ak6	0.605522	0.0403231	0.066	0.059	1	Rd10_Female_vehicle	Ak6
Pibf1	0.605595	0.0178571	0.121	0.108	1	Rd10_Female_vehicle	Pibf1
Odr4	0.605794	0.0548059	0.061	0.051	1	Rd10_Female_vehicle	Odr4
Chmp3	0.606191	0.0415206	0.066	0.059	1	Rd10_Female_vehicle	Chmp3
Ip6k2	0.608383	0.055613	0.466	0.486	1	Rd10_Female_vehicle	Ip6k2
E130308A19Rik	0.608425	0.0553934	0.061	0.056	1	Rd10_Female_vehicle	E130308A19Rik
Exosc1	0.608636	0.0784358	0.057	0.047	1	Rd10_Female_vehicle	Exosc1
Dpf2	0.608919	0.0763541	0.07	0.065	1	Rd10_Female_vehicle	Dpf2
Hs3st3b1	0.609249	0.00562801	0.138	0.13	1	Rd10_Female_vehicle	Hs3st3b1
Acat1	0.60942	0.0832288	0.059	0.049	1	Rd10_Female_vehicle	Acat1
Acbd5	0.609426	0.0608591	0.116	0.108	1	Rd10_Female_vehicle	Acbd5
Erg28	0.609773	0.077164	0.121	0.112	1	Rd10_Female_vehicle	Erg28
Lrrc59	0.610994	0.0118654	0.062	0.063	1	Rd10_Female_vehicle	Lrrc59
Pts	0.611677	0.0757285	0.086	0.087	1	Rd10_Female_vehicle	Pts
Myo9a	0.611844	0.0421364	0.096	0.1	1	Rd10_Female_vehicle	Myo9a
Fbxw2	0.612218	0.0360708	0.093	0.088	1	Rd10_Female_vehicle	Fbxw2
Twistnb	0.612314	0.0264432	0.104	0.093	1	Rd10_Female_vehicle	Twistnb
Ubr5	0.612458	0.0630287	0.175	0.177	1	Rd10_Female_vehicle	Ubr5
Tmem128	0.612721	0.0375146	0.098	0.087	1	Rd10_Female_vehicle	Tmem128
Npm1	0.612823	0.0409393	0.296	0.309	1	Rd10_Female_vehicle	Npm1
Armc9	0.613376	0.0522594	0.098	0.087	1	Rd10_Female_vehicle	Armc9
Pogz	0.613518	0.0695031	0.066	0.057	1	Rd10_Female_vehicle	Pogz
E130310I04Rik	0.613977	0.0698261	0.15	0.149	1	Rd10_Female_vehicle	E130310I04Rik
2810454H06Rik	0.614364	0.0678561	0.055	0.045	1	Rd10_Female_vehicle	2810454H06Rik
Ptcd2	0.614839	0.0613524	0.057	0.048	1	Rd10_Female_vehicle	Ptcd2
Prpf19	0.615858	0.0120934	0.057	0.065	1	Rd10_Female_vehicle	Prpf19
Cspp1	0.616112	0.0957352	0.354	0.34	1	Rd10_Female_vehicle	Cspp1
Casc4	0.617358	0.104493	0.064	0.055	1	Rd10_Female_vehicle	Casc4
Usp33	0.617656	0.0116176	0.275	0.293	1	Rd10_Female_vehicle	Usp33
Smc5	0.617763	0.040863	0.116	0.107	1	Rd10_Female_vehicle	Smc5
March1	0.617776	0.0583713	0.588	0.595	1	Rd10_Female_vehicle	March1
Hs2st1	0.617971	0.0533973	0.1	0.091	1	Rd10_Female_vehicle	Hs2st1
Btbd9	0.618258	0.0427228	0.121	0.115	1	Rd10_Female_vehicle	Btbd9
2010320M18Rik	0.618497	0.00993769	0.048	0.055	1	Rd10_Female_vehicle	2010320M18Rik
Dnajc19	0.618633	0.0552022	0.098	0.109	1	Rd10_Female_vehicle	Dnajc19
3222401L13Rik	0.618831	0.0752881	0.227	0.212	1	Rd10_Female_vehicle	3222401L13Rik
Polr2e	0.6191	0.0448521	0.177	0.172	1	Rd10_Female_vehicle	Polr2e
Mtcl1	0.619118	0.0602038	0.191	0.186	1	Rd10_Female_vehicle	Mtcl1
Gpr152	0.619726	0.0690512	0.08	0.075	1	Rd10_Female_vehicle	Gpr152
Mrpl14	0.620631	0.0117974	0.241	0.244	1	Rd10_Female_vehicle	Mrpl14
Samd8	0.621573	0.0504187	0.091	0.088	1	Rd10_Female_vehicle	Samd8
Akt3	0.622332	0.0149054	0.095	0.089	1	Rd10_Female_vehicle	Akt3
Tmco1	0.622333	0.0677855	0.073	0.064	1	Rd10_Female_vehicle	Tmco1
Mpp7	0.62267	0.0880915	0.102	0.088	1	Rd10_Female_vehicle	Mpp7
5830448L01Rik	0.622859	0.0997131	0.061	0.052	1	Rd10_Female_vehicle	5830448L01Rik
Vps13c	0.623443	0.0859742	0.079	0.068	1	Rd10_Female_vehicle	Vps13c
Arfgap2	0.624119	0.0476097	0.091	0.095	1	Rd10_Female_vehicle	Arfgap2
Rce1	0.624128	0.00510327	0.105	0.101	1	Rd10_Female_vehicle	Rce1
Adal	0.624825	0.0599065	0.088	0.083	1	Rd10_Female_vehicle	Adal
Hnrnpr	0.624898	0.0132167	0.232	0.252	1	Rd10_Female_vehicle	Hnrnpr
Gcn1	0.62717	0.0407902	0.054	0.044	1	Rd10_Female_vehicle	Gcn1
As3mt	0.627934	0.086678	0.068	0.059	1	Rd10_Female_vehicle	As3mt
Cop1	0.628306	0.0351871	0.082	0.072	1	Rd10_Female_vehicle	Cop1
Uchl3	0.628416	0.0463451	0.088	0.081	1	Rd10_Female_vehicle	Uchl3
Smim8	0.628956	0.0290958	0.066	0.06	1	Rd10_Female_vehicle	Smim8
Mdm2	0.629971	0.0937809	0.086	0.075	1	Rd10_Female_vehicle	Mdm2
Gnl2	0.63045	0.0354729	0.073	0.065	1	Rd10_Female_vehicle	Gnl2
Ramac	0.630637	0.0802871	0.105	0.101	1	Rd10_Female_vehicle	Ramac
Sh3gl1	0.630764	0.0982044	0.079	0.071	1	Rd10_Female_vehicle	Sh3gl1
Sppl2a	0.631158	0.0940169	0.057	0.048	1	Rd10_Female_vehicle	Sppl2a
Zswim6	0.631302	0.0251752	0.071	0.061	1	Rd10_Female_vehicle	Zswim6
Ube3a	0.631521	0.0817873	0.239	0.233	1	Rd10_Female_vehicle	Ube3a
Dad1	0.632112	0.0218088	0.293	0.305	1	Rd10_Female_vehicle	Dad1
Picalm	0.632141	0.0956153	0.098	0.091	1	Rd10_Female_vehicle	Picalm
Med14	0.63233	0.00646705	0.045	0.053	1	Rd10_Female_vehicle	Med14
Zfp738	0.632695	0.0616755	0.059	0.052	1	Rd10_Female_vehicle	Zfp738
Enox1	0.632997	0.017931	0.052	0.045	1	Rd10_Female_vehicle	Enox1
Aamp	0.634107	0.0148119	0.132	0.128	1	Rd10_Female_vehicle	Aamp
Naxe	0.634518	0.0638961	0.07	0.063	1	Rd10_Female_vehicle	Naxe
Slc25a19	0.634782	0.0370744	0.061	0.052	1	Rd10_Female_vehicle	Slc25a19
Tnpo3	0.635749	0.0466893	0.07	0.073	1	Rd10_Female_vehicle	Tnpo3
Mettl23	0.636173	0.0970663	0.109	0.104	1	Rd10_Female_vehicle	Mettl23
Mrpl35	0.636184	0.0663244	0.054	0.048	1	Rd10_Female_vehicle	Mrpl35
Trim37	0.636452	0.0178656	0.075	0.072	1	Rd10_Female_vehicle	Trim37
Gigyf1	0.636458	0.0844892	0.052	0.049	1	Rd10_Female_vehicle	Gigyf1
Tpp2	0.636667	0.105992	0.075	0.064	1	Rd10_Female_vehicle	Tpp2
Nudt4	0.637206	0.0229197	0.052	0.049	1	Rd10_Female_vehicle	Nudt4
Anapc11	0.637687	0.0478908	0.105	0.101	1	Rd10_Female_vehicle	Anapc11
Pias4	0.638611	0.0309627	0.052	0.041	1	Rd10_Female_vehicle	Pias4
Ro60	0.63942	0.012018	0.223	0.228	1	Rd10_Female_vehicle	Ro60
Abcg4	0.639936	0.000959412	0.057	0.053	1	Rd10_Female_vehicle	Abcg4
Sec61a1	0.640266	0.0907728	0.077	0.064	1	Rd10_Female_vehicle	Sec61a1
Rtbdn	0.641019	0.00205043	0.762	0.779	1	Rd10_Female_vehicle	Rtbdn
Cldnd1	0.641249	0.0618207	0.155	0.156	1	Rd10_Female_vehicle	Cldnd1
Dcaf13	0.641281	0.0271419	0.062	0.059	1	Rd10_Female_vehicle	Dcaf13
Slc31a2	0.641851	0.00685113	0.457	0.467	1	Rd10_Female_vehicle	Slc31a2
Chmp5	0.642026	0.0615458	0.155	0.154	1	Rd10_Female_vehicle	Chmp5
Vmp1	0.642403	0.116025	0.138	0.129	1	Rd10_Female_vehicle	Vmp1
Gabpb2	0.642542	0.0209143	0.068	0.063	1	Rd10_Female_vehicle	Gabpb2
Dhh	0.643124	0.0542466	0.057	0.049	1	Rd10_Female_vehicle	Dhh
Uvssa	0.64385	0.0543193	0.054	0.047	1	Rd10_Female_vehicle	Uvssa
Tarbp2	0.645348	0.0252593	0.052	0.053	1	Rd10_Female_vehicle	Tarbp2
Tex264	0.645383	0.0439512	0.1	0.093	1	Rd10_Female_vehicle	Tex264
Zfp90	0.64676	0.0545297	0.059	0.051	1	Rd10_Female_vehicle	Zfp90
Rufy2	0.648152	0.0870505	0.086	0.075	1	Rd10_Female_vehicle	Rufy2
Aip	0.648429	0.0221954	0.118	0.123	1	Rd10_Female_vehicle	Aip
Trpm7	0.649704	0.0492656	0.139	0.148	1	Rd10_Female_vehicle	Trpm7
Pitpnm2os2	0.650016	0.11701	0.077	0.069	1	Rd10_Female_vehicle	Pitpnm2os2
Amz2	0.6507	0.0583626	0.17	0.158	1	Rd10_Female_vehicle	Amz2
E4f1	0.651092	0.0646233	0.091	0.079	1	Rd10_Female_vehicle	E4f1
Psmd3	0.651825	0.0355365	0.064	0.056	1	Rd10_Female_vehicle	Psmd3
Bnip2	0.652073	0.0455381	0.159	0.173	1	Rd10_Female_vehicle	Bnip2
Stim1	0.652257	0.0742365	0.064	0.057	1	Rd10_Female_vehicle	Stim1
Ergic3	0.653631	0.0314735	0.143	0.146	1	Rd10_Female_vehicle	Ergic3
Tnks	0.654777	0.0519763	0.084	0.081	1	Rd10_Female_vehicle	Tnks
Micu3	0.654991	0.0381435	0.093	0.099	1	Rd10_Female_vehicle	Micu3
Lrp6	0.655431	0.0551377	0.136	0.134	1	Rd10_Female_vehicle	Lrp6
Zfp397	0.655572	0.0341924	0.141	0.133	1	Rd10_Female_vehicle	Zfp397
Grb2	0.655809	0.0592417	0.062	0.068	1	Rd10_Female_vehicle	Grb2
Pithd1	0.656143	0.0450351	0.066	0.059	1	Rd10_Female_vehicle	Pithd1
Egflam	0.657064	0.0628506	0.141	0.138	1	Rd10_Female_vehicle	Egflam
Dnajb2	0.657068	0.0518997	0.171	0.166	1	Rd10_Female_vehicle	Dnajb2
Trmt11	0.657778	0.0464303	0.064	0.057	1	Rd10_Female_vehicle	Trmt11
Jtb	0.65858	0.0805479	0.132	0.13	1	Rd10_Female_vehicle	Jtb
Ctsz	0.658826	0.0367294	0.055	0.051	1	Rd10_Female_vehicle	Ctsz
Snrpe	0.659168	0.0690822	0.152	0.15	1	Rd10_Female_vehicle	Snrpe
Vapb	0.660087	0.00375951	0.093	0.107	1	Rd10_Female_vehicle	Vapb
Erc2	0.660163	0.00936639	0.05	0.052	1	Rd10_Female_vehicle	Erc2
Syne3	0.661011	0.0401964	0.089	0.081	1	Rd10_Female_vehicle	Syne3
Leng1	0.661078	0.0127809	0.045	0.052	1	Rd10_Female_vehicle	Leng1
Atg12	0.661424	0.0523996	0.104	0.115	1	Rd10_Female_vehicle	Atg12
Atp6v0d1	0.661478	0.044919	0.104	0.099	1	Rd10_Female_vehicle	Atp6v0d1
Eif4g3	0.661671	0.0683546	0.118	0.113	1	Rd10_Female_vehicle	Eif4g3
Orc3	0.661856	0.0377737	0.052	0.044	1	Rd10_Female_vehicle	Orc3
Syp	0.662313	0.0304004	0.289	0.292	1	Rd10_Female_vehicle	Syp
Prpf38a	0.662475	0.0690292	0.052	0.047	1	Rd10_Female_vehicle	Prpf38a
Dnajc7	0.663402	0.0350397	0.17	0.165	1	Rd10_Female_vehicle	Dnajc7
Kmt5c	0.663448	0.0730434	0.075	0.069	1	Rd10_Female_vehicle	Kmt5c
Mark2	0.664088	0.0420176	0.073	0.08	1	Rd10_Female_vehicle	Mark2
Klhl28	0.664771	0.0208935	0.057	0.067	1	Rd10_Female_vehicle	Klhl28
Pigx	0.665466	0.0257485	0.052	0.045	1	Rd10_Female_vehicle	Pigx
Tmem208	0.666303	0.0828479	0.184	0.177	1	Rd10_Female_vehicle	Tmem208
Prcd	0.670763	0.00315265	0.686	0.722	1	Rd10_Female_vehicle	Prcd
Rab11b	0.67095	0.0456032	0.091	0.088	1	Rd10_Female_vehicle	Rab11b
Hint1	0.670963	0.0339551	0.302	0.313	1	Rd10_Female_vehicle	Hint1
Cyld	0.671146	0.0803204	0.079	0.068	1	Rd10_Female_vehicle	Cyld
Amn1	0.671248	0.0224901	0.088	0.091	1	Rd10_Female_vehicle	Amn1
Med30	0.671485	0.0485565	0.075	0.071	1	Rd10_Female_vehicle	Med30
Map1b	0.67157	0.0120508	0.718	0.743	1	Rd10_Female_vehicle	Map1b
Dhx15	0.672521	0.00762527	0.121	0.124	1	Rd10_Female_vehicle	Dhx15
Ube2r2	0.672736	0.0381599	0.07	0.068	1	Rd10_Female_vehicle	Ube2r2
H2-Ke6	0.674003	0.0543963	0.073	0.071	1	Rd10_Female_vehicle	H2-Ke6
Tceal8	0.675091	0.0997347	0.077	0.067	1	Rd10_Female_vehicle	Tceal8
9930021J03Rik	0.675758	0.0222189	0.093	0.104	1	Rd10_Female_vehicle	9930021J03Rik
Smarce1	0.676543	0.0897142	0.098	0.092	1	Rd10_Female_vehicle	Smarce1
Mib1	0.676933	0.052596	0.105	0.107	1	Rd10_Female_vehicle	Mib1
Slc12a5	0.678035	0.0885751	0.241	0.232	1	Rd10_Female_vehicle	Slc12a5
Chchd5	0.678933	0.0646586	0.057	0.051	1	Rd10_Female_vehicle	Chchd5
Crcp	0.679094	0.108198	0.062	0.059	1	Rd10_Female_vehicle	Crcp
Numb	0.680182	0.0362323	0.059	0.053	1	Rd10_Female_vehicle	Numb
Ppwd1	0.680361	0.0539215	0.082	0.073	1	Rd10_Female_vehicle	Ppwd1
Atp6ap2	0.680711	0.0288082	0.175	0.192	1	Rd10_Female_vehicle	Atp6ap2
Cct4	0.680711	0.0359835	0.221	0.233	1	Rd10_Female_vehicle	Cct4
Sars	0.680821	0.0927216	0.13	0.129	1	Rd10_Female_vehicle	Sars
Baz2a	0.682159	0.025463	0.077	0.071	1	Rd10_Female_vehicle	Baz2a
Hpcal1	0.682362	0.0423757	0.098	0.087	1	Rd10_Female_vehicle	Hpcal1
Ubfd1	0.682756	0.0439106	0.054	0.048	1	Rd10_Female_vehicle	Ubfd1
Prpf31	0.683017	0.0821382	0.102	0.092	1	Rd10_Female_vehicle	Prpf31
Sec11a	0.683248	0.0716198	0.111	0.107	1	Rd10_Female_vehicle	Sec11a
Bub1b	0.68388	0.0231989	0.054	0.049	1	Rd10_Female_vehicle	Bub1b
Rlf	0.683923	0.0475324	0.111	0.117	1	Rd10_Female_vehicle	Rlf
Hnrnpc	0.684324	0.0106539	0.325	0.348	1	Rd10_Female_vehicle	Hnrnpc
Uap1	0.684445	0.00269986	0.084	0.081	1	Rd10_Female_vehicle	Uap1
Tm2d3	0.684779	0.0448517	0.086	0.084	1	Rd10_Female_vehicle	Tm2d3
Strn3	0.685091	0.0884047	0.15	0.14	1	Rd10_Female_vehicle	Strn3
Dazap2	0.685195	0.051281	0.057	0.052	1	Rd10_Female_vehicle	Dazap2
Cpt1a	0.685643	0.0584405	0.182	0.176	1	Rd10_Female_vehicle	Cpt1a
Uspl1	0.685888	0.0646185	0.104	0.096	1	Rd10_Female_vehicle	Uspl1
Gpn3	0.687548	0.0578404	0.1	0.099	1	Rd10_Female_vehicle	Gpn3
A930006I01Rik	0.687607	0.0320803	0.311	0.322	1	Rd10_Female_vehicle	A930006I01Rik
Otud7b	0.688114	0.0102227	0.161	0.169	1	Rd10_Female_vehicle	Otud7b
Amacr	0.688685	0.0749704	0.08	0.071	1	Rd10_Female_vehicle	Amacr
Ubc	0.689864	0.0281789	0.434	0.455	1	Rd10_Female_vehicle	Ubc
Tlk2	0.689872	0.0585302	0.112	0.111	1	Rd10_Female_vehicle	Tlk2
Usp53	0.692258	0.0315236	0.061	0.055	1	Rd10_Female_vehicle	Usp53
Ankrd54	0.692326	0.0383642	0.052	0.044	1	Rd10_Female_vehicle	Ankrd54
Tsr2	0.692637	0.00451807	0.052	0.063	1	Rd10_Female_vehicle	Tsr2
Clock	0.69296	0.031023	0.152	0.165	1	Rd10_Female_vehicle	Clock
Srp14	0.692976	0.0211777	0.198	0.208	1	Rd10_Female_vehicle	Srp14
Sms	0.693017	0.0710307	0.155	0.152	1	Rd10_Female_vehicle	Sms
Golga4	0.693115	0.0263496	0.143	0.137	1	Rd10_Female_vehicle	Golga4
Dph6	0.69319	0.0757957	0.073	0.071	1	Rd10_Female_vehicle	Dph6
Tcea1	0.693318	0.0768234	0.191	0.193	1	Rd10_Female_vehicle	Tcea1
Pmpcb	0.693902	0.034963	0.109	0.111	1	Rd10_Female_vehicle	Pmpcb
R3hdm2	0.695205	0.0402766	0.268	0.272	1	Rd10_Female_vehicle	R3hdm2
Tmem184c	0.695308	0.0114994	0.055	0.065	1	Rd10_Female_vehicle	Tmem184c
Eloc	0.696269	0.00725937	0.193	0.213	1	Rd10_Female_vehicle	Eloc
Pikfyve	0.697226	0.0473028	0.066	0.059	1	Rd10_Female_vehicle	Pikfyve
Eif5b	0.697563	0.0302259	0.216	0.213	1	Rd10_Female_vehicle	Eif5b
Tvp23b	0.698702	0.0842169	0.059	0.053	1	Rd10_Female_vehicle	Tvp23b
Sart1	0.699544	0.0206677	0.057	0.061	1	Rd10_Female_vehicle	Sart1
Ero1l	0.699662	0.0226867	0.055	0.051	1	Rd10_Female_vehicle	Ero1l
Gm14508	0.700767	0.0139492	0.089	0.084	1	Rd10_Female_vehicle	Gm14508
Acaa1a	0.700857	0.0194347	0.112	0.108	1	Rd10_Female_vehicle	Acaa1a
Ubac1	0.701141	0.0672201	0.071	0.065	1	Rd10_Female_vehicle	Ubac1
Rbm4	0.70118	0.0346617	0.088	0.08	1	Rd10_Female_vehicle	Rbm4
Taf10	0.701533	0.00255054	0.155	0.172	1	Rd10_Female_vehicle	Taf10
Ube2a	0.70177	0.0617575	0.107	0.103	1	Rd10_Female_vehicle	Ube2a
Lsm3	0.702027	0.00849426	0.064	0.075	1	Rd10_Female_vehicle	Lsm3
Dnajc28	0.702319	0.0250135	0.05	0.055	1	Rd10_Female_vehicle	Dnajc28
Ccdc107	0.702713	0.0159487	0.395	0.415	1	Rd10_Female_vehicle	Ccdc107
Mier3	0.702858	0.0741715	0.057	0.051	1	Rd10_Female_vehicle	Mier3
Ttf1	0.703073	0.0238708	0.064	0.072	1	Rd10_Female_vehicle	Ttf1
Rnf207	0.703165	0.0612786	0.379	0.368	1	Rd10_Female_vehicle	Rnf207
Man2b1	0.703237	0.0353149	0.055	0.047	1	Rd10_Female_vehicle	Man2b1
Nme2	0.703585	0.0353014	0.055	0.052	1	Rd10_Female_vehicle	Nme2
Fgfr1op	0.70404	0.0762816	0.057	0.055	1	Rd10_Female_vehicle	Fgfr1op
Acadsb	0.7043	0.002962	0.055	0.051	1	Rd10_Female_vehicle	Acadsb
Ndufa8	0.704407	0.0370016	0.161	0.162	1	Rd10_Female_vehicle	Ndufa8
Sf3b3	0.704493	0.0817608	0.125	0.126	1	Rd10_Female_vehicle	Sf3b3
Psma4	0.704739	0.0734136	0.173	0.17	1	Rd10_Female_vehicle	Psma4
Ybx3	0.704868	0.00875406	0.662	0.682	1	Rd10_Female_vehicle	Ybx3
Cyp51	0.707437	0.0461741	0.052	0.047	1	Rd10_Female_vehicle	Cyp51
2510002D24Rik	0.707587	0.00433754	0.095	0.107	1	Rd10_Female_vehicle	2510002D24Rik
Tmlhe	0.708814	0.0961641	0.054	0.044	1	Rd10_Female_vehicle	Tmlhe
Wasl	0.710368	0.0208423	0.104	0.115	1	Rd10_Female_vehicle	Wasl
Tsnax	0.711636	0.0510644	0.1	0.091	1	Rd10_Female_vehicle	Tsnax
Eif2b4	0.711749	0.0541128	0.061	0.053	1	Rd10_Female_vehicle	Eif2b4
Zhx1	0.712135	0.0355416	0.066	0.061	1	Rd10_Female_vehicle	Zhx1
Macf1	0.713851	0.000567635	0.316	0.325	1	Rd10_Female_vehicle	Macf1
Ppp4r3a	0.71389	0.0810056	0.148	0.145	1	Rd10_Female_vehicle	Ppp4r3a
Impdh2	0.714199	0.0139752	0.055	0.048	1	Rd10_Female_vehicle	Impdh2
Cuedc1	0.71573	0.0636445	0.2	0.209	1	Rd10_Female_vehicle	Cuedc1
Fam192a	0.71596	0.0987615	0.068	0.072	1	Rd10_Female_vehicle	Fam192a
Hagh	0.716146	0.00987223	0.193	0.209	1	Rd10_Female_vehicle	Hagh
Tomm5	0.717028	0.0490004	0.112	0.108	1	Rd10_Female_vehicle	Tomm5
Clasp1	0.717049	0.0359866	0.193	0.186	1	Rd10_Female_vehicle	Clasp1
Borcs8	0.717154	0.056062	0.084	0.085	1	Rd10_Female_vehicle	Borcs8
Mrpl11	0.717413	0.0193054	0.136	0.142	1	Rd10_Female_vehicle	Mrpl11
Acaca	0.718153	0.0555513	0.12	0.121	1	Rd10_Female_vehicle	Acaca
Rhot2	0.718814	0.0487737	0.159	0.149	1	Rd10_Female_vehicle	Rhot2
Csnk1d	0.718905	0.0993301	0.064	0.057	1	Rd10_Female_vehicle	Csnk1d
Borcs7	0.719232	0.0214992	0.066	0.069	1	Rd10_Female_vehicle	Borcs7
Timm22	0.719431	0.0715567	0.071	0.065	1	Rd10_Female_vehicle	Timm22
Ociad1	0.719874	0.004569	0.159	0.157	1	Rd10_Female_vehicle	Ociad1
Lyrm9	0.720274	0.0549945	0.054	0.056	1	Rd10_Female_vehicle	Lyrm9
Cflar	0.720385	0.0421352	0.061	0.055	1	Rd10_Female_vehicle	Cflar
Mef2a	0.720767	0.044368	0.168	0.17	1	Rd10_Female_vehicle	Mef2a
Dgkd	0.721513	0.0394412	0.098	0.097	1	Rd10_Female_vehicle	Dgkd
A330023F24Rik	0.721653	0.0517237	0.114	0.115	1	Rd10_Female_vehicle	A330023F24Rik
Doc2b	0.72167	0.0241329	0.054	0.064	1	Rd10_Female_vehicle	Doc2b
Pdhb	0.722184	0.0602658	0.18	0.174	1	Rd10_Female_vehicle	Pdhb
Gkap1	0.72228	0.0632649	0.154	0.152	1	Rd10_Female_vehicle	Gkap1
Smarcad1	0.722638	0.0487581	0.064	0.063	1	Rd10_Female_vehicle	Smarcad1
Ddx41	0.722649	0.0534562	0.071	0.063	1	Rd10_Female_vehicle	Ddx41
Gpsm2	0.723922	0.0665982	0.371	0.369	1	Rd10_Female_vehicle	Gpsm2
Nim1k	0.724302	0.0366021	0.305	0.309	1	Rd10_Female_vehicle	Nim1k
Casc3	0.724687	0.0332839	0.118	0.123	1	Rd10_Female_vehicle	Casc3
Wdr70	0.725053	0.0229821	0.102	0.093	1	Rd10_Female_vehicle	Wdr70
Trrap	0.725082	0.0117778	0.1	0.096	1	Rd10_Female_vehicle	Trrap
Gm26910	0.726336	0.0665696	0.075	0.068	1	Rd10_Female_vehicle	Gm26910
Shroom3	0.726962	0.0575132	0.054	0.048	1	Rd10_Female_vehicle	Shroom3
Atf7	0.727054	0.0585081	0.112	0.105	1	Rd10_Female_vehicle	Atf7
Rb1	0.727132	0.0694174	0.077	0.079	1	Rd10_Female_vehicle	Rb1
Glrx2	0.727559	0.0115158	0.13	0.152	1	Rd10_Female_vehicle	Glrx2
Nudcd3	0.728165	0.00849683	0.118	0.128	1	Rd10_Female_vehicle	Nudcd3
Pex13	0.729036	0.0915334	0.082	0.075	1	Rd10_Female_vehicle	Pex13
Cdkal1	0.729104	0.0498822	0.07	0.063	1	Rd10_Female_vehicle	Cdkal1
Srsf3	0.729768	0.0195822	0.512	0.523	1	Rd10_Female_vehicle	Srsf3
Wdr78	0.730057	0.0305557	0.214	0.216	1	Rd10_Female_vehicle	Wdr78
Dnlz	0.730222	0.00287439	0.055	0.052	1	Rd10_Female_vehicle	Dnlz
Aldoc	0.730486	0.0639512	0.275	0.269	1	Rd10_Female_vehicle	Aldoc
Ccpg1os	0.731115	0.0264157	0.095	0.107	1	Rd10_Female_vehicle	Ccpg1os
Dgcr6	0.731341	0.0342136	0.082	0.081	1	Rd10_Female_vehicle	Dgcr6
Tmem11	0.731363	0.0493024	0.088	0.079	1	Rd10_Female_vehicle	Tmem11
Morf4l1	0.731493	0.00842535	0.234	0.254	1	Rd10_Female_vehicle	Morf4l1
Spire1	0.732929	0.0605499	0.068	0.067	1	Rd10_Female_vehicle	Spire1
Eif3i	0.733328	0.0495154	0.132	0.126	1	Rd10_Female_vehicle	Eif3i
Upf1	0.733496	0.0254655	0.057	0.059	1	Rd10_Female_vehicle	Upf1
2300009A05Rik	0.73389	0.0609792	0.196	0.214	1	Rd10_Female_vehicle	2300009A05Rik
Rc3h2	0.734146	0.000268429	0.1	0.113	1	Rd10_Female_vehicle	Rc3h2
Cstb	0.734378	0.0155532	0.091	0.097	1	Rd10_Female_vehicle	Cstb
Arl6ip1	0.734495	0.00411313	0.443	0.457	1	Rd10_Female_vehicle	Arl6ip1
Txndc15	0.735211	0.0509979	0.093	0.091	1	Rd10_Female_vehicle	Txndc15
Stk19	0.735744	0.0320343	0.082	0.073	1	Rd10_Female_vehicle	Stk19
Hist1h4i	0.735925	0.0205604	0.089	0.087	1	Rd10_Female_vehicle	Hist1h4i
Creb1	0.736452	0.0414388	0.136	0.13	1	Rd10_Female_vehicle	Creb1
Pycr2	0.738393	0.0705131	0.095	0.088	1	Rd10_Female_vehicle	Pycr2
Khsrp	0.739191	0.0291109	0.098	0.1	1	Rd10_Female_vehicle	Khsrp
Psme4	0.739548	0.0445843	0.066	0.061	1	Rd10_Female_vehicle	Psme4
Paqr4	0.739877	0.0572482	0.088	0.081	1	Rd10_Female_vehicle	Paqr4
Cbwd1	0.740072	0.0258915	0.052	0.048	1	Rd10_Female_vehicle	Cbwd1
Prpf4	0.740105	0.029472	0.046	0.053	1	Rd10_Female_vehicle	Prpf4
Iqsec1	0.740155	0.013025	0.096	0.103	1	Rd10_Female_vehicle	Iqsec1
Sbf2	0.740395	0.043218	0.089	0.092	1	Rd10_Female_vehicle	Sbf2
Tbc1d14	0.740455	0.0152026	0.046	0.052	1	Rd10_Female_vehicle	Tbc1d14
Cops7a	0.740582	0.0133563	0.079	0.077	1	Rd10_Female_vehicle	Cops7a
Smdt1	0.740618	0.0161211	0.32	0.341	1	Rd10_Female_vehicle	Smdt1
Anapc16	0.74073	0.0506985	0.286	0.289	1	Rd10_Female_vehicle	Anapc16
Camk2d	0.740784	0.0436666	0.632	0.619	1	Rd10_Female_vehicle	Camk2d
Samm50	0.740954	0.0151046	0.095	0.092	1	Rd10_Female_vehicle	Samm50
Ccser1	0.741223	0.0493888	0.057	0.048	1	Rd10_Female_vehicle	Ccser1
Snrpa	0.741768	0.0308531	0.057	0.051	1	Rd10_Female_vehicle	Snrpa
Cuedc2	0.742434	0.00488864	0.173	0.19	1	Rd10_Female_vehicle	Cuedc2
Plekhj1	0.743481	0.0554773	0.118	0.113	1	Rd10_Female_vehicle	Plekhj1
Osbp2	0.743863	0.025565	0.37	0.381	1	Rd10_Female_vehicle	Osbp2
Nfyc	0.74402	0.0480254	0.054	0.049	1	Rd10_Female_vehicle	Nfyc
Cep19	0.744197	0.00126965	0.054	0.049	1	Rd10_Female_vehicle	Cep19
Mrpl9	0.74506	0.0249416	0.143	0.157	1	Rd10_Female_vehicle	Mrpl9
Stx8	0.745607	0.0664428	0.054	0.049	1	Rd10_Female_vehicle	Stx8
Brd4	0.745847	0.058718	0.096	0.091	1	Rd10_Female_vehicle	Brd4
Rps19bp1	0.745875	0.00502867	0.07	0.083	1	Rd10_Female_vehicle	Rps19bp1
Exoc6b	0.746154	0.0525503	0.064	0.067	1	Rd10_Female_vehicle	Exoc6b
Stip1	0.747339	0.0368014	0.093	0.101	1	Rd10_Female_vehicle	Stip1
Tmtc3	0.747378	0.00571507	0.075	0.073	1	Rd10_Female_vehicle	Tmtc3
Fbxw9	0.748215	0.0802522	0.052	0.043	1	Rd10_Female_vehicle	Fbxw9
Purg	0.748346	0.00898755	0.041	0.051	1	Rd10_Female_vehicle	Purg
Ostc	0.748488	0.0246635	0.159	0.16	1	Rd10_Female_vehicle	Ostc
Dimt1	0.748579	0.0250975	0.054	0.048	1	Rd10_Female_vehicle	Dimt1
Tub	0.749514	0.020526	0.28	0.276	1	Rd10_Female_vehicle	Tub
Ahi1	0.749887	0.0132107	0.445	0.451	1	Rd10_Female_vehicle	Ahi1
Gm50240	0.750041	0.0723009	0.109	0.121	1	Rd10_Female_vehicle	Gm50240
Birc2	0.750092	0.0754541	0.1	0.104	1	Rd10_Female_vehicle	Birc2
Pex11a	0.750276	0.0388768	0.08	0.077	1	Rd10_Female_vehicle	Pex11a
Gon4l	0.752081	0.0174043	0.127	0.129	1	Rd10_Female_vehicle	Gon4l
Mtmr7	0.753649	0.0469277	0.052	0.047	1	Rd10_Female_vehicle	Mtmr7
5031425E22Rik	0.753893	0.0554693	0.168	0.158	1	Rd10_Female_vehicle	5031425E22Rik
Polr3d	0.753931	0.0319064	0.054	0.051	1	Rd10_Female_vehicle	Polr3d
Rmnd5a	0.754114	0.0606464	0.08	0.075	1	Rd10_Female_vehicle	Rmnd5a
Borcs6	0.754519	0.0523227	0.059	0.055	1	Rd10_Female_vehicle	Borcs6
Wipi2	0.755193	0.0635029	0.066	0.068	1	Rd10_Female_vehicle	Wipi2
Atf7ip	0.755785	0.0427165	0.184	0.181	1	Rd10_Female_vehicle	Atf7ip
Exoc1	0.756449	0.0137761	0.055	0.051	1	Rd10_Female_vehicle	Exoc1
Mrpl13	0.7566	0.0149008	0.089	0.104	1	Rd10_Female_vehicle	Mrpl13
Riok1	0.756758	0.0406868	0.054	0.053	1	Rd10_Female_vehicle	Riok1
Rnf214	0.757154	0.0381718	0.07	0.069	1	Rd10_Female_vehicle	Rnf214
Prkag1	0.758091	0.0233529	0.062	0.057	1	Rd10_Female_vehicle	Prkag1
Ppm1a	0.75817	0.015343	0.182	0.197	1	Rd10_Female_vehicle	Ppm1a
Gria2	0.758213	0.169677	0.059	0.051	1	Rd10_Female_vehicle	Gria2
Trmt10c	0.758868	0.0136937	0.05	0.051	1	Rd10_Female_vehicle	Trmt10c
Txnl4a	0.759001	0.0283207	0.062	0.061	1	Rd10_Female_vehicle	Txnl4a
Snhg5	0.759639	0.0237585	0.059	0.055	1	Rd10_Female_vehicle	Snhg5
Tmem222	0.759742	0.0370871	0.068	0.063	1	Rd10_Female_vehicle	Tmem222
Snapc5	0.76071	0.00279712	0.088	0.096	1	Rd10_Female_vehicle	Snapc5
Ubr3	0.761056	0.0529123	0.141	0.136	1	Rd10_Female_vehicle	Ubr3
Commd7	0.761296	0.00970674	0.089	0.088	1	Rd10_Female_vehicle	Commd7
Ccnq	0.76182	0.0387553	0.15	0.165	1	Rd10_Female_vehicle	Ccnq
Acly	0.762456	0.012485	0.07	0.065	1	Rd10_Female_vehicle	Acly
Mef2c	0.76261	0.0338989	0.4	0.399	1	Rd10_Female_vehicle	Mef2c
Pdzd11	0.762968	0.0121344	0.08	0.092	1	Rd10_Female_vehicle	Pdzd11
Hprt	0.765074	0.0355725	0.229	0.224	1	Rd10_Female_vehicle	Hprt
Zmat5	0.765103	0.0840056	0.1	0.095	1	Rd10_Female_vehicle	Zmat5
Gtf2f1	0.76525	0.0188505	0.059	0.065	1	Rd10_Female_vehicle	Gtf2f1
Atxn1	0.765563	0.0144495	0.241	0.237	1	Rd10_Female_vehicle	Atxn1
Rnf6	0.765603	0.0664288	0.171	0.165	1	Rd10_Female_vehicle	Rnf6
Cisd3	0.765622	0.0628112	0.055	0.059	1	Rd10_Female_vehicle	Cisd3
Lsm2	0.766154	0.0353343	0.075	0.072	1	Rd10_Female_vehicle	Lsm2
4933434E20Rik	0.766246	0.0471965	0.079	0.075	1	Rd10_Female_vehicle	4933434E20Rik
Gm19667	0.767102	0.0858937	0.241	0.237	1	Rd10_Female_vehicle	Gm19667
Mtdh	0.767635	0.00670278	0.393	0.425	1	Rd10_Female_vehicle	Mtdh
Wtap	0.768218	0.00791413	0.071	0.081	1	Rd10_Female_vehicle	Wtap
Tmem59	0.768591	0.0240529	0.295	0.314	1	Rd10_Female_vehicle	Tmem59
Ciao1	0.768707	0.0580962	0.054	0.06	1	Rd10_Female_vehicle	Ciao1
Epn1	0.769283	0.000451159	0.084	0.1	1	Rd10_Female_vehicle	Epn1
Ankib1	0.770439	0.0567959	0.071	0.067	1	Rd10_Female_vehicle	Ankib1
Ube2e1	0.771025	0.0571036	0.062	0.06	1	Rd10_Female_vehicle	Ube2e1
Thoc7	0.771382	0.0240101	0.168	0.18	1	Rd10_Female_vehicle	Thoc7
Mafg	0.771667	0.0279163	0.139	0.133	1	Rd10_Female_vehicle	Mafg
Mob2	0.771735	0.0469485	0.066	0.06	1	Rd10_Female_vehicle	Mob2
Ptpn1	0.771876	0.0555578	0.079	0.076	1	Rd10_Female_vehicle	Ptpn1
Gas7	0.77221	0.0446213	0.1	0.097	1	Rd10_Female_vehicle	Gas7
Akap8l	0.772452	0.00768561	0.209	0.205	1	Rd10_Female_vehicle	Akap8l
A730020E08Rik	0.772499	0.0333321	0.059	0.052	1	Rd10_Female_vehicle	A730020E08Rik
Eif3a	0.772539	0.0538291	0.13	0.125	1	Rd10_Female_vehicle	Eif3a
Nsmce2	0.775031	0.0412036	0.086	0.081	1	Rd10_Female_vehicle	Nsmce2
Marveld3	0.77588	0.0107446	0.07	0.071	1	Rd10_Female_vehicle	Marveld3
Ift74	0.776592	0.0723366	0.161	0.157	1	Rd10_Female_vehicle	Ift74
Brd2	0.776695	0.0443495	0.13	0.126	1	Rd10_Female_vehicle	Brd2
Setd1b	0.776776	0.0594917	0.055	0.051	1	Rd10_Female_vehicle	Setd1b
Luc7l2	0.777306	0.0100116	0.325	0.322	1	Rd10_Female_vehicle	Luc7l2
Bmpr1a	0.777377	0.0258669	0.129	0.124	1	Rd10_Female_vehicle	Bmpr1a
Med29	0.777862	0.042298	0.057	0.051	1	Rd10_Female_vehicle	Med29
Mysm1	0.778648	0.0371287	0.111	0.108	1	Rd10_Female_vehicle	Mysm1
Tmcc1	0.779089	0.0555742	0.221	0.228	1	Rd10_Female_vehicle	Tmcc1
Tpi1	0.779955	0.0200782	0.518	0.522	1	Rd10_Female_vehicle	Tpi1
Osbpl1a	0.780272	0.0871576	0.052	0.051	1	Rd10_Female_vehicle	Osbpl1a
Cox14	0.780407	0.0544903	0.157	0.165	1	Rd10_Female_vehicle	Cox14
Coprs	0.781608	0.0118083	0.054	0.052	1	Rd10_Female_vehicle	Coprs
Cdc40	0.781914	0.0307093	0.082	0.083	1	Rd10_Female_vehicle	Cdc40
Nit1	0.782039	0.0317122	0.059	0.057	1	Rd10_Female_vehicle	Nit1
Tm9sf3	0.783092	0.00167463	0.138	0.148	1	Rd10_Female_vehicle	Tm9sf3
Lbhd1	0.783725	0.0488338	0.289	0.296	1	Rd10_Female_vehicle	Lbhd1
Prkcsh	0.783822	0.0622096	0.07	0.068	1	Rd10_Female_vehicle	Prkcsh
Tm9sf2	0.784093	0.0208306	0.071	0.068	1	Rd10_Female_vehicle	Tm9sf2
Hikeshi	0.78418	0.0376639	0.054	0.048	1	Rd10_Female_vehicle	Hikeshi
Paics	0.784796	0.0154822	0.079	0.091	1	Rd10_Female_vehicle	Paics
Ddx3x	0.785509	0.0221733	0.2	0.214	1	Rd10_Female_vehicle	Ddx3x
Ankhd1	0.785698	0.0416857	0.127	0.12	1	Rd10_Female_vehicle	Ankhd1
Nr1d1	0.786091	0.0786737	0.084	0.08	1	Rd10_Female_vehicle	Nr1d1
Idnk	0.786363	0.0418817	0.066	0.06	1	Rd10_Female_vehicle	Idnk
Psmc4	0.786451	0.0599457	0.159	0.164	1	Rd10_Female_vehicle	Psmc4
Arid4a	0.786493	0.014193	0.154	0.165	1	Rd10_Female_vehicle	Arid4a
Gramd2	0.786592	0.0472525	0.12	0.115	1	Rd10_Female_vehicle	Gramd2
Rnf220	0.787372	0.0338471	0.082	0.08	1	Rd10_Female_vehicle	Rnf220
Tbrg1	0.787797	0.0767182	0.071	0.068	1	Rd10_Female_vehicle	Tbrg1
Apopt1	0.788448	0.0364256	0.105	0.101	1	Rd10_Female_vehicle	Apopt1
Zkscan2	0.788627	0.0624535	0.066	0.06	1	Rd10_Female_vehicle	Zkscan2
Tspan3	0.789232	0.000520416	0.179	0.193	1	Rd10_Female_vehicle	Tspan3
2610020C07Rik	0.789576	0.0215362	0.073	0.076	1	Rd10_Female_vehicle	2610020C07Rik
Usp16	0.789855	0.0761259	0.086	0.084	1	Rd10_Female_vehicle	Usp16
Fbxo8	0.790031	0.030439	0.066	0.064	1	Rd10_Female_vehicle	Fbxo8
Cdc23	0.79017	0.0583079	0.055	0.051	1	Rd10_Female_vehicle	Cdc23
Nufip2	0.790205	0.0392125	0.279	0.284	1	Rd10_Female_vehicle	Nufip2
Rpn2	0.790869	0.037671	0.079	0.081	1	Rd10_Female_vehicle	Rpn2
Khdrbs1	0.790959	0.0574824	0.138	0.137	1	Rd10_Female_vehicle	Khdrbs1
Tmem80	0.791391	0.00363878	0.066	0.061	1	Rd10_Female_vehicle	Tmem80
Banp	0.791668	0.00702625	0.059	0.057	1	Rd10_Female_vehicle	Banp
Pdcd2l	0.792859	0.049961	0.052	0.048	1	Rd10_Female_vehicle	Pdcd2l
Plagl2	0.793857	0.0392879	0.082	0.081	1	Rd10_Female_vehicle	Plagl2
Fbxl20	0.794139	0.0352785	0.052	0.048	1	Rd10_Female_vehicle	Fbxl20
Stk38	0.794441	0.000645254	0.114	0.126	1	Rd10_Female_vehicle	Stk38
Mak16	0.794772	0.0660305	0.082	0.08	1	Rd10_Female_vehicle	Mak16
Gtf2h1	0.794935	0.0487994	0.052	0.051	1	Rd10_Female_vehicle	Gtf2h1
Selenoh	0.795486	0.0587579	0.086	0.093	1	Rd10_Female_vehicle	Selenoh
Jade1	0.795531	0.0391669	0.089	0.085	1	Rd10_Female_vehicle	Jade1
Eif4b	0.795539	0.0322076	0.129	0.137	1	Rd10_Female_vehicle	Eif4b
Srsf5	0.795718	0.0613163	0.47	0.465	1	Rd10_Female_vehicle	Srsf5
Higd2a	0.797422	0.00441075	0.161	0.165	1	Rd10_Female_vehicle	Higd2a
Prpsap1	0.797461	0.00958618	0.048	0.057	1	Rd10_Female_vehicle	Prpsap1
Wdr12	0.797908	0.0577222	0.055	0.059	1	Rd10_Female_vehicle	Wdr12
Mff	0.798763	0.0410562	0.136	0.134	1	Rd10_Female_vehicle	Mff
Chic2	0.799321	0.0767533	0.062	0.057	1	Rd10_Female_vehicle	Chic2
Kidins220	0.80029	0.0692703	0.121	0.129	1	Rd10_Female_vehicle	Kidins220
Gid4	0.800292	0.0432645	0.054	0.051	1	Rd10_Female_vehicle	Gid4
Snrnp48	0.80047	0.0168921	0.154	0.162	1	Rd10_Female_vehicle	Snrnp48
Prdx2	0.800716	0.00340949	0.339	0.362	1	Rd10_Female_vehicle	Prdx2
Rap1a	0.801029	0.0456116	0.13	0.129	1	Rd10_Female_vehicle	Rap1a
Sdhd	0.801173	0.0302043	0.066	0.075	1	Rd10_Female_vehicle	Sdhd
Zdhhc6	0.801845	0.0456124	0.095	0.088	1	Rd10_Female_vehicle	Zdhhc6
Map2	0.801879	0.0213348	0.318	0.329	1	Rd10_Female_vehicle	Map2
Atp6v1f	0.802109	0.0152509	0.207	0.222	1	Rd10_Female_vehicle	Atp6v1f
Tln1	0.802489	0.0568002	0.077	0.073	1	Rd10_Female_vehicle	Tln1
Capzb	0.803809	0.00587092	0.075	0.088	1	Rd10_Female_vehicle	Capzb
Mpp4	0.803919	0.0330843	0.427	0.426	1	Rd10_Female_vehicle	Mpp4
Ccdc90b	0.804648	0.0207099	0.088	0.097	1	Rd10_Female_vehicle	Ccdc90b
Wipf2	0.805048	0.00499496	0.048	0.057	1	Rd10_Female_vehicle	Wipf2
Znrd1as	0.805254	0.0309925	0.054	0.059	1	Rd10_Female_vehicle	Znrd1as
Sirt3	0.806397	0.0550523	0.071	0.075	1	Rd10_Female_vehicle	Sirt3
Txn2	0.806823	0.0472611	0.134	0.141	1	Rd10_Female_vehicle	Txn2
Gpx1	0.807244	0.00802494	0.048	0.055	1	Rd10_Female_vehicle	Gpx1
Mok	0.807647	0.0793102	0.055	0.049	1	Rd10_Female_vehicle	Mok
Slx1b	0.80789	0.0583978	0.062	0.056	1	Rd10_Female_vehicle	Slx1b
Pdzd2	0.807912	0.01458	0.223	0.224	1	Rd10_Female_vehicle	Pdzd2
Naa20	0.808178	0.01917	0.12	0.123	1	Rd10_Female_vehicle	Naa20
Cyc1	0.808463	0.0105578	0.177	0.182	1	Rd10_Female_vehicle	Cyc1
Mettl26	0.809131	0.037726	0.093	0.085	1	Rd10_Female_vehicle	Mettl26
Oaz2	0.809654	0.010998	0.064	0.061	1	Rd10_Female_vehicle	Oaz2
Cdipt	0.810301	0.0390152	0.064	0.059	1	Rd10_Female_vehicle	Cdipt
Tex9	0.810389	0.00257788	0.084	0.095	1	Rd10_Female_vehicle	Tex9
Npc1	0.810981	0.0116601	0.102	0.111	1	Rd10_Female_vehicle	Npc1
Arpc3	0.812165	0.000632125	0.148	0.162	1	Rd10_Female_vehicle	Arpc3
Josd1	0.812531	0.0292664	0.071	0.068	1	Rd10_Female_vehicle	Josd1
Dop1a	0.812814	0.0529149	0.159	0.152	1	Rd10_Female_vehicle	Dop1a
Dusp22	0.813527	0.0567536	0.07	0.067	1	Rd10_Female_vehicle	Dusp22
Gas6	0.81372	0.0289342	0.102	0.103	1	Rd10_Female_vehicle	Gas6
Gm10097	0.813738	0.0461652	0.1	0.095	1	Rd10_Female_vehicle	Gm10097
Mrpl23	0.813839	0.0183533	0.177	0.182	1	Rd10_Female_vehicle	Mrpl23
Dtd2	0.814236	0.046741	0.057	0.055	1	Rd10_Female_vehicle	Dtd2
Ecpas	0.814985	0.0264717	0.079	0.075	1	Rd10_Female_vehicle	Ecpas
Slc24a5	0.815366	0.0103347	0.07	0.072	1	Rd10_Female_vehicle	Slc24a5
Mrps6	0.815624	0.000222547	0.054	0.061	1	Rd10_Female_vehicle	Mrps6
Wasf3	0.816523	0.0546769	0.175	0.185	1	Rd10_Female_vehicle	Wasf3
Mbtd1	0.817041	0.0272415	0.062	0.061	1	Rd10_Female_vehicle	Mbtd1
Trnt1	0.817243	0.00517769	0.057	0.067	1	Rd10_Female_vehicle	Trnt1
Rictor	0.817391	0.0943104	0.166	0.165	1	Rd10_Female_vehicle	Rictor
Tmx4	0.817816	0.0080724	0.061	0.063	1	Rd10_Female_vehicle	Tmx4
Larp4	0.818075	0.0234569	0.155	0.153	1	Rd10_Female_vehicle	Larp4
Nfat5	0.818406	0.0678557	0.161	0.157	1	Rd10_Female_vehicle	Nfat5
Esco1	0.818409	0.00011103	0.15	0.172	1	Rd10_Female_vehicle	Esco1
Hat1	0.818579	0.0246924	0.073	0.071	1	Rd10_Female_vehicle	Hat1
Ank3	0.819875	0.0235782	0.125	0.119	1	Rd10_Female_vehicle	Ank3
Rsrc2	0.82086	0.0158013	0.488	0.495	1	Rd10_Female_vehicle	Rsrc2
Mrpl36	0.821378	0.0481943	0.055	0.053	1	Rd10_Female_vehicle	Mrpl36
Dhx30	0.821731	0.0517377	0.123	0.117	1	Rd10_Female_vehicle	Dhx30
Tspoap1	0.821767	0.0407486	0.057	0.052	1	Rd10_Female_vehicle	Tspoap1
Faah	0.821791	0.0736715	0.059	0.057	1	Rd10_Female_vehicle	Faah
Mta2	0.822033	0.0388047	0.084	0.083	1	Rd10_Female_vehicle	Mta2
Zfp952	0.822252	0.0239209	0.057	0.052	1	Rd10_Female_vehicle	Zfp952
2810013P06Rik	0.82255	0.0358143	0.15	0.153	1	Rd10_Female_vehicle	2810013P06Rik
Ppm1h	0.822655	0.0244725	0.088	0.093	1	Rd10_Female_vehicle	Ppm1h
Tpm1	0.82277	0.0196039	0.05	0.052	1	Rd10_Female_vehicle	Tpm1
Bzw1	0.823452	0.0498333	0.152	0.145	1	Rd10_Female_vehicle	Bzw1
Cox16	0.825453	0.0559532	0.186	0.19	1	Rd10_Female_vehicle	Cox16
Ssrp1	0.826353	0.0327825	0.062	0.06	1	Rd10_Female_vehicle	Ssrp1
Araf	0.827609	0.0697224	0.164	0.16	1	Rd10_Female_vehicle	Araf
Me2	0.828612	0.0157046	0.066	0.075	1	Rd10_Female_vehicle	Me2
Pde6h	0.829221	0.0380099	0.136	0.128	1	Rd10_Female_vehicle	Pde6h
Aqr	0.829685	0.0761422	0.123	0.12	1	Rd10_Female_vehicle	Aqr
Med21	0.829719	0.037322	0.054	0.057	1	Rd10_Female_vehicle	Med21
Nfatc3	0.82973	0.0559618	0.057	0.052	1	Rd10_Female_vehicle	Nfatc3
Kif21a	0.830323	0.0520122	0.273	0.272	1	Rd10_Female_vehicle	Kif21a
Wdr83os	0.830539	0.0105872	0.104	0.108	1	Rd10_Female_vehicle	Wdr83os
Rab3a	0.83132	0.0280669	0.236	0.237	1	Rd10_Female_vehicle	Rab3a
Parp1	0.832169	0.00701175	0.073	0.081	1	Rd10_Female_vehicle	Parp1
Gm17057	0.832261	0.0171585	0.054	0.061	1	Rd10_Female_vehicle	Gm17057
Gm44196	0.832624	0.00112315	0.066	0.075	1	Rd10_Female_vehicle	Gm44196
Diablo	0.832874	0.0464507	0.068	0.063	1	Rd10_Female_vehicle	Diablo
Fndc3a	0.833737	0.0385961	0.07	0.073	1	Rd10_Female_vehicle	Fndc3a
Mrpl24	0.834466	0.0311174	0.104	0.105	1	Rd10_Female_vehicle	Mrpl24
Ift20	0.8348	0.0467431	0.152	0.157	1	Rd10_Female_vehicle	Ift20
Nat9	0.83491	0.0269571	0.064	0.073	1	Rd10_Female_vehicle	Nat9
Dmxl2	0.836037	0.0420663	0.221	0.222	1	Rd10_Female_vehicle	Dmxl2
Fer	0.837267	0.0703137	0.071	0.068	1	Rd10_Female_vehicle	Fer
Fip1l1	0.838123	0.0278013	0.121	0.126	1	Rd10_Female_vehicle	Fip1l1
Wdr6	0.838239	0.00677848	0.054	0.052	1	Rd10_Female_vehicle	Wdr6
Dhx36	0.838524	0.0163207	0.275	0.292	1	Rd10_Female_vehicle	Dhx36
Acsl6	0.838807	0.00693481	0.15	0.165	1	Rd10_Female_vehicle	Acsl6
Cald1	0.838968	0.0314209	0.057	0.053	1	Rd10_Female_vehicle	Cald1
Rab3ip	0.839074	0.0101005	0.055	0.057	1	Rd10_Female_vehicle	Rab3ip
Rngtt	0.839299	0.0049943	0.05	0.06	1	Rd10_Female_vehicle	Rngtt
Eif2s3x	0.84018	0.018333	0.102	0.107	1	Rd10_Female_vehicle	Eif2s3x
Dennd1a	0.840584	0.0202571	0.052	0.055	1	Rd10_Female_vehicle	Dennd1a
Pclo	0.840942	0.0769707	0.198	0.204	1	Rd10_Female_vehicle	Pclo
Lin7c	0.840959	0.0556642	0.15	0.153	1	Rd10_Female_vehicle	Lin7c
Uckl1	0.841147	0.0246704	0.271	0.292	1	Rd10_Female_vehicle	Uckl1
Ccdc82	0.841821	0.017488	0.079	0.083	1	Rd10_Female_vehicle	Ccdc82
Pcyt2	0.843718	0.0557468	0.055	0.049	1	Rd10_Female_vehicle	Pcyt2
Ccnk	0.845711	0.00319993	0.046	0.056	1	Rd10_Female_vehicle	Ccnk
Atp6v1g1	0.847319	0.0257752	0.304	0.325	1	Rd10_Female_vehicle	Atp6v1g1
Cdc34	0.847348	0.00231892	0.057	0.069	1	Rd10_Female_vehicle	Cdc34
Fyttd1	0.847466	0.0367944	0.127	0.123	1	Rd10_Female_vehicle	Fyttd1
Mbd3	0.84759	0.0970556	0.079	0.075	1	Rd10_Female_vehicle	Mbd3
Rfc2	0.847739	0.0330067	0.066	0.061	1	Rd10_Female_vehicle	Rfc2
Npc2	0.848355	0.0187719	0.061	0.057	1	Rd10_Female_vehicle	Npc2
Actr1b	0.848712	0.0532783	0.054	0.052	1	Rd10_Female_vehicle	Actr1b
Tmem260	0.848771	0.0537157	0.07	0.067	1	Rd10_Female_vehicle	Tmem260
Atn1	0.848862	0.0275095	0.059	0.068	1	Rd10_Female_vehicle	Atn1
Ppp1r10	0.849865	0.0723823	0.168	0.161	1	Rd10_Female_vehicle	Ppp1r10
Med25	0.84996	0.00961731	0.075	0.084	1	Rd10_Female_vehicle	Med25
Agl	0.85015	0.0567706	0.057	0.053	1	Rd10_Female_vehicle	Agl
Eftud2	0.851404	0.0101107	0.064	0.06	1	Rd10_Female_vehicle	Eftud2
Mapre3	0.85175	0.0150082	0.223	0.226	1	Rd10_Female_vehicle	Mapre3
C1qbp	0.851816	0.0213195	0.089	0.099	1	Rd10_Female_vehicle	C1qbp
Ccdc47	0.85232	0.0117526	0.188	0.206	1	Rd10_Female_vehicle	Ccdc47
Ireb2	0.852838	0.0163932	0.062	0.064	1	Rd10_Female_vehicle	Ireb2
Smim14	0.853101	0.0333398	0.061	0.063	1	Rd10_Female_vehicle	Smim14
Scd2	0.853298	0.00870296	0.052	0.057	1	Rd10_Female_vehicle	Scd2
Svil	0.853763	0.0188124	0.093	0.095	1	Rd10_Female_vehicle	Svil
Ric3	0.854201	0.0491605	0.121	0.134	1	Rd10_Female_vehicle	Ric3
Elp2	0.854556	0.0358308	0.055	0.051	1	Rd10_Female_vehicle	Elp2
Gpam	0.854999	0.0126256	0.048	0.052	1	Rd10_Female_vehicle	Gpam
Slain2	0.855444	0.00372431	0.052	0.056	1	Rd10_Female_vehicle	Slain2
Pex7	0.855543	0.03104	0.112	0.111	1	Rd10_Female_vehicle	Pex7
Med19	0.855856	0.0311997	0.159	0.162	1	Rd10_Female_vehicle	Med19
Clba1	0.856622	0.00549981	0.052	0.06	1	Rd10_Female_vehicle	Clba1
Capns1	0.857889	0.0057212	0.055	0.056	1	Rd10_Female_vehicle	Capns1
Fam216a	0.858032	0.0139955	0.093	0.095	1	Rd10_Female_vehicle	Fam216a
Slc25a27	0.858114	0.0223137	0.073	0.071	1	Rd10_Female_vehicle	Slc25a27
Acp1	0.858769	0.0511263	0.121	0.12	1	Rd10_Female_vehicle	Acp1
Phb2	0.859021	0.067183	0.118	0.115	1	Rd10_Female_vehicle	Phb2
Med13l	0.859297	0.0708748	0.186	0.19	1	Rd10_Female_vehicle	Med13l
Ccnh	0.859429	0.0520681	0.086	0.084	1	Rd10_Female_vehicle	Ccnh
Ndn	0.859933	0.0132688	0.057	0.055	1	Rd10_Female_vehicle	Ndn
Lifr	0.860263	0.0235921	0.102	0.107	1	Rd10_Female_vehicle	Lifr
U2af1	0.860853	0.0278291	0.223	0.229	1	Rd10_Female_vehicle	U2af1
Gpatch2	0.861624	0.0118546	0.07	0.069	1	Rd10_Female_vehicle	Gpatch2
Cfl2	0.861642	0.00331405	0.184	0.19	1	Rd10_Female_vehicle	Cfl2
Zfand5	0.863208	0.0433391	0.205	0.212	1	Rd10_Female_vehicle	Zfand5
Kif5b	0.864561	0.00132387	0.257	0.264	1	Rd10_Female_vehicle	Kif5b
Taf11	0.864704	0.0924849	0.068	0.063	1	Rd10_Female_vehicle	Taf11
Prkab1	0.864928	0.00225004	0.152	0.16	1	Rd10_Female_vehicle	Prkab1
Cct8	0.866564	0.0181385	0.2	0.212	1	Rd10_Female_vehicle	Cct8
Hmgn5	0.866564	0.0363137	0.045	0.052	1	Rd10_Female_vehicle	Hmgn5
Appl1	0.866922	0.00246236	0.136	0.137	1	Rd10_Female_vehicle	Appl1
Abi2	0.867833	0.0355419	0.102	0.103	1	Rd10_Female_vehicle	Abi2
Pitpnm1	0.86836	0.0375031	0.229	0.238	1	Rd10_Female_vehicle	Pitpnm1
Scaper	0.869259	0.0355714	0.089	0.1	1	Rd10_Female_vehicle	Scaper
Nbr1	0.869818	0.014563	0.15	0.152	1	Rd10_Female_vehicle	Nbr1
Chsy1	0.869964	0.0306178	0.064	0.06	1	Rd10_Female_vehicle	Chsy1
Abraxas2	0.870056	0.0367124	0.05	0.056	1	Rd10_Female_vehicle	Abraxas2
Mtmr1	0.870359	0.0539561	0.07	0.072	1	Rd10_Female_vehicle	Mtmr1
Snrnp70	0.870482	0.0248951	0.523	0.543	1	Rd10_Female_vehicle	Snrnp70
Rfc1	0.870632	0.0176854	0.105	0.109	1	Rd10_Female_vehicle	Rfc1
Cipc	0.871075	0.011611	0.098	0.101	1	Rd10_Female_vehicle	Cipc
Kdm5c	0.871179	0.0238841	0.166	0.182	1	Rd10_Female_vehicle	Kdm5c
Pja1	0.871358	0.0355285	0.062	0.063	1	Rd10_Female_vehicle	Pja1
Atpif1	0.871851	0.0140924	0.195	0.213	1	Rd10_Female_vehicle	Atpif1
Fkbp3	0.872028	0.0401385	0.232	0.248	1	Rd10_Female_vehicle	Fkbp3
Sdc3	0.872289	0.0167541	0.052	0.048	1	Rd10_Female_vehicle	Sdc3
Lnpep	0.873019	0.0185433	0.059	0.069	1	Rd10_Female_vehicle	Lnpep
Pgls	0.87356	0.0124731	0.157	0.166	1	Rd10_Female_vehicle	Pgls
Zfp612	0.873589	0.0146187	0.086	0.092	1	Rd10_Female_vehicle	Zfp612
Sh2d1a	0.8741	0.0655091	0.141	0.153	1	Rd10_Female_vehicle	Sh2d1a
Tex10	0.874403	0.00622359	0.061	0.057	1	Rd10_Female_vehicle	Tex10
Prdx1	0.874427	0.0289545	0.154	0.153	1	Rd10_Female_vehicle	Prdx1
Dnajc9	0.874526	0.036492	0.107	0.105	1	Rd10_Female_vehicle	Dnajc9
Rbm4b	0.875121	0.0515094	0.111	0.105	1	Rd10_Female_vehicle	Rbm4b
Uchl5	0.875749	0.0230139	0.062	0.064	1	Rd10_Female_vehicle	Uchl5
Knop1	0.875807	0.01351	0.154	0.153	1	Rd10_Female_vehicle	Knop1
Fnip1	0.875951	0.0308637	0.111	0.115	1	Rd10_Female_vehicle	Fnip1
Psmd2	0.876945	0.00863699	0.086	0.085	1	Rd10_Female_vehicle	Psmd2
Sod2	0.877341	0.0313754	0.307	0.324	1	Rd10_Female_vehicle	Sod2
Zbtb38	0.877372	0.0388723	0.127	0.123	1	Rd10_Female_vehicle	Zbtb38
Anapc1	0.877391	0.00276815	0.061	0.06	1	Rd10_Female_vehicle	Anapc1
Kmt2b	0.877995	0.0471351	0.088	0.084	1	Rd10_Female_vehicle	Kmt2b
Ddhd1	0.878913	0.00262466	0.277	0.294	1	Rd10_Female_vehicle	Ddhd1
Cdc123	0.879268	0.00717881	0.143	0.145	1	Rd10_Female_vehicle	Cdc123
Zscan29	0.880076	0.0265567	0.102	0.104	1	Rd10_Female_vehicle	Zscan29
Tprkb	0.880765	0.026864	0.077	0.083	1	Rd10_Female_vehicle	Tprkb
Tmx2	0.8809	0.0415866	0.062	0.071	1	Rd10_Female_vehicle	Tmx2
Kdm3a	0.881585	0.0820031	0.071	0.067	1	Rd10_Female_vehicle	Kdm3a
Tmem136	0.881675	0.0737225	0.25	0.254	1	Rd10_Female_vehicle	Tmem136
Mon2	0.881688	0.00862359	0.048	0.051	1	Rd10_Female_vehicle	Mon2
Smarcd1	0.881931	0.0346055	0.054	0.051	1	Rd10_Female_vehicle	Smarcd1
Txlng	0.882439	0.0431566	0.059	0.056	1	Rd10_Female_vehicle	Txlng
Stard10	0.882648	0.0270915	0.195	0.206	1	Rd10_Female_vehicle	Stard10
Setdb1	0.883038	0.00574208	0.055	0.063	1	Rd10_Female_vehicle	Setdb1
Slc31a1	0.883093	0.0353067	0.057	0.056	1	Rd10_Female_vehicle	Slc31a1
Glyr1	0.883181	0.0824944	0.089	0.087	1	Rd10_Female_vehicle	Glyr1
Rbm33	0.883384	0.0776509	0.129	0.125	1	Rd10_Female_vehicle	Rbm33
Capn15	0.884277	0.0588358	0.062	0.06	1	Rd10_Female_vehicle	Capn15
Uri1	0.884585	0.0032154	0.096	0.095	1	Rd10_Female_vehicle	Uri1
Znrf1	0.884709	0.0162703	0.089	0.093	1	Rd10_Female_vehicle	Znrf1
Ubn1	0.884757	0.0163345	0.125	0.129	1	Rd10_Female_vehicle	Ubn1
Mid1	0.884775	0.0392495	0.052	0.048	1	Rd10_Female_vehicle	Mid1
C330007P06Rik	0.885223	0.0613153	0.054	0.051	1	Rd10_Female_vehicle	C330007P06Rik
Qser1	0.885471	0.0223758	0.045	0.052	1	Rd10_Female_vehicle	Qser1
Elf2	0.885771	0.00608509	0.071	0.075	1	Rd10_Female_vehicle	Elf2
Senp6	0.88609	0.00248941	0.214	0.233	1	Rd10_Female_vehicle	Senp6
Jchain	0.886178	0.029052	0.062	0.067	1	Rd10_Female_vehicle	Jchain
Syf2	0.887232	0.0185327	0.159	0.174	1	Rd10_Female_vehicle	Syf2
Rsrc1	0.887402	0.0509613	0.109	0.107	1	Rd10_Female_vehicle	Rsrc1
Pfkp	0.888011	0.0390087	0.234	0.254	1	Rd10_Female_vehicle	Pfkp
Cnep1r1	0.888489	0.02957	0.057	0.055	1	Rd10_Female_vehicle	Cnep1r1
Vbp1	0.888732	0.0113461	0.223	0.234	1	Rd10_Female_vehicle	Vbp1
Psap	0.890446	0.0162934	0.13	0.132	1	Rd10_Female_vehicle	Psap
0610012G03Rik	0.892077	0.02218	0.175	0.177	1	Rd10_Female_vehicle	0610012G03Rik
Scaf1	0.892244	0.00318335	0.064	0.065	1	Rd10_Female_vehicle	Scaf1
Shoc2	0.89261	0.0432656	0.173	0.184	1	Rd10_Female_vehicle	Shoc2
Golim4	0.892956	0.00278384	0.08	0.083	1	Rd10_Female_vehicle	Golim4
Pbx1	0.89356	0.0270381	0.212	0.221	1	Rd10_Female_vehicle	Pbx1
Rtraf	0.894365	0.0359245	0.245	0.257	1	Rd10_Female_vehicle	Rtraf
Dnajb1	0.896382	0.0614778	0.107	0.105	1	Rd10_Female_vehicle	Dnajb1
Dpp8	0.896383	0.0186739	0.062	0.06	1	Rd10_Female_vehicle	Dpp8
Paxx	0.897084	0.0560071	0.116	0.113	1	Rd10_Female_vehicle	Paxx
Gspt1	0.898595	0.0525707	0.262	0.268	1	Rd10_Female_vehicle	Gspt1
Tet3	0.899044	0.0543831	0.225	0.226	1	Rd10_Female_vehicle	Tet3
Rnf138	0.899148	0.0268861	0.05	0.051	1	Rd10_Female_vehicle	Rnf138
Ldhb	0.899766	0.054639	0.08	0.081	1	Rd10_Female_vehicle	Ldhb
Dip2b	0.899775	0.00458418	0.061	0.065	1	Rd10_Female_vehicle	Dip2b
Sec31a	0.899883	0.0150865	0.066	0.073	1	Rd10_Female_vehicle	Sec31a
Ptpn11	0.900936	0.000484533	0.075	0.079	1	Rd10_Female_vehicle	Ptpn11
Unc13a	0.90094	0.00200385	0.045	0.051	1	Rd10_Female_vehicle	Unc13a
Afdn	0.900956	0.0214847	0.095	0.097	1	Rd10_Female_vehicle	Afdn
Dnajc17	0.901181	0.0188128	0.045	0.051	1	Rd10_Female_vehicle	Dnajc17
Gtf2f2	0.902427	0.00406494	0.08	0.087	1	Rd10_Female_vehicle	Gtf2f2
Ndufaf4	0.902816	0.0351306	0.143	0.14	1	Rd10_Female_vehicle	Ndufaf4
Wdr61	0.903473	0.0331054	0.146	0.154	1	Rd10_Female_vehicle	Wdr61
Ttc7b	0.903889	0.00554671	0.055	0.056	1	Rd10_Female_vehicle	Ttc7b
Trak2	0.904938	0.0218594	0.15	0.16	1	Rd10_Female_vehicle	Trak2
Lnpk	0.90586	0.0307342	0.112	0.116	1	Rd10_Female_vehicle	Lnpk
Smad7	0.906086	0.00403081	0.054	0.051	1	Rd10_Female_vehicle	Smad7
Smndc1	0.906099	0.0216359	0.093	0.096	1	Rd10_Female_vehicle	Smndc1
Nr1h2	0.906217	0.00961436	0.061	0.069	1	Rd10_Female_vehicle	Nr1h2
Fgd4	0.906279	0.0240163	0.218	0.226	1	Rd10_Female_vehicle	Fgd4
Canx	0.906476	0.0265207	0.145	0.164	1	Rd10_Female_vehicle	Canx
Pold3	0.906495	0.0236488	0.07	0.077	1	Rd10_Female_vehicle	Pold3
Alkbh6	0.907307	0.00233944	0.084	0.085	1	Rd10_Female_vehicle	Alkbh6
Arhgef26	0.907805	0.0019102	0.318	0.332	1	Rd10_Female_vehicle	Arhgef26
Atr	0.908003	0.0417586	0.057	0.056	1	Rd10_Female_vehicle	Atr
Map3k4	0.90812	0.00640347	0.068	0.069	1	Rd10_Female_vehicle	Map3k4
1600012H06Rik	0.909	0.0628441	0.068	0.067	1	Rd10_Female_vehicle	1600012H06Rik
Mfn2	0.909076	0.0161734	0.054	0.053	1	Rd10_Female_vehicle	Mfn2
Ppp2cb	0.909614	0.0192331	0.057	0.061	1	Rd10_Female_vehicle	Ppp2cb
Sgta	0.909724	0.0436323	0.104	0.107	1	Rd10_Female_vehicle	Sgta
Hectd4	0.909748	0.0995765	0.057	0.055	1	Rd10_Female_vehicle	Hectd4
Ube2d3	0.910702	0.009097	0.262	0.269	1	Rd10_Female_vehicle	Ube2d3
5830408C22Rik	0.910839	0.0457288	0.055	0.052	1	Rd10_Female_vehicle	5830408C22Rik
Cacybp	0.910842	0.00791641	0.23	0.25	1	Rd10_Female_vehicle	Cacybp
Ist1	0.910987	0.0057036	0.088	0.095	1	Rd10_Female_vehicle	Ist1
Zcchc9	0.911177	0.0195022	0.098	0.105	1	Rd10_Female_vehicle	Zcchc9
Prrc2a	0.911512	0.0249584	0.091	0.093	1	Rd10_Female_vehicle	Prrc2a
AI837181	0.911638	0.0103318	0.046	0.052	1	Rd10_Female_vehicle	AI837181
Fam227a	0.913199	0.0251928	0.066	0.063	1	Rd10_Female_vehicle	Fam227a
Vps54	0.914013	0.0568023	0.054	0.051	1	Rd10_Female_vehicle	Vps54
Yod1	0.914526	0.0270351	0.064	0.072	1	Rd10_Female_vehicle	Yod1
Atp13a3	0.914636	0.0448258	0.146	0.148	1	Rd10_Female_vehicle	Atp13a3
Sclt1	0.914718	0.0110813	0.089	0.095	1	Rd10_Female_vehicle	Sclt1
Smim10l1	0.915121	0.00577441	0.104	0.105	1	Rd10_Female_vehicle	Smim10l1
Ndst1	0.915211	0.0218291	0.054	0.052	1	Rd10_Female_vehicle	Ndst1
Abcf2	0.915553	0.0559553	0.068	0.067	1	Rd10_Female_vehicle	Abcf2
Dera	0.91577	0.015309	0.059	0.069	1	Rd10_Female_vehicle	Dera
Sarnp	0.91588	0.000764363	0.205	0.225	1	Rd10_Female_vehicle	Sarnp
Slc25a11	0.916541	0.0340406	0.116	0.117	1	Rd10_Female_vehicle	Slc25a11
Mrps11	0.917323	0.0310956	0.095	0.103	1	Rd10_Female_vehicle	Mrps11
Pafah1b2	0.917517	0.00599614	0.112	0.123	1	Rd10_Female_vehicle	Pafah1b2
Dixdc1	0.917821	0.00622809	0.179	0.192	1	Rd10_Female_vehicle	Dixdc1
Lamtor3	0.918238	0.0386513	0.13	0.132	1	Rd10_Female_vehicle	Lamtor3
Insig2	0.918452	0.0217608	0.052	0.051	1	Rd10_Female_vehicle	Insig2
Pcmtd1	0.918831	0.0422124	0.1	0.104	1	Rd10_Female_vehicle	Pcmtd1
Chkb	0.919406	0.00174181	0.064	0.072	1	Rd10_Female_vehicle	Chkb
Gcc2	0.919937	0.0344941	0.177	0.181	1	Rd10_Female_vehicle	Gcc2
Snhg20	0.920521	0.0444937	0.196	0.206	1	Rd10_Female_vehicle	Snhg20
Dbp	0.921101	0.0341751	0.061	0.057	1	Rd10_Female_vehicle	Dbp
Hexdc	0.921709	0.00246224	0.061	0.064	1	Rd10_Female_vehicle	Hexdc
Pan3	0.922185	0.0123718	0.093	0.096	1	Rd10_Female_vehicle	Pan3
Tpp1	0.923207	0.0201861	0.095	0.097	1	Rd10_Female_vehicle	Tpp1
[truncated: 2,879 more rows]

## Sheet: Cluster 2
	p_val	avg_logFC	pct.1	pct.2	p_val_adj	cluster	gene
Zc3h15	1.15821e-07	0.224907	0.501	0.431	0.00214791	Rd10_Female_vehicle	Zc3h15
Dstn	2.23857e-07	0.238361	0.591	0.543	0.00415143	Rd10_Female_vehicle	Dstn
Slc38a2	1.66637e-06	0.188691	0.348	0.263	0.0309027	Rd10_Female_vehicle	Slc38a2
Tubb4b	2.45141e-06	0.196352	0.357	0.294	0.0454614	Rd10_Female_vehicle	Tubb4b
Romo1	2.73101e-06	0.00194004	0.472	0.468	0.0506465	Rd10_Female_vehicle	Romo1
Hcn4	3.76392e-06	0.0184578	0.102	0.074	0.0698018	Rd10_Female_vehicle	Hcn4
Herc2	4.09474e-06	0.113037	0.256	0.212	0.075937	Rd10_Female_vehicle	Herc2
Nmt1	1.93958e-05	0.210092	0.344	0.252	0.359695	Rd10_Female_vehicle	Nmt1
Gm49359	3.07337e-05	0.12957	0.103	0.054	0.569956	Rd10_Female_vehicle	Gm49359
Sh3bgrl	4.47083e-05	0.0626965	0.238	0.222	0.829115	Rd10_Female_vehicle	Sh3bgrl
Cbx3	4.63895e-05	0.170283	0.598	0.55	0.860293	Rd10_Female_vehicle	Cbx3
Fbxw7	5.04838e-05	0.130048	0.207	0.165	0.936223	Rd10_Female_vehicle	Fbxw7
Psap	8.25564e-05	0.0691028	0.527	0.485	1	Rd10_Female_vehicle	Psap
Selenow	0.000130886	0.0438074	0.795	0.751	1	Rd10_Female_vehicle	Selenow
Scp2	0.000147915	0.068234	0.537	0.515	1	Rd10_Female_vehicle	Scp2
Hif1an	0.000171435	0.0921642	0.129	0.093	1	Rd10_Female_vehicle	Hif1an
Taf1	0.000184223	0.0590386	0.17	0.151	1	Rd10_Female_vehicle	Taf1
Chmp2a	0.000193617	0.182186	0.552	0.522	1	Rd10_Female_vehicle	Chmp2a
Tspan5	0.000196885	0.0422142	0.297	0.273	1	Rd10_Female_vehicle	Tspan5
Cspp1	0.000266377	0.0499757	0.28	0.259	1	Rd10_Female_vehicle	Cspp1
Cwf19l2	0.00030113	0.0688115	0.299	0.264	1	Rd10_Female_vehicle	Cwf19l2
Mybbp1a	0.000311006	0.117529	0.132	0.089	1	Rd10_Female_vehicle	Mybbp1a
Ly6h	0.000332508	0.319257	0.368	0.299	1	Rd10_Female_vehicle	Ly6h
Pts	0.000353491	0.0314483	0.276	0.271	1	Rd10_Female_vehicle	Pts
Lancl1	0.000387929	0.0897322	0.085	0.046	1	Rd10_Female_vehicle	Lancl1
Mapt	0.000390945	0.0728292	0.45	0.429	1	Rd10_Female_vehicle	Mapt
D16Ertd472e	0.000391816	0.0635362	0.221	0.2	1	Rd10_Female_vehicle	D16Ertd472e
Rbm4	0.000395085	0.0369264	0.137	0.119	1	Rd10_Female_vehicle	Rbm4
Pcdh17	0.000427118	0.140726	0.307	0.287	1	Rd10_Female_vehicle	Pcdh17
Supt16	0.000430523	0.0640792	0.375	0.364	1	Rd10_Female_vehicle	Supt16
Fra10ac1	0.000514865	0.212163	0.205	0.158	1	Rd10_Female_vehicle	Fra10ac1
Snrpb	0.000582511	0.060402	0.7	0.68	1	Rd10_Female_vehicle	Snrpb
Ssr1	0.000583388	0.060267	0.262	0.226	1	Rd10_Female_vehicle	Ssr1
Prpf18	0.000585973	0.21435	0.157	0.1	1	Rd10_Female_vehicle	Prpf18
Ccdc174	0.000589493	0.0924439	0.198	0.168	1	Rd10_Female_vehicle	Ccdc174
Nap1l1	0.00059572	0.0721909	0.644	0.622	1	Rd10_Female_vehicle	Nap1l1
Rcor1	0.00070305	0.113272	0.187	0.154	1	Rd10_Female_vehicle	Rcor1
Calm3	0.000717784	0.0477805	0.66	0.641	1	Rd10_Female_vehicle	Calm3
Srrm1	0.000746856	0.0368947	0.568	0.559	1	Rd10_Female_vehicle	Srrm1
Ntm	0.00076709	0.196888	0.574	0.573	1	Rd10_Female_vehicle	Ntm
Bola3	0.000775025	0.150418	0.221	0.191	1	Rd10_Female_vehicle	Bola3
Ddah1	0.000803415	0.124261	0.38	0.359	1	Rd10_Female_vehicle	Ddah1
Med24	0.000815887	0.133146	0.112	0.068	1	Rd10_Female_vehicle	Med24
Abcf1	0.000845239	0.166824	0.347	0.312	1	Rd10_Female_vehicle	Abcf1
Tspan3	0.000846918	0.00848109	0.588	0.59	1	Rd10_Female_vehicle	Tspan3
Wdr3	0.000902059	0.14479	0.071	0.037	1	Rd10_Female_vehicle	Wdr3
Spcs2	0.000909289	0.0809472	0.591	0.569	1	Rd10_Female_vehicle	Spcs2
Socs7	0.000952309	0.0694712	0.203	0.177	1	Rd10_Female_vehicle	Socs7
Tcp1	0.000969646	0.103524	0.334	0.312	1	Rd10_Female_vehicle	Tcp1
Os9	0.000991202	0.122864	0.188	0.158	1	Rd10_Female_vehicle	Os9
Sumo1	0.00100536	0.136227	0.615	0.59	1	Rd10_Female_vehicle	Sumo1
Rgs16	0.0010119	0.0954056	0.238	0.214	1	Rd10_Female_vehicle	Rgs16
mt-Cytb	0.0010352	0.00627852	0.997	0.977	1	Rd10_Female_vehicle	mt-Cytb
Mrpl32	0.00106612	0.163327	0.21	0.172	1	Rd10_Female_vehicle	Mrpl32
Tmem126b	0.00109585	0.131245	0.105	0.067	1	Rd10_Female_vehicle	Tmem126b
Arxes2	0.00110674	0.0806325	0.273	0.254	1	Rd10_Female_vehicle	Arxes2
Mrpl24	0.00111055	0.176054	0.221	0.17	1	Rd10_Female_vehicle	Mrpl24
Sec31a	0.00117109	0.180051	0.174	0.131	1	Rd10_Female_vehicle	Sec31a
Myrip	0.00122532	0.015724	0.11	0.117	1	Rd10_Female_vehicle	Myrip
Mmadhc	0.00124071	0.0827596	0.153	0.13	1	Rd10_Female_vehicle	Mmadhc
Ndufv2	0.00124386	0.021375	0.503	0.508	1	Rd10_Female_vehicle	Ndufv2
Adcy2	0.00124843	0.0542093	0.307	0.301	1	Rd10_Female_vehicle	Adcy2
Cplx4	0.0013182	0.145708	0.703	0.69	1	Rd10_Female_vehicle	Cplx4
Dtd2	0.00144397	0.130635	0.139	0.096	1	Rd10_Female_vehicle	Dtd2
Rp9	0.00150341	0.0340457	0.285	0.273	1	Rd10_Female_vehicle	Rp9
Tmem165	0.0015116	0.0765242	0.157	0.123	1	Rd10_Female_vehicle	Tmem165
Spred3	0.00151984	0.0487475	0.17	0.145	1	Rd10_Female_vehicle	Spred3
Enoph1	0.00152508	0.110352	0.081	0.049	1	Rd10_Female_vehicle	Enoph1
Abhd17a	0.00155106	0.101038	0.408	0.392	1	Rd10_Female_vehicle	Abhd17a
4933431E20Rik	0.00159304	0.0802188	0.068	0.04	1	Rd10_Female_vehicle	4933431E20Rik
Fis1	0.00159427	0.0563794	0.493	0.489	1	Rd10_Female_vehicle	Fis1
Stmn3	0.0016794	0.167004	0.677	0.651	1	Rd10_Female_vehicle	Stmn3
H2afy	0.00170193	0.0964498	0.596	0.566	1	Rd10_Female_vehicle	H2afy
B3gnt2	0.00171633	0.120554	0.256	0.263	1	Rd10_Female_vehicle	B3gnt2
Zfp608	0.00177894	0.0851005	0.373	0.352	1	Rd10_Female_vehicle	Zfp608
Uchl1	0.00178663	0.0468011	0.217	0.203	1	Rd10_Female_vehicle	Uchl1
Psmb7	0.00185577	0.120795	0.341	0.319	1	Rd10_Female_vehicle	Psmb7
Necap1	0.00195351	0.116498	0.337	0.319	1	Rd10_Female_vehicle	Necap1
Snip1	0.00195849	0.106707	0.058	0.028	1	Rd10_Female_vehicle	Snip1
Ebna1bp2	0.00196628	0.0650883	0.242	0.224	1	Rd10_Female_vehicle	Ebna1bp2
Actb	0.0019992	0.155001	0.703	0.676	1	Rd10_Female_vehicle	Actb
Chchd2	0.002042	0.052088	0.851	0.807	1	Rd10_Female_vehicle	Chchd2
Rpl12	0.00207689	0.12612	0.72	0.692	1	Rd10_Female_vehicle	Rpl12
Galnt11	0.00208209	0.120555	0.228	0.187	1	Rd10_Female_vehicle	Galnt11
Pebp1	0.00212144	0.00958511	0.799	0.778	1	Rd10_Female_vehicle	Pebp1
Pomp	0.00215608	0.0801329	0.558	0.548	1	Rd10_Female_vehicle	Pomp
Eef1g	0.00223321	0.0512979	0.589	0.58	1	Rd10_Female_vehicle	Eef1g
Slc25a11	0.00226423	0.130537	0.278	0.25	1	Rd10_Female_vehicle	Slc25a11
Tmsb4x	0.00228158	0.0144101	0.575	0.566	1	Rd10_Female_vehicle	Tmsb4x
Rock2	0.0022915	0.0970789	0.603	0.574	1	Rd10_Female_vehicle	Rock2
Myh10	0.00232429	0.138615	0.101	0.061	1	Rd10_Female_vehicle	Myh10
Hsp90b1	0.00240966	0.174298	0.721	0.694	1	Rd10_Female_vehicle	Hsp90b1
Hirip3	0.00246003	0.135339	0.181	0.145	1	Rd10_Female_vehicle	Hirip3
Maged1	0.00257143	0.0518185	0.358	0.366	1	Rd10_Female_vehicle	Maged1
Desi2	0.0025739	0.0169706	0.275	0.263	1	Rd10_Female_vehicle	Desi2
Epm2aip1	0.00266584	0.19467	0.348	0.312	1	Rd10_Female_vehicle	Epm2aip1
Bmyc	0.002781	0.00523234	0.361	0.375	1	Rd10_Female_vehicle	Bmyc
Opn1sw	0.00280253	0.0972663	0.103	0.067	1	Rd10_Female_vehicle	Opn1sw
Dcaf1	0.0028062	0.164535	0.176	0.133	1	Rd10_Female_vehicle	Dcaf1
Prrc2a	0.00286689	0.00364267	0.246	0.249	1	Rd10_Female_vehicle	Prrc2a
Cdk12	0.00288446	0.0308157	0.327	0.315	1	Rd10_Female_vehicle	Cdk12
Zfp68	0.00298933	0.0467321	0.154	0.142	1	Rd10_Female_vehicle	Zfp68
Rps9	0.00301073	0.014148	0.816	0.785	1	Rd10_Female_vehicle	Rps9
Rplp0	0.00303984	0.12957	0.657	0.639	1	Rd10_Female_vehicle	Rplp0
U2af2	0.00305948	0.0215237	0.194	0.179	1	Rd10_Female_vehicle	U2af2
Cd63	0.00314242	0.0101583	0.435	0.44	1	Rd10_Female_vehicle	Cd63
Grm7	0.00316136	0.0909546	0.095	0.074	1	Rd10_Female_vehicle	Grm7
Hnrnpd	0.00323127	0.0118623	0.595	0.599	1	Rd10_Female_vehicle	Hnrnpd
Nbeal1	0.00334984	0.0362748	0.22	0.2	1	Rd10_Female_vehicle	Nbeal1
Tmem9	0.00337873	0.0982838	0.246	0.231	1	Rd10_Female_vehicle	Tmem9
Dnajc21	0.00338876	0.035206	0.205	0.201	1	Rd10_Female_vehicle	Dnajc21
Fam49b	0.00343565	0.177708	0.157	0.121	1	Rd10_Female_vehicle	Fam49b
Ogdh	0.00348863	0.0708709	0.269	0.254	1	Rd10_Female_vehicle	Ogdh
Atp6v1e1	0.00350694	0.0946228	0.589	0.576	1	Rd10_Female_vehicle	Atp6v1e1
Pcdh15	0.00356297	0.161347	0.36	0.31	1	Rd10_Female_vehicle	Pcdh15
Dsel	0.00370061	0.064344	0.194	0.189	1	Rd10_Female_vehicle	Dsel
Nsmaf	0.0037451	0.0778341	0.135	0.102	1	Rd10_Female_vehicle	Nsmaf
Pea15a	0.00377828	0.02707	0.575	0.571	1	Rd10_Female_vehicle	Pea15a
Dynll2	0.00380264	0.107697	0.469	0.457	1	Rd10_Female_vehicle	Dynll2
Ppdpf	0.00387272	0.0723791	0.254	0.24	1	Rd10_Female_vehicle	Ppdpf
Gnb3	0.00398836	0.101428	0.915	0.888	1	Rd10_Female_vehicle	Gnb3
Nrep	0.00403437	0.0163909	0.49	0.489	1	Rd10_Female_vehicle	Nrep
Mapre2	0.00406958	0.0851168	0.326	0.313	1	Rd10_Female_vehicle	Mapre2
Otud5	0.00412097	0.100208	0.092	0.061	1	Rd10_Female_vehicle	Otud5
Tmed9	0.00421583	0.161672	0.462	0.441	1	Rd10_Female_vehicle	Tmed9
M6pr	0.00429953	0.00111295	0.136	0.135	1	Rd10_Female_vehicle	M6pr
Chtop	0.00437038	0.192633	0.302	0.271	1	Rd10_Female_vehicle	Chtop
Prdx2	0.00452506	0.0442596	0.771	0.75	1	Rd10_Female_vehicle	Prdx2
Rsrc2	0.00452917	0.187774	0.622	0.597	1	Rd10_Female_vehicle	Rsrc2
Pfn1	0.00460284	0.110596	0.395	0.387	1	Rd10_Female_vehicle	Pfn1
Krcc1	0.00464504	0.0689009	0.119	0.091	1	Rd10_Female_vehicle	Krcc1
Snrpd1	0.00467626	0.0821291	0.466	0.462	1	Rd10_Female_vehicle	Snrpd1
Paics	0.00477048	0.0305153	0.272	0.278	1	Rd10_Female_vehicle	Paics
Chd8	0.00482142	0.0408547	0.186	0.182	1	Rd10_Female_vehicle	Chd8
Ubxn2a	0.00482917	0.0784735	0.265	0.24	1	Rd10_Female_vehicle	Ubxn2a
Rps3	0.00483193	0.103126	0.84	0.793	1	Rd10_Female_vehicle	Rps3
Rpl6	0.00491015	0.125432	0.847	0.806	1	Rd10_Female_vehicle	Rpl6
Ccl25	0.00529172	0.0575853	0.092	0.07	1	Rd10_Female_vehicle	Ccl25
Jrkl	0.00536397	0.109557	0.098	0.07	1	Rd10_Female_vehicle	Jrkl
Smg7	0.00538111	0.0989345	0.139	0.114	1	Rd10_Female_vehicle	Smg7
Psma3	0.00540736	0.0939714	0.564	0.552	1	Rd10_Female_vehicle	Psma3
Psmd6	0.00545722	0.0589121	0.271	0.263	1	Rd10_Female_vehicle	Psmd6
Laptm4b	0.00547362	0.153258	0.373	0.349	1	Rd10_Female_vehicle	Laptm4b
Mettl1	0.00556451	0.102841	0.099	0.072	1	Rd10_Female_vehicle	Mettl1
Mettl14	0.00567964	0.111733	0.075	0.044	1	Rd10_Female_vehicle	Mettl14
Chd1	0.00572374	0.128814	0.183	0.161	1	Rd10_Female_vehicle	Chd1
Zfp91	0.00573785	0.0520184	0.422	0.415	1	Rd10_Female_vehicle	Zfp91
Ubxn4	0.0057596	0.0468654	0.452	0.455	1	Rd10_Female_vehicle	Ubxn4
Bptf	0.0057857	0.00719135	0.494	0.499	1	Rd10_Female_vehicle	Bptf
Tex47	0.00583683	0.0725066	0.118	0.098	1	Rd10_Female_vehicle	Tex47
Cabp2	0.00584174	0.0457359	0.289	0.296	1	Rd10_Female_vehicle	Cabp2
Msrb2	0.00585391	0.216868	0.109	0.068	1	Rd10_Female_vehicle	Msrb2
Eif3k	0.00597065	0.0693546	0.472	0.461	1	Rd10_Female_vehicle	Eif3k
Klf7	0.00600648	0.072563	0.132	0.103	1	Rd10_Female_vehicle	Klf7
Hdac1	0.00614461	0.0833664	0.14	0.112	1	Rd10_Female_vehicle	Hdac1
Taok3	0.00615841	0.0152264	0.266	0.264	1	Rd10_Female_vehicle	Taok3
Eid1	0.00621363	0.00651662	0.721	0.715	1	Rd10_Female_vehicle	Eid1
Cox4i1	0.00631214	0.0087918	0.882	0.834	1	Rd10_Female_vehicle	Cox4i1
Saraf	0.00632634	0.100662	0.261	0.242	1	Rd10_Female_vehicle	Saraf
Tmem168	0.00634773	0.102847	0.099	0.07	1	Rd10_Female_vehicle	Tmem168
Calr	0.00638868	0.176593	0.659	0.639	1	Rd10_Female_vehicle	Calr
Msantd4	0.00642583	0.176003	0.239	0.205	1	Rd10_Female_vehicle	Msantd4
Gtf3c2	0.0065418	0.0898995	0.135	0.116	1	Rd10_Female_vehicle	Gtf3c2
Sec11c	0.0066131	0.124563	0.254	0.236	1	Rd10_Female_vehicle	Sec11c
Bex2	0.00666139	0.0205889	0.776	0.762	1	Rd10_Female_vehicle	Bex2
Gng10	0.00675393	0.0669961	0.062	0.037	1	Rd10_Female_vehicle	Gng10
Clec16a	0.00677916	0.114866	0.076	0.046	1	Rd10_Female_vehicle	Clec16a
Uvrag	0.00686765	0.10305	0.14	0.117	1	Rd10_Female_vehicle	Uvrag
Cfl1	0.00687913	0.067788	0.625	0.615	1	Rd10_Female_vehicle	Cfl1
Acly	0.00694811	0.0666361	0.248	0.245	1	Rd10_Female_vehicle	Acly
Gabarapl2	0.00704454	0.110401	0.629	0.62	1	Rd10_Female_vehicle	Gabarapl2
Ndnf	0.00712534	0.0250272	0.78	0.748	1	Rd10_Female_vehicle	Ndnf
Gas5	0.00714776	0.0241023	0.671	0.669	1	Rd10_Female_vehicle	Gas5
Syp	0.00718211	0.0139275	0.759	0.753	1	Rd10_Female_vehicle	Syp
Eif3h	0.00719614	0.124488	0.452	0.462	1	Rd10_Female_vehicle	Eif3h
Stau2	0.00723937	0.00953904	0.133	0.131	1	Rd10_Female_vehicle	Stau2
Wdr43	0.00725146	0.0976933	0.241	0.21	1	Rd10_Female_vehicle	Wdr43
Ptbp2	0.0072606	0.00423759	0.317	0.326	1	Rd10_Female_vehicle	Ptbp2
Abhd16a	0.0072889	0.0452245	0.198	0.189	1	Rd10_Female_vehicle	Abhd16a
Slc39a6	0.00740123	0.0912741	0.088	0.061	1	Rd10_Female_vehicle	Slc39a6
Rack1	0.00749848	0.00433323	0.749	0.746	1	Rd10_Female_vehicle	Rack1
Igsf21	0.00756755	0.0998212	0.271	0.242	1	Rd10_Female_vehicle	Igsf21
Sparc	0.0075683	0.0985244	0.116	0.089	1	Rd10_Female_vehicle	Sparc
Ube2m	0.00762718	0.0147695	0.428	0.434	1	Rd10_Female_vehicle	Ube2m
Tmed3	0.0076485	0.181993	0.214	0.184	1	Rd10_Female_vehicle	Tmed3
Snw1	0.00774163	0.0283074	0.507	0.513	1	Rd10_Female_vehicle	Snw1
Phf5a	0.00782143	0.169745	0.276	0.254	1	Rd10_Female_vehicle	Phf5a
Ppp4r3a	0.00783459	0.0690664	0.231	0.228	1	Rd10_Female_vehicle	Ppp4r3a
Rpl7	0.00788534	0.0212686	0.79	0.774	1	Rd10_Female_vehicle	Rpl7
Dpysl5	0.0079457	0.0850566	0.16	0.14	1	Rd10_Female_vehicle	Dpysl5
Zfp719	0.00809294	0.0844448	0.058	0.032	1	Rd10_Female_vehicle	Zfp719
Ten1	0.00812146	0.12072	0.251	0.229	1	Rd10_Female_vehicle	Ten1
Psmb6	0.00824579	0.0491504	0.527	0.546	1	Rd10_Female_vehicle	Psmb6
Coq3	0.00842636	0.0495525	0.052	0.035	1	Rd10_Female_vehicle	Coq3
Uqcr11	0.0084632	0.0256545	0.571	0.58	1	Rd10_Female_vehicle	Uqcr11
Exosc4	0.00858288	0.0204537	0.144	0.131	1	Rd10_Female_vehicle	Exosc4
Zcchc3	0.00859043	0.134933	0.108	0.081	1	Rd10_Female_vehicle	Zcchc3
Rps4x	0.00868935	0.102821	0.799	0.781	1	Rd10_Female_vehicle	Rps4x
Ckb	0.00869139	0.0428587	0.973	0.954	1	Rd10_Female_vehicle	Ckb
Fitm2	0.00869542	0.106513	0.055	0.032	1	Rd10_Female_vehicle	Fitm2
Apba2	0.00872608	0.09097	0.268	0.243	1	Rd10_Female_vehicle	Apba2
Golga3	0.00873681	0.130648	0.11	0.079	1	Rd10_Female_vehicle	Golga3
Atxn2	0.0089741	0.0770015	0.234	0.207	1	Rd10_Female_vehicle	Atxn2
Rpl8	0.00898656	0.0531922	0.857	0.816	1	Rd10_Female_vehicle	Rpl8
Bsg	0.0090927	0.0746958	0.857	0.814	1	Rd10_Female_vehicle	Bsg
Tmem215	0.00913684	0.0515681	0.544	0.541	1	Rd10_Female_vehicle	Tmem215
Dhx30	0.00924606	0.0327731	0.225	0.229	1	Rd10_Female_vehicle	Dhx30
Ndfip1	0.00936336	0.0223577	0.831	0.804	1	Rd10_Female_vehicle	Ndfip1
Bloc1s4	0.00937418	0.0781052	0.086	0.065	1	Rd10_Female_vehicle	Bloc1s4
Eif4e	0.00941244	0.103558	0.307	0.298	1	Rd10_Female_vehicle	Eif4e
Stk35	0.00944426	0.0124296	0.3	0.31	1	Rd10_Female_vehicle	Stk35
Timm10	0.00947334	0.0977058	0.203	0.172	1	Rd10_Female_vehicle	Timm10
Strip1	0.00953089	0.127943	0.086	0.056	1	Rd10_Female_vehicle	Strip1
Thrap3	0.00957693	0.0638462	0.397	0.391	1	Rd10_Female_vehicle	Thrap3
Ube2g1	0.00960484	0.104275	0.169	0.144	1	Rd10_Female_vehicle	Ube2g1
Brd9	0.00961676	0.126127	0.31	0.277	1	Rd10_Female_vehicle	Brd9
Dhx9	0.00973637	0.0812742	0.353	0.336	1	Rd10_Female_vehicle	Dhx9
Rpf1	0.0097966	0.048944	0.14	0.117	1	Rd10_Female_vehicle	Rpf1
Ndrg1	0.009835	0.0797643	0.106	0.075	1	Rd10_Female_vehicle	Ndrg1
Psmd9	0.00986179	0.0751681	0.144	0.121	1	Rd10_Female_vehicle	Psmd9
Larp7	0.00989909	0.0771501	0.108	0.084	1	Rd10_Female_vehicle	Larp7
Atad1	0.0101545	0.0494608	0.235	0.228	1	Rd10_Female_vehicle	Atad1
Sqstm1	0.0101705	0.104809	0.261	0.247	1	Rd10_Female_vehicle	Sqstm1
March7	0.0102084	0.0671627	0.266	0.261	1	Rd10_Female_vehicle	March7
Ints4	0.0102711	0.0833128	0.071	0.046	1	Rd10_Female_vehicle	Ints4
Adipor1	0.0105426	0.0426832	0.204	0.198	1	Rd10_Female_vehicle	Adipor1
Anapc15	0.0105794	0.128716	0.078	0.051	1	Rd10_Female_vehicle	Anapc15
Myo6	0.0106039	0.140679	0.193	0.161	1	Rd10_Female_vehicle	Myo6
Cadm3	0.010787	0.0740717	0.46	0.431	1	Rd10_Female_vehicle	Cadm3
Hnrnpa3	0.0108186	0.0784101	0.708	0.687	1	Rd10_Female_vehicle	Hnrnpa3
Eif3e	0.0109524	0.126623	0.452	0.441	1	Rd10_Female_vehicle	Eif3e
Camta2	0.011034	0.0167834	0.086	0.074	1	Rd10_Female_vehicle	Camta2
Eps15	0.0111008	0.105725	0.262	0.233	1	Rd10_Female_vehicle	Eps15
Zfr	0.0111618	0.108694	0.405	0.399	1	Rd10_Female_vehicle	Zfr
Dnajc10	0.011186	0.0990871	0.133	0.105	1	Rd10_Female_vehicle	Dnajc10
Rab3a	0.0111899	0.082352	0.732	0.715	1	Rd10_Female_vehicle	Rab3a
B4gat1	0.0112007	0.0633966	0.152	0.144	1	Rd10_Female_vehicle	B4gat1
Mrpl50	0.0112241	0.0798402	0.163	0.149	1	Rd10_Female_vehicle	Mrpl50
Dcun1d4	0.0112935	0.0647903	0.054	0.032	1	Rd10_Female_vehicle	Dcun1d4
Micos10	0.0113467	0.0430717	0.411	0.419	1	Rd10_Female_vehicle	Micos10
Bnip2	0.0113511	0.132918	0.269	0.242	1	Rd10_Female_vehicle	Bnip2
Uchl3	0.0116528	0.0188993	0.181	0.177	1	Rd10_Female_vehicle	Uchl3
Naa25	0.0117363	0.10239	0.096	0.074	1	Rd10_Female_vehicle	Naa25
Thra	0.0117773	0.0975285	0.555	0.539	1	Rd10_Female_vehicle	Thra
Btg1	0.0118464	0.177485	0.537	0.522	1	Rd10_Female_vehicle	Btg1
Fem1b	0.0119399	0.00409855	0.17	0.177	1	Rd10_Female_vehicle	Fem1b
Ndufb11	0.0119914	0.0391074	0.661	0.664	1	Rd10_Female_vehicle	Ndufb11
Ap2a2	0.0120074	0.0658941	0.37	0.354	1	Rd10_Female_vehicle	Ap2a2
Gm17018	0.0120685	0.0208189	0.273	0.27	1	Rd10_Female_vehicle	Gm17018
Dnaja2	0.0120708	0.102485	0.422	0.419	1	Rd10_Female_vehicle	Dnaja2
Wbp11	0.012127	0.121974	0.259	0.236	1	Rd10_Female_vehicle	Wbp11
Ckap4	0.0125405	0.152868	0.183	0.163	1	Rd10_Female_vehicle	Ckap4
Lman1	0.012559	0.134335	0.455	0.431	1	Rd10_Female_vehicle	Lman1
Tgoln1	0.0126531	0.0783926	0.269	0.245	1	Rd10_Female_vehicle	Tgoln1
Pdia6	0.0127086	0.078186	0.37	0.366	1	Rd10_Female_vehicle	Pdia6
Mga	0.0127566	0.152104	0.34	0.303	1	Rd10_Female_vehicle	Mga
Tmem108	0.0127633	0.00469664	0.331	0.338	1	Rd10_Female_vehicle	Tmem108
Psmc1	0.0128744	0.158031	0.241	0.217	1	Rd10_Female_vehicle	Psmc1
Igfn1	0.0129964	0.0464751	0.193	0.208	1	Rd10_Female_vehicle	Igfn1
Fam133b	0.0130741	0.0650789	0.358	0.35	1	Rd10_Female_vehicle	Fam133b
Mgat3	0.0131031	0.0217044	0.099	0.086	1	Rd10_Female_vehicle	Mgat3
Taf15	0.0133222	0.0165465	0.283	0.284	1	Rd10_Female_vehicle	Taf15
Strap	0.0133603	0.0779616	0.248	0.228	1	Rd10_Female_vehicle	Strap
Ppig	0.0134077	0.10857	0.456	0.44	1	Rd10_Female_vehicle	Ppig
Chga	0.0137921	0.138333	0.493	0.471	1	Rd10_Female_vehicle	Chga
Sdf4	0.0138276	0.0558228	0.234	0.229	1	Rd10_Female_vehicle	Sdf4
Psmd8	0.0139359	0.0372187	0.436	0.448	1	Rd10_Female_vehicle	Psmd8
Aamp	0.013962	0.066971	0.339	0.335	1	Rd10_Female_vehicle	Aamp
Pafah1b3	0.0141206	0.121314	0.34	0.324	1	Rd10_Female_vehicle	Pafah1b3
Spry2	0.0141625	0.0475905	0.078	0.06	1	Rd10_Female_vehicle	Spry2
Cdk5r1	0.0141751	0.0415562	0.095	0.075	1	Rd10_Female_vehicle	Cdk5r1
Dcc	0.014225	0.0576972	0.178	0.163	1	Rd10_Female_vehicle	Dcc
Klhl22	0.0142298	0.070631	0.108	0.084	1	Rd10_Female_vehicle	Klhl22
Map1a	0.014272	0.039066	0.126	0.109	1	Rd10_Female_vehicle	Map1a
Tmem50a	0.0144615	0.0119654	0.242	0.27	1	Rd10_Female_vehicle	Tmem50a
Rragd	0.0144623	0.149862	0.187	0.175	1	Rd10_Female_vehicle	Rragd
Rcor3	0.0146077	0.0623204	0.171	0.166	1	Rd10_Female_vehicle	Rcor3
Sdccag8	0.0147191	0.0822749	0.062	0.042	1	Rd10_Female_vehicle	Sdccag8
Kctd2	0.0147347	0.123319	0.167	0.145	1	Rd10_Female_vehicle	Kctd2
A2m	0.0147597	0.110165	0.054	0.028	1	Rd10_Female_vehicle	A2m
9530068E07Rik	0.014876	0.0505204	0.129	0.114	1	Rd10_Female_vehicle	9530068E07Rik
Mrpl38	0.0149029	0.0024195	0.21	0.221	1	Rd10_Female_vehicle	Mrpl38
Atm	0.0149293	0.0566591	0.102	0.075	1	Rd10_Female_vehicle	Atm
Apbb1	0.0149835	0.0201853	0.463	0.48	1	Rd10_Female_vehicle	Apbb1
Tatdn2	0.0150122	0.107078	0.055	0.033	1	Rd10_Female_vehicle	Tatdn2
Hs2st1	0.0150245	0.0413743	0.319	0.326	1	Rd10_Female_vehicle	Hs2st1
Nudt5	0.015049	0.0293894	0.101	0.088	1	Rd10_Female_vehicle	Nudt5
Meg3	0.0152144	0.100353	0.707	0.658	1	Rd10_Female_vehicle	Meg3
Kcnc3	0.0152516	0.113677	0.279	0.264	1	Rd10_Female_vehicle	Kcnc3
Ublcp1	0.0153132	0.0353667	0.108	0.095	1	Rd10_Female_vehicle	Ublcp1
Usp16	0.0153272	0.0383745	0.126	0.112	1	Rd10_Female_vehicle	Usp16
Hnrnpc	0.0154351	0.126517	0.537	0.545	1	Rd10_Female_vehicle	Hnrnpc
Senp7	0.015696	0.0820848	0.303	0.287	1	Rd10_Female_vehicle	Senp7
Tmx3	0.0157007	0.0569553	0.167	0.156	1	Rd10_Female_vehicle	Tmx3
Nudcd3	0.0159156	0.121443	0.361	0.336	1	Rd10_Female_vehicle	Nudcd3
Kif21a	0.0159302	0.0159652	0.593	0.606	1	Rd10_Female_vehicle	Kif21a
Rabep1	0.0159325	0.104627	0.242	0.229	1	Rd10_Female_vehicle	Rabep1
Fndc5	0.0160425	0.0231922	0.238	0.233	1	Rd10_Female_vehicle	Fndc5
Eef1b2	0.0160504	0.105503	0.547	0.543	1	Rd10_Female_vehicle	Eef1b2
Sdhaf4	0.0160984	0.0686008	0.375	0.368	1	Rd10_Female_vehicle	Sdhaf4
Ubtf	0.0162359	0.0396623	0.381	0.382	1	Rd10_Female_vehicle	Ubtf
Atp6v0d1	0.0162887	0.142168	0.377	0.37	1	Rd10_Female_vehicle	Atp6v0d1
Smarcc2	0.0163818	0.0742791	0.331	0.322	1	Rd10_Female_vehicle	Smarcc2
Timm8a1	0.0164058	0.0657732	0.059	0.035	1	Rd10_Female_vehicle	Timm8a1
Txndc9	0.0164963	0.0386913	0.279	0.266	1	Rd10_Female_vehicle	Txndc9
Tpt1	0.0166049	0.080748	0.868	0.827	1	Rd10_Female_vehicle	Tpt1
Ctsz	0.0166163	0.205007	0.143	0.112	1	Rd10_Female_vehicle	Ctsz
Clptm1	0.0168078	0.0933366	0.238	0.215	1	Rd10_Female_vehicle	Clptm1
Calu	0.0169262	0.101961	0.171	0.149	1	Rd10_Female_vehicle	Calu
Wdr6	0.0169421	0.0618777	0.322	0.313	1	Rd10_Female_vehicle	Wdr6
Rpl14	0.0171423	0.0189514	0.783	0.769	1	Rd10_Female_vehicle	Rpl14
Tbc1d20	0.0172573	0.0107897	0.118	0.109	1	Rd10_Female_vehicle	Tbc1d20
Thoc7	0.0174449	0.0880622	0.439	0.436	1	Rd10_Female_vehicle	Thoc7
Mat2b	0.0175773	0.119217	0.191	0.173	1	Rd10_Female_vehicle	Mat2b
Vps41	0.0175866	0.04829	0.2	0.186	1	Rd10_Female_vehicle	Vps41
Brd2	0.0177119	0.0994508	0.331	0.312	1	Rd10_Female_vehicle	Brd2
Nfe2l1	0.0182576	0.0687399	0.373	0.364	1	Rd10_Female_vehicle	Nfe2l1
Exoc6b	0.0182676	0.0556715	0.129	0.109	1	Rd10_Female_vehicle	Exoc6b
Cdc73	0.0182955	0.0248629	0.224	0.21	1	Rd10_Female_vehicle	Cdc73
Minar2	0.018463	0.0486078	0.129	0.117	1	Rd10_Female_vehicle	Minar2
Rcan3	0.0186166	0.062257	0.241	0.233	1	Rd10_Female_vehicle	Rcan3
Fundc2	0.018657	0.0989302	0.278	0.277	1	Rd10_Female_vehicle	Fundc2
Rnf214	0.0186675	0.0610671	0.184	0.177	1	Rd10_Female_vehicle	Rnf214
Hdgfl3	0.0188004	0.0823621	0.414	0.406	1	Rd10_Female_vehicle	Hdgfl3
AU022252	0.0188903	0.0699133	0.098	0.075	1	Rd10_Female_vehicle	AU022252
Erp29	0.0189188	0.108132	0.404	0.398	1	Rd10_Female_vehicle	Erp29
Smad3	0.018922	0.00476821	0.092	0.082	1	Rd10_Female_vehicle	Smad3
Zbtb26	0.0189259	0.0574814	0.058	0.039	1	Rd10_Female_vehicle	Zbtb26
Klc3	0.0189382	0.0325681	0.567	0.571	1	Rd10_Female_vehicle	Klc3
Arpc5l	0.0190012	0.0720961	0.252	0.242	1	Rd10_Female_vehicle	Arpc5l
Polr2m	0.0190408	0.0731042	0.333	0.342	1	Rd10_Female_vehicle	Polr2m
Plpp3	0.0191649	0.0354542	0.088	0.077	1	Rd10_Female_vehicle	Plpp3
Ccng1	0.0191911	0.121183	0.112	0.086	1	Rd10_Female_vehicle	Ccng1
Supt4a	0.019231	0.0164411	0.31	0.322	1	Rd10_Female_vehicle	Supt4a
Dtymk	0.0193039	0.084227	0.181	0.159	1	Rd10_Female_vehicle	Dtymk
Pja1	0.0193107	0.0504382	0.385	0.384	1	Rd10_Female_vehicle	Pja1
Anp32b	0.0194346	0.109432	0.416	0.419	1	Rd10_Female_vehicle	Anp32b
Ranbp6	0.019448	0.0163974	0.098	0.089	1	Rd10_Female_vehicle	Ranbp6
Rars	0.0195429	0.0159307	0.133	0.117	1	Rd10_Female_vehicle	Rars
Lmo4	0.0195501	0.230867	0.424	0.394	1	Rd10_Female_vehicle	Lmo4
Tmem234	0.0196567	0.025962	0.39	0.387	1	Rd10_Female_vehicle	Tmem234
Ppib	0.0197979	0.0888328	0.479	0.473	1	Rd10_Female_vehicle	Ppib
Asxl2	0.0197997	0.0648312	0.183	0.168	1	Rd10_Female_vehicle	Asxl2
6720427I07Rik	0.0198218	0.121131	0.103	0.079	1	Rd10_Female_vehicle	6720427I07Rik
Rfc1	0.0198409	0.0234415	0.239	0.242	1	Rd10_Female_vehicle	Rfc1
Tmem243	0.0198685	0.0787524	0.159	0.135	1	Rd10_Female_vehicle	Tmem243
Cmc2	0.0199376	0.0931276	0.092	0.07	1	Rd10_Female_vehicle	Cmc2
C130071C03Rik	0.0199503	0.0622892	0.201	0.205	1	Rd10_Female_vehicle	C130071C03Rik
Insig2	0.0200148	0.0906141	0.154	0.135	1	Rd10_Female_vehicle	Insig2
Wnt4	0.020016	0.103505	0.091	0.082	1	Rd10_Female_vehicle	Wnt4
Cox6a1	0.0201309	0.00392541	0.428	0.447	1	Rd10_Female_vehicle	Cox6a1
Zfp609	0.0201713	0.0330551	0.123	0.112	1	Rd10_Female_vehicle	Zfp609
Pik3c2a	0.0202685	0.108738	0.11	0.084	1	Rd10_Female_vehicle	Pik3c2a
Cisd1	0.0202714	0.0250105	0.707	0.706	1	Rd10_Female_vehicle	Cisd1
Naa15	0.0203069	0.066755	0.271	0.256	1	Rd10_Female_vehicle	Naa15
Brcc3	0.0203366	0.0903718	0.156	0.14	1	Rd10_Female_vehicle	Brcc3
Neurod4	0.0205431	0.123812	0.773	0.744	1	Rd10_Female_vehicle	Neurod4
Ap1g1	0.0206333	0.083236	0.153	0.137	1	Rd10_Female_vehicle	Ap1g1
Rmnd1	0.0206357	0.00775747	0.092	0.086	1	Rd10_Female_vehicle	Rmnd1
mt-Nd4	0.0208719	0.0505184	0.993	0.968	1	Rd10_Female_vehicle	mt-Nd4
Paf1	0.0209222	0.0145961	0.126	0.121	1	Rd10_Female_vehicle	Paf1
Prpf38b	0.0209674	0.0305846	0.282	0.277	1	Rd10_Female_vehicle	Prpf38b
Bzw1	0.0210232	0.0300562	0.289	0.294	1	Rd10_Female_vehicle	Bzw1
Kansl1	0.0210841	0.0299195	0.282	0.306	1	Rd10_Female_vehicle	Kansl1
Impact	0.0212754	0.0785939	0.271	0.268	1	Rd10_Female_vehicle	Impact
Ncl	0.0214334	0.124088	0.803	0.776	1	Rd10_Female_vehicle	Ncl
Cd200	0.0216513	0.0545785	0.093	0.084	1	Rd10_Female_vehicle	Cd200
Atp2b2	0.0218377	0.0383168	0.251	0.249	1	Rd10_Female_vehicle	Atp2b2
St3gal2	0.0218942	0.0250132	0.058	0.047	1	Rd10_Female_vehicle	St3gal2
Epha4	0.0220302	0.087625	0.358	0.35	1	Rd10_Female_vehicle	Epha4
Lrrc24	0.0221708	0.108157	0.344	0.329	1	Rd10_Female_vehicle	Lrrc24
Cnn3	0.0221915	0.0366055	0.166	0.161	1	Rd10_Female_vehicle	Cnn3
Mad1l1	0.0222041	0.0973006	0.054	0.032	1	Rd10_Female_vehicle	Mad1l1
Pax6	0.0222315	0.0906276	0.065	0.037	1	Rd10_Female_vehicle	Pax6
Ankzf1	0.0222414	0.047111	0.086	0.065	1	Rd10_Female_vehicle	Ankzf1
Abcc5	0.0224064	0.0781657	0.254	0.233	1	Rd10_Female_vehicle	Abcc5
Klc1	0.0225271	0.0708438	0.545	0.536	1	Rd10_Female_vehicle	Klc1
Lsm14a	0.0225716	0.0802976	0.231	0.219	1	Rd10_Female_vehicle	Lsm14a
Il1rapl2	0.022635	0.0694611	0.132	0.131	1	Rd10_Female_vehicle	Il1rapl2
Ube2d3	0.0226507	0.11914	0.47	0.462	1	Rd10_Female_vehicle	Ube2d3
Zfp605	0.0227084	0.0552247	0.099	0.074	1	Rd10_Female_vehicle	Zfp605
Gsta4	0.022732	0.12453	0.071	0.051	1	Rd10_Female_vehicle	Gsta4
Kirrel3	0.022753	0.00717719	0.064	0.044	1	Rd10_Female_vehicle	Kirrel3
Ttc5	0.0228381	0.0126616	0.14	0.133	1	Rd10_Female_vehicle	Ttc5
Atp6v0a1	0.0228697	0.0197908	0.484	0.497	1	Rd10_Female_vehicle	Atp6v0a1
Ptprz1	0.022926	0.0135329	0.698	0.692	1	Rd10_Female_vehicle	Ptprz1
Ywhaz	0.0229496	0.0513661	0.544	0.552	1	Rd10_Female_vehicle	Ywhaz
Chmp1b	0.022966	0.0848127	0.067	0.044	1	Rd10_Female_vehicle	Chmp1b
Mid1	0.0229992	0.102216	0.079	0.056	1	Rd10_Female_vehicle	Mid1
Sgcb	0.0230627	0.110391	0.092	0.068	1	Rd10_Female_vehicle	Sgcb
Gprin1	0.0230984	0.0858361	0.102	0.081	1	Rd10_Female_vehicle	Gprin1
Ubc	0.0231976	0.119603	0.756	0.734	1	Rd10_Female_vehicle	Ubc
Thoc1	0.0233835	0.129025	0.241	0.217	1	Rd10_Female_vehicle	Thoc1
Ptma	0.0238355	0.0163531	0.873	0.848	1	Rd10_Female_vehicle	Ptma
Eif1b	0.0239914	0.0430648	0.667	0.676	1	Rd10_Female_vehicle	Eif1b
Spop	0.024155	0.0422187	0.496	0.511	1	Rd10_Female_vehicle	Spop
Canx	0.0242763	0.137705	0.584	0.573	1	Rd10_Female_vehicle	Canx
Mycn	0.0242945	0.0850962	0.065	0.051	1	Rd10_Female_vehicle	Mycn
Calm2	0.0246572	0.061602	0.809	0.781	1	Rd10_Female_vehicle	Calm2
Arhgef11	0.0247578	0.00224514	0.174	0.177	1	Rd10_Female_vehicle	Arhgef11
Pik3cb	0.0247976	0.064369	0.058	0.04	1	Rd10_Female_vehicle	Pik3cb
Rit2	0.0250929	0.0492979	0.541	0.55	1	Rd10_Female_vehicle	Rit2
Ssna1	0.0251422	0.148522	0.207	0.179	1	Rd10_Female_vehicle	Ssna1
Jarid2	0.025187	0.0160594	0.245	0.243	1	Rd10_Female_vehicle	Jarid2
Ptgds	0.0252133	0.0880649	0.234	0.198	1	Rd10_Female_vehicle	Ptgds
Bmerb1	0.0253482	0.0795937	0.136	0.126	1	Rd10_Female_vehicle	Bmerb1
Snrnp35	0.0257411	0.0893222	0.057	0.035	1	Rd10_Female_vehicle	Snrnp35
Tcp11l2	0.0258098	0.0652441	0.188	0.18	1	Rd10_Female_vehicle	Tcp11l2
Pogz	0.0262477	0.0783353	0.173	0.152	1	Rd10_Female_vehicle	Pogz
Npm3	0.0264581	0.105319	0.095	0.077	1	Rd10_Female_vehicle	Npm3
Paxx	0.0265473	0.0389753	0.371	0.377	1	Rd10_Female_vehicle	Paxx
Pcdhb9	0.0266763	0.0927689	0.072	0.044	1	Rd10_Female_vehicle	Pcdhb9
Fgfr1op	0.0266938	0.107417	0.065	0.044	1	Rd10_Female_vehicle	Fgfr1op
Snx24	0.0267579	0.0358068	0.11	0.1	1	Rd10_Female_vehicle	Snx24
Usp47	0.0268817	0.0212921	0.181	0.191	1	Rd10_Female_vehicle	Usp47
Mbp	0.0269402	0.0812385	0.176	0.168	1	Rd10_Female_vehicle	Mbp
Dip2c	0.0270183	0.0672981	0.153	0.142	1	Rd10_Female_vehicle	Dip2c
Fstl5	0.0270389	0.0451295	0.35	0.363	1	Rd10_Female_vehicle	Fstl5
Dcaf8	0.027063	0.0665811	0.334	0.32	1	Rd10_Female_vehicle	Dcaf8
Nup88	0.0271569	0.103983	0.14	0.114	1	Rd10_Female_vehicle	Nup88
Tmem8	0.027187	0.0280885	0.057	0.033	1	Rd10_Female_vehicle	Tmem8
Sgsm2	0.0272846	0.00971285	0.062	0.046	1	Rd10_Female_vehicle	Sgsm2
Nap1l4	0.0273569	0.0724805	0.289	0.296	1	Rd10_Female_vehicle	Nap1l4
Elp2	0.0274414	0.0722966	0.102	0.091	1	Rd10_Female_vehicle	Elp2
Nbr1	0.0275462	0.0239504	0.215	0.217	1	Rd10_Female_vehicle	Nbr1
Pbrm1	0.0275553	0.115549	0.323	0.308	1	Rd10_Female_vehicle	Pbrm1
Pop5	0.0275877	0.0308271	0.347	0.361	1	Rd10_Female_vehicle	Pop5
Klhdc3	0.0278834	0.0486091	0.127	0.112	1	Rd10_Female_vehicle	Klhdc3
1110032A03Rik	0.0279102	0.00049032	0.184	0.191	1	Rd10_Female_vehicle	1110032A03Rik
Pdcd4	0.0280361	0.0577564	0.463	0.457	1	Rd10_Female_vehicle	Pdcd4
Pgrmc1	0.0282692	0.120461	0.575	0.606	1	Rd10_Female_vehicle	Pgrmc1
Cd59a	0.0282725	0.0778164	0.085	0.06	1	Rd10_Female_vehicle	Cd59a
Rest	0.0286781	0.0587937	0.11	0.091	1	Rd10_Female_vehicle	Rest
Hsph1	0.0288523	0.0224862	0.166	0.168	1	Rd10_Female_vehicle	Hsph1
Gnl3l	0.0289325	0.092138	0.385	0.389	1	Rd10_Female_vehicle	Gnl3l
C9orf72	0.0291533	0.0518331	0.072	0.053	1	Rd10_Female_vehicle	C9orf72
Pmpcb	0.0291662	0.113348	0.237	0.219	1	Rd10_Female_vehicle	Pmpcb
Tmco1	0.0292085	0.0153899	0.188	0.182	1	Rd10_Female_vehicle	Tmco1
Kcmf1	0.0292269	0.0377581	0.178	0.175	1	Rd10_Female_vehicle	Kcmf1
Elf2	0.0292579	0.120964	0.173	0.156	1	Rd10_Female_vehicle	Elf2
Csnk1g3	0.0292982	0.0397315	0.221	0.208	1	Rd10_Female_vehicle	Csnk1g3
Pip4k2b	0.0293551	0.0770034	0.092	0.079	1	Rd10_Female_vehicle	Pip4k2b
Kidins220	0.0293981	0.0749403	0.337	0.319	1	Rd10_Female_vehicle	Kidins220
9330159M07Rik	0.029506	0.0890022	0.081	0.072	1	Rd10_Female_vehicle	9330159M07Rik
Parva	0.0296228	0.0980312	0.152	0.137	1	Rd10_Female_vehicle	Parva
H2-D1	0.0296613	0.168092	0.133	0.105	1	Rd10_Female_vehicle	H2-D1
Wdr11	0.0299463	0.0967281	0.095	0.072	1	Rd10_Female_vehicle	Wdr11
Tcerg1	0.0300663	0.0742833	0.18	0.161	1	Rd10_Female_vehicle	Tcerg1
Rpl29	0.0301756	0.0328011	0.717	0.715	1	Rd10_Female_vehicle	Rpl29
Mapk10	0.0305615	0.0108875	0.16	0.166	1	Rd10_Female_vehicle	Mapk10
P4htm	0.0307534	0.0884128	0.18	0.168	1	Rd10_Female_vehicle	P4htm
Cacybp	0.0308259	0.026391	0.425	0.448	1	Rd10_Female_vehicle	Cacybp
Jak1	0.0308557	0.0868507	0.244	0.231	1	Rd10_Female_vehicle	Jak1
Borcs7	0.0310101	0.0695361	0.227	0.208	1	Rd10_Female_vehicle	Borcs7
Mthfd2l	0.0310414	0.0995527	0.178	0.152	1	Rd10_Female_vehicle	Mthfd2l
Akap8	0.0312524	0.0695723	0.186	0.168	1	Rd10_Female_vehicle	Akap8
Eno2	0.0312957	0.000287762	0.344	0.352	1	Rd10_Female_vehicle	Eno2
Grpel1	0.0316945	0.0575651	0.368	0.375	1	Rd10_Female_vehicle	Grpel1
Eif3a	0.0318702	0.0969097	0.371	0.366	1	Rd10_Female_vehicle	Eif3a
Zcchc10	0.0320651	0.100171	0.122	0.095	1	Rd10_Female_vehicle	Zcchc10
Nipa2	0.0321695	0.0616804	0.144	0.133	1	Rd10_Female_vehicle	Nipa2
Nucks1	0.0323027	0.00153033	0.559	0.587	1	Rd10_Female_vehicle	Nucks1
Fam210a	0.03273	0.0608498	0.088	0.068	1	Rd10_Female_vehicle	Fam210a
Usp11	0.0327403	0.0974588	0.146	0.126	1	Rd10_Female_vehicle	Usp11
Knop1	0.0328819	0.190053	0.214	0.187	1	Rd10_Female_vehicle	Knop1
Cemip2	0.0330022	0.111018	0.064	0.044	1	Rd10_Female_vehicle	Cemip2
Sorcs2	0.0330387	0.1095	0.156	0.145	1	Rd10_Female_vehicle	Sorcs2
AI987944	0.0330669	0.0828777	0.069	0.047	1	Rd10_Female_vehicle	AI987944
Banf1	0.0330967	0.127753	0.198	0.187	1	Rd10_Female_vehicle	Banf1
Mak	0.0332021	0.0440151	0.101	0.095	1	Rd10_Female_vehicle	Mak
Gm47283	0.0333634	0.201417	0.302	0.25	1	Rd10_Female_vehicle	Gm47283
Camkk1	0.0333905	0.0942009	0.112	0.096	1	Rd10_Female_vehicle	Camkk1
Zcchc7	0.0334518	0.0306574	0.371	0.366	1	Rd10_Female_vehicle	Zcchc7
Guk1	0.0334594	0.0145866	0.61	0.616	1	Rd10_Female_vehicle	Guk1
Spire1	0.0337029	0.124254	0.205	0.189	1	Rd10_Female_vehicle	Spire1
Aldoc	0.0338639	0.0305791	0.558	0.566	1	Rd10_Female_vehicle	Aldoc
Ssbp2	0.0339305	0.106553	0.51	0.499	1	Rd10_Female_vehicle	Ssbp2
Tm2d1	0.0341859	0.0311383	0.276	0.284	1	Rd10_Female_vehicle	Tm2d1
Ccdc50	0.0343261	0.00819566	0.13	0.126	1	Rd10_Female_vehicle	Ccdc50
Rnf7	0.0343262	0.0790058	0.429	0.433	1	Rd10_Female_vehicle	Rnf7
Gm20342	0.034671	0.0628462	0.106	0.089	1	Rd10_Female_vehicle	Gm20342
Zfp37	0.0347827	0.11025	0.156	0.144	1	Rd10_Female_vehicle	Zfp37
Gramd1b	0.0348525	0.0245583	0.195	0.184	1	Rd10_Female_vehicle	Gramd1b
Mcrs1	0.034856	0.126852	0.186	0.161	1	Rd10_Female_vehicle	Mcrs1
Mrpl49	0.035095	0.116162	0.16	0.145	1	Rd10_Female_vehicle	Mrpl49
Sgta	0.0352056	0.0201282	0.252	0.287	1	Rd10_Female_vehicle	Sgta
Cggbp1	0.0357804	0.0546038	0.254	0.249	1	Rd10_Female_vehicle	Cggbp1
Rnf157	0.0360797	0.00284484	0.205	0.208	1	Rd10_Female_vehicle	Rnf157
Tuba1b	0.0361905	0.119173	0.483	0.49	1	Rd10_Female_vehicle	Tuba1b
Shisal1	0.0362677	0.00323855	0.584	0.588	1	Rd10_Female_vehicle	Shisal1
Znhit6	0.0365295	0.10718	0.143	0.123	1	Rd10_Female_vehicle	Znhit6
Slc39a13	0.036678	0.0837914	0.074	0.061	1	Rd10_Female_vehicle	Slc39a13
Prpsap2	0.0367137	0.0683846	0.12	0.105	1	Rd10_Female_vehicle	Prpsap2
Rbl2	0.0367255	0.177356	0.125	0.098	1	Rd10_Female_vehicle	Rbl2
Prkce	0.0368681	0.058208	0.282	0.273	1	Rd10_Female_vehicle	Prkce
Gabpb2	0.0369202	0.0613197	0.088	0.075	1	Rd10_Female_vehicle	Gabpb2
Xndc1	0.0370532	0.0819252	0.051	0.03	1	Rd10_Female_vehicle	Xndc1
Kcnma1	0.0370779	0.101667	0.786	0.771	1	Rd10_Female_vehicle	Kcnma1
St18	0.0371216	0.034407	0.329	0.34	1	Rd10_Female_vehicle	St18
Topors	0.0372385	0.0046789	0.146	0.145	1	Rd10_Female_vehicle	Topors
Ccdc115	0.0373238	0.0612224	0.187	0.184	1	Rd10_Female_vehicle	Ccdc115
Higd2a	0.0373805	0.0523525	0.473	0.483	1	Rd10_Female_vehicle	Higd2a
Aldh5a1	0.0373924	0.0656691	0.078	0.063	1	Rd10_Female_vehicle	Aldh5a1
Dtd1	0.0374389	0.028837	0.307	0.319	1	Rd10_Female_vehicle	Dtd1
Trmt1	0.0374743	0.0512153	0.126	0.117	1	Rd10_Female_vehicle	Trmt1
Bcl10	0.0374903	0.0645831	0.089	0.074	1	Rd10_Female_vehicle	Bcl10
Pde1c	0.0375658	0.153148	0.208	0.194	1	Rd10_Female_vehicle	Pde1c
Sltm	0.0375742	0.00732635	0.402	0.406	1	Rd10_Female_vehicle	Sltm
Thap1	0.0376935	0.10198	0.055	0.037	1	Rd10_Female_vehicle	Thap1
Crlf2	0.0377024	0.0735346	0.079	0.06	1	Rd10_Female_vehicle	Crlf2
Alg2	0.0377418	0.0359202	0.137	0.138	1	Rd10_Female_vehicle	Alg2
Xiap	0.0377616	0.0101281	0.309	0.324	1	Rd10_Female_vehicle	Xiap
Sugp1	0.0378391	0.0659387	0.086	0.067	1	Rd10_Female_vehicle	Sugp1
Plxnc1	0.0380643	0.0611191	0.069	0.063	1	Rd10_Female_vehicle	Plxnc1
Ctdnep1	0.03813	0.0716016	0.127	0.117	1	Rd10_Female_vehicle	Ctdnep1
Dnajc19	0.0384011	0.0319987	0.229	0.245	1	Rd10_Female_vehicle	Dnajc19
Kcnh2	0.0384169	0.182678	0.174	0.14	1	Rd10_Female_vehicle	Kcnh2
Nyx	0.0384352	0.178741	0.339	0.308	1	Rd10_Female_vehicle	Nyx
Kdm5a	0.0387052	0.0280368	0.234	0.212	1	Rd10_Female_vehicle	Kdm5a
Ppp1r3c	0.0387812	0.0572674	0.076	0.063	1	Rd10_Female_vehicle	Ppp1r3c
Irf2bpl	0.0388956	0.0142131	0.409	0.434	1	Rd10_Female_vehicle	Irf2bpl
Zfp580	0.0389601	0.0449527	0.129	0.124	1	Rd10_Female_vehicle	Zfp580
Irf9	0.0389609	0.081854	0.054	0.03	1	Rd10_Female_vehicle	Irf9
Rprd1a	0.0391763	0.038959	0.197	0.214	1	Rd10_Female_vehicle	Rprd1a
Gm30382	0.0392538	0.013568	0.561	0.571	1	Rd10_Female_vehicle	Gm30382
0610010F05Rik	0.0393011	0.0343833	0.088	0.081	1	Rd10_Female_vehicle	0610010F05Rik
Exosc7	0.0393316	0.0720407	0.198	0.182	1	Rd10_Female_vehicle	Exosc7
Prpf40a	0.039357	0.0171146	0.303	0.305	1	Rd10_Female_vehicle	Prpf40a
Tstd3	0.0393673	0.0692493	0.051	0.03	1	Rd10_Female_vehicle	Tstd3
Pabpn1	0.0394148	0.105061	0.664	0.658	1	Rd10_Female_vehicle	Pabpn1
Sept11	0.0394904	0.0624407	0.15	0.138	1	Rd10_Female_vehicle	Sept11
Prxl2c	0.0395612	0.00134219	0.142	0.137	1	Rd10_Female_vehicle	Prxl2c
Tgfb2	0.0395929	0.106505	0.494	0.503	1	Rd10_Female_vehicle	Tgfb2
Atp6ap2	0.0397975	0.0675858	0.537	0.541	1	Rd10_Female_vehicle	Atp6ap2
Myg1	0.0405235	0.0235346	0.132	0.121	1	Rd10_Female_vehicle	Myg1
Zbtb5	0.0405273	0.0952752	0.071	0.051	1	Rd10_Female_vehicle	Zbtb5
1600020E01Rik	0.0407268	0.056721	0.106	0.095	1	Rd10_Female_vehicle	1600020E01Rik
Abcc1	0.0408926	0.00529241	0.109	0.1	1	Rd10_Female_vehicle	Abcc1
Cpd	0.0410591	0.0906642	0.051	0.03	1	Rd10_Female_vehicle	Cpd
Pmm2	0.0411505	0.0578864	0.051	0.037	1	Rd10_Female_vehicle	Pmm2
Slc30a9	0.0414464	0.0519957	0.262	0.277	1	Rd10_Female_vehicle	Slc30a9
Cs	0.0415283	0.0221752	0.115	0.112	1	Rd10_Female_vehicle	Cs
Mrps35	0.0416227	0.101826	0.132	0.114	1	Rd10_Female_vehicle	Mrps35
Luzp1	0.041791	0.0392198	0.126	0.107	1	Rd10_Female_vehicle	Luzp1
Lrrc59	0.0418317	0.097987	0.12	0.103	1	Rd10_Female_vehicle	Lrrc59
Oard1	0.0419704	0.0186541	0.177	0.182	1	Rd10_Female_vehicle	Oard1
Uchl5	0.0420861	0.0534133	0.113	0.105	1	Rd10_Female_vehicle	Uchl5
Katnbl1	0.0420996	0.121877	0.113	0.089	1	Rd10_Female_vehicle	Katnbl1
Wdr60	0.0422837	0.205242	0.116	0.089	1	Rd10_Female_vehicle	Wdr60
Psmb1	0.0424432	0.0314086	0.507	0.529	1	Rd10_Female_vehicle	Psmb1
Ino80b	0.0425676	0.0922358	0.108	0.086	1	Rd10_Female_vehicle	Ino80b
Lactb	0.0425823	0.137542	0.102	0.079	1	Rd10_Female_vehicle	Lactb
Edil3	0.0427267	0.0101639	0.599	0.613	1	Rd10_Female_vehicle	Edil3
Med21	0.0428484	0.0393582	0.146	0.14	1	Rd10_Female_vehicle	Med21
Pten	0.0428911	0.11645	0.528	0.524	1	Rd10_Female_vehicle	Pten
Efr3a	0.0429203	0.0499131	0.285	0.284	1	Rd10_Female_vehicle	Efr3a
Tmem143	0.0433359	0.0495124	0.062	0.044	1	Rd10_Female_vehicle	Tmem143
Rab6b	0.0435542	0.0169036	0.364	0.378	1	Rd10_Female_vehicle	Rab6b
Hs3st4	0.0436677	0.0751877	0.303	0.313	1	Rd10_Female_vehicle	Hs3st4
Tbc1d5	0.0439449	0.0826681	0.101	0.081	1	Rd10_Female_vehicle	Tbc1d5
Chm	0.0440438	0.0804779	0.144	0.128	1	Rd10_Female_vehicle	Chm
Akt3	0.0440475	0.0370333	0.12	0.119	1	Rd10_Female_vehicle	Akt3
Rbm24	0.0441876	0.104476	0.055	0.037	1	Rd10_Female_vehicle	Rbm24
H3f3b	0.0442678	0.0793103	0.953	0.921	1	Rd10_Female_vehicle	H3f3b
Cplane1	0.0444927	0.0215826	0.13	0.124	1	Rd10_Female_vehicle	Cplane1
Bms1	0.044562	0.0906611	0.125	0.103	1	Rd10_Female_vehicle	Bms1
C130080G10Rik	0.0447702	0.0841814	0.055	0.033	1	Rd10_Female_vehicle	C130080G10Rik
Gm15417	0.0448136	0.0615055	0.276	0.271	1	Rd10_Female_vehicle	Gm15417
Mrpl15	0.0448212	0.120644	0.205	0.186	1	Rd10_Female_vehicle	Mrpl15
Adam10	0.0451218	0.0843392	0.095	0.081	1	Rd10_Female_vehicle	Adam10
Mea1	0.045126	0.0700862	0.169	0.161	1	Rd10_Female_vehicle	Mea1
Scfd1	0.0452229	0.0985761	0.215	0.2	1	Rd10_Female_vehicle	Scfd1
Fbxo30	0.0452268	0.00826211	0.064	0.056	1	Rd10_Female_vehicle	Fbxo30
Nup160	0.0454402	0.10236	0.058	0.032	1	Rd10_Female_vehicle	Nup160
Scg2	0.0457267	0.0737702	0.633	0.618	1	Rd10_Female_vehicle	Scg2
Taok1	0.0457763	0.00476425	0.33	0.357	1	Rd10_Female_vehicle	Taok1
Zfp281	0.0457963	0.0174709	0.11	0.116	1	Rd10_Female_vehicle	Zfp281
Ezh2	0.0458436	0.0239113	0.147	0.152	1	Rd10_Female_vehicle	Ezh2
Tmem130	0.0459853	0.0621361	0.12	0.107	1	Rd10_Female_vehicle	Tmem130
Tax1bp1	0.046097	0.0613647	0.501	0.51	1	Rd10_Female_vehicle	Tax1bp1
Tent4a	0.0461833	0.00289786	0.068	0.063	1	Rd10_Female_vehicle	Tent4a
N4bp1	0.0462783	0.0974251	0.118	0.095	1	Rd10_Female_vehicle	N4bp1
Ap2m1	0.0463826	0.00141123	0.388	0.417	1	Rd10_Female_vehicle	Ap2m1
Lrrtm2	0.0467455	0.0228906	0.118	0.121	1	Rd10_Female_vehicle	Lrrtm2
Ddx1	0.0468516	0.103483	0.354	0.357	1	Rd10_Female_vehicle	Ddx1
Cntn4	0.0469428	0.0660027	0.266	0.243	1	Rd10_Female_vehicle	Cntn4
Ap1ar	0.0469772	0.0323296	0.119	0.121	1	Rd10_Female_vehicle	Ap1ar
Heg1	0.0471906	0.0848997	0.115	0.093	1	Rd10_Female_vehicle	Heg1
Prps1	0.0471934	0.0848581	0.137	0.13	1	Rd10_Female_vehicle	Prps1
Rnf144a	0.0472703	0.0485825	0.074	0.06	1	Rd10_Female_vehicle	Rnf144a
Sh2d5	0.0473076	0.0797591	0.112	0.093	1	Rd10_Female_vehicle	Sh2d5
Ndufa8	0.0473381	0.0218978	0.442	0.466	1	Rd10_Female_vehicle	Ndufa8
Negr1	0.0473501	0.14315	0.527	0.511	1	Rd10_Female_vehicle	Negr1
Sh3bgrl2	0.0473533	0.0846351	0.13	0.133	1	Rd10_Female_vehicle	Sh3bgrl2
Kcnj12	0.0475181	0.0181114	0.127	0.123	1	Rd10_Female_vehicle	Kcnj12
Psma1	0.0475658	0.139153	0.35	0.345	1	Rd10_Female_vehicle	Psma1
Cacnb4	0.0477954	0.0957581	0.078	0.07	1	Rd10_Female_vehicle	Cacnb4
Ggps1	0.0478542	0.0950997	0.193	0.182	1	Rd10_Female_vehicle	Ggps1
Wdr45b	0.0479307	0.0571381	0.14	0.124	1	Rd10_Female_vehicle	Wdr45b
Psmg4	0.0479715	0.0307657	0.184	0.205	1	Rd10_Female_vehicle	Psmg4
Mrps27	0.0480073	0.069497	0.051	0.035	1	Rd10_Female_vehicle	Mrps27
Cnot3	0.0480602	0.0733464	0.36	0.347	1	Rd10_Female_vehicle	Cnot3
Tceal3	0.0480817	0.0928389	0.358	0.375	1	Rd10_Female_vehicle	Tceal3
Numbl	0.0481943	0.108707	0.055	0.037	1	Rd10_Female_vehicle	Numbl
Tmem161b	0.0483822	0.00630711	0.147	0.145	1	Rd10_Female_vehicle	Tmem161b
Pcmt1	0.0484116	0.10236	0.317	0.305	1	Rd10_Female_vehicle	Pcmt1
Csnk1a1	0.0484617	0.0379019	0.584	0.583	1	Rd10_Female_vehicle	Csnk1a1
Scgn	0.0485061	0.0590779	0.517	0.51	1	Rd10_Female_vehicle	Scgn
Ociad1	0.0485802	0.0558658	0.265	0.257	1	Rd10_Female_vehicle	Ociad1
Gpr162	0.0490119	0.0639328	0.46	0.455	1	Rd10_Female_vehicle	Gpr162
Immp1l	0.049019	0.112765	0.254	0.25	1	Rd10_Female_vehicle	Immp1l
Atp5k	0.0491661	0.018783	0.656	0.669	1	Rd10_Female_vehicle	Atp5k
Lcorl	0.049245	0.158536	0.181	0.156	1	Rd10_Female_vehicle	Lcorl
Pdha1	0.0494336	0.0564352	0.133	0.123	1	Rd10_Female_vehicle	Pdha1
Mon2	0.0498317	0.0275184	0.106	0.095	1	Rd10_Female_vehicle	Mon2
Ttbk2	0.0499737	0.116597	0.093	0.074	1	Rd10_Female_vehicle	Ttbk2
Cul3	0.0500164	0.0440252	0.439	0.443	1	Rd10_Female_vehicle	Cul3
Slf2	0.0501159	0.0466145	0.227	0.233	1	Rd10_Female_vehicle	Slf2
Ice1	0.0501238	0.0589721	0.201	0.2	1	Rd10_Female_vehicle	Ice1
Sugp2	0.0502745	0.0507114	0.156	0.152	1	Rd10_Female_vehicle	Sugp2
Mtmr3	0.0505494	0.049625	0.113	0.109	1	Rd10_Female_vehicle	Mtmr3
Kdelr1	0.0506143	0.014729	0.198	0.205	1	Rd10_Female_vehicle	Kdelr1
Gtf2e2	0.0507516	0.015864	0.105	0.107	1	Rd10_Female_vehicle	Gtf2e2
Ube2b	0.0508731	0.0395989	0.425	0.433	1	Rd10_Female_vehicle	Ube2b
Dad1	0.0510281	0.0359694	0.537	0.562	1	Rd10_Female_vehicle	Dad1
Atp2b1	0.0510913	0.159221	0.905	0.897	1	Rd10_Female_vehicle	Atp2b1
Psg16	0.0511478	0.0162087	0.069	0.054	1	Rd10_Female_vehicle	Psg16
Hist3h2a	0.0513136	0.00186657	0.674	0.687	1	Rd10_Female_vehicle	Hist3h2a
Ngdn	0.0513153	0.0592193	0.133	0.124	1	Rd10_Female_vehicle	Ngdn
Gfpt1	0.0513206	0.0525535	0.181	0.165	1	Rd10_Female_vehicle	Gfpt1
Ppp2r5d	0.0515774	0.0327794	0.115	0.105	1	Rd10_Female_vehicle	Ppp2r5d
Hsd17b12	0.051959	0.0676435	0.329	0.327	1	Rd10_Female_vehicle	Hsd17b12
Eps8	0.0522029	0.0745273	0.385	0.384	1	Rd10_Female_vehicle	Eps8
Isl1	0.0522376	0.00838288	0.738	0.743	1	Rd10_Female_vehicle	Isl1
Faim2	0.0523042	0.0983717	0.48	0.476	1	Rd10_Female_vehicle	Faim2
Ywhae	0.052366	0.0682818	0.728	0.72	1	Rd10_Female_vehicle	Ywhae
Myo18a	0.0523751	0.00776869	0.164	0.161	1	Rd10_Female_vehicle	Myo18a
Gjd2	0.0523876	0.00496092	0.331	0.354	1	Rd10_Female_vehicle	Gjd2
Hsp90aa1	0.0525474	0.0422349	0.938	0.94	1	Rd10_Female_vehicle	Hsp90aa1
Pfkl	0.0533107	0.0173015	0.438	0.455	1	Rd10_Female_vehicle	Pfkl
Cars2	0.0533813	0.0632871	0.058	0.039	1	Rd10_Female_vehicle	Cars2
Ipo8	0.0534463	0.043966	0.125	0.114	1	Rd10_Female_vehicle	Ipo8
Rad9b	0.05345	0.104586	0.076	0.056	1	Rd10_Female_vehicle	Rad9b
Cnih4	0.0535518	0.121612	0.214	0.203	1	Rd10_Female_vehicle	Cnih4
Ppme1	0.0536066	0.0261197	0.313	0.324	1	Rd10_Female_vehicle	Ppme1
Ttc19	0.0537518	0.0445621	0.467	0.482	1	Rd10_Female_vehicle	Ttc19
mt-Atp8	0.0541597	0.0593302	0.822	0.816	1	Rd10_Female_vehicle	mt-Atp8
Gpbp1l1	0.0542126	0.0102332	0.127	0.114	1	Rd10_Female_vehicle	Gpbp1l1
Numa1	0.0542657	0.0249724	0.144	0.133	1	Rd10_Female_vehicle	Numa1
Nolc1	0.0544075	0.0181502	0.169	0.172	1	Rd10_Female_vehicle	Nolc1
Medag	0.0544927	0.0603757	0.31	0.319	1	Rd10_Female_vehicle	Medag
Sucla2	0.0546727	0.0180481	0.173	0.175	1	Rd10_Female_vehicle	Sucla2
Gadd45a	0.0547678	0.0599573	0.072	0.056	1	Rd10_Female_vehicle	Gadd45a
Ccdc47	0.0550752	0.120243	0.441	0.436	1	Rd10_Female_vehicle	Ccdc47
Klc2	0.0551089	7.89786e-05	0.079	0.077	1	Rd10_Female_vehicle	Klc2
Kif22	0.0551195	0.132057	0.139	0.117	1	Rd10_Female_vehicle	Kif22
Psmd7	0.0551677	0.0942521	0.416	0.413	1	Rd10_Female_vehicle	Psmd7
Unc119b	0.0552311	0.0157951	0.058	0.042	1	Rd10_Female_vehicle	Unc119b
Casd1	0.0553123	0.110268	0.169	0.158	1	Rd10_Female_vehicle	Casd1
Kctd20	0.0553933	0.117229	0.122	0.096	1	Rd10_Female_vehicle	Kctd20
AC166172.1	0.0555492	0.0327593	0.051	0.033	1	Rd10_Female_vehicle	AC166172.1
Stk24	0.0555822	0.0717328	0.092	0.074	1	Rd10_Female_vehicle	Stk24
Ran	0.0555835	0.0520781	0.633	0.646	1	Rd10_Female_vehicle	Ran
Golga2	0.0555975	0.141577	0.13	0.109	1	Rd10_Female_vehicle	Golga2
Samsn1	0.0558736	0.0300613	0.632	0.641	1	Rd10_Female_vehicle	Samsn1
Cyth3	0.0560764	0.0280824	0.149	0.156	1	Rd10_Female_vehicle	Cyth3
Carmil1	0.0561035	0.0967923	0.096	0.077	1	Rd10_Female_vehicle	Carmil1
Csnk2a2	0.0564715	0.0453702	0.156	0.151	1	Rd10_Female_vehicle	Csnk2a2
2810004N23Rik	0.0566505	0.0435648	0.12	0.121	1	Rd10_Female_vehicle	2810004N23Rik
Sp2	0.0567075	0.0248343	0.051	0.037	1	Rd10_Female_vehicle	Sp2
Chmp4b	0.0569329	0.0314	0.337	0.357	1	Rd10_Female_vehicle	Chmp4b
Amn1	0.0569645	0.0275527	0.156	0.161	1	Rd10_Female_vehicle	Amn1
Pigf	0.0573069	0.0259471	0.161	0.159	1	Rd10_Female_vehicle	Pigf
Mrpl44	0.0573238	0.0542332	0.101	0.084	1	Rd10_Female_vehicle	Mrpl44
Sirt3	0.0574243	0.0156976	0.161	0.17	1	Rd10_Female_vehicle	Sirt3
Sh3gl2	0.0578733	0.00483923	0.555	0.576	1	Rd10_Female_vehicle	Sh3gl2
Pigq	0.0581284	0.123219	0.064	0.046	1	Rd10_Female_vehicle	Pigq
Aak1	0.0581574	0.00731634	0.449	0.48	1	Rd10_Female_vehicle	Aak1
Srgap3	0.0581678	0.133709	0.269	0.256	1	Rd10_Female_vehicle	Srgap3
Gfm1	0.058184	0.0724295	0.085	0.068	1	Rd10_Female_vehicle	Gfm1
Pign	0.0581897	0.0342632	0.058	0.053	1	Rd10_Female_vehicle	Pign
Slc25a3	0.0584013	0.0504212	0.714	0.716	1	Rd10_Female_vehicle	Slc25a3
Sfr1	0.0584983	0.0402291	0.564	0.578	1	Rd10_Female_vehicle	Sfr1
Cbx5	0.0585546	0.109685	0.353	0.347	1	Rd10_Female_vehicle	Cbx5
Rbm39	0.0586673	0.0178425	0.816	0.818	1	Rd10_Female_vehicle	Rbm39
Polr3h	0.0586769	0.0162294	0.078	0.074	1	Rd10_Female_vehicle	Polr3h
Aggf1	0.0587444	0.00558006	0.197	0.217	1	Rd10_Female_vehicle	Aggf1
Psmc2	0.0587579	0.0428622	0.31	0.317	1	Rd10_Female_vehicle	Psmc2
Rpf2	0.0590063	0.0887874	0.118	0.103	1	Rd10_Female_vehicle	Rpf2
Rfc4	0.0590376	0.0725947	0.059	0.042	1	Rd10_Female_vehicle	Rfc4
Churc1	0.0592941	0.00439133	0.306	0.326	1	Rd10_Female_vehicle	Churc1
Sart3	0.0593662	0.0648368	0.081	0.065	1	Rd10_Female_vehicle	Sart3
Mrps14	0.0596534	0.0101383	0.469	0.506	1	Rd10_Female_vehicle	Mrps14
Sumo2	0.0598293	0.055973	0.79	0.771	1	Rd10_Female_vehicle	Sumo2
Ctbp1	0.0598317	0.0855546	0.21	0.198	1	Rd10_Female_vehicle	Ctbp1
Gm47512	0.05989	0.0450346	0.061	0.047	1	Rd10_Female_vehicle	Gm47512
Tigd2	0.060061	0.0397826	0.333	0.343	1	Rd10_Female_vehicle	Tigd2
Mfn2	0.0601905	0.0560873	0.136	0.133	1	Rd10_Female_vehicle	Mfn2
Phactr4	0.0602858	0.0235875	0.089	0.079	1	Rd10_Female_vehicle	Phactr4
Ssu72	0.0603025	0.0223957	0.364	0.378	1	Rd10_Female_vehicle	Ssu72
Esf1	0.0604187	0.0425993	0.334	0.327	1	Rd10_Female_vehicle	Esf1
Schip1	0.0604761	0.0361838	0.286	0.292	1	Rd10_Female_vehicle	Schip1
Ndufb9	0.060695	0.0358001	0.738	0.73	1	Rd10_Female_vehicle	Ndufb9
Rufy3	0.0608247	0.0729986	0.61	0.606	1	Rd10_Female_vehicle	Rufy3
Cbx4	0.0610662	0.0039052	0.191	0.217	1	Rd10_Female_vehicle	Cbx4
Mrpl28	0.0610701	0.0685723	0.357	0.359	1	Rd10_Female_vehicle	Mrpl28
Lrpap1	0.0612177	0.101077	0.375	0.377	1	Rd10_Female_vehicle	Lrpap1
Asb7	0.0612321	0.0525507	0.058	0.051	1	Rd10_Female_vehicle	Asb7
Atp6v0c	0.0614189	0.0782398	0.891	0.853	1	Rd10_Female_vehicle	Atp6v0c
Sipa1	0.0619334	0.0692842	0.101	0.086	1	Rd10_Female_vehicle	Sipa1
Txnl4a	0.0621888	0.0360996	0.188	0.191	1	Rd10_Female_vehicle	Txnl4a
Vti1a	0.0621967	0.0690096	0.075	0.06	1	Rd10_Female_vehicle	Vti1a
Grcc10	0.0622155	0.0929055	0.497	0.503	1	Rd10_Female_vehicle	Grcc10
Zfp354c	0.0623405	0.0479154	0.119	0.11	1	Rd10_Female_vehicle	Zfp354c
Tmem242	0.0623804	0.113764	0.101	0.084	1	Rd10_Female_vehicle	Tmem242
Map4	0.0627097	0.00446898	0.678	0.688	1	Rd10_Female_vehicle	Map4
Rxylt1	0.062777	0.00145215	0.154	0.166	1	Rd10_Female_vehicle	Rxylt1
Zmat1	0.0629097	0.0454631	0.11	0.098	1	Rd10_Female_vehicle	Zmat1
Phax	0.0629934	0.0393848	0.252	0.261	1	Rd10_Female_vehicle	Phax
Mpc1	0.0630394	0.0552424	0.504	0.522	1	Rd10_Female_vehicle	Mpc1
Jdp2	0.0635399	0.0690359	0.069	0.049	1	Rd10_Female_vehicle	Jdp2
Selenos	0.0638304	0.144073	0.21	0.198	1	Rd10_Female_vehicle	Selenos
Rnf14	0.0640854	0.00663593	0.28	0.299	1	Rd10_Female_vehicle	Rnf14
Lsm4	0.064325	0.0895338	0.499	0.51	1	Rd10_Female_vehicle	Lsm4
Smarcd1	0.0644339	0.0350012	0.299	0.31	1	Rd10_Female_vehicle	Smarcd1
Riok3	0.0644539	0.0356705	0.384	0.396	1	Rd10_Female_vehicle	Riok3
Nifk	0.0644877	0.113518	0.184	0.179	1	Rd10_Female_vehicle	Nifk
Ruvbl1	0.0646627	0.0219278	0.137	0.142	1	Rd10_Female_vehicle	Ruvbl1
Tet3	0.0647388	0.0154816	0.208	0.205	1	Rd10_Female_vehicle	Tet3
Toe1	0.0649178	0.0382211	0.072	0.058	1	Rd10_Female_vehicle	Toe1
Vcp	0.0651586	0.0139031	0.415	0.452	1	Rd10_Female_vehicle	Vcp
Zmym2	0.0651866	0.0126219	0.18	0.168	1	Rd10_Female_vehicle	Zmym2
Cct7	0.0656221	0.102724	0.402	0.403	1	Rd10_Female_vehicle	Cct7
Hnrnpll	0.0657303	0.0864037	0.109	0.096	1	Rd10_Female_vehicle	Hnrnpll
Unc79	0.0660438	0.0273818	0.109	0.107	1	Rd10_Female_vehicle	Unc79
Thap12	0.0661799	0.0862519	0.18	0.177	1	Rd10_Female_vehicle	Thap12
Kctd16	0.0662416	0.0800917	0.082	0.075	1	Rd10_Female_vehicle	Kctd16
Tasor2	0.0663744	0.0716988	0.109	0.095	1	Rd10_Female_vehicle	Tasor2
Hdgf	0.0664174	0.104123	0.334	0.335	1	Rd10_Female_vehicle	Hdgf
Tufm	0.0666191	0.0113344	0.075	0.065	1	Rd10_Female_vehicle	Tufm
Clu	0.0667088	0.149884	0.382	0.349	1	Rd10_Female_vehicle	Clu
Trim33	0.066718	0.0529776	0.215	0.201	1	Rd10_Female_vehicle	Trim33
Zmiz1	0.0667356	0.0360758	0.499	0.504	1	Rd10_Female_vehicle	Zmiz1
Leng8	0.0669613	0.0318119	0.404	0.406	1	Rd10_Female_vehicle	Leng8
Rpl27a	0.066975	0.0263369	0.844	0.82	1	Rd10_Female_vehicle	Rpl27a
Pygo2	0.0670218	0.0818077	0.059	0.042	1	Rd10_Female_vehicle	Pygo2
Tmem29	0.0670593	0.0375785	0.095	0.084	1	Rd10_Female_vehicle	Tmem29
Snph	0.0671541	0.0678788	0.135	0.131	1	Rd10_Female_vehicle	Snph
Sat1	0.06726	0.143052	0.127	0.103	1	Rd10_Female_vehicle	Sat1
Cct2	0.0677723	0.0045486	0.397	0.429	1	Rd10_Female_vehicle	Cct2
Tsr2	0.0677843	0.0662814	0.204	0.194	1	Rd10_Female_vehicle	Tsr2
Pgam1	0.0678623	0.0247125	0.843	0.811	1	Rd10_Female_vehicle	Pgam1
Idh3g	0.0680471	0.0283449	0.278	0.284	1	Rd10_Female_vehicle	Idh3g
Tuba1a	0.0681772	0.0833403	0.785	0.767	1	Rd10_Female_vehicle	Tuba1a
Crem	0.0684256	0.0488624	0.062	0.049	1	Rd10_Female_vehicle	Crem
Gpx1	0.0685042	0.124172	0.159	0.142	1	Rd10_Female_vehicle	Gpx1
Zfp1	0.0686188	0.0919718	0.119	0.105	1	Rd10_Female_vehicle	Zfp1
Sccpdh	0.0688443	0.00981766	0.153	0.163	1	Rd10_Female_vehicle	Sccpdh
Abraxas2	0.0691482	0.0057785	0.081	0.07	1	Rd10_Female_vehicle	Abraxas2
Zfp36	0.0692643	0.11212	0.062	0.042	1	Rd10_Female_vehicle	Zfp36
Ctps	0.0694914	0.113697	0.054	0.037	1	Rd10_Female_vehicle	Ctps
Irak1bp1	0.0697351	0.0868826	0.204	0.191	1	Rd10_Female_vehicle	Irak1bp1
U2af1	0.0697361	0.0245053	0.421	0.443	1	Rd10_Female_vehicle	U2af1
Mpnd	0.0697683	0.0687216	0.174	0.161	1	Rd10_Female_vehicle	Mpnd
Nelfcd	0.0698654	0.115998	0.125	0.107	1	Rd10_Female_vehicle	Nelfcd
Prickle2	0.0698708	0.0100179	0.19	0.193	1	Rd10_Female_vehicle	Prickle2
Trim8	0.069873	0.0307695	0.146	0.142	1	Rd10_Female_vehicle	Trim8
Smg5	0.0702118	0.0550202	0.089	0.082	1	Rd10_Female_vehicle	Smg5
Tsc1	0.070227	0.0130634	0.095	0.091	1	Rd10_Female_vehicle	Tsc1
Zmym6	0.0702349	0.000450502	0.098	0.107	1	Rd10_Female_vehicle	Zmym6
Vcpip1	0.0703805	0.0965141	0.144	0.138	1	Rd10_Female_vehicle	Vcpip1
Psmc3	0.0703961	0.0484644	0.365	0.382	1	Rd10_Female_vehicle	Psmc3
Timm9	0.0707084	0.132058	0.255	0.243	1	Rd10_Female_vehicle	Timm9
Atp5g2	0.0707799	0.0384128	0.744	0.739	1	Rd10_Female_vehicle	Atp5g2
Trim11	0.071019	0.0606458	0.052	0.037	1	Rd10_Female_vehicle	Trim11
Map7d2	0.0710485	0.0340658	0.316	0.324	1	Rd10_Female_vehicle	Map7d2
Cdc37	0.071089	0.0549868	0.339	0.352	1	Rd10_Female_vehicle	Cdc37
Sbf2	0.0712754	0.0561839	0.129	0.121	1	Rd10_Female_vehicle	Sbf2
Pum2	0.0713271	0.0124762	0.244	0.261	1	Rd10_Female_vehicle	Pum2
Gtpbp4	0.0714013	0.026636	0.193	0.203	1	Rd10_Female_vehicle	Gtpbp4
Cyp51	0.0714023	0.0241003	0.142	0.135	1	Rd10_Female_vehicle	Cyp51
Ttc7b	0.0714918	0.0871656	0.103	0.084	1	Rd10_Female_vehicle	Ttc7b
Spag7	0.0717386	0.0907692	0.382	0.396	1	Rd10_Female_vehicle	Spag7
Sdhaf1	0.0717521	0.0563477	0.251	0.25	1	Rd10_Female_vehicle	Sdhaf1
Map3k13	0.0721425	0.0388825	0.133	0.144	1	Rd10_Female_vehicle	Map3k13
Smarca2	0.072144	0.0851289	0.477	0.48	1	Rd10_Female_vehicle	Smarca2
Ddr1	0.0722753	0.0830325	0.096	0.077	1	Rd10_Female_vehicle	Ddr1
Tmem132d	0.0722866	0.0720562	0.244	0.235	1	Rd10_Female_vehicle	Tmem132d
Ciao2b	0.0724259	0.00438819	0.227	0.238	1	Rd10_Female_vehicle	Ciao2b
Ryr2	0.0727019	0.0554652	0.33	0.343	1	Rd10_Female_vehicle	Ryr2
Rida	0.0727218	0.0695169	0.102	0.086	1	Rd10_Female_vehicle	Rida
Eftud2	0.0731345	0.10397	0.118	0.102	1	Rd10_Female_vehicle	Eftud2
Naxd	0.073312	0.0657746	0.239	0.226	1	Rd10_Female_vehicle	Naxd
Timm23	0.0736724	0.0679482	0.327	0.336	1	Rd10_Female_vehicle	Timm23
Tmem19	0.073683	0.0679782	0.052	0.037	1	Rd10_Female_vehicle	Tmem19
Lamtor5	0.0736853	0.102953	0.365	0.373	1	Rd10_Female_vehicle	Lamtor5
A430033K04Rik	0.0740389	0.0606326	0.058	0.04	1	Rd10_Female_vehicle	A430033K04Rik
Arpc1a	0.0740892	0.107953	0.333	0.335	1	Rd10_Female_vehicle	Arpc1a
Hmgxb3	0.0741111	0.0293147	0.085	0.086	1	Rd10_Female_vehicle	Hmgxb3
Upf3a	0.0741934	0.0411166	0.217	0.219	1	Rd10_Female_vehicle	Upf3a
Dynlrb1	0.0742868	0.0197428	0.603	0.625	1	Rd10_Female_vehicle	Dynlrb1
Dip2a	0.0743809	0.0455203	0.061	0.049	1	Rd10_Female_vehicle	Dip2a
Hax1	0.0745915	0.116999	0.113	0.098	1	Rd10_Female_vehicle	Hax1
Cds2	0.0746383	0.0888315	0.268	0.254	1	Rd10_Female_vehicle	Cds2
Zfp385b	0.0749444	0.0426166	0.535	0.543	1	Rd10_Female_vehicle	Zfp385b
Macrod2	0.0753639	0.00677251	0.248	0.27	1	Rd10_Female_vehicle	Macrod2
St3gal5	0.0754813	0.130942	0.222	0.189	1	Rd10_Female_vehicle	St3gal5
Zscan18	0.0755373	0.0803278	0.061	0.049	1	Rd10_Female_vehicle	Zscan18
Sclt1	0.0755642	0.0381277	0.169	0.159	1	Rd10_Female_vehicle	Sclt1
Socs2	0.075761	0.0553938	0.244	0.254	1	Rd10_Female_vehicle	Socs2
Lin7a	0.0758747	0.0353946	0.483	0.496	1	Rd10_Female_vehicle	Lin7a
Pdxdc1	0.0759617	0.0207451	0.102	0.11	1	Rd10_Female_vehicle	Pdxdc1
Irf2bp1	0.0761726	0.0863204	0.229	0.219	1	Rd10_Female_vehicle	Irf2bp1
Usp19	0.0761798	0.0179186	0.21	0.229	1	Rd10_Female_vehicle	Usp19
Idh3b	0.0767041	0.0748665	0.354	0.361	1	Rd10_Female_vehicle	Idh3b
Zfp800	0.0768987	0.0507914	0.152	0.145	1	Rd10_Female_vehicle	Zfp800
Tor1b	0.076908	0.0548117	0.047	0.061	1	Rd10_Female_vehicle	Tor1b
Anp32e	0.0770583	0.0151236	0.674	0.681	1	Rd10_Female_vehicle	Anp32e
Ormdl2	0.0770655	0.0525901	0.086	0.077	1	Rd10_Female_vehicle	Ormdl2
Pop4	0.0772222	0.0230338	0.091	0.084	1	Rd10_Female_vehicle	Pop4
Nipal3	0.0773595	0.0293521	0.113	0.11	1	Rd10_Female_vehicle	Nipal3
Tmco3	0.0774041	0.0116154	0.102	0.1	1	Rd10_Female_vehicle	Tmco3
Ncoa1	0.0775548	0.0411227	0.283	0.282	1	Rd10_Female_vehicle	Ncoa1
Pex3	0.0775607	0.0282962	0.146	0.142	1	Rd10_Female_vehicle	Pex3
Ppp1r2	0.0776543	0.0227299	0.239	0.24	1	Rd10_Female_vehicle	Ppp1r2
Wdr82	0.0778281	0.107442	0.198	0.18	1	Rd10_Female_vehicle	Wdr82
Gtpbp1	0.0786598	0.0248501	0.163	0.159	1	Rd10_Female_vehicle	Gtpbp1
Zfp553	0.0787991	0.0812869	0.089	0.072	1	Rd10_Female_vehicle	Zfp553
Nufip1	0.078936	0.0425289	0.074	0.061	1	Rd10_Female_vehicle	Nufip1
Tm2d3	0.078945	0.0282458	0.269	0.28	1	Rd10_Female_vehicle	Tm2d3
Stx12	0.0789987	0.0294951	0.217	0.222	1	Rd10_Female_vehicle	Stx12
Tyw5	0.0790245	0.0400222	0.069	0.054	1	Rd10_Female_vehicle	Tyw5
Tmod3	0.0791879	0.0316689	0.091	0.082	1	Rd10_Female_vehicle	Tmod3
Dnajc15	0.0797684	0.0800214	0.173	0.17	1	Rd10_Female_vehicle	Dnajc15
Supt6	0.0798154	0.0328877	0.263	0.271	1	Rd10_Female_vehicle	Supt6
Ddx10	0.079903	0.0446557	0.068	0.056	1	Rd10_Female_vehicle	Ddx10
Slc35a5	0.0800183	0.0799531	0.061	0.042	1	Rd10_Female_vehicle	Slc35a5
Ktn1	0.0800885	0.0825145	0.579	0.578	1	Rd10_Female_vehicle	Ktn1
3110056K07Rik	0.0800965	0.0539071	0.129	0.119	1	Rd10_Female_vehicle	3110056K07Rik
Psmg3	0.0801	0.0831481	0.126	0.117	1	Rd10_Female_vehicle	Psmg3
Sdc4	0.080369	0.0798262	0.242	0.236	1	Rd10_Female_vehicle	Sdc4
Trappc3	0.0804049	0.034374	0.22	0.222	1	Rd10_Female_vehicle	Trappc3
Serinc1	0.0807121	0.047626	0.463	0.482	1	Rd10_Female_vehicle	Serinc1
Faim	0.0812232	0.0398137	0.186	0.184	1	Rd10_Female_vehicle	Faim
A430005L14Rik	0.0812936	0.0703116	0.177	0.165	1	Rd10_Female_vehicle	A430005L14Rik
Mcoln1	0.0815552	0.000995174	0.067	0.06	1	Rd10_Female_vehicle	Mcoln1
Pak7	0.0820893	0.041233	0.106	0.096	1	Rd10_Female_vehicle	Pak7
Polr2e	0.0821058	0.0713736	0.368	0.373	1	Rd10_Female_vehicle	Polr2e
Ythdc1	0.0821688	0.0426121	0.524	0.538	1	Rd10_Female_vehicle	Ythdc1
Dpysl2	0.0822067	0.035019	0.408	0.424	1	Rd10_Female_vehicle	Dpysl2
Ccdc9	0.0825767	0.0800258	0.103	0.086	1	Rd10_Female_vehicle	Ccdc9
Zfand1	0.0826264	0.0231801	0.058	0.051	1	Rd10_Female_vehicle	Zfand1
Cct8	0.0829068	0.0514783	0.46	0.48	1	Rd10_Female_vehicle	Cct8
Mrpl57	0.0831348	0.0136978	0.29	0.306	1	Rd10_Female_vehicle	Mrpl57
Mrfap1	0.0831978	0.0592224	0.661	0.669	1	Rd10_Female_vehicle	Mrfap1
Gde1	0.0840717	0.0754815	0.306	0.315	1	Rd10_Female_vehicle	Gde1
Tk2	0.0842067	0.0657907	0.057	0.044	1	Rd10_Female_vehicle	Tk2
Fth1	0.0850333	0.0161631	0.867	0.837	1	Rd10_Female_vehicle	Fth1
Eef1e1	0.0851178	0.055992	0.187	0.208	1	Rd10_Female_vehicle	Eef1e1
Myo5a	0.0852868	0.0118299	0.412	0.434	1	Rd10_Female_vehicle	Myo5a
Dus2	0.0852909	0.0470194	0.065	0.051	1	Rd10_Female_vehicle	Dus2
Slc9a3r2	0.0852965	0.0953452	0.086	0.067	1	Rd10_Female_vehicle	Slc9a3r2
Gpr89	0.0853256	0.0613309	0.085	0.068	1	Rd10_Female_vehicle	Gpr89
Ssbp4	0.0860642	0.0526383	0.252	0.27	1	Rd10_Female_vehicle	Ssbp4
Mrpl4	0.0865073	0.0216452	0.127	0.131	1	Rd10_Female_vehicle	Mrpl4
Slc25a4	0.0865487	0.0633987	0.891	0.87	1	Rd10_Female_vehicle	Slc25a4
Scg5	0.0866702	0.0173341	0.674	0.695	1	Rd10_Female_vehicle	Scg5
Smc3	0.0867064	0.0846049	0.538	0.545	1	Rd10_Female_vehicle	Smc3
Ywhag	0.0869867	0.0797123	0.326	0.327	1	Rd10_Female_vehicle	Ywhag
Mbtps1	0.0870609	0.070009	0.144	0.133	1	Rd10_Female_vehicle	Mbtps1
Sirt2	0.0872088	0.0267393	0.178	0.182	1	Rd10_Female_vehicle	Sirt2
Hcfc1r1	0.0873281	0.0904377	0.337	0.345	1	Rd10_Female_vehicle	Hcfc1r1
Slc22a17	0.0873811	0.0806199	0.382	0.378	1	Rd10_Female_vehicle	Slc22a17
Tm9sf2	0.0874944	0.0823724	0.208	0.201	1	Rd10_Female_vehicle	Tm9sf2
Prickle1	0.0875779	0.0792586	0.065	0.046	1	Rd10_Female_vehicle	Prickle1
Commd8	0.0879565	0.0911335	0.125	0.121	1	Rd10_Female_vehicle	Commd8
Ndufa3	0.0879792	0.0131533	0.354	0.373	1	Rd10_Female_vehicle	Ndufa3
Ppp1cb	0.0882203	0.0858015	0.293	0.301	1	Rd10_Female_vehicle	Ppp1cb
Tars	0.0882972	0.0264836	0.105	0.102	1	Rd10_Female_vehicle	Tars
Evi5	0.0883087	0.0893641	0.139	0.13	1	Rd10_Female_vehicle	Evi5
E2f4	0.088356	0.0675797	0.061	0.044	1	Rd10_Female_vehicle	E2f4
Pde6d	0.088553	0.0283907	0.262	0.28	1	Rd10_Female_vehicle	Pde6d
Gnas	0.0886605	0.0404979	0.797	0.781	1	Rd10_Female_vehicle	Gnas
Stradb	0.0887203	0.0327391	0.055	0.039	1	Rd10_Female_vehicle	Stradb
Cecr2	0.0889926	0.0991414	0.133	0.124	1	Rd10_Female_vehicle	Cecr2
Nup85	0.089558	0.0429422	0.055	0.04	1	Rd10_Female_vehicle	Nup85
AC149090.1	0.0897865	0.0721026	0.473	0.464	1	Rd10_Female_vehicle	AC149090.1
Gm49336	0.0898309	0.0263695	0.129	0.126	1	Rd10_Female_vehicle	Gm49336
Apip	0.0899673	0.061984	0.062	0.056	1	Rd10_Female_vehicle	Apip
Arid4b	0.0900974	0.000153467	0.405	0.441	1	Rd10_Female_vehicle	Arid4b
Rpap3	0.0902022	0.101663	0.282	0.28	1	Rd10_Female_vehicle	Rpap3
Fuom	0.0908633	0.0584886	0.466	0.49	1	Rd10_Female_vehicle	Fuom
Timp2	0.0910318	0.0155763	0.153	0.175	1	Rd10_Female_vehicle	Timp2
Sec23ip	0.0914966	0.00653689	0.062	0.053	1	Rd10_Female_vehicle	Sec23ip
Mcl1	0.0917541	0.0419568	0.157	0.154	1	Rd10_Female_vehicle	Mcl1
Sephs2	0.0923712	0.0629759	0.11	0.1	1	Rd10_Female_vehicle	Sephs2
Zfp612	0.092842	0.0303839	0.163	0.151	1	Rd10_Female_vehicle	Zfp612
Map1lc3a	0.0929341	0.00962291	0.564	0.597	1	Rd10_Female_vehicle	Map1lc3a
Rps6ka3	0.0932452	0.0808563	0.133	0.121	1	Rd10_Female_vehicle	Rps6ka3
Cadm4	0.0932674	0.0157374	0.293	0.317	1	Rd10_Female_vehicle	Cadm4
Eri3	0.0936283	0.0832553	0.108	0.096	1	Rd10_Female_vehicle	Eri3
Rprd1b	0.0941265	0.0843922	0.237	0.233	1	Rd10_Female_vehicle	Rprd1b
Fxn	0.0943844	0.0645938	0.065	0.049	1	Rd10_Female_vehicle	Fxn
Scoc	0.0945446	0.0289324	0.407	0.429	1	Rd10_Female_vehicle	Scoc
Dctn4	0.0947108	0.103151	0.276	0.259	1	Rd10_Female_vehicle	Dctn4
Eef2	0.0949929	0.0101994	0.576	0.601	1	Rd10_Female_vehicle	Eef2
Slc25a33	0.0955296	0.0392358	0.269	0.277	1	Rd10_Female_vehicle	Slc25a33
Ndufs2	0.095546	0.0310163	0.398	0.424	1	Rd10_Female_vehicle	Ndufs2
Nup153	0.095594	0.076986	0.089	0.077	1	Rd10_Female_vehicle	Nup153
Ankfy1	0.0956061	0.0839711	0.064	0.049	1	Rd10_Female_vehicle	Ankfy1
Pde8a	0.0957927	0.112912	0.235	0.226	1	Rd10_Female_vehicle	Pde8a
Tmem161a	0.0961503	0.0671048	0.057	0.035	1	Rd10_Female_vehicle	Tmem161a
Psmf1	0.0965352	0.0571382	0.076	0.065	1	Rd10_Female_vehicle	Psmf1
Yif1a	0.0966414	0.0424928	0.129	0.119	1	Rd10_Female_vehicle	Yif1a
Nol7	0.096643	0.0344215	0.497	0.525	1	Rd10_Female_vehicle	Nol7
Fsd1l	0.0968406	0.0325425	0.113	0.107	1	Rd10_Female_vehicle	Fsd1l
Ndufs8	0.0973415	0.059823	0.314	0.327	1	Rd10_Female_vehicle	Ndufs8
Ikzf4	0.0976132	0.06342	0.099	0.088	1	Rd10_Female_vehicle	Ikzf4
Guf1	0.0980091	0.0608663	0.109	0.093	1	Rd10_Female_vehicle	Guf1
Ndst1	0.0984911	0.0871811	0.262	0.256	1	Rd10_Female_vehicle	Ndst1
Sncb	0.0984949	0.0195413	0.878	0.869	1	Rd10_Female_vehicle	Sncb
Cox16	0.0986814	0.0541317	0.37	0.38	1	Rd10_Female_vehicle	Cox16
Akap8l	0.0987423	0.0460064	0.282	0.284	1	Rd10_Female_vehicle	Akap8l
Wdr70	0.0989761	0.0541147	0.136	0.124	1	Rd10_Female_vehicle	Wdr70
Tbcel	0.0990152	0.00949264	0.18	0.193	1	Rd10_Female_vehicle	Tbcel
Mbd5	0.0990671	0.16406	0.152	0.13	1	Rd10_Female_vehicle	Mbd5
Ube2n	0.099218	0.0237935	0.373	0.396	1	Rd10_Female_vehicle	Ube2n
Tpgs1	0.0994428	0.0107696	0.188	0.212	1	Rd10_Female_vehicle	Tpgs1
Rap1a	0.0995552	0.0992272	0.249	0.254	1	Rd10_Female_vehicle	Rap1a
Klhl9	0.099804	0.100221	0.208	0.207	1	Rd10_Female_vehicle	Klhl9
Ift80	0.100034	0.0688774	0.108	0.088	1	Rd10_Female_vehicle	Ift80
Rrp9	0.100164	0.00812842	0.076	0.065	1	Rd10_Female_vehicle	Rrp9
Nop56	0.100622	0.0837414	0.237	0.249	1	Rd10_Female_vehicle	Nop56
Zfp961	0.100654	0.0220299	0.057	0.04	1	Rd10_Female_vehicle	Zfp961
Nup35	0.101017	0.125902	0.106	0.089	1	Rd10_Female_vehicle	Nup35
Mef2d	0.101127	0.00401233	0.38	0.406	1	Rd10_Female_vehicle	Mef2d
Grb2	0.101198	0.0141524	0.152	0.151	1	Rd10_Female_vehicle	Grb2
Arhgef25	0.101297	0.0829933	0.125	0.107	1	Rd10_Female_vehicle	Arhgef25
Irf2	0.101321	0.00779668	0.169	0.173	1	Rd10_Female_vehicle	Irf2
Sub1	0.101324	0.00889299	0.618	0.644	1	Rd10_Female_vehicle	Sub1
Cops5	0.101338	0.0448899	0.305	0.303	1	Rd10_Female_vehicle	Cops5
Tmod2	0.101497	0.0166249	0.251	0.263	1	Rd10_Female_vehicle	Tmod2
Gstm5	0.101497	0.0860722	0.323	0.333	1	Rd10_Female_vehicle	Gstm5
Clk1	0.101701	0.162904	0.5	0.483	1	Rd10_Female_vehicle	Clk1
mt-Nd3	0.101851	0.00939679	0.877	0.893	1	Rd10_Female_vehicle	mt-Nd3
1110008P14Rik	0.102184	0.046343	0.203	0.214	1	Rd10_Female_vehicle	1110008P14Rik
Phf21b	0.10234	0.0237628	0.055	0.046	1	Rd10_Female_vehicle	Phf21b
Trnp1	0.102354	0.0392086	0.857	0.828	1	Rd10_Female_vehicle	Trnp1
Tnpo3	0.103169	0.014603	0.163	0.165	1	Rd10_Female_vehicle	Tnpo3
Rasl10b	0.103529	0.0231455	0.113	0.119	1	Rd10_Female_vehicle	Rasl10b
Mkrn2	0.103533	0.0609815	0.067	0.051	1	Rd10_Female_vehicle	Mkrn2
Tead1	0.103605	0.020084	0.099	0.107	1	Rd10_Female_vehicle	Tead1
Smc6	0.103627	0.10611	0.297	0.294	1	Rd10_Female_vehicle	Smc6
Gtpbp8	0.104019	0.0182553	0.072	0.063	1	Rd10_Female_vehicle	Gtpbp8
Serbp1	0.104037	0.0960743	0.727	0.725	1	Rd10_Female_vehicle	Serbp1
Rnf168	0.104235	0.0270642	0.099	0.105	1	Rd10_Female_vehicle	Rnf168
Denr	0.10432	0.0463184	0.204	0.203	1	Rd10_Female_vehicle	Denr
Cyth2	0.104601	0.0332728	0.195	0.207	1	Rd10_Female_vehicle	Cyth2
Mta2	0.105261	0.0169323	0.072	0.054	1	Rd10_Female_vehicle	Mta2
Fam50a	0.105285	0.0266213	0.18	0.187	1	Rd10_Female_vehicle	Fam50a
Snrpn	0.105513	0.0772131	0.559	0.585	1	Rd10_Female_vehicle	Snrpn
Khdc4	0.105682	0.0618146	0.095	0.079	1	Rd10_Female_vehicle	Khdc4
Zfp536	0.10579	0.0220968	0.351	0.37	1	Rd10_Female_vehicle	Zfp536
Gpr180	0.105798	0.0337298	0.129	0.123	1	Rd10_Female_vehicle	Gpr180
Pias2	0.10675	0.0835555	0.084	0.068	1	Rd10_Female_vehicle	Pias2
Ivns1abp	0.10703	0.0518711	0.171	0.173	1	Rd10_Female_vehicle	Ivns1abp
Reep5	0.107037	0.0876529	0.265	0.264	1	Rd10_Female_vehicle	Reep5
Gpc6	0.107093	0.0573517	0.14	0.142	1	Rd10_Female_vehicle	Gpc6
Ipo13	0.107191	0.0420586	0.065	0.058	1	Rd10_Female_vehicle	Ipo13
Insyn2a	0.107331	0.0325392	0.327	0.342	1	Rd10_Female_vehicle	Insyn2a
Rab5b	0.107333	0.0940536	0.126	0.105	1	Rd10_Female_vehicle	Rab5b
Stx17	0.107613	0.0761526	0.078	0.063	1	Rd10_Female_vehicle	Stx17
Gabrr2	0.10772	0.0393473	0.518	0.531	1	Rd10_Female_vehicle	Gabrr2
Tmem14c	0.107881	0.0139879	0.218	0.228	1	Rd10_Female_vehicle	Tmem14c
Ankra2	0.108142	0.0111405	0.244	0.27	1	Rd10_Female_vehicle	Ankra2
Rnf115	0.108376	0.0688053	0.135	0.128	1	Rd10_Female_vehicle	Rnf115
2700062C07Rik	0.108481	0.0416228	0.125	0.13	1	Rd10_Female_vehicle	2700062C07Rik
Ttc9b	0.108909	0.0197858	0.149	0.154	1	Rd10_Female_vehicle	Ttc9b
Pnmal1	0.108994	0.0131282	0.37	0.392	1	Rd10_Female_vehicle	Pnmal1
Pdia4	0.109339	0.0431675	0.074	0.065	1	Rd10_Female_vehicle	Pdia4
Kpna3	0.109526	0.0329954	0.164	0.166	1	Rd10_Female_vehicle	Kpna3
Ccdc127	0.110105	0.0184809	0.316	0.335	1	Rd10_Female_vehicle	Ccdc127
Gabbr2	0.110125	0.0801924	0.279	0.277	1	Rd10_Female_vehicle	Gabbr2
Nfasc	0.11018	0.0113949	0.178	0.207	1	Rd10_Female_vehicle	Nfasc
Gzmm	0.110576	0.0278942	0.178	0.18	1	Rd10_Female_vehicle	Gzmm
Psma4	0.110774	0.0114649	0.415	0.455	1	Rd10_Female_vehicle	Psma4
Aip	0.11096	0.0527897	0.193	0.191	1	Rd10_Female_vehicle	Aip
Pard3	0.111476	0.0827311	0.074	0.054	1	Rd10_Female_vehicle	Pard3
Btbd9	0.11154	0.0754128	0.205	0.212	1	Rd10_Female_vehicle	Btbd9
Psmd11	0.111864	0.0805199	0.227	0.222	1	Rd10_Female_vehicle	Psmd11
Auts2	0.112321	0.124912	0.826	0.806	1	Rd10_Female_vehicle	Auts2
Idh3a	0.112999	0.062043	0.256	0.285	1	Rd10_Female_vehicle	Idh3a
Fam98c	0.113172	0.0303565	0.13	0.123	1	Rd10_Female_vehicle	Fam98c
Lamp1	0.113212	0.0689085	0.188	0.18	1	Rd10_Female_vehicle	Lamp1
Smpd1	0.113243	0.0538005	0.204	0.194	1	Rd10_Female_vehicle	Smpd1
Map9	0.113423	0.104057	0.122	0.123	1	Rd10_Female_vehicle	Map9
Zfp866	0.113436	0.0460488	0.065	0.047	1	Rd10_Female_vehicle	Zfp866
Zfp667	0.11344	0.0245367	0.144	0.142	1	Rd10_Female_vehicle	Zfp667
Cenpv	0.113468	0.0143996	0.19	0.207	1	Rd10_Female_vehicle	Cenpv
Dram2	0.114165	0.00462885	0.072	0.075	1	Rd10_Female_vehicle	Dram2
Rbm26	0.114335	0.0360523	0.377	0.396	1	Rd10_Female_vehicle	Rbm26
Usp29	0.114364	0.051098	0.31	0.322	1	Rd10_Female_vehicle	Usp29
Ttc17	0.114513	0.0944782	0.076	0.065	1	Rd10_Female_vehicle	Ttc17
Fam163b	0.114538	0.0659292	0.109	0.095	1	Rd10_Female_vehicle	Fam163b
Lrrc4b	0.114729	0.0385612	0.084	0.067	1	Rd10_Female_vehicle	Lrrc4b
Orc6	0.114775	0.0407013	0.12	0.121	1	Rd10_Female_vehicle	Orc6
Arf1	0.115113	0.0883723	0.521	0.534	1	Rd10_Female_vehicle	Arf1
Prkci	0.11512	0.076257	0.054	0.037	1	Rd10_Female_vehicle	Prkci
Sdhaf3	0.115343	0.0625643	0.072	0.058	1	Rd10_Female_vehicle	Sdhaf3
Ivd	0.115572	0.0722316	0.076	0.065	1	Rd10_Female_vehicle	Ivd
Mrpl20	0.11562	0.0779515	0.459	0.473	1	Rd10_Female_vehicle	Mrpl20
Ogfr	0.115656	0.00593252	0.089	0.084	1	Rd10_Female_vehicle	Ogfr
Mia3	0.115682	0.132727	0.261	0.264	1	Rd10_Female_vehicle	Mia3
Arhgef17	0.116036	0.0491455	0.178	0.187	1	Rd10_Female_vehicle	Arhgef17
Atp6v1f	0.116184	0.000497162	0.608	0.641	1	Rd10_Female_vehicle	Atp6v1f
Snx14	0.116323	0.066981	0.149	0.137	1	Rd10_Female_vehicle	Snx14
Nfia	0.116389	0.180281	0.35	0.319	1	Rd10_Female_vehicle	Nfia
Ift74	0.116815	0.00519519	0.106	0.102	1	Rd10_Female_vehicle	Ift74
Zfp706	0.116818	0.0990032	0.365	0.384	1	Rd10_Female_vehicle	Zfp706
Neurod2	0.116844	0.0348382	0.207	0.2	1	Rd10_Female_vehicle	Neurod2
Lyve1	0.116871	0.0978328	0.098	0.091	1	Rd10_Female_vehicle	Lyve1
Kcnh5	0.116872	0.0917661	0.076	0.063	1	Rd10_Female_vehicle	Kcnh5
Commd6	0.116895	0.126158	0.232	0.228	1	Rd10_Female_vehicle	Commd6
Klhl5	0.117066	0.118947	0.161	0.14	1	Rd10_Female_vehicle	Klhl5
Cltb	0.117235	0.0325925	0.598	0.608	1	Rd10_Female_vehicle	Cltb
Sulf2	0.117391	0.114483	0.448	0.447	1	Rd10_Female_vehicle	Sulf2
Mia2	0.117448	0.00504118	0.239	0.268	1	Rd10_Female_vehicle	Mia2
Gm5165	0.117585	0.0441321	0.067	0.054	1	Rd10_Female_vehicle	Gm5165
Kmt5a	0.117636	0.0740654	0.086	0.074	1	Rd10_Female_vehicle	Kmt5a
Tmed10	0.117761	0.0431192	0.415	0.431	1	Rd10_Female_vehicle	Tmed10
Hsd17b4	0.117768	0.0306075	0.078	0.07	1	Rd10_Female_vehicle	Hsd17b4
Svip	0.117894	0.0870067	0.125	0.112	1	Rd10_Female_vehicle	Svip
Rps3a1	0.118039	0.0414068	0.805	0.788	1	Rd10_Female_vehicle	Rps3a1
Ilkap	0.118071	0.0782174	0.272	0.278	1	Rd10_Female_vehicle	Ilkap
Rsf1	0.118233	0.0829157	0.333	0.342	1	Rd10_Female_vehicle	Rsf1
Pmm1	0.118551	0.0492734	0.33	0.335	1	Rd10_Female_vehicle	Pmm1
Flywch2	0.118693	0.0424206	0.143	0.147	1	Rd10_Female_vehicle	Flywch2
Ccdc106	0.118801	0.057819	0.102	0.093	1	Rd10_Female_vehicle	Ccdc106
Cys1	0.11907	0.115894	0.167	0.166	1	Rd10_Female_vehicle	Cys1
Gm26782	0.119358	0.0247586	0.096	0.086	1	Rd10_Female_vehicle	Gm26782
Arl6ip5	0.119426	0.07245	0.235	0.245	1	Rd10_Female_vehicle	Arl6ip5
Llph	0.119815	0.0959027	0.204	0.203	1	Rd10_Female_vehicle	Llph
Pura	0.12019	0.0846971	0.64	0.641	1	Rd10_Female_vehicle	Pura
Zfp512	0.120578	0.0342911	0.13	0.137	1	Rd10_Female_vehicle	Zfp512
Chmp7	0.120783	0.0602501	0.054	0.039	1	Rd10_Female_vehicle	Chmp7
Gm10544	0.121156	0.100131	0.133	0.114	1	Rd10_Female_vehicle	Gm10544
Baz2a	0.121194	0.00275848	0.217	0.228	1	Rd10_Female_vehicle	Baz2a
Ttc8	0.121323	0.0615366	0.231	0.236	1	Rd10_Female_vehicle	Ttc8
Fbl	0.121847	0.0234153	0.166	0.177	1	Rd10_Female_vehicle	Fbl
Tbc1d10b	0.121897	0.0590181	0.081	0.072	1	Rd10_Female_vehicle	Tbc1d10b
Hmgxb4	0.122155	0.085647	0.135	0.123	1	Rd10_Female_vehicle	Hmgxb4
Cdc40	0.122518	0.049859	0.154	0.165	1	Rd10_Female_vehicle	Cdc40
Idnk	0.12265	0.0580664	0.132	0.133	1	Rd10_Female_vehicle	Idnk
Morf4l2	0.122703	0.00557414	0.249	0.278	1	Rd10_Female_vehicle	Morf4l2
Gpr108	0.122757	0.103198	0.091	0.068	1	Rd10_Female_vehicle	Gpr108
Lap3	0.12293	0.0142837	0.072	0.061	1	Rd10_Female_vehicle	Lap3
Set	0.123016	0.0382005	0.602	0.618	1	Rd10_Female_vehicle	Set
Thrb	0.123383	0.086216	0.11	0.093	1	Rd10_Female_vehicle	Thrb
Slc7a4	0.123384	0.048248	0.059	0.049	1	Rd10_Female_vehicle	Slc7a4
Rcan2	0.123537	0.0346129	0.069	0.056	1	Rd10_Female_vehicle	Rcan2
Fads1	0.123597	0.0659151	0.071	0.058	1	Rd10_Female_vehicle	Fads1
Cnot8	0.123608	0.0731343	0.068	0.063	1	Rd10_Female_vehicle	Cnot8
Chrac1	0.123765	0.0893645	0.237	0.24	1	Rd10_Female_vehicle	Chrac1
Smarca4	0.123791	0.0296558	0.293	0.306	1	Rd10_Female_vehicle	Smarca4
Slc48a1	0.124019	0.00834847	0.204	0.231	1	Rd10_Female_vehicle	Slc48a1
2210016L21Rik	0.124021	0.0326342	0.418	0.436	1	Rd10_Female_vehicle	2210016L21Rik
Parp1	0.124056	0.0753126	0.159	0.152	1	Rd10_Female_vehicle	Parp1
Usp2	0.124087	0.0127059	0.422	0.44	1	Rd10_Female_vehicle	Usp2
Tmem169	0.124331	0.0400473	0.093	0.084	1	Rd10_Female_vehicle	Tmem169
Inpp1	0.124339	0.0243472	0.144	0.159	1	Rd10_Female_vehicle	Inpp1
Mpg	0.124415	0.0277572	0.057	0.046	1	Rd10_Female_vehicle	Mpg
Gpm6a	0.124592	0.0237746	0.433	0.483	1	Rd10_Female_vehicle	Gpm6a
Rbm18	0.124745	0.1226	0.17	0.161	1	Rd10_Female_vehicle	Rbm18
Cbx1	0.124852	0.0478744	0.391	0.406	1	Rd10_Female_vehicle	Cbx1
Pex16	0.125122	0.0534176	0.099	0.096	1	Rd10_Female_vehicle	Pex16
Rmc1	0.12535	0.0491079	0.052	0.044	1	Rd10_Female_vehicle	Rmc1
Naaa	0.126296	0.0165083	0.086	0.088	1	Rd10_Female_vehicle	Naaa
Susd6	0.126813	0.0902146	0.129	0.114	1	Rd10_Female_vehicle	Susd6
Mterf3	0.127046	0.00584258	0.088	0.093	1	Rd10_Female_vehicle	Mterf3
Tmem251	0.128028	0.00386254	0.067	0.072	1	Rd10_Female_vehicle	Tmem251
Zcchc9	0.128846	0.000329739	0.144	0.149	1	Rd10_Female_vehicle	Zcchc9
Csrnp3	0.128897	0.0750737	0.343	0.335	1	Rd10_Female_vehicle	Csrnp3
Ring1	0.128932	0.086488	0.195	0.193	1	Rd10_Female_vehicle	Ring1
Med29	0.129188	0.0802273	0.132	0.123	1	Rd10_Female_vehicle	Med29
Psen1	0.129637	0.0107392	0.068	0.058	1	Rd10_Female_vehicle	Psen1
Mrpl21	0.129658	0.0536098	0.289	0.305	1	Rd10_Female_vehicle	Mrpl21
Gpatch8	0.129728	0.051524	0.344	0.347	1	Rd10_Female_vehicle	Gpatch8
Smad4	0.129932	0.113349	0.154	0.14	1	Rd10_Female_vehicle	Smad4
Ankrd39	0.130111	0.0918693	0.102	0.089	1	Rd10_Female_vehicle	Ankrd39
Luc7l	0.130268	0.0477468	0.339	0.356	1	Rd10_Female_vehicle	Luc7l
Golga5	0.130533	0.0752341	0.062	0.053	1	Rd10_Female_vehicle	Golga5
Kpna6	0.130744	0.0815979	0.118	0.112	1	Rd10_Female_vehicle	Kpna6
Mtrex	0.130918	0.0412357	0.181	0.187	1	Rd10_Female_vehicle	Mtrex
Herc1	0.131055	0.000726686	0.343	0.382	1	Rd10_Female_vehicle	Herc1
Gigyf1	0.131279	0.0468215	0.102	0.098	1	Rd10_Female_vehicle	Gigyf1
Dop1a	0.131532	0.0113114	0.217	0.245	1	Rd10_Female_vehicle	Dop1a
Mrpl58	0.131755	0.018782	0.271	0.292	1	Rd10_Female_vehicle	Mrpl58
Mrps24	0.131774	0.00491477	0.246	0.275	1	Rd10_Female_vehicle	Mrps24
Actg1	0.132132	0.0297043	0.5	0.518	1	Rd10_Female_vehicle	Actg1
Zfp148	0.132133	0.0539603	0.3	0.303	1	Rd10_Female_vehicle	Zfp148
Plekhd1	0.132317	0.0750289	0.142	0.133	1	Rd10_Female_vehicle	Plekhd1
Ppp1r7	0.13237	0.0200692	0.348	0.368	1	Rd10_Female_vehicle	Ppp1r7
Tle4	0.132913	0.0127282	0.181	0.194	1	Rd10_Female_vehicle	Tle4
Cdc7	0.132992	0.12614	0.092	0.072	1	Rd10_Female_vehicle	Cdc7
Thyn1	0.133025	0.0449418	0.187	0.184	1	Rd10_Female_vehicle	Thyn1
Pan3	0.133254	0.0356937	0.146	0.131	1	Rd10_Female_vehicle	Pan3
Ankrd16	0.13327	0.0768772	0.064	0.051	1	Rd10_Female_vehicle	Ankrd16
Ahr	0.133329	0.0332007	0.078	0.074	1	Rd10_Female_vehicle	Ahr
Ythdf1	0.133396	0.0759674	0.095	0.088	1	Rd10_Female_vehicle	Ythdf1
Dnajb6	0.133772	0.0838349	0.552	0.564	1	Rd10_Female_vehicle	Dnajb6
Edrf1	0.134092	0.0660632	0.069	0.06	1	Rd10_Female_vehicle	Edrf1
Dctpp1	0.134255	0.0606748	0.081	0.065	1	Rd10_Female_vehicle	Dctpp1
Foxp4	0.134331	0.0138258	0.129	0.124	1	Rd10_Female_vehicle	Foxp4
Tnrc6a	0.13438	0.0560063	0.412	0.41	1	Rd10_Female_vehicle	Tnrc6a
2410004B18Rik	0.134389	0.0652822	0.229	0.231	1	Rd10_Female_vehicle	2410004B18Rik
Smn1	0.134606	0.0746468	0.16	0.151	1	Rd10_Female_vehicle	Smn1
Sptbn1	0.13462	0.0757646	0.486	0.497	1	Rd10_Female_vehicle	Sptbn1
Hint2	0.135364	0.110667	0.286	0.285	1	Rd10_Female_vehicle	Hint2
Cwc22	0.135437	0.0275381	0.061	0.049	1	Rd10_Female_vehicle	Cwc22
Syt3	0.135464	0.0674822	0.055	0.042	1	Rd10_Female_vehicle	Syt3
Smurf2	0.135493	0.0405743	0.086	0.079	1	Rd10_Female_vehicle	Smurf2
2310057M21Rik	0.135555	0.0610092	0.076	0.067	1	Rd10_Female_vehicle	2310057M21Rik
Ndufb6	0.135612	0.0776307	0.404	0.429	1	Rd10_Female_vehicle	Ndufb6
Slc24a4	0.135904	0.0129479	0.085	0.086	1	Rd10_Female_vehicle	Slc24a4
Zfp787	0.136123	0.00673823	0.136	0.144	1	Rd10_Female_vehicle	Zfp787
Rab2a	0.136191	0.0745183	0.527	0.545	1	Rd10_Female_vehicle	Rab2a
Cdc42bpa	0.136342	0.0714984	0.343	0.336	1	Rd10_Female_vehicle	Cdc42bpa
Npepl1	0.13639	0.0490088	0.068	0.058	1	Rd10_Female_vehicle	Npepl1
2810001G20Rik	0.136562	0.137711	0.115	0.105	1	Rd10_Female_vehicle	2810001G20Rik
Ddx19a	0.136976	0.0889393	0.086	0.075	1	Rd10_Female_vehicle	Ddx19a
Tceal9	0.136993	0.0450168	0.659	0.673	1	Rd10_Female_vehicle	Tceal9
Dmac1	0.137045	0.0864177	0.144	0.135	1	Rd10_Female_vehicle	Dmac1
Pstk	0.137088	0.0638037	0.16	0.156	1	Rd10_Female_vehicle	Pstk
Syne2	0.137218	0.0071365	0.085	0.077	1	Rd10_Female_vehicle	Syne2
Smap1	0.137299	0.0663831	0.465	0.501	1	Rd10_Female_vehicle	Smap1
Ube2j1	0.137407	0.0455114	0.14	0.145	1	Rd10_Female_vehicle	Ube2j1
Cryz	0.13793	0.0625968	0.051	0.04	1	Rd10_Female_vehicle	Cryz
Sfmbt1	0.137951	0.0355452	0.082	0.077	1	Rd10_Female_vehicle	Sfmbt1
Sod2	0.137983	0.0304243	0.442	0.464	1	Rd10_Female_vehicle	Sod2
Mcmbp	0.138001	0.051857	0.088	0.089	1	Rd10_Female_vehicle	Mcmbp
Noc3l	0.138114	0.0593776	0.065	0.053	1	Rd10_Female_vehicle	Noc3l
Map3k12	0.138412	0.0885597	0.137	0.123	1	Rd10_Female_vehicle	Map3k12
Mink1	0.138726	0.0330417	0.12	0.114	1	Rd10_Female_vehicle	Mink1
Tssc4	0.138917	0.015812	0.136	0.144	1	Rd10_Female_vehicle	Tssc4
Sik3	0.139151	0.0289989	0.135	0.128	1	Rd10_Female_vehicle	Sik3
Lage3	0.139684	0.0147149	0.21	0.217	1	Rd10_Female_vehicle	Lage3
Mier3	0.1397	0.00837756	0.085	0.079	1	Rd10_Female_vehicle	Mier3
Vdac3	0.139754	0.0719563	0.459	0.473	1	Rd10_Female_vehicle	Vdac3
Mab21l2	0.139791	0.075679	0.102	0.096	1	Rd10_Female_vehicle	Mab21l2
Ppp1r9b	0.139792	0.0183682	0.106	0.103	1	Rd10_Female_vehicle	Ppp1r9b
Gucy1a1	0.140088	0.0409076	0.687	0.692	1	Rd10_Female_vehicle	Gucy1a1
Dalrd3	0.140095	0.0693238	0.14	0.119	1	Rd10_Female_vehicle	Dalrd3
Dennd4a	0.140324	0.017579	0.184	0.193	1	Rd10_Female_vehicle	Dennd4a
Mpv17l	0.140517	0.0494008	0.065	0.056	1	Rd10_Female_vehicle	Mpv17l
Olfm1	0.141334	0.0162849	0.48	0.499	1	Rd10_Female_vehicle	Olfm1
Gm30373	0.141722	0.0976583	0.076	0.054	1	Rd10_Female_vehicle	Gm30373
Nipsnap2	0.141946	0.0113188	0.137	0.14	1	Rd10_Female_vehicle	Nipsnap2
Gm26724	0.141982	0.0480067	0.112	0.096	1	Rd10_Female_vehicle	Gm26724
Men1	0.142149	0.0378283	0.068	0.056	1	Rd10_Female_vehicle	Men1
Pla2g7	0.142349	0.0296359	0.177	0.186	1	Rd10_Female_vehicle	Pla2g7
Ubxn2b	0.142464	0.0343969	0.057	0.047	1	Rd10_Female_vehicle	Ubxn2b
Arfgap2	0.142532	0.00857906	0.2	0.201	1	Rd10_Female_vehicle	Arfgap2
Dbndd2	0.14259	0.0473342	0.153	0.158	1	Rd10_Female_vehicle	Dbndd2
Mark3	0.142632	0.0339149	0.269	0.282	1	Rd10_Female_vehicle	Mark3
Psma7	0.142923	0.0531982	0.569	0.587	1	Rd10_Female_vehicle	Psma7
Kcnk1	0.143168	0.104529	0.169	0.154	1	Rd10_Female_vehicle	Kcnk1
Sars	0.143278	0.0651171	0.334	0.34	1	Rd10_Female_vehicle	Sars
Csf2ra	0.143344	0.0946408	0.139	0.123	1	Rd10_Female_vehicle	Csf2ra
Mrpl34	0.143704	0.02559	0.374	0.406	1	Rd10_Female_vehicle	Mrpl34
Stxbp5l	0.143823	0.0391455	0.156	0.151	1	Rd10_Female_vehicle	Stxbp5l
Cd2bp2	0.144091	0.0754815	0.085	0.075	1	Rd10_Female_vehicle	Cd2bp2
Ino80e	0.144175	0.0544964	0.082	0.072	1	Rd10_Female_vehicle	Ino80e
Tmx2	0.144182	0.133007	0.195	0.187	1	Rd10_Female_vehicle	Tmx2
Chn2	0.144972	0.0134387	0.054	0.047	1	Rd10_Female_vehicle	Chn2
Cdc23	0.145052	0.0434174	0.105	0.096	1	Rd10_Female_vehicle	Cdc23
Zfp180	0.145145	0.0377378	0.067	0.06	1	Rd10_Female_vehicle	Zfp180
Stim2	0.145824	0.0686462	0.132	0.126	1	Rd10_Female_vehicle	Stim2
Borcs5	0.146159	0.0520044	0.098	0.093	1	Rd10_Female_vehicle	Borcs5
Tmem106b	0.146193	0.0221611	0.273	0.298	1	Rd10_Female_vehicle	Tmem106b
Thap7	0.146241	0.123556	0.086	0.068	1	Rd10_Female_vehicle	Thap7
Pcdhb14	0.146465	0.0948063	0.098	0.089	1	Rd10_Female_vehicle	Pcdhb14
Ptprg	0.146488	0.0321674	0.164	0.172	1	Rd10_Female_vehicle	Ptprg
Ythdc2	0.146715	0.0745885	0.112	0.093	1	Rd10_Female_vehicle	Ythdc2
Nmral1	0.146855	0.0381297	0.051	0.037	1	Rd10_Female_vehicle	Nmral1
Gstm7	0.147017	0.0927586	0.076	0.058	1	Rd10_Female_vehicle	Gstm7
Trpm3	0.147116	0.0395703	0.052	0.039	1	Rd10_Female_vehicle	Trpm3
Fnbp1	0.147592	0.0277312	0.13	0.123	1	Rd10_Female_vehicle	Fnbp1
Capzb	0.147877	0.0908582	0.212	0.221	1	Rd10_Female_vehicle	Capzb
Srpk1	0.147907	0.0462059	0.252	0.254	1	Rd10_Female_vehicle	Srpk1
Hsp90ab1	0.148674	0.0573632	0.833	0.809	1	Rd10_Female_vehicle	Hsp90ab1
Dbp	0.148957	0.102046	0.708	0.709	1	Rd10_Female_vehicle	Dbp
Meaf6	0.149418	0.0423632	0.184	0.189	1	Rd10_Female_vehicle	Meaf6
Ppil3	0.149422	0.0493193	0.082	0.07	1	Rd10_Female_vehicle	Ppil3
Tex10	0.14954	0.0814961	0.133	0.116	1	Rd10_Female_vehicle	Tex10
Alms1	0.150482	0.0272885	0.125	0.121	1	Rd10_Female_vehicle	Alms1
Spout1	0.150648	0.0035711	0.057	0.058	1	Rd10_Female_vehicle	Spout1
Tomm22	0.151028	0.017789	0.34	0.359	1	Rd10_Female_vehicle	Tomm22
Letm2	0.151263	0.0127113	0.317	0.349	1	Rd10_Female_vehicle	Letm2
Dhrs7b	0.151309	0.0884348	0.096	0.088	1	Rd10_Female_vehicle	Dhrs7b
Bud23	0.151323	0.00326079	0.075	0.074	1	Rd10_Female_vehicle	Bud23
Vps50	0.151624	0.053685	0.119	0.123	1	Rd10_Female_vehicle	Vps50
Adnp	0.151985	0.0230376	0.425	0.45	1	Rd10_Female_vehicle	Adnp
Lrrc8b	0.152236	0.0321664	0.178	0.18	1	Rd10_Female_vehicle	Lrrc8b
Adal	0.152236	0.0824208	0.127	0.119	1	Rd10_Female_vehicle	Adal
S100pbp	0.152655	0.00784241	0.079	0.103	1	Rd10_Female_vehicle	S100pbp
Chd9	0.152966	0.000836034	0.547	0.576	1	Rd10_Female_vehicle	Chd9
Zfp788	0.153199	0.0202985	0.082	0.077	1	Rd10_Female_vehicle	Zfp788
Pak2	0.153235	0.0349942	0.285	0.299	1	Rd10_Female_vehicle	Pak2
Prxl2b	0.153369	0.0715451	0.479	0.503	1	Rd10_Female_vehicle	Prxl2b
F8a	0.15339	0.0543235	0.078	0.065	1	Rd10_Female_vehicle	F8a
Caap1	0.153636	0.0825708	0.099	0.088	1	Rd10_Female_vehicle	Caap1
Eef1a2	0.153885	0.0660062	0.508	0.538	1	Rd10_Female_vehicle	Eef1a2
Camk1d	0.154136	0.00658652	0.173	0.179	1	Rd10_Female_vehicle	Camk1d
Mrpl19	0.154538	0.0799045	0.125	0.119	1	Rd10_Female_vehicle	Mrpl19
Palm	0.155194	0.0391536	0.18	0.186	1	Rd10_Female_vehicle	Palm
Naa35	0.155282	0.0838866	0.183	0.175	1	Rd10_Female_vehicle	Naa35
Myl12a	0.155568	0.0397693	0.064	0.058	1	Rd10_Female_vehicle	Myl12a
Ppp1r14b	0.155699	0.0199758	0.152	0.165	1	Rd10_Female_vehicle	Ppp1r14b
Svop	0.155743	0.0102199	0.135	0.131	1	Rd10_Female_vehicle	Svop
Ppp1r37	0.15602	0.0103101	0.164	0.173	1	Rd10_Female_vehicle	Ppp1r37
Atp1a1	0.156272	0.0424445	0.068	0.07	1	Rd10_Female_vehicle	Atp1a1
Gpkow	0.156306	0.0135165	0.061	0.054	1	Rd10_Female_vehicle	Gpkow
Samhd1	0.156336	0.029857	0.062	0.051	1	Rd10_Female_vehicle	Samhd1
Enho	0.156466	0.0135252	0.222	0.25	1	Rd10_Female_vehicle	Enho
Mdga2	0.156875	0.00665932	0.404	0.422	1	Rd10_Female_vehicle	Mdga2
Arhgap31	0.15712	0.00983596	0.441	0.462	1	Rd10_Female_vehicle	Arhgap31
Hnrnpm	0.157263	0.00694566	0.476	0.497	1	Rd10_Female_vehicle	Hnrnpm
Cbr1	0.157459	0.0843882	0.225	0.25	1	Rd10_Female_vehicle	Cbr1
Hibadh	0.157561	0.057416	0.234	0.247	1	Rd10_Female_vehicle	Hibadh
Ercc1	0.157564	0.0235388	0.082	0.07	1	Rd10_Female_vehicle	Ercc1
Pold4	0.157732	0.057172	0.084	0.07	1	Rd10_Female_vehicle	Pold4
Lsm3	0.157883	0.00817109	0.126	0.145	1	Rd10_Female_vehicle	Lsm3
Zfp426	0.158123	0.0496762	0.061	0.053	1	Rd10_Female_vehicle	Zfp426
Sec63	0.158281	0.0390595	0.166	0.177	1	Rd10_Female_vehicle	Sec63
Cpsf2	0.158377	0.0692609	0.136	0.128	1	Rd10_Female_vehicle	Cpsf2
Med23	0.158488	0.061123	0.093	0.077	1	Rd10_Female_vehicle	Med23
Cdh18	0.15851	0.0689319	0.072	0.063	1	Rd10_Female_vehicle	Cdh18
Elp6	0.158639	0.00787274	0.051	0.042	1	Rd10_Female_vehicle	Elp6
Hspa8	0.158647	0.0220543	0.846	0.821	1	Rd10_Female_vehicle	Hspa8
Atf2	0.158746	0.0307591	0.176	0.186	1	Rd10_Female_vehicle	Atf2
Ndn	0.159287	0.0972383	0.409	0.434	1	Rd10_Female_vehicle	Ndn
Rfc2	0.159308	0.0359731	0.13	0.117	1	Rd10_Female_vehicle	Rfc2
Cpe	0.159513	0.121438	0.64	0.646	1	Rd10_Female_vehicle	Cpe
Slc25a5	0.159717	0.0234449	0.382	0.406	1	Rd10_Female_vehicle	Slc25a5
Polr2h	0.160042	0.0364058	0.099	0.103	1	Rd10_Female_vehicle	Polr2h
Fgfr1op2	0.160619	0.00374274	0.16	0.179	1	Rd10_Female_vehicle	Fgfr1op2
Txn1	0.160722	0.0064828	0.387	0.426	1	Rd10_Female_vehicle	Txn1
Med10	0.161012	0.0200045	0.125	0.13	1	Rd10_Female_vehicle	Med10
Nat9	0.161147	0.0210054	0.095	0.1	1	Rd10_Female_vehicle	Nat9
Nudt2	0.161291	0.0252144	0.18	0.189	1	Rd10_Female_vehicle	Nudt2
Nceh1	0.161385	0.155591	0.15	0.137	1	Rd10_Female_vehicle	Nceh1
Arhgap35	0.1617	0.0622158	0.119	0.112	1	Rd10_Female_vehicle	Arhgap35
Polr2d	0.162017	0.0135343	0.12	0.128	1	Rd10_Female_vehicle	Polr2d
Mrps30	0.162422	0.0982439	0.085	0.079	1	Rd10_Female_vehicle	Mrps30
Wdr61	0.162546	0.100408	0.273	0.277	1	Rd10_Female_vehicle	Wdr61
Atp11b	0.16267	0.0273884	0.178	0.189	1	Rd10_Female_vehicle	Atp11b
Tceal6	0.162838	0.00405565	0.251	0.27	1	Rd10_Female_vehicle	Tceal6
Clcn3	0.16329	0.0533887	0.479	0.496	1	Rd10_Female_vehicle	Clcn3
Atp5b	0.163405	0.00799983	0.809	0.802	1	Rd10_Female_vehicle	Atp5b
Gm10862	0.163459	0.0125889	0.102	0.107	1	Rd10_Female_vehicle	Gm10862
Gars	0.163749	0.0392848	0.11	0.1	1	Rd10_Female_vehicle	Gars
Usp9x	0.164264	0.071516	0.343	0.366	1	Rd10_Female_vehicle	Usp9x
Emd	0.164499	0.024221	0.108	0.112	1	Rd10_Female_vehicle	Emd
Picalm	0.16484	0.0587345	0.184	0.179	1	Rd10_Female_vehicle	Picalm
Gskip	0.16501	0.0232283	0.055	0.049	1	Rd10_Female_vehicle	Gskip
Zfp982	0.16512	0.0386864	0.071	0.063	1	Rd10_Female_vehicle	Zfp982
Tmem59	0.165132	0.0407253	0.533	0.557	1	Rd10_Female_vehicle	Tmem59
Trim35	0.165204	0.187176	0.252	0.229	1	Rd10_Female_vehicle	Trim35
Ikzf5	0.165262	0.0728526	0.159	0.151	1	Rd10_Female_vehicle	Ikzf5
Snrpg	0.165393	0.0187077	0.37	0.401	1	Rd10_Female_vehicle	Snrpg
Rhbdd3	0.1655	0.0426441	0.058	0.044	1	Rd10_Female_vehicle	Rhbdd3
Grid1	0.165639	0.0561661	0.093	0.086	1	Rd10_Female_vehicle	Grid1
Lyrm2	0.165672	0.0250459	0.133	0.128	1	Rd10_Female_vehicle	Lyrm2
Osbpl6	0.165694	0.0825605	0.408	0.412	1	Rd10_Female_vehicle	Osbpl6
Ehd4	0.165704	0.0998342	0.057	0.051	1	Rd10_Female_vehicle	Ehd4
Kbtbd3	0.165837	0.0672269	0.078	0.065	1	Rd10_Female_vehicle	Kbtbd3
Sec62	0.165857	0.00826099	0.698	0.73	1	Rd10_Female_vehicle	Sec62
Shld2	0.166014	0.0255694	0.071	0.065	1	Rd10_Female_vehicle	Shld2
Cbx6	0.166047	0.0546101	0.276	0.287	1	Rd10_Female_vehicle	Cbx6
Snrpc	0.166216	0.0733471	0.263	0.271	1	Rd10_Female_vehicle	Snrpc
Tob1	0.166451	0.0220865	0.313	0.329	1	Rd10_Female_vehicle	Tob1
Coq5	0.167156	0.0588745	0.139	0.133	1	Rd10_Female_vehicle	Coq5
Ensa	0.167177	0.0604736	0.443	0.461	1	Rd10_Female_vehicle	Ensa
Dnajb14	0.167416	0.00353009	0.331	0.352	1	Rd10_Female_vehicle	Dnajb14
Vps9d1	0.16798	0.0168491	0.075	0.077	1	Rd10_Female_vehicle	Vps9d1
Gps1	0.168215	0.0344902	0.211	0.219	1	Rd10_Female_vehicle	Gps1
Ptar1	0.168258	0.0563956	0.143	0.135	1	Rd10_Female_vehicle	Ptar1
Rbm15	0.168408	0.0328982	0.074	0.061	1	Rd10_Female_vehicle	Rbm15
Ddx23	0.168738	0.0423804	0.2	0.203	1	Rd10_Female_vehicle	Ddx23
Plppr4	0.168818	0.0108139	0.191	0.187	1	Rd10_Female_vehicle	Plppr4
Ptov1	0.168985	0.0461579	0.521	0.543	1	Rd10_Female_vehicle	Ptov1
Kptn	0.169022	0.0586407	0.095	0.086	1	Rd10_Female_vehicle	Kptn
Rbm22	0.169373	0.0440172	0.153	0.133	1	Rd10_Female_vehicle	Rbm22
Ulk1	0.169631	0.0928209	0.101	0.088	1	Rd10_Female_vehicle	Ulk1
Clcn4	0.16976	0.0176613	0.207	0.226	1	Rd10_Female_vehicle	Clcn4
Amd1	0.169791	0.0743145	0.174	0.177	1	Rd10_Female_vehicle	Amd1
Mtus1	0.169849	0.0792029	0.161	0.159	1	Rd10_Female_vehicle	Mtus1
Zmynd11	0.169963	0.0312272	0.307	0.327	1	Rd10_Female_vehicle	Zmynd11
Commd1	0.170218	0.0632181	0.501	0.536	1	Rd10_Female_vehicle	Commd1
Abtb2	0.1706	0.102024	0.058	0.04	1	Rd10_Female_vehicle	Abtb2
Cpa2	0.171037	0.000187882	0.068	0.063	1	Rd10_Female_vehicle	Cpa2
Hacd3	0.17108	0.0992996	0.215	0.208	1	Rd10_Female_vehicle	Hacd3
Txndc12	0.171517	0.0808101	0.101	0.095	1	Rd10_Female_vehicle	Txndc12
Bclaf1	0.171546	0.0291138	0.511	0.52	1	Rd10_Female_vehicle	Bclaf1
Eif3c	0.171704	0.0617659	0.489	0.51	1	Rd10_Female_vehicle	Eif3c
Ubxn8	0.171789	0.0163305	0.054	0.049	1	Rd10_Female_vehicle	Ubxn8
Diras2	0.171814	0.0927799	0.302	0.315	1	Rd10_Female_vehicle	Diras2
Iqcb1	0.17182	0.0228413	0.133	0.13	1	Rd10_Female_vehicle	Iqcb1
Prkacb	0.17183	0.0582866	0.412	0.426	1	Rd10_Female_vehicle	Prkacb
Pgam5	0.172082	0.0581824	0.071	0.065	1	Rd10_Female_vehicle	Pgam5
Lhfpl3	0.172467	0.0190362	0.057	0.046	1	Rd10_Female_vehicle	Lhfpl3
Tubg2	0.172479	0.0239944	0.146	0.156	1	Rd10_Female_vehicle	Tubg2
Frrs1l	0.172872	0.102579	0.177	0.166	1	Rd10_Female_vehicle	Frrs1l
Gamt	0.172923	0.0899357	0.058	0.042	1	Rd10_Female_vehicle	Gamt
Cnih1	0.173061	0.0180376	0.203	0.214	1	Rd10_Female_vehicle	Cnih1
Dhrs7	0.173179	0.0859424	0.106	0.091	1	Rd10_Female_vehicle	Dhrs7
Babam1	0.17388	0.0172585	0.118	0.144	1	Rd10_Female_vehicle	Babam1
Dynlt3	0.174048	0.00593833	0.167	0.187	1	Rd10_Female_vehicle	Dynlt3
Rps5	0.174177	0.101938	0.756	0.755	1	Rd10_Female_vehicle	Rps5
Immt	0.174256	0.00188764	0.314	0.357	1	Rd10_Female_vehicle	Immt
Pabpc1	0.17469	0.0945668	0.329	0.335	1	Rd10_Female_vehicle	Pabpc1
Car11	0.174743	0.0507046	0.132	0.128	1	Rd10_Female_vehicle	Car11
Ncbp2	0.174957	0.0106452	0.187	0.207	1	Rd10_Female_vehicle	Ncbp2
Pja2	0.175232	0.0422238	0.375	0.391	1	Rd10_Female_vehicle	Pja2
Ythdf3	0.175288	0.075694	0.127	0.112	1	Rd10_Female_vehicle	Ythdf3
Praf2	0.175364	0.0558342	0.15	0.149	1	Rd10_Female_vehicle	Praf2
Tasp1	0.175723	0.0191519	0.067	0.056	1	Rd10_Female_vehicle	Tasp1
Tm9sf3	0.175934	0.112256	0.295	0.31	1	Rd10_Female_vehicle	Tm9sf3
Gnb5	0.176163	0.041983	0.663	0.674	1	Rd10_Female_vehicle	Gnb5
Dars	0.176499	0.044715	0.123	0.119	1	Rd10_Female_vehicle	Dars
Dnajc5	0.176695	0.0288602	0.327	0.359	1	Rd10_Female_vehicle	Dnajc5
Snrpa	0.177548	0.00864082	0.187	0.2	1	Rd10_Female_vehicle	Snrpa
Psmg2	0.177866	0.0917205	0.167	0.17	1	Rd10_Female_vehicle	Psmg2
Prkg1	0.178186	0.0587174	0.171	0.18	1	Rd10_Female_vehicle	Prkg1
Cnot4	0.178294	0.00884963	0.221	0.266	1	Rd10_Female_vehicle	Cnot4
Cplx3	0.1785	0.0461688	0.826	0.814	1	Rd10_Female_vehicle	Cplx3
Smpd3	0.178815	0.150125	0.142	0.116	1	Rd10_Female_vehicle	Smpd3
Magee1	0.179461	0.0793509	0.157	0.158	1	Rd10_Female_vehicle	Magee1
Ralgps1	0.179773	0.000679264	0.108	0.107	1	Rd10_Female_vehicle	Ralgps1
Eipr1	0.180125	0.0330355	0.065	0.06	1	Rd10_Female_vehicle	Eipr1
Usp46	0.18023	0.00149527	0.139	0.144	1	Rd10_Female_vehicle	Usp46
Gpatch4	0.180461	0.0768927	0.069	0.056	1	Rd10_Female_vehicle	Gpatch4
Arhgef18	0.180505	0.0329886	0.074	0.07	1	Rd10_Female_vehicle	Arhgef18
Agl	0.180675	0.106556	0.105	0.091	1	Rd10_Female_vehicle	Agl
C1qtnf4	0.180874	0.0926038	0.156	0.161	1	Rd10_Female_vehicle	C1qtnf4
Sys1	0.181421	0.075779	0.426	0.445	1	Rd10_Female_vehicle	Sys1
Mlec	0.181441	0.050676	0.059	0.049	1	Rd10_Female_vehicle	Mlec
Ddx3x	0.181659	0.00767492	0.337	0.342	1	Rd10_Female_vehicle	Ddx3x
Frs2	0.18215	0.0287771	0.078	0.075	1	Rd10_Female_vehicle	Frs2
Tmem167	0.182807	0.00642256	0.344	0.384	1	Rd10_Female_vehicle	Tmem167
Uxs1	0.1837	0.052744	0.052	0.047	1	Rd10_Female_vehicle	Uxs1
Rpl18a	0.183987	0.093161	0.805	0.79	1	Rd10_Female_vehicle	Rpl18a
Elovl4	0.184462	0.0031372	0.215	0.222	1	Rd10_Female_vehicle	Elovl4
Rce1	0.184661	0.0758973	0.12	0.112	1	Rd10_Female_vehicle	Rce1
Ctcf	0.184675	0.0424174	0.404	0.431	1	Rd10_Female_vehicle	Ctcf
Chchd1	0.185222	0.0577687	0.317	0.329	1	Rd10_Female_vehicle	Chchd1
D10Wsu102e	0.185276	0.0420519	0.21	0.212	1	Rd10_Female_vehicle	D10Wsu102e
Rfwd3	0.186278	0.0201532	0.065	0.061	1	Rd10_Female_vehicle	Rfwd3
Apool	0.18639	0.0823906	0.059	0.044	1	Rd10_Female_vehicle	Apool
Pdp2	0.186404	0.0772477	0.062	0.047	1	Rd10_Female_vehicle	Pdp2
Scmh1	0.18649	0.126942	0.195	0.184	1	Rd10_Female_vehicle	Scmh1
Ss18	0.186523	0.0495857	0.081	0.072	1	Rd10_Female_vehicle	Ss18
Nrbp1	0.186548	0.0458975	0.17	0.175	1	Rd10_Female_vehicle	Nrbp1
Mmut	0.186895	0.0314072	0.074	0.063	1	Rd10_Female_vehicle	Mmut
Ormdl3	0.187188	0.0424331	0.397	0.408	1	Rd10_Female_vehicle	Ormdl3
Kat7	0.187542	0.0509583	0.106	0.096	1	Rd10_Female_vehicle	Kat7
Exosc1	0.187587	0.00745705	0.078	0.082	1	Rd10_Female_vehicle	Exosc1
Stk25	0.187619	0.00318636	0.384	0.426	1	Rd10_Female_vehicle	Stk25
Phykpl	0.187754	0.0778188	0.065	0.053	1	Rd10_Female_vehicle	Phykpl
Lmbr1	0.188209	0.0443132	0.054	0.046	1	Rd10_Female_vehicle	Lmbr1
Rpl9	0.188344	0.0271916	0.865	0.839	1	Rd10_Female_vehicle	Rpl9
Fam204a	0.188863	0.00604641	0.278	0.292	1	Rd10_Female_vehicle	Fam204a
Nudt4	0.189316	0.0117147	0.255	0.275	1	Rd10_Female_vehicle	Nudt4
Zfp651	0.189333	0.0436139	0.065	0.06	1	Rd10_Female_vehicle	Zfp651
Casc4	0.189501	0.0982397	0.222	0.221	1	Rd10_Female_vehicle	Casc4
Tmed4	0.189825	0.0233762	0.211	0.217	1	Rd10_Female_vehicle	Tmed4
Pmepa1	0.189851	0.0118083	0.333	0.357	1	Rd10_Female_vehicle	Pmepa1
Hcfc2	0.189887	0.0435836	0.055	0.047	1	Rd10_Female_vehicle	Hcfc2
Flot1	0.189963	0.0814058	0.092	0.084	1	Rd10_Female_vehicle	Flot1
Dcaf6	0.190032	0.0407798	0.069	0.061	1	Rd10_Female_vehicle	Dcaf6
Kcnab1	0.190048	0.0569507	0.245	0.278	1	Rd10_Female_vehicle	Kcnab1
Hsbp1l1	0.190167	0.0468908	0.191	0.208	1	Rd10_Female_vehicle	Hsbp1l1
Slc7a5	0.190231	0.0509705	0.051	0.042	1	Rd10_Female_vehicle	Slc7a5
Fam135b	0.190389	0.0896923	0.398	0.424	1	Rd10_Female_vehicle	Fam135b
Pdcd7	0.190391	0.0624956	0.13	0.128	1	Rd10_Female_vehicle	Pdcd7
Alkbh6	0.190562	0.0179636	0.188	0.191	1	Rd10_Female_vehicle	Alkbh6
Hadhb	0.19057	0.0814606	0.11	0.102	1	Rd10_Female_vehicle	Hadhb
Atp6v1c1	0.19061	0.0476201	0.256	0.301	1	Rd10_Female_vehicle	Atp6v1c1
Gatd1	0.190754	0.0720451	0.064	0.053	1	Rd10_Female_vehicle	Gatd1
Arl3	0.190796	0.024038	0.467	0.497	1	Rd10_Female_vehicle	Arl3
Ift88	0.190802	0.026644	0.061	0.051	1	Rd10_Female_vehicle	Ift88
Med20	0.190864	0.0570706	0.074	0.065	1	Rd10_Female_vehicle	Med20
Stx8	0.191049	0.045018	0.137	0.14	1	Rd10_Female_vehicle	Stx8
Tyw3	0.191129	0.0499478	0.051	0.04	1	Rd10_Female_vehicle	Tyw3
Kdm2a	0.191202	0.0194365	0.251	0.263	1	Rd10_Female_vehicle	Kdm2a
Psmc4	0.191268	0.0146663	0.327	0.364	1	Rd10_Female_vehicle	Psmc4
Capn7	0.191329	0.0334988	0.108	0.107	1	Rd10_Female_vehicle	Capn7
Actr8	0.191337	0.0753186	0.136	0.13	1	Rd10_Female_vehicle	Actr8
4930453N24Rik	0.191398	0.0152501	0.12	0.13	1	Rd10_Female_vehicle	4930453N24Rik
Lgals8	0.191743	0.0436888	0.127	0.116	1	Rd10_Female_vehicle	Lgals8
Pigk	0.192227	0.0647941	0.14	0.142	1	Rd10_Female_vehicle	Pigk
Rtraf	0.192285	0.0534615	0.391	0.417	1	Rd10_Female_vehicle	Rtraf
Sugt1	0.192529	0.0278548	0.331	0.361	1	Rd10_Female_vehicle	Sugt1
Prmt2	0.192909	0.0532715	0.103	0.116	1	Rd10_Female_vehicle	Prmt2
Akirin1	0.193121	0.0371781	0.108	0.11	1	Rd10_Female_vehicle	Akirin1
Ahsa2	0.193346	0.0859972	0.12	0.112	1	Rd10_Female_vehicle	Ahsa2
Sp1	0.19342	0.0618844	0.068	0.065	1	Rd10_Female_vehicle	Sp1
Selenok	0.194316	0.0244458	0.65	0.673	1	Rd10_Female_vehicle	Selenok
Sertad2	0.194655	0.077332	0.075	0.067	1	Rd10_Female_vehicle	Sertad2
Rnf19a	0.194874	0.0122357	0.072	0.075	1	Rd10_Female_vehicle	Rnf19a
Ascc1	0.195086	0.0497158	0.11	0.105	1	Rd10_Female_vehicle	Ascc1
Utp3	0.195351	0.0562526	0.237	0.292	1	Rd10_Female_vehicle	Utp3
Rnf122	0.195847	0.0485241	0.057	0.042	1	Rd10_Female_vehicle	Rnf122
Lingo1	0.195902	0.0606055	0.079	0.075	1	Rd10_Female_vehicle	Lingo1
Pdhb	0.195939	0.0247384	0.3	0.31	1	Rd10_Female_vehicle	Pdhb
Tle1	0.195963	0.0906212	0.085	0.075	1	Rd10_Female_vehicle	Tle1
Jkamp	0.195964	0.0357201	0.269	0.285	1	Rd10_Female_vehicle	Jkamp
Acaa1a	0.196298	0.0628044	0.177	0.173	1	Rd10_Female_vehicle	Acaa1a
Bsn	0.196358	0.189328	0.147	0.135	1	Rd10_Female_vehicle	Bsn
Mrto4	0.197253	0.0884439	0.149	0.14	1	Rd10_Female_vehicle	Mrto4
Soga3	0.197657	0.0304198	0.3	0.319	1	Rd10_Female_vehicle	Soga3
Fam8a1	0.197826	0.0465432	0.115	0.11	1	Rd10_Female_vehicle	Fam8a1
Retreg1	0.198073	0.0450557	0.092	0.079	1	Rd10_Female_vehicle	Retreg1
Lyar	0.198719	0.0141553	0.159	0.173	1	Rd10_Female_vehicle	Lyar
C2cd3	0.198777	0.0337373	0.086	0.082	1	Rd10_Female_vehicle	C2cd3
Becn1	0.199148	0.0377129	0.101	0.102	1	Rd10_Female_vehicle	Becn1
2810013P06Rik	0.19935	0.118555	0.205	0.201	1	Rd10_Female_vehicle	2810013P06Rik
Rexo4	0.199394	0.0358284	0.099	0.098	1	Rd10_Female_vehicle	Rexo4
Ilf3	0.199606	0.0721097	0.212	0.214	1	Rd10_Female_vehicle	Ilf3
Dnajc14	0.199651	0.0689502	0.051	0.04	1	Rd10_Female_vehicle	Dnajc14
Hmgn5	0.199705	0.040713	0.136	0.14	1	Rd10_Female_vehicle	Hmgn5
Vps26a	0.199779	0.0735024	0.069	0.056	1	Rd10_Female_vehicle	Vps26a
Gmps	0.199881	0.0465748	0.272	0.287	1	Rd10_Female_vehicle	Gmps
Zmat3	0.19998	0.036987	0.086	0.077	1	Rd10_Female_vehicle	Zmat3
Coq8a	0.200182	0.0700108	0.054	0.042	1	Rd10_Female_vehicle	Coq8a
2410006H16Rik	0.200264	0.0150882	0.293	0.306	1	Rd10_Female_vehicle	2410006H16Rik
Mmd	0.200271	0.0197067	0.18	0.191	1	Rd10_Female_vehicle	Mmd
Serf2	0.200525	0.046482	0.52	0.548	1	Rd10_Female_vehicle	Serf2
Acsl4	0.200902	0.0297343	0.074	0.065	1	Rd10_Female_vehicle	Acsl4
Cntnap2	0.201116	0.0568718	0.167	0.175	1	Rd10_Female_vehicle	Cntnap2
Cct6a	0.201178	0.0336395	0.516	0.55	1	Rd10_Female_vehicle	Cct6a
Med31	0.201347	0.0116519	0.2	0.208	1	Rd10_Female_vehicle	Med31
Mtss1	0.201357	0.0415105	0.391	0.403	1	Rd10_Female_vehicle	Mtss1
Chn1	0.201499	0.0598144	0.433	0.461	1	Rd10_Female_vehicle	Chn1
Galk2	0.201564	0.0268586	0.062	0.051	1	Rd10_Female_vehicle	Galk2
Nudt19	0.201809	0.0394784	0.132	0.131	1	Rd10_Female_vehicle	Nudt19
Elp4	0.201869	0.00813475	0.091	0.096	1	Rd10_Female_vehicle	Elp4
Cul5	0.202614	0.0962253	0.286	0.284	1	Rd10_Female_vehicle	Cul5
Dnajc2	0.202812	0.0747311	0.133	0.128	1	Rd10_Female_vehicle	Dnajc2
Pip4p2	0.202896	0.0519764	0.059	0.047	1	Rd10_Female_vehicle	Pip4p2
Sacm1l	0.203186	0.0590328	0.108	0.11	1	Rd10_Female_vehicle	Sacm1l
Ubl3	0.203205	0.0663521	0.334	0.342	1	Rd10_Female_vehicle	Ubl3
Coa3	0.203306	0.0180558	0.477	0.524	1	Rd10_Female_vehicle	Coa3
Mcts1	0.203384	0.0766128	0.17	0.165	1	Rd10_Female_vehicle	Mcts1
Wrnip1	0.203944	0.0518097	0.089	0.081	1	Rd10_Female_vehicle	Wrnip1
Dph7	0.204184	0.0317199	0.062	0.051	1	Rd10_Female_vehicle	Dph7
Mcfd2	0.204575	0.0919108	0.12	0.112	1	Rd10_Female_vehicle	Mcfd2
Pard6a	0.205096	0.00821502	0.224	0.243	1	Rd10_Female_vehicle	Pard6a
1500009C09Rik	0.205311	0.0294169	0.239	0.254	1	Rd10_Female_vehicle	1500009C09Rik
Fgd1	0.20536	0.0539625	0.084	0.077	1	Rd10_Female_vehicle	Fgd1
Fam172a	0.205511	0.0891818	0.181	0.173	1	Rd10_Female_vehicle	Fam172a
Camk2n2	0.205806	0.0398592	0.176	0.177	1	Rd10_Female_vehicle	Camk2n2
Scrn3	0.206235	0.0391164	0.055	0.046	1	Rd10_Female_vehicle	Scrn3
Pdlim7	0.206356	0.0470634	0.108	0.103	1	Rd10_Female_vehicle	Pdlim7
Sv2b	0.207164	0.0826017	0.466	0.464	1	Rd10_Female_vehicle	Sv2b
Crym	0.207378	0.0554591	0.051	0.037	1	Rd10_Female_vehicle	Crym
Aplp2	0.207531	0.0790305	0.914	0.907	1	Rd10_Female_vehicle	Aplp2
Lrig2	0.207631	0.00802161	0.082	0.102	1	Rd10_Female_vehicle	Lrig2
Mettl22	0.207977	0.0245818	0.059	0.056	1	Rd10_Female_vehicle	Mettl22
B3galnt2	0.20831	0.0295639	0.054	0.044	1	Rd10_Female_vehicle	B3galnt2
Dtnbp1	0.208647	0.0302606	0.13	0.149	1	Rd10_Female_vehicle	Dtnbp1
Dynll1	0.208856	0.00828259	0.508	0.552	1	Rd10_Female_vehicle	Dynll1
6030458C11Rik	0.208891	0.0263192	0.095	0.096	1	Rd10_Female_vehicle	6030458C11Rik
Dtnb	0.208939	0.0482669	0.079	0.077	1	Rd10_Female_vehicle	Dtnb
mt-Nd2	0.209419	0.0397987	0.992	0.982	1	Rd10_Female_vehicle	mt-Nd2
Actl6a	0.209532	0.0669656	0.205	0.208	1	Rd10_Female_vehicle	Actl6a
Hmgb3	0.209971	0.0535265	0.22	0.228	1	Rd10_Female_vehicle	Hmgb3
Esrrg	0.211287	0.0578977	0.231	0.221	1	Rd10_Female_vehicle	Esrrg
Pcsk2	0.211453	0.103883	0.28	0.268	1	Rd10_Female_vehicle	Pcsk2
Mrps23	0.211627	0.0830188	0.095	0.088	1	Rd10_Female_vehicle	Mrps23
Trappc8	0.211726	0.0130325	0.081	0.075	1	Rd10_Female_vehicle	Trappc8
Crnkl1	0.211769	0.107773	0.101	0.093	1	Rd10_Female_vehicle	Crnkl1
Ostc	0.211922	0.0521951	0.326	0.338	1	Rd10_Female_vehicle	Ostc
Kcnb2	0.212498	0.06264	0.431	0.44	1	Rd10_Female_vehicle	Kcnb2
Fam114a2	0.212582	0.0561777	0.292	0.294	1	Rd10_Female_vehicle	Fam114a2
4930447C04Rik	0.212699	0.0575769	0.552	0.559	1	Rd10_Female_vehicle	4930447C04Rik
Mtx2	0.212859	0.0134505	0.217	0.229	1	Rd10_Female_vehicle	Mtx2
Usp40	0.212872	0.118213	0.093	0.072	1	Rd10_Female_vehicle	Usp40
Wasf2	0.21295	0.0394846	0.059	0.051	1	Rd10_Female_vehicle	Wasf2
Ogt	0.213237	0.0401186	0.415	0.426	1	Rd10_Female_vehicle	Ogt
Gmeb1	0.2135	0.0654289	0.059	0.046	1	Rd10_Female_vehicle	Gmeb1
Ints11	0.213644	0.0903684	0.071	0.06	1	Rd10_Female_vehicle	Ints11
Tnpo2	0.214022	0.0165229	0.079	0.084	1	Rd10_Female_vehicle	Tnpo2
Bfar	0.214053	0.00262817	0.163	0.184	1	Rd10_Female_vehicle	Bfar
Safb	0.214409	0.0150068	0.299	0.331	1	Rd10_Female_vehicle	Safb
Med19	0.214429	0.07563	0.259	0.264	1	Rd10_Female_vehicle	Med19
Ahsa1	0.214505	0.0511987	0.19	0.193	1	Rd10_Female_vehicle	Ahsa1
Pcsk1n	0.214983	0.0254251	0.725	0.736	1	Rd10_Female_vehicle	Pcsk1n
Ube2h	0.215102	0.00570037	0.22	0.243	1	Rd10_Female_vehicle	Ube2h
Nrxn3	0.215819	0.0667391	0.949	0.967	1	Rd10_Female_vehicle	Nrxn3
Rgp1	0.216044	0.0463044	0.051	0.04	1	Rd10_Female_vehicle	Rgp1
Cnrip1	0.216278	0.0678311	0.504	0.515	1	Rd10_Female_vehicle	Cnrip1
2610001J05Rik	0.216346	0.093983	0.183	0.18	1	Rd10_Female_vehicle	2610001J05Rik
Mosmo	0.216754	0.0211893	0.229	0.245	1	Rd10_Female_vehicle	Mosmo
Kmt2b	0.216853	0.0512078	0.143	0.142	1	Rd10_Female_vehicle	Kmt2b
Comt	0.216921	0.0483687	0.309	0.333	1	Rd10_Female_vehicle	Comt
Erlec1	0.217325	0.0456308	0.258	0.266	1	Rd10_Female_vehicle	Erlec1
Bloc1s2	0.217707	0.025816	0.159	0.156	1	Rd10_Female_vehicle	Bloc1s2
Neurod1	0.218025	0.0179406	0.718	0.725	1	Rd10_Female_vehicle	Neurod1
Mrpl46	0.218166	0.0448851	0.187	0.198	1	Rd10_Female_vehicle	Mrpl46
H2afx	0.21818	0.0282881	0.086	0.088	1	Rd10_Female_vehicle	H2afx
Oaz1	0.218303	0.0178518	0.909	0.874	1	Rd10_Female_vehicle	Oaz1
Elovl6	0.218463	0.0512056	0.142	0.137	1	Rd10_Female_vehicle	Elovl6
Lsm1	0.218655	0.00226388	0.143	0.161	1	Rd10_Female_vehicle	Lsm1
Atf7	0.220485	0.0306342	0.16	0.163	1	Rd10_Female_vehicle	Atf7
Sppl3	0.220939	0.0437004	0.079	0.082	1	Rd10_Female_vehicle	Sppl3
Dnajc17	0.221478	0.0526179	0.108	0.103	1	Rd10_Female_vehicle	Dnajc17
Rab11fip2	0.22152	0.0986824	0.193	0.194	1	Rd10_Female_vehicle	Rab11fip2
Zfp672	0.221876	0.053138	0.068	0.058	1	Rd10_Female_vehicle	Zfp672
Prdx6	0.222146	0.0778992	0.207	0.2	1	Rd10_Female_vehicle	Prdx6
Rfx3	0.2225	0.0418156	0.092	0.088	1	Rd10_Female_vehicle	Rfx3
Kif1bp	0.223014	0.0831845	0.207	0.214	1	Rd10_Female_vehicle	Kif1bp
Gadd45b	0.223099	0.0265169	0.052	0.047	1	Rd10_Female_vehicle	Gadd45b
Gramd1a	0.223798	0.0648577	0.076	0.068	1	Rd10_Female_vehicle	Gramd1a
Gm49179	0.22389	0.00721053	0.062	0.054	1	Rd10_Female_vehicle	Gm49179
Fopnl	0.224024	0.0323426	0.21	0.222	1	Rd10_Female_vehicle	Fopnl
Fbxw2	0.224218	0.0718651	0.163	0.158	1	Rd10_Female_vehicle	Fbxw2
Lsm6	0.224531	0.0387643	0.337	0.354	1	Rd10_Female_vehicle	Lsm6
Acp1	0.224836	0.0509205	0.302	0.32	1	Rd10_Female_vehicle	Acp1
C1galt1c1	0.225684	0.0204684	0.088	0.13	1	Rd10_Female_vehicle	C1galt1c1
Gfra4	0.225698	0.043312	0.102	0.095	1	Rd10_Female_vehicle	Gfra4
Syf2	0.225707	0.0857625	0.288	0.298	1	Rd10_Female_vehicle	Syf2
Itpk1	0.225854	0.0755503	0.212	0.222	1	Rd10_Female_vehicle	Itpk1
Snapin	0.226329	0.0800609	0.139	0.142	1	Rd10_Female_vehicle	Snapin
Map4k2	0.226456	0.0286159	0.055	0.046	1	Rd10_Female_vehicle	Map4k2
Purb	0.22714	0.0462057	0.854	0.834	1	Rd10_Female_vehicle	Purb
Zfr2	0.227176	0.0337996	0.081	0.068	1	Rd10_Female_vehicle	Zfr2
Aldh9a1	0.227392	0.0774011	0.064	0.053	1	Rd10_Female_vehicle	Aldh9a1
Atr	0.227393	0.100582	0.136	0.123	1	Rd10_Female_vehicle	Atr
Dnajc11	0.227405	0.0545387	0.093	0.082	1	Rd10_Female_vehicle	Dnajc11
Rims1	0.227548	0.0422253	0.113	0.116	1	Rd10_Female_vehicle	Rims1
Mapk8ip1	0.228246	0.121445	0.32	0.324	1	Rd10_Female_vehicle	Mapk8ip1
Rnpep	0.228307	0.0530946	0.062	0.063	1	Rd10_Female_vehicle	Rnpep
Rassf4	0.228607	0.0541308	0.069	0.054	1	Rd10_Female_vehicle	Rassf4
A330023F24Rik	0.229159	0.0690589	0.347	0.34	1	Rd10_Female_vehicle	A330023F24Rik
Sorbs2	0.229346	0.0461517	0.286	0.296	1	Rd10_Female_vehicle	Sorbs2
Tra2b	0.229546	0.0857177	0.357	0.359	1	Rd10_Female_vehicle	Tra2b
Glcci1	0.229892	0.0303217	0.166	0.173	1	Rd10_Female_vehicle	Glcci1
Sf3b1	0.22998	0.0166733	0.53	0.56	1	Rd10_Female_vehicle	Sf3b1
Mrpl12	0.230008	0.0709091	0.256	0.27	1	Rd10_Female_vehicle	Mrpl12
Acer3	0.230077	0.0197697	0.061	0.054	1	Rd10_Female_vehicle	Acer3
Ppm1a	0.230201	0.0601137	0.353	0.375	1	Rd10_Female_vehicle	Ppm1a
Shtn1	0.230812	0.0496142	0.159	0.158	1	Rd10_Female_vehicle	Shtn1
Cuedc2	0.231014	0.0659332	0.385	0.403	1	Rd10_Female_vehicle	Cuedc2
Tmem106c	0.231795	0.0107109	0.119	0.126	1	Rd10_Female_vehicle	Tmem106c
Prkar1b	0.232019	0.0143117	0.215	0.233	1	Rd10_Female_vehicle	Prkar1b
Rbbp7	0.232647	0.0527994	0.225	0.236	1	Rd10_Female_vehicle	Rbbp7
Pop7	0.233392	0.0190215	0.204	0.214	1	Rd10_Female_vehicle	Pop7
Sfxn1	0.233538	0.050741	0.271	0.285	1	Rd10_Female_vehicle	Sfxn1
Rrs1	0.234449	0.0500325	0.078	0.079	1	Rd10_Female_vehicle	Rrs1
Mto1	0.234472	0.0287888	0.059	0.068	1	Rd10_Female_vehicle	Mto1
Chkb	0.234738	0.026939	0.118	0.103	1	Rd10_Female_vehicle	Chkb
Ndufs3	0.234806	0.0320855	0.354	0.385	1	Rd10_Female_vehicle	Ndufs3
G6pc3	0.235395	0.086344	0.113	0.114	1	Rd10_Female_vehicle	G6pc3
Nosip	0.23547	0.0595458	0.091	0.082	1	Rd10_Female_vehicle	Nosip
Cadm1	0.235488	0.0290282	0.528	0.546	1	Rd10_Female_vehicle	Cadm1
Rtf2	0.236104	0.0377273	0.215	0.226	1	Rd10_Female_vehicle	Rtf2
Specc1l	0.236236	0.0579917	0.149	0.152	1	Rd10_Female_vehicle	Specc1l
Usp42	0.23663	0.100867	0.052	0.04	1	Rd10_Female_vehicle	Usp42
Snhg15	0.236644	0.0169542	0.149	0.147	1	Rd10_Female_vehicle	Snhg15
Ppil1	0.236804	0.0327384	0.089	0.095	1	Rd10_Female_vehicle	Ppil1
U2surp	0.236962	0.0548253	0.542	0.559	1	Rd10_Female_vehicle	U2surp
Ip6k2	0.237073	0.0463628	0.164	0.166	1	Rd10_Female_vehicle	Ip6k2
Smim27	0.237599	0.0507551	0.082	0.07	1	Rd10_Female_vehicle	Smim27
Siah1a	0.23778	0.0762179	0.115	0.121	1	Rd10_Female_vehicle	Siah1a
Snrnp48	0.237929	0.0379107	0.327	0.347	1	Rd10_Female_vehicle	Snrnp48
Rara	0.238314	0.0574041	0.098	0.093	1	Rd10_Female_vehicle	Rara
Epn2	0.238338	0.0691261	0.144	0.133	1	Rd10_Female_vehicle	Epn2
Cpne3	0.238438	0.0081541	0.085	0.084	1	Rd10_Female_vehicle	Cpne3
Med8	0.239128	0.0345647	0.102	0.1	1	Rd10_Female_vehicle	Med8
Gsg1	0.23914	0.150641	0.33	0.292	1	Rd10_Female_vehicle	Gsg1
Mrpl35	0.239609	0.015445	0.122	0.13	1	Rd10_Female_vehicle	Mrpl35
Ap3b1	0.239733	0.0532687	0.058	0.046	1	Rd10_Female_vehicle	Ap3b1
Rbm48	0.240092	0.00525611	0.076	0.089	1	Rd10_Female_vehicle	Rbm48
Pigs	0.240434	0.0603571	0.084	0.074	1	Rd10_Female_vehicle	Pigs
Ddit4l	0.240932	0.119004	0.184	0.168	1	Rd10_Female_vehicle	Ddit4l
Kansl1l	0.240955	0.0621841	0.055	0.042	1	Rd10_Female_vehicle	Kansl1l
Tchp	0.241099	0.0163172	0.061	0.047	1	Rd10_Female_vehicle	Tchp
Golga1	0.241127	0.0464156	0.163	0.175	1	Rd10_Female_vehicle	Golga1
Rnf166	0.241343	0.0433825	0.054	0.046	1	Rd10_Female_vehicle	Rnf166
Ebp	0.241858	0.0641861	0.177	0.172	1	Rd10_Female_vehicle	Ebp
Rab6a	0.24199	0.0690483	0.252	0.264	1	Rd10_Female_vehicle	Rab6a
Rpp25	0.24199	0.0231536	0.055	0.054	1	Rd10_Female_vehicle	Rpp25
Med30	0.242187	0.0301736	0.177	0.179	1	Rd10_Female_vehicle	Med30
Dyrk1b	0.242364	0.0192731	0.065	0.067	1	Rd10_Female_vehicle	Dyrk1b
Smarcad1	0.242984	0.10091	0.119	0.103	1	Rd10_Female_vehicle	Smarcad1
Fam160a2	0.243523	0.0297937	0.084	0.077	1	Rd10_Female_vehicle	Fam160a2
Tex261	0.244173	0.00796193	0.118	0.138	1	Rd10_Female_vehicle	Tex261
Thoc3	0.244306	0.0599828	0.171	0.173	1	Rd10_Female_vehicle	Thoc3
Zdhhc3	0.244728	0.0400469	0.126	0.135	1	Rd10_Female_vehicle	Zdhhc3
Rnmt	0.244904	0.026792	0.139	0.142	1	Rd10_Female_vehicle	Rnmt
Wbp2	0.245066	0.00366985	0.431	0.487	1	Rd10_Female_vehicle	Wbp2
Ilk	0.245195	0.0303572	0.105	0.1	1	Rd10_Female_vehicle	Ilk
Dpm1	0.245908	0.0637281	0.411	0.429	1	Rd10_Female_vehicle	Dpm1
Acd	0.246082	0.0750763	0.084	0.068	1	Rd10_Female_vehicle	Acd
Xpc	0.246293	0.0626988	0.116	0.11	1	Rd10_Female_vehicle	Xpc
Pam16	0.246532	0.0878846	0.356	0.366	1	Rd10_Female_vehicle	Pam16
Rsrc1	0.24683	0.0741249	0.296	0.303	1	Rd10_Female_vehicle	Rsrc1
Nup133	0.246986	0.0419722	0.065	0.054	1	Rd10_Female_vehicle	Nup133
Cir1	0.247384	0.0520584	0.293	0.301	1	Rd10_Female_vehicle	Cir1
Sarnp	0.247571	0.0371941	0.436	0.457	1	Rd10_Female_vehicle	Sarnp
Grn	0.247641	0.06424	0.069	0.058	1	Rd10_Female_vehicle	Grn
Ube2d2a	0.247686	0.104642	0.306	0.308	1	Rd10_Female_vehicle	Ube2d2a
Akap11	0.24774	0.0625198	0.463	0.482	1	Rd10_Female_vehicle	Akap11
C87436	0.248034	0.0698207	0.106	0.091	1	Rd10_Female_vehicle	C87436
Rab5c	0.248197	0.0545596	0.194	0.201	1	Rd10_Female_vehicle	Rab5c
Rpl13	0.248262	0.0577906	0.894	0.877	1	Rd10_Female_vehicle	Rpl13
Cttn	0.248294	0.0315053	0.076	0.093	1	Rd10_Female_vehicle	Cttn
Mrpl13	0.248622	0.0216269	0.201	0.217	1	Rd10_Female_vehicle	Mrpl13
Cxxc4	0.248767	0.0767636	0.415	0.419	1	Rd10_Female_vehicle	Cxxc4
Prox1os	0.248886	0.0441463	0.164	0.166	1	Rd10_Female_vehicle	Prox1os
Taok2	0.249345	0.00042072	0.072	0.074	1	Rd10_Female_vehicle	Taok2
Apba1	0.249711	0.0372184	0.078	0.074	1	Rd10_Female_vehicle	Apba1
Zfp664	0.249943	0.0989021	0.176	0.186	1	Rd10_Female_vehicle	Zfp664
Tma16	0.249948	0.0698412	0.067	0.056	1	Rd10_Female_vehicle	Tma16
Nipal2	0.250047	0.00534928	0.109	0.116	1	Rd10_Female_vehicle	Nipal2
Nagk	0.250483	0.0749972	0.095	0.096	1	Rd10_Female_vehicle	Nagk
Cnep1r1	0.250707	0.0152661	0.058	0.049	1	Rd10_Female_vehicle	Cnep1r1
Rbm34	0.251053	0.0695488	0.143	0.138	1	Rd10_Female_vehicle	Rbm34
Kif5b	0.251245	0.0137121	0.354	0.373	1	Rd10_Female_vehicle	Kif5b
Golgb1	0.251305	0.0934834	0.313	0.32	1	Rd10_Female_vehicle	Golgb1
Riok2	0.251816	0.0745471	0.075	0.065	1	Rd10_Female_vehicle	Riok2
Ncapd3	0.252369	0.01813	0.231	0.273	1	Rd10_Female_vehicle	Ncapd3
Mboat2	0.252651	0.0233252	0.092	0.107	1	Rd10_Female_vehicle	Mboat2
Hdac9	0.252927	0.0204155	0.091	0.086	1	Rd10_Female_vehicle	Hdac9
Mdp1	0.25325	0.0853079	0.095	0.088	1	Rd10_Female_vehicle	Mdp1
Supt5	0.253899	0.0940152	0.208	0.207	1	Rd10_Female_vehicle	Supt5
Asap2	0.253987	0.04773	0.537	0.557	1	Rd10_Female_vehicle	Asap2
Spcs1	0.254106	0.0633807	0.258	0.278	1	Rd10_Female_vehicle	Spcs1
Ncald	0.254962	0.00850907	0.395	0.431	1	Rd10_Female_vehicle	Ncald
Lsm8	0.255075	0.0405029	0.234	0.25	1	Rd10_Female_vehicle	Lsm8
Abhd10	0.255384	0.084786	0.11	0.105	1	Rd10_Female_vehicle	Abhd10
Dgcr8	0.25543	0.0182	0.074	0.072	1	Rd10_Female_vehicle	Dgcr8
Tmtc2	0.255782	0.0233854	0.211	0.221	1	Rd10_Female_vehicle	Tmtc2
Clta	0.255865	0.0317943	0.629	0.651	1	Rd10_Female_vehicle	Clta
Arih1	0.255968	0.0755401	0.197	0.196	1	Rd10_Female_vehicle	Arih1
Rabac1	0.256134	0.00127345	0.531	0.592	1	Rd10_Female_vehicle	Rabac1
Cfap97	0.256144	0.0475109	0.227	0.235	1	Rd10_Female_vehicle	Cfap97
Pno1	0.256529	0.0326649	0.064	0.061	1	Rd10_Female_vehicle	Pno1
B4galt3	0.257539	0.0816404	0.068	0.053	1	Rd10_Female_vehicle	B4galt3
Acbd4	0.257653	0.0600393	0.064	0.053	1	Rd10_Female_vehicle	Acbd4
Inafm2	0.257821	0.0471524	0.057	0.051	1	Rd10_Female_vehicle	Inafm2
Apbb3	0.257992	0.0627665	0.091	0.081	1	Rd10_Female_vehicle	Apbb3
Nipbl	0.258024	0.0858702	0.387	0.403	1	Rd10_Female_vehicle	Nipbl
Stx16	0.258179	0.029515	0.272	0.289	1	Rd10_Female_vehicle	Stx16
Ap2b1	0.258216	0.0456263	0.363	0.384	1	Rd10_Female_vehicle	Ap2b1
Mllt11	0.258651	0.0764247	0.241	0.259	1	Rd10_Female_vehicle	Mllt11
Rbmx	0.258836	0.0131666	0.201	0.21	1	Rd10_Female_vehicle	Rbmx
Zfp729a	0.258942	0.024146	0.052	0.04	1	Rd10_Female_vehicle	Zfp729a
Cbll1	0.259046	0.0619059	0.122	0.121	1	Rd10_Female_vehicle	Cbll1
Dand5	0.259415	0.0162643	0.139	0.138	1	Rd10_Female_vehicle	Dand5
Cerk	0.259607	0.00872122	0.167	0.196	1	Rd10_Female_vehicle	Cerk
Mgst3	0.259668	0.0446563	0.167	0.18	1	Rd10_Female_vehicle	Mgst3
Mgrn1	0.25968	0.108749	0.112	0.103	1	Rd10_Female_vehicle	Mgrn1
Uvssa	0.25978	0.0383556	0.116	0.123	1	Rd10_Female_vehicle	Uvssa
Nudt9	0.260114	0.035891	0.144	0.149	1	Rd10_Female_vehicle	Nudt9
Snrpd3	0.260465	0.0352299	0.39	0.419	1	Rd10_Female_vehicle	Snrpd3
Yjefn3	0.260683	0.0623137	0.059	0.053	1	Rd10_Female_vehicle	Yjefn3
Kras	0.261711	0.0127464	0.178	0.187	1	Rd10_Female_vehicle	Kras
Gins4	0.261907	0.0668552	0.055	0.046	1	Rd10_Female_vehicle	Gins4
Map3k10	0.262207	0.0652514	0.086	0.088	1	Rd10_Female_vehicle	Map3k10
Nme2	0.262362	0.0672837	0.37	0.391	1	Rd10_Female_vehicle	Nme2
Dgkz	0.262734	0.0923233	0.11	0.105	1	Rd10_Female_vehicle	Dgkz
Casp8ap2	0.262865	0.0566603	0.118	0.114	1	Rd10_Female_vehicle	Casp8ap2
Pycrl	0.263874	0.0427346	0.084	0.077	1	Rd10_Female_vehicle	Pycrl
Wdr35	0.263948	0.00843335	0.054	0.046	1	Rd10_Female_vehicle	Wdr35
Qdpr	0.26409	0.0541908	0.123	0.13	1	Rd10_Female_vehicle	Qdpr
Limk2	0.264297	0.00537296	0.068	0.063	1	Rd10_Female_vehicle	Limk2
Mrps17	0.264659	0.00308828	0.194	0.205	1	Rd10_Female_vehicle	Mrps17
Fbxw5	0.264953	0.0618159	0.051	0.042	1	Rd10_Female_vehicle	Fbxw5
Zfp521	0.265061	0.0210437	0.082	0.079	1	Rd10_Female_vehicle	Zfp521
Zmat2	0.265347	0.0432623	0.252	0.273	1	Rd10_Female_vehicle	Zmat2
Zyg11b	0.266193	0.0709429	0.221	0.228	1	Rd10_Female_vehicle	Zyg11b
Dync1li1	0.26633	0.0828563	0.15	0.152	1	Rd10_Female_vehicle	Dync1li1
Eif2b2	0.266416	0.0636632	0.072	0.063	1	Rd10_Female_vehicle	Eif2b2
Gga2	0.266618	0.00399947	0.052	0.06	1	Rd10_Female_vehicle	Gga2
Apoe	0.266881	0.162548	0.416	0.401	1	Rd10_Female_vehicle	Apoe
Nit1	0.267161	0.0400432	0.135	0.137	1	Rd10_Female_vehicle	Nit1
Khsrp	0.267234	0.0298662	0.15	0.163	1	Rd10_Female_vehicle	Khsrp
Man1b1	0.267397	0.00321674	0.058	0.056	1	Rd10_Female_vehicle	Man1b1
Ppat	0.267547	0.0137865	0.061	0.058	1	Rd10_Female_vehicle	Ppat
Yju2	0.267582	0.021579	0.072	0.068	1	Rd10_Female_vehicle	Yju2
Actl6b	0.267733	0.151987	0.081	0.061	1	Rd10_Female_vehicle	Actl6b
Hadha	0.2681	0.0274959	0.142	0.151	1	Rd10_Female_vehicle	Hadha
Dido1	0.268367	0.00935707	0.214	0.231	1	Rd10_Female_vehicle	Dido1
Emc2	0.268661	0.016024	0.149	0.161	1	Rd10_Female_vehicle	Emc2
Eif3l	0.268925	0.026447	0.098	0.091	1	Rd10_Female_vehicle	Eif3l
C1qtnf12	0.268955	0.0794317	0.431	0.466	1	Rd10_Female_vehicle	C1qtnf12
Golim4	0.269182	0.04051	0.116	0.114	1	Rd10_Female_vehicle	Golim4
Otud7b	0.269343	0.117209	0.118	0.103	1	Rd10_Female_vehicle	Otud7b
Trappc10	0.269835	0.0971719	0.19	0.189	1	Rd10_Female_vehicle	Trappc10
Mprip	0.269925	0.05534	0.265	0.278	1	Rd10_Female_vehicle	Mprip
2610306M01Rik	0.2701	0.0510232	0.065	0.056	1	Rd10_Female_vehicle	2610306M01Rik
Ahcyl2	0.270195	0.0489094	0.306	0.32	1	Rd10_Female_vehicle	Ahcyl2
Tspan13	0.270256	0.0852296	0.346	0.37	1	Rd10_Female_vehicle	Tspan13
Akain1	0.270384	0.0164898	0.317	0.343	1	Rd10_Female_vehicle	Akain1
Cby1	0.270522	0.0604186	0.174	0.182	1	Rd10_Female_vehicle	Cby1
Selenon	0.271223	0.0789497	0.098	0.091	1	Rd10_Female_vehicle	Selenon
Glt8d1	0.271261	0.0644218	0.085	0.077	1	Rd10_Female_vehicle	Glt8d1
Sar1b	0.271385	0.0365323	0.336	0.366	1	Rd10_Female_vehicle	Sar1b
Setd3	0.27161	0.035707	0.2	0.21	1	Rd10_Female_vehicle	Setd3
Fscn1	0.271954	0.0146425	0.339	0.371	1	Rd10_Female_vehicle	Fscn1
Mgat5	0.272139	0.0386235	0.14	0.144	1	Rd10_Female_vehicle	Mgat5
Taldo1	0.272332	0.0935556	0.358	0.384	1	Rd10_Female_vehicle	Taldo1
2310011J03Rik	0.272832	0.0494055	0.058	0.049	1	Rd10_Female_vehicle	2310011J03Rik
Coa5	0.27292	0.0418119	0.075	0.07	1	Rd10_Female_vehicle	Coa5
Gfer	0.273362	0.0407343	0.064	0.061	1	Rd10_Female_vehicle	Gfer
Mef2a	0.273382	0.00137751	0.288	0.331	1	Rd10_Female_vehicle	Mef2a
Chka	0.273668	0.0331043	0.254	0.256	1	Rd10_Female_vehicle	Chka
Mbd2	0.274122	0.0197299	0.11	0.117	1	Rd10_Female_vehicle	Mbd2
Avpi1	0.274281	0.0424555	0.201	0.217	1	Rd10_Female_vehicle	Avpi1
0610012G03Rik	0.274545	0.00539738	0.35	0.408	1	Rd10_Female_vehicle	0610012G03Rik
Clvs1	0.274839	0.0625143	0.153	0.154	1	Rd10_Female_vehicle	Clvs1
Ube4b	0.27499	0.0529143	0.122	0.114	1	Rd10_Female_vehicle	Ube4b
Atrx	0.275201	0.0841014	0.635	0.641	1	Rd10_Female_vehicle	Atrx
Fxr1	0.275382	0.00702052	0.309	0.32	1	Rd10_Female_vehicle	Fxr1
Dbi	0.275901	0.055801	0.373	0.398	1	Rd10_Female_vehicle	Dbi
Ncln	0.276005	0.0589328	0.081	0.07	1	Rd10_Female_vehicle	Ncln
2900076A07Rik	0.276328	0.0832411	0.099	0.091	1	Rd10_Female_vehicle	2900076A07Rik
Zfp644	0.276375	0.0411343	0.425	0.445	1	Rd10_Female_vehicle	Zfp644
C1d	0.276666	0.0192213	0.32	0.35	1	Rd10_Female_vehicle	C1d
Dpy19l4	0.277575	0.0920237	0.091	0.086	1	Rd10_Female_vehicle	Dpy19l4
Zcrb1	0.277779	0.0520277	0.375	0.405	1	Rd10_Female_vehicle	Zcrb1
Isca1	0.277835	0.0157299	0.12	0.131	1	Rd10_Female_vehicle	Isca1
Akap10	0.279411	0.0159889	0.065	0.061	1	Rd10_Female_vehicle	Akap10
Dr1	0.279441	0.0225461	0.115	0.124	1	Rd10_Female_vehicle	Dr1
Gprasp2	0.279484	0.0981572	0.237	0.231	1	Rd10_Female_vehicle	Gprasp2
Nsmce2	0.27953	0.030846	0.156	0.163	1	Rd10_Female_vehicle	Nsmce2
Reep2	0.279977	0.0333611	0.252	0.259	1	Rd10_Female_vehicle	Reep2
Flrt3	0.280376	0.0395072	0.211	0.217	1	Rd10_Female_vehicle	Flrt3
Nol4l	0.281268	0.026456	0.13	0.135	1	Rd10_Female_vehicle	Nol4l
Fance	0.281395	0.0884622	0.074	0.058	1	Rd10_Female_vehicle	Fance
Mrpl22	0.281695	0.0189741	0.101	0.105	1	Rd10_Female_vehicle	Mrpl22
Rpl38	0.28185	0.0765137	0.769	0.767	1	Rd10_Female_vehicle	Rpl38
Prdx3	0.281851	0.0139178	0.108	0.142	1	Rd10_Female_vehicle	Prdx3
Ppp6c	0.282045	0.079922	0.096	0.088	1	Rd10_Female_vehicle	Ppp6c
Bcr	0.282099	0.0522191	0.208	0.219	1	Rd10_Female_vehicle	Bcr
Ski	0.282131	5.0883e-05	0.054	0.053	1	Rd10_Female_vehicle	Ski
Pfdn5	0.282246	0.00491872	0.654	0.697	1	Rd10_Female_vehicle	Pfdn5
Rundc3b	0.282258	0.0188337	0.067	0.063	1	Rd10_Female_vehicle	Rundc3b
Vapb	0.282544	0.0630864	0.21	0.233	1	Rd10_Female_vehicle	Vapb
Rac1	0.282548	0.0161333	0.186	0.191	1	Rd10_Female_vehicle	Rac1
Rmi1	0.282603	0.0339225	0.064	0.063	1	Rd10_Female_vehicle	Rmi1
Dnajb12	0.282849	0.089959	0.126	0.124	1	Rd10_Female_vehicle	Dnajb12
Tbc1d23	0.283178	0.115867	0.173	0.161	1	Rd10_Female_vehicle	Tbc1d23
Scamp5	0.283309	0.0137271	0.19	0.207	1	Rd10_Female_vehicle	Scamp5
Pym1	0.283618	0.0418574	0.084	0.075	1	Rd10_Female_vehicle	Pym1
Ipo7	0.283641	0.0102244	0.142	0.149	1	Rd10_Female_vehicle	Ipo7
Chst10	0.28438	0.100023	0.057	0.042	1	Rd10_Female_vehicle	Chst10
Ddx50	0.284663	0.0297081	0.414	0.438	1	Rd10_Female_vehicle	Ddx50
Grin1	0.284692	0.0309638	0.129	0.147	1	Rd10_Female_vehicle	Grin1
Zfp330	0.28526	0.0638731	0.11	0.109	1	Rd10_Female_vehicle	Zfp330
Irak1	0.285295	0.0580647	0.058	0.051	1	Rd10_Female_vehicle	Irak1
Stk39	0.285312	0.0386051	0.091	0.093	1	Rd10_Female_vehicle	Stk39
Dock9	0.285349	0.000109953	0.069	0.072	1	Rd10_Female_vehicle	Dock9
Gabrr1	0.285564	0.0708133	0.459	0.48	1	Rd10_Female_vehicle	Gabrr1
Bex3	0.286146	0.0384042	0.64	0.664	1	Rd10_Female_vehicle	Bex3
Bcas3	0.286213	0.0444032	0.081	0.077	1	Rd10_Female_vehicle	Bcas3
Clptm1l	0.286959	0.00966445	0.085	0.093	1	Rd10_Female_vehicle	Clptm1l
Eif4a1	0.287335	0.0454505	0.493	0.518	1	Rd10_Female_vehicle	Eif4a1
CAAA01118383.1	0.287837	0.0373302	0.092	0.093	1	Rd10_Female_vehicle	CAAA01118383.1
Plch1	0.288408	0.0445944	0.069	0.061	1	Rd10_Female_vehicle	Plch1
Kcnd3	0.288589	0.0589079	0.15	0.158	1	Rd10_Female_vehicle	Kcnd3
Ebpl	0.288966	0.0436514	0.455	0.483	1	Rd10_Female_vehicle	Ebpl
Mtus2	0.288976	0.0348435	0.282	0.296	1	Rd10_Female_vehicle	Mtus2
Cdk10	0.288982	0.0129192	0.082	0.088	1	Rd10_Female_vehicle	Cdk10
Inpp4b	0.289313	0.0743134	0.319	0.324	1	Rd10_Female_vehicle	Inpp4b
Ubald2	0.289729	0.0497031	0.17	0.177	1	Rd10_Female_vehicle	Ubald2
Tor2a	0.289918	0.0578451	0.119	0.126	1	Rd10_Female_vehicle	Tor2a
Ndufaf4	0.29175	0.0178081	0.205	0.228	1	Rd10_Female_vehicle	Ndufaf4
Psma5	0.291815	0.0440221	0.346	0.375	1	Rd10_Female_vehicle	Psma5
Timm13	0.291827	0.0523344	0.531	0.562	1	Rd10_Female_vehicle	Timm13
Plcd1	0.291958	0.0446911	0.062	0.063	1	Rd10_Female_vehicle	Plcd1
Zkscan1	0.292337	0.0694991	0.143	0.149	1	Rd10_Female_vehicle	Zkscan1
Pnck	0.29234	0.00113669	0.116	0.128	1	Rd10_Female_vehicle	Pnck
Gabrg2	0.292503	0.0604418	0.472	0.483	1	Rd10_Female_vehicle	Gabrg2
Sirt4	0.292611	0.0117861	0.084	0.079	1	Rd10_Female_vehicle	Sirt4
Spty2d1	0.292623	0.0414638	0.091	0.079	1	Rd10_Female_vehicle	Spty2d1
Degs1	0.29276	0.00455646	0.095	0.1	1	Rd10_Female_vehicle	Degs1
Tsr3	0.293498	0.0305535	0.142	0.145	1	Rd10_Female_vehicle	Tsr3
Snrnp27	0.293589	0.0429753	0.346	0.373	1	Rd10_Female_vehicle	Snrnp27
Ncoa7	0.293792	0.0325505	0.174	0.179	1	Rd10_Female_vehicle	Ncoa7
Ap1s1	0.294178	0.00204077	0.106	0.117	1	Rd10_Female_vehicle	Ap1s1
Prdm5	0.294624	0.0329912	0.167	0.17	1	Rd10_Female_vehicle	Prdm5
Wac	0.29466	0.0806567	0.381	0.398	1	Rd10_Female_vehicle	Wac
Bbip1	0.29473	0.0984644	0.266	0.264	1	Rd10_Female_vehicle	Bbip1
Tmf1	0.294875	0.0294421	0.139	0.149	1	Rd10_Female_vehicle	Tmf1
Igf1	0.295297	0.00482031	0.258	0.296	1	Rd10_Female_vehicle	Igf1
Tnrc18	0.295507	0.0222961	0.171	0.191	1	Rd10_Female_vehicle	Tnrc18
Chmp5	0.295855	0.074811	0.343	0.366	1	Rd10_Female_vehicle	Chmp5
Fer	0.296697	0.00474526	0.115	0.135	1	Rd10_Female_vehicle	Fer
C1qbp	0.29699	0.0696965	0.218	0.228	1	Rd10_Female_vehicle	C1qbp
Krt222	0.297388	0.0734642	0.079	0.082	1	Rd10_Female_vehicle	Krt222
Pdik1l	0.297407	0.0370855	0.076	0.077	1	Rd10_Female_vehicle	Pdik1l
Mtmr7	0.29744	0.0231209	0.112	0.117	1	Rd10_Female_vehicle	Mtmr7
Cacna1a	0.298767	0.0173233	0.109	0.107	1	Rd10_Female_vehicle	Cacna1a
Mb21d2	0.299054	0.0249028	0.079	0.082	1	Rd10_Female_vehicle	Mb21d2
Tspan33	0.299334	0.078487	0.137	0.138	1	Rd10_Female_vehicle	Tspan33
Srp19	0.299673	0.0460621	0.275	0.294	1	Rd10_Female_vehicle	Srp19
Ccdc39	0.299717	0.0454836	0.051	0.042	1	Rd10_Female_vehicle	Ccdc39
Pi4k2a	0.299725	0.034163	0.125	0.131	1	Rd10_Female_vehicle	Pi4k2a
Nf1	0.300037	0.0192239	0.174	0.189	1	Rd10_Female_vehicle	Nf1
Rbm7	0.300055	0.0665975	0.164	0.161	1	Rd10_Female_vehicle	Rbm7
Trub1	0.300099	0.0606018	0.081	0.075	1	Rd10_Female_vehicle	Trub1
Got2	0.300422	0.000614561	0.278	0.322	1	Rd10_Female_vehicle	Got2
Flot2	0.300728	0.0689671	0.062	0.049	1	Rd10_Female_vehicle	Flot2
Naxe	0.300825	0.00199471	0.197	0.222	1	Rd10_Female_vehicle	Naxe
Mphosph8	0.30116	0.0132386	0.409	0.426	1	Rd10_Female_vehicle	Mphosph8
Crebl2	0.301493	0.0115996	0.072	0.079	1	Rd10_Female_vehicle	Crebl2
Zbtb11	0.302034	0.0156721	0.146	0.151	1	Rd10_Female_vehicle	Zbtb11
Tmem68	0.303214	0.0728433	0.095	0.089	1	Rd10_Female_vehicle	Tmem68
Rnpepl1	0.303499	0.011486	0.05	0.054	1	Rd10_Female_vehicle	Rnpepl1
Dusp5	0.304423	0.0531696	0.225	0.228	1	Rd10_Female_vehicle	Dusp5
Npc1	0.304927	0.00621297	0.091	0.102	1	Rd10_Female_vehicle	Npc1
4930402H24Rik	0.305462	0.0379942	0.088	0.075	1	Rd10_Female_vehicle	4930402H24Rik
Pfdn1	0.306158	0.0433491	0.431	0.466	1	Rd10_Female_vehicle	Pfdn1
Mnat1	0.306356	0.0829718	0.125	0.119	1	Rd10_Female_vehicle	Mnat1
Samd14	0.306595	0.0232511	0.163	0.182	1	Rd10_Female_vehicle	Samd14
Dock3	0.307076	0.0483592	0.139	0.14	1	Rd10_Female_vehicle	Dock3
Trim3	0.307154	0.128229	0.086	0.074	1	Rd10_Female_vehicle	Trim3
Herc3	0.307277	0.0394038	0.278	0.303	1	Rd10_Female_vehicle	Herc3
N6amt1	0.307355	0.0568408	0.135	0.138	1	Rd10_Female_vehicle	N6amt1
Trnt1	0.307426	0.0336848	0.129	0.133	1	Rd10_Female_vehicle	Trnt1
Psmd13	0.307448	0.0393913	0.161	0.163	1	Rd10_Female_vehicle	Psmd13
Ghitm	0.307855	0.02348	0.358	0.391	1	Rd10_Female_vehicle	Ghitm
Cep295	0.308401	0.0409335	0.095	0.091	1	Rd10_Female_vehicle	Cep295
Chchd5	0.308402	0.0726581	0.085	0.077	1	Rd10_Female_vehicle	Chchd5
Lars2	0.308406	0.112941	0.877	0.86	1	Rd10_Female_vehicle	Lars2
Cbfa2t3	0.308877	0.0402869	0.217	0.226	1	Rd10_Female_vehicle	Cbfa2t3
Hist3h2ba	0.309452	0.0284184	0.755	0.758	1	Rd10_Female_vehicle	Hist3h2ba
Trpc4	0.309527	0.0454421	0.113	0.114	1	Rd10_Female_vehicle	Trpc4
5330438D12Rik	0.309975	0.057811	0.105	0.112	1	Rd10_Female_vehicle	5330438D12Rik
Ccndbp1	0.310565	0.0227788	0.214	0.231	1	Rd10_Female_vehicle	Ccndbp1
Nkap	0.310742	0.0640919	0.136	0.14	1	Rd10_Female_vehicle	Nkap
Smim18	0.311054	0.0744862	0.167	0.17	1	Rd10_Female_vehicle	Smim18
Taf11	0.311193	0.0537909	0.127	0.135	1	Rd10_Female_vehicle	Taf11
BC031181	0.312036	0.0222778	0.55	0.594	1	Rd10_Female_vehicle	BC031181
Enox2	0.312037	0.0342002	0.119	0.142	1	Rd10_Female_vehicle	Enox2
Ncoa4	0.312692	0.00092188	0.081	0.079	1	Rd10_Female_vehicle	Ncoa4
Cct3	0.312709	0.0405903	0.348	0.375	1	Rd10_Female_vehicle	Cct3
Aph1a	0.312769	0.0538682	0.118	0.109	1	Rd10_Female_vehicle	Aph1a
Fam171b	0.313186	0.022976	0.506	0.534	1	Rd10_Female_vehicle	Fam171b
Mak16	0.313269	0.0401586	0.137	0.14	1	Rd10_Female_vehicle	Mak16
Mob4	0.313375	0.048131	0.306	0.331	1	Rd10_Female_vehicle	Mob4
Rab1a	0.313476	0.0103348	0.258	0.284	1	Rd10_Female_vehicle	Rab1a
Las1l	0.313515	0.0683273	0.201	0.212	1	Rd10_Female_vehicle	Las1l
Nipsnap1	0.313719	0.0768367	0.078	0.075	1	Rd10_Female_vehicle	Nipsnap1
Reln	0.313815	0.0487117	0.421	0.452	1	Rd10_Female_vehicle	Reln
Sec24c	0.313929	0.00578841	0.059	0.06	1	Rd10_Female_vehicle	Sec24c
Nrg2	0.314335	0.0364846	0.052	0.063	1	Rd10_Female_vehicle	Nrg2
Ankrd50	0.314903	0.108059	0.102	0.093	1	Rd10_Female_vehicle	Ankrd50
Med15	0.315079	0.0418265	0.093	0.086	1	Rd10_Female_vehicle	Med15
Oxct1	0.316036	0.098683	0.144	0.142	1	Rd10_Female_vehicle	Oxct1
Ppp1r15b	0.316085	0.0322516	0.065	0.058	1	Rd10_Female_vehicle	Ppp1r15b
1500011B03Rik	0.316087	0.0338949	0.312	0.333	1	Rd10_Female_vehicle	1500011B03Rik
Tnks	0.316317	0.0695801	0.201	0.21	1	Rd10_Female_vehicle	Tnks
Tpi1	0.316348	0.0123086	0.863	0.842	1	Rd10_Female_vehicle	Tpi1
Tubb4a	0.316765	0.0197503	0.252	0.292	1	Rd10_Female_vehicle	Tubb4a
Ndufb10	0.316927	0.0151845	0.666	0.701	1	Rd10_Female_vehicle	Ndufb10
Vars	0.317151	0.0879432	0.076	0.061	1	Rd10_Female_vehicle	Vars
Nap1l3	0.317197	0.00570187	0.167	0.186	1	Rd10_Female_vehicle	Nap1l3
Mtf1	0.317693	0.0314615	0.106	0.11	1	Rd10_Female_vehicle	Mtf1
Apcdd1	0.318029	0.00545479	0.059	0.067	1	Rd10_Female_vehicle	Apcdd1
Rasa2	0.318062	0.100248	0.166	0.158	1	Rd10_Female_vehicle	Rasa2
Mrpl2	0.31831	0.0567721	0.163	0.166	1	Rd10_Female_vehicle	Mrpl2
Rtn1	0.318762	0.0405907	0.567	0.59	1	Rd10_Female_vehicle	Rtn1
Bcl7b	0.318857	0.0203941	0.205	0.217	1	Rd10_Female_vehicle	Bcl7b
Sec14l1	0.320615	0.0117483	0.329	0.354	1	Rd10_Female_vehicle	Sec14l1
Usp45	0.320617	0.000993765	0.068	0.074	1	Rd10_Female_vehicle	Usp45
Rpp30	0.32066	0.0646099	0.133	0.137	1	Rd10_Female_vehicle	Rpp30
Cacna1s	0.321141	0.0609922	0.057	0.046	1	Rd10_Female_vehicle	Cacna1s
Ppp1r13b	0.321325	0.0286448	0.143	0.154	1	Rd10_Female_vehicle	Ppp1r13b
Aff4	0.321429	0.00895907	0.402	0.433	1	Rd10_Female_vehicle	Aff4
Ptk2	0.321503	0.0932604	0.118	0.112	1	Rd10_Female_vehicle	Ptk2
Sf3a2	0.321574	0.0281794	0.072	0.077	1	Rd10_Female_vehicle	Sf3a2
Pcnp	0.322295	0.0540843	0.32	0.343	1	Rd10_Female_vehicle	Pcnp
Gpatch11	0.32307	0.0256244	0.169	0.182	1	Rd10_Female_vehicle	Gpatch11
Gart	0.323291	0.0166329	0.081	0.084	1	Rd10_Female_vehicle	Gart
Tmem97	0.323366	0.040488	0.099	0.103	1	Rd10_Female_vehicle	Tmem97
Rpe	0.323536	6.51178e-05	0.069	0.065	1	Rd10_Female_vehicle	Rpe
Mttp	0.323966	0.0372262	0.142	0.151	1	Rd10_Female_vehicle	Mttp
Pcdh7	0.323999	0.125362	0.288	0.289	1	Rd10_Female_vehicle	Pcdh7
[truncated: 5,825 more rows]

## Sheet: Cluster 3
	p_val	avg_logFC	pct.1	pct.2	p_val_adj	cluster	gene
[truncated: 7,509 more rows]

[truncated: 16 more sheets: Cluster 4, Cluster 5, Cluster 6, Cluster 7, Cluster 8, Cluster 9, Cluster 10, Cluster 11, Cluster 12, Cluster 13, Cluster 14, Cluster 15, Cluster 16, Cluster 17, Cluster 18, Cluster 19]
