# Supplementary material for: A combination treatment based on drug repurposing demonstrates mutation-agnostic efficacy in pre-clinical retinopathy models
Source: Nat Commun. 2024 Jul 15;15:5943. doi: 10.1038/s41467-024-50033-5 (PMC11251169; doi:10.1038/s41467-024-50033-5)
Supplement: Supplementary file 13 — Supplementary Data 10 [file 41467_2024_50033_MOESM13_ESM.xlsx]

## Sheet: chr-merged_WT-withDRandCT
Gene	chr_x	start_x	end_x	length_x	sequence_x	chip.WT_M1_x	chip.WT_M2_x	chip.WT_F3_x	chip.WT_F4_x	chip.RPE_DrF1	chip.RPE_DrF3	chip.RPE_DrF4	chip.RPE_DrM5	chip.RPE_DrM6	baseMean_x	log2FoldChange_x	lfcSE_x	pvalue_x	padj_x	chr_y	start_y	end_y	length_y	sequence_y	chip.WT_M1_y	chip.WT_M2_y	chip.WT_F3_y	chip.WT_F4_y	chip.RPE_CtF1	chip.RPE_CtF2	chip.RPE_CtM4	chip.RPE_CtM5	baseMean_y	log2FoldChange_y	lfcSE_y	pvalue_y	padj_y	avg-basemean
Rho	6	115931747	115940036	8289		489898	590689	496567	608932	362277	356077	437137	374511	393690	454237	-0.51	0.09	4.319e-11	7.359e-09	6	115931747	115940036	8289		489898	590689	496567	608932	396747	454403	355719	401999	473335	-0.5	0.11	3.414e-06	0.0002338	463786
Gnat1	9	107674473	107679712	5239		162611	195536	162562	216452	146195	146452	192228	164287	169457	171471	-0.16	0.09	0.03035	0.2831	9	107674473	107679712	5239		162611	195536	162562	216452	174853	184631	147375	164523	174859	-0.23	0.12	0.04337	0.2012	173165
Gnb1	4	155491360	155559269	67909		88817	102342	93521	91963	99101	86952	112308	93013	99493	95573.5	0	0.07	0.9382	0.9821	4	155491360	155559269	67909		88817	102342	93521	91963	100542	108272	86841	99096	95507.8	-0.05	0.09	0.5952	0.9288	95540.7
Sag	1	87803679	87845158	41479		51176	56750	59651	70189	101219	77932	128584	138594	132304	89287.6	0.83	0.17	1.316e-08	1.508e-06	1	87803679	87845158	41479		51176	56750	59651	70189	154710	148873	133630	149637	100376	1.1	0.13	1.841e-23	1.302e-20	94831.7
Rbp3	14	33954002	33964216	10214		62739	79771	65393	88272	53241	59243	65201	65936	63381	66542.6	-0.24	0.1	0.002646	0.05769	14	33954002	33964216	10214		62739	79771	65393	88272	66283	76277	61736	64567	70177	-0.22	0.13	0.06393	0.2583	68359.8
Prph2	17	46910458	46924933	14475		51697	65155	54201	86500	48549	51661	60461	51815	52918	57715.4	-0.2	0.12	0.01806	0.2082	17	46910458	46924933	14475		51697	65155	54201	86500	66035	66714	57858	68337	63951.5	-0.09	0.14	0.4795	0.8576	60833.4
Pde6a	18	61220481	61289924	69443		46880	56892	53800	45187	45526	39157	48588	44950	48767	47393.9	-0.16	0.08	0.01699	0.2011	18	61220481	61289924	69443		46880	56892	53800	45187	44085	47119	37695	42326	46460.8	-0.33	0.1	0.0006244	0.01176	46927.3
Rs1	X	160768012	160799663	31651		53746	55609	62843	39828	43680	35813	42486	39742	42138	46043.2	-0.29	0.13	0.001385	0.03571	X	160768012	160799663	31651		53746	55609	62843	39828	36643	40788	32705	36877	44897.5	-0.55	0.14	2.12e-05	0.001025	45470.4
Rp1	1	3999556	4409241	409685		49867	59800	64557	32339	45836	32925	45341	38722	42819	45485.8	-0.19	0.14	0.03238	0.2925	1	3999556	4409241	409685		49867	59800	64557	32339	29145	38909	27986	31778	41821.1	-0.62	0.18	5.967e-05	0.002247	43653.4
Pdc	1	150319416	150333906	14490		50436	56103	57501	37698	36038	29196	32085	37317	39335	41616.1	-0.43	0.16	4.96e-05	0.002418	1	150319416	150333906	14490		50436	56103	57501	37698	29292	32015	25793	29695	39915.8	-0.79	0.14	4.394e-10	7.941e-08	40766
Pde6b	5	108388390	108432397	44007		36777	45967	42123	40554	36340	31015	39513	36717	38275	38288.1	-0.2	0.07	0.00177	0.04282	5	108388390	108432397	44007		36777	45967	42123	40554	32425	34601	31087	34588	37084	-0.41	0.09	9.345e-07	7.922e-05	37686
Grk1	8	13405080	13421951	16871		35716	45694	41456	39987	28771	27841	30857	29443	28370	34037.1	-0.52	0.06	1.035e-23	5.21e-21	8	13405080	13421951	16871		35716	45694	41456	39987	28165	31957	27821	28602	34842.9	-0.55	0.1	7.794e-09	1.073e-06	34440
Gapdh	6	125161714	125166467	4753		26915	31558	25060	44367	27049	35318	38731	34825	32059	32586.6	0.01	0.12	0.9407	0.9821	6	125161714	125166467	4753		26915	31558	25060	44367	44230	39289	34656	42155	35505.6	0.16	0.15	0.2465	0.6071	34046.1
Glul	1	153899943	153909723	9780		24965	32729	27724	30589	30284	29303	33165	32694	34114	30325.1	0.07	0.07	0.2304	0.7663	1	153899943	153909723	9780		24965	32729	27724	30589	47822	32311	29723	46343	33270.5	0.26	0.13	0.02591	0.1428	31797.8
Hsp90aa1	12	110690604	110702728	12124		36993	42874	44064	27743	30094	22492	28884	28292	29062	32112.3	-0.34	0.14	0.0003801	0.01298	12	110690604	110702728	12124		36993	42874	44064	27743	24735	26233	19560	23998	30761.2	-0.68	0.14	1.315e-07	1.341e-05	31436.7
Slc6a6	6	91684052	91759066	75014		31286	33999	31735	33451	26395	27181	32522	26891	25770	29732.8	-0.24	0.07	0.0001485	0.006036	6	91684052	91759066	75014		31286	33999	31735	33451	31104	30646	26870	29878	30937	-0.25	0.09	0.003576	0.03868	30334.9
Kcnb1	2	167095968	167190155	94187		31830	40692	38932	31122	23166	21492	25223	26222	26834	29321.1	-0.53	0.1	4.203e-10	6.124e-08	2	167095968	167190155	94187		31830	40692	38932	31122	23979	26366	22612	24673	29953.8	-0.6	0.11	1.632e-09	2.608e-07	29637.4
Ddx5	11	106780354	106789185	8831		25702	33033	31469	24814	28062	23602	29778	27233	27672	27680.3	-0.09	0.08	0.1747	0.6879	11	106780354	106789185	8831		25702	33033	31469	24814	27474	25594	25892	27283	27412.9	-0.21	0.09	0.02001	0.1205	27546.6
Eef1a1	9	78478448	78489151	10703		23568	26537	23109	29623	25939	26607	32345	28400	27275	26805.3	0.05	0.08	0.4532	0.9675	9	78478448	78489151	10703		23568	26537	23109	29623	34616	29688	28927	32365	28171.9	0.15	0.1	0.1316	0.4123	27488.6
Snap25	2	136713452	136782428	68976		30156	33232	33604	22241	25312	22287	28142	26910	25927	27350	-0.18	0.1	0.03016	0.2821	2	136713452	136782428	68976		30156	33232	33604	22241	26830	23800	19947	25043	26700.8	-0.38	0.13	0.001485	0.02109	27025.4
Pkm	9	59656367	59679375	23008		22412	28339	23743	38236	18779	22293	23378	22819	21607	24479.2	-0.27	0.13	0.003633	0.07199	9	59656367	59679375	23008		22412	28339	23743	38236	30400	26912	23859	27940	27457	-0.14	0.15	0.2863	0.6609	25968.1
Slc24a1	9	64922860	64951607	28747		23121	27182	26121	29593	19678	20063	24780	21489	21775	23597.5	-0.29	0.08	1.787e-05	0.001004	9	64922860	64951607	28747		23121	27182	26121	29593	23693	27575	21707	23612	25178.8	-0.22	0.12	0.03975	0.1892	24388.2
Mir124-2hg	3	17789920	17808970	19050		24154	33642	32349	16543	28509	21183	27506	24718	25908	25792.6	-0.05	0.12	0.5553	0.9758	3	17789920	17808970	19050		24154	33642	32349	16543	19199	18702	17725	20613	22720.7	-0.47	0.16	0.0009863	0.01598	24256.6
Agpat3	10	78269177	78352489	83312		21136	26398	23431	32564	19107	20227	23179	21815	21814	23142	-0.24	0.11	0.003955	0.07618	10	78269177	78352489	83312		21136	26398	23431	32564	24729	25285	22386	24964	24917.5	-0.18	0.13	0.1287	0.4058	24029.7
Kif1b	4	149176318	149307693	131375		22082	25519	26027	21856	21579	21998	27489	26459	24535	23943.3	-0.02	0.07	0.7674	0.9758	4	149176318	149307693	131375		22082	25519	26027	21856	24474	25961	23163	23804	23908.9	-0.08	0.1	0.3935	0.7819	23926.1
Xist	X	103460365	103483254	22889		11	3	65505	33580	58053	49975	57697	14	10	29170.8	0.01	0.28	0.8665	0.9758	X	103460365	103483254	22889		11	3	65505	33580	46597	1	10	3	17847.8	-0.03	0.42	0.6337	0.9467	23509.3
Nrl	14	55518977	55524981	6004		20794	25570	22365	33330	18895	19041	24578	20509	20430	22673.1	-0.23	0.12	0.00666	0.1083	14	55518977	55524981	6004		20794	25570	22365	33330	23267	23149	20497	25533	24133.7	-0.22	0.14	0.07667	0.2909	23403.4
Atp1a3	7	24978166	25005958	27792		16980	21093	16702	32464	15848	23074	24778	24032	19911	21455.3	-0.03	0.13	0.6845	0.9758	7	24978166	25005958	27792		16980	21093	16702	32464	30888	29238	25522	28587	24811.1	0.2	0.17	0.1725	0.4894	23133.2
Eno1	4	150236720	150248879	12159		21711	26505	21816	33309	16861	18999	22063	20349	19256	22184.7	-0.32	0.13	0.0003782	0.01294	4	150236720	150248879	12159		21711	26505	21816	33309	24990	21110	18242	23120	23670.4	-0.31	0.14	0.01224	0.08668	22927.5
Eif4g2	7	111067749	111083030	15281		24319	27758	27297	19519	23315	18812	23441	22067	22725	23097	-0.14	0.1	0.06471	0.4295	7	111067749	111083030	15281		24319	27758	27297	19519	21505	21492	18390	21428	22583.5	-0.33	0.12	0.002378	0.02906	22840.2
Slc17a7	7	45163948	45176142	12194		16714	20776	16844	31269	17070	20464	22894	20833	20851	20692.7	-0.06	0.12	0.473	0.9758	7	45163948	45176142	12194		16714	20776	16844	31269	29827	27856	25623	29716	24453.2	0.22	0.16	0.136	0.4207	22572.9
Pde6g	11	120447604	120453500	5896		17172	22021	18550	31186	19379	21173	25232	20206	22637	21764.1	-0.05	0.12	0.5795	0.9758	11	120447604	120453500	5896		17172	22021	18550	31186	25856	26607	22197	25110	23314.6	0.04	0.16	0.7893	0.9467	22539.3
Malat1	19	5795689	5802672	6983		20907	29305	34018	18712	21155	20076	17990	17977	21996	22322.1	-0.23	0.14	0.01269	0.1661	19	5795689	5802672	6983		20907	29305	34018	18712	17801	14563	20973	19282	21849	-0.48	0.17	0.001088	0.01713	22085.5
Abca4	3	122044442	122180123	135681		18157	24171	22561	24787	19269	20598	24216	21825	21817	21723.7	-0.09	0.07	0.1864	0.7045	3	122044442	122180123	135681		18157	24171	22561	24787	22745	25121	20985	22294	22380.5	-0.08	0.11	0.4339	0.821	22052.1
Atp1b2	11	69599735	69605942	6207		17210	19854	18900	26039	16276	20847	25498	22172	20758	20635.8	-0.01	0.11	0.8888	0.9761	11	69599735	69605942	6207		17210	19854	18900	26039	26087	26947	21814	23610	22288.5	0.12	0.13	0.329	0.7127	21462.2
Clstn1	4	149586467	149648899	62432		15998	19418	16164	24489	18813	21042	25505	22828	20654	20330.2	0.08	0.1	0.2944	0.8443	4	149586467	149648899	62432		15998	19418	16164	24489	27026	25163	21418	26000	21614.5	0.23	0.13	0.06674	0.266	20972.4
Cdhr1	14	37077856	37098347	20491		16727	20993	19104	19786	22113	21534	26133	21538	23496	21045.3	0.18	0.06	0.002165	0.04952	14	37077856	37098347	20491		16727	20993	19104	19786	24363	25788	20749	21817	20885.9	0.15	0.1	0.1237	0.3952	20965.6
Rom1	19	8927381	8929356	1975		17653	21286	18441	31791	16039	16854	21256	18136	18095	19820.2	-0.2	0.13	0.02543	0.2551	19	8927381	8929356	1975		17653	21286	18441	31791	23102	20890	18899	24185	21824.9	-0.13	0.16	0.3682	0.7542	20822.5
Unc119	11	78343481	78349164	5683		16365	21287	16467	25839	18237	17884	23330	20152	20718	19837.2	-0.03	0.1	0.7144	0.9758	11	78343481	78349164	5683		16365	21287	16467	25839	22446	21936	19127	23782	20650.5	0.01	0.14	0.966	0.986	20243.8
Epb41l2	10	25359797	25523519	163722		19417	23486	22161	19165	19348	18503	23618	20493	21372	20649	-0.07	0.07	0.272	0.8193	10	25359797	25523519	163722		19417	23486	22161	19165	18847	19379	17760	19261	19799	-0.26	0.09	0.002265	0.02816	20224
Calm1	12	100199434	100209814	10380		21158	23973	23221	17845	18695	17218	20475	21146	19831	20251.5	-0.15	0.09	0.04219	0.3409	12	100199434	100209814	10380		21158	23973	23221	17845	21640	18580	15585	20449	20130.8	-0.27	0.11	0.008918	0.07066	20191.1
Syt1	10	108497649	109010982	513333		20656	23694	23542	18004	17290	17219	20802	20786	18796	19932.8	-0.18	0.08	0.01242	0.1642	10	108497649	109010982	513333		20656	23694	23542	18004	20897	20295	15937	20246	20241.4	-0.25	0.11	0.01787	0.1119	20087.1
Aldoa	7	126795233	126809108	13875		15645	20290	15988	27946	15030	19557	21122	18793	17329	18917	-0.09	0.12	0.2826	0.8325	7	126795233	126809108	13875		15645	20290	15988	27946	24240	20796	18953	22294	20507.6	-0.01	0.15	0.9434	0.986	19712.3
Stxbp1	2	32787601	32847245	59644		18373	20920	18931	21602	16774	17825	21256	20933	18959	19351.5	-0.09	0.07	0.1496	0.6454	2	32787601	32847245	59644		18373	20920	18931	21602	22035	20768	17401	21042	19934.4	-0.09	0.09	0.2951	0.6725	19642.9
Ddx17	15	79527735	79546741	19006		15490	19595	19030	18313	19859	20426	24425	22209	21427	19861.9	0.18	0.06	0.0004967	0.01601	15	79527735	79546741	19006		15490	19595	19030	18313	22047	19995	21034	21213	19341.5	0.1	0.08	0.2196	0.5665	19601.7
Cpe	8	64592541	64693054	100513		19565	22997	20611	20159	16413	15222	18326	17394	16544	18464.8	-0.33	0.06	9.91e-10	1.364e-07	8	64592541	64693054	100513		19565	22997	20611	20159	19259	19671	16051	18906	19515.9	-0.28	0.09	0.001041	0.01655	18990.4
Rgs9bp	7	35578992	35585582	6590		19379	22805	22610	20054	14366	14000	16519	15183	15360	17715.3	-0.52	0.07	1.83e-18	6.696e-16	7	35578992	35585582	6590		19379	22805	22610	20054	15378	16407	14249	16387	18360.9	-0.52	0.09	2.553e-09	3.962e-07	18038.1
Rpgrip1	14	52110703	52163546	52843		15314	21405	20464	15702	17399	18034	22236	18932	20037	18613.1	0.03	0.08	0.6839	0.9758	14	52110703	52163546	52843		15314	21405	20464	15702	15270	16698	17877	15026	17106	-0.23	0.13	0.05107	0.2234	17859.6
Crx	7	15865946	15879968	14022		17558	22801	21047	18191	15800	14644	17373	15854	17217	17698	-0.3	0.07	4.712e-06	0.0003195	7	15865946	15879968	14022		17558	22801	21047	18191	16247	16893	14532	16295	17835.5	-0.4	0.09	3.729e-06	0.0002476	17766.7
Gngt1	6	3993791	3997436	3645		18507	20580	22315	16741	18499	14875	18428	15684	18470	18130.1	-0.16	0.1	0.04065	0.3336	6	3993791	3997436	3645		18507	20580	22315	16741	15516	17052	13178	15762	17392.9	-0.41	0.12	0.0001785	0.00492	17761.5
Mir124a-1hg	14	64587330	64593961	6631		12806	19419	16174	16869	17567	18681	23968	19445	19206	17980	0.18	0.08	0.009962	0.1416	14	64587330	64593961	6631		12806	19419	16174	16869	17704	14690	19228	17103	16547	-0.03	0.12	0.804	0.9467	17263.5
Aplp2	9	31149556	31211815	62259		16380	18928	17197	16219	15307	14892	18365	17470	15579	16565.8	-0.11	0.06	0.04889	0.3687	9	31149556	31211815	62259		16380	18928	17197	16219	18323	17346	14061	16441	16706.7	-0.17	0.09	0.05422	0.232	16636.2
Cnga1	5	72603695	72644275	40580		17396	19270	21213	14682	15952	12944	16481	14842	15994	16434.2	-0.21	0.1	0.01035	0.1446	5	72603695	72644275	40580		17396	19270	21213	14682	13937	15684	12160	14365	16038.8	-0.43	0.13	0.0003534	0.00796	16236.5
Impg2	16	56204312	56273756	69444		9854	11146	12229	7923	23764	19986	26913	21856	23342	17178.6	1.08	0.13	6.743e-19	2.616e-16	16	56204312	56273756	69444		9854	11146	12229	7923	18638	24045	19871	18959	15047.1	0.73	0.15	8.034e-08	8.634e-06	16112.9
Fam169a	13	97067285	97131013	63728		19121	20952	22356	13016	15360	12511	15807	14923	15463	16523.7	-0.25	0.13	0.006451	0.1059	13	97067285	97131013	63728		19121	20952	22356	13016	12799	12536	11524	13162	15677.2	-0.6	0.15	6.302e-06	0.0003848	16100.4
Guca1b	17	47385392	47392967	7575		12723	16075	12974	24100	12889	12327	13398	13964	13808	14621.1	-0.19	0.13	0.03528	0.3071	17	47385392	47392967	7575		12723	16075	12974	24100	17549	13418	15567	18970	16251.1	-0.1	0.17	0.4945	0.8695	15436.1
Mgarp	3	51388411	51396738	8327		13356	15386	13768	16702	13783	14099	16023	15595	15497	14797.7	-0.03	0.08	0.678	0.9758	3	51388411	51396738	8327		13356	15386	13768	16702	18852	14636	15066	18945	15623.4	0.06	0.1	0.5803	0.9208	15210.6
Atp5b	10	128083272	128090391	7119		13734	17166	14324	16536	14438	13025	16430	14747	15093	14927.1	-0.1	0.07	0.1301	0.6036	10	128083272	128090391	7119		13734	17166	14324	16536	17132	16007	13580	16415	15434.6	-0.08	0.09	0.3241	0.7066	15180.9
Gucy2e	11	69218116	69237036	18920		11853	14320	14202	15425	14614	14888	17835	16361	16060	14911.8	0.11	0.07	0.07916	0.4751	11	69218116	69237036	18920		11853	14320	14202	15425	17444	17421	15617	17045	15217.2	0.14	0.1	0.1147	0.3767	15064.5
Ldha	7	46841474	46855627	14153		13987	14994	13653	18317	13630	12936	16874	14962	14828	14803.1	-0.08	0.09	0.2914	0.8413	7	46841474	46855627	14153		13987	14994	13653	18317	15809	15380	13830	16327	15167.2	-0.1	0.12	0.3525	0.739	14985.2
Pcmtd2	2	181837853	181857461	19608		18652	21939	21984	14770	11958	10098	11656	12349	12317	15027.8	-0.73	0.14	3.517e-10	5.171e-08	2	181837853	181857461	19608		18652	21939	21984	14770	9147	10186	9909	10349	14686.1	-0.96	0.15	4.386e-14	1.316e-11	14856.9
Rcvrn	11	67695325	67703333	8008		11522	14310	11584	16615	14422	15072	18642	15279	15956	14665.8	0.12	0.1	0.1277	0.6002	11	67695325	67703333	8008		11522	14310	11584	16615	17463	18680	14739	16927	15020.4	0.18	0.13	0.1343	0.4171	14843.1
Tulp1	17	28351514	28365222	13708		9584	13182	11382	21974	10425	13476	14748	12751	12562	13229.8	-0.08	0.13	0.3458	0.891	17	28351514	28365222	13708		9584	13182	11382	21974	18013	16056	16266	18893	15441.1	0.13	0.18	0.3904	0.7781	14335.5
Purb	11	6467598	6475917	8319		16384	18007	18749	11416	12844	11073	13414	13133	12727	14118.1	-0.26	0.12	0.003086	0.06398	11	6467598	6475917	8319		16384	18007	18749	11416	11607	12351	10524	12316	13893.2	-0.49	0.14	0.0001745	0.004835	14005.6
Stk35	2	129800516	129832287	31771		13063	16088	14981	16552	11325	12173	13971	13782	12507	13723.8	-0.26	0.07	6.292e-05	0.002932	2	129800516	129832287	31771		13063	16088	14981	16552	13656	13813	12726	13764	14235.3	-0.27	0.09	0.00236	0.02895	13979.6
Prom1	5	43993619	44102032	108413		13079	15467	15747	12677	13974	12397	16607	14711	14993	14270.1	-0.02	0.08	0.781	0.9758	5	43993619	44102032	108413		13079	15467	15747	12677	12320	14773	12921	12671	13630.9	-0.2	0.12	0.07473	0.2858	13950.5
Cngb1	8	95239044	95306585	67541		11478	14747	13166	18540	10968	12175	14795	12912	13305	13451.1	-0.15	0.1	0.07304	0.4567	8	95239044	95306585	67541		11478	14747	13166	18540	15233	15088	13173	15176	14428.2	-0.09	0.13	0.4748	0.8534	13939.7
Map1b	13	99421445	99516540	95095		12989	17951	17652	13766	11081	11907	13689	13473	13280	13848.5	-0.27	0.09	0.0001737	0.006862	13	99421445	99516540	95095		12989	17951	17652	13766	12175	13773	11573	11299	13820.6	-0.41	0.12	0.0002891	0.006952	13834.5
Map4	9	109931459	110083955	152496		12406	14980	13765	15472	10839	12476	14099	13512	12079	13186.1	-0.18	0.07	0.00611	0.1023	9	109931459	110083955	152496		12406	14980	13765	15472	16129	13656	11926	14652	13964.6	-0.12	0.09	0.159	0.4654	13575.4
Epb41	4	131923412	132075321	151909		11379	13139	12900	13645	12863	13423	16577	14371	14664	13528.4	0.09	0.07	0.1268	0.5986	4	131923412	132075321	151909		11379	13139	12900	13645	14912	15574	13635	14708	13585.8	0.08	0.09	0.3826	0.7694	13557.1
Xiap	X	42059678	42109656	49978		15041	16523	17776	10801	13748	10861	12895	12847	13942	13753.7	-0.16	0.12	0.05804	0.4047	X	42059678	42109656	49978		15041	16523	17776	10801	11213	12773	10087	11992	13239.1	-0.42	0.15	0.001563	0.02179	13496.4
Pitpnm1	19	4099997	4113965	13968		8598	11554	9414	16836	11651	14287	17539	15306	13916	13065.7	0.13	0.13	0.1249	0.5947	19	4099997	4113965	13968		8598	11554	9414	16836	17092	15594	15003	16719	13619	0.28	0.16	0.05478	0.2337	13342.3
Hnrnpu	1	178321107	178337797	16690		13806	16109	16501	12016	12549	11847	13404	12869	13078	13484.6	-0.19	0.09	0.01137	0.1544	1	178321107	178337797	16690		13806	16109	16501	12016	11740	11806	11814	11934	13162.5	-0.38	0.11	0.0004469	0.009298	13323.5
Nedd4	9	72662345	72749852	87507		13191	14972	14615	11257	12806	11960	14883	13840	13688	13355.2	-0.05	0.08	0.5055	0.9758	9	72662345	72749852	87507		13191	14972	14615	11257	14133	13764	11626	12918	13193.9	-0.15	0.11	0.1455	0.439	13274.5
CT010467.1	17	39846352	39848827	2475		9007	13200	12042	4578	9092	15038	10961	6013	17798	10759.4	0.05	0.17	0.5001	0.9758	17	39846352	39848827	2475		9007	13200	12042	4578	37937	7267	20861	26623	15732.7	0.38	0.32	0.02983	0.1566	13246
Hif1a	12	73901374	73947530	46156		14395	15313	16058	9976	13848	11214	14739	14120	14039	13644.8	-0.05	0.11	0.5161	0.9758	12	73901374	73947530	46156		14395	15313	16058	9976	11295	13198	10798	11818	12812	-0.3	0.15	0.02565	0.1418	13228.4
Ckb	12	111669360	111672338	2978		10009	13706	9655	17863	9816	12533	13903	12776	10780	12219.8	-0.08	0.12	0.366	0.9069	12	111669360	111672338	2978		10009	13706	9655	17863	18137	14224	12394	15884	13749	0.09	0.16	0.5226	0.8892	12984.4
Dkk3	7	112116016	112159057	43041		11526	11860	10392	14249	11632	13675	14172	11876	11011	12188.2	0	0.1	0.9713	0.9893	7	112116016	112159057	43041		11526	11860	10392	14249	19834	12244	14147	17690	13748.9	0.23	0.14	0.07336	0.2826	12968.6
Son	16	91647505	91679221	31716		12071	16412	15313	10815	13220	11402	13758	13683	13400	13211.6	-0.07	0.09	0.3414	0.8881	16	91647505	91679221	31716		12071	16412	15313	10815	11258	12815	10747	11310	12501.9	-0.31	0.13	0.009428	0.07314	12856.7
Tnpo1	13	98839018	98926384	87366		14305	15577	17054	9959	12804	10305	13168	13368	12924	13187.9	-0.14	0.11	0.1056	0.5488	13	98839018	98926384	87366		14305	15577	17054	9959	9999	11932	10239	10636	12449.3	-0.43	0.15	0.001892	0.02483	12818.6
1700020I14Rik	2	119594296	119607502	13206		16062	17350	18223	10121	11865	9287	11860	11587	11107	12993.8	-0.33	0.16	0.0009949	0.02755	2	119594296	119607502	13206		16062	17350	18223	10121	9303	10849	9139	9881	12640.3	-0.62	0.16	1.514e-05	0.0007756	12817
Fam57b	7	126797667	126830219	32552		9498	11931	10383	17606	10204	11840	13905	13008	12963	12260.7	-0.03	0.12	0.7458	0.9758	7	126797667	126830219	32552		9498	11931	10383	17606	14645	13757	14440	15933	13360	0.1	0.16	0.4648	0.8446	12810.4
Macf1	4	123349632	123684360	334728		11639	15093	16803	12351	11292	11125	12747	12753	11927	12751.6	-0.2	0.09	0.005495	0.09555	4	123349632	123684360	334728		11639	15093	16803	12351	12140	12147	10496	11701	12704	-0.34	0.11	0.001186	0.01806	12727.8
Slc12a5	2	164960801	164999731	38930		9493	11963	10310	15725	9100	12857	13529	14267	11692	11984.5	0	0.11	0.964	0.9865	2	164960801	164999731	38930		9493	11963	10310	15725	16956	14994	12781	16515	13366	0.2	0.14	0.1161	0.3795	12675.2
Anp32e	3	95929245	95947390	18145		12771	13935	14998	10842	12560	10650	12733	12279	12183	12472.2	-0.12	0.09	0.1069	0.5531	3	95929245	95947390	18145		12771	13935	14998	10842	12539	12725	10586	12695	12546	-0.21	0.12	0.05205	0.2261	12509.1
Vamp2	11	69088489	69092384	3895		11176	11610	11607	13287	10672	11761	14875	13557	12511	12231.5	0.02	0.08	0.7974	0.9758	11	69088489	69092384	3895		11176	11610	11607	13287	15453	13710	11820	14632	12753.4	0.08	0.1	0.3948	0.783	12492.5
Rgs9	11	109225354	109298129	72775		10198	12718	12016	10927	11856	12228	13824	13457	13582	12189	0.11	0.06	0.03698	0.3159	11	109225354	109298129	72775		10198	12718	12016	10927	12873	13790	12239	12433	12015.4	0.05	0.09	0.6124	0.94	12102.2
Srrm2	17	23790531	23824741	34210		9212	13998	12142	11906	11155	11477	14319	13980	13111	12207.1	0.05	0.08	0.4328	0.953	17	23790531	23824741	34210		9212	13998	12142	11906	12079	12543	11252	11621	11704	-0.09	0.1	0.3427	0.7288	11955.5
H3f3b	11	116021911	116027962	6051		10020	12227	13077	10391	12003	9884	11832	11891	11684	11353.1	-0.03	0.08	0.6426	0.9758	11	116021911	116027962	6051		10020	12227	13077	10391	15318	13304	11660	15701	12503.9	0.15	0.1	0.112	0.3709	11928.5
Aipl1	11	72027962	72037509	9547		8956	12075	10337	13864	11540	10871	13434	11783	13164	11664.5	0.04	0.1	0.6414	0.9758	11	72027962	72037509	9547		8956	12075	10337	13864	14052	12647	11844	13927	12037.8	0.08	0.12	0.4483	0.8335	11851.1
Hk1	10	62268854	62379908	111054		8250	9916	8461	13806	9931	12066	13687	12235	11719	11006.3	0.1	0.11	0.2291	0.7649	10	62268854	62379908	111054		8250	9916	8461	13806	16134	15023	13959	15503	12413.1	0.38	0.15	0.004333	0.04393	11709.7
Reep6	10	80329952	80336441	6489		9806	11213	8891	18981	7229	9212	11720	10272	10332	10781.6	-0.17	0.15	0.05688	0.4001	10	80329952	80336441	6489		9806	11213	8891	18981	12153	14358	11240	12533	12312	-0.06	0.19	0.715	0.9467	11546.8
Rtn3	19	7425900	7483289	57389		12016	14005	13674	9772	10902	9617	11868	12036	11559	11627.1	-0.14	0.09	0.07732	0.4704	19	7425900	7483289	57389		12016	14005	13674	9772	11723	11193	8890	11008	11446	-0.29	0.12	0.00911	0.07155	11536.6
Map2	1	66175272	66442583	267311		11904	13672	14493	8069	12785	10177	12849	11933	12874	11987.5	-0.02	0.11	0.8007	0.9758	1	66175272	66442583	267311		11904	13672	14493	8069	9877	11416	9108	9943	11006.2	-0.3	0.16	0.03349	0.1691	11496.8
Plekhb1	7	100642891	100662414	19523		9119	10599	9633	11689	12395	11463	16281	11505	12063	11505.5	0.18	0.1	0.02178	0.2318	7	100642891	100662414	19523		9119	10599	9633	11689	13685	12441	11811	12514	11285.4	0.16	0.1	0.0856	0.3124	11395.5
Cds2	2	132263147	132312050	48903		9917	11495	10933	12535	8787	10381	12051	11213	10117	10735.7	-0.12	0.08	0.0995	0.5318	2	132263147	132312050	48903		9917	11495	10933	12535	14260	12336	10702	13347	11782.7	0.04	0.1	0.6374	0.9467	11259.2
Rtn4	11	29692946	29744331	51385		11914	13150	13701	10083	9963	9135	10832	10463	10362	11002.7	-0.24	0.09	0.001335	0.03471	11	29692946	29744331	51385		11914	13150	13701	10083	12108	10496	8723	11507	11367.7	-0.28	0.11	0.008802	0.07015	11185.2
Icmt	4	152297226	152307121	9895		9932	12545	10425	13765	9559	9796	11806	10770	10521	10923.1	-0.15	0.09	0.03671	0.3147	4	152297226	152307121	9895		9932	12545	10425	13765	11244	11214	10780	12093	11400.7	-0.14	0.11	0.1793	0.5021	11161.9
Man2a2	7	80349096	80371375	22279		8229	10520	9336	12461	9528	11038	13209	11538	11088	10655	0.07	0.1	0.3939	0.9254	7	80349096	80371375	22279		8229	10520	9336	12461	13392	12580	12719	13519	11427.8	0.22	0.12	0.05139	0.2243	11041.4
Adcy1	11	7063488	7178506	115018		9426	10979	10762	11322	9651	10212	11709	11841	10934	10667.6	-0.02	0.07	0.7721	0.9758	11	7063488	7178506	115018		9426	10979	10762	11322	12392	11980	11451	12242	11194.3	0.05	0.09	0.5068	0.8788	10931
Stx3	19	11775117	11819403	44286		14022	16662	15073	11730	8081	6776	8424	8014	8345	10758.2	-0.88	0.11	7.215e-18	2.472e-15	19	11775117	11819403	44286		14022	16662	15073	11730	7185	10280	6099	7190	11073	-0.84	0.17	6.366e-09	8.882e-07	10915.6
Hspa8	9	40800983	40810087	9104		11220	14639	14048	13176	7869	7819	10531	9142	9052	10753.4	-0.6	0.08	7.195e-16	2.106e-13	9	40800983	40810087	9104		11220	14639	14048	13176	9656	9045	7244	7946	10843.4	-0.71	0.1	5.76e-14	1.712e-11	10798.4
Kcnv2	19	27322587	27337179	14592		10571	12213	12352	10767	10212	9720	12356	10579	10543	10945.5	-0.13	0.07	0.02551	0.2557	19	27322587	27337179	14592		10571	12213	12352	10767	9827	11482	8271	9948	10619.4	-0.3	0.11	0.005566	0.05177	10782.4
Sv2b	7	75114893	75309262	194369		10981	11940	12832	9522	10359	8836	10746	10621	10622	10651.4	-0.14	0.09	0.05901	0.4086	7	75114893	75309262	194369		10981	11940	12832	9522	10934	12176	8594	10573	10865.5	-0.19	0.13	0.1055	0.357	10758.4
Ttc3	16	94370617	94469343	98726		11380	13397	13306	9063	9688	9106	11469	11200	10312	10901	-0.17	0.1	0.03483	0.3046	16	94370617	94469343	98726		11380	13397	13306	9063	10429	9669	7713	9763	10520.4	-0.39	0.13	0.0007429	0.01322	10710.7
Rp1l1	14	63992505	64035025	42520		8511	10360	9320	13264	9960	10265	11746	10192	10359	10358.2	-0.02	0.1	0.7794	0.9758	14	63992505	64035025	42520		8511	10360	9320	13264	12031	11818	11078	12602	10993.7	0.07	0.13	0.582	0.9224	10675.9
Hnrnpa2b1	6	51460931	51469894	8963		9813	12132	12299	9984	10848	9151	10892	10335	10769	10609.6	-0.1	0.08	0.1289	0.6024	6	51460931	51469894	8963		9813	12132	12299	9984	11292	9691	9862	11198	10677.5	-0.18	0.09	0.03315	0.1678	10643.6
Uhmk1	1	170193419	170215397	21978		9835	11040	10685	7090	10967	9636	8227	11020	14422	10272.9	0.06	0.12	0.4942	0.9758	1	170193419	170215397	21978		9835	11040	10685	7090	11907	14302	11413	12342	10938.8	0.21	0.14	0.1039	0.3536	10605.8
Sptan1	2	29965559	30031451	65892		8004	10352	10014	11310	9725	10481	11778	11755	11099	10396.1	0.07	0.08	0.3123	0.8602	2	29965559	30031451	65892		8004	10352	10014	11310	13051	11795	11546	11658	10814	0.15	0.1	0.1381	0.4251	10605
Elovl4	9	83778691	83806277	27586		11480	12332	12140	9043	10581	8522	10732	10215	10843	10591.7	-0.13	0.1	0.09337	0.5156	9	83778691	83806277	27586		11480	12332	12140	9043	9435	10928	8050	10007	10378.9	-0.3	0.13	0.01284	0.08949	10485.3
Aak1	6	86849516	87003223	153707		9262	11616	11756	9185	9800	10489	12257	11282	10711	10596.9	0.01	0.07	0.9018	0.9778	6	86849516	87003223	153707		9262	11616	11756	9185	10473	10346	9957	10182	10252.5	-0.13	0.1	0.1625	0.4714	10424.7
Dlg4	11	70016941	70047522	30581		7269	10310	8715	13259	8827	10767	12155	10151	9994	10051.8	0.01	0.11	0.9018	0.9778	11	70016941	70047522	30581		7269	10310	8715	13259	13510	10653	11533	12456	10789.7	0.14	0.15	0.3031	0.6819	10420.7
Ubb	11	62551170	62553213	2043		7253	8312	6635	14278	7202	11148	11835	10136	9078	9454.87	0.02	0.13	0.8042	0.9758	11	62551170	62553213	2043		7253	8312	6635	14278	14393	13936	11760	14233	11158.9	0.33	0.18	0.03748	0.1818	10306.9
Herc3	6	58831464	58920398	88934		9195	10382	9966	9594	10579	9413	11437	11350	10949	10231.5	0.07	0.07	0.2626	0.8059	6	58831464	58920398	88934		9195	10382	9966	9594	11293	11893	9841	11278	10316.1	0.05	0.09	0.5356	0.8984	10273.8
Ank2	3	126921611	127499350	577739		8386	10863	11028	8984	9880	10721	11561	11796	11229	10385.2	0.1	0.07	0.1339	0.6117	3	126921611	127499350	577739		8386	10863	11028	8984	10813	11325	10065	10143	10087.5	0	0.1	0.977	0.9877	10236.3
Rsrp1	4	134923591	134927671	4080		8172	11660	10142	8273	11912	9954	11869	12099	11482	10496	0.16	0.09	0.02396	0.2456	4	134923591	134927671	4080		8172	11660	10142	8273	11242	9960	10755	10332	9930.9	0.03	0.1	0.7416	0.9467	10213.5
Cltc	11	86694350	86757565	63215		10758	12448	12389	8322	9422	8832	10466	10827	10170	10324.4	-0.13	0.1	0.0991	0.5312	11	86694350	86757565	63215		10758	12448	12389	8322	9616	10098	8068	9257	10059.3	-0.31	0.13	0.008969	0.07083	10191.8
Pfkp	13	6579767	6648777	69010		8735	10580	10695	9814	10709	10237	10804	10722	10029	10177.2	0.02	0.07	0.6989	0.9758	13	6579767	6648777	69010		8735	10580	10695	9814	12178	9470	9558	11420	10170.8	-0.03	0.08	0.7578	0.9467	10174
Kmt2a	9	44803354	44881296	77942		7488	10107	10028	8700	9930	11032	12465	12229	12102	10325.2	0.24	0.08	0.0002978	0.01068	9	44803354	44881296	77942		7488	10107	10028	8700	12066	11254	10429	11356	10019	0.19	0.09	0.02585	0.1426	10172.1
Adipor1	1	134415377	134433351	17974		9043	10902	9400	11762	9441	8711	11236	9765	9821	9926.52	-0.09	0.08	0.1809	0.6962	1	134415377	134433351	17974		9043	10902	9400	11762	10661	10813	9305	10580	10213.6	-0.1	0.1	0.3099	0.6901	10070.1
Unc13b	4	43058952	43264871	205919		8804	12067	12928	8499	10317	9126	11116	10583	10594	10342.4	-0.05	0.1	0.5164	0.9758	4	43058952	43264871	205919		8804	12067	12928	8499	8783	9722	8825	8577	9707.72	-0.29	0.13	0.01719	0.1091	10025
Mpp4	1	59120934	59163389	42455		7288	10648	9284	8629	10918	10204	13322	11536	11889	10271.4	0.27	0.08	5.258e-05	0.002527	1	59120934	59163389	42455		7288	10648	9284	8629	11022	9937	10686	10195	9571.8	0.11	0.09	0.2458	0.6061	9921.6
Ywhae	11	75732868	75765845	32977		9521	11450	10749	8327	10365	8682	11117	10300	10550	10028.3	-0.02	0.08	0.8145	0.9758	11	75732868	75765845	32977		9521	11450	10749	8327	10118	9466	8211	9583	9588.66	-0.2	0.1	0.03871	0.1861	9808.48
Ndrg3	2	156927344	156992056	64712		9028	10930	9643	10250	8881	9013	11092	9447	9782	9699.47	-0.09	0.06	0.1177	0.58	2	156927344	156992056	64712		9028	10930	9643	10250	10078	10518	8344	10061	9764.91	-0.14	0.09	0.1135	0.3742	9732.19
Msi2	11	88339381	88718513	379132		10488	11186	11339	7793	9746	8738	10070	9353	9716	9766.82	-0.1	0.1	0.2046	0.7318	11	88339381	88718513	379132		10488	11186	11339	7793	9137	9406	8465	10015	9670.98	-0.23	0.13	0.05688	0.239	9718.9
Kif1a	1	93015463	93101951	86488		7248	9285	8495	10290	8240	10176	10850	10960	9805	9383.77	0.09	0.09	0.2277	0.7633	1	93015463	93101951	86488		7248	9285	8495	10290	13075	11426	9828	12053	10034.7	0.24	0.11	0.01568	0.1027	9709.24
Psap	10	60277626	60302597	24971		7839	8959	7329	11303	7942	9962	11177	10352	9068	9238.89	0.04	0.11	0.6026	0.9758	10	60277626	60302597	24971		7839	8959	7329	11303	13482	11775	9911	12100	10169.3	0.24	0.14	0.0509	0.2229	9704.11
Nsf	11	103821781	103954056	132275		9243	10956	10792	9463	8379	8580	10052	9929	9285	9553.83	-0.16	0.06	0.006311	0.1045	11	103821781	103954056	132275		9243	10956	10792	9463	10767	9870	8273	9848	9804.45	-0.17	0.09	0.03552	0.1757	9679.14
Serinc1	10	57515773	57532530	16757		11243	12582	13030	7375	9389	7567	9188	9441	9311	9846.79	-0.2	0.13	0.02307	0.2403	10	57515773	57532530	16757		11243	12582	13030	7375	8409	8218	6491	8425	9440.18	-0.5	0.15	0.0002874	0.00692	9643.49
Dnm1	2	32308470	32353338	44868		7105	9347	7805	10903	7951	9982	11777	11133	9724	9411.25	0.09	0.1	0.2573	0.8014	2	32308470	32353338	44868		7105	9347	7805	10903	12380	10891	10040	11609	9847.63	0.2	0.12	0.07185	0.2794	9629.44
Hnrnph1	11	50376989	50386528	9539		9149	11780	11743	7817	10167	8239	9688	9870	10230	9772.06	-0.07	0.1	0.358	0.9013	11	50376989	50386528	9539		9149	11780	11743	7817	9286	8441	8461	9375	9424.28	-0.27	0.12	0.01766	0.1111	9598.17
Dync1h1	12	110601451	110666945	65494		7085	10288	9448	10815	8481	9695	10670	10629	9698	9539.06	0.01	0.09	0.8778	0.9758	12	110601451	110666945	65494		7085	10288	9448	10815	10432	10650	8979	9861	9573.15	-0.02	0.11	0.8213	0.9467	9556.1
Impdh1	6	29200433	29216364	15931		7451	9390	7564	13349	7124	8676	10462	9146	9068	9055.29	-0.07	0.12	0.3869	0.9232	6	29200433	29216364	15931		7451	9390	7564	13349	10829	9947	10246	11964	9972.24	0.05	0.16	0.7095	0.9467	9513.76
Gls	1	52163447	52233232	69785		9414	11408	11301	7502	9790	7964	9681	9656	9383	9491.28	-0.09	0.1	0.2578	0.8019	1	52163447	52233232	69785		9414	11408	11301	7502	8758	9190	8195	8889	9267.21	-0.25	0.13	0.03161	0.1624	9379.24
Vtn	11	78499090	78502324	3234		7690	9053	6969	13427	7156	8309	10072	8303	7915	8700.73	-0.1	0.12	0.2198	0.7535	11	78499090	78502324	3234		7690	9053	6969	13427	10814	10802	9475	11501	9853.89	0.06	0.17	0.6961	0.9467	9277.31
Matr3	18	35562157	35592045	29888		10672	11657	12105	7089	9069	7461	8857	9149	8907	9389.06	-0.18	0.12	0.03846	0.3217	18	35562157	35592045	29888		10672	11657	12105	7089	8017	8185	6645	8189	9041.29	-0.45	0.15	0.0008942	0.01503	9215.17
Zfp385a	15	103313894	103340093	26199		5622	6293	5413	13000	6617	9766	10566	9009	8607	8243.94	0.06	0.14	0.4757	0.9758	15	103313894	103340093	26199		5622	6293	5413	13000	14682	12591	10986	14524	10165.5	0.45	0.21	0.007176	0.06141	9204.72
Tpi1	6	124810585	124814296	3711		7327	8117	7211	10782	7882	9290	10040	8763	8347	8573.52	0.02	0.1	0.8432	0.9758	6	124810585	124814296	3711		7327	8117	7211	10782	13219	9986	9244	12023	9569.96	0.23	0.14	0.06737	0.2676	9071.74
Ahcyl1	3	107663117	107696560	33443		8575	10021	9677	7555	9407	8454	10623	10173	9762	9272.68	0.04	0.08	0.5149	0.9758	3	107663117	107696560	33443		8575	10021	9677	7555	8907	8989	8085	8670	8737.34	-0.15	0.1	0.1248	0.3972	9005.01
Hspa4l	3	40744494	40796103	51609		11378	12585	13065	6942	7927	6389	7908	7967	8157	9106.82	-0.36	0.17	0.0006066	0.01887	3	40744494	40796103	51609		11378	12585	13065	6942	6555	7586	6271	6536	8883.19	-0.65	0.17	1.051e-05	0.0005735	8995.01
Madd	2	91137359	91183837	46478		6317	7780	7753	9341	8250	9049	10888	10108	9827	8713.81	0.18	0.09	0.02269	0.2385	2	91137359	91183837	46478		6317	7780	7753	9341	11414	10855	10625	10924	9229.38	0.33	0.12	0.002198	0.02755	8971.59
Tspan7	X	10485157	10596605	111448		7976	9017	8031	8771	8293	8554	10510	9945	8982	8813.52	0.06	0.07	0.3136	0.862	X	10485157	10596605	111448		7976	9017	8031	8771	11170	10212	8365	10191	9091.55	0.11	0.09	0.2259	0.5754	8952.53
Hmgn1	16	96120617	96127729	7112		8192	9200	8529	10151	8073	7794	9013	8099	8177	8527.94	-0.15	0.08	0.02918	0.2767	16	96120617	96127729	7112		8192	9200	8529	10151	10505	10176	8488	10474	9358.97	0.01	0.1	0.9181	0.9763	8943.45
Crb1	1	139197055	139377100	180045		10704	12559	12240	8089	6303	5282	6589	6011	8397	8435.34	-0.69	0.19	4.476e-07	3.803e-05	1	139197055	139377100	180045		10704	12559	12240	8089	7833	9380	6863	7916	9422.87	-0.47	0.14	0.000323	0.007544	8929.1
Gramd1b	9	40293232	40531383	238151		7850	10093	10054	9205	7849	7900	9681	9068	8785	8859.28	-0.13	0.06	0.02641	0.2612	9	40293232	40531383	238151		7850	10093	10054	9205	8556	8673	8016	8562	8806.1	-0.24	0.09	0.005207	0.04943	8832.69
Ddx3x	X	13280969	13294052	13083		8413	9522	13766	8072	10082	8182	10291	7232	7055	9119.72	-0.13	0.13	0.1282	0.6013	X	13280969	13294052	13083		8413	9522	13766	8072	9278	7000	5818	6853	8540.86	-0.47	0.16	0.000849	0.0146	8830.29
Guca1a	17	47394557	47400584	6027		6559	9312	7271	11936	7899	7513	8912	9296	8792	8530.93	-0.05	0.11	0.521	0.9758	17	47394557	47400584	6027		6559	9312	7271	11936	10101	9555	8708	10378	9105.03	0.02	0.15	0.8752	0.9511	8817.98
Atp5a1	18	77773728	77782869	9141		7586	8887	7813	10163	7556	8145	9619	8864	8179	8463.58	-0.06	0.09	0.4205	0.9437	18	77773728	77782869	9141		7586	8887	7813	10163	11060	9828	8378	10547	9157.01	0.07	0.11	0.484	0.8615	8810.3
Ddb1	19	10605624	10629813	24189		6522	7917	7395	9458	8348	8987	10932	9676	8899	8587.1	0.14	0.09	0.05761	0.403	19	10605624	10629813	24189		6522	7917	7395	9458	11171	10722	9540	10389	9000.37	0.27	0.12	0.01441	0.0971	8793.74
Plekhb2	1	34849975	34879580	29605		7941	9147	8446	8413	8592	8106	9996	9061	8686	8633.95	0.01	0.06	0.8438	0.9758	1	34849975	34879580	29605		7941	9147	8446	8413	10156	9614	8028	9793	8834.2	0.02	0.08	0.7829	0.9467	8734.08
Tma7	9	109074567	109082587	8020		10072	12324	11190	9421	7749	5573	7642	6715	7399	8635.09	-0.6	0.13	4.465e-09	5.58e-07	9	109074567	109082587	8020		10072	12324	11190	9421	7093	7923	5844	6863	8831.48	-0.68	0.11	3.059e-10	5.625e-08	8733.28
Hcn1	13	117602319	117987418	385099		10742	10387	12467	6863	8528	6969	8565	8202	7745	8908.93	-0.23	0.13	0.01279	0.1671	13	117602319	117987418	385099		10742	10387	12467	6863	6794	7546	6448	6945	8541.28	-0.53	0.16	0.0001799	0.004951	8725.1
Sptbn1	11	30099394	30268175	168781		8142	10045	9782	7964	7966	7990	8954	9015	8695	8655.17	-0.1	0.07	0.09877	0.5304	11	30099394	30268175	168781		8142	10045	9782	7964	9358	8997	7773	8909	8781.76	-0.14	0.09	0.09862	0.3422	8718.47
Ankrd33b	15	31291477	31367726	76249		8192	9603	9531	9021	8161	7507	8607	8751	8425	8585.19	-0.16	0.06	0.007643	0.1195	15	31291477	31367726	76249		8192	9603	9531	9021	8142	9023	8213	8222	8692.66	-0.21	0.1	0.02843	0.1515	8638.92
Plch2	4	154983114	155056784	73670		5251	7840	6077	9903	7785	9316	11539	9652	10010	8476.58	0.2	0.13	0.02426	0.2476	4	154983114	155056784	73670		5251	7840	6077	9903	11276	9784	10201	11431	8797.24	0.36	0.15	0.009015	0.07102	8636.91
Osbp2	11	3703730	3863903	160173		7451	9550	7990	11109	7449	7507	9041	7853	7766	8346.66	-0.17	0.1	0.03144	0.2881	11	3703730	3863903	160173		7451	9550	7990	11109	8969	8795	7764	9749	8833.96	-0.13	0.12	0.2426	0.6015	8590.31
Dnajc5	2	181520484	181555133	34649		7857	8998	8614	8541	7422	7764	9094	9034	8319	8335.9	-0.07	0.06	0.1956	0.7194	2	181520484	181555133	34649		7857	8998	8614	8541	9815	9171	7760	9018	8627.9	-0.05	0.08	0.5401	0.8994	8481.9
Dmxl2	9	54365157	54501626	136469		7885	9774	10229	6679	8632	7954	9742	9170	9389	8742.32	0	0.09	0.9608	0.985	9	54365157	54501626	136469		7885	9774	10229	6679	7961	8454	7298	7566	8168.28	-0.22	0.13	0.06323	0.2567	8455.3
Itm2b	14	73362225	73385289	23064		8693	9679	9738	7937	7570	7195	8504	7932	7692	8273.88	-0.22	0.07	0.0008397	0.02418	14	73362225	73385289	23064		8693	9679	9738	7937	9360	7980	6858	9106	8588.67	-0.22	0.1	0.02166	0.1269	8431.27
Top2b	14	16365178	16435462	70284		8505	10012	10924	6245	9585	7067	8562	8266	8640	8585.73	-0.07	0.11	0.4027	0.9308	14	16365178	16435462	70284		8505	10012	10924	6245	7360	9540	6603	7276	8263.6	-0.26	0.16	0.07378	0.2835	8424.67
Napb	2	148693984	148732467	38483		8673	9560	9462	7003	8214	7561	8927	8728	8554	8458.89	-0.07	0.09	0.329	0.8769	2	148693984	148732467	38483		8673	9560	9462	7003	8825	8544	7077	8405	8374.35	-0.18	0.12	0.09604	0.3362	8416.62
Hnrnpk	13	58391141	58403343	12202		8843	9786	9331	7567	7736	6980	8229	7956	7902	8209.17	-0.19	0.08	0.006711	0.1089	13	58391141	58403343	12202		8843	9786	9331	7567	8886	7789	7166	8873	8460.04	-0.22	0.1	0.01929	0.1177	8334.6
Cplx4	18	65955726	65970178	14452		8395	10157	9463	7976	7964	6888	8839	7318	8092	8281.27	-0.2	0.08	0.004355	0.08176	18	65955726	65970178	14452		8395	10157	9463	7976	7805	8279	7169	7948	8346	-0.3	0.1	0.001354	0.01974	8313.64
Gnb5	9	75306287	75345876	39589		7193	9469	7597	9075	7718	7678	9749	9074	8135	8320.74	-0.02	0.07	0.7293	0.9758	9	75306287	75345876	39589		7193	9469	7597	9075	9020	8390	7717	8687	8299.45	-0.09	0.09	0.2974	0.6757	8310.1
Tub	7	108950337	109034460	84123		6131	7992	7577	8371	8148	8688	10302	9510	9298	8349.07	0.19	0.08	0.004788	0.0873	7	108950337	109034460	84123		6131	7992	7577	8371	9350	9130	9094	9328	8259.32	0.17	0.1	0.07959	0.2982	8304.19
Prkar1a	11	109649404	109669656	20252		8491	9700	9120	7895	7261	6945	8182	8202	7858	8128.29	-0.21	0.07	0.001242	0.03278	11	109649404	109669656	20252		8491	9700	9120	7895	9217	7719	7131	8736	8422.46	-0.21	0.09	0.01231	0.08702	8275.38
Eif4a2	16	23107443	23114136	6693		8550	10273	9907	6886	8532	6929	8499	8038	8127	8353.88	-0.13	0.1	0.0937	0.5163	16	23107443	23114136	6693		8550	10273	9907	6886	8146	7120	7073	7899	8171.84	-0.32	0.12	0.00392	0.04103	8262.86
Pgk1	X	106187099	106203699	16600		8033	8495	8752	10036	6679	7085	7551	7096	6769	7801.65	-0.31	0.09	4.2e-05	0.0021	X	106187099	106203699	16600		8033	8495	8752	10036	10085	7686	7458	9339	8651.42	-0.15	0.11	0.1596	0.4666	8226.53
Gpm6a	8	54954842	55060871	106029		9321	10465	11062	5642	8220	6726	8017	8268	8074	8368.7	-0.13	0.13	0.1179	0.5802	8	54954842	55060871	106029		9321	10465	11062	5642	8053	7222	5488	7710	8067.01	-0.38	0.17	0.01029	0.07729	8217.85
Laptm4b	15	34238027	34284302	46275		8073	9405	7983	8199	7478	6905	8333	7739	7684	7921.15	-0.17	0.06	0.004534	0.0844	15	34238027	34284302	46275		8073	9405	7983	8199	9159	9106	6897	9150	8404.99	-0.09	0.1	0.3534	0.7399	8163.07
Atp6v1b2	8	69088645	69113711	25066		7666	9278	7915	8797	6953	7260	8869	8514	7546	8017.81	-0.13	0.07	0.03034	0.2831	8	69088645	69113711	25066		7666	9278	7915	8797	9270	8575	6909	8503	8274.99	-0.13	0.09	0.1365	0.422	8146.4
Pcbp4	9	106453290	106464012	10722		3634	4889	3567	9394	7255	9831	11526	9794	9262	7566.92	0.23	0.25	0.02395	0.2456	9	106453290	106464012	10722		3634	4889	3567	9394	13962	9471	11973	14585	8678.53	0.52	0.29	0.004875	0.04719	8122.73
BC005537	13	24801656	24816197	14541		7893	9501	8515	7241	7781	7550	9337	8365	8449	8216.23	-0.04	0.07	0.5121	0.9758	13	24801656	24816197	14541		7893	9501	8515	7241	8001	7775	7314	8126	7978.54	-0.19	0.09	0.03034	0.1583	8097.39
Pea15a	1	172196727	172206804	10077		6364	7522	7356	8707	8021	7752	9469	8233	8827	7954.31	0.09	0.08	0.2092	0.7397	1	172196727	172206804	10077		6364	7522	7356	8707	10261	8182	8179	10042	8199.9	0.15	0.11	0.1424	0.4332	8077.1
Clu	14	65968482	65981547	13065		6053	6491	5275	10377	7176	8788	9720	7421	7070	7534.87	0.06	0.13	0.497	0.9758	14	65968482	65981547	13065		6053	6491	5275	10377	11400	7901	11989	9833	8544.77	0.31	0.19	0.05206	0.2261	8039.82
Huwe1	X	151800806	151935417	134611		6894	9453	9187	7378	7203	7628	8664	8813	8364	8090.38	-0.05	0.08	0.4622	0.9722	X	151800806	151935417	134611		6894	9453	9187	7378	8179	8285	7295	7493	7940.41	-0.17	0.1	0.08313	0.3068	8015.4
Fryl	5	73019986	73256619	236633		6928	9156	8453	7148	7805	8241	9410	8632	8331	8146.2	0.04	0.06	0.4572	0.97	5	73019986	73256619	236633		6928	9156	8453	7148	7918	8418	7668	7868	7866.04	-0.09	0.1	0.3159	0.6978	8006.12
Pitpnm3	11	72047527	72135778	88251		5497	7363	6541	9324	7584	8857	11208	8930	8671	8112.75	0.17	0.11	0.04534	0.3549	11	72047527	72135778	88251		5497	7363	6541	9324	8999	8625	8701	8834	7879.26	0.15	0.14	0.2324	0.5851	7996.01
Impg1	9	80313329	80465481	152152		8046	9398	9204	6600	8488	7089	8867	7818	8651	8175.5	-0.05	0.09	0.5232	0.9758	9	80313329	80465481	152152		8046	9398	9204	6600	6921	8788	6590	6899	7767.15	-0.25	0.14	0.04767	0.2137	7971.32
Atp2b1	10	98914405	99026143	111738		7930	8986	9825	6472	7576	6584	7956	8347	8110	7918.23	-0.1	0.1	0.1979	0.7216	10	98914405	99026143	111738		7930	8986	9825	6472	8101	8289	6761	8024	7982.97	-0.18	0.13	0.1189	0.3856	7950.6
Vopp1	6	57727806	57825159	97353		7274	8824	8797	8164	7444	7101	8472	7176	7509	7802.01	-0.16	0.06	0.006872	0.1107	6	57727806	57825159	97353		7274	8824	8797	8164	8423	8352	7094	8455	8094.31	-0.14	0.08	0.07497	0.2865	7948.16
Scd2	19	44293675	44306864	13189		6882	7249	6909	8150	6080	8169	9226	8012	7339	7490.74	0.02	0.09	0.8109	0.9758	19	44293675	44306864	13189		6882	7249	6909	8150	9807	8972	9154	9417	8215.78	0.21	0.1	0.02981	0.1566	7853.26
Cacna1f	X	7607082	7635196	28114		5654	8045	6819	7726	7834	8077	10558	9056	9209	7998.68	0.23	0.08	0.001492	0.03758	X	7607082	7635196	28114		5654	8045	6819	7726	8554	7984	8424	8432	7597.95	0.12	0.1	0.2085	0.5495	7798.32
Hsp90ab1	17	45567774	45573271	5497		6560	7874	7235	8672	6379	7223	8516	8370	7371	7507.76	-0.04	0.08	0.5429	0.9758	17	45567774	45573271	5497		6560	7874	7235	8672	10102	8048	7846	8719	8020.83	0.06	0.1	0.5101	0.8794	7764.3
Slc6a1	6	114282634	114317532	34898		6059	7121	6233	7262	6621	8432	9557	9610	8406	7609.82	0.22	0.09	0.00436	0.08182	6	114282634	114317532	34898		6059	7121	6233	7262	10905	8456	7580	10607	7868.76	0.33	0.11	0.001147	0.0177	7739.29
Bsg	10	79704490	79711969	7479		5499	7179	5309	9792	6761	7787	8589	7336	7151	7198.73	0.03	0.12	0.7046	0.9758	10	79704490	79711969	7479		5499	7179	5309	9792	11344	9346	8571	10388	8267.89	0.31	0.16	0.03064	0.1594	7733.31
Gpi1	7	34201329	34230336	29007		5985	7426	6555	9297	6900	7331	8517	8677	7855	7544.19	0.03	0.1	0.7003	0.9758	7	34201329	34230336	29007		5985	7426	6555	9297	9963	7817	7716	9494	7908.8	0.11	0.13	0.3466	0.7332	7726.49
Srsf5	12	80945503	80950507	5004		6330	9864	8085	6942	8180	6750	8172	7788	7890	7691.63	-0.03	0.09	0.6362	0.9758	12	80945503	80950507	5004		6330	9864	8085	6942	8331	6699	7645	8013	7633.4	-0.12	0.11	0.2322	0.5848	7662.51
Car2	3	14886272	14900770	14498		7291	9056	7852	6935	7949	7076	7752	7733	7793	7656.24	-0.05	0.07	0.4062	0.9326	3	14886272	14900770	14498		7291	9056	7852	6935	8627	7658	6027	8667	7665.23	-0.12	0.11	0.2306	0.5823	7660.73
Slc25a4	8	46206796	46211284	4488		7180	8192	7325	8417	7252	6092	7530	7159	7093	7314.17	-0.16	0.08	0.02242	0.2364	8	46206796	46211284	4488		7180	8192	7325	8417	9547	7243	6961	9640	7956.14	-0.03	0.11	0.7924	0.9467	7635.16
Cnot6	11	49671502	49712723	41221		8670	9824	9833	5560	8484	6456	7947	7696	7813	7979.46	-0.1	0.12	0.2325	0.7683	11	49671502	49712723	41221		8670	9824	9833	5560	5879	6866	5450	6003	7249.96	-0.48	0.16	0.0007105	0.0128	7614.71
Kcnj14	7	45816459	45824782	8323		6694	8861	7355	11372	5396	5908	6508	6809	6746	7250.56	-0.34	0.14	0.0004637	0.01518	7	45816459	45824782	8323		6694	8861	7355	11372	7081	7999	6592	7791	7918.93	-0.28	0.15	0.03943	0.1881	7584.75
Rufy3	5	88565039	88651392	86353		7465	9241	9044	7098	6953	6282	7601	7870	7309	7590.06	-0.19	0.08	0.007993	0.123	5	88565039	88651392	86353		7465	9241	9044	7098	7112	7111	6012	6685	7423.97	-0.37	0.1	0.0001132	0.003541	7507.02
Eno2	6	124760052	124769673	9621		6769	8958	7109	8656	6399	6376	7515	7149	6926	7256.13	-0.2	0.08	0.002683	0.05807	6	124760052	124769673	9621		6769	8958	7109	8656	8737	7236	6738	8403	7729.66	-0.13	0.1	0.1651	0.4762	7492.9
Rbm39	2	156147238	156180238	33000		7813	8912	9332	5754	8318	6275	8011	7844	8064	7756.53	-0.05	0.11	0.501	0.9758	2	156147238	156180238	33000		7813	8912	9332	5754	6569	6713	6074	6681	7196.4	-0.35	0.14	0.00593	0.05418	7476.47
Ybx3	6	131364854	131388476	23622		5711	7081	6361	8522	6521	7531	9357	7924	7648	7324.52	0.08	0.1	0.3339	0.8812	6	131364854	131388476	23622		5711	7081	6361	8522	8588	8528	7901	8793	7585.11	0.15	0.12	0.1835	0.509	7454.82
Syp	X	7638470	7653256	14786		5659	7023	6282	9191	6050	6628	7810	7250	7151	6943.9	-0.04	0.1	0.6069	0.9758	X	7638470	7653256	14786		5659	7023	6282	9191	10391	8544	7541	9676	7901.4	0.2	0.14	0.1186	0.3852	7422.65
Rtbdn	8	84946990	84956603	9613		6113	7497	6539	9033	6701	6787	8359	7672	8009	7345.92	-0.01	0.1	0.9047	0.9778	8	84946990	84956603	9613		6113	7497	6539	9033	8267	7718	7100	8411	7498.5	-0.01	0.12	0.9267	0.9801	7422.21
Snap91	9	86765922	86880654	114732		7073	8322	8087	6730	6925	7036	8006	7907	7146	7407.67	-0.07	0.07	0.2631	0.8068	9	86765922	86880654	114732		7073	8322	8087	6730	7446	7964	6535	7632	7408.46	-0.14	0.1	0.152	0.4519	7408.07
Mllt6	11	97663413	97685463	22050		4778	6223	5372	9026	6026	7691	8794	7578	7260	6894.19	0.09	0.12	0.2856	0.8357	11	97663413	97685463	22050		4778	6223	5372	9026	10647	8814	9006	10669	7907.56	0.4	0.16	0.004663	0.04591	7400.88
Meg3	12	109541000	109571726	30726		5464	7394	7865	6644	7324	7418	7591	8225	7174	7162.36	0.07	0.08	0.3012	0.8504	12	109541000	109571726	30726		5464	7394	7865	6644	10025	7689	8395	8221	7583.78	0.19	0.11	0.06142	0.2516	7373.07
Prpf8	11	75486815	75509449	22634		6269	8288	7704	7438	6587	6710	7888	7919	7630	7308.83	-0.05	0.06	0.3585	0.9014	11	75486815	75509449	22634		6269	8288	7704	7438	7708	8165	6648	7288	7360.78	-0.1	0.09	0.2693	0.639	7334.81
Pex5l	3	32949407	33143247	193840		6152	7535	7254	6798	7670	7189	8895	8435	8718	7548.27	0.16	0.07	0.009005	0.1324	3	32949407	33143247	193840		6152	7535	7254	6798	7369	7438	7295	7217	7064.01	-0.03	0.09	0.7051	0.9467	7306.14
Nr2e3	9	59942770	59960659	17889		5507	7403	6680	8703	6884	6949	8518	7145	7586	7190.91	0.01	0.09	0.8824	0.9758	9	59942770	59960659	17889		5507	7403	6680	8703	7694	8082	7325	8140	7355.68	0.03	0.12	0.8297	0.9467	7273.3
Scamp5	9	57441326	57468060	26734		4984	5854	5151	9044	5633	7494	8384	7565	6594	6677.31	0.06	0.12	0.4631	0.9722	9	57441326	57468060	26734		4984	5854	5151	9044	10221	9314	8612	9660	7718.13	0.37	0.16	0.009547	0.07361	7197.72
Prrc2b	2	32151081	32234537	83456		5098	6614	5908	8251	5720	7399	7612	7838	6972	6755.52	0.05	0.1	0.5371	0.9758	2	32151081	32234537	83456		5098	6614	5908	8251	10285	8994	7528	9317	7604.03	0.31	0.13	0.012	0.08562	7179.77
Camk2d	3	126596301	126846326	250025		7144	8543	8432	5490	7492	6304	7585	7814	7546	7310.74	-0.04	0.1	0.6393	0.9758	3	126596301	126846326	250025		7144	8543	8432	5490	7081	6972	6166	6999	7043.81	-0.21	0.13	0.08143	0.3028	7177.27
Dctn1	6	83165919	83200117	34198		4523	5692	5103	8326	6312	7485	8994	8063	7828	6842.33	0.18	0.13	0.04007	0.3314	6	83165919	83200117	34198		4523	5692	5103	8326	9795	9012	8087	9508	7364.02	0.4	0.16	0.003699	0.03952	7103.18
Snhg11	2	158375637	158386145	10508		5336	8293	7663	4982	9025	6950	7233	8875	7442	7230.22	0.13	0.12	0.1216	0.5885	2	158375637	158386145	10508		5336	8293	7663	4982	9049	6947	7388	7073	6966.93	0.09	0.14	0.4891	0.865	7098.58
Vldlr	19	27216483	27254231	37748		7693	8579	8860	6594	6545	5716	7052	7199	6852	7187.05	-0.22	0.09	0.00359	0.0714	19	27216483	27254231	37748		7693	8579	8860	6594	5973	6764	5569	6188	7009.87	-0.43	0.12	0.0001135	0.003545	7098.46
Pcdh15	10	73099341	74649737	1550396		7664	9306	9120	5153	6661	6034	7597	7207	6899	7230.47	-0.13	0.11	0.1141	0.5725	10	73099341	74649737	1550396		7664	9306	9120	5153	5851	6765	6046	5950	6955.8	-0.36	0.16	0.009771	0.07475	7093.14
Slc38a3	9	107650633	107669530	18897		5707	7501	6491	9905	4804	5915	7240	6417	6084	6616.49	-0.2	0.12	0.02391	0.2454	9	107650633	107669530	18897		5707	7501	6491	9905	8156	8438	6814	7902	7530.18	-0.03	0.15	0.8145	0.9467	7073.34
Ppia	11	6415442	6419817	4375		5826	7288	5985	6378	7949	6714	8439	8080	7909	7099.28	0.2	0.07	0.001894	0.045	11	6415442	6419817	4375		5826	7288	5985	6378	8391	7379	7109	8119	6954.62	0.16	0.07	0.03228	0.1644	7026.95
Cacna2d4	6	119236525	119352407	115882		5954	8398	6820	7702	6338	6682	8032	6936	6964	7016.71	-0.08	0.07	0.2261	0.7614	6	119236525	119352407	115882		5954	8398	6820	7702	7086	7029	6723	6801	6995.01	-0.16	0.1	0.08105	0.3019	7005.86
Mef2d	3	88142371	88172086	29715		5484	6272	5656	8306	5676	7422	9021	7521	6970	6850.99	0.07	0.11	0.3842	0.9213	3	88142371	88172086	29715		5484	6272	5656	8306	8394	8079	7398	8078	7117.24	0.16	0.13	0.1868	0.5147	6984.11
Lgalsl	11	20823575	20831056	7481		8148	9446	8728	5988	6981	5292	7089	6150	6105	7059.72	-0.27	0.12	0.002658	0.05788	11	20823575	20831056	7481		8148	9446	8728	5988	5143	5736	5143	5526	6731.3	-0.6	0.14	1.661e-06	0.0001261	6895.51
Zfp445	9	122844528	122866006	21478		6055	7732	8355	5383	8175	6080	8218	7411	7611	7151.8	0.05	0.1	0.562	0.9758	9	122844528	122866006	21478		6055	7732	8355	5383	6449	6680	6215	6250	6584.71	-0.19	0.13	0.1185	0.385	6868.26
Spag9	11	93996090	94126085	129995		6916	8179	8522	5399	6875	6066	7279	7025	6927	6964.95	-0.09	0.1	0.273	0.8205	11	93996090	94126085	129995		6916	8179	8522	5399	6709	6763	5493	6532	6761.87	-0.26	0.13	0.03215	0.1639	6863.41
Wdfy3	5	101832955	102069921	236966		5612	7401	7166	6153	6208	7021	8082	7801	7288	6890.9	0.08	0.07	0.224	0.7583	5	101832955	102069921	236966		5612	7401	7166	6153	7084	7595	6985	7061	6805.63	0.01	0.1	0.8852	0.9575	6848.26
Lrit1	14	37054829	37064946	10117		7136	8125	8184	6251	6489	5903	7423	6536	6669	6917.86	-0.17	0.08	0.01733	0.2033	14	37054829	37064946	10117		7136	8125	8184	6251	6285	7318	5165	5895	6762.9	-0.33	0.13	0.005252	0.04976	6840.38
Ogt	X	101640059	101684351	44292		6652	8638	8361	5111	7651	6256	7193	7174	7093	7063.49	-0.04	0.11	0.6283	0.9758	X	101640059	101684351	44292		6652	8638	8361	5111	6349	5920	6231	5838	6590.79	-0.3	0.14	0.02096	0.1241	6827.14
Kif21b	1	136131388	136177998	46610		5004	6456	6381	7426	6031	7070	8493	7459	7497	6789.93	0.11	0.09	0.1561	0.6568	1	136131388	136177998	46610		5004	6456	6381	7426	7432	7652	7511	7724	6863.2	0.13	0.12	0.2279	0.578	6826.57
Gucy2f	X	142081159	142196931	115772		7322	9202	10045	5655	6935	5334	6612	6219	6802	7076.71	-0.22	0.13	0.01225	0.1627	X	142081159	142196931	115772		7322	9202	10045	5655	4890	5644	4809	4904	6555.6	-0.64	0.15	3.489e-06	0.0002356	6816.16
Ncl	1	86344718	86359400	14682		7349	8014	8242	6601	5777	5629	6523	6258	6061	6681.26	-0.31	0.08	8.185e-06	0.0005127	1	86344718	86359400	14682		7349	8014	8242	6601	6644	6671	5393	6475	6888.65	-0.35	0.11	0.0004482	0.009312	6784.95
Tax1bp1	6	52713728	52766780	53052		7220	8651	8717	5621	6932	5422	6648	7007	6761	6948.72	-0.16	0.11	0.05885	0.408	6	52713728	52766780	53052		7220	8651	8717	5621	5725	6484	5054	5607	6610.04	-0.44	0.14	0.000586	0.01122	6779.38
Dgke	11	89035178	89066850	31672		7196	8263	8353	5882	6541	5729	7105	6899	6823	6926.3	-0.15	0.09	0.04833	0.3666	11	89035178	89066850	31672		7196	8263	8353	5882	5706	6233	5428	6186	6630.5	-0.4	0.12	0.0005446	0.01063	6778.4
Ap2a2	7	141562172	141633011	70839		5887	7197	6605	7625	5991	6272	7579	7059	6704	6707.75	-0.06	0.07	0.3437	0.889	7	141562172	141633011	70839		5887	7197	6605	7625	7281	7413	6116	7109	6834.77	-0.08	0.1	0.3964	0.7845	6771.26
Mat2a	6	72432798	72439558	6760		6510	8670	7746	5806	7331	5928	7285	7302	7351	7037.04	-0.05	0.09	0.5071	0.9758	6	72432798	72439558	6760		6510	8670	7746	5806	5799	5651	5846	5946	6455.56	-0.37	0.11	0.0005019	0.01002	6746.3
Rabgef1	5	130171797	130214342	42545		7202	9559	8452	7117	5657	5545	6735	5677	5744	6801.91	-0.46	0.08	4.439e-11	7.522e-09	5	130171797	130214342	42545		7202	9559	8452	7117	4892	5356	5617	5372	6689.09	-0.64	0.12	3.687e-09	5.506e-07	6745.5
Fbxl5	5	43744614	43821638	77024		7344	8646	8513	5301	7709	5504	7050	6210	7016	6986.53	-0.11	0.12	0.1864	0.7047	5	43744614	43821638	77024		7344	8646	8513	5301	5417	5802	5095	5626	6448.87	-0.47	0.14	0.0002417	0.006118	6717.7
Srsf1	11	88047372	88053755	6383		6778	9330	8878	5229	7250	5508	6622	6704	6819	6952.82	-0.13	0.12	0.113	0.5704	11	88047372	88053755	6383		6778	9330	8878	5229	5715	5334	5276	5599	6478.29	-0.48	0.14	0.0002089	0.005518	6715.56
Esrrb	12	86361116	86521628	160512		6567	7831	7293	7214	4982	5811	5918	7405	7637	6693.93	-0.15	0.11	0.06246	0.4211	12	86361116	86521628	160512		6567	7831	7293	7214	6622	6350	5993	6303	6728.95	-0.3	0.08	5.357e-05	0.002068	6711.44
Calm3	7	16915378	16924114	8736		4858	6024	5039	7951	5681	6947	7760	7006	6835	6390.58	0.08	0.11	0.3215	0.869	7	16915378	16924114	8736		4858	6024	5039	7951	9752	7166	6899	9297	6983.04	0.28	0.15	0.03636	0.1783	6686.81
Lpgat1	1	191717833	191784255	66422		7007	7721	8186	5663	6285	5907	6894	6571	6126	6662.4	-0.16	0.09	0.04022	0.3323	1	191717833	191784255	66422		7007	7721	8186	5663	6496	6708	5295	6422	6645.47	-0.28	0.12	0.01637	0.1057	6653.93
Cadm1	9	47530172	47857637	327465		6953	7988	7545	6008	6160	5600	6636	6639	6523	6626.92	-0.17	0.08	0.01477	0.1829	9	47530172	47857637	327465		6953	7988	7545	6008	6582	6302	5599	6526	6641.85	-0.28	0.1	0.003085	0.03486	6634.39
Ndrg4	8	95676979	95715119	38140		5483	6558	5894	7139	5593	6717	7339	7167	6380	6414.42	0.02	0.08	0.7754	0.9758	8	95676979	95715119	38140		5483	6558	5894	7139	9066	6732	6306	8407	6831.46	0.14	0.11	0.1935	0.5256	6622.94
Etnk1	6	143167220	143232307	65087		6946	8170	8382	5348	6671	5505	6832	6619	6354	6708.89	-0.14	0.1	0.08085	0.4803	6	143167220	143232307	65087		6946	8170	8382	5348	6210	5896	5170	5856	6459.93	-0.38	0.13	0.00159	0.02202	6584.41
Grina	15	76246763	76249904	3141		4878	6442	4846	8672	5256	6147	7270	6789	6444	6242	-0.01	0.12	0.9213	0.9821	15	76246763	76249904	3141		4878	6442	4846	8672	8428	7581	7018	8387	6922.06	0.17	0.16	0.2122	0.5545	6582.03
Vdac1	11	52360859	52389397	28538		5915	7132	6015	6886	5820	5945	7107	6711	6045	6341.55	-0.08	0.07	0.2074	0.7368	11	52360859	52389397	28538		5915	7132	6015	6886	8372	6697	5943	8061	6776.18	0.03	0.1	0.7286	0.9467	6558.86
Cul3	1	80264922	80340480	75558		7451	8799	8956	4900	6920	4951	6284	6001	6656	6728.01	-0.18	0.13	0.04701	0.362	1	80264922	80340480	75558		7451	8799	8956	4900	5224	5636	4629	5430	6362.16	-0.52	0.16	0.0002177	0.005701	6545.09
Neurod1	2	79452520	79456751	4231		7644	9100	9088	4950	6437	5304	6802	6397	5927	6800.18	-0.21	0.13	0.01923	0.2151	2	79452520	79456751	4231		7644	9100	9088	4950	4523	5149	4700	4775	6245.74	-0.64	0.16	9.335e-06	0.0005155	6522.96
Calm2	17	87433411	87446935	13524		7260	8057	7945	6060	5831	5560	6052	5796	5838	6457.7	-0.3	0.09	7.405e-05	0.003354	17	87433411	87446935	13524		7260	8057	7945	6060	7161	5244	4757	6625	6586.99	-0.38	0.12	0.0008619	0.01472	6522.34
Rpl4	9	64173374	64178666	5292		5713	6708	6104	7317	6333	5652	7019	6293	6459	6351.07	-0.06	0.08	0.3843	0.9215	9	64173374	64178666	5292		5713	6708	6104	7317	7690	6671	6505	7442	6689.79	0.01	0.09	0.9367	0.9853	6520.43
Amer2	14	60373258	60388197	14939		6754	8150	7801	5439	5592	5976	7214	6251	6048	6522.76	-0.16	0.09	0.03402	0.3006	14	60373258	60388197	14939		6754	8150	7801	5439	5582	6591	5733	5812	6452.62	-0.31	0.13	0.01264	0.08857	6487.69
Fam171b	2	83812635	83883486	70851		6826	7771	7998	5538	5900	5292	6210	6381	6386	6436.56	-0.19	0.1	0.01727	0.2032	2	83812635	83883486	70851		6826	7771	7998	5538	6647	6470	5009	6244	6514.57	-0.29	0.12	0.01285	0.08954	6475.57
Cst3	2	148871721	148875692	3971		5004	6203	4791	8974	5503	5836	6642	5858	5772	6020.13	-0.07	0.12	0.4301	0.9503	2	148871721	148875692	3971		5004	6203	4791	8974	8078	7682	7273	8186	6929.27	0.16	0.16	0.2744	0.6454	6474.7
Snrnp70	7	45376452	45395742	19290		3818	6091	4709	7599	6191	7028	7719	7151	7013	6288.56	0.16	0.12	0.06282	0.4225	7	45376452	45395742	19290		3818	6091	4709	7599	9165	6367	8286	8250	6648.7	0.33	0.16	0.02469	0.1383	6468.63
Nap1l1	10	111473222	111498150	24928		6599	7659	7789	5141	7022	5648	7286	6835	6976	6717.21	-0.04	0.1	0.6329	0.9758	10	111473222	111498150	24928		6599	7659	7789	5141	5863	5619	5858	5306	6201.64	-0.32	0.13	0.008013	0.06588	6459.43
Dpysl3	18	43320978	43438286	117308		4379	5880	5283	5409	5152	6748	10643	8078	7940	6491.01	0.33	0.14	0.0007121	0.02141	18	43320978	43438286	117308		4379	5880	5283	5409	7954	6253	8932	8007	6401.8	0.4	0.12	0.0005076	0.01011	6446.41
Tmbim6	15	99392881	99410049	17168		5052	6228	5181	8047	5348	6048	6964	6381	5955	6080.04	-0.03	0.1	0.6949	0.9758	15	99392881	99410049	17168		5052	6228	5181	8047	8472	7452	6884	7944	6804.55	0.17	0.14	0.1713	0.4871	6442.3
Prkca	11	107933386	108343928	410542		6465	7900	7721	5931	5281	5883	6768	6610	5535	6399.51	-0.21	0.09	0.003728	0.07315	11	107933386	108343928	410542		6465	7900	7721	5931	6540	6700	4912	6066	6477.28	-0.29	0.12	0.007019	0.06044	6438.4
Sf3b1	1	54985168	55027481	42313		6575	7840	7734	4879	6999	5578	6731	7012	6706	6619.81	-0.05	0.11	0.5539	0.9758	1	54985168	55027481	42313		6575	7840	7734	4879	5863	6136	5224	5945	6233.13	-0.29	0.14	0.02134	0.1256	6426.47
Trim44	2	102300118	102407828	107710		6627	8206	7693	5336	6137	5424	6276	6629	6350	6469.38	-0.15	0.1	0.05502	0.3934	2	102300118	102407828	107710		6627	8206	7693	5336	6209	5805	5133	5917	6319.24	-0.35	0.12	0.002009	0.02575	6394.31
Mdh1	11	21556786	21572367	15581		6172	7107	5978	6688	6066	5701	7179	6712	6230	6372.9	-0.07	0.07	0.2863	0.8366	11	21556786	21572367	15581		6172	7107	5978	6688	7253	6544	5587	6507	6415.32	-0.12	0.09	0.1704	0.4854	6394.11
Tnrc6b	15	80711312	80941085	229773		6064	7572	8111	5747	5524	5723	6591	6537	6254	6402.55	-0.16	0.09	0.03148	0.2882	15	80711312	80941085	229773		6064	7572	8111	5747	6046	6272	5701	5804	6372.18	-0.28	0.12	0.009517	0.0735	6387.36
Tdrd7	4	45965333	46034761	69428		5944	7132	6228	6420	6474	5940	7582	6238	6523	6439.99	-0.02	0.07	0.7095	0.9758	4	45965333	46034761	69428		5944	7132	6228	6420	6308	6578	6054	6430	6334.74	-0.13	0.09	0.1289	0.4062	6387.36
Atp6v1a	16	44085401	44139705	54304		6566	7269	7170	5955	5682	5394	6474	6471	5811	6267.34	-0.19	0.08	0.005241	0.09287	16	44085401	44139705	54304		6566	7269	7170	5955	7044	6400	5428	6636	6501.11	-0.19	0.1	0.03983	0.1896	6384.23
Cyfip2	11	46193849	46312859	119010		5767	7072	6611	6263	5036	6356	6731	7224	6359	6320.47	-0.05	0.08	0.4316	0.9516	11	46193849	46312859	119010		5767	7072	6611	6263	7566	6701	5474	6646	6433.12	-0.08	0.09	0.333	0.7172	6376.8
Apoe	7	19696108	19699188	3080		4301	4719	3104	7641	6010	7668	7056	4364	4618	5462.71	0.07	0.14	0.3877	0.9235	7	19696108	19699188	3080		4301	4719	3104	7641	14302	5749	7637	12213	7213.26	0.54	0.23	0.001906	0.02494	6337.99
Atp11a	8	12757013	12868728	111715		5738	7028	6964	5920	6086	6122	6990	6871	6559	6417.05	-0.02	0.06	0.7026	0.9758	8	12757013	12868728	111715		5738	7028	6964	5920	6401	6443	5684	6175	6238.35	-0.16	0.09	0.06268	0.2552	6327.7
Ctsb	14	63122461	63145923	23462		5802	7082	5485	6752	5757	5759	7241	6065	6036	6163.49	-0.06	0.08	0.3613	0.9036	14	63122461	63145923	23462		5802	7082	5485	6752	7475	6952	5921	6887	6465.59	-0.01	0.1	0.9573	0.986	6314.54
Canx	11	50293960	50325673	31713		6905	7920	7200	5306	6028	5212	6817	6266	6184	6377.37	-0.15	0.1	0.05751	0.4025	11	50293960	50325673	31713		6905	7920	7200	5306	6047	5897	5105	5904	6247.99	-0.33	0.12	0.003371	0.03717	6312.68
Nbea	3	55625194	56183701	558507		5613	7113	6785	5269	6307	6381	7317	6784	6513	6388.43	0.04	0.07	0.4983	0.9758	3	55625194	56183701	558507		5613	7113	6785	5269	6545	6758	5622	6423	6197.27	-0.08	0.1	0.4468	0.832	6292.85
Rhot1	11	80209018	80267907	58889		6083	7282	7151	5063	6849	5539	7389	6731	7117	6517.01	0.01	0.09	0.852	0.9758	11	80209018	80267907	58889		6083	7282	7151	5063	5693	6428	5066	6141	6066.79	-0.22	0.13	0.06313	0.2564	6291.9
Unc80	1	66468366	66699148	230782		6112	7453	8198	4958	6140	5759	6603	6596	6104	6381.92	-0.09	0.1	0.2469	0.7866	1	66468366	66699148	230782		6112	7453	8198	4958	5963	6169	5222	5532	6158.77	-0.29	0.14	0.02378	0.135	6270.35
Kmt2c	5	25271797	25498783	226986		5650	7353	7996	4981	6217	5939	7016	6975	6746	6475.18	-0.02	0.1	0.8146	0.9758	5	25271797	25498783	226986		5650	7353	7996	4981	5656	6182	5556	5466	6061.34	-0.25	0.14	0.04894	0.2174	6268.26
C2cd2l	9	44309236	44320285	11049		4681	6089	5253	8550	5067	5853	7365	6653	6185	6124.55	-0.02	0.11	0.8085	0.9758	9	44309236	44320285	11049		4681	6089	5253	8550	7053	7497	5856	6747	6391.34	0.02	0.16	0.886	0.9578	6257.94
Hnrnpl	7	28808540	28822266	13726		4774	6436	5307	6956	5615	6153	7641	6739	6298	6141.07	0.06	0.09	0.3896	0.9239	7	28808540	28822266	13726		4774	6436	5307	6956	7441	6685	6578	7174	6327.16	0.12	0.11	0.2576	0.6229	6234.11
Rora	9	68653785	69388246	734461		7149	7625	8016	4736	6043	4920	6356	5914	6237	6295.7	-0.16	0.12	0.0626	0.4217	9	68653785	69388246	734461		7149	7625	8016	4736	5575	5981	4689	5711	6162.18	-0.37	0.15	0.006848	0.0594	6228.94
Cds1	5	101765129	101823858	58729		5619	6869	6197	6847	5738	5693	6843	6184	6128	6182.94	-0.1	0.06	0.0893	0.5048	5	101765129	101823858	58729		5619	6869	6197	6847	6476	6316	5829	6442	6267.51	-0.14	0.08	0.09275	0.3285	6225.23
Spock2	10	60106218	60135198	28980		5426	6363	5435	7182	4553	5770	6875	6714	5751	5951.36	-0.06	0.1	0.412	0.939	10	60106218	60135198	28980		5426	6363	5435	7182	8251	6717	5776	7515	6486.63	0.07	0.12	0.5068	0.8788	6218.99
Atp11b	3	35754105	35856276	102171		6391	7956	8237	4571	7093	5584	6394	6322	6543	6516.22	-0.07	0.11	0.3976	0.9277	3	35754105	35856276	102171		6391	7956	8237	4571	4926	5454	4810	4960	5891.45	-0.44	0.15	0.001411	0.02032	6203.84
Crocc	4	141016636	141060550	43914		3513	5525	4398	8467	5226	5544	6930	6204	6676	5763.22	0.05	0.13	0.5836	0.9758	4	141016636	141060550	43914		3513	5525	4398	8467	8393	7055	7514	9194	6622.19	0.32	0.19	0.04348	0.2015	6192.7
Slc4a7	14	14702278	14799940	97662		6539	8594	8975	5191	6313	4711	6183	5826	5937	6423.36	-0.23	0.13	0.01016	0.1429	14	14702278	14799940	97662		6539	8594	8975	5191	4188	4908	4535	4752	5954.52	-0.64	0.15	2.596e-06	0.0001868	6188.94
Cadps	14	12372562	12823079	450517		6315	7250	7427	5528	5341	5057	6291	6421	5843	6116.64	-0.18	0.09	0.01313	0.1699	14	12372562	12823079	450517		6315	7250	7427	5528	6975	6031	4325	6456	6223.79	-0.25	0.13	0.03732	0.1815	6170.22
6430548M08Rik	8	120114151	120165306	51155		4949	5876	5576	7324	4883	5967	6594	6391	5772	5874.75	-0.04	0.1	0.6225	0.9758	8	120114151	120165306	51155		4949	5876	5576	7324	8919	6437	5629	7827	6452.99	0.12	0.13	0.3159	0.6977	6163.87
Klc1	12	111758848	111807844	48996		4829	5830	4595	7411	5251	6291	7030	6772	6041	5947.88	0.05	0.11	0.5192	0.9758	12	111758848	111807844	48996		4829	5830	4595	7411	8500	6653	6255	7827	6378.05	0.2	0.14	0.1244	0.3964	6162.97
Syne1	10	5020916	5551482	530566		4939	6788	7070	5605	5947	6154	6694	7003	6468	6230.7	0.03	0.08	0.6999	0.9758	10	5020916	5551482	530566		4939	6788	7070	5605	6400	6485	5864	6100	6087.42	-0.08	0.11	0.4442	0.8296	6159.06
Pafah1b1	11	74673948	74724670	50722		6524	7308	7510	5224	5827	5371	6151	6132	5880	6174.18	-0.16	0.09	0.03631	0.3128	11	74673948	74724670	50722		6524	7308	7510	5224	6233	5725	4862	6106	6141.93	-0.3	0.12	0.007981	0.06572	6158.06
Gdi1	X	74304997	74311862	6865		5553	7147	6301	6186	5571	5568	6616	6370	5873	6074.56	-0.11	0.05	0.0288	0.2754	X	74304997	74311862	6865		5553	7147	6301	6186	7203	6172	5223	6422	6198.16	-0.12	0.08	0.1201	0.3881	6136.36
Ghitm	14	37120091	37135272	15181		6636	7612	7360	5819	5678	4978	5657	5581	5539	6063.5	-0.3	0.09	8.217e-05	0.00367	14	37120091	37135272	15181		6636	7612	7360	5819	6162	5590	4764	6037	6206.81	-0.37	0.1	0.0001367	0.004045	6135.16
Cadm2	16	66655420	67620908	965488		7779	9617	9612	3895	6127	4136	5467	5358	5614	6362.54	-0.27	0.19	0.007854	0.1216	16	66655420	67620908	965488		7779	9617	9612	3895	3787	4677	3743	4018	5905.53	-0.75	0.21	7.828e-06	0.0004519	6134.03
Arfgef1	1	10137570	10232670	95100		6780	7924	8195	4553	5887	4884	6077	6265	6026	6242.85	-0.16	0.12	0.063	0.423	1	10137570	10232670	95100		6780	7924	8195	4553	4919	5937	4743	5064	5998.47	-0.42	0.16	0.003442	0.0377	6120.66
2900097C17Rik	2	156388064	156392979	4915		6153	7525	7378	5251	5492	4906	5717	6065	5381	5941.58	-0.22	0.1	0.004723	0.08663	2	156388064	156392979	4915		6153	7525	7378	5251	6953	5525	5223	6777	6277.11	-0.2	0.12	0.06378	0.258	6109.34
Atp1b1	1	164437108	164458355	21247		6645	7689	7047	5642	5269	5255	6080	6171	5859	6141.46	-0.23	0.09	0.001678	0.04112	1	164437108	164458355	21247		6645	7689	7047	5642	5976	5450	4561	5809	6064.03	-0.4	0.11	9.347e-05	0.003084	6102.74
Msi1	5	115429598	115455698	26100		4016	5491	4135	8099	4543	6179	6483	6329	6147	5655.51	0.03	0.13	0.6978	0.9758	5	115429598	115455698	26100		4016	5491	4135	8099	8613	6964	7113	8746	6519.04	0.31	0.17	0.03969	0.189	6087.27
Aff4	11	53350832	53421830	70998		5969	6929	7930	5343	5310	5172	6221	6217	5890	6061.86	-0.16	0.1	0.03457	0.3036	11	53350832	53421830	70998		5969	6929	7930	5343	6024	6032	4917	5575	6048.9	-0.29	0.12	0.01131	0.08248	6055.38
Leng8	7	4137038	4148177	11139		3402	5855	4536	6196	5845	6502	7605	6909	6766	5869.68	0.25	0.12	0.004694	0.08637	7	4137038	4148177	11139		3402	5855	4536	6196	8380	6833	7752	7983	6228.7	0.44	0.14	0.0007067	0.01277	6049.19
Mak	13	41025007	41079706	54699		5365	6748	6120	5086	6676	6147	7772	6773	6889	6326.89	0.15	0.07	0.0226	0.2379	13	41025007	41079706	54699		5365	6748	6120	5086	5478	6194	6087	5431	5770.73	-0.1	0.12	0.3599	0.7467	6048.81
Ywhaz	15	36770769	36796929	26160		6543	7799	7153	5435	5505	4781	6215	6070	5803	6097.91	-0.22	0.09	0.004729	0.08663	15	36770769	36796929	26160		6543	7799	7153	5435	5526	5393	4821	5578	5999.49	-0.41	0.11	7.091e-05	0.002533	6048.7
Rpl3	15	80077790	80091868	14078		5370	6838	6499	7190	5566	4677	6903	6190	6177	6098.72	-0.13	0.09	0.07351	0.4583	15	80077790	80091868	14078		5370	6838	6499	7190	6236	5189	6318	4359	5970.73	-0.29	0.14	0.02551	0.1413	6034.73
Apc	18	34220923	34322189	101266		6292	7715	8120	5024	5532	4862	5895	6053	5897	6107.92	-0.2	0.11	0.01548	0.1884	18	34220923	34322189	101266		6292	7715	8120	5024	5197	5831	4602	5026	5950.52	-0.43	0.14	0.0009132	0.01523	6029.22
Ppp2r5c	12	110447119	110583062	135943		5498	6467	6089	4940	6747	5626	7274	6622	6946	6185.35	0.12	0.08	0.1018	0.5392	12	110447119	110583062	135943		5498	6467	6089	4940	6428	6506	5486	6065	5871.67	-0.03	0.1	0.7905	0.9467	6028.51
Ubr5	15	37967327	38078854	111527		5358	7057	7221	5121	6136	5420	6330	6465	6287	6097.6	-0.04	0.09	0.5696	0.9758	15	37967327	38078854	111527		5358	7057	7221	5121	5977	6104	5482	5540	5928.5	-0.19	0.12	0.08787	0.3174	6013.05
Anp32a	9	62341292	62378812	37520		6559	7566	7511	6915	4381	4381	5122	4907	4844	5773.41	-0.63	0.07	1.579e-24	8.201e-22	9	62341292	62378812	37520		6559	7566	7511	6915	5531	5939	4475	5636	6244.16	-0.48	0.1	6.238e-07	5.497e-05	6008.78
Rlbp1	7	79374869	79387048	12179		4557	5433	4650	5945	5523	6153	6102	5927	5985	5540.45	0.11	0.09	0.1132	0.5708	7	79374869	79387048	12179		4557	5433	4650	5945	10254	7015	5754	9524	6473.93	0.44	0.14	0.0007362	0.01315	6007.19
Ddx6	9	44604891	44640731	35840		5535	6307	6127	4799	6416	5515	6913	6459	6442	6002.72	0.08	0.08	0.2746	0.823	9	44604891	44640731	35840		5535	6307	6127	4799	6460	6433	5639	6999	5965.82	0.04	0.11	0.693	0.9467	5984.27
Atp2a2	5	122453512	122502225	48713		5825	7093	6650	5683	4973	5093	6349	6443	5949	5952.02	-0.15	0.08	0.03312	0.2963	5	122453512	122502225	48713		5825	7093	6650	5683	6215	6186	4952	5921	6011.83	-0.22	0.09	0.01554	0.1022	5981.93
Add1	5	34573663	34632308	58645		5212	6318	5419	6500	5061	5539	6572	6025	5681	5761.76	-0.06	0.07	0.3588	0.9015	5	34573663	34632308	58645		5212	6318	5419	6500	7298	6488	5747	7072	6172.71	0.05	0.09	0.5486	0.9053	5967.24
Nisch	14	31170929	31216946	46017		4377	5772	4773	6279	5276	6149	7228	7109	6172	5832.55	0.15	0.1	0.05434	0.3913	14	31170929	31216946	46017		4377	5772	4773	6279	7917	6916	6408	7196	6097.57	0.27	0.11	0.008535	0.06859	5965.06
Tmem30a	9	79768942	79793507	24565		7449	8380	8391	4260	6399	4224	5752	5415	5720	6189.24	-0.21	0.15	0.02564	0.2565	9	79768942	79793507	24565		7449	8380	8391	4260	4305	4556	3936	4595	5738.88	-0.65	0.17	1.36e-05	0.000707	5964.06
Gpm6b	X	166238910	166388988	150078		5877	6788	6443	4197	6382	5614	6688	6635	6227	6040.53	0.04	0.1	0.6202	0.9758	X	166238910	166388988	150078		5877	6788	6443	4197	6463	6125	5029	6369	5844.11	-0.07	0.14	0.5788	0.9196	5942.32
Akap11	14	78492245	78536808	44563		6558	7740	8237	4705	5541	4642	5847	5755	5764	6045.56	-0.21	0.12	0.01465	0.1819	14	78492245	78536808	44563		6558	7740	8237	4705	5013	5292	4270	4865	5817.06	-0.5	0.15	0.0002081	0.005502	5931.31
Pnisr	4	21847582	21876475	28893		5045	7266	7066	4803	6573	5613	6793	6311	6474	6148.02	0.02	0.09	0.7997	0.9758	4	21847582	21876475	28893		5045	7266	7066	4803	5600	5027	5651	5669	5708.14	-0.22	0.13	0.0649	0.261	5928.08
Rorb	19	18930604	19111196	180592		7794	8717	9324	3866	4523	4446	4649	5853	6152	6120	-0.28	0.19	0.006571	0.1072	19	18930604	19111196	180592		7794	8717	9324	3866	4076	4485	3692	3752	5733.87	-0.74	0.21	7.356e-06	0.0004317	5926.93
Sphkap	1	83254138	83408200	154062		5946	6825	7259	4742	5346	5160	5768	6520	5937	5900.35	-0.1	0.1	0.1997	0.7247	1	83254138	83408200	154062		5946	6825	7259	4742	6577	6182	4468	6106	5950.98	-0.18	0.14	0.1512	0.4507	5925.66
Gprasp1	X	135742732	135803474	60742		5564	6624	7096	5811	5174	5045	5714	6063	5476	5798.52	-0.2	0.08	0.003775	0.07393	X	135742732	135803474	60742		5564	6624	7096	5811	6618	5651	5035	6214	6015.58	-0.2	0.09	0.0242	0.1365	5907.05
Nfasc	1	132564689	132741797	177108		4255	5888	5057	5905	5761	6643	7847	6695	6457	5978.35	0.22	0.09	0.001891	0.04498	1	132564689	132741797	177108		4255	5888	5057	5905	6932	6180	6184	6577	5782.6	0.17	0.1	0.07336	0.2826	5880.48
Zwint	10	72654844	72674964	20120		5618	6875	5958	5708	5680	5394	6285	6275	5921	5917.81	-0.07	0.06	0.1988	0.7231	10	72654844	72674964	20120		5618	6875	5958	5708	6416	5487	5030	6050	5831.74	-0.19	0.08	0.01261	0.08839	5874.77
Syne2	12	75818133	76110926	292793		4814	6548	7300	5936	5695	5688	6717	6251	6322	6079.01	-0.04	0.08	0.597	0.9758	12	75818133	76110926	292793		4814	6548	7300	5936	5251	5731	4965	4916	5644.39	-0.31	0.12	0.007	0.06035	5861.7
Wdr17	8	54629054	54887184	258130		6091	7171	7201	4555	6286	4972	6650	6369	6510	6146.99	-0.04	0.11	0.5907	0.9758	8	54629054	54887184	258130		6091	7171	7201	4555	5133	5094	4326	5273	5574.29	-0.39	0.13	0.001592	0.02202	5860.64
Klhl18	9	110425925	110476694	50769		5005	5925	5228	6570	5196	5381	6773	5619	5930	5684.89	-0.02	0.08	0.7434	0.9758	9	110425925	110476694	50769		5005	5925	5228	6570	6595	6880	5978	6610	6030.98	0.07	0.11	0.4943	0.8693	5857.93
Scg2	1	79434668	79440120	5452		6293	6344	7087	6235	4318	5304	5731	5703	5021	5753.4	-0.29	0.09	0.000146	0.00595	1	79434668	79440120	5452		6293	6344	7087	6235	6155	5511	4365	5912	5953.95	-0.34	0.11	0.00112	0.01743	5853.67
Ush2a	1	188262022	188965041	703019		4076	5693	5626	5224	6128	6968	7920	7040	6991	6103.6	0.33	0.08	2.214e-06	0.0001624	1	188262022	188965041	703019		4076	5693	5626	5224	6002	6884	6056	5784	5596.6	0.14	0.12	0.2096	0.551	5850.1
Prrc2a	17	35149075	35164897	15822		3415	4166	3647	7785	3739	6457	6832	6518	5555	5284.61	0.08	0.14	0.3264	0.8745	17	35149075	35164897	15822		3415	4166	3647	7785	9212	8016	7305	8779	6399.92	0.48	0.19	0.002758	0.03226	5842.26
Hook1	4	95967239	96025413	58174		6011	7360	7574	4649	6047	4975	6320	5824	6167	6052.8	-0.1	0.11	0.1975	0.7212	4	95967239	96025413	58174		6011	7360	7574	4649	4448	5039	4544	4839	5541.51	-0.46	0.14	0.0003443	0.007891	5797.16
Csnk1a1	18	61555273	61590061	34788		6039	7018	6713	4857	5887	5025	6138	5846	5752	5875.39	-0.11	0.09	0.1587	0.6617	18	61555273	61590061	34788		6039	7018	6713	4857	5662	5299	4765	5628	5706.43	-0.29	0.11	0.006592	0.05777	5790.91
Tcf25	8	123373752	123403835	30083		4556	6083	5175	5683	5533	5842	7054	6388	5944	5739.06	0.12	0.07	0.04176	0.3391	8	123373752	123403835	30083		4556	6083	5175	5683	7116	6029	5859	6692	5807.28	0.13	0.08	0.08996	0.3223	5773.17
Wnk1	6	119923968	120038672	114704		5128	6915	6652	5027	5675	5237	6436	6107	6111	5859.74	-0.04	0.08	0.5844	0.9758	6	119923968	120038672	114704		5128	6915	6652	5027	5855	5653	5102	5389	5658.49	-0.2	0.1	0.04252	0.1985	5759.11
Hnrnpa3	2	75659260	75669407	10147		5834	6993	6799	5273	5508	4388	6212	5390	5419	5710.84	-0.19	0.09	0.01203	0.1607	2	75659260	75669407	10147		5834	6993	6799	5273	5813	5638	4650	5689	5789.89	-0.29	0.1	0.003667	0.03929	5750.36
Peg3	7	6703891	6730431	26540		5620	7674	7950	4725	5104	4993	5769	5917	5711	5884.56	-0.18	0.11	0.03304	0.296	7	6703891	6730431	26540		5620	7674	7950	4725	4712	4859	4667	4556	5569.39	-0.48	0.14	0.0002057	0.005463	5726.98
Smg1	7	118131307	118243670	112363		5134	6933	7146	4564	5815	5310	6244	6184	6075	5874.01	-0.03	0.1	0.6821	0.9758	7	118131307	118243670	112363		5134	6933	7146	4564	5413	5714	4734	5260	5561.24	-0.24	0.13	0.04665	0.2103	5717.62
Tubb5	17	35833920	35838306	4386		4082	4973	4263	6513	4915	5770	7488	6533	5810	5525.25	0.14	0.11	0.09762	0.5273	17	35833920	35838306	4386		4082	4973	4263	6513	7426	7128	6301	7297	5898.45	0.32	0.14	0.01034	0.07753	5711.85
Camsap1	2	25926837	25983282	56445		4706	6275	5520	5717	5255	5732	6940	6073	5917	5727.51	0.05	0.06	0.4171	0.9414	2	25926837	25983282	56445		4706	6275	5520	5717	5983	5989	5600	5836	5639.9	-0.04	0.08	0.6643	0.9467	5683.7
Rims2	15	39198260	39684372	486112		6170	7158	7419	4920	5534	4416	5232	5460	5662	5741.78	-0.22	0.11	0.0101	0.1425	15	39198260	39684372	486112		6170	7158	7419	4920	4838	5530	4216	4891	5623.72	-0.44	0.14	0.0004285	0.009092	5682.75
Aldoc	11	78322967	78327781	4814		4208	5016	4121	7442	4525	5706	6032	5694	5263	5289.97	0	0.12	0.9542	0.9825	11	78322967	78327781	4814		4208	5016	4121	7442	8149	6021	6895	7417	6056.9	0.26	0.16	0.07608	0.2892	5673.43
Slc1a2	2	102658658	102790784	132126		5814	7260	6855	4737	4981	4561	6149	5768	5283	5658.14	-0.18	0.1	0.0263	0.2606	2	102658658	102790784	132126		5814	7260	6855	4737	5196	5217	5005	5440	5652.86	-0.31	0.12	0.005992	0.05458	5655.5
Casz1	4	148804428	148954889	150461		4056	5431	4980	5852	4866	5510	7015	6864	6850	5640.68	0.16	0.1	0.04681	0.3612	4	148804428	148954889	150461		4056	5431	4980	5852	6293	6556	6308	6496	5667.86	0.2	0.11	0.0559	0.2368	5654.27
Fth1	19	9982702	9985092	2390		4498	5194	3953	6668	4684	5856	6736	5748	5715	5397.86	0.07	0.11	0.4241	0.9465	19	9982702	9985092	2390		4498	5194	3953	6668	7748	6954	6084	6932	5908.58	0.27	0.15	0.04267	0.199	5653.22
Ywhab	2	163994959	164018588	23629		5442	6358	5864	5305	4855	5135	6141	5954	5631	5582.75	-0.09	0.07	0.1474	0.6404	2	163994959	164018588	23629		5442	6358	5864	5305	6416	5615	4992	5847	5669.68	-0.12	0.08	0.1198	0.3874	5626.22
Sgk1	10	21882183	21999903	117720		6508	7111	6649	7134	4074	4220	5209	4734	4237	5519.85	-0.65	0.08	1.902e-18	6.881e-16	10	21882183	21999903	117720		6508	7111	6649	7134	4535	4331	5034	4229	5706.16	-0.64	0.12	5.181e-09	7.56e-07	5613.01
Kmt2d	15	98831668	98871204	39536		4026	5691	5099	7639	3985	5604	6289	5638	5194	5404.95	-0.06	0.12	0.4429	0.9616	15	98831668	98871204	39536		4026	5691	5099	7639	6177	5827	6297	6269	5811.95	0.01	0.15	0.9182	0.9763	5608.45
Cnbp	6	87842614	87851106	8492		5720	7078	7018	5039	5741	4422	5199	5107	5268	5586.37	-0.22	0.1	0.00797	0.1228	6	87842614	87851106	8492		5720	7078	7018	5039	5409	4988	4587	5396	5614.52	-0.37	0.11	0.0003622	0.00808	5600.44
Ktn1	14	47648447	47739894	91447		5840	7606	7991	4410	5511	4256	5265	5446	5530	5717.5	-0.2	0.13	0.02238	0.2364	14	47648447	47739894	91447		5840	7606	7991	4410	4376	4946	4484	4250	5472.94	-0.5	0.16	0.0003162	0.007439	5595.22
Atrx	X	105797614	105929403	131789		5765	7044	7798	3856	5765	4796	5756	5849	5904	5789.62	-0.09	0.12	0.3105	0.8584	X	105797614	105929403	131789		5765	7044	7798	3856	4546	5315	4315	4549	5376.74	-0.38	0.17	0.009117	0.07156	5583.18
Peg13	15	72805599	72810324	4725		4821	5925	5112	6312	4480	5357	6075	5580	5341	5396.12	-0.07	0.08	0.2925	0.8425	15	72805599	72810324	4725		4821	5925	5112	6312	6655	6053	5335	6453	5759.21	0.02	0.1	0.8378	0.9467	5577.66
Ncor1	11	62316425	62458541	142116		5066	6189	6434	4883	5141	5109	6062	5829	5974	5580.59	-0.04	0.08	0.5412	0.9758	11	62316425	62458541	142116		5066	6189	6434	4883	5731	5938	4997	5668	5559.06	-0.12	0.11	0.234	0.5874	5569.83
Clcn3	8	60910388	60983300	72912		5695	6488	6939	4671	5400	5025	5819	5585	5366	5624.9	-0.12	0.09	0.1029	0.5426	8	60910388	60983300	72912		5695	6488	6939	4671	5426	5477	4474	5209	5511.03	-0.29	0.12	0.01312	0.09084	5567.97
Stard7	2	127270217	127298932	28715		4709	5908	5401	5533	5422	5330	6641	6097	5765	5586.51	0.06	0.06	0.2799	0.8287	2	127270217	127298932	28715		4709	5908	5401	5533	5676	5642	5601	5805	5478.79	-0.04	0.08	0.6599	0.9467	5532.65
Pum2	12	8674133	8752581	78448		6031	7002	6925	4318	5374	4722	5861	5723	5482	5671.38	-0.13	0.11	0.1113	0.5654	12	8674133	8752581	78448		6031	7002	6925	4318	4878	5104	4080	5011	5391.63	-0.39	0.14	0.002263	0.02815	5531.51
App	16	84949684	85173766	224082		5342	6284	5582	5978	5013	5014	5572	5325	4754	5392.68	-0.2	0.06	0.0005607	0.01768	16	84949684	85173766	224082		5342	6284	5582	5978	6673	4933	5002	5960	5656.36	-0.16	0.09	0.07387	0.2838	5524.52
Pcare	17	71743554	71752894	9340		4326	5609	4961	7366	4464	5396	6079	5325	4888	5331.52	-0.08	0.11	0.3057	0.8549	17	71743554	71752894	9340		4326	5609	4961	7366	6002	6001	5644	6042	5684.82	-0.02	0.14	0.8602	0.9467	5508.17
Rnf207	4	152307018	152318993	11975		2458	3866	2698	4098	6751	7021	9776	7829	7985	5716.46	1.17	0.14	1.153e-17	3.91e-15	4	152307018	152318993	11975		2458	3866	2698	4098	7171	5208	9325	8607	5294.46	0.87	0.2	7.156e-08	7.931e-06	5505.46
Lars2	9	123366926	123462666	95740		3675	6397	4670	4227	4834	5789	4956	3755	6516	4927.55	0.05	0.12	0.5747	0.9758	9	123366926	123462666	95740		3675	6397	4670	4227	12401	3314	7350	8289	6076.77	0.38	0.22	0.02635	0.1444	5502.16
Sv2a	3	96181150	96195521	14371		4390	5328	4935	6140	4343	5345	5924	5918	5046	5213.7	-0.02	0.09	0.8289	0.9758	3	96181150	96195521	14371		4390	5328	4935	6140	7895	5991	5358	7012	5777.36	0.18	0.12	0.09897	0.3429	5495.53
Sfpq	4	127021323	127037013	15690		4845	6001	5985	5409	5488	5228	6309	6085	6002	5651.94	0.01	0.06	0.8241	0.9758	4	127021323	127037013	15690		4845	6001	5985	5409	5527	5149	4970	5117	5330.37	-0.2	0.08	0.009502	0.07345	5491.15
Fam161a	11	23007530	23030788	23258		5285	7601	6504	4756	5400	4845	5972	5223	5736	5644.13	-0.13	0.1	0.08509	0.4928	11	23007530	23030788	23258		5285	7601	6504	4756	4557	4749	4752	4717	5330.65	-0.41	0.13	0.0004387	0.009193	5487.39
Synj1	16	90936091	91011308	75217		5680	6802	6440	4974	4845	4812	5509	5540	5266	5499.28	-0.2	0.08	0.005139	0.09187	16	90936091	91011308	75217		5680	6802	6440	4974	5048	5242	4528	4915	5423.99	-0.36	0.11	0.0005456	0.01063	5461.64
Ptp4a3	15	73723144	73758766	35622		3621	4323	3878	7096	4752	5445	6718	5468	5230	5116.79	0.08	0.13	0.3686	0.9085	15	73723144	73758766	35622		3621	4323	3878	7096	7620	6604	6465	7628	5798.98	0.35	0.17	0.01929	0.1177	5457.89
Usp34	11	23306894	23490560	183666		5588	6895	7744	3911	5647	4688	5541	5679	5807	5676.84	-0.1	0.12	0.2555	0.7985	11	23306894	23490560	183666		5588	6895	7744	3911	4474	4940	3864	4306	5194.07	-0.45	0.16	0.001899	0.02489	5435.45
Ndfip1	18	38418974	38464399	45425		5236	5522	4858	6171	4368	5159	5861	5223	4584	5185.27	-0.12	0.09	0.1041	0.5452	18	38418974	38464399	45425		5236	5522	4858	6171	6638	5752	5152	6654	5681.88	0.02	0.11	0.8611	0.9467	5433.58
Pja2	17	64281004	64331916	50912		6059	6912	6554	4416	5123	4410	5493	5419	5257	5478.02	-0.18	0.11	0.03137	0.2877	17	64281004	64331916	50912		6059	6912	6554	4416	5366	5040	4057	4913	5381.82	-0.37	0.13	0.00272	0.03196	5429.92
Tpd52	3	8925592	9004723	79131		5008	6334	6001	4846	5809	4795	6467	5373	5832	5552.77	-0.02	0.08	0.8202	0.9758	3	8925592	9004723	79131		5008	6334	6001	4846	5140	5416	4666	5080	5268.3	-0.22	0.1	0.02072	0.1233	5410.53
Rpsa	9	120127688	120132369	4681		4718	6007	4818	5733	5823	4751	6220	5507	5834	5439.44	0.02	0.08	0.7473	0.9758	9	120127688	120132369	4681		4718	6007	4818	5733	6048	5215	5329	5549	5366.55	-0.06	0.09	0.5141	0.8822	5402.99
Tef	15	81802420	81826863	24443		4009	4964	4653	5140	5504	5674	6605	6272	5802	5342.69	0.25	0.07	6.221e-05	0.002903	15	81802420	81826863	24443		4009	4964	4653	5140	7186	5893	5623	6792	5433.15	0.3	0.09	0.0005505	0.0107	5387.92
Myo5a	9	75071014	75223688	152674		5640	6669	6968	4651	4166	4620	5086	5423	4742	5290.92	-0.26	0.11	0.001738	0.04211	9	75071014	75223688	152674		5640	6669	6968	4651	5607	5225	4000	5252	5457.46	-0.33	0.13	0.006354	0.05668	5374.19
Nefl	14	68083862	68089095	5233		5995	7307	7100	5277	4679	4128	4572	4828	4477	5345.97	-0.47	0.11	7.723e-08	7.675e-06	14	68083862	68089095	5233		5995	7307	7100	5277	5328	3458	3885	4788	5364	-0.6	0.13	3.107e-07	2.89e-05	5354.99
Wasf3	5	146384984	146473615	88631		5016	5895	5598	5156	5153	5098	6228	5549	5392	5405.3	-0.03	0.06	0.5423	0.9758	5	146384984	146473615	88631		5016	5895	5598	5156	5768	5380	4641	5323	5296.31	-0.15	0.08	0.05126	0.2239	5350.81
Rab6b	9	103111786	103185276	73490		4810	5957	5563	5796	4236	5098	5871	5847	5246	5329.61	-0.1	0.08	0.1504	0.6464	9	103111786	103185276	73490		4810	5957	5563	5796	6079	4642	4759	5764	5361.01	-0.17	0.09	0.04174	0.1958	5345.31
Epm2aip1	9	111271928	111279093	7165		6169	7304	7206	4268	5184	4221	5030	5124	4815	5446.76	-0.25	0.13	0.005618	0.09696	9	111271928	111279093	7165		6169	7304	7206	4268	4252	4239	3860	4303	5191.17	-0.59	0.15	8.586e-06	0.0004851	5318.97
Luc7l3	11	94287889	94321988	34099		5194	7128	6943	3914	6145	4637	5345	5511	5497	5541.93	-0.07	0.12	0.398	0.9279	11	94287889	94321988	34099		5194	7128	6943	3914	4646	4492	4358	4284	5086.59	-0.4	0.15	0.002779	0.03244	5314.26
Tpt1	14	75845092	75848525	3433		5566	6821	6389	5264	5462	3985	5058	4485	5034	5309.51	-0.27	0.11	0.001264	0.03315	14	75845092	75848525	3433		5566	6821	6389	5264	4939	4449	4565	4618	5301.84	-0.46	0.09	2.754e-07	2.592e-05	5305.68
Prnp	2	131909927	131938429	28502		5006	5808	5461	5561	4648	4670	5563	5247	5108	5190.57	-0.15	0.06	0.00608	0.1021	2	131909927	131938429	28502		5006	5808	5461	5561	6059	5419	4601	5844	5411.15	-0.11	0.08	0.1597	0.4666	5300.86
Gpx4	10	80047165	80056439	9274		4412	5443	4315	5965	5226	5100	6321	5257	5639	5247.46	0.05	0.09	0.4807	0.9758	10	80047165	80056439	9274		4412	5443	4315	5965	5884	5843	5173	6245	5342.49	0.07	0.12	0.5139	0.8821	5294.98
Sgip1	4	102741296	102973628	232332		5700	6542	6502	4407	4994	4581	5357	5254	4958	5329.37	-0.17	0.1	0.02702	0.265	4	102741296	102973628	232332		5700	6542	6502	4407	4723	5234	4235	4718	5233.95	-0.35	0.13	0.003961	0.04132	5281.66
Gnao1	8	93809965	93969388	159423		5212	5886	5565	5414	3885	4790	5480	5486	4864	5135.18	-0.18	0.08	0.01254	0.1649	8	93809965	93969388	159423		5212	5886	5565	5414	6280	5432	4272	5777	5419.65	-0.14	0.1	0.1422	0.433	5277.41
Dnm3	1	161982452	162478034	495582		5311	6373	6823	3944	5057	4764	5656	5929	5476	5432.76	-0.07	0.11	0.421	0.9442	1	161982452	162478034	495582		5311	6373	6823	3944	4917	4972	4060	4449	5074.25	-0.34	0.15	0.01118	0.0818	5253.51
Polr2a	11	69733996	69758637	24641		3856	4897	4385	5326	4728	5452	7004	6408	5825	5250.35	0.21	0.1	0.006997	0.112	11	69733996	69758637	24641		3856	4897	4385	5326	6642	6121	5448	6050	5254.92	0.25	0.1	0.01023	0.07701	5252.64
Pla2r1	2	60417542	60553308	135766		5137	6560	6005	3936	5257	4486	5625	5150	5558	5252.64	-0.06	0.1	0.4424	0.9611	2	60417542	60553308	135766		5137	6560	6005	3936	4536	5612	5098	5420	5247.56	-0.14	0.15	0.278	0.6503	5250.1
Atp6v0a1	11	101009451	101063719	54268		4038	5344	4526	5516	4427	5433	6120	5838	5276	5110.27	0.08	0.09	0.2962	0.8463	11	101009451	101063719	54268		4038	5344	4526	5516	6709	6097	5219	6119	5358.39	0.18	0.1	0.06685	0.2663	5234.33
Ankrd12	17	65965697	66077089	111392		5035	6433	7001	3792	5538	4370	5828	5762	6016	5476.33	-0.03	0.11	0.6897	0.9758	17	65965697	66077089	111392		5035	6433	7001	3792	4297	4867	4100	4294	4951.04	-0.36	0.16	0.008834	0.07027	5213.68
Trip12	1	84721188	84840516	119328		5104	6191	6203	4419	5166	4590	5625	5552	5410	5316.09	-0.08	0.09	0.3097	0.8576	1	84721188	84840516	119328		5104	6191	6203	4419	4889	5201	4409	4728	5108.31	-0.27	0.12	0.01578	0.1031	5212.2
Fyco1	9	123789499	123851899	62400		4614	6493	6204	4638	4454	5156	4705	5497	5611	5217.58	-0.1	0.1	0.2008	0.7264	9	123789499	123851899	62400		4614	6493	6204	4638	5032	6064	4062	4856	5193.6	-0.21	0.14	0.0978	0.3401	5205.59
Bicdl1	5	115648174	115731621	83447		3690	5051	4034	6880	4472	4849	5684	5393	5186	4976.75	0	0.11	0.9712	0.9892	5	115648174	115731621	83447		3690	5051	4034	6880	6504	5846	5531	6485	5418.18	0.15	0.16	0.2713	0.6415	5197.47
Selenot	3	58576635	58593133	16498		5914	6934	6992	3733	5579	3985	5103	4771	5101	5312.63	-0.16	0.13	0.07076	0.4492	3	58576635	58593133	16498		5914	6934	6992	3733	4398	4522	3645	4675	5080.12	-0.46	0.16	0.001425	0.02047	5196.38
Eml5	12	98786804	98901484	114680		4514	5709	6115	3696	5821	5176	6434	5912	5951	5420.69	0.11	0.1	0.1673	0.6757	12	98786804	98901484	114680		4514	5709	6115	3696	5113	5177	4849	4998	4970.78	-0.09	0.14	0.4765	0.8545	5195.73
Lrtm1	14	29018207	29033645	15438		5710	6267	6714	4352	4376	4432	5365	5170	4486	5172.16	-0.22	0.11	0.006754	0.1094	14	29018207	29033645	15438		5710	6267	6714	4352	5160	5350	3607	4749	5208.16	-0.34	0.14	0.008904	0.07059	5190.16
Pgam1	19	41911870	41918664	6794		3976	4903	3958	6590	4270	5382	5966	5321	5047	4998.17	0.02	0.11	0.7877	0.9758	19	41911870	41918664	6794		3976	4903	3958	6590	6601	6180	4979	6502	5377.49	0.16	0.15	0.2411	0.5995	5187.83
Tuba1a	15	98949836	98953703	3867		3995	3858	4197	5491	4082	5582	6683	6301	5115	4979.89	0.15	0.12	0.07398	0.4597	15	98949836	98953703	3867		3995	3858	4197	5491	7369	6104	5749	6719	5344.87	0.37	0.13	0.002723	0.03196	5162.38
Dynll2	11	87979524	87987533	8009		4396	4898	4659	5837	4043	4640	5001	5156	4790	4791.1	-0.09	0.09	0.2477	0.7877	11	87979524	87987533	8009		4396	4898	4659	5837	7491	5662	4949	7003	5515.1	0.18	0.12	0.1165	0.3805	5153.1
Nxnl1	8	71560554	71566601	6047		4820	6094	5603	5866	4799	4377	5342	4623	4915	5121.52	-0.23	0.07	0.000232	0.008712	8	71560554	71566601	6047		4820	6094	5603	5866	5033	4826	4170	5364	5179.58	-0.31	0.09	0.0002358	0.006005	5150.55
Kidins220	12	24974924	25063152	88228		4699	5601	5973	4871	4417	4664	5339	5115	4936	5027.06	-0.13	0.07	0.0367	0.3147	12	24974924	25063152	88228		4699	5601	5973	4871	5800	5777	4405	5467	5265.96	-0.09	0.11	0.361	0.7477	5146.51
Ap2m1	16	20535477	20544909	9432		4136	5385	4533	4994	5305	4934	5876	5535	5403	5070.06	0.11	0.06	0.04746	0.3636	16	20535477	20544909	9432		4136	5385	4533	4994	6772	5462	4938	6302	5222.9	0.17	0.09	0.05425	0.2321	5146.48
Gnb3	6	124834239	124840275	6036		3221	3933	3499	4669	5118	6572	6709	5685	5124	4887.89	0.43	0.14	1.178e-05	0.0006986	6	124834239	124840275	6036		3221	3933	3499	4669	7651	7016	7756	6113	5378.42	0.67	0.14	1.289e-07	1.322e-05	5133.16
Sdha	13	74322253	74350280	28027		4675	5774	5379	5625	4418	4586	4961	4903	4685	4965.01	-0.21	0.06	0.0001552	0.006231	13	74322253	74350280	28027		4675	5774	5379	5625	6095	4660	4638	5877	5275.81	-0.13	0.09	0.1389	0.4265	5120.41
Zfr	15	12117830	12185683	67853		5567	6627	6756	3541	5341	4180	5418	5193	5496	5304.21	-0.09	0.12	0.2767	0.826	15	12117830	12185683	67853		5567	6627	6756	3541	4715	4559	3680	4258	4935.36	-0.4	0.16	0.004927	0.04751	5119.78
AW549877	15	3982034	3995744	13710		4474	5384	6122	2983	6958	4715	6910	5788	6715	5499.19	0.16	0.14	0.06268	0.422	15	3982034	3995744	13710		4474	5384	6122	2983	4743	5064	4631	4817	4732.05	-0.07	0.16	0.6274	0.9467	5115.62
Ppp1cb	5	32458842	32517433	58591		5862	6717	6676	3913	5696	3969	4923	4694	5004	5244.49	-0.16	0.13	0.06592	0.4335	5	32458842	32517433	58591		5862	6717	6676	3913	4387	4362	3552	4579	4986.69	-0.48	0.15	0.0004166	0.008905	5115.59
Ube2d3	3	135438148	135468198	30050		5898	6604	6293	4079	5335	4188	5002	4835	4908	5209.36	-0.17	0.11	0.04279	0.3438	3	135438148	135468198	30050		5898	6604	6293	4079	4603	4182	4071	4593	5021.34	-0.44	0.14	0.0004682	0.009563	5115.35
Ppip5k1	2	121310560	121355396	44836		3603	4736	4325	4872	5262	5727	6758	5915	5651	5140.43	0.31	0.08	9.966e-06	0.0006055	2	121310560	121355396	44836		3603	4736	4325	4872	6392	5754	5632	6016	5079.92	0.3	0.09	0.0006628	0.01224	5110.18
Maged1	X	94535473	94542143	6670		4001	4960	3974	6030	4202	5110	5928	5431	5030	4912.37	0.04	0.1	0.6524	0.9758	X	94535473	94542143	6670		4001	4960	3974	6030	6910	5717	5080	6510	5306.89	0.19	0.13	0.1181	0.3841	5109.63
Baz2b	2	59899362	60209839	310477		4288	5380	5938	3413	5928	5362	6390	6011	6124	5365.71	0.17	0.11	0.04094	0.3351	2	59899362	60209839	310477		4288	5380	5938	3413	4892	5502	4856	4897	4846.04	-0.02	0.15	0.8689	0.9474	5105.88
Ranbp2	10	58446919	58494356	47437		5438	6228	6947	4073	4677	4175	5126	5187	4943	5162.33	-0.17	0.11	0.03767	0.3184	10	58446919	58494356	47437		5438	6228	6947	4073	4192	5168	3939	4403	5032.83	-0.38	0.15	0.005258	0.04976	5097.58
Adarb1	10	77290725	77418270	127545		4455	5054	4946	5091	4288	5371	5491	5450	4905	4964.26	0.01	0.08	0.9383	0.9821	10	77290725	77418270	127545		4455	5054	4946	5091	6773	5367	4629	6075	5218.73	0.09	0.1	0.3525	0.739	5091.49
Hook3	8	26021420	26119224	97804		5424	6659	7382	3572	5630	4242	4797	5148	5230	5307.32	-0.12	0.13	0.1734	0.6865	8	26021420	26119224	97804		5424	6659	7382	3572	3950	4425	3418	4160	4857.44	-0.5	0.17	0.0007601	0.01345	5082.38
Mycbp2	14	103113410	103346814	233404		4342	5602	6318	4564	4878	4791	5362	5689	5321	5158.73	-0.03	0.09	0.6533	0.9758	14	103113410	103346814	233404		4342	5602	6318	4564	5369	4830	4612	4786	5003.13	-0.18	0.11	0.08471	0.3105	5080.93
Ablim1	19	57032732	57314919	282187		4186	5471	5069	4874	4570	5012	5650	5429	5142	4992.96	0.02	0.06	0.6928	0.9758	19	57032732	57314919	282187		4186	5471	5069	4874	6186	5347	4877	5805	5150.07	0.06	0.07	0.4234	0.8117	5071.51
Hnrnpul2	19	8819400	8834142	14742		4504	5198	5466	5369	4257	4544	5071	4770	4659	4836.65	-0.16	0.07	0.008264	0.1255	19	8819400	8834142	14742		4504	5198	5466	5369	6061	5485	4770	6127	5306.26	0	0.09	0.9783	0.9881	5071.45
Hnrnpa1	15	103240431	103246692	6261		4296	5277	5346	5450	4766	4358	4946	4724	4830	4853.45	-0.13	0.07	0.05311	0.3868	15	103240431	103246692	6261		4296	5277	5346	5450	6316	4949	5216	6013	5286.53	0.02	0.09	0.8367	0.9467	5069.99
Arhgap5	12	52503971	52571975	68004		6393	6869	7828	3247	5541	3652	4752	4802	5137	5334.36	-0.17	0.15	0.06297	0.4229	12	52503971	52571975	68004		6393	6869	7828	3247	3446	3566	3174	3822	4804.68	-0.68	0.2	2.655e-05	0.001224	5069.52
Ubr4	4	139352608	139489588	136980		3789	5530	4940	5348	4324	5348	5675	5698	5185	5034.29	0.04	0.08	0.6121	0.9758	4	139352608	139489588	136980		3789	5530	4940	5348	5934	5577	4925	5338	5098.84	0.03	0.1	0.72	0.9467	5066.57
Zfp871	17	32765495	32788287	22792		5472	6712	6726	3803	4791	4113	5013	4945	4865	5120.55	-0.18	0.12	0.03779	0.3187	17	32765495	32788287	22792		5472	6712	6726	3803	4246	4680	4211	4166	4983.61	-0.41	0.15	0.003116	0.03512	5052.08
Slmap	14	26413167	26534931	121764		5051	5728	6195	3654	5871	4423	5301	5204	5383	5164.68	-0.01	0.11	0.8609	0.9758	14	26413167	26534931	121764		5051	5728	6195	3654	5148	4697	3902	5364	4919.34	-0.2	0.14	0.1349	0.4183	5042.01
Nbr1	11	101552148	101581951	29803		4672	5754	5329	4591	5186	4653	5427	5148	5018	5043.74	-0.04	0.07	0.5062	0.9758	11	101552148	101581951	29803		4672	5754	5329	4591	5374	5372	4388	5257	5038.03	-0.11	0.09	0.2232	0.5713	5040.89
Rpl7	1	16101294	16104662	3368		4526	6166	4938	5453	5276	4316	5400	4617	5031	5036.46	-0.11	0.08	0.1261	0.5975	1	16101294	16104662	3368		4526	6166	4938	5453	5296	4788	4778	4792	5043.53	-0.2	0.09	0.01671	0.1072	5039.99
Nr1d2	14	18204053	18239127	35074		5129	6358	6120	4155	5196	4457	5308	5097	4890	5147.99	-0.12	0.1	0.1389	0.6223	14	18204053	18239127	35074		5129	6358	6120	4155	4700	4430	4130	4620	4921.72	-0.35	0.12	0.001719	0.0233	5034.85
Csde1	3	103020425	103058186	37761		5792	6832	6043	4087	5067	3860	4933	4716	5184	5135.25	-0.18	0.12	0.03206	0.291	3	103020425	103058186	37761		5792	6832	6043	4087	4156	4322	3708	4566	4920.17	-0.48	0.14	0.0001734	0.004808	5027.71
Enpp5	17	44078812	44086567	7755		5539	6041	5653	4284	4262	4495	5200	5319	4726	5021.93	-0.16	0.09	0.04308	0.3452	17	44078812	44086567	7755		5539	6041	5653	4284	5119	4913	3913	4599	4976.58	-0.3	0.12	0.009108	0.07155	4999.26
Serbp1	6	67238175	67297736	59561		5174	5959	6465	4542	4594	3909	4601	4589	4687	4918.61	-0.26	0.1	0.001414	0.03622	6	67238175	67297736	59561		5174	5959	6465	4542	4924	4643	3982	5242	5079.55	-0.32	0.12	0.003658	0.03926	4999.08
Zfp365	10	67886102	67912662	26560		5101	5565	5512	4675	4462	4574	5444	4668	4565	4917.17	-0.16	0.07	0.01507	0.1853	10	67886102	67912662	26560		5101	5565	5512	4675	5394	5168	4233	5062	5047.14	-0.18	0.1	0.05605	0.2372	4982.16
Rdh12	12	79208913	79222665	13752		5055	6083	5138	6112	4329	4028	4741	4539	4495	4917.89	-0.33	0.08	1.171e-06	9.084e-05	12	79208913	79222665	13752		5055	6083	5138	6112	4483	4993	3977	4557	5028.52	-0.39	0.11	0.0001416	0.004141	4973.2
Diras2	13	52504379	52531279	26900		4588	5500	5112	4567	4306	4664	5279	5423	4745	4865.18	-0.06	0.07	0.3361	0.8835	13	52504379	52531279	26900		4588	5500	5112	4567	6242	5210	4029	5992	5078.03	-0.01	0.11	0.9314	0.9826	4971.6
Smarcc2	10	128459247	128490482	31235		3690	4783	4304	5164	4505	5199	6014	5591	5037	4864.54	0.13	0.08	0.06503	0.4306	10	128459247	128490482	31235		3690	4783	4304	5164	6559	5666	5105	5981	5068.77	0.23	0.1	0.01569	0.1027	4966.66
Hipk3	2	104426480	104494446	67966		4905	5539	5378	4003	5128	4557	5969	5259	5340	5073.17	0.02	0.09	0.7859	0.9758	2	104426480	104494446	67966		4905	5539	5378	4003	4842	5200	4352	4674	4825.67	-0.15	0.12	0.1708	0.4862	4949.42
Rnf14	18	38296634	38317847	21213		5314	6013	5937	3872	5033	4082	5078	4862	4737	4958.02	-0.13	0.11	0.123	0.5913	18	38296634	38317847	21213		5314	6013	5937	3872	5017	4635	3807	5044	4914.96	-0.27	0.13	0.02909	0.154	4936.49
Agtpbp1	13	59445741	59585227	139486		3840	4646	4854	3359	6073	5320	7076	6118	6491	5240.3	0.42	0.12	2.741e-06	0.0001966	13	59445741	59585227	139486		3840	4646	4854	3359	5167	5175	5736	4555	4614.82	0.17	0.14	0.1856	0.5126	4927.56
Acsl3	1	78657824	78707743	49919		5744	6529	6512	4162	4795	4134	4588	4304	4021	4952.92	-0.3	0.13	0.00107	0.02902	1	78657824	78707743	49919		5744	6529	6512	4162	4820	3874	3088	4683	4898.39	-0.51	0.15	0.0001335	0.003969	4925.66
Actb	5	142903114	142906754	3640		3765	4686	3408	4792	4829	5016	5764	5116	4990	4658.09	0.18	0.09	0.01714	0.202	5	142903114	142906754	3640		3765	4686	3408	4792	6813	5740	6071	6937	5175.87	0.44	0.12	6.347e-05	0.002361	4916.98
Oaz1	10	80826655	80829290	2635		3292	4041	2898	7905	3774	4568	5269	4444	4008	4431.62	-0.03	0.14	0.6782	0.9758	10	80826655	80829290	2635		3292	4041	2898	7905	7086	5485	5931	7190	5383.61	0.24	0.21	0.1504	0.4491	4907.61
4932438A13Rik	3	36863103	37053033	189930		5252	6628	7258	4218	4218	3769	4655	4728	4644	5003.52	-0.3	0.13	0.001043	0.02844	3	36863103	37053033	189930		5252	6628	7258	4218	3723	4482	3316	3563	4798.52	-0.61	0.16	1.398e-05	0.0007241	4901.02
Gtf2i	5	134237833	134314760	76927		3956	4965	4437	4564	4728	4923	5736	5532	5187	4839.79	0.15	0.06	0.003987	0.07661	5	134237833	134314760	76927		3956	4965	4437	4564	6108	5475	4636	5820	4915.1	0.17	0.08	0.03367	0.1696	4877.44
Fam3c	6	22306519	22356243	49724		5272	5899	5660	4854	4352	4036	4456	4543	4801	4850.7	-0.27	0.08	0.0001408	0.005766	6	22306519	22356243	49724		5272	5899	5660	4854	4546	4868	3719	4562	4899.66	-0.38	0.11	0.0002066	0.005468	4875.18
Mecp2	X	74026591	74135363	108772		5146	5924	5933	4375	4402	4247	4977	4820	4529	4893.68	-0.21	0.09	0.004787	0.0873	X	74026591	74135363	108772		5146	5924	5933	4375	4530	4442	4092	4576	4851.86	-0.36	0.11	0.0005345	0.01049	4872.77
Pcbp3	10	76761856	76961887	200031		3620	4345	3760	5037	3915	5559	6077	5699	4940	4716.41	0.17	0.11	0.04502	0.3534	10	76761856	76961887	200031		3620	4345	3760	5037	6816	5839	5386	6131	5024.74	0.36	0.11	0.0007485	0.01331	4870.57
Scamp1	13	94201309	94285857	84548		5481	5677	5629	4342	4239	3998	4712	4736	4340	4770.28	-0.24	0.09	0.002151	0.04929	13	94201309	94285857	84548		5481	5677	5629	4342	4901	5055	3938	4790	4949.49	-0.27	0.12	0.01904	0.1167	4859.89
Syngr1	15	80091333	80119501	28168		4109	4469	4068	6058	3766	4646	5152	4835	4366	4574.16	-0.06	0.11	0.4704	0.9752	15	80091333	80119501	28168		4109	4469	4068	6058	6537	5446	4896	6160	5143.44	0.14	0.14	0.2548	0.6194	4858.8
Stag2	X	42149316	42277185	127869		5678	5949	6976	3376	5388	3634	4573	4751	5062	5020.65	-0.13	0.13	0.1408	0.6269	X	42149316	42277185	127869		5678	5949	6976	3376	3865	4314	3380	4071	4696.46	-0.47	0.17	0.001734	0.02343	4858.56
Hk2	6	82725024	82774454	49430		5499	6764	6742	6216	2838	3168	3353	4312	3939	4741.36	-0.86	0.12	1.874e-13	4.31e-11	6	82725024	82774454	49430		5499	6764	6742	6216	3604	4141	3391	3227	4961.02	-0.84	0.12	3.667e-14	1.155e-11	4851.19
Tnks2	19	36834231	36893477	59246		5433	6337	6262	4186	4479	3963	4733	4539	4691	4927.07	-0.25	0.11	0.002817	0.06004	19	36834231	36893477	59246		5433	6337	6262	4186	4051	4507	3467	4012	4769.17	-0.5	0.14	5.752e-05	0.002196	4848.12
Hlf	11	90336535	90390895	54360		4850	5621	5622	4080	4245	4332	4884	5173	4585	4783.64	-0.12	0.09	0.09591	0.5228	11	90336535	90390895	54360		4850	5621	5622	4080	5417	4873	3922	5275	4903.93	-0.16	0.12	0.1591	0.4656	4843.78
Ttyh1	7	4119407	4136708	17301		4140	5152	4727	4838	4502	4342	4965	4772	4769	4650.53	-0.06	0.06	0.2909	0.8412	7	4119407	4136708	17301		4140	5152	4727	4838	6261	5338	4464	6018	5036.31	0.1	0.09	0.2737	0.6447	4843.42
Ccdc126	6	49319273	49341582	22309		4989	6076	5621	3914	5151	4076	5324	4910	5026	4967.42	-0.08	0.1	0.326	0.8742	6	49319273	49341582	22309		4989	6076	5621	3914	4054	5099	3659	4447	4705.54	-0.31	0.14	0.0175	0.1105	4836.48
Dlg2	7	90476671	92449247	1972576		5008	5487	5593	3849	4385	4375	5029	5364	4811	4840.89	-0.07	0.1	0.3429	0.8889	7	90476671	92449247	1972576		5008	5487	5593	3849	5169	4900	3800	4954	4801.25	-0.18	0.13	0.1302	0.409	4821.07
Cadm3	1	173333257	173367695	34438		4155	5007	4394	5279	3799	4808	5094	5294	4124	4619.85	-0.06	0.09	0.4491	0.9651	1	173333257	173367695	34438		4155	5007	4394	5279	6373	5171	4471	5920	5018.01	0.08	0.1	0.404	0.7934	4818.93
Gad1	2	70553071	70602014	48943		4676	5431	4941	4486	4294	4399	5126	5264	4346	4733.54	-0.09	0.07	0.1417	0.629	2	70553071	70602014	48943		4676	5431	4941	4486	5900	4890	3942	5430	4897.95	-0.08	0.1	0.4356	0.8224	4815.74
Pfkl	10	77986946	78010083	23137		3696	4309	3740	6130	4233	4667	5016	4490	4453	4493.44	-0.01	0.11	0.8782	0.9758	10	77986946	78010083	23137		3696	4309	3740	6130	6680	5060	5404	6602	5116.6	0.23	0.15	0.09692	0.3381	4805.02
Tbc1d24	17	24175430	24205562	30132		4731	6127	5802	4418	4612	3929	4878	4998	4773	4876.54	-0.17	0.09	0.02149	0.2298	17	24175430	24205562	30132		4731	6127	5802	4418	4387	4308	4132	4180	4732.02	-0.38	0.11	0.0001302	0.003898	4804.28
Nipbl	15	8290616	8444463	153847		4738	6045	6674	3953	4769	3820	4952	4887	4944	4933.4	-0.14	0.11	0.08501	0.4925	15	8290616	8444463	153847		4738	6045	6674	3953	3936	4517	3664	3947	4663.99	-0.44	0.15	0.0009759	0.01588	4798.69
Pacsin1	17	27655508	27711482	55974		3203	3732	3415	6136	3353	5035	5386	4832	4384	4343.69	0.04	0.13	0.6142	0.9758	17	27655508	27711482	55974		3203	3732	3415	6136	7568	5873	5637	7316	5247.18	0.42	0.17	0.005154	0.04906	4795.43
Celf2	2	6539693	7509563	969870		4924	5619	5759	3583	4733	4324	5243	4999	4713	4837.66	-0.06	0.1	0.4275	0.9487	2	6539693	7509563	969870		4924	5619	5759	3583	4584	4988	3725	4739	4703.69	-0.22	0.14	0.09563	0.3353	4770.67
Rbm25	12	83631235	83683123	51888		4651	6592	6830	3628	4903	3910	4637	4672	5095	4946.14	-0.14	0.12	0.1057	0.549	12	83631235	83683123	51888		4651	6592	6830	3628	3486	3721	3764	3637	4521.94	-0.54	0.16	0.0001465	0.004255	4734.04
Dmd	X	82948869	85206141	2257272		5113	6580	6763	3570	4862	3957	4645	4234	4582	4887.12	-0.19	0.13	0.03087	0.2851	X	82948869	85206141	2257272		5113	6580	6763	3570	3192	4248	3495	3442	4547.32	-0.56	0.17	0.0001996	0.005348	4717.22
Psd	19	46312086	46327156	15070		2693	3390	2943	5497	3805	5212	6256	5579	5260	4453.76	0.23	0.16	0.01722	0.2026	19	46312086	46327156	15070		2693	3390	2943	5497	6906	5932	6188	7133	4975.43	0.55	0.18	0.0002766	0.006731	4714.6
Iqsec3	6	121372932	121473678	100746		3438	4085	3897	5170	3436	5210	5096	5321	4246	4389.41	0.06	0.11	0.4507	0.9663	6	121372932	121473678	100746		3438	4085	3897	5170	7227	5679	4826	6798	5032.36	0.37	0.13	0.002597	0.031	4710.89
Nlk	11	78567167	78697373	130206		4945	5963	5781	3965	4463	3663	4799	4674	4701	4735.5	-0.17	0.1	0.03218	0.2914	11	78567167	78697373	130206		4945	5963	5781	3965	4419	4540	3677	4380	4678.51	-0.35	0.13	0.002894	0.03335	4707.01
Kpna2	11	106988628	106999541	10913		5114	6001	5025	4727	4398	3859	5105	4820	4792	4833.83	-0.18	0.08	0.008429	0.1268	11	106988628	106999541	10913		5114	6001	5025	4727	3929	4415	3442	4079	4576.58	-0.46	0.11	7.776e-06	0.0004506	4705.2
Bin1	18	32377229	32435737	58508		2941	3831	3298	5235	4369	5066	6211	5492	5509	4601.09	0.25	0.13	0.005741	0.09828	18	32377229	32435737	58508		2941	3831	3298	5235	6662	5319	5757	6140	4801.81	0.43	0.15	0.001573	0.02188	4701.45
Tnfaip3	10	19000909	19015657	14748		5051	6200	5316	6237	3505	3871	4075	4052	3822	4658.93	-0.58	0.09	7.842e-15	2.07e-12	10	19000909	19015657	14748		5051	6200	5316	6237	3589	4115	3433	3905	4729.66	-0.65	0.11	3.022e-10	5.588e-08	4694.3
Dst	1	33908224	34308661	400437		3872	5194	5500	4783	3894	4364	4751	5150	4610	4634.94	-0.1	0.08	0.1621	0.6676	1	33908224	34308661	400437		3872	5194	5500	4783	5096	4905	4287	4652	4734.49	-0.13	0.1	0.1623	0.471	4684.72
Tspan3	9	56131724	56165477	33753		4429	5213	4492	4311	4916	4410	5292	4812	4623	4682.37	0.01	0.07	0.9034	0.9778	9	56131724	56165477	33753		4429	5213	4492	4311	5380	4944	4113	5027	4682.81	-0.04	0.09	0.6135	0.941	4682.59
Atp6v0e2	6	48537614	48541801	4187		3864	4523	3717	5708	3901	4398	4828	4520	4545	4411.53	-0.04	0.1	0.6406	0.9758	6	48537614	48541801	4187		3864	4523	3717	5708	6034	5414	4902	5791	4923.5	0.16	0.13	0.1896	0.5195	4667.51
Prrc2c	1	162670724	162740556	69832		4444	5430	5734	3930	4041	4411	4861	5014	4812	4700.22	-0.09	0.09	0.2439	0.7825	1	162670724	162740556	69832		4444	5430	5734	3930	4481	4890	4244	4087	4623.74	-0.22	0.13	0.06543	0.2626	4661.98
Aff1	5	103692373	103855322	162949		3748	4733	4738	4744	4373	4664	5549	4868	4758	4638	0.05	0.07	0.453	0.9675	5	103692373	103855322	162949		3748	4733	4738	4744	5032	5239	4464	5126	4672.16	0.03	0.1	0.7767	0.9467	4655.08
Prkacb	3	146729573	146812990	83417		4954	5433	5683	3813	4344	4153	4774	4760	4690	4702.11	-0.12	0.1	0.1182	0.5808	3	146729573	146812990	83417		4954	5433	5683	3813	4835	4402	3433	4518	4598.79	-0.29	0.13	0.01676	0.1074	4650.45
Ppm1a	12	72757454	72799819	42365		4760	5169	5050	4470	4099	4125	4676	4688	4344	4568.74	-0.17	0.07	0.006208	0.1033	12	72757454	72799819	42365		4760	5169	5050	4470	5139	4788	3779	4835	4706.98	-0.18	0.1	0.05887	0.2446	4637.86
Acly	11	100476352	100528000	51648		3876	4617	4383	4784	4040	4275	5192	4766	4859	4490.13	0.01	0.07	0.8796	0.9758	11	100476352	100528000	51648		3876	4617	4383	4784	5799	5482	4494	5279	4772.21	0.12	0.09	0.1805	0.5039	4631.17
Sncb	13	54758859	54766595	7736		2843	3073	2799	5970	3199	5240	5661	4872	4349	4177.61	0.1	0.14	0.2199	0.7535	13	54758859	54766595	7736		2843	3073	2799	5970	7647	6137	5565	7599	5083	0.53	0.2	0.001261	0.01882	4630.31
Slc38a1	15	96571417	96642913	71496		4881	5702	5407	4639	3473	3948	4335	4578	4029	4524.56	-0.33	0.08	3.882e-06	0.0002705	15	96571417	96642913	71496		4881	5702	5407	4639	5041	4380	3431	4685	4730.55	-0.33	0.1	0.0008543	0.01466	4627.56
Sh3gl2	4	85205125	85639195	434070		4684	5665	5345	4361	4122	3786	4882	4776	4394	4629.19	-0.19	0.08	0.005114	0.09168	4	85205125	85639195	434070		4684	5665	5345	4361	4824	4362	3674	4389	4625.2	-0.31	0.1	0.000663	0.01224	4627.19
Rmnd5a	6	71388633	71440637	52004		4910	5572	5191	3757	4668	3939	5072	4768	4725	4696.64	-0.08	0.1	0.3005	0.8504	6	71388633	71440637	52004		4910	5572	5191	3757	4365	4631	3557	4444	4522.9	-0.27	0.13	0.02265	0.1307	4609.77
Tsc22d1	14	76414960	76507765	92805		4026	4540	3646	5073	4378	4586	5428	4657	4220	4467.29	0.03	0.09	0.6597	0.9758	14	76414960	76507765	92805		4026	4540	3646	5073	5914	4569	5078	5495	4727.96	0.14	0.12	0.2149	0.5584	4597.62
Ybx1	4	119277980	119294604	16624		3681	4482	3812	7432	3055	3947	4162	3638	3815	4203.5	-0.21	0.15	0.02193	0.2329	4	119277980	119294604	16624		3681	4482	3812	7432	5508	4602	5129	5679	4988.23	-0.01	0.18	0.9404	0.986	4595.86
Nptn	9	58582239	58657955	75716		4525	5669	5308	3854	4437	3985	4910	4665	4576	4617.43	-0.11	0.09	0.1487	0.6431	9	58582239	58657955	75716		4525	5669	5308	3854	4653	4211	3743	4561	4522.93	-0.26	0.11	0.01242	0.08744	4570.18
Slc25a3	10	91116573	91124059	7486		3637	4452	3794	5204	3988	4546	5300	4750	4119	4377.74	0.02	0.09	0.7831	0.9758	10	91116573	91124059	7486		3637	4452	3794	5204	5761	5207	4872	5468	4730.35	0.17	0.12	0.1101	0.3672	4554.05
Fam120a	13	48879218	48968017	88799		4046	4933	4923	3820	5146	4267	5137	4822	5190	4656.64	0.07	0.09	0.3143	0.8624	13	48879218	48968017	88799		4046	4933	4923	3820	4782	4609	4110	4656	4436.61	-0.08	0.1	0.4098	0.7993	4546.62
Spop	11	95414079	95493406	79327		4386	4680	4638	4866	4221	4089	4651	4224	4152	4408.87	-0.15	0.07	0.01896	0.2132	11	95414079	95493406	79327		4386	4680	4638	4866	5393	4819	3870	5109	4670.15	-0.08	0.1	0.427	0.8148	4539.51
Mapre2	18	23752332	23893861	141529		3957	4599	4250	4559	3909	4360	5332	4756	4614	4438.29	0.02	0.07	0.7526	0.9758	18	23752332	23893861	141529		3957	4599	4250	4559	5574	4848	4446	5348	4634.06	0.09	0.08	0.2491	0.6109	4536.18
Trak2	1	58900448	58973430	72982		4651	4850	4850	4017	4507	4104	5167	4681	4832	4595.21	-0.03	0.08	0.6934	0.9758	1	58900448	58973430	72982		4651	4850	4850	4017	4346	4850	3887	4543	4471.35	-0.16	0.11	0.1337	0.4162	4533.28
Taok1	11	77529161	77607815	78654		5199	5758	5470	2988	4693	3984	4816	4814	4831	4694.15	-0.06	0.12	0.4721	0.9758	11	77529161	77607815	78654		5199	5758	5470	2988	3595	4376	3732	3928	4369.32	-0.33	0.17	0.02756	0.1485	4531.73
Chd4	6	125095980	125130591	34611		3581	4206	3927	4833	3887	4510	5114	4920	4612	4356.78	0.07	0.09	0.3269	0.8752	6	125095980	125130591	34611		3581	4206	3927	4833	6076	5635	4596	5353	4701.03	0.24	0.11	0.02502	0.1395	4528.9
Ipmk	10	71347762	71433327	85565		4269	4770	4304	3978	4680	4377	5849	4849	4887	4616.1	0.1	0.07	0.117	0.578	10	71347762	71433327	85565		4269	4770	4304	3978	4874	4811	3945	4937	4437.36	-0.02	0.1	0.8087	0.9467	4526.73
Fam168b	1	34813218	34843065	29847		3852	4647	4046	4775	4081	4380	5059	4835	4270	4397.22	0.01	0.07	0.9125	0.9808	1	34813218	34843065	29847		3852	4647	4046	4775	5443	5133	4478	5357	4652.75	0.11	0.09	0.2298	0.5811	4524.99
Tardbp	4	148612381	148627019	14638		4084	5341	5278	3839	4824	4064	4820	4812	4455	4570.66	-0.04	0.09	0.5757	0.9758	4	148612381	148627019	14638		4084	5341	5278	3839	4559	4253	4221	4426	4456.72	-0.18	0.11	0.07506	0.2868	4513.69
Tspyl4	10	34297441	34301320	3879		4920	5380	5132	4827	3446	3693	4472	4200	4013	4427.61	-0.36	0.08	6.436e-08	6.517e-06	10	34297441	34301320	3879		4920	5380	5132	4827	4691	4210	3386	4411	4592.02	-0.38	0.1	4.067e-05	0.001696	4509.82
Abca8a	11	110025633	110095978	70345		4652	5530	5446	3593	3645	3777	4490	4697	4479	4441.53	-0.15	0.1	0.05681	0.4001	11	110025633	110095978	70345		4652	5530	5446	3593	5042	4458	3557	4737	4577.9	-0.2	0.13	0.09663	0.3376	4509.72
Kif5c	2	49619297	49774778	155481		4273	5017	4780	4078	4065	3995	4445	4700	4245	4366.31	-0.11	0.07	0.08413	0.4896	2	49619297	49774778	155481		4273	5017	4780	4078	5552	4606	3995	5385	4646.61	-0.02	0.1	0.8363	0.9467	4506.46
Ank3	10	69398772	70027438	628666		4249	5444	5262	4268	3469	4140	4545	4647	4142	4422.57	-0.19	0.08	0.006471	0.1061	10	69398772	70027438	628666		4249	5444	5262	4268	5118	4624	3630	4532	4589.3	-0.2	0.1	0.03736	0.1815	4505.93
Prepl	17	85063469	85090241	26772		4922	5837	5324	3903	3913	3713	4663	4668	4206	4535.6	-0.21	0.1	0.008221	0.125	17	85063469	85090241	26772		4922	5837	5324	3903	4272	4319	3474	3948	4475.19	-0.39	0.12	0.0007878	0.0138	4505.4
Clk1	1	58410188	58424066	13878		4026	6345	5004	2961	5599	4263	5245	5288	5501	4853.45	0.07	0.12	0.4001	0.9299	1	58410188	58424066	13878		4026	6345	5004	2961	3902	3515	4079	3603	4139.26	-0.3	0.16	0.03735	0.1815	4496.35
Uba1	X	20658325	20683179	24854		3597	4812	3896	5067	3631	4225	5019	4943	4327	4343.03	-0.02	0.09	0.82	0.9758	X	20658325	20683179	24854		3597	4812	3896	5067	5566	5200	4369	5148	4637.78	0.09	0.11	0.3724	0.7588	4490.4
Hp1bp3	4	138216295	138244683	28388		3912	4727	4463	4336	4320	4290	5084	4752	4547	4450.72	0.02	0.05	0.6528	0.9758	4	138216295	138244683	28388		3912	4727	4463	4336	5182	4669	4383	4929	4519.53	0.01	0.07	0.828	0.9467	4485.12
St8sia1	6	142821544	142964452	142908		5004	5810	6026	3845	4011	3338	4311	4297	4460	4537.48	-0.26	0.12	0.00343	0.0689	6	142821544	142964452	142908		5004	5810	6026	3845	3646	3881	3489	3706	4417.8	-0.52	0.13	2.753e-05	0.001253	4477.64
Ptms	6	124913680	124920103	6423		2011	2081	1870	5303	3062	5534	6713	4973	4335	3924.43	0.17	0.24	0.05448	0.3918	6	124913680	124920103	6423		2011	2081	1870	5303	9136	6716	6330	8073	5029.33	0.64	0.33	0.0009254	0.01537	4476.88
Ewsr1	11	5069688	5099266	29578		3393	4161	3964	4586	4180	4441	5213	4719	4606	4318.26	0.12	0.08	0.08879	0.5034	11	5069688	5099266	29578		3393	4161	3964	4586	5698	4971	5105	5754	4629.1	0.27	0.1	0.00374	0.03975	4473.68
Tob2	15	81848271	81858796	10525		4016	4413	4148	5217	3659	4314	5294	4632	3962	4367.84	-0.06	0.09	0.4435	0.9621	15	81848271	81858796	10525		4016	4413	4148	5217	4831	5111	4241	4915	4569.61	-0.02	0.12	0.8652	0.9467	4468.73
Fsd1l	4	53631470	53707009	75539		4773	6146	6066	3206	4890	3475	4825	4461	4557	4669.35	-0.12	0.12	0.177	0.6909	4	53631470	53707009	75539		4773	6146	6066	3206	3299	3592	3476	3662	4264.57	-0.5	0.16	0.0004505	0.009324	4466.96
Atp1a1	3	101576218	101604684	28466		2889	3861	3178	4791	4075	4899	5335	4966	4279	4202.46	0.19	0.11	0.02742	0.2666	3	101576218	101604684	28466		2889	3861	3178	4791	6547	5611	5556	6046	4711.39	0.49	0.14	9.81e-05	0.003204	4456.93
Camta1	4	150917321	151861876	944555		4575	5394	5521	3695	4158	3779	4594	4526	4399	4480.64	-0.14	0.1	0.06633	0.4347	4	150917321	151861876	944555		4575	5394	5521	3695	4359	4133	3632	4328	4422.15	-0.3	0.12	0.008267	0.06719	4451.4
Tomm20	8	126930666	126945844	15178		4248	5046	4640	4022	4523	3872	4830	4636	4256	4415.38	-0.06	0.07	0.3722	0.9114	8	126930666	126945844	15178		4248	5046	4640	4022	5006	4500	3870	4988	4486.97	-0.09	0.09	0.3297	0.7135	4451.18
Med13	11	86267032	86357602	90570		4693	5645	6197	3443	4233	3718	4408	4453	4361	4538.67	-0.17	0.12	0.04938	0.3707	11	86267032	86357602	90570		4693	5645	6197	3443	3553	4272	3237	3714	4329.88	-0.44	0.16	0.001683	0.02297	4434.27
Ash1l	3	88950621	89079375	128754		4475	5301	5683	3659	4159	3790	4508	4672	4517	4494.02	-0.13	0.1	0.1142	0.5725	3	88950621	89079375	128754		4475	5301	5683	3659	3950	4450	3711	3769	4353.93	-0.32	0.14	0.01014	0.07656	4423.98
Nktr	9	121719168	121756843	37675		3757	4928	6011	3448	4837	4068	4972	4781	5175	4618.29	0.01	0.11	0.8565	0.9758	9	121719168	121756843	37675		3757	4928	6011	3448	3804	4066	4108	3702	4201.58	-0.26	0.15	0.05973	0.2471	4409.93
Pdzph1	17	58878807	58991375	112568		5551	6241	6555	4679	3080	2882	2752	3838	3762	4365.02	-0.81	0.15	1.813e-09	2.422e-07	17	58878807	58991375	112568		5551	6241	6555	4679	2670	3459	3200	3045	4451.6	-0.86	0.15	6.316e-11	1.331e-08	4408.31
Ckap5	2	91526761	91620664	93903		4718	5478	5443	3787	3962	3684	4280	4468	4300	4427.42	-0.2	0.1	0.01271	0.1664	2	91526761	91620664	93903		4718	5478	5443	3787	4003	4343	3329	4123	4379.23	-0.36	0.13	0.002345	0.02886	4403.32
Ctnnb1	9	120929215	120960507	31292		3838	4627	3855	4491	4115	4272	5266	4696	4469	4359.19	0.05	0.07	0.4088	0.9355	9	120929215	120960507	31292		3838	4627	3855	4491	5292	4779	4274	4882	4446.03	0.07	0.09	0.4308	0.8179	4402.61
Pacsin2	15	83375606	83464606	89000		3482	4607	4044	4755	4268	4137	4937	4527	4563	4325.87	0.03	0.07	0.6566	0.9758	15	83375606	83464606	89000		3482	4607	4044	4755	5237	4762	4420	5036	4479.29	0.08	0.09	0.3818	0.7683	4402.58
Ptp4a2	4	129811218	129850003	38785		4696	5227	5239	3599	4716	3588	4638	4234	4571	4471.52	-0.1	0.1	0.2202	0.7536	4	129811218	129850003	38785		4696	5227	5239	3599	4103	4142	3397	4194	4299.31	-0.32	0.13	0.006772	0.05891	4385.42
Vcp	4	42979962	43000507	20545		4095	5087	4481	4432	3939	3715	4583	4377	4285	4295.83	-0.14	0.06	0.009156	0.1336	4	42979962	43000507	20545		4095	5087	4481	4432	4939	4624	3974	4553	4474.62	-0.11	0.08	0.1282	0.4047	4385.23
Kif5a	10	127225695	127263348	37653		3999	5260	4287	4769	3118	4065	3921	4823	4027	4216.54	-0.17	0.1	0.03159	0.2887	10	127225695	127263348	37653		3999	5260	4287	4769	5447	4304	3983	4836	4549.29	-0.1	0.09	0.2651	0.6334	4382.91
Nfat5	8	107293469	107379517	86048		4418	5240	5667	3039	4669	4052	4900	4831	4706	4572.94	-0.02	0.11	0.8112	0.9758	8	107293469	107379517	86048		4418	5240	5667	3039	3914	3852	3793	3739	4184.77	-0.31	0.15	0.02724	0.1474	4378.85
Nrep	18	33437018	33464029	27011		3488	3614	3964	4131	4395	4415	5490	4846	4624	4287.77	0.21	0.08	0.003691	0.07261	18	33437018	33464029	27011		3488	3614	3964	4131	5374	5495	4766	5277	4451.5	0.31	0.11	0.002536	0.03045	4369.64
Eif1	11	100319884	100322096	2212		4196	4804	3957	4602	4289	4019	5056	4405	4063	4340.88	-0.05	0.07	0.4452	0.9635	11	100319884	100322096	2212		4196	4804	3957	4602	4643	4413	4002	4664	4369.59	-0.1	0.09	0.249	0.6107	4355.24
Adgrv1	13	81095067	81633154	538087		4077	5558	5373	4084	3990	3877	4409	4216	4059	4365.61	-0.21	0.08	0.003139	0.06471	13	81095067	81633154	538087		4077	5558	5373	4084	3959	4332	3812	3703	4333.93	-0.34	0.12	0.002284	0.02831	4349.77
Ccni	5	93181932	93206495	24563		4721	5417	5085	3968	4202	3458	4450	3893	3930	4319.44	-0.24	0.09	0.002239	0.05074	5	93181932	93206495	24563		4721	5417	5085	3968	4404	3738	3482	4316	4361.11	-0.36	0.11	0.0003813	0.008401	4340.27
Mbnl2	14	120275668	120431697	156029		5115	5822	6006	3222	4138	3248	3797	4106	4190	4382.7	-0.23	0.14	0.01239	0.1639	14	120275668	120431697	156029		5115	5822	6006	3222	3563	3786	3160	3584	4274.09	-0.51	0.16	0.0003609	0.008064	4328.4
Usp48	4	137593754	137658537	64783		3622	5112	4730	3596	4573	4265	5084	5037	4775	4480.04	0.08	0.08	0.2469	0.7866	4	137593754	137658537	64783		3622	5112	4730	3596	4396	3894	4288	4141	4175.62	-0.12	0.11	0.2329	0.5859	4327.83
Ivns1abp	1	151344476	151364422	19946		4177	5362	5400	3829	4531	3692	4787	4360	4580	4483.8	-0.1	0.09	0.1997	0.7247	1	151344476	151364422	19946		4177	5362	5400	3829	3513	3555	4210	3369	4164.11	-0.39	0.14	0.001962	0.02542	4323.95
Samd11	4	156246965	156255657	8692		3040	4775	3842	5728	4012	4480	5788	2393	4604	4247.81	-0.03	0.13	0.72	0.9758	4	156246965	156255657	8692		3040	4775	3842	5728	5012	6242	4292	2518	4390.78	-0.03	0.21	0.8574	0.9467	4319.3
Celf4	18	25477631	25754157	276526		4031	4713	4666	3899	3898	4022	4527	4709	4425	4285	-0.05	0.07	0.4799	0.9758	18	25477631	25754157	276526		4031	4713	4666	3899	5136	4294	3647	4865	4350.3	-0.07	0.1	0.4606	0.8413	4317.65
Kdm4c	4	74242496	74405860	163364		4154	5107	4834	3304	4699	3945	4684	4690	5084	4460.58	0.03	0.1	0.7502	0.9758	4	74242496	74405860	163364		4154	5107	4834	3304	4076	4105	3832	4240	4170.71	-0.19	0.12	0.106	0.3581	4315.65
Hspa12a	19	58795750	58860984	65234		4401	5056	4803	4009	3636	3868	4294	4532	4047	4262.72	-0.17	0.08	0.01036	0.1447	19	58795750	58860984	65234		4401	5056	4803	4009	4856	4305	3348	4512	4367.17	-0.21	0.11	0.04086	0.1931	4314.94
Zdhhc17	10	110941779	111010140	68361		3854	5066	4766	3234	4600	4177	4995	4988	4724	4440.72	0.07	0.09	0.3605	0.9028	10	110941779	111010140	68361		3854	5066	4766	3234	4498	4063	4009	4313	4176.84	-0.1	0.12	0.3572	0.7437	4308.78
Ubr3	2	69897245	70024013	126768		4719	5535	5590	3239	4187	3532	4299	4312	4301	4381.23	-0.15	0.12	0.07812	0.4723	2	69897245	70024013	126768		4719	5535	5590	3239	3788	4112	3250	3749	4228.19	-0.39	0.15	0.00438	0.04423	4304.71
Dennd5a	7	109893779	109960470	66691		3980	4622	4267	3948	4038	4253	4827	4512	4402	4279.05	0.01	0.06	0.816	0.9758	7	109893779	109960470	66691		3980	4622	4267	3948	5005	4648	3893	4655	4325.09	-0.01	0.08	0.9136	0.9738	4302.07
Ctbp2	7	132987562	133124354	136792		3612	4377	3818	4415	4107	4412	4931	4744	4353	4266.83	0.08	0.07	0.1807	0.6961	7	132987562	133124354	136792		3612	4377	3818	4415	5068	5015	4101	4579	4317.73	0.08	0.1	0.3838	0.7706	4292.28
Pten	19	32757496	32826160	68664		4383	5051	5346	2893	4578	3732	4680	4718	4641	4409.47	-0.02	0.11	0.8319	0.9758	19	32757496	32826160	68664		4383	5051	5346	2893	4015	4254	3450	4183	4165.08	-0.22	0.16	0.119	0.3858	4287.27
Kdm5b	1	134560170	134635285	75115		3880	4856	4828	4020	4187	3898	4720	4709	4236	4329.73	-0.05	0.07	0.3906	0.9239	1	134560170	134635285	75115		3880	4856	4828	4020	4136	4990	3512	3987	4240.92	-0.17	0.12	0.1391	0.4266	4285.32
Ppp2r1a	17	20945310	20965916	20606		3473	4103	3434	4953	3473	4238	4841	4487	3974	4069.86	0.01	0.1	0.8956	0.9778	17	20945310	20965916	20606		3473	4103	3434	4953	5983	4856	4296	5447	4491.65	0.21	0.13	0.08319	0.3069	4280.76
Tm9sf3	19	41210841	41264004	53163		4819	5093	5326	3396	4352	3522	4040	4058	4143	4285.53	-0.16	0.11	0.05958	0.4109	19	41210841	41264004	53163		4819	5093	5326	3396	4075	4132	3553	3957	4274.92	-0.31	0.14	0.01379	0.0941	4280.23
Pclo	5	14514917	14863459	348542		4027	5391	5801	3420	3900	3873	4527	4788	4219	4393.62	-0.11	0.11	0.1929	0.7148	5	14514917	14863459	348542		4027	5391	5801	3420	3868	4124	3392	3515	4164.07	-0.36	0.15	0.006236	0.056	4278.84
Calb2	8	110137501	110168210	30709		3650	4737	3813	4872	3517	4217	4476	4923	4198	4226.46	-0.04	0.09	0.6298	0.9758	8	110137501	110168210	30709		3650	4737	3813	4872	5210	3877	4014	4921	4326.31	-0.04	0.11	0.6888	0.9467	4276.39
Ppp2ca	11	52098680	52127778	29098		4789	5618	5243	3411	4369	3313	4190	4088	4317	4342.72	-0.17	0.12	0.04938	0.3707	11	52098680	52127778	29098		4789	5618	5243	3411	3963	3739	3073	3997	4204.42	-0.42	0.14	0.0009773	0.01588	4273.57
Ncam1	9	49502135	49798925	296790		3709	4894	4410	3896	3822	4252	4785	4693	4238	4254.43	0	0.07	0.9377	0.9821	9	49502135	49798925	296790		3709	4894	4410	3896	4645	4476	4293	4411	4292	-0.04	0.08	0.6705	0.9467	4273.22
R3hdm2	10	127380326	127499384	119058		3858	4330	4241	4268	3548	4320	5204	4581	4257	4247.87	0.01	0.08	0.905	0.9778	10	127380326	127499384	119058		3858	4330	4241	4268	4847	4498	4032	4476	4273.87	-0.03	0.08	0.7483	0.9467	4260.87
Zfp106	2	120506819	120563843	57024		4100	4782	4634	4040	3840	3882	4808	4438	4057	4249.1	-0.1	0.06	0.09666	0.5247	2	120506819	120563843	57024		4100	4782	4634	4040	4387	4429	3665	4337	4259.55	-0.17	0.09	0.05264	0.2278	4254.33
Lsm14a	7	34344645	34393315	48670		3948	4361	4221	3941	4019	3850	4886	4357	4268	4169.66	0	0.06	0.9706	0.989	7	34344645	34393315	48670		3948	4361	4221	3941	4721	4580	4208	4934	4316.58	0.04	0.08	0.6413	0.9467	4243.12
Pax6	2	105668899	105697364	28465		3751	4354	4347	4008	3941	4054	4563	4652	4107	4161.52	0	0.06	0.9693	0.9887	2	105668899	105697364	28465		3751	4354	4347	4008	5694	3910	4017	4942	4311.69	0.04	0.1	0.6867	0.9467	4236.6
Acsl6	11	54303797	54364756	60959		4267	4947	4863	3739	4275	3635	4620	4288	4272	4289.11	-0.1	0.08	0.1808	0.6961	11	54303797	54364756	60959		4267	4947	4863	3739	3980	4106	3797	3945	4180.5	-0.26	0.11	0.01151	0.08321	4234.81
Rnf10	5	115241411	115272898	31487		3347	3856	3383	5019	3641	4247	4725	4446	4247	4065.64	0.04	0.1	0.5916	0.9758	5	115241411	115272898	31487		3347	3856	3383	5019	5193	5073	4436	5134	4369.98	0.19	0.13	0.123	0.3939	4217.81
Frmpd2	14	33471695	33575269	103574		3224	4259	4077	3491	4694	4512	5419	4936	5063	4355.49	0.29	0.07	1.849e-06	0.0001382	14	33471695	33575269	103574		3224	4259	4077	3491	4638	4409	4412	4551	4075.41	0.14	0.09	0.1079	0.3623	4215.45
Ap1b1	11	4986823	5042791	55968		3284	4276	3565	4708	3618	4079	4959	4750	4213	4114.86	0.05	0.09	0.512	0.9758	11	4986823	5042791	55968		3284	4276	3565	4708	5062	4972	4316	4821	4314.03	0.14	0.11	0.1886	0.5176	4214.44
Rpl9	5	65388363	65391444	3081		3697	4108	3389	5361	3698	3871	4723	3754	3767	4012.12	-0.07	0.11	0.3742	0.9132	5	65388363	65391444	3081		3697	4108	3389	5361	5164	4364	4549	5085	4413.07	0.07	0.14	0.5743	0.918	4212.59
Hnrnpdl	5	100033576	100039664	6088		3888	4841	4732	3790	4210	3824	4307	4231	4094	4179.27	-0.09	0.07	0.1896	0.7094	5	100033576	100039664	6088		3888	4841	4732	3790	4433	3899	4001	4504	4217.42	-0.14	0.09	0.1074	0.3613	4198.35
Gsk3b	16	38089000	38246084	157084		4288	5324	5309	3575	3561	3419	4096	4185	4008	4162.28	-0.22	0.1	0.006569	0.1072	16	38089000	38246084	157084		4288	5324	5309	3575	3952	4198	3292	4155	4229.91	-0.32	0.13	0.008061	0.06609	4196.09
Fam168a	7	100706634	100841656	135022		3562	4155	3879	4022	3632	4287	4819	4627	4276	4099.42	0.08	0.07	0.2271	0.7626	7	100706634	100841656	135022		3562	4155	3879	4022	5353	4851	4085	4920	4288.99	0.16	0.08	0.04393	0.203	4194.2
Fus	7	127967456	127985701	18245		3252	4233	3921	4226	3969	3868	4503	4446	4218	4030.77	0.04	0.07	0.4675	0.9745	7	127967456	127985701	18245		3252	4233	3921	4226	5128	4419	4583	5528	4340.89	0.2	0.09	0.0294	0.1551	4185.83
Serinc3	2	163623271	163645131	21860		4529	4959	4576	3643	3982	3619	4678	4303	4141	4237.67	-0.11	0.09	0.1364	0.6172	2	163623271	163645131	21860		4529	4959	4576	3643	3968	4342	3310	3869	4126.93	-0.28	0.12	0.01638	0.1057	4182.3
Agap1	1	89454805	89897617	442812		3642	4437	4186	4734	3152	4130	4212	4039	3668	3990.84	-0.15	0.09	0.04577	0.3573	1	89454805	89897617	442812		3642	4437	4186	4734	5204	4461	3694	5072	4367.79	-0.01	0.1	0.9237	0.9787	4179.32
Gm23935	16	11144124	11144181	57		834	770	757	5705	623	5757	3119	1711	1777	2327.03	0.02	0.21	0.7252	0.9758	16	11144124	11144181	57		834	770	757	5705	16966	3261	9765	12785	6025.81	0.48	0.6	0.008148	0.06649	4176.42
Synpr	14	13284779	13616340	331561		4255	4490	4433	3421	4233	3865	4349	4295	4116	4135.18	-0.03	0.09	0.65	0.9758	14	13284779	13616340	331561		4255	4490	4433	3421	5177	3939	3374	5099	4216.68	-0.04	0.13	0.7096	0.9467	4175.93
Vps37a	8	40511782	40551134	39352		4303	5494	5418	2994	4626	3313	4557	4372	4682	4377.42	-0.06	0.12	0.4521	0.9669	8	40511782	40551134	39352		4303	5494	5418	2994	3171	3694	3421	3396	3972.05	-0.41	0.16	0.003498	0.03814	4174.74
Zfp207	11	80383278	80405733	22455		4003	5598	5127	3228	4697	3616	4657	4424	4682	4402.37	-0.04	0.11	0.6415	0.9758	11	80383278	80405733	22455		4003	5598	5127	3228	3471	3431	3426	3492	3945.92	-0.41	0.14	0.001113	0.01737	4174.15
Hnrnpc	14	52073376	52104028	30652		4069	5043	4523	3558	4154	3652	4388	4060	4285	4157.69	-0.08	0.08	0.2437	0.7821	14	52073376	52104028	30652		4069	5043	4523	3558	4415	4137	3577	4506	4182.95	-0.15	0.1	0.1258	0.3992	4170.32
Mtcl1	17	66336981	66449750	112769		2571	3640	3371	4877	3806	4484	4572	4231	4185	3929.87	0.1	0.11	0.209	0.7393	17	66336981	66449750	112769		2571	3640	3371	4877	5991	5043	4877	5630	4409.8	0.38	0.15	0.004906	0.04736	4169.84
Sesn3	9	14275066	14333101	58035		4207	4621	5003	3612	3855	3789	4533	4379	3936	4182.91	-0.11	0.09	0.1496	0.6454	9	14275066	14333101	58035		4207	4621	5003	3612	4241	4183	3539	4013	4147.99	-0.22	0.11	0.03993	0.1898	4165.45
Impact	18	12955851	12992950	37099		4799	5131	5168	3839	3553	3447	4044	3949	3662	4155.25	-0.31	0.1	0.0001002	0.004362	18	12955851	12992950	37099		4799	5131	5168	3839	3976	3633	3112	3835	4170.72	-0.45	0.12	3.225e-05	0.001423	4162.99
Brd2	17	34112022	34122634	10612		3130	3436	3190	4321	3355	4585	5135	4645	4333	3971.47	0.17	0.11	0.04629	0.3592	17	34112022	34122634	10612		3130	3436	3190	4321	5700	5289	4444	5768	4329.79	0.4	0.12	0.0005005	0.01001	4150.63
Eef1a2	2	181147652	181157014	9362		3010	3540	3058	5281	2657	4668	4846	4536	3714	3882.41	0.03	0.13	0.7141	0.9758	2	181147652	181157014	9362		3010	3540	3058	5281	6277	5009	4243	5590	4415.08	0.29	0.16	0.04087	0.1931	4148.74
Ptprd	4	75941237	78211961	2270724		3997	4848	5285	2953	4489	3882	4289	4670	4479	4285.64	-0.01	0.11	0.9154	0.9818	4	75941237	78211961	2270724		3997	4848	5285	2953	4066	3996	3343	3867	4009.68	-0.23	0.15	0.08307	0.3067	4147.66
Sept7	9	25252438	25308571	56133		4932	5733	5608	2862	4330	3322	4018	3904	4136	4290.25	-0.16	0.13	0.06713	0.4376	9	25252438	25308571	56133		4932	5733	5608	2862	3389	3396	2734	3468	4004.05	-0.53	0.17	0.000355	0.007974	4147.15
Birc6	17	74528294	74703356	175062		3926	5079	5457	3705	3848	3625	4395	4311	4163	4239.84	-0.14	0.09	0.05838	0.4059	17	74528294	74703356	175062		3926	5079	5457	3705	3626	4047	3193	3514	4044.99	-0.39	0.13	0.001175	0.01793	4142.41
Pde4dip	3	97689823	97888707	198884		3834	4731	4166	4370	3523	3969	4593	4063	4068	4109.67	-0.11	0.06	0.0473	0.3632	3	97689823	97888707	198884		3834	4731	4166	4370	4257	4428	3800	4063	4170.35	-0.15	0.09	0.07666	0.2909	4140.01
Pfkfb2	1	130689181	130729253	40072		3585	4877	4662	3957	4020	3625	4813	4729	4357	4243.78	-0.03	0.08	0.681	0.9758	1	130689181	130729253	40072		3585	4877	4662	3957	3790	3660	4222	3753	4033.65	-0.23	0.11	0.03162	0.1624	4138.72
Sec14l1	11	117115167	117159268	44101		3183	3738	3430	4848	3414	4094	4809	4342	4206	3968.27	0.05	0.1	0.5563	0.9758	11	117115167	117159268	44101		3183	3738	3430	4848	5396	4649	4427	5344	4308.81	0.22	0.13	0.06376	0.258	4138.54
Eif5	12	111538015	111546752	8737		4407	4971	5108	3246	4133	3316	4320	4291	4227	4193.37	-0.11	0.11	0.1844	0.7006	12	111538015	111546752	8737		4407	4971	5108	3246	3851	3804	3391	3972	4069.66	-0.31	0.13	0.01212	0.08624	4131.51
Hnrnpm	17	33646232	33686860	40628		3473	4304	4196	4468	3826	3811	4267	3990	3947	3999.4	-0.08	0.07	0.173	0.6855	17	33646232	33686860	40628		3473	4304	4196	4468	5051	4325	3999	4690	4256.7	0.01	0.09	0.8845	0.9571	4128.05
Mprip	11	59661304	59780860	119556		3339	4421	3878	4079	3811	3935	4736	4210	4203	4024.89	0.03	0.06	0.5547	0.9758	11	59661304	59780860	119556		3339	4421	3878	4079	5112	4379	4176	4864	4215.45	0.11	0.08	0.1274	0.4029	4120.17
Sf3b2	19	5273922	5295455	21533		2988	3764	3502	4908	3508	4199	4492	4320	4131	3941.94	0.04	0.1	0.5958	0.9758	19	5273922	5295455	21533		2988	3764	3502	4908	5351	4833	4282	5280	4292.59	0.22	0.13	0.07427	0.2847	4117.27
Herc2	7	56050195	56231800	181605		3357	4627	4594	4382	3417	3883	4111	4280	3997	4033.9	-0.12	0.08	0.08233	0.4846	7	56050195	56231800	181605		3357	4627	4594	4382	4670	4473	3604	4309	4199.24	-0.1	0.1	0.2992	0.6776	4116.57
Trpm1	7	64153834	64269775	115941		3587	4720	4788	3919	3561	3732	4245	4540	3586	4035.81	-0.12	0.08	0.07784	0.4715	7	64153834	64269775	115941		3587	4720	4788	3919	4877	4691	3419	3905	4187.08	-0.11	0.12	0.3047	0.6842	4111.44
Eif4b	15	102073772	102097173	23401		3381	4392	3951	4297	3702	3896	4498	4168	4099	4003.81	-0.02	0.06	0.7023	0.9758	15	102073772	102097173	23401		3381	4392	3951	4297	4837	4602	3961	4761	4214.1	0.06	0.09	0.4895	0.8655	4108.95
Arl6ip1	7	118118890	118129662	10772		3969	4394	4375	3564	4199	3633	4336	4123	3825	4017.66	-0.05	0.08	0.4295	0.9499	7	118118890	118129662	10772		3969	4394	4375	3564	4744	4827	3630	4466	4198.98	-0.01	0.11	0.9446	0.986	4108.32
Ppp1cc	5	122158277	122175273	16996		3711	4381	3808	4404	4033	3605	4558	3918	3921	4005.3	-0.06	0.07	0.3378	0.8853	5	122158277	122175273	16996		3711	4381	3808	4404	4789	4337	3768	4839	4202.14	0	0.09	0.9677	0.986	4103.72
Arhgef12	9	42963841	43107239	143398		3435	4563	4469	3917	3706	3847	4533	4628	4262	4107.33	-0.01	0.07	0.8492	0.9758	9	42963841	43107239	143398		3435	4563	4469	3917	4548	4277	3741	4207	4094.8	-0.08	0.09	0.3531	0.7395	4101.07
Psip1	4	83455679	83486459	30780		4366	4963	4969	3443	3710	3402	4209	4026	3901	4080.45	-0.18	0.1	0.02155	0.2303	4	83455679	83486459	30780		4366	4963	4969	3443	3980	4144	3189	4094	4114.87	-0.28	0.13	0.01774	0.1113	4097.66
Ptma	1	86526725	86530712	3987		3284	3564	3471	5391	3184	4075	4588	4030	3551	3874.07	-0.04	0.11	0.623	0.9758	1	86526725	86530712	3987		3284	3564	3471	5391	5774	4192	4211	5200	4319.82	0.14	0.15	0.3237	0.706	4096.94
Dusp11	6	85942267	85961667	19400		3135	4602	4302	2847	5034	4298	5526	4740	5132	4342.74	0.25	0.11	0.003365	0.06789	6	85942267	85961667	19400		3135	4602	4302	2847	4074	3933	4154	3943	3823.63	0.01	0.13	0.9532	0.986	4083.18
Usp9x	X	13071497	13173328	101831		4364	4962	5600	2972	3716	3491	4335	4268	4092	4166.63	-0.12	0.12	0.1487	0.6431	X	13071497	13173328	101831		4364	4962	5600	2972	3411	4039	3294	3410	3993.89	-0.36	0.16	0.01303	0.09047	4080.26
Kcnab2	4	152390741	152477871	87130		3647	4265	3683	5899	2759	3623	3655	3463	3458	3809.15	-0.26	0.13	0.005243	0.09287	4	152390741	152477871	87130		3647	4265	3683	5899	4964	4429	3793	4428	4345.58	-0.1	0.15	0.468	0.8472	4077.36
Ncoa2	1	13139104	13374083	234979		3757	4486	4593	3590	3828	3905	4645	4289	3881	4070.11	-0.04	0.07	0.53	0.9758	1	13139104	13374083	234979		3757	4486	4593	3590	4183	4520	3599	4240	4081.23	-0.1	0.11	0.3447	0.731	4075.67
Got1	19	43499751	43524605	24854		3567	4290	3630	4947	3276	3595	4490	4074	3707	3918.28	-0.11	0.09	0.1551	0.6555	19	43499751	43524605	24854		3567	4290	3630	4947	4765	4514	3697	4652	4207.81	-0.02	0.12	0.8545	0.9467	4063.05
Rtn1	12	72211751	72409054	197303		3895	4529	3801	4198	3656	3638	4402	4283	3960	4006.99	-0.08	0.07	0.1872	0.706	12	72211751	72409054	197303		3895	4529	3801	4198	4913	3936	3467	4590	4114.62	-0.08	0.1	0.3871	0.7745	4060.8
Pgm2l1	7	100227393	100278868	51475		4414	4914	5490	2974	3912	3337	3997	4079	3913	4087.85	-0.14	0.12	0.09039	0.5082	7	100227393	100278868	51475		4414	4914	5490	2974	3990	4006	2833	3834	4029.87	-0.32	0.16	0.02405	0.1359	4058.86
Ubn2	6	38433949	38524825	90876		3900	5102	5606	3239	3952	3450	4228	4242	4163	4170.61	-0.12	0.11	0.1487	0.6431	6	38433949	38524825	90876		3900	5102	5606	3239	3291	3565	3486	3360	3926	-0.4	0.15	0.002558	0.03066	4048.3
Cplx3	9	57599991	57606281	6290		3022	3535	3494	5570	2810	3707	3914	3656	3432	3657.12	-0.11	0.12	0.2027	0.7297	9	57599991	57606281	6290		3022	3535	3494	5570	6075	5253	3596	5383	4410.84	0.19	0.17	0.2114	0.5534	4033.98
Mpdz	4	81278499	81442815	164316		3398	4007	4244	3419	4332	4004	4723	4317	4671	4085.42	0.14	0.08	0.04208	0.3404	4	81278499	81442815	164316		3398	4007	4244	3419	4492	4521	3877	4162	3967.88	0.06	0.1	0.5667	0.9132	4026.65
Ddhd1	14	45588466	45658143	69677		3380	4454	4193	3281	4353	4005	5171	4704	4686	4196.37	0.16	0.08	0.0181	0.2083	14	45588466	45658143	69677		3380	4454	4193	3281	3691	3910	4050	3771	3806.96	-0.09	0.12	0.4292	0.8162	4001.66
Ogfrl1	1	23366423	23397772	31349		4366	4524	4784	2600	4201	3465	4272	4405	4406	4085.1	-0.01	0.12	0.8757	0.9758	1	23366423	23397772	31349		4366	4524	4784	2600	4218	3767	3171	4148	3913.49	-0.17	0.16	0.2255	0.575	3999.3
Hmgn2	4	133964737	133968650	3913		3265	3906	3360	3236	4856	3908	5035	4286	4782	4028.38	0.28	0.09	0.0001335	0.005562	4	133964737	133968650	3913		3265	3906	3360	3236	5074	4506	3618	5321	3960.77	0.27	0.1	0.005716	0.05278	3994.57
Tet3	6	83362372	83459084	96712		3302	3926	3912	4522	3382	3867	4461	4370	3924	3926.65	-0.02	0.09	0.8029	0.9758	6	83362372	83459084	96712		3302	3926	3912	4522	4294	4482	3893	4502	4060.79	0.01	0.11	0.9088	0.9709	3993.72
Ppm1e	11	87226905	87359023	132118		4283	4932	5036	3786	3533	3281	4080	3974	3615	4029.63	-0.27	0.09	0.0003389	0.0118	11	87226905	87359023	132118		4283	4932	5036	3786	3803	3552	2788	3634	3955.82	-0.46	0.11	1.56e-05	0.0007921	3992.73
Cnot1	8	95719450	95807464	88014		3465	4525	4408	3658	3647	3862	4528	4315	4190	4024.19	-0.01	0.07	0.8321	0.9758	8	95719450	95807464	88014		3465	4525	4408	3658	4132	4419	3606	3774	3958.43	-0.11	0.11	0.2645	0.6324	3991.31
Zbtb4	11	69765911	69784023	18112		3593	4228	4221	4627	3136	3658	4012	3726	3723	3853.18	-0.19	0.08	0.005719	0.09801	11	69765911	69784023	18112		3593	4228	4221	4627	4699	3925	3582	4519	4127.97	-0.11	0.1	0.2295	0.5807	3990.57
Chd7	4	8690405	8867659	177254		2952	3904	3649	3868	4037	4393	5058	4339	4492	4029.86	0.22	0.07	0.0007685	0.02262	4	8690405	8867659	177254		2952	3904	3649	3868	4311	4869	4199	4236	3947.51	0.16	0.11	0.113	0.3729	3988.69
Slc30a9	5	67306954	67358443	51489		4101	4565	4793	3444	4016	3305	4202	3975	3891	4004.56	-0.12	0.09	0.1096	0.5601	5	67306954	67358443	51489		4101	4565	4793	3444	3966	3927	3337	3860	3972.21	-0.25	0.11	0.01885	0.1158	3988.39
Hectd4	5	121220218	121368577	148359		2879	4246	3705	4353	3151	4300	4497	4622	4104	3936.05	0.05	0.1	0.5438	0.9758	5	121220218	121368577	148359		2879	4246	3705	4353	4834	4658	3878	4255	4038.75	0.09	0.11	0.4056	0.7951	3987.4
Glb1l2	9	26763043	26806468	43425		4086	5184	4505	4221	3461	3073	3603	3768	3749	3934.7	-0.34	0.08	1.038e-06	8.189e-05	9	26763043	26806468	43425		4086	5184	4505	4221	3552	3849	3273	3770	4032.91	-0.4	0.09	7.141e-06	0.0004246	3983.8
Tmem106b	6	13069758	13089269	19511		4683	5219	5336	2819	4026	3118	4004	3951	3773	4077.49	-0.16	0.13	0.06641	0.4352	6	13069758	13089269	19511		4683	5219	5336	2819	3375	3504	2728	3517	3884.99	-0.46	0.17	0.001616	0.02225	3981.24
Trim2	3	84160438	84306877	146439		4103	5050	4966	3387	3736	3275	4146	3919	3679	3996	-0.19	0.1	0.01582	0.191	3	84160438	84306877	146439		4103	5050	4966	3387	3617	3666	3201	3890	3958.71	-0.35	0.12	0.002044	0.02608	3977.36
Cpsf6	10	117344672	117380015	35343		4147	5022	5394	2803	4628	3414	4084	4041	4146	4156.29	-0.07	0.12	0.4068	0.9334	10	117344672	117380015	35343		4147	5022	5394	2803	3392	3338	3168	3238	3796.33	-0.42	0.16	0.003185	0.03567	3976.31
Arf1	11	59211411	59228270	16859		3371	3745	3276	4388	3391	3882	4630	4105	3928	3822.72	0.03	0.09	0.65	0.9758	11	59211411	59228270	16859		3371	3745	3276	4388	5090	4467	4040	5134	4127.18	0.19	0.12	0.08128	0.3025	3974.95
Frmpd1	4	45184874	45285936	101062		3324	4159	3407	4372	3795	4079	4810	4191	4388	4017.76	0.08	0.08	0.2785	0.8277	4	45184874	45285936	101062		3324	4159	3407	4372	4142	4396	3894	4058	3928.92	0	0.11	0.9738	0.9861	3973.34
Lrit2	14	37067928	37073743	5815		4406	5617	4703	4154	3407	3229	3838	3343	3528	3998.16	-0.44	0.09	9.228e-10	1.279e-07	14	37067928	37073743	5815		4406	5617	4703	4154	3127	3552	2697	3397	3945.68	-0.61	0.11	9.71e-09	1.32e-06	3971.92
Trafd1	5	121371724	121385632	13908		2902	3952	3454	4457	3846	3943	4950	4395	4509	3998.22	0.12	0.09	0.11	0.5611	5	121371724	121385632	13908		2902	3952	3454	4457	4543	4053	4070	4568	3943.43	0.09	0.12	0.3871	0.7745	3970.82
Sntb2	8	106935749	107019714	83965		3985	5178	4970	3294	3904	3306	4362	3997	4028	4074.94	-0.13	0.1	0.1	0.5333	8	106935749	107019714	83965		3985	5178	4970	3294	3362	3681	3298	3289	3862.71	-0.4	0.13	0.001201	0.01826	3968.82
Pcbp2	15	102470538	102500061	29523		3578	4444	4068	3997	3820	3748	4563	3922	4021	3981.13	-0.05	0.06	0.3573	0.901	15	102470538	102500061	29523		3578	4444	4068	3997	4051	4060	3826	3843	3949.15	-0.13	0.08	0.1024	0.3503	3965.14
Ppp3cb	14	20499363	20546573	47210		4362	5112	4637	3108	4304	3392	4036	3899	3988	4065.84	-0.11	0.11	0.1876	0.7069	14	20499363	20546573	47210		4362	5112	4637	3108	3664	3325	3101	3796	3864.03	-0.37	0.13	0.002592	0.03096	3964.94
Gdi2	13	3538062	3567871	29809		4639	4988	5388	3420	3719	3024	3736	3714	3825	4031.26	-0.27	0.12	0.002714	0.05845	13	3538062	3567871	29809		4639	4988	5388	3420	3452	3304	2786	3221	3894.4	-0.56	0.14	6.58e-06	0.0004002	3962.83
Rnf157	11	116336352	116413032	76680		3372	3993	3490	4279	3491	4037	4334	3922	3784	3823.63	0	0.08	0.9526	0.9821	11	116336352	116413032	76680		3372	3993	3490	4279	5001	4583	3864	4673	4098.4	0.12	0.1	0.201	0.5384	3961.01
Hectd1	12	51743721	51829536	85815		3717	4450	4351	3499	3602	3819	4275	4198	4111	3967.53	-0.04	0.07	0.5144	0.9758	12	51743721	51829536	85815		3717	4450	4351	3499	4073	4493	3369	3892	3943.73	-0.12	0.11	0.2608	0.6274	3955.63
Kmt2e	5	23434440	23504235	69795		3924	4636	4858	3160	3705	3675	4340	4210	3953	4015.87	-0.07	0.1	0.3355	0.883	5	23434440	23504235	69795		3924	4636	4858	3160	3805	4157	3376	3420	3891.75	-0.24	0.14	0.05653	0.2382	3953.81
Nudt4	10	95547006	95564146	17140		4306	4875	4625	3319	3926	3547	3976	3632	3310	3922.63	-0.18	0.1	0.02277	0.2387	10	95547006	95564146	17140		4306	4875	4625	3319	4369	3062	3316	4293	3983.43	-0.27	0.13	0.02562	0.1417	3953.03
Zfc3h1	10	115384958	115432772	47814		3331	4624	4373	2887	4531	3959	4808	4716	5002	4197.9	0.15	0.1	0.06395	0.4267	10	115384958	115432772	47814		3331	4624	4373	2887	3642	3775	3814	3455	3702.49	-0.13	0.14	0.2871	0.662	3950.19
Tfrc	16	32608919	32632794	23875		4537	4503	5079	2948	3880	3202	4125	3707	3759	3950.39	-0.14	0.12	0.09935	0.5316	16	32608919	32632794	23875		4537	4503	5079	2948	3463	4615	3200	3256	3943.38	-0.27	0.17	0.07316	0.2822	3946.89
Atp8a2	14	59638539	60197179	558640		3585	4591	4493	3663	3713	3721	4506	3806	4062	3977.29	-0.07	0.07	0.2394	0.7772	14	59638539	60197179	558640		3585	4591	4493	3663	3786	4255	3549	3643	3914.52	-0.19	0.11	0.06767	0.2684	3945.9
Vezf1	11	88068278	88084729	16451		4179	5159	5061	3377	3626	3331	4250	3863	3856	4043.58	-0.19	0.1	0.01507	0.1853	11	88068278	88084729	16451		4179	5159	5061	3377	3287	3488	2976	3360	3845.51	-0.48	0.13	5.102e-05	0.002013	3944.55
Ttc14	3	33799831	33814860	15029		3624	5105	5149	2766	4472	3579	4361	4092	4562	4147.02	-0.01	0.12	0.8901	0.9767	3	33799831	33814860	15029		3624	5105	5149	2766	3251	3343	3498	3290	3728	-0.33	0.16	0.01774	0.1113	3937.51
Dhx9	1	153455757	153487660	31903		3991	4357	4839	3574	3620	3237	4059	4237	3785	3938.48	-0.14	0.09	0.05896	0.4084	1	153455757	153487660	31903		3991	4357	4839	3574	3711	4251	3122	3793	3932.08	-0.25	0.13	0.03045	0.1587	3935.28
Ywhaq	12	21390070	21417637	27567		4405	5332	4830	3046	4048	3267	3922	3662	3900	4018.16	-0.16	0.12	0.0574	0.4022	12	21390070	21417637	27567		4405	5332	4830	3046	3719	3167	2926	3577	3851.09	-0.44	0.14	0.0006986	0.01268	3934.62
Cdr2	7	120957035	120982312	25277		3788	4586	3657	4105	4009	3682	4486	3940	4223	4019.18	-0.03	0.07	0.6223	0.9758	7	120957035	120982312	25277		3788	4586	3657	4105	3527	4145	3334	3820	3844.75	-0.21	0.11	0.04178	0.1959	3931.97
Hsp90b1	10	86690208	86705509	15301		4445	5438	5282	3244	3978	2907	4063	3550	3971	4068.01	-0.22	0.13	0.01494	0.1843	10	86690208	86705509	15301		4445	5438	5282	3244	3209	3270	2703	2771	3789.03	-0.62	0.15	2.899e-06	0.0002049	3928.52
Sh3bgrl2	9	83548326	83638801	90475		3978	4562	4469	3361	3744	3450	4317	4079	4014	3964.39	-0.08	0.08	0.2417	0.7793	9	83548326	83638801	90475		3978	4562	4469	3361	4089	3930	3059	3850	3878.67	-0.23	0.12	0.03528	0.1749	3921.53
Trove2	1	143750789	143777068	26279		5171	5817	6567	2988	3546	2700	3495	3012	2995	4017.14	-0.56	0.23	5.9e-05	0.002792	1	143750789	143777068	26279		5171	5817	6567	2988	2405	2685	2343	2430	3822.89	-0.94	0.21	8.973e-09	1.225e-06	3920.01
Bclaf1	10	20312468	20344613	32145		4267	4800	5070	3010	4158	3209	4011	3898	4026	4023.69	-0.11	0.11	0.1729	0.6855	10	20312468	20344613	32145		4267	4800	5070	3010	3354	3491	3144	3502	3815.48	-0.39	0.14	0.003093	0.03491	3919.59
Herc1	9	66350449	66508775	158326		3360	4542	4782	3713	3564	3647	4170	4047	3828	3922.96	-0.11	0.08	0.1242	0.5935	9	66350449	66508775	158326		3360	4542	4782	3713	3927	4112	3340	3699	3896.98	-0.21	0.11	0.048	0.2146	3909.97
Camk1d	2	5293456	5714515	421059		3875	4075	4681	4007	4456	4490	5121	5491	4657	4499.51	0.12	0.08	0.08299	0.4861	2	5293456	5714515	421059		3875	4075	4681	4007	1060	4879	2554	1009	3316.36	-0.25	0.32	0.1217	0.3914	3907.94
Dnmt3a	12	3806006	3914443	108437		3368	4152	4305	4483	3316	3363	3792	3760	3582	3763.76	-0.2	0.08	0.003877	0.07556	12	3806006	3914443	108437		3368	4152	4305	4483	4238	4103	3724	4365	4051.09	-0.1	0.1	0.2866	0.6613	3907.43
Pink1	4	138313408	138326307	12899		2748	3029	2568	4778	3522	4077	4564	3930	3746	3629.89	0.11	0.12	0.2156	0.7474	4	138313408	138326307	12899		2748	3029	2568	4778	5954	4825	4208	5797	4150.97	0.41	0.17	0.006091	0.05506	3890.43
Kcnma1	14	23289430	24014491	725061		4158	4788	5413	3174	3419	3207	3527	4128	3332	3880.4	-0.23	0.12	0.009994	0.1417	14	23289430	24014491	725061		4158	4788	5413	3174	3869	3679	2751	3568	3899.99	-0.38	0.15	0.003841	0.0405	3890.19
Nckap1	2	80500511	80581380	80869		4217	4888	4684	3084	3868	3213	3960	4078	3767	3944.28	-0.13	0.11	0.1078	0.5557	2	80500511	80581380	80869		4217	4888	4684	3084	3692	3489	3024	3548	3805.19	-0.36	0.13	0.003164	0.03553	3874.74
Zranb1	7	132931141	132986391	55250		4255	5040	5365	3037	3996	2973	3574	3651	3728	3934.63	-0.2	0.13	0.02559	0.2563	7	132931141	132986391	55250		4255	5040	5365	3037	3107	3479	2960	3282	3805.44	-0.47	0.15	0.0005083	0.01012	3870.03
Usp47	7	112023503	112111661	88158		3911	4567	4523	3431	3876	3382	4105	3873	4057	3939.88	-0.1	0.09	0.1552	0.6557	7	112023503	112111661	88158		3911	4567	4523	3431	3613	3823	3059	3593	3791.07	-0.31	0.11	0.00414	0.04255	3865.48
Phlpp2	8	109868541	109944671	76130		3295	4115	3769	3607	3859	3893	4703	4265	4024	3906.06	0.1	0.05	0.03796	0.3195	8	109868541	109944671	76130		3295	4115	3769	3607	3869	4348	3989	3850	3818.73	0.01	0.1	0.9428	0.986	3862.39
Rab14	2	35180204	35201120	20916		4148	4831	4722	3412	3563	3172	3919	3647	3581	3861.57	-0.23	0.09	0.00309	0.06403	2	35180204	35201120	20916		4148	4831	4722	3412	3728	3535	2963	3665	3851.48	-0.38	0.12	0.0005216	0.01031	3856.53
Eif4g3	4	137993021	138208508	215487		3202	3850	3991	3782	3372	3752	4213	4163	3886	3765.91	0.01	0.07	0.8803	0.9758	4	137993021	138208508	215487		3202	3850	3991	3782	4608	4348	3842	4364	3946.33	0.09	0.09	0.3045	0.6841	3856.12
Nadk2	15	9071259	9110891	39632		3059	3397	3407	2638	4844	4226	5609	4589	5031	4039.27	0.51	0.12	1.513e-08	1.709e-06	15	9071259	9110891	39632		3059	3397	3407	2638	4373	4490	3930	4452	3662.57	0.31	0.11	0.002346	0.02886	3850.92
Cdk19	10	40339563	40483818	144255		3397	4199	4242	3248	4001	3626	4800	4062	4060	3917.24	0.05	0.08	0.4359	0.956	10	40339563	40483818	144255		3397	4199	4242	3248	3826	4197	3422	4050	3783.09	-0.07	0.11	0.5068	0.8788	3850.16
Rab6a	7	100607409	100641268	33859		4773	5666	5443	2855	3723	2667	3440	3514	3673	3950.82	-0.28	0.16	0.004727	0.08663	7	100607409	100641268	33859		4773	5666	5443	2855	3011	2803	2473	2965	3745.56	-0.68	0.17	2.788e-06	0.0001993	3848.19
Tmem136	9	43108649	43116570	7921		4075	5009	4355	4050	3582	3014	3467	3456	3447	3806.77	-0.35	0.08	8.907e-07	7.134e-05	9	43108649	43116570	7921		4075	5009	4355	4050	3236	3477	3413	3605	3888.23	-0.43	0.1	7.849e-06	0.0004523	3847.5
Hspa4	11	53259813	53300457	40644		3795	4319	4396	3639	3251	3356	4041	3806	3575	3768.49	-0.18	0.07	0.005006	0.09027	11	53259813	53300457	40644		3795	4319	4396	3639	4207	3917	3284	4043	3913.47	-0.17	0.09	0.05506	0.2343	3840.98
Chd9	8	90828351	91054516	226165		3838	4332	4882	3325	3659	3416	3932	3992	3813	3882.38	-0.12	0.09	0.1153	0.5753	8	90828351	91054516	226165		3838	4332	4882	3325	3712	3862	3040	3592	3798.48	-0.28	0.13	0.01519	0.1007	3840.43
Neurod4	10	130268151	130280240	12089		4213	4587	4964	2551	4032	3316	3891	4007	4171	3944.55	-0.06	0.12	0.4761	0.9758	10	130268151	130280240	12089		4213	4587	4964	2551	3785	3657	2482	3832	3729.51	-0.29	0.17	0.05638	0.2379	3837.03
Rnf123	9	108051533	108083346	31813		2911	3656	3569	4553	3412	3416	4180	3759	4007	3684.68	-0.01	0.1	0.8566	0.9758	9	108051533	108083346	31813		2911	3656	3569	4553	4737	3766	4139	4871	3966.89	0.11	0.13	0.3388	0.7244	3825.78
Slc1a3	15	8634123	8710764	76641		3682	4082	4036	2985	3586	3805	4073	4122	3956	3783.67	0.02	0.09	0.7891	0.9758	15	8634123	8710764	76641		3682	4082	4036	2985	4892	3931	3141	4604	3860.46	0.03	0.13	0.817	0.9467	3822.07
Podxl	6	31519487	31563981	44494		2980	3674	3403	3448	4276	3883	5293	4350	4638	3945.2	0.3	0.08	6.409e-06	0.0004166	6	31519487	31563981	44494		2980	3674	3403	3448	4340	3534	4308	4201	3686.55	0.15	0.1	0.1107	0.3685	3815.88
Vsx2	12	84569761	84595457	25696		2826	3298	2907	3569	3537	4253	4705	4915	4178	3754.31	0.31	0.1	0.0001354	0.005599	12	84569761	84595457	25696		2826	3298	2907	3569	5842	4558	3500	5153	3868.59	0.4	0.13	0.0005868	0.01123	3811.45
Camk2n1	4	138454313	138460123	5810		3579	4136	3512	4069	3105	3624	3890	4002	3589	3694.43	-0.1	0.08	0.15	0.6459	4	138454313	138460123	5810		3579	4136	3512	4069	4658	3506	3602	4633	3911.04	-0.03	0.1	0.79	0.9467	3802.73
Srsf6	2	162931527	162937121	5594		3196	4592	3992	3467	4268	3614	4420	4148	4031	3926.34	0.05	0.08	0.4899	0.9758	2	162931527	162937121	5594		3196	4592	3992	3467	3730	3277	3668	3734	3667.36	-0.18	0.1	0.06067	0.2497	3796.85
Ptpn4	1	119652466	119837613	185147		4368	4758	5629	2442	3960	2925	3763	3867	3850	3927.43	-0.12	0.14	0.1572	0.659	1	119652466	119837613	185147		4368	4758	5629	2442	2979	3381	2586	3138	3654.4	-0.46	0.18	0.00312	0.03515	3790.91
Gucy1a1	3	82092426	82145789	53363		3977	4524	4497	2634	3706	3378	3890	4135	3915	3820.77	-0.05	0.11	0.5415	0.9758	3	82092426	82145789	53363		3977	4524	4497	2634	4208	3688	2880	3948	3753.87	-0.17	0.15	0.2048	0.5437	3787.32
Rsrc2	5	123728425	123749414	20989		3853	4665	4623	2853	4291	3401	4068	3868	3991	3925.97	-0.04	0.11	0.5983	0.9758	5	123728425	123749414	20989		3853	4665	4623	2853	3339	3291	3169	3466	3635.19	-0.33	0.14	0.009275	0.07244	3780.58
Cp	3	19957053	20009145	52092		4199	4130	3833	2801	3920	4040	4247	3443	3187	3735.01	-0.03	0.11	0.749	0.9758	3	19957053	20009145	52092		4199	4130	3833	2801	4746	3166	3744	4264	3818.86	-0.04	0.15	0.78	0.9467	3776.94
Dcaf8	1	172148083	172197005	48922		3284	3989	3835	3754	3856	3715	4766	4044	3769	3850.28	0.05	0.06	0.3656	0.9066	1	172148083	172197005	48922		3284	3989	3835	3754	4095	3653	3613	3703	3703.55	-0.09	0.08	0.2093	0.5503	3776.91
Plekha1	7	130865755	130913312	47557		3395	4301	3944	2822	4233	3631	4688	4311	4191	3902.43	0.12	0.09	0.1227	0.5907	7	130865755	130913312	47557		3395	4301	3944	2822	3880	3513	3662	3824	3627.15	-0.07	0.12	0.5507	0.9062	3764.79
Add3	19	53140444	53247399	106955		3728	4410	4045	3410	3595	3361	3982	3665	3807	3748.92	-0.11	0.07	0.09815	0.5287	19	53140444	53247399	106955		3728	4410	4045	3410	3873	3839	3282	3905	3777.41	-0.17	0.1	0.06062	0.2496	3763.16
Srsf3	17	29032627	29043373	10746		3639	4086	3964	3838	3577	3458	4130	3784	3578	3755.81	-0.11	0.06	0.05094	0.3783	17	29032627	29043373	10746		3639	4086	3964	3838	3926	3501	3488	3938	3766.93	-0.18	0.08	0.01859	0.1148	3761.37
Rab1a	11	20201431	20226856	25425		4050	4925	4249	3303	3916	3071	3844	3597	3859	3840.7	-0.15	0.1	0.05812	0.4049	11	20201431	20226856	25425		4050	4925	4249	3303	3497	3409	2745	3441	3679	-0.41	0.12	0.0002272	0.005857	3759.85
Cplx2	13	54371348	54383917	12569		3080	3704	3471	3952	2980	3725	3603	4117	3653	3558.23	-0.02	0.09	0.7994	0.9758	13	54371348	54383917	12569		3080	3704	3471	3952	5624	3934	3657	4867	3960.8	0.19	0.11	0.07519	0.2871	3759.52
Rasgrf2	13	91880399	92131656	251257		3475	4184	4196	2834	3698	3606	4099	4108	4064	3771.95	0.03	0.09	0.7039	0.9758	13	91880399	92131656	251257		3475	4184	4196	2834	3745	4346	3535	3911	3740.95	-0.03	0.13	0.8185	0.9467	3756.45
Slc16a1	3	104638667	104658462	19795		3952	4520	4203	4046	3331	3082	3546	3415	3129	3671.86	-0.35	0.07	4.471e-09	5.58e-07	3	104638667	104658462	19795		3952	4520	4203	4046	3606	3937	2807	3816	3837.34	-0.33	0.11	0.001641	0.02253	3754.6
Srrm1	4	135320483	135353321	32838		3144	4113	3620	3196	4120	3826	4479	4336	4256	3856.76	0.18	0.07	0.003179	0.06532	4	135320483	135353321	32838		3144	4113	3620	3196	3996	3767	3744	3950	3645.72	0.02	0.08	0.8083	0.9467	3751.24
Chgb	2	132781277	132795079	13802		3145	3435	3706	5317	2232	3250	3700	3288	3008	3432.1	-0.21	0.14	0.01878	0.2119	2	132781277	132795079	13802		3145	3435	3706	5317	4861	4478	3624	4358	4069.16	0.02	0.15	0.8971	0.9638	3750.63
2510009E07Rik	16	21649044	21694665	45621		3758	4445	4295	3267	3587	3350	3949	3708	3638	3748.2	-0.12	0.08	0.07599	0.4668	16	21649044	21694665	45621		3758	4445	4295	3267	3985	3578	3050	3889	3747.23	-0.22	0.11	0.02948	0.1554	3747.72
Dyrk2	10	118855602	118870209	14607		3939	4580	4771	3321	3417	3038	3788	3688	3510	3756.72	-0.22	0.1	0.005219	0.09267	10	118855602	118870209	14607		3939	4580	4771	3321	3028	3541	3087	3711	3732.28	-0.37	0.13	0.002211	0.02768	3744.5
Cacnb2	2	14603087	14987908	384821		3682	4392	4077	3092	3764	3251	4020	4137	4114	3803.3	-0.02	0.09	0.7606	0.9758	2	14603087	14987908	384821		3682	4392	4077	3092	3574	4078	3312	3475	3682.96	-0.17	0.12	0.1457	0.4395	3743.13
Clip3	7	30291727	30308367	16640		3036	3257	3157	4060	2752	4014	4497	4625	3608	3628.93	0.08	0.11	0.3277	0.8755	7	30291727	30308367	16640		3036	3257	3157	4060	5095	4247	3575	4690	3827.01	0.22	0.12	0.05685	0.2389	3727.97
Dixdc1	9	50662751	50739517	76766		3101	3789	3891	2937	4495	3801	4869	4400	4168	3895.29	0.22	0.09	0.002739	0.05877	9	50662751	50739517	76766		3101	3789	3891	2937	3955	4028	3416	3701	3559.99	0.02	0.11	0.8472	0.9467	3727.64
Zfp654	16	64780346	64851652	71306		4261	4882	5087	2421	4540	2903	3856	3707	4081	3945.61	-0.07	0.13	0.3884	0.9235	16	64780346	64851652	71306		4261	4882	5087	2421	2794	3337	2452	2801	3499.86	-0.5	0.18	0.001324	0.01941	3722.74
Bmpr2	1	59763399	59879014	115615		4450	5528	5557	2511	3589	2650	3325	3370	3559	3813.24	-0.25	0.17	0.01114	0.1521	1	59763399	59879014	115615		4450	5528	5557	2511	2651	3002	2442	2817	3617.09	-0.63	0.19	6.024e-05	0.002257	3715.16
Caprin1	2	103762940	103797649	34709		3788	4876	4290	3131	3425	3083	3892	3673	3666	3724.26	-0.16	0.09	0.03746	0.3176	2	103762940	103797649	34709		3788	4876	4290	3131	3499	3617	3135	3523	3703.91	-0.3	0.12	0.008055	0.06607	3714.09
Wbp2	11	116078572	116086995	8423		2512	2767	2351	4838	2582	4057	4598	4111	3379	3428.31	0.08	0.14	0.3539	0.8994	11	116078572	116086995	8423		2512	2767	2351	4838	5970	4760	4198	5263	3998.13	0.41	0.18	0.008455	0.06816	3713.22
Snrnp200	2	127208385	127240451	32066		3180	4307	3749	3853	3201	3476	3893	3893	3611	3648.79	-0.09	0.06	0.1103	0.5623	2	127208385	127240451	32066		3180	4307	3749	3853	3998	3978	3534	3887	3767.74	-0.08	0.08	0.3234	0.7056	3708.26
Araf	X	20797813	20860519	62706		3106	4602	3926	3347	3722	3268	4275	3927	3883	3739.02	-0.01	0.08	0.8441	0.9758	X	20797813	20860519	62706		3106	4602	3926	3347	3821	3532	3656	3765	3674.91	-0.12	0.1	0.2101	0.5515	3706.97
Usp7	16	8689594	8792308	102714		3654	4580	4253	3202	3512	3109	3980	3894	3868	3748.99	-0.1	0.09	0.1631	0.6686	16	8689594	8792308	102714		3654	4580	4253	3202	3495	3569	3188	3520	3655.01	-0.27	0.11	0.008529	0.06858	3702
Dcaf7	11	106036871	106059324	22453		3146	3525	3343	3829	3112	3547	4003	3913	3525	3519.06	0.01	0.08	0.9333	0.9821	11	106036871	106059324	22453		3146	3525	3343	3829	4939	4503	3592	4593	3873.24	0.2	0.1	0.04193	0.1965	3696.15
Prpf4b	13	34875301	34906064	30763		3739	4731	4594	2694	3983	3205	4034	4003	3883	3838.41	-0.05	0.11	0.5344	0.9758	13	34875301	34906064	30763		3739	4731	4594	2694	3225	3305	3112	3102	3542.25	-0.35	0.15	0.009513	0.07349	3690.33
Copa	1	172082528	172122330	39802		3844	4740	4450	3983	3178	3378	4603	3645	2859	3815.96	-0.24	0.1	0.002665	0.05793	1	172082528	172122330	39802		3844	4740	4450	3983	3075	3023	2531	2935	3563.17	-0.64	0.09	1.406e-14	4.612e-12	3689.57
Rap1gds1	3	138925901	139075201	149300		3816	4611	4068	3410	3316	3147	3800	3997	3512	3711.13	-0.16	0.08	0.01917	0.2147	3	138925901	139075201	149300		3816	4611	4068	3410	3714	3437	2865	3561	3656.1	-0.32	0.1	0.0007716	0.01361	3683.61
Glp2r	11	67661501	67771153	109652		4599	5159	4322	3016	3068	3244	3733	3487	3300	3746.31	-0.26	0.12	0.003246	0.06633	11	67661501	67771153	109652		4599	5159	4322	3016	2803	3086	3144	2698	3607.94	-0.53	0.16	0.0001383	0.004077	3677.12
Map7	10	20148470	20281590	133120		3189	3937	3776	3482	3554	3547	4284	3895	3842	3686.33	0.03	0.06	0.5344	0.9758	10	20148470	20281590	133120		3189	3937	3776	3482	4017	3602	3593	4076	3665.96	-0.03	0.07	0.6818	0.9467	3676.14
Igf1r	7	67952826	68233668	280842		3201	4000	3807	3380	3558	3616	4206	3900	3912	3694.79	0.04	0.06	0.4852	0.9758	7	67952826	68233668	280842		3201	4000	3807	3380	3901	3705	3643	3947	3657.42	-0.04	0.08	0.6471	0.9467	3676.11
Ipo9	1	135382311	135430499	48188		3197	4363	3681	3287	3767	3501	4128	4248	3912	3746.4	0.05	0.07	0.4428	0.9616	1	135382311	135430499	48188		3197	4363	3681	3287	3859	3731	3410	3644	3604.53	-0.09	0.09	0.2685	0.638	3675.47
Dnm1l	16	16312229	16358959	46730		4151	5133	4999	2517	3763	2870	3596	3841	3809	3823.67	-0.13	0.13	0.1209	0.5872	16	16312229	16358959	46730		4151	5133	4999	2517	2898	2972	2617	2982	3522.39	-0.52	0.17	0.0004063	0.008766	3673.03
Cep290	10	100487557	100574840	87283		3816	4877	5434	2392	4068	2941	3862	3831	4180	3899.36	-0.07	0.13	0.3753	0.9138	10	100487557	100574840	87283		3816	4877	5434	2392	2463	3300	2728	2570	3444.11	-0.49	0.19	0.001948	0.02531	3671.74
Selenof	3	144570303	144597680	27377		4058	4692	4596	2657	4222	3046	3804	3578	4000	3825.07	-0.08	0.12	0.3667	0.9072	3	144570303	144597680	27377		4058	4692	4596	2657	3117	3168	2619	3362	3516.61	-0.41	0.15	0.002689	0.03168	3670.84
Me1	9	86581370	86695953	114583		3947	4361	4252	2775	4016	3032	4353	3570	3813	3760.55	-0.05	0.11	0.559	0.9758	9	86581370	86695953	114583		3947	4361	4252	2775	3395	3672	3020	3373	3579.48	-0.26	0.14	0.04355	0.2017	3670.02
D430042O09Rik	7	125707887	125874793	166906		2851	3891	3255	4584	3147	3613	4275	3840	3699	3645.2	-0.02	0.1	0.8391	0.9758	7	125707887	125874793	166906		2851	3891	3255	4584	3790	4024	3517	3957	3693.33	-0.04	0.13	0.7461	0.9467	3669.26
2610507B11Rik	11	78261751	78290623	28872		3109	3954	3518	3643	3285	3543	4212	3838	3774	3615.59	0.01	0.06	0.7957	0.9758	11	78261751	78290623	28872		3109	3954	3518	3643	4164	3883	3731	4151	3721.63	0.04	0.07	0.5442	0.9024	3668.61
Pbx1	1	168119363	168432270	312907		3779	4227	4495	3456	3262	3197	3740	3659	3338	3659.06	-0.21	0.08	0.002504	0.05519	1	168119363	168432270	312907		3779	4227	4495	3456	3719	3360	3003	3577	3677.6	-0.32	0.1	0.0009378	0.01552	3668.33
Akt3	1	177020072	177258203	238131		3964	4302	4631	2668	3777	3092	3761	3876	3763	3734.37	-0.08	0.11	0.3406	0.8878	1	177020072	177258203	238131		3964	4302	4631	2668	3394	3552	3020	3423	3600.32	-0.28	0.15	0.03992	0.1898	3667.35
Ncoa1	12	4247361	4477182	229821		3270	4082	3888	3172	3305	3512	4218	4271	3789	3683.12	0.02	0.08	0.7175	0.9758	12	4247361	4477182	229821		3270	4082	3888	3172	3935	3989	3294	3911	3649.82	-0.04	0.1	0.6377	0.9467	3666.47
Rapgef5	12	117516478	117759737	243259		3700	4657	4258	3338	3471	3236	3785	3737	3469	3708.22	-0.17	0.08	0.01275	0.1668	12	117516478	117759737	243259		3700	4657	4258	3338	3185	3670	3024	3248	3615.43	-0.35	0.12	0.001579	0.02192	3661.82
Ppp3ca	3	136670123	136937727	267604		4056	4727	4937	3103	3173	2857	3479	3493	3591	3689	-0.26	0.12	0.002681	0.05807	3	136670123	136937727	267604		4056	4727	4937	3103	3291	3229	2660	3182	3633.48	-0.49	0.13	9.022e-05	0.003005	3661.24
Kdm3b	18	34777046	34838660	61614		3033	3985	3488	3874	3303	3503	4196	3819	3615	3608.58	-0.01	0.07	0.8379	0.9758	18	34777046	34838660	61614		3033	3985	3488	3874	3882	4048	3665	4037	3708.72	0.01	0.09	0.949	0.986	3658.65
Ip6k2	9	108783795	108806337	22542		3531	4879	3478	3875	2992	3433	3457	5031	3697	3780.91	-0.07	0.11	0.3615	0.9036	9	108783795	108806337	22542		3531	4879	3478	3875	3108	2993	3388	3195	3535.77	-0.38	0.11	0.0004376	0.009193	3658.34
Cdc42bpa	1	179960471	180165603	205132		3438	4098	4162	3238	3219	3570	4173	3753	3702	3671.57	-0.06	0.08	0.4011	0.9303	1	179960471	180165603	205132		3438	4098	4162	3238	3789	3814	3214	3666	3643.65	-0.15	0.1	0.1262	0.4	3657.61
Bptf	11	107033080	107132127	99047		3319	4043	3951	3430	3288	3575	4174	3940	3612	3667.97	-0.03	0.06	0.5592	0.9758	11	107033080	107132127	99047		3319	4043	3951	3430	3737	4163	3176	3487	3630.43	-0.12	0.11	0.2422	0.6009	3649.2
Suz12	11	79993105	80034123	41018		4036	4456	4973	2758	3660	2875	3748	3523	3681	3721.55	-0.15	0.12	0.08726	0.4983	11	79993105	80034123	41018		4036	4456	4973	2758	3003	3381	2746	3342	3575.56	-0.4	0.16	0.003818	0.04028	3648.56
Osbpl8	10	111164751	111297249	132498		3621	4590	4696	2452	4004	3389	4287	3674	4014	3820.99	-0.02	0.12	0.8344	0.9758	10	111164751	111297249	132498		3621	4590	4696	2452	3099	3299	2986	3183	3468.87	-0.32	0.16	0.02456	0.1379	3644.93
Ppef2	5	92226678	92256278	29600		2788	3762	3376	3669	3964	3767	4808	3897	4132	3751.26	0.18	0.08	0.006981	0.1119	5	92226678	92256278	29600		2788	3762	3376	3669	3716	3568	3597	4048	3521.43	0.02	0.09	0.8328	0.9467	3636.35
Eif4g1	16	20668312	20692884	24572		2838	3618	3353	3887	3217	3501	3843	4032	3674	3517.59	0.03	0.08	0.6518	0.9758	16	20668312	20692884	24572		2838	3618	3353	3887	4597	4074	3891	4194	3750.91	0.16	0.1	0.08879	0.3199	3634.25
Wdr6	9	108572310	108578739	6429		2317	2887	2393	4668	2599	3728	4157	3854	3485	3306.73	0.07	0.13	0.4264	0.948	9	108572310	108578739	6429		2317	2887	2393	4668	5881	4827	4018	5369	3954.51	0.44	0.18	0.004798	0.04673	3630.62
Smarca2	19	26605049	26778322	173273		3304	3979	3801	3512	2956	3429	3667	3919	3603	3544.2	-0.08	0.07	0.1925	0.714	19	26605049	26778322	173273		3304	3979	3801	3512	4229	4103	3303	3808	3711.71	-0.04	0.09	0.6701	0.9467	3627.95
Trib2	12	15791726	15816922	25196		2843	3774	3570	3275	3540	3839	4603	4155	3844	3670.69	0.17	0.06	0.004598	0.08539	12	15791726	15816922	25196		2843	3774	3570	3275	4145	3702	3455	4316	3579.79	0.09	0.08	0.2579	0.6233	3625.24
Trrap	5	144767731	144859778	92047		2781	3562	3387	3612	3162	3888	4358	4255	3738	3596.36	0.12	0.08	0.07837	0.4732	5	144767731	144859778	92047		2781	3562	3387	3612	4157	4240	3805	3990	3642.79	0.15	0.1	0.1002	0.3448	3619.57
Cpt1a	19	3323300	3385732	62432		2816	3928	3480	3624	3246	3442	4112	3869	3915	3562.85	0.04	0.07	0.5051	0.9758	19	3323300	3385732	62432		2816	3928	3480	3624	3858	4215	3945	3892	3674.72	0.08	0.1	0.4009	0.7901	3618.78
Htt	5	34761739	34912534	150795		3025	3841	3774	3373	3364	3548	3991	4195	3868	3627.35	0.05	0.07	0.3987	0.9286	5	34761739	34912534	150795		3025	3841	3774	3373	3866	3997	3473	3744	3595.75	-0.01	0.09	0.9216	0.9777	3611.55
Kdm5c	X	152233019	152274535	41516		2207	2897	3874	4646	3971	4542	5120	3210	2991	3678.62	0.07	0.13	0.4251	0.9472	X	152233019	152274535	41516		2207	2897	3874	4646	5594	3303	3005	3269	3535.7	0.01	0.19	0.9283	0.9809	3607.16
Sec62	3	30792874	30821263	28389		4066	4642	4785	3109	3265	2776	3402	3208	3373	3604.92	-0.29	0.12	0.0008177	0.0237	3	30792874	30821263	28389		4066	4642	4785	3109	3214	3249	2638	3281	3609	-0.47	0.13	0.0001266	0.003824	3606.96
Npepps	11	97205841	97280638	74797		3440	4180	3906	3507	3418	3076	3853	3582	3649	3593.58	-0.12	0.07	0.04156	0.3383	11	97205841	97280638	74797		3440	4180	3906	3507	3831	3419	3313	3622	3619.24	-0.19	0.07	0.007826	0.06483	3606.41
Mapk8ip3	17	24892152	24936977	44825		2722	3563	2942	4225	3035	3660	3945	4017	3589	3486.47	0.04	0.1	0.6093	0.9758	17	24892152	24936977	44825		2722	3563	2942	4225	4686	4021	3664	4453	3722.91	0.17	0.13	0.1409	0.4302	3604.69
Gpsm2	3	108678637	108722309	43672		3443	4574	3892	4034	3263	3132	3592	3471	3324	3607.27	-0.26	0.06	1.349e-06	0.0001032	3	108678637	108722309	43672		3443	4574	3892	4034	3129	3492	3162	3189	3595.78	-0.37	0.1	0.000106	0.003397	3601.53
Eif4h	5	134619720	134639490	19770		2564	3313	2830	4663	3144	3390	3924	3469	3224	3360.45	-0.01	0.11	0.9122	0.9808	5	134619720	134639490	19770		2564	3313	2830	4663	5315	3809	3865	4948	3838.96	0.23	0.16	0.09587	0.3359	3599.7
Aes	10	81559487	81566362	6875		2235	2468	2088	5386	2454	3755	4250	3321	3104	3199.2	0.03	0.14	0.7443	0.9758	10	81559487	81566362	6875		2235	2468	2088	5386	5658	4745	4476	5598	3999.77	0.4	0.21	0.01773	0.1113	3599.48
Plcxd2	16	45959262	46010218	50956		3897	4366	4370	3177	3232	2948	3685	3556	3409	3601.98	-0.21	0.09	0.006795	0.1098	16	45959262	46010218	50956		3897	4366	4370	3177	3336	3798	2798	3155	3596.08	-0.34	0.13	0.005587	0.05189	3599.03
Lrrc8b	5	105415774	105490074	74300		3625	4281	4310	2996	3475	3078	3902	3746	3423	3617.72	-0.11	0.09	0.1413	0.628	5	105415774	105490074	74300		3625	4281	4310	2996	3393	3689	2980	3421	3562.25	-0.25	0.12	0.02897	0.1535	3589.98
Mapk1	16	16983381	17047453	64072		3657	4281	3766	3258	3316	3243	3693	3755	3462	3575.98	-0.12	0.07	0.06756	0.4395	16	16983381	17047453	64072		3657	4281	3766	3258	3648	3614	3166	3617	3596.47	-0.19	0.1	0.03691	0.1802	3586.22
Egflam	15	7206119	7398395	192276		2721	3620	3239	3770	3430	3689	4265	3586	3521	3500.38	0.07	0.08	0.2792	0.8281	15	7206119	7398395	192276		2721	3620	3239	3770	4341	4248	3757	4096	3669.54	0.17	0.1	0.07961	0.2982	3584.96
Kat6a	8	22859534	22943259	83725		3309	4096	3920	3278	3177	3356	3957	3730	3568	3565.12	-0.07	0.07	0.2234	0.7577	8	22859534	22943259	83725		3309	4096	3920	3278	3642	4150	3071	3538	3591.61	-0.12	0.11	0.2569	0.6221	3578.36
Tnks	8	34826459	34965690	139231		3505	4274	4061	3043	3306	3274	3959	3747	3547	3601.77	-0.08	0.08	0.2311	0.7667	8	34826459	34965690	139231		3505	4274	4061	3043	3495	3716	3159	3381	3551.42	-0.2	0.11	0.05868	0.2442	3576.6
Nap1l5	6	58905232	58907076	1844		3826	4364	4200	3581	2885	2980	3245	3361	3065	3481.53	-0.36	0.08	7.152e-08	7.152e-06	6	58905232	58907076	1844		3826	4364	4200	3581	3846	3249	2771	3747	3668.46	-0.33	0.1	0.0005347	0.01049	3574.99
Rbm5	9	107740370	107770996	30626		3328	4493	4076	2778	3907	3195	4134	3732	4032	3702.47	0	0.1	0.9631	0.9861	9	107740370	107770996	30626		3328	4493	4076	2778	3195	3366	3205	3343	3443.99	-0.23	0.13	0.04927	0.2183	3573.23
Tmx4	2	134594184	134644145	49961		4029	4553	4570	2952	3313	2849	3309	3352	3150	3544.62	-0.26	0.12	0.002897	0.06104	2	134594184	134644145	49961		4029	4553	4570	2952	3587	3070	2704	3451	3591.85	-0.39	0.13	0.001483	0.02108	3568.23
Ric8b	10	84917615	85018337	100722		3133	4025	3809	2969	3591	3378	4305	3800	4152	3644.68	0.07	0.08	0.3269	0.8752	10	84917615	85018337	100722		3133	4025	3809	2969	3564	3615	3376	3702	3486.73	-0.07	0.1	0.4473	0.8324	3565.7
Arhgap32	9	32116135	32268446	152311		3369	4079	3966	3314	3271	3308	3765	3670	3523	3555.19	-0.1	0.07	0.08737	0.4985	9	32116135	32268446	152311		3369	4079	3966	3314	3935	3676	3172	3314	3569.59	-0.17	0.1	0.07057	0.2761	3562.39
Zfp91	19	12763659	12796126	32467		3561	3969	4135	3075	3598	3118	3771	3682	3648	3591.51	-0.07	0.09	0.3229	0.8703	19	12763659	12796126	32467		3561	3969	4135	3075	3578	3389	3073	3677	3529.18	-0.2	0.11	0.04497	0.2058	3560.35
Nsd1	13	55209781	55318325	108544		3333	3951	3921	2854	3504	3463	4013	3772	3611	3569.64	0.01	0.08	0.901	0.9778	13	55209781	55318325	108544		3333	3951	3921	2854	3799	3940	3366	3451	3542.27	-0.06	0.12	0.5989	0.9317	3555.95
Sparcl1	5	104079110	104113733	34623		3278	3709	3358	3908	2751	3470	3804	3742	3261	3447.68	-0.09	0.09	0.2151	0.7467	5	104079110	104113733	34623		3278	3709	3358	3908	4504	3512	3337	4075	3663.57	-0.01	0.1	0.8827	0.9558	3555.62
Luc7l2	6	38551333	38609470	58137		3804	4662	4717	2631	3634	2971	3280	3455	3531	3607.9	-0.15	0.12	0.0809	0.4803	6	38551333	38609470	58137		3804	4662	4717	2631	3087	3102	2925	3152	3492.56	-0.39	0.15	0.003715	0.03958	3550.23
Wdtc1	4	133292458	133353481	61023		2378	2940	2218	4479	3037	3868	4260	3858	3669	3375.76	0.12	0.13	0.1643	0.6705	4	133292458	133353481	61023		2378	2940	2218	4479	4896	4459	4067	4923	3724.69	0.37	0.17	0.01418	0.09586	3550.23
B230219D22Rik	13	55693123	55703500	10377		3867	4554	4408	2922	3543	3058	3569	3522	3276	3610.66	-0.17	0.1	0.0334	0.2978	13	55693123	55703500	10377		3867	4554	4408	2922	3276	3041	2760	3217	3486.92	-0.42	0.13	0.0004384	0.009193	3548.79
Hnrnpd	5	99955934	99978938	23004		3742	4474	4493	2962	3378	2897	3308	3261	3366	3520.2	-0.21	0.11	0.009471	0.1366	5	99955934	99978938	23004		3742	4474	4493	2962	3499	3304	2863	3425	3569.66	-0.33	0.13	0.004536	0.04519	3544.93
Atp6ap1	X	74297096	74304721	7625		3160	3937	3490	3618	3078	3179	3912	3653	3340	3452.1	-0.09	0.06	0.1136	0.572	X	74297096	74304721	7625		3160	3937	3490	3618	4015	4027	3303	3860	3633.34	-0.02	0.09	0.8143	0.9467	3542.72
Cers4	8	4493025	4531680	38655		2822	3993	3841	3423	3394	3289	4045	3684	3679	3534.81	-0.01	0.07	0.9256	0.9821	8	4493025	4531680	38655		2822	3993	3841	3423	3840	3642	3419	3772	3548.55	-0.05	0.09	0.5654	0.9124	3541.68
Baz1b	5	135187263	135246129	58866		2973	3751	3684	3560	3079	3315	3919	3848	3681	3499.4	-0.02	0.07	0.783	0.9758	5	135187263	135246129	58866		2973	3751	3684	3560	3962	3816	3497	3709	3577.92	-0.01	0.08	0.8564	0.9467	3538.66
Papola	12	105784693	105838944	54251		3606	4378	4353	2735	3716	3068	3917	3755	3829	3673.95	-0.06	0.1	0.4886	0.9758	12	105784693	105838944	54251		3606	4378	4353	2735	3105	3142	2902	3156	3402.63	-0.35	0.13	0.004917	0.04744	3538.29
Eif4a1	11	69666935	69672423	5488		3158	3645	3338	3958	3134	3140	3839	3393	3291	3406.1	-0.1	0.08	0.1365	0.6176	11	69666935	69672423	5488		3158	3645	3338	3958	4125	3680	3582	4173	3665.05	0.02	0.1	0.8508	0.9467	3535.57
Rps3	7	99477895	99483738	5843		2718	3591	2569	4844	3182	3117	3775	3061	3071	3297.95	-0.07	0.12	0.4188	0.9427	7	99477895	99483738	5843		2718	3591	2569	4844	4856	3416	4058	4454	3753.29	0.13	0.17	0.3777	0.7642	3525.62
Cep164	9	45766945	45828691	61746		3089	4423	4154	4864	2556	2672	3285	3012	2981	3421.36	-0.47	0.12	3.604e-07	3.154e-05	9	45766945	45828691	61746		3089	4423	4154	4864	3178	3044	3203	3198	3625.33	-0.44	0.12	9.999e-05	0.003256	3523.35
Amph	13	18948204	19150921	202717		2967	3649	3355	3315	3448	3381	3976	3884	3596	3473.67	0.08	0.05	0.1287	0.602	13	18948204	19150921	202717		2967	3649	3355	3315	4286	3854	3578	3931	3567.07	0.11	0.07	0.1103	0.3675	3520.37
Gabra1	11	42130938	42182930	51992		3933	4141	4586	2510	3502	2827	3671	3692	3416	3562.89	-0.11	0.12	0.201	0.7268	11	42130938	42182930	51992		3933	4141	4586	2510	3375	3491	2410	3536	3475.49	-0.29	0.16	0.04464	0.2049	3519.19
Set	2	30057377	30072577	15200		3586	3835	4160	3290	3220	2956	3717	3314	3484	3484.24	-0.16	0.08	0.02448	0.2491	2	30057377	30072577	15200		3586	3835	4160	3290	3564	3413	2932	3753	3540.53	-0.23	0.11	0.02465	0.1383	3512.39
Mgea5	19	45750260	45783520	33260		3430	3972	4367	2869	3407	3013	3642	3650	3680	3531.25	-0.08	0.1	0.3013	0.8504	19	45750260	45783520	33260		3430	3972	4367	2869	3443	3433	3063	3595	3493.42	-0.2	0.12	0.08002	0.2993	3512.34
Glg1	8	111154420	111259216	104796		3151	3915	3817	3623	2846	3272	3573	3655	3279	3429.51	-0.15	0.07	0.01905	0.2138	8	111154420	111259216	104796		3151	3915	3817	3623	3933	3784	3201	3607	3590.86	-0.11	0.08	0.1785	0.5007	3510.19
Ogdh	11	6291632	6356642	65010		3035	3813	3247	3793	2971	3374	3809	3679	3297	3414.37	-0.06	0.07	0.3815	0.9195	11	6291632	6356642	65010		3035	3813	3247	3793	4017	3987	3302	4015	3605.62	0.02	0.1	0.8275	0.9467	3509.99
Zfp638	6	83867108	83989550	122442		3840	4229	4820	2647	3744	2838	3430	3537	3452	3594.51	-0.13	0.12	0.1289	0.6024	6	83867108	83989550	122442		3840	4229	4820	2647	2938	3484	2609	2883	3422.55	-0.4	0.16	0.005432	0.0509	3508.53
Syt11	3	88744699	88775164	30465		3138	3558	3457	3669	2904	3312	3753	3767	3351	3405.89	-0.06	0.07	0.3808	0.9188	3	88744699	88775164	30465		3138	3558	3457	3669	4387	3837	3112	4106	3609.36	0.03	0.1	0.7589	0.9467	3507.62
Ahi1	10	20952546	21080429	127883		3222	4429	3752	2926	3306	3329	3683	3820	3741	3542.14	-0.03	0.09	0.6375	0.9758	10	20952546	21080429	127883		3222	4429	3752	2926	3668	3488	3131	3450	3468.62	-0.16	0.11	0.1247	0.3971	3505.38
Nt5e	9	88327196	88372092	44896		3825	4519	4302	3237	3008	2948	3137	3506	3555	3538.44	-0.25	0.1	0.001769	0.04282	9	88327196	88372092	44896		3825	4519	4302	3237	3099	3260	2356	3313	3471.11	-0.46	0.13	8.868e-05	0.002969	3504.78
Amfr	8	93971587	94012842	41255		3304	3834	3158	3459	3286	3260	3812	3547	3359	3418.65	-0.04	0.06	0.4958	0.9758	8	93971587	94012842	41255		3304	3834	3158	3459	4033	3852	3385	4027	3588.96	0.03	0.09	0.7376	0.9467	3503.81
Efr3a	15	65787033	65873816	86783		4278	4872	4708	3002	3008	2645	3286	3089	3095	3534.76	-0.39	0.14	6.527e-05	0.003015	15	65787033	65873816	86783		4278	4872	4708	3002	2701	2941	2401	2873	3471.08	-0.63	0.14	1.45e-06	0.0001136	3502.92
Pafah1b2	9	45962858	46012690	49832		4073	4535	4267	3085	3228	2740	3288	3163	3184	3489.29	-0.29	0.11	0.0005731	0.01797	9	45962858	46012690	49832		4073	4535	4267	3085	3334	3229	2605	3111	3515.25	-0.44	0.13	0.0001793	0.004937	3502.27
Pitpna	11	75588096	75628804	40708		3210	3853	3589	3323	3309	3359	3759	3759	3598	3498.73	-0.02	0.06	0.6736	0.9758	11	75588096	75628804	40708		3210	3853	3589	3323	4145	3398	3036	3839	3504.45	-0.08	0.08	0.3514	0.7383	3501.59
Zbtb18	1	177442350	177450764	8414		3456	4177	4046	3039	3568	2878	3686	3608	3661	3539.85	-0.09	0.09	0.2309	0.7667	1	177442350	177450764	8414		3456	4177	4046	3039	3334	3269	2998	3542	3455.41	-0.26	0.11	0.01173	0.08449	3497.63
Alg10b	15	90224310	90233471	9161		4043	4490	4908	2680	3315	2811	3334	3223	3138	3530.04	-0.24	0.13	0.009176	0.1337	15	90224310	90233471	9161		4043	4490	4908	2680	2823	3195	2570	2937	3450.38	-0.48	0.16	0.0006316	0.01184	3490.21
Clasp1	1	118389057	118612678	223621		3129	3884	3695	3126	3290	3422	3891	3835	3640	3511.73	0.01	0.06	0.8499	0.9758	1	118389057	118612678	223621		3129	3884	3695	3126	3575	3987	3150	3434	3463.32	-0.07	0.11	0.4635	0.843	3487.53
Rad21	15	51962239	51991747	29508		3686	4045	3820	2994	3387	3220	3671	3547	3334	3498.9	-0.1	0.08	0.1583	0.6612	15	51962239	51991747	29508		3686	4045	3820	2994	3661	3307	2820	3691	3473.05	-0.21	0.11	0.04656	0.2102	3485.98
Rnf11	4	109451097	109484728	33631		4154	4414	4425	2936	3181	2724	3456	3227	3200	3505.85	-0.26	0.12	0.002654	0.05782	4	109451097	109484728	33631		4154	4414	4425	2936	3176	2933	2510	3261	3464.68	-0.47	0.14	0.0001608	0.004562	3485.26
Rab3a	8	70754678	70758677	3999		2506	3197	2436	4276	2776	3584	4038	3693	3430	3290.86	0.06	0.12	0.4642	0.9722	8	70754678	70758677	3999		2506	3197	2436	4276	5192	4023	3539	4838	3674.75	0.3	0.16	0.03522	0.1747	3482.81
Uckl1	2	181569148	181584892	15744		2768	4134	3184	3872	3329	3384	3939	3568	3581	3489.94	-0.01	0.08	0.8592	0.9758	2	181569148	181584892	15744		2768	4134	3184	3872	3734	3331	3450	3517	3456.52	-0.09	0.11	0.3524	0.739	3473.23
Mindy2	9	70599013	70657174	58161		3883	4090	4436	2272	3985	2953	3833	3483	3672	3599.49	-0.04	0.12	0.6248	0.9758	9	70599013	70657174	58161		3883	4090	4436	2272	2925	3276	2958	2911	3335.63	-0.31	0.17	0.03814	0.1842	3467.56
Sf1	19	6363689	6378030	14341		2466	3192	2690	3929	2760	3607	4369	3849	3476	3329.2	0.1	0.11	0.2132	0.744	19	6363689	6378030	14341		2466	3192	2690	3929	4497	4063	3905	4549	3598.81	0.3	0.13	0.01257	0.08818	3464.01
Pkd1	17	24549833	24596508	46675		2234	3002	2862	3915	2972	3856	4504	3972	3536	3384.05	0.16	0.12	0.06328	0.4239	17	24549833	24596508	46675		2234	3002	2862	3915	4501	4209	3965	4093	3537.68	0.31	0.14	0.01561	0.1024	3460.86
Mbnl1	3	60472829	60629750	156921		3889	4879	5081	2555	3553	2758	3264	3201	3421	3598.27	-0.2	0.14	0.02607	0.2592	3	60472829	60629750	156921		3889	4879	5081	2555	2351	2736	2521	2517	3316.25	-0.63	0.17	2.502e-05	0.001165	3457.26
Otx2	14	48657676	48673819	16143		2742	3572	3316	3179	3235	3615	4175	3625	3676	3420.88	0.12	0.06	0.03239	0.2925	14	48657676	48673819	16143		2742	3572	3316	3179	4071	3998	3458	3885	3476.6	0.14	0.08	0.07297	0.2817	3448.74
Tln2	9	67217086	67559703	342617		3190	4109	3954	4297	2885	2721	3397	3099	3201	3403.34	-0.33	0.09	5.268e-06	0.0003534	9	67217086	67559703	342617		3190	4109	3954	4297	3231	3349	3458	2420	3491.53	-0.36	0.14	0.006058	0.05487	3447.44
Bcat1	6	144993834	145076184	82350		3207	4005	3524	3302	3154	3164	3839	3594	3419	3434.84	-0.07	0.06	0.1778	0.6925	6	144993834	145076184	82350		3207	4005	3524	3302	3883	3313	3052	3715	3459.31	-0.12	0.08	0.1004	0.345	3447.07
Atf7ip	6	136506166	136610862	104696		3150	3811	3827	3010	2997	3339	3778	3866	3447	3436.21	-0.03	0.08	0.6758	0.9758	6	136506166	136610862	104696		3150	3811	3827	3010	3751	3948	2960	3426	3448.6	-0.08	0.11	0.458	0.8397	3442.4
Frmd4b	6	97286866	97617541	330675		3152	3836	3844	3475	3184	3230	3550	3739	3956	3523.28	-0.05	0.08	0.4411	0.9608	6	97286866	97617541	330675		3152	3836	3844	3475	3143	3356	3089	3128	3357.63	-0.26	0.1	0.004589	0.04539	3440.45
Sparc	11	55394499	55423183	28684		2367	2661	1993	4717	3233	3507	3762	3108	3306	3161.1	0.06	0.13	0.4857	0.9758	11	55394499	55423183	28684		2367	2661	1993	4717	4583	3132	6432	4055	3700.41	0.32	0.22	0.06066	0.2497	3430.76
Dnajc6	4	101496647	101642799	146152		3429	3693	3895	3309	2911	3221	3404	3562	3243	3386.01	-0.15	0.08	0.02711	0.2653	4	101496647	101642799	146152		3429	3693	3895	3309	3606	3470	3006	3594	3473.09	-0.18	0.09	0.05072	0.2225	3429.55
Actg1	11	120345689	120348542	2853		2672	3310	2698	3833	3158	3467	3790	3264	3228	3240	0.04	0.09	0.6073	0.9758	11	120345689	120348542	2853		2672	3310	2698	3833	4547	4031	3764	4514	3609.98	0.27	0.12	0.01652	0.1064	3424.99
Map4k3	17	80580511	80728485	147974		3403	4292	4037	2903	3545	2904	3748	3492	3911	3550.02	-0.07	0.1	0.387	0.9232	17	80580511	80728485	147974		3403	4292	4037	2903	2952	2928	2736	3179	3282.98	-0.38	0.12	0.0004556	0.009387	3416.5
Srgap3	6	112717970	112947266	229296		3033	3663	3534	3135	2869	3339	3552	3749	3210	3312.55	-0.04	0.07	0.5246	0.9758	6	112717970	112947266	229296		3033	3663	3534	3135	4493	3822	2916	3983	3516.81	0.05	0.11	0.5912	0.928	3414.68
Rev3l	10	39732117	39875211	143094		3492	3848	4461	2399	3379	3066	3711	4023	3612	3525.01	-0.03	0.11	0.7464	0.9758	10	39732117	39875211	143094		3492	3848	4461	2399	3207	3615	2499	3044	3299.8	-0.25	0.16	0.081	0.3018	3412.41
Pabpc1	15	36595660	36609668	14008		3484	3875	3702	3227	3102	3174	3787	3458	3379	3438.95	-0.11	0.07	0.06892	0.4436	15	36595660	36609668	14008		3484	3875	3702	3227	3297	3267	3056	3337	3384.91	-0.24	0.09	0.006431	0.05697	3411.93
Arcn1	9	44741563	44767845	26282		3537	4120	3846	2691	3524	3111	3693	3435	3607	3479.94	-0.05	0.1	0.4957	0.9758	9	44741563	44767845	26282		3537	4120	3846	2691	3341	3429	2740	3208	3338.65	-0.24	0.13	0.04415	0.2036	3409.3
Usp32	11	84984441	85140161	155720		3512	4079	4116	2773	3125	3090	3627	3555	3391	3446.23	-0.11	0.09	0.1558	0.6563	11	84984441	85140161	155720		3512	4079	4116	2773	3406	3368	2752	3156	3370.67	-0.27	0.13	0.02161	0.1268	3408.45
Cep350	1	155844963	155973255	128292		3268	4028	4358	2843	3144	3179	3700	3748	3475	3494.64	-0.08	0.09	0.2913	0.8413	1	155844963	155973255	128292		3268	4028	4358	2843	3108	3474	2642	3018	3320.31	-0.31	0.13	0.01372	0.09379	3407.47
Hspa5	2	34771969	34777547	5578		2926	3644	3750	3794	2977	2778	3919	3262	3307	3340.9	-0.13	0.08	0.06628	0.4347	2	34771969	34777547	5578		2926	3644	3750	3794	3825	3567	3000	3575	3472.62	-0.13	0.1	0.1739	0.4918	3406.76
Strbp	2	37483227	37703859	220632		3347	4111	4299	2790	3442	3055	3613	3326	3444	3463.72	-0.1	0.1	0.1924	0.714	2	37483227	37703859	220632		3347	4111	4299	2790	3253	2994	3005	3185	3349.09	-0.3	0.12	0.009902	0.07537	3406.4
Azin1	15	38487426	38519266	31840		3744	4332	4489	2778	3361	2674	3058	3155	3122	3394.57	-0.23	0.12	0.008835	0.131	15	38487426	38519266	31840		3744	4332	4489	2778	3151	3099	2630	3139	3402.92	-0.4	0.14	0.001317	0.01936	3398.74
Cirbp	10	80165984	80172786	6802		2492	3130	2531	3783	3174	3294	3787	3694	3192	3198.54	0.09	0.1	0.2416	0.7792	10	80165984	80172786	6802		2492	3130	2531	3783	4725	3834	3991	4781	3590.11	0.36	0.13	0.00357	0.03866	3394.32
Ppm1b	17	84956740	85023991	67251		3248	3911	3636	3531	2898	2919	3483	3347	3100	3315.33	-0.21	0.06	4.539e-05	0.002242	17	84956740	85023991	67251		3248	3911	3636	3531	3738	3202	3119	3649	3470.12	-0.18	0.07	0.01028	0.07729	3392.72
Mdm1	10	118141810	118168997	27187		2933	4254	3918	3018	3366	3145	4114	3499	3874	3526.66	-0.01	0.09	0.8645	0.9758	10	118141810	118168997	27187		2933	4254	3918	3018	2795	2994	3247	3098	3258.23	-0.28	0.12	0.01556	0.1023	3392.44
Ddx1	12	13216972	13249213	32241		3357	3734	3708	3016	3535	2926	3643	3435	3497	3403.41	-0.05	0.08	0.4508	0.9663	12	13216972	13249213	32241		3357	3734	3708	3016	3497	3512	3000	3433	3379.4	-0.15	0.1	0.1255	0.3988	3391.4
Mapre3	5	30814640	30866106	51466		2709	3630	3080	4138	2940	3164	3797	3501	3353	3334.6	-0.05	0.09	0.5413	0.9758	5	30814640	30866106	51466		2709	3630	3080	4138	3821	3338	3353	3760	3436.83	-0.04	0.12	0.7238	0.9467	3385.72
Prox1	1	190118034	190170714	52680		3344	3737	4097	3108	2853	2861	3379	3403	3226	3310.75	-0.18	0.09	0.01261	0.1653	1	190118034	190170714	52680		3344	3737	4097	3108	3539	3565	2890	3379	3430.41	-0.2	0.11	0.06128	0.2514	3370.58
Rbm33	5	28317120	28419239	102119		2825	3757	3653	3051	3276	3475	3792	3924	3467	3432.44	0.05	0.07	0.4202	0.9435	5	28317120	28419239	102119		2825	3757	3653	3051	3442	3146	3601	3208	3303.26	-0.09	0.11	0.3878	0.7748	3367.85
Ppp3r1	11	17159262	17200375	41113		4142	4488	4493	2536	3316	2607	3202	3184	3222	3448.71	-0.21	0.13	0.01755	0.2045	11	17159262	17200375	41113		4142	4488	4493	2536	2614	2859	2346	2789	3282.38	-0.55	0.16	0.0001229	0.003754	3365.55
Oxr1	15	41447481	41861048	413567		3598	4210	4379	2716	3258	2834	3265	3295	3152	3389.53	-0.18	0.11	0.02841	0.2732	15	41447481	41861048	413567		3598	4210	4379	2716	3213	3142	2439	3212	3341.4	-0.37	0.14	0.003988	0.04143	3365.47
Ipo7	7	110018273	110056609	38336		3779	4382	4543	2609	3229	2574	3290	3242	3231	3408.5	-0.2	0.12	0.02044	0.2237	7	110018273	110056609	38336		3779	4382	4543	2609	2865	3137	2483	2853	3320.46	-0.45	0.15	0.0009921	0.01601	3364.48
Pcm1	8	41239751	41332344	92593		3755	4360	4647	2261	3537	2606	3331	3538	3560	3485.92	-0.11	0.13	0.2121	0.7436	8	41239751	41332344	92593		3755	4360	4647	2261	2633	3223	2421	2598	3230.49	-0.44	0.18	0.004263	0.04343	3358.2
Clock	5	76209867	76304792	94925		3945	4396	4753	2444	3263	2485	3181	3358	3333	3441.92	-0.19	0.14	0.03518	0.3067	5	76209867	76304792	94925		3945	4396	4753	2444	2693	2839	2379	2780	3273.9	-0.52	0.16	0.0003209	0.007516	3357.91
Dstn	2	143915319	143943324	28005		3647	4295	4168	2775	3490	2612	3426	3273	3344	3423.85	-0.16	0.11	0.05954	0.4108	2	143915319	143943324	28005		3647	4295	4168	2775	2901	2777	2732	3144	3289.79	-0.42	0.13	0.0004447	0.009264	3356.82
Med13l	5	118560678	118765438	204760		3220	3666	3516	3577	2755	2866	3333	3415	3103	3249.27	-0.19	0.07	0.001707	0.04167	5	118560678	118765438	204760		3220	3666	3516	3577	3397	3822	3078	3646	3462.38	-0.11	0.1	0.2435	0.603	3355.82
Pcnx	12	81860022	82000924	140902		3037	3752	3475	3308	2823	3036	3449	3652	3318	3287.09	-0.09	0.07	0.1394	0.6239	12	81860022	82000924	140902		3037	3752	3475	3308	3566	3755	3231	3508	3419.63	-0.06	0.09	0.4759	0.8541	3353.36
Sort1	3	108284081	108361511	77430		2862	3257	3047	3246	3158	3406	3924	3398	3252	3253.62	0.07	0.07	0.2199	0.7535	3	108284081	108361511	77430		2862	3257	3047	3246	4350	3910	3326	3952	3442.06	0.19	0.09	0.02756	0.1485	3347.84
Lrba	3	86224679	86782692	558013		3268	4053	4045	2905	3267	2973	3348	3474	3283	3375.07	-0.13	0.09	0.09121	0.5103	3	86224679	86782692	558013		3268	4053	4045	2905	3155	3498	2509	3241	3307.72	-0.28	0.13	0.01862	0.1149	3341.39
Cfl1	19	5490454	5495201	4747		2585	3166	2549	4017	2762	3174	3525	3313	3326	3130.12	0.01	0.1	0.9444	0.9821	19	5490454	5495201	4747		2585	3166	2549	4017	4789	3864	3374	4502	3539.86	0.25	0.14	0.05796	0.2422	3334.99
Smug1	15	103153289	103167092	13803		1552	2079	1910	2379	4165	4386	5413	4363	4354	3342.84	1.12	0.11	3.603e-25	2e-22	15	103153289	103167092	13803		1552	2079	1910	2379	5610	4286	4870	4680	3324.5	1.08	0.14	2.376e-19	1.219e-16	3333.67
Ppp1r7	1	93342853	93373489	30636		3343	3881	3601	3061	2924	3015	3456	3417	3183	3294.44	-0.14	0.07	0.02702	0.265	1	93342853	93373489	30636		3343	3881	3601	3061	3654	3364	2843	3436	3365.48	-0.17	0.09	0.05742	0.2404	3329.96
Tnrc6a	7	123123884	123195296	71412		2856	3639	3564	2792	3462	3295	3954	3911	3754	3432.34	0.11	0.08	0.09173	0.5111	7	123123884	123195296	71412		2856	3639	3564	2792	3418	3325	3164	3326	3225.58	-0.07	0.1	0.4785	0.8566	3328.96
Hdac5	11	102194431	102230166	35735		2104	2672	2218	4335	2565	3650	3986	3529	3111	3095.38	0.08	0.13	0.3348	0.8826	11	102194431	102230166	35735		2104	2672	2218	4335	5221	4032	3844	4685	3562.01	0.39	0.18	0.01124	0.0821	3328.7
Ptprs	17	56412425	56476483	64058		2243	3059	2502	4113	2448	3727	3738	3776	3048	3148.07	0.05	0.12	0.5147	0.9758	17	56412425	56476483	64058		2243	3059	2502	4113	4480	4217	3584	4309	3499.69	0.29	0.15	0.03524	0.1747	3323.88
Atp2c1	9	105403538	105527319	123781		3402	4161	4220	2662	3374	2756	3405	3455	3384	3397.08	-0.12	0.11	0.152	0.6498	9	105403538	105527319	123781		3402	4161	4220	2662	2962	2972	2715	3041	3247.67	-0.36	0.13	0.002983	0.03402	3322.38
Rplp1	9	61913283	61914542	1259		2005	2341	2358	4441	2729	3159	3793	3106	2945	2958.31	0.05	0.13	0.5743	0.9758	9	61913283	61914542	1259		2005	2341	2358	4441	5856	3320	4604	5241	3683.81	0.44	0.2	0.007264	0.06188	3321.06
Stx1b	7	127803899	127824549	20650		3093	3702	3334	3645	2506	2994	3490	3516	3100	3236.24	-0.15	0.08	0.03287	0.2953	7	127803899	127824549	20650		3093	3702	3334	3645	4242	3124	2768	3700	3405.81	-0.11	0.11	0.2592	0.6253	3321.02
Jmjd1c	10	67096124	67256326	160202		3290	4083	4283	2621	3487	2881	3657	3418	3454	3433.39	-0.08	0.1	0.3385	0.8858	10	67096124	67256326	160202		3290	4083	4283	2621	2866	3182	2563	2896	3204.56	-0.36	0.14	0.005441	0.05095	3318.97
Otud7b	3	96104526	96161129	56603		2869	3474	3589	3360	3151	2908	3598	3250	3251	3244.57	-0.08	0.07	0.2081	0.7383	3	96104526	96161129	56603		2869	3474	3589	3360	3683	3710	3228	3500	3390.51	-0.03	0.09	0.7461	0.9467	3317.54
Xpo1	11	23256040	23298249	42209		3297	3989	4508	2023	3699	2786	3377	3744	3931	3454.73	-0.01	0.13	0.905	0.9778	11	23256040	23298249	42209		3297	3989	4508	2023	3150	3143	2773	2720	3178.47	-0.26	0.18	0.0894	0.3212	3316.6
Lsamp	16	39984360	42181679	2197319		3490	4257	4373	2864	2627	2768	3085	3363	3045	3294.55	-0.27	0.11	0.001702	0.04162	16	39984360	42181679	2197319		3490	4257	4373	2864	3216	3068	2442	3173	3336.91	-0.39	0.13	0.001016	0.01626	3315.73
Chtop	3	90498955	90509498	10543		3143	3759	3646	3661	2779	2851	3469	3124	2958	3240.71	-0.25	0.06	1.437e-05	0.0008292	3	90498955	90509498	10543		3143	3759	3646	3661	3584	2971	3022	3553	3386.78	-0.22	0.08	0.004024	0.0417	3313.74
Plekha6	1	133164209	133303435	139226		2177	3093	2580	3236	3276	3649	4325	4001	3719	3294.21	0.31	0.1	0.0001071	0.004603	1	133164209	133303435	139226		2177	3093	2580	3236	4461	3733	3860	3996	3327.3	0.38	0.11	0.0003372	0.007762	3310.76
Rnf187	11	58932287	58938916	6629		2159	2777	2155	4497	2382	3575	3805	3410	3014	3053.58	0.04	0.13	0.6243	0.9758	11	58932287	58938916	6629		2159	2777	2155	4497	5156	3889	3720	4772	3564.35	0.34	0.18	0.02889	0.1532	3308.97
Slc6a11	6	114131240	114249952	118712		2427	2932	2594	3520	2593	3526	3685	3830	3278	3120.74	0.11	0.11	0.1697	0.6793	6	114131240	114249952	118712		2427	2932	2594	3520	5118	3864	3332	4771	3492.05	0.38	0.13	0.00202	0.02584	3306.39
Lin7c	2	109890852	109901003	10151		3954	4281	4218	2561	3192	2609	3125	3003	2936	3304.03	-0.23	0.13	0.008924	0.1317	2	109890852	109901003	10151		3954	4281	4218	2561	2840	3086	2472	3068	3300.33	-0.42	0.15	0.00223	0.02783	3302.18
Mrfap1	5	36794866	36796772	1906		2717	3147	2780	3789	3080	2906	3402	3149	3297	3117.93	-0.02	0.09	0.8061	0.9758	5	36794866	36796772	1906		2717	3147	2780	3789	4352	3453	3385	4680	3479.63	0.19	0.13	0.1068	0.36	3298.78
Mast2	4	116306761	116464183	157422		3089	4106	3656	3576	2667	3016	2916	3432	3168	3267.18	-0.23	0.08	0.001185	0.03153	4	116306761	116464183	157422		3089	4106	3656	3576	3161	2924	3240	3041	3326.9	-0.31	0.09	0.0006083	0.01154	3297.04
Srpk2	5	23503263	23684617	181354		3473	4392	4160	3047	2883	2685	3029	3358	3172	3331.15	-0.27	0.1	0.0007837	0.02302	5	23503263	23684617	181354		3473	4392	4160	3047	2894	2825	2656	2767	3262.72	-0.5	0.11	2.573e-06	0.0001859	3296.93
Ssr1	13	37966604	37994217	27613		3282	4077	3930	2979	2891	2744	3324	3285	2901	3241.18	-0.22	0.08	0.001939	0.04585	13	37966604	37994217	27613		3282	4077	3930	2979	3384	3304	2821	3253	3350.03	-0.25	0.1	0.01105	0.08113	3295.61
Zdhhc5	2	84687969	84715180	27211		3156	3967	3647	3470	2686	3023	3452	3261	3049	3273.27	-0.22	0.06	8.702e-05	0.003844	2	84687969	84715180	27211		3156	3967	3647	3470	3187	3419	2777	3055	3311.56	-0.29	0.09	0.001558	0.02175	3292.41
Atp13a3	16	30312422	30405975	93553		3496	3943	4071	2497	3533	2790	3684	3276	3300	3372.96	-0.08	0.11	0.3538	0.8994	16	30312422	30405975	93553		3496	3943	4071	2497	2737	3305	2766	2932	3206.25	-0.3	0.15	0.02494	0.1394	3289.61
Xpr1	1	155275700	155417415	141715		3672	4189	4135	2534	2890	2781	3241	3355	3278	3318.38	-0.17	0.11	0.04613	0.3584	1	155275700	155417415	141715		3672	4189	4135	2534	3143	3189	2408	2951	3259.06	-0.36	0.15	0.006902	0.05973	3288.72
Epb41l3	17	69075682	69289989	214307		3080	3487	3318	2956	2858	3101	3781	3819	3291	3267.09	0.01	0.08	0.8856	0.9758	17	69075682	69289989	214307		3080	3487	3318	2956	3840	3519	2983	3593	3307.57	-0.01	0.09	0.9407	0.986	3287.33
Ndnf	6	65671589	65712326	40737		3278	3848	4230	2619	2845	2830	3256	3605	2984	3250.74	-0.14	0.11	0.08795	0.5013	6	65671589	65712326	40737		3278	3848	4230	2619	3464	3529	2507	3272	3312.59	-0.21	0.14	0.1054	0.3569	3281.66
Sh3glb1	3	144683677	144720335	36658		3511	4467	4239	2498	3394	2731	3389	3409	3426	3422.64	-0.12	0.11	0.1467	0.6393	3	144683677	144720335	36658		3511	4467	4239	2498	2337	2848	2654	2571	3134.67	-0.49	0.16	0.0005621	0.01087	3278.65
Bzw1	1	58392897	58407353	14456		3745	4331	4024	2500	3149	2597	3340	3318	3119	3322.87	-0.17	0.12	0.04916	0.3699	1	58392897	58407353	14456		3745	4331	4024	2500	2824	3000	2507	3032	3231.18	-0.4	0.15	0.002925	0.03357	3277.02
Ids	X	70343068	70365084	22016		3512	3748	4012	2578	3033	2813	3442	3395	3169	3277.33	-0.12	0.1	0.1482	0.642	X	70343068	70365084	22016		3512	3748	4012	2578	3309	3269	2624	3258	3265.96	-0.24	0.14	0.05895	0.2446	3271.64
Ensa	3	95624992	95632102	7110		2862	3414	3039	3502	3035	3199	3544	3170	3095	3181.08	-0.04	0.07	0.5048	0.9758	3	95624992	95632102	7110		2862	3414	3039	3502	3968	3382	3213	3856	3360.03	0.04	0.09	0.6175	0.9444	3270.56
Ip6k1	9	108002500	108048782	46282		2454	3366	2835	4007	2679	3105	3721	3335	2960	3128.54	-0.03	0.1	0.6649	0.9758	9	108002500	108048782	46282		2454	3366	2835	4007	4183	3507	3266	4101	3409.25	0.11	0.13	0.3616	0.7485	3268.89
Kif5b	18	6201001	6242174	41173		3945	4216	4641	2534	3141	2517	2878	2972	3058	3309.86	-0.26	0.14	0.005872	0.09984	18	6201001	6242174	41173		3945	4216	4641	2534	2566	2771	2321	2706	3212.33	-0.55	0.16	9.126e-05	0.003033	3261.1
Pgrmc1	X	36598205	36606079	7874		3321	3680	3544	2979	3228	2646	3402	3166	3060	3203.36	-0.14	0.08	0.05748	0.4025	X	36598205	36606079	7874		3321	3680	3544	2979	3739	2969	2890	3615	3307.94	-0.15	0.1	0.1173	0.3824	3255.65
Mfge8	7	79133767	79149060	15293		2666	3237	2642	4668	2407	2809	3001	3136	2874	3029.46	-0.14	0.12	0.09754	0.527	7	79133767	79149060	15293		2666	3237	2642	4668	4133	3655	3238	3976	3481.61	0.05	0.16	0.747	0.9467	3255.53
Rph3a	5	120940498	121010092	69594		2792	3284	2976	3647	2291	3155	3376	3581	3072	3102.68	-0.06	0.1	0.4471	0.9651	5	120940498	121010092	69594		2792	3284	2976	3647	4413	3390	3187	3892	3396.1	0.09	0.11	0.377	0.7635	3249.39
Scaf11	15	96411698	96460843	49145		3396	4194	3897	2652	2925	2791	3409	3131	3178	3258.19	-0.17	0.1	0.03492	0.305	15	96411698	96460843	49145		3396	4194	3897	2652	3058	3479	2472	2900	3233.86	-0.31	0.14	0.01785	0.1118	3246.03
Skp1a	11	52231994	52246858	14864		3582	3902	3621	2643	3469	2884	3429	3246	3152	3304.63	-0.09	0.1	0.2549	0.7974	11	52231994	52246858	14864		3582	3902	3621	2643	3226	2919	2566	3114	3176.05	-0.3	0.12	0.009483	0.07339	3240.34
Glo1	17	30592865	30612659	19794		2760	3219	3413	2813	3657	3044	3774	3278	3367	3229.85	0.09	0.08	0.219	0.7529	17	30592865	30612659	19794		2760	3219	3413	2813	3741	3403	3289	3667	3246.6	0.08	0.09	0.3411	0.7269	3238.22
Smarca4	9	21616168	21704230	88062		2446	3085	3023	3892	2546	3141	3480	3221	3067	3071.69	-0.04	0.1	0.6109	0.9758	9	21616168	21704230	88062		2446	3085	3023	3892	4151	3894	3307	3834	3403.84	0.14	0.13	0.2255	0.575	3237.77
Trnp1	4	133491099	133498550	7451		2484	2849	2240	4380	2111	3208	3366	3371	2591	2930.77	-0.04	0.13	0.6424	0.9758	4	133491099	133498550	7451		2484	2849	2240	4380	5069	3886	3193	4815	3542.28	0.28	0.18	0.07084	0.2768	3236.53
Azi2	9	118040498	118069794	29296		2727	3936	3636	2229	4483	3225	4070	3835	4004	3530.25	0.16	0.12	0.05929	0.4103	9	118040498	118069794	29296		2727	3936	3636	2229	2859	2398	3174	2802	2942.58	-0.21	0.15	0.1206	0.3892	3236.41
Usp19	9	108490601	108502337	11736		2118	3195	2588	3854	2782	3322	3990	3603	3403	3164.51	0.09	0.11	0.2509	0.792	9	108490601	108502337	11736		2118	3195	2588	3854	3968	3667	3420	4050	3299.81	0.21	0.14	0.113	0.3731	3232.16
Alkbh5	11	60536380	60558512	22132		3211	3528	3539	3732	2566	2787	3291	3163	2894	3169.88	-0.26	0.08	0.0001358	0.005599	11	60536380	60558512	22132		3211	3528	3539	3732	2962	3356	2811	3320	3291.49	-0.26	0.11	0.009781	0.07481	3230.68
Far1	7	113513833	113571511	57678		3417	4365	4464	2233	3495	2709	3196	3112	3316	3341.74	-0.12	0.13	0.1748	0.6881	7	113513833	113571511	57678		3417	4365	4464	2233	2687	2568	2478	2679	3096.62	-0.47	0.16	0.001241	0.01865	3219.18
Itsn1	16	91729280	91920597	191317		2693	3448	3178	3106	2805	3124	3823	3485	3313	3183.8	0.03	0.07	0.6016	0.9758	16	91729280	91920597	191317		2693	3448	3178	3106	3831	3489	3117	3507	3251.66	0.05	0.08	0.5388	0.8994	3217.73
Rps24	14	24487124	24496959	9835		3092	3640	3801	3310	3050	2767	3410	2978	3232	3230.09	-0.18	0.07	0.007473	0.1176	14	24487124	24496959	9835		3092	3640	3801	3310	3276	2748	2915	3030	3204.86	-0.31	0.09	0.0002488	0.006236	3217.48
Atp6ap2	X	12587800	12617049	29249		3611	3871	4009	2976	2663	2605	3183	3034	2836	3180.51	-0.31	0.1	0.0001045	0.004515	X	12587800	12617049	29249		3611	3871	4009	2976	3183	2918	2473	3098	3251.12	-0.39	0.11	0.0002907	0.00698	3215.82
Ppp6r3	19	3454927	3575749	120822		2938	3824	3622	2766	3022	2952	3675	3576	3401	3273.29	-0.02	0.08	0.7224	0.9758	19	3454927	3575749	120822		2938	3824	3622	2766	3264	3317	2696	3062	3154.54	-0.19	0.11	0.07107	0.2775	3213.91
Rps7	12	28630853	28635953	5100		2699	3200	2440	3816	3088	3032	3967	3407	3232	3177.52	0.05	0.1	0.5359	0.9758	12	28630853	28635953	5100		2699	3200	2440	3816	3896	2976	3455	3815	3244.6	0.08	0.14	0.5331	0.8973	3211.06
Mlf2	6	124931385	124937238	5853		2074	2399	2230	4346	2380	3150	3599	3240	3018	2909.66	0.04	0.13	0.6432	0.9758	6	124931385	124937238	5853		2074	2399	2230	4346	5109	3890	3786	4776	3502.22	0.39	0.19	0.01293	0.08989	3205.94
Chd3	11	69343272	69369406	26134		2340	3012	2611	3618	2714	3294	3466	3258	2988	3004.25	0.04	0.1	0.5876	0.9758	11	69343272	69369406	26134		2340	3012	2611	3618	4918	3602	3275	4376	3396.98	0.3	0.13	0.01526	0.101	3200.61
Raly	2	154791095	154867261	76166		2332	3031	2632	3734	3190	3270	3771	3258	3416	3150.2	0.1	0.1	0.2134	0.744	2	154791095	154867261	76166		2332	3031	2632	3734	3996	3502	3351	3809	3247.89	0.17	0.13	0.1449	0.4382	3199.05
Fam126b	1	58522805	58586323	63518		3696	3503	4377	2098	3690	2846	3370	3158	3169	3308.55	-0.06	0.13	0.4857	0.9758	1	58522805	58586323	63518		3696	3503	4377	2098	2786	3028	2390	2787	3077.27	-0.33	0.18	0.02853	0.1519	3192.91
Sdf4	4	155992871	156013610	20739		2822	3430	3184	3096	2879	3021	3291	3274	3110	3097.06	-0.05	0.05	0.3048	0.8539	4	155992871	156013610	20739		2822	3430	3184	3096	3796	3537	3043	3755	3288.57	0.05	0.08	0.52	0.8873	3192.82
Rab7	6	87999105	88045270	46165		3337	3961	3581	2958	2996	2676	3169	3112	3107	3188.54	-0.2	0.08	0.005451	0.09529	6	87999105	88045270	46165		3337	3961	3581	2958	3263	2921	2586	3120	3191.1	-0.32	0.1	0.0007142	0.01286	3189.82
Sbno1	5	124368701	124426001	57300		2941	3465	3756	2585	3159	3011	3556	3441	3481	3236.9	0.01	0.09	0.9105	0.9799	5	124368701	124426001	57300		2941	3465	3756	2585	3168	3163	3016	3210	3135.57	-0.12	0.12	0.2702	0.6402	3186.24
Usp33	3	152346477	152393617	47140		3199	4118	3924	3005	2844	2604	3198	3269	3190	3233.71	-0.22	0.09	0.003652	0.07216	3	152346477	152393617	47140		3199	4118	3924	3005	2693	3001	2487	2754	3132.44	-0.44	0.11	3.745e-05	0.00159	3183.07
Fubp1	3	152210421	152236826	26405		3205	4003	3966	2635	3127	2604	3092	3047	3226	3187.77	-0.16	0.1	0.05452	0.392	3	152210421	152236826	26405		3205	4003	3966	2635	2943	2877	2941	2935	3168.17	-0.31	0.13	0.009448	0.07323	3177.97
Secisbp2l	2	125736985	125782870	45885		3028	3871	3511	2532	3220	2934	3495	3321	3350	3220.46	-0.02	0.09	0.7459	0.9758	2	125736985	125782870	45885		3028	3871	3511	2532	3213	3269	2720	3193	3134.75	-0.16	0.12	0.1598	0.4668	3177.61
Aco2	15	81872308	81915133	42825		2635	3242	2875	3324	2752	3036	3619	3222	3116	3060.98	0	0.07	0.9391	0.9821	15	81872308	81915133	42825		2635	3242	2875	3324	3986	3602	3151	3858	3284.62	0.14	0.09	0.1111	0.3692	3172.8
Kifap3	1	163779582	163917109	137527		3350	4096	4098	2566	2909	2662	3070	3321	3167	3224.04	-0.17	0.11	0.04053	0.3334	1	163779582	163917109	137527		3350	4096	4098	2566	2917	2751	2373	2848	3106.11	-0.42	0.13	0.0005851	0.01121	3165.07
Rps3a1	3	86137939	86142702	4763		2945	3464	3259	3423	3018	2716	3332	3091	2899	3104.44	-0.15	0.07	0.01465	0.1819	3	86137939	86142702	4763		2945	3464	3259	3423	3602	2984	3015	3357	3223.84	-0.13	0.08	0.08839	0.3187	3164.14
Rpl6	5	121204480	121209241	4761		2554	3307	2626	3654	2880	2958	3588	3169	3022	3054.1	-0.01	0.09	0.9139	0.9812	5	121204480	121209241	4761		2554	3307	2626	3654	4027	3401	3521	3450	3272.39	0.11	0.12	0.3187	0.7008	3163.24
Rpl5	5	107900501	107909005	8504		3046	3702	3486	3117	3349	2593	3249	2888	3194	3158.42	-0.13	0.09	0.07333	0.4575	5	107900501	107909005	8504		3046	3702	3486	3117	3348	2878	2826	3104	3160.85	-0.24	0.08	0.0009538	0.01568	3159.64
Ankrd11	8	122883821	123042277	158456		2465	3008	2916	3330	2712	3192	3719	3503	3424	3108.08	0.09	0.09	0.2289	0.7648	8	122883821	123042277	158456		2465	3008	2916	3330	3937	3591	3223	3571	3208.85	0.15	0.1	0.1066	0.3595	3158.47
Epas1	17	86753699	86833410	79711		2406	3384	2772	3250	2619	3089	3589	3483	3019	3031.33	0.03	0.08	0.631	0.9758	17	86753699	86833410	79711		2406	3384	2772	3250	4146	3874	3037	3889	3285.13	0.2	0.11	0.04826	0.2152	3158.23
Anapc1	2	128610103	128687391	77288		2875	3592	3510	2793	2966	3038	3443	3428	3187	3173.59	-0.03	0.07	0.6069	0.9758	2	128610103	128687391	77288		2875	3592	3510	2793	3359	3354	2781	3117	3140.03	-0.12	0.1	0.1993	0.5351	3156.81
Thoc2	X	41794990	41920674	125684		3706	4186	4801	1981	3364	2389	3004	3105	3090	3272.8	-0.15	0.14	0.09703	0.5257	X	41794990	41920674	125684		3706	4186	4801	1981	2322	2734	2203	2377	3038.58	-0.52	0.19	0.001175	0.01793	3155.69
Mga	2	119897227	119969581	72354		3397	3862	4479	2622	2966	2646	3063	3040	2910	3201.07	-0.22	0.12	0.01097	0.1505	2	119897227	119969581	72354		3397	3862	4479	2622	2694	3074	2215	2553	3103.46	-0.46	0.15	0.0007787	0.0137	3152.27
Ppp2r2b	18	42637431	43059471	422040		2976	3156	3193	2830	2994	2794	3507	3275	3141	3071.89	-0.01	0.07	0.9062	0.9783	18	42637431	43059471	422040		2976	3156	3193	2830	3595	3567	3126	3672	3228.53	0.07	0.09	0.4391	0.8249	3150.21
Smim13	13	41249843	41276577	26734		3644	4165	3928	2821	2917	2416	3097	2894	2773	3165.04	-0.31	0.11	0.000322	0.01137	13	41249843	41276577	26734		3644	4165	3928	2821	2514	3006	2259	2709	3125.13	-0.5	0.14	5.809e-05	0.00221	3145.09
Cdc37l1	19	28990351	29026681	36330		3187	4001	4003	2513	3227	2675	3356	3291	3312	3256.54	-0.1	0.1	0.2286	0.7641	19	28990351	29026681	36330		3187	4001	4003	2513	2661	2780	2509	2723	3031.45	-0.41	0.13	0.001108	0.01734	3143.99
Rab28	5	41624975	41708157	83182		2926	3803	3483	2909	3312	2828	3438	3022	3040	3167.7	-0.09	0.08	0.1879	0.7073	5	41624975	41708157	83182		2926	3803	3483	2909	3102	2960	2832	3164	3118.59	-0.22	0.09	0.009823	0.07497	3143.14
St13	15	81363668	81400077	36409		3045	3935	3934	2750	2929	2585	3268	3131	3076	3155.27	-0.17	0.09	0.02866	0.2746	15	81363668	81400077	36409		3045	3935	3934	2750	3288	2873	2567	2863	3128.87	-0.32	0.11	0.003343	0.03693	3142.07
Btbd1	7	81792073	81829431	37358		3408	3854	3668	2511	3141	2603	3306	3099	3098	3164.94	-0.12	0.1	0.1262	0.5976	7	81792073	81829431	37358		3408	3854	3668	2511	3007	3056	2564	3022	3116.45	-0.28	0.13	0.01937	0.1179	3140.69
Myo6	9	80165030	80311729	146699		3191	3459	3677	2502	2785	3060	3072	3319	2975	3095.21	-0.09	0.1	0.2722	0.8195	9	80165030	80311729	146699		3191	3459	3677	2502	3734	3269	2448	3436	3177.51	-0.11	0.13	0.3948	0.783	3136.36
Usp12	5	146734808	146795006	60198		2933	3349	3330	3021	2918	2911	3476	3115	3187	3112.55	-0.06	0.06	0.2837	0.8339	5	146734808	146795006	60198		2933	3349	3330	3021	3331	3439	2771	3331	3157.72	-0.09	0.09	0.3308	0.7152	3135.14
Jam2	16	84774122	84825928	51806		3058	3910	3868	2667	3339	2654	3556	3134	3448	3262.39	-0.07	0.1	0.3536	0.8994	16	84774122	84825928	51806		3058	3910	3868	2667	2829	2818	2504	2544	3007.12	-0.4	0.12	0.0005155	0.01022	3134.76
Rps14	18	60774509	60778546	4037		2700	3122	2492	3554	2990	2952	3677	3209	3031	3053.45	0.03	0.09	0.7297	0.9758	18	60774509	60778546	4037		2700	3122	2492	3554	3923	3233	3363	3676	3215.19	0.12	0.12	0.2957	0.6734	3134.32
Brwd1	16	95992091	96082526	90435		2871	3677	3660	2678	3269	2840	3575	3285	3336	3212.03	-0.02	0.09	0.7602	0.9758	16	95992091	96082526	90435		2871	3677	3660	2678	2934	2964	2887	2940	3052.2	-0.22	0.11	0.03512	0.1744	3132.11
Nfe2l1	11	96817413	96829968	12555		2482	2817	2668	4082	2260	3006	3317	2965	2780	2908.22	-0.07	0.11	0.3922	0.9244	11	96817413	96829968	12555		2482	2817	2668	4082	4547	3269	3304	4022	3344.42	0.16	0.15	0.2354	0.5898	3126.32
Hdlbp	1	93405939	93478815	72876		2905	3457	3235	3061	2754	2909	3337	3177	3069	3074.61	-0.09	0.06	0.07355	0.4583	1	93405939	93478815	72876		2905	3457	3235	3061	3546	3274	2856	3371	3177.8	-0.07	0.08	0.3182	0.7004	3126.2
Cdc42	4	137319695	137357720	38025		3367	3749	3317	2663	3184	2667	3401	3056	3028	3136.74	-0.1	0.09	0.1757	0.6892	4	137319695	137357720	38025		3367	3749	3317	2663	3176	3012	2707	3050	3108.02	-0.23	0.11	0.03155	0.1622	3122.38
Stxbp5	10	9755546	9901079	145533		2730	3411	3496	2413	3325	2906	3599	3542	3533	3184.28	0.08	0.09	0.2912	0.8413	10	9755546	9901079	145533		2730	3411	3496	2413	3183	3289	2927	3234	3051.68	-0.04	0.12	0.7123	0.9467	3117.98
Gnl3l	X	150983140	151017322	34182		3011	3684	3593	3048	2677	2638	3188	3082	2878	3063.78	-0.22	0.07	0.0003314	0.01159	X	150983140	151017322	34182		3011	3684	3593	3048	3478	2955	2649	3199	3170.14	-0.23	0.09	0.006506	0.05735	3116.96
Cbx5	15	103191543	103239816	48273		3335	3938	4125	2812	2728	2662	3137	2771	2768	3120.78	-0.29	0.1	0.0003058	0.0109	15	103191543	103239816	48273		3335	3938	4125	2812	2924	2635	2587	2601	3107.04	-0.46	0.12	3.865e-05	0.001622	3113.91
Lbh	17	72918304	72941947	23643		3236	3802	3719	3826	2518	2558	2528	2558	2899	3060.83	-0.46	0.1	8.492e-09	1.002e-06	17	72918304	72941947	23643		3236	3802	3719	3826	3067	2615	2209	2987	3166.11	-0.51	0.1	2.342e-08	2.854e-06	3113.47
Necap1	6	122874473	122888941	14468		2992	3730	3325	2884	2978	2666	3275	3200	3156	3107.03	-0.11	0.07	0.1031	0.5432	6	122874473	122888941	14468		2992	3730	3325	2884	3247	3056	2726	3202	3114.6	-0.19	0.09	0.02499	0.1395	3110.82
Rack1	11	48800331	48806434	6103		2467	3248	2218	3866	3167	2973	3486	3016	3076	3030.28	0.02	0.11	0.7793	0.9758	11	48800331	48806434	6103		2467	3248	2218	3866	3789	3204	3362	3670	3182.83	0.11	0.15	0.4255	0.8136	3106.56
Rps6	4	86854659	86857412	2753		2795	3570	2905	3224	3201	2647	3459	3156	3217	3101.95	-0.03	0.08	0.6071	0.9758	4	86854659	86857412	2753		2795	3570	2905	3224	3332	3133	3000	3139	3105.34	-0.1	0.08	0.2323	0.5848	3103.64
Lnpep	17	17521409	17625050	103641		3576	3876	4285	2251	2855	2539	2967	3093	2937	3135.22	-0.18	0.13	0.038	0.3196	17	17521409	17625050	103641		3576	3876	4285	2251	2517	3053	2364	2683	3069.8	-0.4	0.17	0.006381	0.05673	3102.51
Arih1	9	59388257	59486618	98361		3281	3967	3808	2645	3051	2487	3317	3108	3148	3175.39	-0.15	0.1	0.05484	0.3929	9	59388257	59486618	98361		3281	3967	3808	2645	2652	2819	2391	2753	3025.47	-0.42	0.12	0.0002666	0.00656	3100.43
Pik3ca	3	32397670	32468486	70816		3087	3766	3780	2691	2980	2522	3355	3123	3045	3122.69	-0.14	0.09	0.06652	0.4354	3	32397670	32468486	70816		3087	3766	3780	2691	2921	3128	2493	2844	3067.83	-0.3	0.12	0.007575	0.06341	3095.26
Cct5	15	31590799	31601804	11005		2420	3157	2737	3143	3201	2859	3669	3168	3303	3040.84	0.1	0.08	0.1376	0.6203	15	31590799	31601804	11005		2420	3157	2737	3143	3711	3505	2989	3832	3136.61	0.16	0.1	0.08174	0.3034	3088.73
Eef1g	19	8967040	8978479	11439		2303	2983	2487	3887	2774	2965	3354	2931	2743	2910.43	-0.02	0.11	0.8084	0.9758	19	8967040	8978479	11439		2303	2983	2487	3887	4025	3240	3784	3792	3264.2	0.19	0.15	0.1535	0.4547	3087.31
Zyg11b	4	108229723	108301096	71373		3428	3999	4036	2656	2656	2554	2835	2936	2711	3071.68	-0.3	0.11	0.0004616	0.01513	4	108229723	108301096	71373		3428	3999	4036	2656	2796	3014	2314	2680	3102.56	-0.43	0.14	0.0005723	0.01102	3087.12
5430419D17Rik	7	131174401	131306451	132050		3293	3091	5392	3953	1496	1765	1425	6011	1625	3106.31	-0.11	0.23	0.1381	0.6208	7	131174401	131306451	132050		3293	3091	5392	3953	2425	887	2061	3293	3054.43	-0.46	0.29	0.01144	0.08301	3080.37
Gria2	3	80681449	80802835	121386		3178	4130	4421	2018	3456	2585	2858	3213	3116	3195.36	-0.1	0.13	0.2608	0.8041	3	80681449	80802835	121386		3178	4130	4421	2018	2798	2570	2311	2424	2963.08	-0.43	0.17	0.00457	0.04535	3079.22
Hnrnpr	4	136310941	136359447	48506		3099	3557	3605	2620	3132	2743	3134	2986	3055	3082.67	-0.1	0.09	0.165	0.6713	4	136310941	136359447	48506		3099	3557	3605	2620	3015	2812	2832	3209	3070.28	-0.21	0.11	0.04445	0.2044	3076.48
Rab3c	13	110054186	110280996	226810		3491	3599	4093	2391	2706	2540	2992	3270	2924	3094.03	-0.17	0.12	0.04742	0.3634	13	110054186	110280996	226810		3491	3599	4093	2391	2980	2892	2259	2875	3058.25	-0.35	0.15	0.008928	0.07069	3076.14
Rps4x	X	102184940	102189394	4454		2838	3488	2820	3350	2916	2796	3402	2964	2958	3033.49	-0.09	0.07	0.1758	0.6892	X	102184940	102189394	4454		2838	3488	2820	3350	3559	3035	3003	3108	3117.15	-0.09	0.09	0.3136	0.6949	3075.32
Aplp1	7	30434981	30445535	10554		2269	2677	2417	3821	2374	2950	3379	3419	3058	2901.36	0.03	0.11	0.7049	0.9758	7	30434981	30445535	10554		2269	2677	2417	3821	4565	3294	3051	4355	3241.8	0.25	0.16	0.07265	0.281	3071.58
Ntm	9	28994749	29963141	968392		3093	3646	3142	2973	2781	2667	3250	2992	2971	3033.52	-0.16	0.07	0.009141	0.1336	9	28994749	29963141	968392		3093	3646	3142	2973	3131	3310	2661	3082	3104.42	-0.18	0.1	0.05652	0.2382	3068.97
Plk5	10	80356458	80365489	9031		1731	2392	1732	4237	2666	3219	3987	3672	3631	2990.58	0.15	0.15	0.09175	0.5111	10	80356458	80365489	9031		1731	2392	1732	4237	3898	3787	3710	4145	3147.23	0.34	0.2	0.03844	0.1854	3068.9
Rpl8	15	76904077	76906314	2237		2214	3074	2264	4318	2748	2669	3075	2630	2762	2838.87	-0.07	0.12	0.4029	0.9308	15	76904077	76906314	2237		2214	3074	2264	4318	4467	2859	3405	4280	3297.62	0.16	0.18	0.3009	0.6787	3068.24
Prkar2a	9	108689313	108750436	61123		2838	3374	3253	2936	2826	2770	3414	3303	3085	3060.88	-0.05	0.06	0.3538	0.8994	9	108689313	108750436	61123		2838	3374	3253	2936	3271	3175	2740	3229	3071.07	-0.11	0.08	0.1587	0.465	3065.98
Samd7	3	30746292	30767174	20882		2069	2882	2785	2574	3339	3317	4700	3921	3862	3220.82	0.45	0.1	5.282e-08	5.434e-06	3	30746292	30767174	20882		2069	2882	2785	2574	3326	3520	3216	3231	2906.42	0.23	0.1	0.01641	0.1058	3063.62
Rab2a	4	8535643	8607778	72135		3089	3575	3525	2369	3340	2637	3154	3078	3108	3075.16	-0.05	0.1	0.5142	0.9758	4	8535643	8607778	72135		3089	3575	3525	2369	3385	2854	2540	3343	3051.15	-0.15	0.13	0.1975	0.532	3063.15
Slc25a5	X	36795650	36798807	3157		2899	3456	2932	3529	2862	2499	3069	2725	2786	2953.73	-0.2	0.08	0.004687	0.0863	X	36795650	36798807	3157		2899	3456	2932	3529	3530	3149	2863	3274	3171.82	-0.11	0.09	0.2014	0.5387	3062.78
Arl6	16	59612948	59639391	26443		3101	3642	3709	2125	3860	2712	3577	2966	3495	3217.06	0.02	0.12	0.8466	0.9758	16	59612948	59639391	26443		3101	3642	3709	2125	2663	3012	2309	2777	2898.61	-0.28	0.15	0.04546	0.2074	3057.84
Celsr3	9	108826319	108852969	26650		1941	2436	2364	3420	2610	3466	3999	3593	3384	2985.56	0.21	0.13	0.01792	0.2071	9	108826319	108852969	26650		1941	2436	2364	3420	3910	3688	3703	3983	3126.32	0.39	0.15	0.003184	0.03567	3055.94
Tom1l2	11	60226713	60352905	126192		2346	2935	2608	3587	2429	3096	3437	3186	2946	2923.1	0.01	0.1	0.889	0.9762	11	60226713	60352905	126192		2346	2935	2608	3587	4343	3240	2997	3832	3178.96	0.17	0.13	0.1575	0.4628	3051.03
Ppp1r9a	6	4902916	5165661	262745		2993	3479	3726	2362	2986	2768	3298	3141	3194	3079.63	-0.05	0.1	0.5138	0.9758	6	4902916	5165661	262745		2993	3479	3726	2362	3126	2924	2564	3205	3018.71	-0.18	0.13	0.133	0.4147	3049.17
Ep300	15	81585350	81652077	66727		2601	3149	3064	2778	2883	3168	3596	3486	3155	3066.07	0.1	0.06	0.08332	0.4871	15	81585350	81652077	66727		2601	3149	3064	2778	3347	3582	2834	3169	3030.01	0.04	0.1	0.6972	0.9467	3048.04
Kras	6	145216698	145250239	33541		3541	4339	4562	2335	2919	2166	2979	2784	2714	3126.91	-0.28	0.16	0.003615	0.07168	6	145216698	145250239	33541		3541	4339	4562	2335	2164	2265	2113	2433	2967.62	-0.67	0.17	4.371e-06	0.0002826	3047.26
Scarb2	5	92441313	92506833	65520		3308	3668	3334	2735	2640	2649	2945	3092	2744	2994.04	-0.2	0.09	0.005536	0.09604	5	92441313	92506833	65520		3308	3668	3334	2735	3277	3011	2449	3209	3097.52	-0.23	0.11	0.03128	0.1614	3045.78
Ralgapa1	12	55602895	55821167	218272		3137	3725	4149	2241	3195	2645	3139	3079	3084	3131.44	-0.1	0.11	0.2473	0.787	12	55602895	55821167	218272		3137	3725	4149	2241	2705	2807	2435	2586	2958.42	-0.36	0.15	0.008426	0.06804	3044.93
Tmod2	9	75565620	75611325	45705		3107	3504	3653	2395	2719	2744	3049	3296	2871	3014.79	-0.1	0.1	0.1857	0.7033	9	75565620	75611325	45705		3107	3504	3653	2395	3630	2953	2329	3323	3074.81	-0.15	0.14	0.2318	0.5843	3044.8
Ywhah	5	33018815	33027966	9151		2763	3384	2729	3099	2500	2941	3220	3336	2933	2962.07	-0.04	0.08	0.5179	0.9758	5	33018815	33027966	9151		2763	3384	2729	3099	3675	2974	2990	3729	3124.25	0.03	0.09	0.7206	0.9467	3043.16
Snrk	9	122117265	122169702	52437		2508	2788	2784	3007	2655	3163	3783	3278	3083	2974.72	0.11	0.08	0.1212	0.5878	9	122117265	122169702	52437		2508	2788	2784	3007	3813	3805	2921	3628	3111.11	0.21	0.11	0.03862	0.1859	3042.91
AC149090.1	JH584304.1	52189	59690	7501		1175	1575	2103	2699	4013	4098	3871	4350	4062	3066.36	0.97	0.2	3.565e-08	3.777e-06	JH584304.1	52189	59690	7501		1175	1575	2103	2699	5650	4006	3335	4411	3019.4	0.81	0.21	1.043e-06	8.717e-05	3042.88
Hspa9	18	34937422	34954351	16929		3279	3634	3519	3058	2659	2299	2778	2869	2647	2956.16	-0.33	0.09	4.633e-06	0.0003148	18	34937422	34954351	16929		3279	3634	3519	3058	3053	2915	2616	3088	3126.63	-0.31	0.09	0.0003679	0.008178	3041.39
Atp6v0c	17	24163865	24169702	5837		1927	2044	1655	4304	1885	3367	3717	3251	2498	2709.66	0.05	0.15	0.5023	0.9758	17	24163865	24169702	5837		1927	2044	1655	4304	5124	4002	3774	4692	3365.35	0.46	0.21	0.0071	0.06087	3037.51
Dync1li2	8	104417679	104443047	25368		2927	3403	3006	2738	2958	2860	3410	3170	3135	3041.21	-0.01	0.07	0.8717	0.9758	8	104417679	104443047	25368		2927	3403	3006	2738	3141	3054	2778	3440	3029.66	-0.08	0.09	0.3983	0.7864	3035.43
Atrn	2	130906494	131030333	123839		2877	3406	3445	2715	2681	2718	3141	3443	2991	3020.05	-0.08	0.08	0.257	0.8009	2	130906494	131030333	123839		2877	3406	3445	2715	3227	3321	2557	3048	3045.08	-0.14	0.11	0.1783	0.5005	3032.57
Scrn1	6	54501172	54566489	65317		2909	3030	3115	3545	2344	2751	2912	3129	2621	2912.31	-0.18	0.09	0.01611	0.1938	6	54501172	54566489	65317		2909	3030	3115	3545	3805	3142	2501	3333	3138.73	-0.1	0.12	0.3659	0.7528	3025.52
Vps35	8	85260391	85299802	39411		3528	3832	3715	2422	3041	2458	2909	2875	2721	3040.26	-0.2	0.12	0.02132	0.2291	8	85260391	85299802	39411		3528	3832	3715	2422	2793	2744	2252	2866	3005.59	-0.39	0.14	0.002169	0.02731	3022.93
Tnrc6c	11	117654288	117763439	109151		2366	3096	2774	2932	2729	3312	3536	3425	3023	2988.1	0.12	0.07	0.07137	0.4512	11	117654288	117763439	109151		2366	3096	2774	2932	3630	3507	2967	3543	3054.48	0.16	0.09	0.05364	0.2304	3021.29
Atxn7l3b	10	112925429	112929001	3572		2834	3430	3150	2932	2631	2747	3059	2863	2563	2889.61	-0.18	0.06	0.001046	0.02848	10	112925429	112929001	3572		2834	3430	3150	2932	3675	3117	2792	3626	3152.23	-0.03	0.08	0.752	0.9467	3020.92
Zmynd11	13	9684832	9765330	80498		2708	3473	3188	2458	3022	2904	3445	3374	3373	3072.81	0.06	0.08	0.4147	0.9403	13	9684832	9765330	80498		2708	3473	3188	2458	3201	3036	2776	3196	2969.01	-0.06	0.1	0.5055	0.878	3020.91
Mcf2l	8	12873805	13020905	147100		2323	3012	2605	3347	2747	3043	3520	3219	2958	2943.82	0.06	0.09	0.4264	0.948	8	12873805	13020905	147100		2323	3012	2605	3347	3634	3318	3116	3802	3097.01	0.16	0.11	0.1296	0.4077	3020.41
Hacd3	9	64986982	65021693	34711		2873	3726	3335	2949	2638	2623	3125	2947	2713	2965.68	-0.21	0.06	0.0001709	0.006769	9	64986982	65021693	34711		2873	3726	3335	2949	3118	3045	2699	3082	3074.11	-0.21	0.08	0.009109	0.07155	3019.89
Wapl	14	34673927	34747983	74056		3066	4021	4143	2463	3099	2412	3010	2869	2901	3084.4	-0.18	0.12	0.03243	0.2927	14	34673927	34747983	74056		3066	4021	4143	2463	2486	2777	2192	2602	2953.51	-0.46	0.15	0.0004381	0.009193	3018.95
Vps13d	4	144972621	145195005	222384		2642	3586	3486	3019	2688	2814	3050	3230	2949	3023.38	-0.13	0.07	0.04592	0.358	4	144972621	145195005	222384		2642	3586	3486	3019	3026	3151	2573	2828	3010.86	-0.23	0.1	0.01734	0.1098	3017.12
Gpr37	6	25665877	25690729	24852		2768	3121	2960	2315	2839	2923	3182	3167	3114	2907.66	0.05	0.08	0.4378	0.9577	6	25665877	25690729	24852		2768	3121	2960	2315	4211	3576	2407	4138	3126.29	0.19	0.14	0.1453	0.4388	3016.97
Wdr47	3	108591278	108645719	54441		3607	4419	4449	3271	2233	2105	2519	2194	2275	2995.19	-0.83	0.1	1.291e-18	4.89e-16	3	108591278	108645719	54441		3607	4419	4449	3271	2158	2202	1951	2190	3037.13	-0.92	0.11	2.612e-18	1.259e-15	3016.16
Bag6	17	35135177	35147322	12145		1888	2437	1818	4015	2297	3150	3652	3362	2772	2787.93	0.08	0.14	0.3406	0.8878	17	35135177	35147322	12145		1888	2437	1818	4015	4686	3775	3597	4284	3242.9	0.4	0.19	0.01092	0.08052	3015.41
Bmi1	2	18677017	18686629	9612		3527	3927	4013	2313	3283	2362	3051	2823	2980	3124.58	-0.16	0.12	0.06463	0.4291	2	18677017	18686629	9612		3527	3927	4013	2313	2376	2500	2055	2476	2894.61	-0.55	0.15	6.404e-05	0.002377	3009.6
Zdhhc2	8	40423814	40510268	86454		3141	3781	3703	2547	3057	2499	3237	3043	3045	3092.04	-0.13	0.1	0.09927	0.5314	8	40423814	40510268	86454		3141	3781	3703	2547	2492	2826	2322	2638	2918.92	-0.41	0.13	0.0006798	0.01244	3005.48
Golgb1	16	36875139	36933085	57946		2570	3128	3365	2664	2876	2985	3613	3321	3220	3050.47	0.06	0.08	0.3789	0.9167	16	36875139	36933085	57946		2570	3128	3365	2664	3147	3135	3032	2832	2956.54	-0.06	0.11	0.5809	0.9214	3003.51
Arglu1	8	8665074	8690521	25447		2647	3812	3107	2267	3446	2763	3389	3200	3236	3062.12	0.05	0.1	0.5457	0.9758	8	8665074	8690521	25447		2647	3812	3107	2267	3100	2715	3157	2884	2926.78	-0.09	0.13	0.464	0.8435	2994.45
D16Ertd472e	16	78540337	78576708	36371		2932	3462	3720	2212	3379	2631	3450	3468	3357	3149.85	0.02	0.11	0.8362	0.9758	16	78540337	78576708	36371		2932	3462	3720	2212	2566	2884	2462	2563	2835.03	-0.29	0.15	0.02915	0.1541	2992.44
Braf	6	39603236	39725463	122227		3256	3851	4031	2182	2957	2488	3079	3138	2928	3077.18	-0.13	0.12	0.1225	0.5902	6	39603236	39725463	122227		3256	3851	4031	2182	2547	2682	2287	2436	2898.43	-0.43	0.16	0.002044	0.02608	2987.8
Ric1	19	29522281	29606829	84548		2886	3890	3990	2649	2907	2347	2957	2906	3064	3040.06	-0.19	0.11	0.02353	0.2431	19	29522281	29606829	84548		2886	3890	3990	2649	2450	2712	2357	2578	2923.68	-0.45	0.13	0.0001821	0.004985	2981.87
Coro2b	9	62419491	62537044	117553		2225	2839	2423	3480	2241	3028	3430	3134	2990	2834.77	0.03	0.11	0.6865	0.9758	9	62419491	62537044	117553		2225	2839	2423	3480	4058	3655	3111	3631	3124.8	0.24	0.13	0.04967	0.2195	2979.78
Ap3d1	10	80706955	80742264	35309		2126	3033	2440	3399	2493	2946	3381	3327	2990	2869.83	0.06	0.1	0.4857	0.9758	10	80706955	80742264	35309		2126	3033	2440	3399	3890	3385	3144	3684	3083.07	0.21	0.12	0.07103	0.2774	2976.45
Ppp2r5e	12	75450880	75596245	145365		3049	3665	3509	2621	2681	2468	2947	2934	2864	2948.66	-0.19	0.09	0.009198	0.1337	12	75450880	75596245	145365		3049	3665	3509	2621	3023	2997	2421	2935	3002.91	-0.26	0.11	0.01306	0.09058	2975.78
Ubl3	5	148504634	148552789	48155		3008	3699	3333	2689	2807	2398	3032	2904	2969	2958.49	-0.17	0.09	0.02174	0.2317	5	148504634	148552789	48155		3008	3699	3333	2689	3045	2770	2410	3195	2989.89	-0.25	0.1	0.01046	0.07808	2974.19
Thrap3	4	126164081	126202760	38679		2582	3128	3114	3139	2729	2625	3273	2915	2918	2910.55	-0.08	0.07	0.1599	0.6636	4	126164081	126202760	38679		2582	3128	3114	3139	3388	3126	2799	3278	3034.34	-0.04	0.08	0.5782	0.9192	2972.45
Phip	9	82866158	82975516	109358		3176	4100	4070	2143	3222	2418	2806	3119	2912	3083.83	-0.13	0.13	0.1243	0.5936	9	82866158	82975516	109358		3176	4100	4070	2143	2267	2637	2212	2294	2853.54	-0.49	0.17	0.0006827	0.01249	2968.68
Tfap2b	1	19208913	19238576	29663		2852	3133	3268	2815	2318	2962	3110	3287	2694	2914.56	-0.09	0.09	0.2142	0.745	1	19208913	19238576	29663		2852	3133	3268	2815	3575	3111	2459	3249	3022.65	-0.08	0.1	0.4038	0.7934	2968.61
Cab39	1	85793440	85851576	58136		3357	4046	3794	2527	2915	2395	2935	2717	2692	3022.17	-0.25	0.11	0.003198	0.06563	1	85793440	85851576	58136		3357	4046	3794	2527	2451	2524	2064	2587	2908.78	-0.54	0.13	1.141e-05	0.0006139	2965.48
Dgkd	1	87853286	87945180	91894		2639	3487	3175	3541	2454	2705	3093	2805	2727	2933.43	-0.22	0.08	0.0009066	0.02567	1	87853286	87945180	91894		2639	3487	3175	3541	3008	2882	2508	2880	2989.71	-0.28	0.09	0.001841	0.02437	2961.57
Mkln1	6	31398734	31516811	118077		3207	3717	3706	2297	2739	2542	3134	2979	2886	2999.45	-0.14	0.11	0.07999	0.4776	6	31398734	31516811	118077		3207	3717	3706	2297	2632	2793	2380	2751	2920.35	-0.34	0.14	0.007439	0.06281	2959.9
Ago2	15	73095843	73184935	89092		2530	3491	3274	3006	2525	2659	3378	3196	2962	2968.71	-0.09	0.07	0.1747	0.6879	15	73095843	73184935	89092		2530	3491	3274	3006	3014	2990	2726	2773	2947.11	-0.19	0.09	0.02989	0.1567	2957.91
Hipk1	3	103739814	103791563	51749		2849	3488	3178	2711	2502	2748	3274	3259	2843	2954.74	-0.09	0.08	0.1708	0.6811	3	103739814	103791563	51749		2849	3488	3178	2711	3269	2871	2575	2986	2959.96	-0.17	0.09	0.04157	0.1953	2957.35
Kdr	5	75932826	75978458	45632		2620	3040	2734	2535	2577	2877	2882	3136	2926	2791.78	0.02	0.07	0.7658	0.9758	5	75932826	75978458	45632		2620	3040	2734	2535	4020	3803	2742	3892	3117.77	0.25	0.11	0.01698	0.1083	2954.78
Pdzd2	15	12359710	12739924	380214		2391	3349	3065	2702	2919	2937	3354	2996	3204	2958.81	0.04	0.07	0.4719	0.9758	15	12359710	12739924	380214		2391	3349	3065	2702	3105	3253	2902	3125	2949.61	0	0.1	0.9644	0.986	2954.21
Zmynd8	2	165784151	165899016	114865		2592	3151	2813	3250	2518	2970	3344	2909	2936	2916.41	-0.05	0.08	0.4731	0.9758	2	165784151	165899016	114865		2592	3151	2813	3250	3193	3157	2786	3241	2991.13	-0.05	0.09	0.5923	0.9286	2953.77
Arid1a	4	133679007	133756769	77762		2207	2884	2562	3205	2426	3088	3545	3269	2920	2867.16	0.08	0.09	0.326	0.8742	4	133679007	133756769	77762		2207	2884	2562	3205	3758	3394	3041	3650	3037.34	0.21	0.11	0.04444	0.2044	2952.25
Ssr3	3	65379654	65392623	12969		3210	3789	3689	2468	3177	2441	2919	2701	2858	3009.74	-0.17	0.11	0.04486	0.3529	3	65379654	65392623	12969		3210	3789	3689	2468	2695	2444	2293	2689	2894.63	-0.44	0.13	0.0001811	0.004971	2952.18
Baz2a	10	128091576	128129303	37727		2465	2905	2786	2789	2817	2986	3579	3212	3084	2927.95	0.12	0.06	0.028	0.2704	10	128091576	128129303	37727		2465	2905	2786	2789	3369	3375	3088	3303	2972.91	0.14	0.08	0.09504	0.3342	2950.43
Rps8	4	117153826	117156243	2417		2594	3379	2729	3278	2826	2576	3279	2642	2754	2869.45	-0.11	0.08	0.1245	0.5937	4	117153826	117156243	2417		2594	3379	2729	3278	3438	2808	2923	3386	3028.43	-0.05	0.1	0.5938	0.9286	2948.94
Gabbr1	17	37045965	37075067	29102		2404	2858	2728	3227	2381	2769	3320	3029	2865	2815.22	-0.02	0.09	0.8245	0.9758	17	37045965	37075067	29102		2404	2858	2728	3227	3954	3321	2869	3698	3082.52	0.16	0.11	0.119	0.3857	2948.87
Akap9	5	3928053	4081310	153257		2829	3594	4021	2460	2698	2486	3017	2930	2982	2976.09	-0.15	0.11	0.06122	0.4168	5	3928053	4081310	153257		2829	3594	4021	2460	2522	3121	2319	2601	2916.75	-0.33	0.15	0.01465	0.09818	2946.42
Nono	X	101429317	101448591	19274		2644	3084	2753	2878	2679	2914	3293	3163	3044	2913.01	0.03	0.06	0.6104	0.9758	X	101429317	101448591	19274		2644	3084	2753	2878	3540	3187	2724	3319	2977.12	0.04	0.08	0.6051	0.9359	2945.07
Pip5k1c	10	81292962	81319973	27011		1938	2580	2031	3458	2431	2996	3360	3136	3031	2742.47	0.11	0.12	0.1999	0.7247	10	81292962	81319973	27011		1938	2580	2031	3458	4632	3452	3249	4419	3145.77	0.42	0.16	0.003002	0.03418	2944.12
Lman1	18	65980753	66022580	41827		3076	3443	3403	2538	2735	2703	3030	2654	2651	2896.17	-0.17	0.09	0.02285	0.239	18	65980753	66022580	41827		3076	3443	3403	2538	2888	3037	2681	2979	2985.52	-0.2	0.12	0.06713	0.267	2940.85
Tra2a	6	49243923	49264033	20110		2564	3878	3607	2421	3199	2528	3320	3067	3401	3073.99	-0.03	0.1	0.7253	0.9758	6	49243923	49264033	20110		2564	3878	3607	2421	2617	2355	2545	2661	2804.81	-0.35	0.13	0.00381	0.04024	2939.4
Dhx15	5	52150202	52190514	40312		3102	3498	3469	2400	3071	2498	3287	3140	2932	3020.02	-0.07	0.1	0.3405	0.8878	5	52150202	52190514	40312		3102	3498	3469	2400	2733	2689	2400	2705	2858.51	-0.32	0.12	0.005352	0.05034	2939.27
Wac	18	7868831	7929028	60197		3156	3686	3350	2345	3002	2528	3211	3223	3278	3061.17	-0.06	0.1	0.477	0.9758	18	7868831	7929028	60197		3156	3686	3350	2345	2526	2685	2207	2663	2812.88	-0.37	0.13	0.002249	0.02802	2937.03
Ankrd17	5	90227165	90366577	139412		2892	3509	3227	2523	2698	2592	3205	3078	3035	2946.31	-0.08	0.08	0.2528	0.7948	5	90227165	90366577	139412		2892	3509	3227	2523	2890	3234	2501	2786	2921.5	-0.18	0.12	0.1044	0.3547	2933.9
Gns	10	121365089	121397249	32160		2312	2914	2443	3237	2793	3057	3530	3059	2903	2886.78	0.08	0.09	0.2605	0.8039	10	121365089	121397249	32160		2312	2914	2443	3237	3786	3315	2859	3351	2980.58	0.15	0.11	0.1725	0.4895	2933.68
Dhx36	3	62468012	62507004	38992		3354	3605	3717	2205	3034	2347	2858	2991	2905	2985.21	-0.13	0.12	0.1193	0.5835	3	62468012	62507004	38992		3354	3605	3717	2205	2565	2699	2315	2643	2878.34	-0.37	0.15	0.00561	0.05201	2931.78
Atp6v1e1	6	120794304	120822793	28489		2820	3419	3158	2740	2854	2517	3099	3022	2920	2925.58	-0.1	0.07	0.1113	0.5654	6	120794304	120822793	28489		2820	3419	3158	2740	3122	2923	2453	3085	2935.01	-0.18	0.09	0.04162	0.1954	2930.3
Sp4	12	118234932	118301440	66508		3304	3957	4179	2265	2982	2344	2828	2716	2821	3025.01	-0.21	0.13	0.01979	0.2193	12	118234932	118301440	66508		3304	3957	4179	2265	2186	2613	1951	2252	2835.1	-0.57	0.16	7.25e-05	0.002575	2930.06
Cand1	10	119199254	119240055	40801		2894	3595	3327	2755	2549	2430	3022	3099	2930	2929.92	-0.17	0.08	0.01703	0.2013	10	119199254	119240055	40801		2894	3595	3327	2755	2912	2992	2289	2800	2921.53	-0.28	0.11	0.004622	0.04561	2925.73
Tomm70a	16	57121702	57156705	35003		3500	3706	3712	2311	2795	2331	2760	2785	2652	2936.5	-0.22	0.12	0.01119	0.1527	16	57121702	57156705	35003		3500	3706	3712	2311	2672	2685	2181	2595	2911.48	-0.42	0.15	0.001448	0.02068	2923.99
Srsf11	3	158010472	158036639	26167		2732	3691	3525	2190	3409	2581	3309	3132	3260	3061.07	0	0.11	0.9704	0.989	3	158010472	158036639	26167		2732	3691	3525	2190	2641	2591	2626	2450	2784.96	-0.29	0.14	0.02384	0.1351	2923.02
Sqstm1	11	50199365	50210827	11462		2380	3078	2309	3583	2274	2711	3046	3054	2611	2756.93	-0.06	0.1	0.4351	0.955	11	50199365	50210827	11462		2380	3078	2309	3583	4020	3082	2810	3863	3086.28	0.13	0.14	0.3219	0.704	2921.61
Rpl17	18	75000476	75003381	2905		2548	3376	2744	3308	2971	2495	3087	2685	2814	2868.13	-0.1	0.08	0.1497	0.6454	18	75000476	75003381	2905		2548	3376	2744	3308	3183	2684	3005	3184	2971.59	-0.1	0.1	0.3105	0.6907	2919.86
Sirpa	2	129592834	129632228	39394		2388	2787	2331	3303	2641	2815	3453	3157	2817	2827.01	0.05	0.09	0.4846	0.9758	2	129592834	129632228	39394		2388	2787	2331	3303	3732	3320	3089	3451	3006.98	0.18	0.12	0.1072	0.3609	2916.99
Rbbp6	7	122965685	123002557	36872		2838	3374	3422	2345	2839	2560	3270	3084	3026	2945.99	-0.05	0.09	0.5272	0.9758	7	122965685	123002557	36872		2838	3374	3422	2345	2915	2985	2571	2835	2886.29	-0.18	0.12	0.1227	0.3932	2916.14
Tapt1	5	44175153	44226626	51473		2518	3072	3218	2664	3301	2759	3520	3186	3233	3023.09	0.08	0.08	0.231	0.7667	5	44175153	44226626	51473		2518	3072	3218	2664	2926	2742	2774	2704	2803.11	-0.15	0.1	0.1179	0.3837	2913.1
Tmx1	12	70453094	70468040	14946		3327	3785	3715	2445	2764	2255	2952	2655	2688	2935.43	-0.24	0.12	0.00453	0.08437	12	70453094	70468040	14946		3327	3785	3715	2445	2428	2620	2231	2605	2886.44	-0.46	0.14	0.0002042	0.00544	2910.93
Tia1	6	86404218	86433405	29187		2839	3972	3701	1791	3582	2449	2992	3098	3053	3023.96	-0.02	0.13	0.7672	0.9758	6	86404218	86433405	29187		2839	3972	3701	1791	2478	2641	2609	2516	2797.01	-0.28	0.17	0.06574	0.2635	2910.49
Polr2m	9	71478436	71485935	7499		2741	3078	2755	2862	2773	2753	3152	3049	2723	2854.05	-0.03	0.06	0.563	0.9758	9	71478436	71485935	7499		2741	3078	2755	2862	3471	3058	2669	3371	2963.94	0.01	0.09	0.9171	0.9758	2908.99
Dnaja2	8	85537632	85555344	17712		2965	3669	3357	2792	2684	2384	2888	2733	2821	2900.04	-0.23	0.08	0.000646	0.01985	8	85537632	85555344	17712		2965	3669	3357	2792	2937	2690	2191	2938	2917.46	-0.34	0.1	0.0004048	0.008754	2908.75
Atp5c1	2	10056015	10080510	24495		2903	3375	2953	2765	2850	2606	3027	2791	2845	2881.27	-0.11	0.07	0.06844	0.4422	2	10056015	10080510	24495		2903	3375	2953	2765	3110	2988	2519	3031	2928.05	-0.15	0.09	0.07649	0.2904	2904.66
Smc3	19	53600397	53645833	45436		3164	3499	3831	2353	2919	2461	2939	2880	2850	2970.13	-0.15	0.11	0.06892	0.4436	19	53600397	53645833	45436		3164	3499	3831	2353	2547	2786	2059	2553	2838.1	-0.41	0.15	0.001974	0.02545	2904.11
Nrd1	4	109000654	109061777	61123		2926	3592	3514	2533	2759	2522	3007	3040	2894	2951.94	-0.14	0.09	0.06214	0.4197	4	109000654	109061777	61123		2926	3592	3514	2533	2692	2746	2309	2586	2844.36	-0.36	0.12	0.001107	0.01733	2898.15
Dtx3	10	127190377	127195728	5351		1900	2487	1904	3247	2506	3151	3726	3176	2815	2732.87	0.17	0.12	0.05131	0.3798	10	127190377	127195728	5351		1900	2487	1904	3247	4242	3393	3682	4104	3055.71	0.47	0.15	0.000651	0.01209	2894.29
Bmpr1a	14	34410733	34503341	92608		3187	3746	3967	2450	2727	2135	2814	2879	2724	2938.82	-0.24	0.12	0.006217	0.1034	14	34410733	34503341	92608		3187	3746	3967	2450	2298	2601	2027	2535	2843.76	-0.52	0.14	7.729e-05	0.002708	2891.29
Arhgap35	7	16493718	16614993	121275		2442	3206	3082	2915	2509	2789	3071	3059	3017	2871.17	-0.05	0.07	0.4284	0.9494	7	16493718	16614993	121275		2442	3206	3082	2915	3424	2954	2393	3126	2902.73	-0.09	0.1	0.3539	0.7402	2886.95
Eif1ax	X	159372177	159389928	17751		3138	3481	3552	2432	2545	2369	2896	2844	2588	2852.6	-0.21	0.1	0.00796	0.1228	X	159372177	159389928	17751		3138	3481	3552	2432	3019	2730	2268	2919	2920.25	-0.29	0.13	0.01389	0.09452	2886.43
Hprt	X	52988136	53021659	33523		3381	3877	3910	2600	2726	2225	2575	2596	2377	2905.19	-0.38	0.13	6.473e-05	0.002995	X	52988136	53021659	33523		3381	3877	3910	2600	2366	2273	2119	2440	2867.02	-0.62	0.13	1.924e-07	1.883e-05	2886.11
Cul1	6	47453397	47526139	72742		2820	3473	3409	2291	3181	2506	3230	3037	3174	2986.68	-0.02	0.1	0.7812	0.9758	6	47453397	47526139	72742		2820	3473	3409	2291	2757	2667	2317	2712	2783.01	-0.28	0.12	0.01579	0.1031	2884.85
Arf3	15	98736633	98763214	26581		2330	2570	2427	3472	2343	2901	3130	3056	2545	2730.59	-0.01	0.1	0.9432	0.9821	15	98736633	98763214	26581		2330	2570	2427	3472	4152	3112	2965	3664	3036.3	0.19	0.14	0.1226	0.3932	2883.45
Fasn	11	120805845	120824547	18702		2099	2605	2260	3371	1975	3024	3079	3319	2662	2682.38	0.03	0.12	0.6916	0.9758	11	120805845	120824547	18702		2099	2605	2260	3371	4121	3671	3107	3878	3081.06	0.33	0.14	0.008888	0.07051	2881.72
Cerk	15	86139127	86186141	47014		2866	3411	2792	3904	2178	2369	2864	2513	2448	2798.86	-0.34	0.11	6.215e-05	0.002903	15	86139127	86186141	47014		2866	3411	2792	3904	2784	2662	2419	3003	2963.05	-0.33	0.12	0.003088	0.03489	2880.95
Marcks	10	37133374	37138920	5546		2917	3098	2930	2548	2625	2740	3107	2939	2585	2811.98	-0.07	0.08	0.2743	0.8224	10	37133374	37138920	5546		2917	3098	2930	2548	3386	2834	2520	3603	2943.28	-0.03	0.11	0.8083	0.9467	2877.63
Rps6ka2	17	7170114	7303315	133201		2186	2509	2369	2837	2635	3149	3574	3461	2944	2820	0.22	0.09	0.004706	0.08653	17	7170114	7303315	133201		2186	2509	2369	2837	3765	3451	3194	3554	2934.8	0.34	0.1	0.0003813	0.008401	2877.4
Mapk9	11	49846750	49886421	39671		3002	3654	3420	2363	2697	2455	3144	3102	2969	2951.58	-0.11	0.1	0.1636	0.6694	11	49846750	49886421	39671		3002	3654	3420	2363	2584	2528	2433	2562	2802.73	-0.36	0.12	0.001662	0.02273	2877.15
Zfp292	4	34803112	34882960	79848		3335	3734	4188	2051	2723	2303	2929	2942	2981	3000.26	-0.16	0.13	0.07054	0.4485	4	34803112	34882960	79848		3335	3734	4188	2051	2118	2501	1925	2160	2751.84	-0.56	0.18	0.0002114	0.005572	2876.05
Adcy6	15	98589972	98610076	20104		1858	2669	2279	3392	2724	2922	3680	3057	3148	2823.04	0.13	0.11	0.1069	0.5531	15	98589972	98610076	20104		1858	2669	2279	3392	3449	3293	3343	3469	2922.4	0.25	0.15	0.06242	0.2544	2872.72
Clcn4	7	7282308	7300851	18543		2815	3321	3168	2736	2814	2456	3033	2809	2640	2844.19	-0.15	0.07	0.02016	0.2223	7	7282308	7300851	18543		2815	3321	3168	2736	3188	2955	2427	2801	2899.09	-0.19	0.09	0.03631	0.1783	2871.64
Btrc	19	45363733	45530013	166280		2336	3200	2886	2597	3044	2830	3514	3199	3221	2946.47	0.13	0.07	0.03464	0.304	19	45363733	45530013	166280		2336	3200	2886	2597	3085	2827	2884	2793	2792.67	-0.04	0.09	0.6732	0.9467	2869.57
Bnip3l	14	66985238	67008877	23639		3102	3466	3355	2589	2743	2224	2865	2598	2804	2843.6	-0.21	0.1	0.007776	0.1207	14	66985238	67008877	23639		3102	3466	3355	2589	2776	2524	2541	2874	2886.67	-0.31	0.11	0.002172	0.02733	2865.14
Zfp706	15	36997026	37007773	10747		2881	3330	2992	2514	2751	2643	3066	2983	2694	2850.02	-0.08	0.08	0.2229	0.7573	15	36997026	37007773	10747		2881	3330	2992	2514	3283	2826	2400	3073	2880.14	-0.13	0.1	0.1865	0.5142	2865.08
Ankrd40	11	94328000	94341841	13841		2526	3071	2669	3296	2395	2740	3018	2815	2622	2772.18	-0.11	0.08	0.1203	0.586	11	94328000	94341841	13841		2526	3071	2669	3296	3409	3108	2695	3169	2957.51	-0.02	0.1	0.8187	0.9467	2864.85
Cpeb4	11	31872210	31935634	63424		3362	3971	3711	2152	2789	2343	2645	2687	2492	2888.83	-0.23	0.13	0.01076	0.1489	11	31872210	31935634	63424		3362	3971	3711	2152	2343	2573	2204	2448	2837.69	-0.47	0.16	0.0008311	0.01439	2863.26
Eif5a	11	69916713	69921958	5245		2263	2727	2141	3358	2557	2792	3093	2938	2886	2726.87	0.04	0.1	0.607	0.9758	11	69916713	69921958	5245		2263	2727	2141	3358	3838	3228	3115	3691	2995.85	0.24	0.13	0.05692	0.239	2861.36
Aars	8	111033143	111057664	24521		2537	3333	2499	3327	2241	2481	3062	2803	2588	2736.92	-0.15	0.09	0.05295	0.3861	8	111033143	111057664	24521		2537	3333	2499	3327	3467	3139	2757	3123	2984.6	-0.02	0.11	0.8263	0.9467	2860.76
Itsn2	12	4592637	4713962	121325		2801	3606	3497	2721	2589	2436	3085	2849	2799	2904.95	-0.2	0.08	0.004757	0.08703	12	4592637	4713962	121325		2801	3606	3497	2721	2473	2766	2357	2393	2813.04	-0.4	0.11	0.0002111	0.005569	2858.99
Slc23a2	2	132052495	132145108	92613		2406	2840	2698	2524	2716	2890	3293	3273	2791	2797.26	0.12	0.06	0.04098	0.3352	2	132052495	132145108	92613		2406	2840	2698	2524	3575	3510	2709	3440	2917	0.2	0.09	0.02814	0.1506	2857.13
Fkbp4	6	128429734	128438677	8943		2161	2909	2534	3716	2341	2441	2798	2577	2575	2650.71	-0.12	0.11	0.1289	0.6024	6	128429734	128438677	8943		2161	2909	2534	3716	3844	3195	2848	3699	3062.23	0.12	0.14	0.3654	0.7523	2856.47
Uqcrc1	9	108936632	108949623	12991		2199	2815	2234	3389	2746	2782	3333	3011	2823	2786.74	0.06	0.1	0.4717	0.9758	9	108936632	108949623	12991		2199	2815	2234	3389	3606	3090	2811	3639	2925.19	0.15	0.13	0.2118	0.5541	2855.97
Cdk14	5	4803390	5420312	616922		3055	3581	3433	2444	2458	2338	2689	2794	2817	2826.37	-0.22	0.1	0.007161	0.114	5	4803390	5420312	616922		3055	3581	3433	2444	3044	2571	2146	2990	2881.61	-0.3	0.13	0.009717	0.07446	2853.99
Rgs8	1	153653024	153700323	47299		2440	2841	2727	2984	2352	2622	3083	3132	2621	2730.72	-0.04	0.08	0.5826	0.9758	1	153653024	153700323	47299		2440	2841	2727	2984	3935	3192	2632	3440	2975.8	0.12	0.1	0.2203	0.5673	2853.26
Plxna2	1	194618217	194816869	198652		2450	2996	3199	2268	2887	2723	3344	3281	3125	2888.66	0.09	0.09	0.2421	0.7803	1	194618217	194816869	198652		2450	2996	3199	2268	2904	3260	2859	2732	2806.25	0	0.13	0.976	0.9872	2847.45
Dlg1	16	31663442	31875129	211687		2689	3173	3485	2326	2830	2680	3074	2861	2971	2875.29	-0.05	0.09	0.5471	0.9758	16	31663442	31875129	211687		2689	3173	3485	2326	2872	2854	2507	2775	2811.11	-0.18	0.12	0.1191	0.386	2843.2
Rpl10a	17	28328470	28331033	2563		2044	2757	2142	3817	2349	2579	3369	2775	2826	2710.36	0	0.12	0.9573	0.9837	17	28328470	28331033	2563		2044	2757	2142	3817	3646	2902	3311	3521	2972.32	0.15	0.16	0.2862	0.6608	2841.34
Zranb2	3	157534159	157548410	14251		2761	3395	3399	2428	2968	2450	2914	2770	2678	2840.74	-0.12	0.09	0.1281	0.6009	3	157534159	157548410	14251		2761	3395	3399	2428	2850	2533	2624	2897	2836.36	-0.23	0.11	0.0304	0.1586	2838.55
Iqsec1	6	90656087	90988685	332598		2429	2775	2646	3332	2090	2888	3208	3098	2580	2757.61	-0.04	0.1	0.5785	0.9758	6	90656087	90988685	332598		2429	2775	2646	3332	3588	3011	2623	3256	2919.24	0.03	0.12	0.8092	0.9467	2838.43
Srsf2	11	116849900	116853094	3194		2527	3452	2818	2312	3256	2731	3607	3234	3200	2979.49	0.12	0.09	0.1161	0.5765	11	116849900	116853094	3194		2527	3452	2818	2312	2651	2724	2730	2563	2697.2	-0.15	0.12	0.1795	0.5025	2838.34
Acox1	11	116171887	116199045	27158		2658	2968	3013	2727	2512	2632	3072	2934	2781	2788.51	-0.07	0.06	0.2294	0.765	11	116171887	116199045	27158		2658	2968	3013	2727	3168	3029	2606	3148	2884.34	-0.05	0.09	0.5656	0.9124	2836.43
Mtpn	6	35508905	35539888	30983		3255	3665	3474	2286	2772	2249	2782	2690	2649	2852.1	-0.2	0.11	0.01755	0.2045	6	35508905	35539888	30983		3255	3665	3474	2286	2607	2596	2135	2646	2819.47	-0.4	0.14	0.001711	0.02323	2835.78
Plcb4	2	135659010	136014593	355583		3169	3273	3333	2063	2915	2658	3171	3106	2822	2925.06	-0.04	0.11	0.6266	0.9758	2	135659010	136014593	355583		3169	3273	3333	2063	2760	2669	2275	2472	2738.51	-0.28	0.15	0.03347	0.169	2831.78
Atf4	15	80255183	80257541	2358		2507	2500	2522	4014	1931	2616	3181	2831	2422	2706.26	-0.11	0.12	0.2037	0.7306	15	80255183	80257541	2358		2507	2500	2522	4014	2945	3237	2810	3274	2955.94	-0.03	0.16	0.8323	0.9467	2831.1
Ube2j1	4	33031415	33052363	20948		2882	3273	3310	2362	2781	2554	3166	2978	2960	2894.63	-0.06	0.09	0.4112	0.9383	4	33031415	33052363	20948		2882	3273	3310	2362	2775	2797	2125	2752	2763.34	-0.26	0.12	0.02256	0.1304	2828.99
Itm2c	1	85894280	85908675	14395		2159	2414	1998	4337	1895	2827	2794	2394	2175	2540.16	-0.09	0.14	0.2746	0.823	1	85894280	85908675	14395		2159	2414	1998	4337	4398	2899	3022	4053	3104.01	0.18	0.19	0.2576	0.6229	2822.09
Jak1	4	101152366	101265282	112916		2831	3121	2966	2656	2556	2650	3050	3000	2798	2826.09	-0.08	0.07	0.1923	0.714	4	101152366	101265282	112916		2831	3121	2966	2656	2878	2874	2450	2882	2810.37	-0.17	0.09	0.05578	0.2364	2818.23
Mib1	18	10725547	10818704	93157		3064	3359	3442	2307	2583	2529	2764	2863	2699	2828.15	-0.15	0.1	0.05203	0.3831	18	10725547	10818704	93157		3064	3359	3442	2307	2594	2671	2369	2777	2808.19	-0.3	0.13	0.01292	0.0898	2818.17
Appl1	14	26918987	26971232	52245		3269	3842	3840	2055	2726	2157	2629	2828	2761	2882.27	-0.19	0.13	0.03178	0.2896	14	26918987	26971232	52245		3269	3842	3840	2055	2405	2445	1783	2422	2746.85	-0.51	0.17	0.0004823	0.009759	2814.56
Zfand5	19	21272277	21282289	10012		2889	3714	3501	2355	2840	2325	2921	2693	2589	2845.85	-0.18	0.1	0.02946	0.2786	19	21272277	21282289	10012		2889	3714	3501	2355	2484	2562	2269	2611	2780.42	-0.38	0.13	0.001104	0.01731	2813.14
Zfp664	5	124862690	124902693	40003		2600	2970	2824	2733	2641	2627	3115	2963	2771	2781.54	-0.03	0.06	0.5883	0.9758	5	124862690	124902693	40003		2600	2970	2824	2733	3276	2893	2563	3159	2843.48	-0.03	0.08	0.7187	0.9467	2812.51
Sept3	15	82274892	82294574	19682		2479	3056	3040	2616	2496	2570	3092	3045	2821	2774.57	-0.04	0.07	0.5161	0.9758	15	82274892	82294574	19682		2479	3056	3040	2616	3560	2748	2377	3270	2850.02	-0.03	0.1	0.7632	0.9467	2812.3
Wdr26	1	181173227	181211552	38325		2908	3299	3408	2245	2805	2514	2810	2865	2739	2824.65	-0.1	0.1	0.1863	0.7043	1	181173227	181211552	38325		2908	3299	3408	2245	2638	2830	2581	2561	2793.44	-0.24	0.13	0.05604	0.2372	2809.05
Gfpt1	6	87042845	87092197	49352		3125	3627	3363	2360	2826	2339	2814	2717	2742	2860.72	-0.17	0.1	0.03193	0.2903	6	87042845	87092197	49352		3125	3627	3363	2360	2435	2616	2089	2526	2755.87	-0.42	0.13	0.0005493	0.01069	2808.3
Faim2	15	99497011	99528165	31154		1739	2010	1962	3194	2028	3195	3200	3600	2760	2601.85	0.16	0.14	0.06989	0.4469	15	99497011	99528165	31154		1739	2010	1962	3194	4795	3791	3080	4078	3006.89	0.54	0.17	0.0002604	0.00645	2804.37
Mef2c	13	83504033	83667080	163047		3898	4266	4399	2599	2378	1702	1988	1898	2248	2818.14	-0.86	0.18	1.878e-08	2.098e-06	13	83504033	83667080	163047		3898	4266	4399	2599	1597	1988	1618	1758	2787.27	-1.08	0.2	1.886e-12	4.957e-10	2802.7
Nars	18	64499664	64516557	16893		3002	3521	3423	2845	2389	2245	2642	2495	2372	2754.37	-0.4	0.08	3.609e-09	4.576e-07	18	64499664	64516557	16893		3002	3521	3423	2845	2822	2429	2179	2704	2847.9	-0.43	0.09	1.198e-06	9.62e-05	2801.14
Ccdc47	11	106197407	106216344	18937		3013	3360	3385	2237	2903	2328	2807	2579	2868	2814.36	-0.12	0.11	0.1304	0.6044	11	106197407	106216344	18937		3013	3360	3385	2237	2614	2752	2260	2726	2776.85	-0.28	0.13	0.02082	0.1238	2795.61
Akr1a1	4	116636509	116651680	15171		2230	2674	2270	3283	2437	2792	3228	2927	2542	2683.62	0.02	0.1	0.7843	0.9758	4	116636509	116651680	15171		2230	2674	2270	3283	3637	3072	2902	3537	2905.35	0.18	0.13	0.1325	0.414	2794.48
Cic	7	25267703	25294159	26456		1702	2066	1737	3545	1999	3125	3521	3160	2866	2603.45	0.13	0.14	0.1441	0.6343	7	25267703	25294159	26456		1702	2066	1737	3545	4393	3616	3366	3975	2984.68	0.47	0.18	0.002907	0.03346	2794.06
Naca	10	128035574	128048637	13063		2741	3107	2764	2850	2747	2337	2928	2765	2734	2755.5	-0.11	0.07	0.08332	0.4871	10	128035574	128048637	13063		2741	3107	2764	2850	3148	2921	2533	2789	2830.65	-0.12	0.09	0.1423	0.4332	2793.07
Gas6	8	13465373	13494490	29117		2179	2899	2301	3620	2548	2865	3155	2617	2440	2711.46	-0.04	0.11	0.6506	0.9758	8	13465373	13494490	29117		2179	2899	2301	3620	3486	2808	2698	3315	2871.15	0.03	0.14	0.8046	0.9467	2791.31
Prune2	19	16956117	17223932	267815		2834	3472	3675	2494	2210	2310	2924	2558	2642	2767.58	-0.26	0.1	0.001627	0.04016	19	16956117	17223932	267815		2834	3472	3675	2494	2894	2341	2254	2706	2811.2	-0.37	0.12	0.0009567	0.01571	2789.39
Tkt	14	30548358	30574720	26362		1770	2156	1812	3687	2326	3043	3031	3084	2755	2605.05	0.09	0.13	0.2783	0.8274	14	30548358	30574720	26362		1770	2156	1812	3687	4307	3115	3599	3798	2971.42	0.38	0.19	0.01496	0.09965	2788.24
Kpnb1	11	97159713	97187881	28168		2680	3096	2794	2852	2399	2473	2974	2774	2832	2742.04	-0.12	0.07	0.04828	0.3665	11	97159713	97187881	28168		2680	3096	2794	2852	3180	2856	2590	2848	2834.2	-0.11	0.08	0.1542	0.4562	2788.12
Ptpn11	5	121130532	121191397	60865		2379	2736	2598	3175	2357	2551	2866	2981	2591	2671.63	-0.06	0.09	0.4039	0.9312	5	121130532	121191397	60865		2379	2736	2598	3175	3505	3038	2799	3308	2903.78	0.08	0.11	0.4125	0.8016	2787.7
Lamp1	8	13159160	13175338	16178		2845	3419	3046	2436	2906	2327	3095	2775	3013	2849.72	-0.07	0.09	0.3274	0.8752	8	13159160	13175338	16178		2845	3419	3046	2436	2707	2624	2303	2575	2724.68	-0.29	0.11	0.003626	0.03901	2787.2
Vdac2	14	21825237	21845879	20642		2520	3317	2847	2596	2912	2598	3020	2808	2751	2793.19	-0.04	0.07	0.526	0.9758	14	21825237	21845879	20642		2520	3317	2847	2596	2864	2759	2539	2989	2773.02	-0.12	0.08	0.1248	0.3972	2783.11
Ankrd33	15	101115754	101120040	4286		2077	2666	2180	3565	2547	2827	3479	2795	2850	2747.26	0.05	0.11	0.552	0.9758	15	101115754	101120040	4286		2077	2666	2180	3565	3174	3186	2760	3233	2818.24	0.1	0.15	0.4795	0.8576	2782.75
Ypel2	11	86936424	86993707	57283		2952	3467	3185	3009	2274	2118	2763	2445	2267	2702.37	-0.42	0.07	3.622e-11	6.269e-09	11	86936424	86993707	57283		2952	3467	3185	3009	2522	2771	2423	2663	2861.83	-0.37	0.1	5.971e-05	0.002247	2782.1
Setd5	6	113077364	113153435	76071		2550	3032	2986	2374	2718	2771	3086	3045	2961	2810.52	0.03	0.07	0.614	0.9758	6	113077364	113153435	76071		2550	3032	2986	2374	3078	2882	2599	2753	2752.53	-0.07	0.1	0.4849	0.8617	2781.53
Tjp1	7	65296164	65527781	231617		2577	3104	3179	2337	2684	2695	3164	3112	2900	2834.04	0	0.08	0.9596	0.9846	7	65296164	65527781	231617		2577	3104	3179	2337	2903	2785	2538	2596	2727.68	-0.15	0.11	0.1504	0.4491	2780.86
Dmxl1	18	49832669	49965473	132804		3011	3776	3997	1912	2750	2044	2752	2982	2826	2870.08	-0.14	0.13	0.1081	0.5562	18	49832669	49965473	132804		3011	3776	3997	1912	2084	2517	2019	2237	2686.55	-0.48	0.18	0.001604	0.02212	2778.32
Rpl14	9	120571443	120574654	3211		2255	3564	2840	2889	3336	2205	2858	2586	2898	2798.41	-0.06	0.1	0.4902	0.9758	9	120571443	120574654	3211		2255	3564	2840	2889	2963	2285	2674	2849	2754.21	-0.19	0.11	0.06058	0.2494	2776.31
Doc2b	11	75768965	75796049	27084		1881	2296	1981	2440	3022	3143	3952	3359	3402	2792.7	0.54	0.1	8.906e-11	1.42e-08	11	75768965	75796049	27084		1881	2296	1981	2440	3306	3664	3274	3627	2759.65	0.52	0.11	1.084e-06	9.027e-05	2776.18
Ccnl2	4	155812488	155824543	12055		2394	3362	3019	2431	2940	2565	3288	3109	2853	2851.46	0.02	0.08	0.7542	0.9758	4	155812488	155824543	12055		2394	3362	3019	2431	2650	2505	2770	2637	2695.22	-0.17	0.11	0.09381	0.3312	2773.34
Atad2b	12	4917352	5047394	130042		2530	3113	3285	2265	2829	2646	3063	3031	3398	2880.18	0.03	0.1	0.6763	0.9758	12	4917352	5047394	130042		2530	3113	3285	2265	2644	2726	2267	2667	2663.69	-0.21	0.12	0.06291	0.2558	2771.93
Reep5	18	34344888	34373415	28527		2988	3403	2955	2449	2488	2354	2809	2908	2645	2757.56	-0.16	0.09	0.03456	0.3036	18	34344888	34373415	28527		2988	3403	2955	2449	3130	2553	2187	2812	2783.03	-0.24	0.11	0.02516	0.1399	2770.3
Ralgapb	2	158409847	158499253	89406		2631	3228	3232	2461	2472	2453	2773	2913	2806	2751.45	-0.12	0.08	0.09894	0.531	2	158409847	158499253	89406		2631	3228	3232	2461	2851	2933	2463	2704	2788.1	-0.18	0.11	0.0874	0.3164	2769.77
Mdm4	1	132959483	133030561	71078		2223	3198	3030	2322	2980	2747	3370	3253	3190	2888.04	0.12	0.08	0.09308	0.5148	1	132959483	133030561	71078		2223	3198	3030	2322	2726	2525	2787	2623	2650.12	-0.11	0.11	0.3103	0.6907	2769.08
Rpl26	11	68901582	68906989	5407		2491	3376	2946	2888	3042	2363	2737	2635	2740	2780.63	-0.11	0.09	0.1137	0.572	11	68901582	68906989	5407		2491	3376	2946	2888	2908	2615	2410	2640	2756.92	-0.25	0.08	0.0008934	0.01503	2768.78
Actr3	1	125392904	125435727	42823		2942	3475	3270	2308	2766	2361	2832	2655	2700	2792.3	-0.15	0.1	0.05763	0.4031	1	125392904	125435727	42823		2942	3475	3270	2308	2707	2521	2188	2698	2743.54	-0.32	0.12	0.004239	0.04323	2767.92
Mff	1	82724889	82752394	27505		2654	2950	3041	2117	3144	2674	3324	3113	3123	2878.75	0.09	0.1	0.2236	0.7577	1	82724889	82752394	27505		2654	2950	3041	2117	2715	2865	2421	2660	2656.24	-0.12	0.12	0.3194	0.7015	2767.49
Ganab	19	8898089	8916663	18574		2206	2970	2614	3085	2427	2721	2957	2868	2604	2690.74	-0.04	0.08	0.5716	0.9758	19	8898089	8916663	18574		2206	2970	2614	3085	3210	3143	2798	3007	2842.44	0.04	0.1	0.674	0.9467	2766.59
Kat2b	17	53566860	53672720	105860		2870	3089	3160	2053	3110	2569	3050	2903	3051	2852.69	0.01	0.1	0.8804	0.9758	17	53566860	53672720	105860		2870	3089	3160	2053	2700	2818	2225	2654	2676.92	-0.19	0.14	0.1328	0.4144	2764.81
Zmym2	14	56886652	56962701	76049		3001	3504	3636	2087	2745	2252	2784	2794	2854	2830.44	-0.13	0.12	0.1146	0.5731	14	56886652	56962701	76049		3001	3504	3636	2087	2277	2797	1999	2300	2690.74	-0.4	0.16	0.005287	0.04992	2760.59
Sod2	17	13006845	13040063	33218		2802	3316	3076	2518	2664	2265	2700	2596	2593	2707.33	-0.19	0.08	0.00916	0.1336	17	13006845	13040063	33218		2802	3316	3076	2518	3008	2686	2500	2800	2812.74	-0.2	0.09	0.02919	0.1542	2760.03
Ankhd1	18	36559986	36665917	105931		2422	3349	3210	2168	2881	2596	3282	3039	3132	2864.45	0.04	0.09	0.6437	0.9758	18	36559986	36665917	105931		2422	3349	3210	2168	2654	2670	2451	2497	2651.57	-0.2	0.13	0.08892	0.3201	2758.01
Col4a3bp	13	96542617	96640167	97550		2750	3574	3619	1956	3009	2183	2955	2926	3045	2863.7	-0.06	0.12	0.47	0.9749	13	96542617	96640167	97550		2750	3574	3619	1956	2460	2228	2193	2591	2651.08	-0.36	0.15	0.008376	0.0678	2757.39
Pi4ka	16	17280350	17406314	125964		2396	2963	2605	2677	2373	2815	3145	3097	2820	2737.5	0.04	0.07	0.5535	0.9758	16	17280350	17406314	125964		2396	2963	2605	2677	3143	3144	2659	2885	2775.57	0.03	0.09	0.6998	0.9467	2756.53
Rock2	12	16894894	16987823	92929		2622	3125	3466	1961	3124	2418	3212	3198	3134	2889.81	0.03	0.11	0.6844	0.9758	12	16894894	16987823	92929		2622	3125	3466	1961	2557	2647	2307	2449	2622.75	-0.23	0.15	0.08133	0.3026	2756.28
Firre	X	50555743	50635321	79578		2049	3009	2703	2436	2937	2892	3386	3159	3207	2828.68	0.2	0.07	0.001567	0.03894	X	50555743	50635321	79578		2049	3009	2703	2436	3301	2726	2691	2894	2682.47	0.07	0.09	0.4386	0.8247	2755.57
Trim37	11	87127076	87220683	93607		2762	3465	3140	2270	2721	2484	2851	2832	2727	2782.24	-0.1	0.09	0.1856	0.7031	11	87127076	87220683	93607		2762	3465	3140	2270	2866	2573	2229	2705	2724.69	-0.25	0.12	0.02095	0.1241	2753.47
Crk	11	75679258	75706908	27650		2925	3267	3108	2447	2491	2452	2846	2679	2669	2746.22	-0.16	0.08	0.02089	0.2265	11	75679258	75706908	27650		2925	3267	3108	2447	2814	2533	2338	2793	2757.84	-0.26	0.1	0.008348	0.06765	2752.03
Celf1	2	90940381	91019497	79116		2485	3163	2747	2586	2411	2534	3091	2863	2913	2726.97	-0.04	0.07	0.5646	0.9758	2	90940381	91019497	79116		2485	3163	2747	2586	2878	2809	2886	2887	2776.88	-0.05	0.09	0.5753	0.9184	2751.93
Tecr	8	83571697	83607971	36274		1900	2593	1896	3231	2132	2910	3399	3009	2789	2617.65	0.1	0.12	0.2488	0.7891	8	83571697	83607971	36274		1900	2593	1896	3231	3903	3388	3113	3499	2884.78	0.34	0.15	0.01234	0.08717	2751.22
Setd2	9	110532596	110618633	86037		2758	3403	3512	2242	2756	2304	2917	2814	2819	2812.2	-0.11	0.1	0.1581	0.6609	9	110532596	110618633	86037		2758	3403	3512	2242	2440	2845	2103	2332	2689.19	-0.34	0.14	0.009175	0.07186	2750.69
Zfp462	4	54945047	55083563	138516		2505	3157	2930	2682	2380	2454	3039	2927	2686	2724.17	-0.1	0.07	0.1021	0.54	4	54945047	55083563	138516		2505	3157	2930	2682	2809	3113	2494	2733	2777	-0.12	0.1	0.214	0.557	2750.59
Rnf145	11	44518963	44565520	46557		2081	2590	2493	2809	2511	2735	3127	3031	2840	2663.19	0.11	0.08	0.1148	0.5735	11	44518963	44565520	46557		2081	2590	2493	2809	3447	3221	2950	3459	2835.71	0.25	0.1	0.007189	0.06147	2749.45
Mtdh	15	34082693	34145624	62931		2896	3667	3797	2368	2780	2103	2695	2624	2949	2854.53	-0.19	0.12	0.0261	0.2593	15	34082693	34145624	62931		2896	3667	3797	2368	1997	2130	2151	2144	2640.33	-0.6	0.14	2.942e-06	0.0002066	2747.43
Atp5f1	3	105942697	105960099	17402		2837	3073	2983	2654	2636	2348	2885	2517	2595	2708.73	-0.17	0.08	0.01251	0.1649	3	105942697	105960099	17402		2837	3073	2983	2654	2838	2671	2502	2878	2784.35	-0.19	0.09	0.0243	0.1368	2746.54
Srsf10	4	135855746	135869908	14162		2759	3443	3368	2157	3124	2417	3082	2784	2732	2849.22	-0.06	0.1	0.4619	0.9722	4	135855746	135869908	14162		2759	3443	3368	2157	2350	2371	2346	2449	2640.62	-0.35	0.13	0.003977	0.04139	2744.92
Cryba1	11	77718614	77725283	6669		10	5	2110	7578	93	37	96	207	1834	1350.8	-0.07	0.36	0.147	0.64	11	77718614	77725283	6669		10	5	2110	7578	2694	34	19747	208	4129.06	0.04	0.4	0.5636	0.9124	2739.93
Actr2	11	20062303	20112913	50610		3140	3594	3477	2290	2542	2190	2455	2531	2339	2714.72	-0.29	0.12	0.001102	0.02966	11	20062303	20112913	50610		3140	3594	3477	2290	2629	2341	2074	2692	2763.79	-0.42	0.13	0.0007028	0.01273	2739.26
Fto	8	91313524	91668439	354915		2357	3115	2450	2943	2430	2644	3039	2873	2573	2686.69	-0.04	0.07	0.5246	0.9758	8	91313524	91668439	354915		2357	3115	2450	2943	3329	2795	2344	3323	2788.95	-0.01	0.11	0.9526	0.986	2737.82
Rere	4	150281645	150621966	340321		1945	2415	2167	2940	2079	2970	3323	3157	2833	2616.06	0.13	0.11	0.117	0.5783	4	150281645	150621966	340321		1945	2415	2167	2940	4003	3280	3068	3479	2856.77	0.37	0.12	0.001323	0.01941	2736.41
D5Ertd579e	5	36600484	36696024	95540		2664	2877	2844	2543	2419	2552	2972	2802	2640	2681.05	-0.07	0.07	0.2467	0.7863	5	36600484	36696024	95540		2664	2877	2844	2543	3087	3028	2579	2912	2789.65	-0.03	0.09	0.7053	0.9467	2735.35
Pdia3	2	121413774	121438687	24913		2730	3040	3230	2428	2752	2380	3068	2661	2803	2767.02	-0.08	0.09	0.2459	0.7853	2	121413774	121438687	24913		2730	3040	3230	2428	2852	2706	2242	2550	2702.01	-0.24	0.11	0.02256	0.1304	2734.52
Ndufa4	6	11900291	11907497	7206		2742	2955	3063	2821	2520	2184	2787	2353	2673	2662.54	-0.21	0.08	0.00378	0.07399	6	11900291	11907497	7206		2742	2955	3063	2821	3148	2602	2258	3083	2806.29	-0.18	0.1	0.06276	0.2553	2734.41
Zfp516	18	82910878	83005314	94436		2016	2476	2404	3046	2389	2782	3441	2840	2944	2674.32	0.1	0.1	0.2005	0.726	18	82910878	83005314	94436		2016	2476	2404	3046	3257	3097	2947	3423	2792.15	0.21	0.12	0.06524	0.262	2733.24
Copg1	6	87887813	87913595	25782		2349	3010	2618	2645	2372	2619	3054	3122	2717	2694.11	0.01	0.07	0.8748	0.9758	6	87887813	87913595	25782		2349	3010	2618	2645	3213	2996	2611	3013	2769.44	0.03	0.08	0.6424	0.9467	2731.78
Ap2b1	11	83299023	83405035	106012		2511	2972	2688	2762	2317	2635	2875	2991	2526	2674.55	-0.07	0.07	0.2508	0.7918	11	83299023	83405035	106012		2511	2972	2688	2762	3181	3032	2517	2892	2787.69	-0.03	0.09	0.7026	0.9467	2731.12
Scg5	2	113776361	113829121	52760		2601	3380	2846	2640	2816	2348	2871	2612	2732	2737.68	-0.11	0.08	0.08832	0.5019	2	113776361	113829121	52760		2601	3380	2846	2640	2785	2637	2232	2877	2721.51	-0.23	0.09	0.009248	0.07226	2729.6
Ddx46	13	55635026	55681256	46230		2579	3009	3173	2517	2713	2427	2732	2782	2869	2736.42	-0.08	0.08	0.2431	0.7815	13	55635026	55681256	46230		2579	3009	3173	2517	2681	2885	2353	2746	2721.18	-0.18	0.11	0.07578	0.2885	2728.8
Ddx39b	17	35241745	35253707	11962		1838	2506	2122	2895	2444	3001	3527	2985	2837	2649.5	0.19	0.11	0.02327	0.2412	17	35241745	35253707	11962		1838	2506	2122	2895	3565	3286	3207	3325	2793.49	0.35	0.12	0.00243	0.02951	2721.49
Nucks1	1	131910533	131936321	25788		2979	3178	2944	2132	2781	2471	2912	2880	2618	2747.48	-0.06	0.1	0.4416	0.9608	1	131910533	131936321	25788		2979	3178	2944	2132	2561	2759	2314	2784	2689.5	-0.2	0.13	0.1096	0.3661	2718.49
Tpr	1	150392837	150449935	57098		2783	3278	3370	2207	2548	2419	2895	2954	2807	2783.38	-0.1	0.1	0.2234	0.7577	1	150392837	150449935	57098		2783	3278	3370	2207	2361	2841	2123	2364	2652.75	-0.32	0.14	0.01456	0.09781	2718.07
Ptbp2	3	119718741	119784466	65725		2993	3594	3703	1846	2986	2116	2753	2724	2882	2823.36	-0.1	0.13	0.2289	0.7648	3	119718741	119784466	65725		2993	3594	3703	1846	2271	2261	2023	2271	2609.82	-0.45	0.17	0.001959	0.02541	2716.59
Trp53inp2	2	155381058	155389850	8792		2198	2503	2325	3195	2064	2671	3092	2752	2593	2575.53	-0.01	0.1	0.9021	0.9778	2	155381058	155389850	8792		2198	2503	2325	3195	3236	3307	3028	3293	2850.21	0.18	0.13	0.1236	0.3951	2712.87
Atad1	19	32672562	32712298	39736		3226	3389	3554	1895	2886	2110	2703	2590	2492	2746.53	-0.15	0.13	0.09403	0.5171	19	32672562	32712298	39736		3226	3389	3554	1895	2467	2468	2008	2417	2668.88	-0.39	0.16	0.007573	0.06341	2707.7
Optn	2	5020641	5064051	43410		2667	3568	3318	2757	2773	2073	2647	2584	2713	2767.57	-0.23	0.1	0.003999	0.07665	2	5020641	5064051	43410		2667	3568	3318	2757	2336	2190	2155	2243	2641.68	-0.54	0.09	9.312e-10	1.567e-07	2704.62
Eif3c	7	126546454	126566411	19957		2411	3060	2644	2628	2394	2472	3050	2816	2730	2662.39	-0.04	0.06	0.4617	0.972	7	126546454	126566411	19957		2411	3060	2644	2628	3146	2995	2493	2826	2741.26	-0.02	0.09	0.7693	0.9467	2701.82
Fbxo11	17	87990858	88065291	74433		2943	3284	3237	2053	2613	2295	2652	2806	2759	2720.05	-0.11	0.11	0.1791	0.6943	17	87990858	88065291	74433		2943	3284	3237	2053	2653	2675	2146	2509	2670.25	-0.27	0.14	0.03296	0.1671	2695.15
Fbxl3	14	103080238	103099566	19328		2681	3112	2886	2230	2853	2463	3061	2754	2754	2731.93	-0.02	0.09	0.8003	0.9758	14	103080238	103099566	19328		2681	3112	2886	2230	2682	2507	2402	2822	2641.93	-0.17	0.11	0.09842	0.3419	2686.93
Stox2	8	47180047	47446362	266315		2783	2933	3064	2300	2469	2576	2604	3131	2727	2714.91	-0.06	0.09	0.4306	0.951	8	47180047	47446362	266315		2783	2933	3064	2300	2939	2651	2046	2736	2658.02	-0.2	0.12	0.08247	0.3053	2686.47
Tug1	11	3639784	3649673	9889		3008	3851	3662	2125	2616	2104	2638	2547	2560	2768.84	-0.23	0.13	0.009571	0.1375	11	3639784	3649673	9889		3008	3851	3662	2125	2066	2226	1842	2091	2602.3	-0.6	0.15	1.014e-05	0.0005571	2685.57
Tbc1d8	1	39371491	39478755	107264		2067	2555	2324	2514	2733	2684	3581	3125	3256	2726.03	0.26	0.08	0.0001343	0.005582	1	39371491	39478755	107264		2067	2555	2324	2514	3011	3018	2882	3072	2643.82	0.21	0.09	0.01438	0.09693	2684.93
Alpl	4	137741732	137796384	54652		2046	2754	2448	3535	2299	2514	2914	2742	2580	2623.38	-0.06	0.1	0.4622	0.9722	4	137741732	137796384	54652		2046	2754	2448	3535	2780	3031	2599	2986	2743.12	-0.03	0.14	0.8219	0.9467	2683.25
Fam193b	13	55539315	55571120	31805		1626	2566	1971	2988	2682	2951	3512	3112	2735	2645.12	0.21	0.12	0.01838	0.2101	13	55539315	55571120	31805		1626	2566	1971	2988	3459	2944	3325	3297	2720.77	0.33	0.15	0.01408	0.09554	2682.94
Cct8	16	87483325	87495873	12548		2633	3225	2953	2554	2491	2290	2726	2781	2566	2669.51	-0.16	0.07	0.01195	0.1599	16	87483325	87495873	12548		2633	3225	2953	2554	2804	2641	2275	2660	2693.98	-0.24	0.09	0.005582	0.05189	2681.74
Negr1	3	156561793	157316445	754652		3296	3572	3789	2160	2221	2061	2499	2529	2298	2700.16	-0.35	0.15	0.0004527	0.01492	3	156561793	157316445	754652		3296	3572	3789	2160	2274	2184	1757	2288	2661.47	-0.59	0.15	2.075e-05	0.001005	2680.81
Cul5	9	53614581	53670014	55433		3069	3709	3362	2092	2721	2084	2616	2695	2708	2764.65	-0.17	0.12	0.04687	0.3614	9	53614581	53670014	55433		3069	3709	3362	2092	2087	2239	2063	2193	2596.07	-0.52	0.15	0.0001108	0.003496	2680.36
Picalm	7	90130212	90213465	83253		2873	3352	3468	1940	2866	2273	2792	2638	2811	2759.33	-0.09	0.12	0.2797	0.8287	7	90130212	90213465	83253		2873	3352	3468	1940	2333	2471	2091	2367	2599.28	-0.36	0.15	0.008271	0.0672	2679.31
Rbbp4	4	129307099	129335370	28271		2551	2919	2610	2671	2606	2427	2965	2686	2594	2648.91	-0.06	0.06	0.2846	0.8344	4	129307099	129335370	28271		2551	2919	2610	2671	3019	2761	2450	2926	2709.49	-0.07	0.08	0.3919	0.7795	2679.2
Thra	11	98740637	98769006	28369		1856	2314	1921	3296	2033	2835	3101	2908	2458	2497.57	0.06	0.12	0.462	0.9722	11	98740637	98769006	28369		1856	2314	1921	3296	4138	3031	2950	3857	2859.19	0.35	0.16	0.01366	0.09348	2678.38
Nf1	11	79339692	79581612	241920		2540	3494	3749	2302	2479	2304	2586	2703	2544	2720.51	-0.2	0.11	0.01867	0.2116	11	79339692	79581612	241920		2540	3494	3749	2302	2317	2353	2115	2222	2621	-0.46	0.14	0.0002862	0.006906	2670.76
Opn1sw	6	29376670	29388468	11798		4677	5848	5528	5550	100	126	155	149	86	2492.29	-5.5	0.13	0	0	6	29376670	29388468	11798		4677	5848	5528	5550	287	145	45	97	2848.68	-5.26	0.48	3.114e-29	3.302e-26	2670.48
Mfn2	4	147873598	147904704	31106		2234	2785	2383	3090	2260	2596	2908	2630	2474	2572.68	-0.06	0.09	0.4262	0.948	4	147873598	147904704	31106		2234	2785	2383	3090	3325	2859	2673	3092	2767.21	0.06	0.11	0.567	0.9136	2669.94
Ncoa6	2	155390655	155473894	83239		2418	2893	2659	2264	2563	2686	3145	3201	2892	2718.3	0.1	0.07	0.1244	0.5936	2	155390655	155473894	83239		2418	2893	2659	2264	2883	2949	2443	2689	2620.85	-0.02	0.1	0.8564	0.9467	2669.57
Stk25	1	93619750	93658659	38909		2172	2793	2454	2617	2777	2769	3212	2888	3010	2715.25	0.15	0.06	0.008287	0.1256	1	93619750	93658659	38909		2172	2793	2454	2617	3016	2686	2603	2923	2623	0.04	0.08	0.5807	0.9212	2669.12
Trpc1	9	95705081	95750375	45294		3246	3720	3643	2563	2067	1785	2071	2574	2202	2641.41	-0.58	0.16	3.753e-07	3.266e-05	9	95705081	95750375	45294		3246	3720	3643	2563	2089	2174	1907	2217	2695.14	-0.68	0.12	4.438e-09	6.536e-07	2668.27
Akap8	17	32303675	32321153	17478		2233	3268	2967	2371	2609	2446	2922	2863	2759	2684.93	-0.03	0.08	0.6727	0.9758	17	32303675	32321153	17478		2233	3268	2967	2371	2746	2545	2580	2701	2644.88	-0.13	0.1	0.1733	0.4908	2664.9
U2surp	9	95456897	95511996	55099		2740	3609	3427	1996	2828	2136	2824	2818	2834	2775.3	-0.09	0.12	0.2555	0.7985	9	95456897	95511996	55099		2740	3609	3427	1996	2136	2410	1949	2261	2552.39	-0.44	0.15	0.001315	0.01935	2663.85
Amd1	10	40287457	40302186	14729		2838	3015	2983	2223	2764	2410	2776	2785	2772	2712.7	-0.06	0.09	0.4386	0.9585	10	40287457	40302186	14729		2838	3015	2983	2223	2504	2705	2176	2489	2602.79	-0.25	0.12	0.03243	0.165	2657.74
Khdrbs1	4	129703163	129742303	39140		2670	2971	3231	2447	2279	2210	2562	2600	2388	2578.82	-0.22	0.09	0.002309	0.05178	4	129703163	129742303	39140		2670	2971	3231	2447	2864	2683	2300	2879	2731.51	-0.18	0.11	0.07105	0.2774	2655.16
Acin1	14	54642160	54686931	44771		1913	2563	2425	3188	2297	2623	2987	2822	2701	2586.44	0.02	0.1	0.761	0.9758	14	54642160	54686931	44771		1913	2563	2425	3188	3180	2747	2923	3141	2721.52	0.11	0.13	0.3491	0.7357	2653.98
Slc4a10	2	62046461	62326730	280269		2915	3201	3573	2217	2280	2203	2445	2581	2337	2624.69	-0.26	0.12	0.002974	0.06231	2	62046461	62326730	280269		2915	3201	3573	2217	2618	2620	1865	2586	2682.93	-0.35	0.15	0.007551	0.06331	2653.81
Api5	2	94411681	94438136	26455		2735	3265	2993	2307	2668	2255	2817	2632	2521	2667.23	-0.13	0.09	0.07517	0.464	2	94411681	94438136	26455		2735	3265	2993	2307	2656	2567	2149	2602	2637.99	-0.27	0.11	0.009338	0.07268	2652.61
Tmem59	4	107178398	107200996	22598		2681	3117	2725	2689	2609	2366	2720	2447	2338	2615.61	-0.18	0.07	0.004901	0.08891	4	107178398	107200996	22598		2681	3117	2725	2689	2873	2707	2250	2660	2689.4	-0.21	0.09	0.01615	0.1048	2652.51
Edil3	13	88821471	89323223	501752		3309	3933	4020	1994	2387	1942	2199	2356	2187	2690.26	-0.41	0.2	0.0003475	0.01201	13	88821471	89323223	501752		3309	3933	4020	1994	2106	1937	1538	2099	2614.17	-0.72	0.18	2.092e-06	0.0001533	2652.22
Zswim8	14	20707551	20723619	16068		1618	2324	1887	3035	2156	2913	3103	2984	2798	2503.89	0.15	0.12	0.08339	0.4873	14	20707551	20723619	16068		1618	2324	1887	3035	3878	3169	3234	3738	2799.28	0.44	0.15	0.001252	0.01873	2651.59
Myh10	11	68691558	68816632	125074		2228	2814	2586	2831	2175	2398	2814	2713	2804	2571.69	-0.05	0.08	0.4281	0.949	11	68691558	68816632	125074		2228	2814	2586	2831	3216	2871	2592	2950	2724.74	0.03	0.09	0.7167	0.9467	2648.22
Pja1	X	99465733	99471273	5540		2258	2655	2316	2913	2501	2450	2818	2650	2653	2559.07	-0.01	0.08	0.9178	0.9821	X	99465733	99471273	5540		2258	2655	2316	2913	3565	2739	2428	3379	2736.49	0.11	0.12	0.3159	0.6977	2647.78
Dnajc27	12	4082582	4110606	28024		2413	2992	2699	2410	2533	2471	2928	2653	2800	2631.25	-0.02	0.06	0.7326	0.9758	12	4082582	4110606	28024		2413	2992	2699	2410	3082	2663	2429	2875	2661.49	-0.05	0.08	0.5465	0.9042	2646.37
Napa	7	16098457	16117975	19518		2033	2833	2155	3039	2545	2482	2993	2870	2747	2604.93	0.05	0.09	0.5543	0.9758	7	16098457	16117975	19518		2033	2833	2155	3039	3170	2879	2509	3194	2684.02	0.09	0.12	0.4261	0.8138	2644.47
Phc3	3	30899370	30969415	70045		2500	3235	3249	2127	2829	2485	2781	2742	2651	2709.64	-0.06	0.1	0.47	0.9749	3	30899370	30969415	70045		2500	3235	3249	2127	2411	2463	2417	2371	2578.36	-0.27	0.13	0.02536	0.1408	2644
Gabrb3	7	57419691	57828802	409111		3132	3317	3641	2076	2487	2087	2540	2578	2299	2670.66	-0.24	0.13	0.008433	0.1268	7	57419691	57828802	409111		3132	3317	3641	2076	2317	2406	1757	2346	2617.24	-0.48	0.16	0.0007031	0.01273	2643.95
Camsap2	1	136268122	136346104	77982		2727	3053	3245	2276	2388	2287	2676	2710	2470	2629.52	-0.16	0.09	0.03402	0.3006	1	136268122	136346104	77982		2727	3053	3245	2276	2703	2827	2044	2548	2658.12	-0.24	0.13	0.04321	0.2006	2643.82
Igsf9	1	172481787	172498878	17091		1147	1460	1247	2681	2326	2839	2568	2945	3650	2294.12	0.43	0.27	0.000997	0.02758	1	172481787	172498878	17091		1147	1460	1247	2681	4693	4213	4434	4763	2993.39	1.1	0.28	4.592e-09	6.731e-07	2643.76
Rd3	1	191977369	191988283	10914		1995	2471	2152	3478	2113	2564	2962	2443	2352	2481.12	-0.04	0.11	0.6131	0.9758	1	191977369	191988283	10914		1995	2471	2152	3478	3339	3191	2846	3287	2804.8	0.17	0.15	0.2173	0.5625	2642.96
Cbx6	15	79823895	79834688	10793		1940	2282	2135	3062	2082	2718	3019	2823	2515	2483.59	0.06	0.11	0.4736	0.9758	15	79823895	79834688	10793		1940	2282	2135	3062	3844	2981	2890	3693	2799.65	0.32	0.14	0.01144	0.08301	2641.62
Lrp1	10	127538160	127621148	82988		1670	2222	1989	3125	2093	2937	3007	2865	2535	2466.07	0.1	0.12	0.225	0.7597	10	127538160	127621148	82988		1670	2222	1989	3125	4200	3303	2806	3744	2817.04	0.41	0.16	0.00357	0.03866	2641.56
Hmgcr	13	96648966	96670936	21970		2971	3026	3037	2565	2457	2331	2576	2524	2249	2626.1	-0.24	0.09	0.0009407	0.02639	13	96648966	96670936	21970		2971	3026	3037	2565	2625	2346	2095	2643	2650.73	-0.35	0.1	0.0004293	0.009092	2638.41
Ndufs2	1	171234852	171251388	16536		2522	3354	2679	3549	2209	2254	3354	2434	1772	2652.87	-0.23	0.13	0.009444	0.1365	1	171234852	171251388	16536		2522	3354	2679	3549	2491	2072	2090	2344	2623.27	-0.49	0.11	2.498e-06	0.0001814	2638.07
Odc1	12	17544793	17551505	6712		2424	3051	2774	2682	2811	2239	2633	2606	2588	2626.06	-0.1	0.08	0.1369	0.6187	12	17544793	17551505	6712		2424	3051	2774	2682	2933	2337	2434	2780	2648.18	-0.17	0.08	0.02256	0.1304	2637.12
Enah	1	181896383	182019990	123607		2406	3075	3185	2212	2498	2463	2892	2767	2538	2644.95	-0.07	0.09	0.3472	0.893	1	181896383	182019990	123607		2406	3075	3185	2212	2721	2533	2391	2719	2628.12	-0.17	0.11	0.1183	0.3847	2636.53
Ecpas	4	58798910	58912749	113839		2633	3146	3064	2082	2815	2273	2847	2805	2836	2699.69	-0.04	0.1	0.6427	0.9758	4	58798910	58912749	113839		2633	3146	3064	2082	2470	2358	2325	2651	2571.3	-0.24	0.12	0.03857	0.1858	2635.49
Abhd8	8	71456704	71463655	6951		1721	2136	1622	3623	1863	2507	3088	2701	2408	2381.32	0.03	0.13	0.7063	0.9758	8	71456704	71463655	6951		1721	2136	1622	3623	4113	3173	3117	4081	2885.6	0.39	0.19	0.01626	0.1052	2633.46
Pbrm1	14	31019137	31121592	102455		2925	3122	3404	2055	2664	2197	2805	2597	2719	2703.65	-0.12	0.11	0.1559	0.6563	14	31019137	31121592	102455		2925	3122	3404	2055	2220	2402	2029	2389	2560.69	-0.39	0.15	0.003182	0.03567	2632.17
Smim10l1	6	133104908	133110899	5991		2792	3333	3440	1867	2889	2127	2828	2490	2856	2714.77	-0.08	0.12	0.3281	0.876	6	133104908	133110899	5991		2792	3333	3440	1867	2207	2293	2003	2444	2533.94	-0.38	0.16	0.006509	0.05735	2624.36
Dicer1	12	104687741	104751952	64211		2385	2878	3028	2226	2651	2460	2981	2945	2776	2677.78	0.01	0.08	0.8346	0.9758	12	104687741	104751952	64211		2385	2878	3028	2226	2555	2720	2430	2511	2570.39	-0.14	0.11	0.1961	0.5298	2624.09
Glyr1	16	5013908	5049863	35955		2134	2682	2373	2593	2475	2537	2966	2788	2680	2555.18	0.07	0.06	0.2015	0.7273	16	5013908	5049863	35955		2134	2682	2373	2593	3323	2939	2628	3178	2688.38	0.17	0.08	0.03264	0.1659	2621.78
Dnajb14	3	137867674	137916557	48883		2973	3133	3432	2098	2291	2185	2459	2522	2457	2603.44	-0.22	0.12	0.01162	0.1568	3	137867674	137916557	48883		2973	3133	3432	2098	2381	2650	2020	2411	2627.72	-0.35	0.15	0.009554	0.07364	2615.58
Ran	5	129020068	129024323	4255		2219	2615	2409	2880	2352	2403	2866	2622	2413	2509.59	-0.04	0.08	0.5284	0.9758	5	129020068	129024323	4255		2219	2615	2409	2880	3370	2751	2687	3129	2718.85	0.1	0.1	0.278	0.6503	2614.22
Retreg2	1	75142777	75147913	5136		1970	2430	2128	3161	2136	2377	3030	2719	2513	2470.28	0.01	0.11	0.8926	0.9778	1	75142777	75147913	5136		1970	2430	2128	3161	3521	3049	2876	3283	2757.66	0.23	0.14	0.06452	0.2599	2613.97
Fem1b	9	62791820	62811934	20114		2672	3104	2989	2463	2255	2334	2631	2525	2457	2585.11	-0.21	0.07	0.001092	0.02953	9	62791820	62811934	20114		2672	3104	2989	2463	2680	2627	2169	2584	2640.73	-0.26	0.1	0.006384	0.05673	2612.92
Cct6a	5	129786997	129846371	59374		2701	3322	3452	2180	2835	1983	2467	2427	2570	2642.79	-0.17	0.12	0.04805	0.3655	5	129786997	129846371	59374		2701	3322	3452	2180	2446	2186	2005	2472	2578.24	-0.41	0.13	0.0006019	0.01144	2610.51
Kpna4	3	69067148	69127113	59965		2966	3337	3345	1959	2567	2165	2578	2621	2490	2652.94	-0.16	0.12	0.06375	0.426	3	69067148	69127113	59965		2966	3337	3345	1959	2246	2415	1981	2359	2566.2	-0.4	0.15	0.003619	0.03895	2609.57
Usp6nl	2	6322666	6446390	123724		2522	2919	2850	2438	2484	2416	2952	2559	2655	2622.15	-0.07	0.07	0.2209	0.7548	2	6322666	6446390	123724		2522	2919	2850	2438	2511	2672	2275	2681	2588.54	-0.18	0.1	0.04874	0.2169	2605.35
Rnf150	8	82863355	83091268	227913		2990	3352	3530	2563	2149	2252	2552	2352	2174	2642.83	-0.41	0.1	7.071e-07	5.824e-05	8	82863355	83091268	227913		2990	3352	3530	2563	2278	2031	1654	2179	2567.18	-0.66	0.12	2.877e-09	4.392e-07	2605.01
Mtfr1	3	19187326	19220817	33491		2688	3262	3151	2363	2580	2225	2696	2372	2417	2620.48	-0.2	0.09	0.007786	0.1208	3	19187326	19220817	33491		2688	3262	3151	2363	2324	2591	1995	2401	2582.3	-0.37	0.12	0.001044	0.01657	2601.39
Sema3f	9	107681499	107710475	28976		1663	2294	1625	3348	2035	2789	3366	2786	2644	2473.18	0.1	0.13	0.2458	0.7853	9	107681499	107710475	28976		1663	2294	1625	3348	3398	3121	3202	3566	2727.62	0.34	0.18	0.02544	0.1411	2600.4
Ntng2	2	29194540	29253005	58465		1793	2237	1963	2841	2491	2866	3369	3046	2890	2579.66	0.23	0.11	0.006528	0.1066	2	29194540	29253005	58465		1793	2237	1963	2841	3178	3078	2955	3223	2616.41	0.32	0.13	0.008918	0.07066	2598.03
Slc2a1	4	119108710	119137983	29273		2010	2498	2001	3157	2366	2392	2760	2436	2499	2437.36	-0.01	0.1	0.9419	0.9821	4	119108710	119137983	29273		2010	2498	2001	3157	3642	2751	2826	3559	2755.92	0.23	0.14	0.078	0.2942	2596.64
Atxn10	15	85336244	85463212	126968		2532	3162	3013	2329	2400	2197	2683	2763	2552	2602.8	-0.14	0.08	0.0561	0.3976	15	85336244	85463212	126968		2532	3162	3013	2329	2736	2419	2183	2539	2589.81	-0.26	0.1	0.006752	0.05878	2596.31
Tjp2	19	24094504	24225030	130526		2154	2805	2549	2946	2087	2462	2926	2510	2510	2524.72	-0.09	0.08	0.2225	0.757	19	24094504	24225030	130526		2154	2805	2549	2946	2964	2918	2408	2850	2666.49	-0.02	0.1	0.8011	0.9467	2595.6
Map1lc3b	8	121590360	121598760	8400		2160	2894	2171	2717	2634	2489	2918	2786	2688	2580.21	0.06	0.08	0.4177	0.9419	8	121590360	121598760	8400		2160	2894	2171	2717	3054	2682	2483	3022	2609.32	0.05	0.1	0.5834	0.9231	2594.77
Slit2	5	47983137	48307733	324596		2500	2742	3028	2099	2490	2582	2777	2925	2492	2605.61	-0.01	0.09	0.8548	0.9758	5	47983137	48307733	324596		2500	2742	3028	2099	2839	2834	2027	2826	2583.83	-0.09	0.13	0.4608	0.8413	2594.72
Taok3	5	117120128	117275219	155091		2841	2802	3060	2760	2029	2373	2497	2420	2551	2582.12	-0.25	0.09	0.0008095	0.02355	5	117120128	117275219	155091		2841	2802	3060	2760	2331	2479	2242	2366	2606.19	-0.37	0.11	0.0003831	0.008423	2594.15
Jag1	2	137081455	137116644	35189		2644	2940	2686	2605	2448	2680	2941	2869	2492	2679.85	-0.06	0.07	0.3234	0.8708	2	137081455	137116644	35189		2644	2940	2686	2605	2191	2331	2398	2305	2505.19	-0.32	0.11	0.001577	0.02191	2592.52
Gas7	11	67455436	67688990	233554		2619	3548	2505	2681	2081	2254	2410	2116	2394	2492.91	-0.3	0.09	9.376e-05	0.004099	11	67455436	67688990	233554		2619	3548	2505	2681	2673	2433	2448	2826	2689.83	-0.22	0.1	0.02283	0.1315	2591.37
Rps2	17	24718115	24721929	3814		1718	2329	1762	3358	2469	2487	2920	2650	2581	2450.16	0.07	0.12	0.415	0.9403	17	24718115	24721929	3814		1718	2329	1762	3358	3601	2873	3123	3477	2729.51	0.3	0.17	0.04308	0.2004	2589.84
Guk1	11	59183874	59192212	8338		1886	2548	1973	3002	2644	2548	3100	2649	2779	2542.79	0.11	0.1	0.1855	0.7031	11	59183874	59192212	8338		1886	2548	1973	3002	3241	2923	2552	3311	2633.87	0.2	0.14	0.1138	0.375	2588.33
4930402H24Rik	2	130706199	130906406	200207		1924	2863	2461	2103	2870	2804	3197	3051	3170	2681.39	0.26	0.08	0.0001575	0.006315	2	130706199	130906406	200207		1924	2863	2461	2103	2836	2518	2714	2843	2493.76	0.1	0.1	0.2791	0.6514	2587.57
Ubxn4	1	128243963	128279378	35415		2581	3201	2975	2268	2560	2195	2867	2622	2631	2631.84	-0.11	0.09	0.141	0.6272	1	128243963	128279378	35415		2581	3201	2975	2268	2397	2514	2047	2506	2542.03	-0.3	0.11	0.004539	0.0452	2586.94
Nrxn3	12	88722875	90334935	1612060		2494	2952	3416	2480	1949	2250	2416	2693	2213	2521.88	-0.25	0.1	0.002081	0.04827	12	88722875	90334935	1612060		2494	2952	3416	2480	2708	2669	2001	2666	2650.24	-0.26	0.12	0.02211	0.1286	2586.06
Rpl18a	8	70894721	70897412	2691		2211	2736	1892	3251	2436	2342	2961	2651	2526	2533.24	-0.01	0.11	0.8813	0.9758	8	70894721	70897412	2691		2211	2736	1892	3251	3224	2558	2521	2921	2629.08	0.02	0.15	0.8613	0.9467	2581.16
Tspan5	3	138742194	138907905	165711		2315	2692	2272	2454	2322	2553	2846	2760	2693	2522.6	0.05	0.07	0.4163	0.9413	3	138742194	138907905	165711		2315	2692	2272	2454	3190	2893	2600	2954	2635.18	0.13	0.08	0.1207	0.3893	2578.89
Tcaf1	6	42668001	42710088	42087		2616	3076	3144	2302	2224	2200	2417	2570	2256	2516.81	-0.23	0.09	0.002118	0.04892	6	42668001	42710088	42087		2616	3076	3144	2302	2889	2673	1956	2669	2638.95	-0.22	0.12	0.05299	0.2284	2577.88
Erbin	13	103818786	103920514	101728		2658	2963	3122	1848	2886	2394	2784	2687	2639	2645.46	-0.02	0.11	0.815	0.9758	13	103818786	103920514	101728		2658	2963	3122	1848	2360	2512	2282	2459	2510.2	-0.21	0.15	0.1091	0.3651	2577.83
Dnaja1	4	40722149	40737149	15000		2769	3013	3077	2682	2181	2034	2440	2327	2058	2496.51	-0.38	0.08	2.762e-08	2.988e-06	4	40722149	40737149	15000		2769	3013	3077	2682	2711	2319	2024	2804	2655.75	-0.33	0.1	0.0007488	0.01331	2576.13
Esrrg	1	187608790	188214885	606095		2742	2941	3317	2108	2395	2219	2544	2603	2577	2589.48	-0.14	0.1	0.07859	0.4739	1	187608790	188214885	606095		2742	2941	3317	2108	2615	2562	1891	2387	2554.06	-0.3	0.14	0.0188	0.1157	2571.77
Pdpk1	17	24073679	24150924	77245		2564	2901	2745	2450	2159	2348	2812	2635	2475	2544.56	-0.13	0.07	0.04241	0.3418	17	24073679	24150924	77245		2564	2901	2745	2450	2698	2678	2225	2697	2597.2	-0.16	0.09	0.07253	0.2808	2570.88
Ccnl1	3	65946150	65958249	12099		2421	3312	3325	1972	2937	2392	2928	2924	2743	2744.18	-0.02	0.11	0.8358	0.9758	3	65946150	65958249	12099		2421	3312	3325	1972	2083	2091	2129	1917	2394.47	-0.44	0.15	0.0009773	0.01588	2569.32
Mdh2	5	135778479	135790398	11919		1866	2419	2020	3053	2283	2487	2997	2693	2537	2457.7	0.06	0.1	0.4671	0.9743	5	135778479	135790398	11919		1866	2419	2020	3053	3344	3068	2583	3343	2665.59	0.23	0.14	0.06858	0.2709	2561.64
Kdm2a	19	4314418	4398285	83867		2317	2728	2613	2487	2247	2401	2964	2725	2544	2533.96	-0.03	0.06	0.6363	0.9758	19	4314418	4398285	83867		2317	2728	2613	2487	2838	2831	2352	2745	2585.6	-0.03	0.09	0.6923	0.9467	2559.78
Cabp4	19	4135424	4139609	4185		1841	2546	2090	3540	2357	2311	2888	2344	2371	2453.21	-0.04	0.12	0.6152	0.9758	19	4135424	4139609	4185		1841	2546	2090	3540	3119	2654	2570	3268	2663.17	0.07	0.16	0.6112	0.9388	2558.19
Actr1a	19	46376813	46395735	18922		2039	2408	2006	2985	2194	2528	3017	2711	2533	2466.85	0.05	0.1	0.5343	0.9758	19	46376813	46395735	18922		2039	2408	2006	2985	3343	2846	2689	3205	2648.91	0.2	0.13	0.09797	0.3406	2557.88
Senp2	16	22009483	22049269	39786		2448	3165	2785	2255	2574	2362	2901	2704	2667	2625.4	-0.05	0.08	0.4914	0.9758	16	22009483	22049269	39786		2448	3165	2785	2255	2417	2340	2351	2291	2487.95	-0.27	0.11	0.007884	0.06515	2556.68
Luc7l	17	26252895	26285504	32609		2122	2766	2632	2012	2827	2377	3019	2857	2815	2574.5	0.13	0.09	0.07666	0.4691	17	26252895	26285504	32609		2122	2766	2632	2012	2979	2647	2648	2791	2538.23	0.09	0.1	0.3408	0.7266	2556.36
Gm37583	4	136639581	136642068	2487		2532	2889	2956	2408	2183	2370	2520	2628	2297	2513.96	-0.18	0.08	0.008876	0.1315	4	136639581	136642068	2487		2532	2889	2956	2408	2685	2623	2265	2579	2596.13	-0.19	0.1	0.03722	0.1812	2555.05
Riok3	18	12128740	12157387	28647		2294	2954	2900	1999	2892	2394	3139	2880	2671	2651.22	0.06	0.09	0.4265	0.948	18	12128740	12157387	28647		2294	2954	2900	1999	2527	2348	2385	2421	2454.82	-0.16	0.12	0.1495	0.4474	2553.02
Selenow	7	15917207	15922402	5195		2007	3026	2111	2735	2863	2241	3010	2586	2990	2589.21	0.07	0.1	0.399	0.9289	7	15917207	15922402	5195		2007	3026	2111	2735	2969	2475	2185	2946	2515.17	-0.02	0.12	0.8712	0.9486	2552.19
Dzank1	2	144470556	144527414	56858		2345	2530	2913	2028	2413	2519	2523	3064	2703	2540.79	0.04	0.1	0.6527	0.9758	2	144470556	144527414	56858		2345	2530	2913	2028	3181	2736	2228	2818	2563.16	0.03	0.12	0.8182	0.9467	2551.97
Vsnl1	12	11325241	11436613	111372		2965	3410	3139	2120	2281	2046	2484	2540	2441	2585.97	-0.23	0.11	0.006148	0.1027	12	11325241	11436613	111372		2965	3410	3139	2120	2467	2000	1764	2380	2516.35	-0.48	0.14	0.0001524	0.004384	2551.16
Ccar1	10	62743927	62792286	48359		2340	3164	3352	1972	2783	2163	2680	2708	2933	2652.04	-0.04	0.11	0.6296	0.9758	10	62743927	62792286	48359		2340	3164	3352	1972	2239	2426	2048	2192	2448.61	-0.33	0.14	0.0131	0.09074	2550.32
Ep400	5	110664372	110770717	106345		1912	2672	2486	2620	2145	2618	2995	2753	2638	2507.75	0.05	0.08	0.4809	0.9758	5	110664372	110770717	106345		1912	2672	2486	2620	3077	2913	2556	2812	2592	0.1	0.1	0.2622	0.6289	2549.88
Trappc8	18	20817222	20896093	78871		2478	2957	2738	2028	2743	2456	2929	2856	2782	2638.69	0.04	0.09	0.5661	0.9758	18	20817222	20896093	78871		2478	2957	2738	2028	2425	2576	2259	2328	2455.05	-0.18	0.12	0.1123	0.3718	2546.87
Napg	18	62977835	62999450	21615		2416	2909	2653	2219	2465	2268	3032	2622	2649	2555.91	-0.02	0.08	0.8076	0.9758	18	62977835	62999450	21615		2416	2909	2653	2219	2703	2530	2340	2707	2533.01	-0.1	0.09	0.2558	0.6204	2544.46
Ube4a	9	44923126	44965600	42474		2484	2905	3006	2133	2591	2275	2782	2727	2656	2595.96	-0.05	0.09	0.5392	0.9758	9	44923126	44965600	42474		2484	2905	3006	2133	2386	2622	2178	2326	2488.65	-0.23	0.12	0.04608	0.2091	2542.31
Ppp1r9b	11	94991034	95006899	15865		1630	2003	1550	3286	1780	2681	2860	2639	2331	2282.48	0.06	0.13	0.4568	0.9696	11	94991034	95006899	15865		1630	2003	1550	3286	4384	3166	2826	4120	2799.52	0.46	0.19	0.003807	0.04022	2541
Rpl21	5	146832889	146837032	4143		2090	2357	2367	3001	2297	2283	2824	2427	2444	2435.23	-0.04	0.09	0.614	0.9758	5	146832889	146837032	4143		2090	2357	2367	3001	3251	2598	2697	3076	2644.16	0.1	0.12	0.3652	0.7521	2539.69
Gabarapl1	6	129533159	129542346	9187		2228	2604	2089	3084	2107	2412	3037	2398	2235	2443.64	-0.06	0.1	0.4544	0.9681	6	129533159	129542346	9187		2228	2604	2089	3084	3094	2771	2490	2987	2635.37	0.05	0.13	0.6808	0.9467	2539.51
Fmr1	X	68678540	68717963	39423		2831	3295	3414	1596	2953	2024	2648	2697	2799	2675.53	-0.06	0.13	0.4981	0.9758	X	68678540	68717963	39423		2831	3295	3414	1596	1958	2153	1853	2151	2399.13	-0.43	0.18	0.004767	0.04659	2537.33
Usp22	11	61151784	61175055	23271		2216	2924	2490	2407	2279	2422	2879	2827	2525	2524.54	-0.01	0.06	0.9212	0.9821	11	61151784	61175055	23271		2216	2924	2490	2407	2989	2625	2297	2726	2549.21	-0.03	0.08	0.6647	0.9467	2536.88
Ubr2	17	46928294	47010556	82262		2175	2835	2617	2568	2230	2372	2825	2792	2590	2529.79	-0.04	0.07	0.5475	0.9758	17	46928294	47010556	82262		2175	2835	2617	2568	2691	2674	2425	2548	2539.98	-0.09	0.08	0.2791	0.6514	2534.89
Ubqln2	X	153498226	153501570	3344		2469	2621	2435	2804	1993	2486	2602	2650	2217	2459.11	-0.12	0.09	0.0939	0.5169	X	153498226	153501570	3344		2469	2621	2435	2804	2832	2903	2281	2720	2610.08	-0.06	0.11	0.5375	0.8994	2534.6
Zc3h7b	15	81745056	81796260	51204		1774	2153	1962	2737	2164	2680	2885	2692	2635	2384.59	0.14	0.1	0.0857	0.4946	15	81745056	81796260	51204		1774	2153	1962	2737	3838	3038	2833	3580	2682.37	0.43	0.13	0.0004486	0.009312	2533.48
Apbb1	7	105558482	105581653	23171		2010	2279	2086	3344	1922	2339	2578	2495	2457	2372.7	-0.05	0.11	0.5125	0.9758	7	105558482	105581653	23171		2010	2279	2086	3344	3534	2992	2617	2992	2692.25	0.16	0.15	0.2565	0.6215	2532.47
Fkbp8	8	70527723	70535328	7605		1633	2246	1698	3129	2364	2553	3122	2648	2708	2427.08	0.12	0.12	0.1468	0.6396	8	70527723	70535328	7605		1633	2246	1698	3129	3737	2704	2831	3565	2635.88	0.34	0.17	0.02298	0.1319	2531.48
Srebf2	15	82147180	82205379	58199		1983	2481	1959	2976	1813	2622	2700	2658	2287	2363.58	-0.01	0.11	0.9144	0.9814	15	82147180	82205379	58199		1983	2481	1959	2976	3687	2832	2760	3275	2695.04	0.25	0.13	0.04405	0.2032	2529.31
Ociad1	5	73292783	73314069	21286		2658	3300	3014	2478	2298	1987	2479	2436	2190	2519.32	-0.31	0.09	1.901e-05	0.001061	5	73292783	73314069	21286		2658	3300	3014	2478	2349	2212	2069	2297	2533.33	-0.44	0.09	6.856e-07	6.008e-05	2526.32
Gpsm1	2	26315514	26348237	32723		1839	2423	2067	3304	2220	2429	2962	2539	2756	2479.2	0.02	0.11	0.7647	0.9758	2	26315514	26348237	32723		1839	2423	2067	3304	2851	2474	2675	3210	2570.27	0.08	0.15	0.5641	0.9124	2524.73
Aqp4	18	15389495	15410982	21487		2621	2742	2673	1735	2928	2282	2968	2491	2582	2538.93	0.03	0.11	0.67	0.9758	18	15389495	15410982	21487		2621	2742	2673	1735	3040	2390	2154	2966	2507.68	-0.02	0.15	0.8907	0.9605	2523.3
Gnai2	9	107614124	107635367	21243		1874	2289	1702	2566	2279	2872	3072	2557	2589	2396.41	0.18	0.11	0.02636	0.261	9	107614124	107635367	21243		1874	2289	1702	2566	3935	2914	2900	3449	2645.84	0.45	0.13	0.000245	0.00617	2521.12
Tial1	7	128439776	128461717	21941		2471	3587	2999	2078	2725	2117	2582	2424	2471	2581.16	-0.13	0.11	0.1079	0.5562	7	128439776	128461717	21941		2471	3587	2999	2078	2161	2014	2140	2358	2456.42	-0.4	0.13	0.000994	0.01603	2518.79
Ldhb	6	142490248	142507957	17709		2136	2780	2010	2547	2538	2436	2988	2863	2565	2512.85	0.09	0.08	0.1812	0.6962	6	142490248	142507957	17709		2136	2780	2010	2547	3294	2520	2210	3031	2521.86	0.08	0.12	0.443	0.8281	2517.36
Slk	19	47579677	47645246	65569		2570	2882	3160	2037	2613	2254	2768	2693	2499	2588.46	-0.07	0.1	0.3893	0.9239	19	47579677	47645246	65569		2570	2882	3160	2037	2279	2436	2034	2272	2446.1	-0.31	0.13	0.01272	0.08893	2517.28
Mbtps1	8	119508155	119558735	50580		2000	2599	2076	2413	2526	2675	3076	2714	2738	2507.27	0.18	0.07	0.003446	0.06917	8	119508155	119558735	50580		2000	2599	2076	2413	2942	2829	2648	2990	2523.87	0.2	0.09	0.02312	0.1323	2515.57
Cul4a	8	13105620	13147940	42320		2378	2885	2628	2319	2402	2331	2782	2537	2410	2497.06	-0.07	0.06	0.2027	0.7297	8	13105620	13147940	42320		2378	2885	2628	2319	2704	2523	2316	2731	2533.51	-0.1	0.08	0.194	0.5263	2515.28
Gtf3c1	7	125640953	125707780	66827		1867	2609	2048	2699	2331	2577	2809	2654	2656	2445.76	0.09	0.09	0.2178	0.751	7	125640953	125707780	66827		1867	2609	2048	2699	3242	2849	2598	3118	2583.01	0.21	0.11	0.04384	0.2027	2514.39
Map1a	2	121289599	121310832	21233		1956	2764	2437	3309	1527	2361	2496	2724	2020	2374.91	-0.15	0.13	0.0819	0.4839	2	121289599	121310832	21233		1956	2764	2437	3309	3275	2622	2369	2775	2649.97	-0.04	0.13	0.7573	0.9467	2512.44
4833439L19Rik	13	54551217	54565435	14218		2330	2652	2417	2677	2105	2378	2935	2536	2338	2463.2	-0.07	0.08	0.2722	0.8195	13	54551217	54565435	14218		2330	2652	2417	2677	2760	2765	2338	2751	2560.66	-0.04	0.09	0.6214	0.9467	2511.93
Hnrnpul1	7	25721164	25754757	33593		1885	2484	1941	2925	2125	2490	2824	2661	2458	2396.16	0.04	0.1	0.5992	0.9758	7	25721164	25754757	33593		1885	2484	1941	2925	3326	2765	2747	3311	2627.02	0.23	0.13	0.05463	0.2333	2511.59
Emc7	2	112454996	112472162	17166		2825	3138	2994	2273	2407	1838	2393	2350	2354	2494.48	-0.25	0.11	0.002677	0.05807	2	112454996	112472162	17166		2825	3138	2994	2273	2373	2224	2048	2445	2527.68	-0.38	0.11	0.0002962	0.00709	2511.08
Tgoln1	6	72608431	72617000	8569		2769	2967	2776	2225	2234	2218	2749	2485	2267	2503.51	-0.17	0.09	0.02445	0.2489	6	72608431	72617000	8569		2769	2967	2776	2225	2620	2460	2012	2441	2516.78	-0.27	0.11	0.01396	0.09486	2510.15
Pebp1	5	117282653	117287625	4972		1612	2070	1472	3393	2124	2572	2704	2341	2158	2251.53	0.04	0.13	0.6313	0.9758	5	117282653	117287625	4972		1612	2070	1472	3393	4076	3006	3097	3921	2767.45	0.42	0.19	0.008964	0.07081	2509.49
Srsf7	17	80200079	80207307	7228		2220	3195	2658	2110	2837	2271	2845	2643	2614	2571.15	0.01	0.09	0.9181	0.9821	17	80200079	80207307	7228		2220	3195	2658	2110	2440	2267	2359	2524	2444.45	-0.18	0.11	0.09088	0.3245	2507.8
Mau2	8	70016122	70042734	26612		1923	2480	2354	2608	2469	2551	3080	2835	2713	2528.75	0.13	0.08	0.04497	0.3532	8	70016122	70042734	26612		1923	2480	2354	2608	2833	2549	2578	2823	2485.35	0.08	0.1	0.3877	0.7748	2507.05
Vapb	2	173737510	173784336	46826		2225	2831	2475	2690	2090	2257	2646	2422	2406	2427.4	-0.14	0.07	0.02033	0.2232	2	173737510	173784336	46826		2225	2831	2475	2690	3046	2467	2281	2962	2586.36	-0.05	0.09	0.5847	0.9237	2506.88
Hnrnph2	X	134601178	134607060	5882		2833	3099	3302	2331	2402	1776	1984	2128	2222	2446.27	-0.36	0.14	0.0001889	0.007346	X	134601178	134607060	5882		2833	3099	3302	2331	2478	2115	1913	2561	2565.08	-0.42	0.12	0.0002007	0.005363	2505.68
Cep120	18	53681723	53744547	62824		2542	3064	2763	2296	2399	2278	2861	2608	2500	2567.06	-0.1	0.07	0.1214	0.5879	18	53681723	53744547	62824		2542	3064	2763	2296	2247	2314	2204	2213	2442.76	-0.33	0.1	0.000913	0.01523	2504.91
Psmd2	16	20651651	20663414	11763		2082	2582	2365	2757	2281	2213	2745	2480	2271	2397.75	-0.06	0.08	0.3358	0.8831	16	20651651	20663414	11763		2082	2582	2365	2757	3212	2791	2472	2940	2611.98	0.09	0.1	0.3297	0.7135	2504.86
Cs	10	128337733	128362479	24746		2135	2918	2339	2568	2283	2370	2741	2647	2485	2472.73	-0.03	0.07	0.578	0.9758	10	128337733	128362479	24746		2135	2918	2339	2568	2929	2664	2280	2685	2529.96	-0.03	0.09	0.7117	0.9467	2501.35
Slc16a6	11	109450854	109473598	22744		2141	2784	2662	2806	2228	2081	2783	2351	2565	2465.75	-0.13	0.08	0.0702	0.4478	11	109450854	109473598	22744		2141	2784	2662	2806	2520	2545	2325	2691	2534.84	-0.15	0.09	0.1047	0.3553	2500.3
Samd8	14	21750530	21798726	48196		2627	3087	2919	2014	2770	2534	2591	2330	2252	2553.18	-0.09	0.1	0.2889	0.8393	14	21750530	21798726	48196		2627	3087	2919	2014	2136	2215	2331	2339	2447.18	-0.3	0.13	0.01425	0.09623	2500.18
Rpl13	8	123102349	123105244	2895		1728	2294	1712	3489	2007	2385	2660	2212	2204	2278.83	-0.03	0.13	0.7422	0.9758	8	123102349	123105244	2895		1728	2294	1712	3489	3795	2585	2963	3621	2718.96	0.27	0.18	0.08584	0.3127	2498.89
Dusp8	7	142079489	142095843	16354		1957	2278	1944	2955	1976	2497	3223	2769	2423	2418.98	0.06	0.11	0.4526	0.9672	7	142079489	142095843	16354		1957	2278	1944	2955	3066	2989	2575	3168	2578.77	0.21	0.14	0.09928	0.3434	2498.88
Cdc42bpb	12	111292975	111377718	84743		1954	2395	2049	2612	2291	2643	2894	2799	2521	2437.05	0.12	0.09	0.08666	0.4973	12	111292975	111377718	84743		1954	2395	2049	2612	3292	2909	2528	3048	2555.46	0.24	0.11	0.0191	0.1169	2496.26
Immt	6	71831330	71877388	46058		2417	3061	2663	2222	2423	2254	2824	2645	2713	2555.31	-0.05	0.08	0.498	0.9758	6	71831330	71877388	46058		2417	3061	2663	2222	2327	2496	2127	2312	2434.58	-0.25	0.11	0.01347	0.09251	2494.94
Sel1l	12	91806042	91849157	43115		2140	2795	2732	2456	2345	2248	2881	2636	2472	2496.56	-0.05	0.07	0.4175	0.9416	12	91806042	91849157	43115		2140	2795	2732	2456	2545	2703	2276	2489	2492.09	-0.12	0.1	0.1966	0.5304	2494.32
Per3	4	151003651	151044665	41014		1714	2495	2388	2193	2673	2560	3219	3203	2896	2557.9	0.29	0.09	7.065e-05	0.003213	4	151003651	151044665	41014		1714	2495	2388	2193	2759	2753	2797	2616	2428.82	0.19	0.11	0.06873	0.2713	2493.36
Arhgef9	X	95048934	95196856	147922		2744	3040	3096	2214	1985	2167	2387	2644	2229	2484.56	-0.24	0.1	0.003572	0.07122	X	95048934	95196856	147922		2744	3040	3096	2214	2536	2315	1808	2363	2498.74	-0.37	0.12	0.001299	0.01916	2491.65
Mapt	11	104231389	104332090	100701		2077	2551	2358	2862	1849	2408	2525	2451	2233	2348.57	-0.11	0.09	0.1538	0.6531	11	104231389	104332090	100701		2077	2551	2358	2862	3555	2567	2312	3143	2632.75	0.09	0.12	0.43	0.8169	2490.66
Got2	8	95864133	95888547	24414		2197	2722	2313	2536	2442	2300	2911	2537	2648	2487.74	0.02	0.07	0.7886	0.9758	8	95864133	95888547	24414		2197	2722	2313	2536	2925	2799	2184	2512	2492.9	-0.03	0.1	0.7878	0.9467	2490.32
Scn8a	15	100869857	101045938	176081		1995	2311	2257	1945	2452	3027	3291	3148	2844	2554.69	0.35	0.09	1.684e-06	0.0001264	15	100869857	101045938	176081		1995	2311	2257	1945	3007	2658	2675	2820	2421.84	0.25	0.09	0.002038	0.02602	2488.27
Slc12a6	2	112265824	112363163	97339		2431	3038	3072	1972	2510	2262	2779	2613	2637	2566.43	-0.06	0.1	0.4772	0.9758	2	112265824	112363163	97339		2431	3038	3072	1972	2317	2276	2097	2186	2406.96	-0.31	0.13	0.009849	0.07515	2486.69
Ipo5	14	120911223	120947999	36776		2097	2602	2340	2214	2583	2393	3353	2667	2616	2510.09	0.14	0.07	0.02701	0.265	14	120911223	120947999	36776		2097	2602	2340	2214	2732	2600	2697	2656	2462.86	0.09	0.09	0.3007	0.6787	2486.48
Megf8	7	25317163	25365917	48754		1702	2113	1821	3668	1674	2669	2755	2487	2170	2318.57	-0.02	0.13	0.836	0.9758	7	25317163	25365917	48754		1702	2113	1821	3668	3338	2959	2760	3172	2650.59	0.2	0.18	0.2082	0.549	2484.58
Zc3h4	7	16400909	16437696	36787		1688	2043	1715	2964	2156	2576	2930	2609	2489	2327.95	0.12	0.12	0.169	0.6787	7	16400909	16437696	36787		1688	2043	1715	2964	3572	2804	3098	3664	2641.08	0.41	0.16	0.003821	0.0403	2484.51
Limk2	11	3344255	3409189	64934		1713	2108	1790	2425	2580	2646	3200	2582	2679	2385.96	0.29	0.1	0.0003878	0.0132	11	3344255	3409189	64934		1713	2108	1790	2425	3704	2892	3053	3420	2583	0.51	0.12	3.715e-06	0.0002472	2484.48
Lynx1	15	74747851	74753046	5195		2386	2822	2376	3608	1646	2207	1532	1611	1470	2184.07	-0.63	0.21	7.345e-06	0.0004674	15	74747851	74753046	5195		2386	2822	2376	3608	3965	2145	1527	3882	2784.14	-0.07	0.2	0.6493	0.9467	2484.11
Appl2	10	83600032	83648738	48706		2064	2746	2339	2288	2428	2545	3006	2799	2595	2505.48	0.11	0.06	0.03649	0.3139	10	83600032	83648738	48706		2064	2746	2339	2288	2821	2597	2421	2671	2459.75	0.04	0.08	0.6154	0.9428	2482.61
Pnmal2	7	16944681	16948828	4147		1675	2205	1994	2855	1929	2588	2772	2796	2305	2320.42	0.07	0.11	0.3875	0.9235	7	16944681	16948828	4147		1675	2205	1994	2855	3880	2848	2564	3587	2640.77	0.36	0.15	0.007529	0.06324	2480.6
Arhgef26	3	62338343	62462221	123878		2510	2894	3018	2185	2531	1971	2765	2629	2776	2565.31	-0.08	0.1	0.3335	0.8807	3	62338343	62462221	123878		2510	2894	3018	2185	2176	2431	1925	2108	2395.37	-0.36	0.12	0.001794	0.02397	2480.34
Rian	12	109603939	109661716	57777		2436	3323	3326	1816	2708	2022	2609	2437	2431	2543.63	-0.11	0.12	0.2094	0.7399	12	109603939	109661716	57777		2436	3323	3326	1816	2394	2113	1978	2110	2416.9	-0.37	0.15	0.006199	0.05575	2480.27
Tpp1	7	105744810	105752235	7425		2259	2693	2498	2313	2311	2353	2991	2883	2557	2513.26	0.04	0.07	0.5439	0.9758	7	105744810	105752235	7425		2259	2693	2498	2313	2522	2664	2342	2459	2446.63	-0.08	0.09	0.3846	0.7719	2479.95
Mef2a	7	67231162	67372858	141696		2696	3337	3345	1741	2690	1986	2598	2419	2369	2555.25	-0.13	0.13	0.1413	0.6278	7	67231162	67372858	141696		2696	3337	3345	1741	2094	2110	1837	2154	2402.42	-0.44	0.16	0.001958	0.0254	2478.84
Otud4	8	79639617	79677724	38107		2557	3314	3133	2117	2368	2103	2590	2357	2431	2530.5	-0.19	0.1	0.01751	0.2044	8	79639617	79677724	38107		2557	3314	3133	2117	2058	2146	2089	2065	2424.57	-0.45	0.13	0.0001723	0.004791	2477.53
Ttc8	12	98920573	98983238	62665		2314	2703	2565	1940	2782	2552	3147	2488	2792	2562.2	0.11	0.09	0.1405	0.6262	12	98920573	98983238	62665		2314	2703	2565	1940	2380	2586	2318	2506	2392.68	-0.07	0.12	0.5413	0.9001	2477.44
Rpl41	10	128548113	128549305	1192		1921	2396	1981	3032	2651	2128	2850	2351	2756	2430.59	0.04	0.11	0.6091	0.9758	10	128548113	128549305	1192		1921	2396	1981	3032	3063	2383	2782	2912	2524.07	0.11	0.14	0.3815	0.768	2477.33
Syt4	18	31437807	31447406	9599		2844	3094	3323	1797	2323	2054	2267	2608	2541	2525.06	-0.15	0.12	0.0878	0.5007	18	31437807	31447406	9599		2844	3094	3323	1797	2393	2035	1672	2388	2429	-0.41	0.16	0.004526	0.04512	2477.03
Klhl9	4	88718291	88722465	4174		2898	3391	3248	2148	2189	1827	2416	2082	2178	2471.31	-0.36	0.13	0.0001067	0.004594	4	88718291	88722465	4174		2898	3391	3248	2148	2159	2253	1842	1951	2480.84	-0.53	0.14	2.463e-05	0.00115	2476.07
Plxnb1	9	109095388	109119917	24529		1620	2300	1817	2977	2275	2724	3272	2742	2557	2444.06	0.14	0.12	0.09272	0.5139	9	109095388	109119917	24529		1620	2300	1817	2977	3239	2766	2676	3022	2506.92	0.25	0.15	0.06576	0.2635	2475.49
Ythdc1	5	86804220	86836659	32439		2559	3098	3008	1858	2750	2077	2664	2593	2650	2562.98	-0.05	0.11	0.5154	0.9758	5	86804220	86836659	32439		2559	3098	3008	1858	2301	2141	1973	2268	2384.22	-0.34	0.14	0.00763	0.06374	2473.6
Sar1a	10	61680298	61693297	12999		2291	2553	2239	2467	2299	2341	2750	2541	2328	2403.72	-0.01	0.07	0.8062	0.9758	10	61680298	61693297	12999		2291	2553	2239	2467	2827	2810	2381	2995	2539.7	0.08	0.1	0.4122	0.8014	2471.71
Ago3	4	126331703	126429556	97853		2388	3210	3508	1950	2549	1981	2515	2510	2514	2546.49	-0.13	0.12	0.1179	0.58	4	126331703	126429556	97853		2388	3210	3508	1950	1918	2130	2158	1965	2394.49	-0.44	0.16	0.001936	0.02521	2470.49
Rictor	15	6708378	6800401	92023		2397	3023	3172	1766	2603	2319	2712	2701	2713	2576.5	-0.02	0.11	0.8106	0.9758	15	6708378	6800401	92023		2397	3023	3172	1766	2236	2357	1998	2092	2363.88	-0.3	0.15	0.02834	0.1513	2470.19
Brsk2	7	141949750	142004247	54497		1802	2718	2050	2936	1932	2389	2803	2617	2513	2388.46	0	0.1	0.9691	0.9886	7	141949750	142004247	54497		1802	2718	2050	2936	3111	2622	2478	3035	2550.09	0.11	0.13	0.3727	0.7591	2469.28
Slc25a22	7	141429743	141437892	8149		1741	2158	1824	3109	1877	2435	3208	2786	2503	2374.75	0.07	0.12	0.3866	0.9231	7	141429743	141437892	8149		1741	2158	1824	3109	3181	3001	2663	3167	2563.77	0.26	0.16	0.06593	0.2639	2469.26
Dclk1	3	55242363	55539068	296705		2243	2604	2502	1797	2384	2381	2831	2776	2484	2420.12	0.08	0.09	0.2763	0.8257	3	55242363	55539068	296705		2243	2604	2502	1797	3013	2906	2357	2988	2513.05	0.16	0.12	0.1659	0.4775	2466.59
Phf3	1	30802338	30873921	71583		2452	2823	2996	2005	2413	2188	2691	2556	2655	2510.42	-0.06	0.1	0.4375	0.9573	1	30802338	30873921	71583		2452	2823	2996	2005	2391	2472	2085	2277	2420.93	-0.24	0.13	0.04358	0.2018	2465.68
Ate1	7	130391492	130520369	128877		2636	2855	3056	2108	2386	2074	2559	2319	2253	2456.58	-0.17	0.1	0.02698	0.265	7	130391492	130520369	128877		2636	2855	3056	2108	2408	2324	2061	2464	2474.11	-0.29	0.12	0.0116	0.08362	2465.35
Reln	5	21884453	22344702	460249		2233	2759	2731	2716	1960	2637	2540	2536	1946	2431.45	-0.15	0.1	0.04999	0.374	5	21884453	22344702	460249		2233	2759	2731	2716	2923	2261	2079	2502	2497.79	-0.21	0.09	0.02295	0.1317	2464.62
Bbs7	3	36573141	36613477	40336		2977	3687	3680	2602	2064	1511	2136	1993	2194	2525.52	-0.69	0.15	6.899e-09	8.29e-07	3	36573141	36613477	40336		2977	3687	3680	2602	1638	1653	1424	1492	2403.51	-1.09	0.14	1.511e-20	8.287e-18	2464.52
Slc24a3	2	145167753	145642166	474413		1960	2191	1949	2670	1932	2630	2714	2845	2261	2328.34	0.07	0.11	0.3882	0.9235	2	145167753	145642166	474413		1960	2191	1949	2670	3591	2978	2304	3513	2592.96	0.31	0.14	0.01399	0.09506	2460.65
C2cd5	6	143010919	143100141	89222		1982	2845	2590	1885	2690	2704	3110	2702	2871	2565.71	0.17	0.09	0.02511	0.2532	6	143010919	143100141	89222		1982	2845	2590	1885	2558	2319	2524	2378	2355.47	-0.03	0.12	0.7793	0.9467	2460.59
Cdk16	X	20687953	20699880	11927		1883	2349	1965	2695	2209	2482	2841	2581	2501	2365.42	0.09	0.09	0.2458	0.7853	X	20687953	20699880	11927		1883	2349	1965	2695	3264	2807	2543	3264	2550.93	0.26	0.12	0.021	0.1243	2458.18
Capza2	6	17636233	17666972	30739		2733	3033	2985	1981	2448	2019	2515	2382	2411	2484.96	-0.15	0.11	0.06519	0.4311	6	17636233	17666972	30739		2733	3033	2985	1981	2349	2166	1957	2346	2430.13	-0.35	0.13	0.003766	0.03989	2457.55
Nr1d1	11	98767931	98775333	7402		1739	2506	2056	3026	1852	2604	2563	2638	2265	2336.31	-0.01	0.11	0.908	0.9792	11	98767931	98775333	7402		1739	2506	2056	3026	3459	2733	2360	3132	2576.61	0.17	0.14	0.2014	0.5388	2456.46
Phf20l1	15	66577559	66647976	70417		2456	3006	3392	1638	2979	2144	2597	2651	2600	2586.32	-0.03	0.12	0.7383	0.9758	15	66577559	66647976	70417		2456	3006	3392	1638	1982	2035	2097	2087	2326.43	-0.36	0.17	0.0142	0.09601	2456.38
BC034090	1	155212470	155244444	31974		1616	1950	1535	2564	2407	2957	3440	2865	2773	2424.77	0.36	0.16	0.0003925	0.01332	1	155212470	155244444	31974		1616	1950	1535	2564	3421	3026	2791	3407	2486.76	0.5	0.15	0.0001949	0.005264	2455.77
Mtmr3	11	4480867	4594863	113996		2030	2631	2211	2441	2454	2465	2830	2655	2550	2449.1	0.09	0.06	0.1138	0.5722	11	4480867	4594863	113996		2030	2631	2211	2441	2935	2576	2425	2729	2462.16	0.07	0.08	0.3552	0.7413	2455.63
Rps15a	7	118104371	118116188	11817		2356	2909	2511	2254	2547	2158	2477	2520	2336	2433.16	-0.08	0.08	0.2247	0.759	7	118104371	118116188	11817		2356	2909	2511	2254	2648	2375	2199	2688	2465.23	-0.13	0.09	0.1243	0.3963	2449.19
Sbf1	15	89288235	89315311	27076		1649	2304	1783	2736	2219	2565	2897	2948	2529	2374	0.16	0.11	0.05938	0.4106	15	89288235	89315311	27076		1649	2304	1783	2736	3073	2927	2715	3343	2519.26	0.33	0.14	0.009514	0.07349	2446.63
Crebzf	7	90442728	90447994	5266		2211	2886	2890	2301	2298	2171	2491	2374	2344	2419.9	-0.15	0.07	0.02383	0.2451	7	90442728	90447994	5266		2211	2886	2890	2301	2512	2205	2291	2671	2470.26	-0.19	0.1	0.04553	0.2076	2445.08
Plch1	3	63696233	63899472	203239		2381	2822	2777	1879	2328	2188	2504	2760	2576	2447.24	-0.03	0.1	0.7024	0.9758	3	63696233	63899472	203239		2381	2822	2777	1879	2819	2526	1961	2590	2439.28	-0.1	0.13	0.395	0.7832	2443.26
Rrp1	10	78400383	78413043	12660		1916	2372	1963	2812	2245	2371	2762	2572	2568	2375.22	0.06	0.1	0.4435	0.962	10	78400383	78413043	12660		1916	2372	1963	2812	3343	2611	2332	2997	2500.02	0.16	0.13	0.1791	0.5019	2437.62
Ccng1	11	40748551	40755311	6760		2643	2941	3021	1834	2419	2094	2608	2414	2428	2471.26	-0.11	0.11	0.1986	0.7228	11	40748551	40755311	6760		2643	2941	3021	1834	2468	2371	1849	2209	2400.7	-0.29	0.15	0.02649	0.1447	2435.98
Fgd4	16	16416916	16600549	183633		2474	3178	3278	1651	2595	1858	2542	2387	2698	2495.63	-0.08	0.12	0.328	0.8758	16	16416916	16600549	183633		2474	3178	3278	1651	2068	2331	1880	2243	2371.92	-0.33	0.17	0.02372	0.1349	2433.78
Trim28	7	12999113	13031035	31922		1755	2112	1766	2763	2038	2628	3007	2878	2565	2362.92	0.15	0.12	0.0758	0.4663	7	12999113	13031035	31922		1755	2112	1766	2763	3100	2870	2889	2973	2489.77	0.32	0.14	0.01423	0.09618	2426.35
Trak1	9	121297501	121474918	177417		1729	2262	2173	2609	2037	2596	2935	2585	2525	2356.2	0.1	0.1	0.1856	0.7033	9	121297501	121474918	177417		1729	2262	2173	2609	3181	2819	2627	2875	2492.81	0.24	0.11	0.02297	0.1318	2424.51
Ube3a	7	59228749	59311536	82787		3007	3563	3847	1500	2287	1725	2110	2206	2328	2494.23	-0.24	0.18	0.0142	0.1788	7	59228749	59311536	82787		3007	3563	3847	1500	1695	1921	1578	1632	2346.15	-0.65	0.21	8.256e-05	0.002818	2420.19
Ctbp1	5	33247722	33274994	27272		2017	2371	1908	2788	2023	2373	2750	2517	2265	2313.16	0.01	0.1	0.9152	0.9818	5	33247722	33274994	27272		2017	2371	1908	2788	3138	2722	2372	3224	2526.78	0.18	0.13	0.1375	0.4236	2419.97
Mta2	19	8941874	8952303	10429		1759	2486	1984	2852	2109	2273	2934	2500	2459	2344.56	0.04	0.1	0.6408	0.9758	19	8941874	8952303	10429		1759	2486	1984	2852	2945	2675	2623	2952	2495.32	0.16	0.13	0.1805	0.5039	2419.94
Atxn2l	7	126491707	126503437	11730		1541	2098	1878	2822	1765	2665	3021	2651	2329	2277.94	0.1	0.12	0.2467	0.7863	7	126491707	126503437	11730		1541	2098	1878	2822	3512	2878	2933	3238	2561.18	0.39	0.15	0.003562	0.03861	2419.56
Prcd	11	116653533	116668389	14856		1784	2513	2160	3320	2271	2060	2420	2056	2526	2327.39	-0.08	0.12	0.3194	0.8663	11	116653533	116668389	14856		1784	2513	2160	3320	2719	2361	2539	2941	2510.05	-0.01	0.15	0.9702	0.986	2418.72
Ric3	7	109034311	109083331	49020		2547	3066	2920	1989	2459	2040	2431	2409	2361	2451.27	-0.14	0.1	0.07709	0.47	7	109034311	109083331	49020		2547	3066	2920	1989	2247	2166	1977	2177	2371.97	-0.36	0.12	0.001767	0.02372	2411.62
Actr1b	1	36698113	36714422	16309		1716	2380	1881	2752	2202	2417	2818	2597	2418	2326.82	0.09	0.1	0.2664	0.8127	1	36698113	36714422	16309		1716	2380	1881	2752	3254	2650	2536	3165	2494.37	0.25	0.13	0.04219	0.1975	2410.6
March6	15	31455890	31531053	75163		2501	2627	2643	2059	2158	2272	2444	2432	2124	2347.58	-0.12	0.09	0.1082	0.5565	15	31455890	31531053	75163		2501	2627	2643	2059	2808	2626	2126	2502	2462.85	-0.08	0.12	0.4446	0.8302	2405.22
Prkce	17	86167784	86657919	490135		2292	2603	2537	2241	2094	2129	2531	2560	2409	2358.04	-0.08	0.07	0.2077	0.7373	17	86167784	86657919	490135		2292	2603	2537	2241	2829	2648	2014	2683	2451.4	-0.05	0.1	0.6162	0.9435	2404.72
Dync1i2	2	71211705	71263303	51598		2452	2884	2767	1983	2425	2227	2686	2515	2487	2470.93	-0.06	0.09	0.4401	0.9602	2	71211705	71263303	51598		2452	2884	2767	1983	2318	2313	1948	2156	2336.7	-0.29	0.12	0.01072	0.07941	2403.81
P4hb	11	120560297	120573253	12956		1920	2375	2136	2829	2173	2204	2704	2276	2298	2303.13	-0.03	0.09	0.6871	0.9758	11	120560297	120573253	12956		1920	2375	2136	2829	2925	2941	2445	2724	2503.91	0.12	0.12	0.3096	0.6896	2403.52
Sptb	12	76580487	76710547	130060		1756	2395	2222	3513	1616	2111	2198	2232	2163	2228.02	-0.16	0.13	0.06949	0.4454	12	76580487	76710547	130060		1756	2395	2222	3513	2931	2320	2883	2854	2577.97	0.03	0.16	0.8501	0.9467	2402.99
Laptm4a	12	8921663	8938742	17079		2350	2877	2444	2148	2630	2230	2657	2226	2240	2403.35	-0.06	0.09	0.4113	0.9383	12	8921663	8938742	17079		2350	2877	2444	2148	2731	2122	2211	2490	2394.91	-0.15	0.1	0.108	0.3624	2399.13
Mapk8ip2	15	89453912	89464468	10556		1815	2330	1846	2767	1983	2461	2630	2556	2169	2261.36	0.03	0.1	0.6842	0.9758	15	89453912	89464468	10556		1815	2330	1846	2767	3509	2853	2480	3082	2536.63	0.27	0.13	0.02781	0.1495	2398.99
Slc4a8	15	100761746	100823968	62222		2278	2897	2825	2140	1972	2123	2251	2563	2286	2350.78	-0.17	0.09	0.02705	0.2653	15	100761746	100823968	62222		2278	2897	2825	2140	2762	2512	1939	2453	2446.88	-0.17	0.11	0.112	0.3709	2398.83
Gapvd1	2	34674593	34755232	80639		2199	2696	2569	2214	2431	2191	2798	2559	2482	2436.35	-0.01	0.07	0.902	0.9778	2	34674593	34755232	80639		2199	2696	2569	2214	2354	2461	2092	2465	2359.45	-0.15	0.09	0.09145	0.3258	2397.9
Cep250	2	155956457	155998900	42443		1638	2387	2403	2869	2212	2382	2715	2398	2567	2371.6	0.02	0.1	0.8101	0.9758	2	155956457	155998900	42443		1638	2387	2403	2869	2776	2434	2474	2685	2424.19	0.04	0.13	0.767	0.9467	2397.89
Ccdc85c	12	108203601	108275425	71824		1515	1840	1528	2964	1823	2604	2871	2673	2283	2208.04	0.11	0.13	0.1835	0.6988	12	108203601	108275425	71824		1515	1840	1528	2964	3730	2854	2992	3744	2587.65	0.48	0.18	0.001804	0.02406	2397.85
Adam9	8	24949610	25016927	67317		2089	2550	2460	2341	2413	2187	2906	2419	2474	2402.63	0.01	0.07	0.8104	0.9758	8	24949610	25016927	67317		2089	2550	2460	2341	2548	2522	2276	2551	2391.62	-0.05	0.08	0.5481	0.905	2397.12
Gpatch8	11	102475914	102556392	80478		1895	2596	2413	2292	2244	2475	2780	2654	2668	2419.11	0.09	0.07	0.1458	0.6371	11	102475914	102556392	80478		1895	2596	2413	2292	2609	2471	2533	2416	2374.58	0.01	0.09	0.8865	0.958	2396.85
Syncrip	9	88447008	88482574	35566		2755	3180	3183	1686	2582	1998	2345	2268	2420	2476.01	-0.13	0.13	0.1223	0.5899	9	88447008	88482574	35566		2755	3180	3183	1686	1977	2044	1791	1974	2317.47	-0.47	0.16	0.001161	0.01782	2396.74
Trpm7	2	126791564	126876230	84666		2411	3026	3199	1801	2590	2057	2524	2412	2555	2487.73	-0.08	0.11	0.3215	0.8691	2	126791564	126876230	84666		2411	3026	3199	1801	2071	2089	1851	2100	2305.05	-0.4	0.15	0.002922	0.03357	2396.39
Rb1cc1	1	6206196	6276648	70452		2726	3208	3281	1618	2658	1901	2341	2375	2546	2500.98	-0.11	0.13	0.1933	0.7155	1	6206196	6276648	70452		2726	3208	3281	1618	1865	2045	1644	1928	2283.86	-0.5	0.17	0.000829	0.01438	2392.42
Actn4	7	28893247	28962340	69093		1769	2279	1859	2709	2174	2511	2885	2470	2483	2323.7	0.1	0.1	0.1894	0.7093	7	28893247	28962340	69093		1769	2279	1859	2709	3224	2587	2586	2972	2455.24	0.24	0.13	0.04427	0.2039	2389.47
Sugp2	8	70234225	70279915	45690		1878	2496	2265	2566	2163	2343	2667	2572	2516	2360.77	0.03	0.08	0.6352	0.9758	8	70234225	70279915	45690		1878	2496	2265	2566	2699	2616	2533	2499	2414.7	0.05	0.1	0.6066	0.936	2387.73
Atp6v1c1	15	38661932	38692446	30514		2455	2958	2897	2175	2159	2019	2315	2306	2262	2377.32	-0.23	0.09	0.002012	0.04698	15	38661932	38692446	30514		2455	2958	2897	2175	2336	2168	1858	2406	2388.35	-0.34	0.11	0.0008669	0.01475	2382.84
Wdr1	5	38526812	38563221	36409		2080	2507	2087	2352	2363	2346	2615	2557	2402	2346.95	0.06	0.06	0.3169	0.8639	5	38526812	38563221	36409		2080	2507	2087	2352	2881	2565	2321	2818	2417.08	0.1	0.09	0.2271	0.5771	2382.01
Zmym5	14	56790584	56811716	21132		2285	3093	2827	1882	2490	2107	2729	2383	2546	2456.86	-0.05	0.1	0.4921	0.9758	14	56790584	56811716	21132		2285	3093	2827	1882	2038	2326	2023	2084	2303.73	-0.3	0.14	0.01579	0.1031	2380.3
Eif3a	19	60761115	60790693	29578		2386	2699	2822	2208	2162	2026	2408	2376	2258	2355.3	-0.18	0.08	0.01139	0.1544	19	60761115	60790693	29578		2386	2699	2822	2208	2475	2409	2102	2269	2404	-0.23	0.1	0.02149	0.1262	2379.65
Tubb4a	17	57080065	57087782	7717		1847	2060	1821	3042	1696	2406	2666	2685	2223	2250.8	0.01	0.12	0.8709	0.9758	17	57080065	57087782	7717		1847	2060	1821	3042	3576	2655	2311	3065	2501.84	0.21	0.16	0.1347	0.4179	2376.32
Gucy1b1	3	82032005	82074689	42684		2453	2882	2583	1891	2276	2156	2446	2567	2165	2360.87	-0.09	0.09	0.2568	0.8006	3	82032005	82074689	42684		2453	2882	2583	1891	2701	2450	1821	2533	2386.53	-0.15	0.13	0.2284	0.5787	2373.7
Clptm1	7	19631570	19665033	33463		1745	2331	1746	2932	2006	2308	2767	2575	2310	2276.87	0.04	0.11	0.6208	0.9758	7	19631570	19665033	33463		1745	2331	1746	2932	3112	2804	2467	2957	2470.07	0.21	0.15	0.1209	0.3896	2373.47
Safb	17	56584824	56606294	21470		1543	2328	1936	2861	2192	2442	2710	2335	2299	2268.49	0.06	0.11	0.4978	0.9758	17	56584824	56606294	21470		1543	2328	1936	2861	3047	2617	2637	3204	2475.46	0.24	0.15	0.06803	0.2694	2371.97
Kcna2	3	107101145	107115005	13860		2408	2774	3018	2056	1997	2226	2157	2489	2092	2342.55	-0.19	0.1	0.0201	0.2219	3	107101145	107115005	13860		2408	2774	3018	2056	2596	2225	1930	2323	2395.45	-0.27	0.12	0.01864	0.115	2369
Elmod2	8	83312631	83332486	19855		2434	2690	3023	1865	2677	2013	2647	2375	2412	2441.93	-0.06	0.11	0.4893	0.9758	8	83312631	83332486	19855		2434	2690	3023	1865	2101	2278	1917	2142	2295.38	-0.31	0.14	0.01599	0.1041	2368.65
Vbp1	X	75514298	75534942	20644		2494	3080	2984	1760	2710	1904	2510	2428	2432	2458.16	-0.08	0.12	0.3349	0.8826	X	75514298	75534942	20644		2494	3080	2984	1760	2012	2106	1798	2095	2278.69	-0.4	0.15	0.002856	0.03303	2368.43
Trpm3	19	22139118	22989884	850766		2337	2497	2465	2192	2290	2225	2618	2261	2236	2330.57	-0.07	0.07	0.2879	0.8384	19	22139118	22989884	850766		2337	2497	2465	2192	2742	2454	2322	2411	2405.15	-0.05	0.09	0.5408	0.8998	2367.86
Fam53b	7	132712081	132813886	101805		2085	2889	2569	2845	1989	2089	2532	2253	2268	2368.78	-0.22	0.08	0.001382	0.03569	7	132712081	132813886	101805		2085	2889	2569	2845	2166	2172	2071	2231	2361.99	-0.35	0.1	0.0002511	0.006279	2365.39
Ctcf	8	105636567	105682922	46355		2342	2675	2664	2121	2264	2071	2576	2467	2389	2377.39	-0.09	0.08	0.2068	0.7356	8	105636567	105682922	46355		2342	2675	2664	2121	2427	2329	2010	2403	2351.62	-0.2	0.1	0.03541	0.1754	2364.51
Supt6	11	78206745	78245987	39242		1960	2362	2078	2542	2150	2338	2550	2603	2216	2290.48	0.02	0.08	0.7356	0.9758	11	78206745	78245987	39242		1960	2362	2078	2542	2938	2815	2298	2784	2437	0.14	0.11	0.1624	0.4712	2363.74
Brd8	18	34598614	34624601	25987		2220	2646	2441	2010	2388	2282	2673	2547	2369	2375.62	0.02	0.07	0.7819	0.9758	18	34598614	34624601	25987		2220	2646	2441	2010	2545	2471	2178	2502	2351.08	-0.06	0.1	0.5369	0.8994	2363.35
Cdkn1b	6	134920400	134925513	5113		2517	2835	2564	2055	2240	2149	2358	2412	2184	2352.79	-0.14	0.09	0.05685	0.4001	6	134920400	134925513	5113		2517	2835	2564	2055	2504	2295	1870	2493	2370.39	-0.22	0.12	0.04111	0.1939	2361.59
Pnn	12	59066883	59073998	7115		2015	2377	2426	2124	2271	2570	2796	2595	2396	2373.5	0.1	0.07	0.09624	0.5236	12	59066883	59073998	7115		2015	2377	2426	2124	2766	2341	2614	2312	2345.89	0.04	0.1	0.6515	0.9467	2359.69
Thy1	9	44043383	44048579	5196		1897	2310	1754	3004	1777	2254	2888	2486	2218	2262.92	0	0.12	0.956	0.9832	9	44043383	44048579	5196		1897	2310	1754	3004	3304	2247	2391	3045	2452.24	0.13	0.16	0.3518	0.7387	2357.58
Psmc6	14	45329787	45349705	19918		2643	3181	3124	1840	2429	1687	2273	2370	2381	2419.7	-0.17	0.13	0.0462	0.3588	14	45329787	45349705	19918		2643	3181	3124	1840	1980	1956	1731	1957	2293.75	-0.52	0.15	0.0001007	0.003272	2356.72
Ubqln1	13	58176155	58215653	39498		2206	2747	2454	2237	2194	2146	2527	2411	2287	2335.79	-0.1	0.06	0.08015	0.478	13	58176155	58215653	39498		2206	2747	2454	2237	2607	2496	2012	2459	2375.6	-0.12	0.09	0.1613	0.4694	2355.69
Cntn1	15	92051164	92341967	290803		2658	2922	2961	1920	2099	2051	2242	2342	2085	2350.96	-0.21	0.11	0.01014	0.1428	15	92051164	92341967	290803		2658	2922	2961	1920	2427	2109	1650	2349	2357.66	-0.36	0.14	0.005985	0.05454	2354.31
Rit2	18	30973488	31317290	343802		2693	3025	3001	1947	2429	1856	1987	2216	2133	2355.81	-0.23	0.13	0.01089	0.15	18	30973488	31317290	343802		2693	3025	3001	1947	2475	1967	1557	2236	2346.01	-0.42	0.15	0.001431	0.0205	2350.91
Dpp8	9	65032413	65082651	50238		2583	3042	2871	1835	2295	1995	2364	2269	2458	2395.64	-0.14	0.11	0.09108	0.5099	9	65032413	65082651	50238		2583	3042	2871	1835	2192	2090	1865	2001	2298.06	-0.39	0.14	0.002	0.02565	2346.85
Cnot7	8	40492539	40515847	23308		2855	3329	3260	1749	2461	1729	2270	2118	2376	2446.84	-0.21	0.14	0.02413	0.2468	8	40492539	40515847	23308		2855	3329	3260	1749	1700	1699	1622	1727	2244.24	-0.68	0.17	2.621e-06	0.0001878	2345.54
Drd4	7	141292005	141296464	4459		1401	2088	1588	3156	1860	2702	3391	2604	2220	2299.89	0.1	0.14	0.2328	0.7683	7	141292005	141296464	4459		1401	2088	1588	3156	3195	2702	2402	2951	2388.77	0.24	0.18	0.1185	0.385	2344.33
Pak3	X	143518590	143797796	279206		2340	2658	2819	1686	2414	2106	2458	2493	2403	2356.84	-0.03	0.11	0.7108	0.9758	X	143518590	143797796	279206		2340	2658	2819	1686	2698	2337	1763	2544	2327.18	-0.13	0.15	0.3508	0.7377	2342.01
Mturn	6	54681623	54703851	22228		2429	2932	2552	2266	2330	1993	2482	2232	2206	2362.6	-0.18	0.08	0.007409	0.1169	6	54681623	54703851	22228		2429	2932	2552	2266	2577	1641	1956	2374	2319.4	-0.34	0.12	0.002857	0.03303	2341
Ncdn	4	126743749	126753438	9689		1621	1837	1406	2943	1534	2599	2728	2693	2193	2149.3	0.08	0.14	0.3427	0.8889	4	126743749	126753438	9689		1621	1837	1406	2943	3830	2943	2645	3475	2530.74	0.44	0.18	0.004738	0.0464	2340.02
Atxn1	13	45549754	45965008	415254		2092	2322	2232	1977	2365	2537	3017	2435	2419	2353.76	0.15	0.08	0.02301	0.2401	13	45549754	45965008	415254		2092	2322	2232	1977	2753	2574	2307	2587	2325.93	0.11	0.09	0.1823	0.5074	2339.85
Paip1	13	119428600	119458218	29618		2396	2780	2576	1864	2498	2034	2528	2500	2506	2389.97	-0.03	0.1	0.7076	0.9758	13	119428600	119458218	29618		2396	2780	2576	1864	2313	2138	1970	2416	2286.96	-0.22	0.12	0.05564	0.2359	2338.47
Zbtb20	16	42875880	43642602	766722		2277	3079	3723	1737	2050	1998	2129	2131	2272	2358.44	-0.21	0.14	0.0228	0.2388	16	42875880	43642602	766722		2277	3079	3723	1737	2020	1974	1926	1873	2314.38	-0.45	0.17	0.00255	0.03057	2336.41
Clta	4	44004451	44032846	28395		1715	2266	1872	2599	2025	2469	2961	2615	2426	2299.24	0.12	0.1	0.1332	0.6104	4	44004451	44032846	28395		1715	2266	1872	2599	3004	2635	2384	2817	2371.43	0.21	0.12	0.06602	0.2642	2335.34
Lmbrd1	1	24678629	24766301	87672		2409	2921	2663	2062	2132	1973	2301	2400	2174	2319.4	-0.18	0.09	0.01284	0.1674	1	24678629	24766301	87672		2409	2921	2663	2062	2338	2308	2015	2200	2347.03	-0.27	0.11	0.008936	0.07069	2333.22
Dscaml1	9	45426627	45753712	327085		2552	2849	2652	3399	1470	1876	1918	1940	1633	2248	-0.71	0.13	1.473e-10	2.28e-08	9	45426627	45753712	327085		2552	2849	2652	3399	1836	2117	1916	1980	2416.28	-0.58	0.13	1.134e-06	9.272e-05	2332.14
Ttll7	3	146852366	146984009	131643		2624	3099	3300	1861	1898	1706	2167	2228	2236	2330.63	-0.29	0.14	0.002315	0.05184	3	146852366	146984009	131643		2624	3099	3300	1861	2090	2028	1684	2026	2329.51	-0.49	0.15	0.0002543	0.006327	2330.07
Gtpbp1	15	79690844	79721479	30635		1689	2197	1634	2709	1907	2358	2737	2609	2272	2209.12	0.08	0.11	0.3099	0.8577	15	79690844	79721479	30635		1689	2197	1634	2709	3295	2919	2454	3067	2448.15	0.32	0.15	0.01516	0.1006	2328.64
Fnbp4	2	90745369	90781021	35652		1986	2497	2336	1943	2418	2300	2948	2911	2709	2420.75	0.18	0.08	0.008796	0.1306	2	90745369	90781021	35652		1986	2497	2336	1943	2288	2444	2260	2266	2230.14	-0.03	0.1	0.7617	0.9467	2325.44
Myo9a	9	59750895	59928866	177971		2495	2943	3371	1614	2255	1956	2249	2360	2375	2385.18	-0.13	0.13	0.1234	0.5921	9	59750895	59928866	177971		2495	2943	3371	1614	1969	2220	1702	1875	2265.31	-0.41	0.17	0.006001	0.05461	2325.24
Qk	17	10202600	10319854	117254		2374	3056	2975	1667	2547	1978	2404	2368	2365	2394.44	-0.08	0.12	0.3246	0.8727	17	10202600	10319854	117254		2374	3056	2975	1667	1970	1990	1954	2134	2250.92	-0.35	0.15	0.009681	0.07423	2322.68
Numa1	7	101934110	102014964	80854		1584	2168	2081	2714	2070	2437	2628	2470	2409	2260.65	0.07	0.1	0.3614	0.9036	7	101934110	102014964	80854		1584	2168	2081	2714	3007	2535	2437	2852	2381.7	0.19	0.13	0.1207	0.3893	2321.18
Steap2	5	5664828	5694578	29750		2579	2825	2899	1582	2802	2292	2616	2802	1887	2457.73	-0.02	0.12	0.795	0.9758	5	5664828	5694578	29750		2579	2825	2899	1582	1918	1976	2117	1590	2184.45	-0.37	0.17	0.01281	0.08935	2321.09
Pik3r1	13	101680562	101768217	87655		2189	2434	2660	1880	2423	2170	2612	2400	2415	2334.73	0.01	0.09	0.8762	0.9758	13	101680562	101768217	87655		2189	2434	2660	1880	2499	2446	2017	2402	2292.82	-0.08	0.12	0.4649	0.8447	2313.78
Dld	12	31331276	31351453	20177		2358	3016	2781	1984	2396	1977	2430	2176	2269	2357.12	-0.15	0.1	0.05946	0.4108	12	31331276	31351453	20177		2358	3016	2781	1984	2107	2082	1792	2138	2266.52	-0.39	0.12	0.0004888	0.009854	2311.82
Tmem167	13	90089122	90143907	54785		2619	3245	3114	1582	2356	1778	2431	2180	2258	2376.39	-0.15	0.13	0.08004	0.4777	13	90089122	90143907	54785		2619	3245	3114	1582	1814	2042	1741	1843	2243.5	-0.48	0.17	0.001453	0.02072	2309.94
Sdc3	4	130792536	130826319	33783		1608	1737	1639	2996	1665	2461	2730	2368	2185	2133.9	0.06	0.13	0.5088	0.9758	4	130792536	130826319	33783		1608	1737	1639	2996	3171	3002	2878	3144	2481.63	0.37	0.17	0.01396	0.09486	2307.77
Arr3	X	100605496	100618493	12997		3275	5063	3454	4487	554	699	872	760	442	2176.84	-2.64	0.17	2.227e-56	3.774e-53	X	100605496	100618493	12997		3275	5063	3454	4487	831	825	721	578	2437.29	-2.55	0.16	7.843e-58	1.919e-54	2307.07
Tspoap1	11	87760540	87785928	25388		1503	2055	1625	2717	2088	2470	2722	2576	2333	2206.58	0.14	0.12	0.1046	0.546	11	87760540	87785928	25388		1503	2055	1625	2717	3264	2705	2637	3066	2398.38	0.36	0.15	0.008737	0.06978	2302.48
Kansl3	1	36335729	36369181	33452		1873	2562	2180	2496	2176	2224	2388	2403	2272	2264.86	-0.03	0.07	0.6436	0.9758	1	36335729	36369181	33452		1873	2562	2180	2496	2630	2401	2217	2615	2339.96	0	0.09	0.9748	0.9865	2302.41
Slc31a2	4	62262561	62298411	35850		1956	2511	2223	2580	2216	2163	2586	2454	2289	2309.12	-0.03	0.07	0.6512	0.9758	4	62262561	62298411	35850		1956	2511	2223	2580	2356	2263	2299	2348	2295.6	-0.11	0.1	0.2623	0.6289	2302.36
Kmt5b	19	3767420	3818303	50883		2108	2644	2476	1778	2432	2306	2657	2464	2496	2350.19	0.06	0.09	0.4053	0.9322	19	3767420	3818303	50883		2108	2644	2476	1778	2374	2347	2120	2383	2253.76	-0.07	0.12	0.5054	0.878	2301.98
Pak2	16	32016289	32079342	63053		2412	2540	2583	1981	2224	1955	2369	2323	2328	2287.34	-0.1	0.09	0.1786	0.6938	16	32016289	32079342	63053		2412	2540	2583	1981	2401	2380	1988	2382	2315.72	-0.16	0.11	0.1329	0.4147	2301.53
Tcf4	18	69343355	69689079	345724		2496	2614	2843	1831	2115	1957	2234	2305	2296	2286.08	-0.14	0.11	0.09088	0.5093	18	69343355	69689079	345724		2496	2614	2843	1831	2380	2161	1904	2441	2316.53	-0.23	0.13	0.06636	0.265	2301.31
Elmod1	9	53911456	53975301	63845		2771	3120	2846	1958	1958	1784	2127	2225	2144	2312.95	-0.3	0.12	0.0008024	0.02345	9	53911456	53975301	63845		2771	3120	2846	1958	2002	1861	1703	2059	2283.73	-0.53	0.13	1.87e-05	0.0009179	2298.34
Tollip	7	141874812	141918507	43695		2140	2574	2028	2363	2002	2202	2427	2389	2106	2229.03	-0.07	0.07	0.3	0.8496	7	141874812	141918507	43695		2140	2574	2028	2363	2771	2466	2205	2634	2367.14	0.02	0.09	0.8117	0.9467	2298.09
Scarb1	5	125277086	125341094	64008		1555	1973	1812	2607	2120	2410	2927	2506	2573	2249.41	0.17	0.11	0.04245	0.342	5	125277086	125341094	64008		1555	1973	1812	2607	2945	2588	2677	2888	2341.47	0.31	0.14	0.01542	0.1017	2295.44
Gpbp1	13	111425679	111490111	64432		2669	3127	3209	1775	2425	1582	2095	2116	2166	2338.92	-0.22	0.14	0.01535	0.1874	13	111425679	111490111	64432		2669	3127	3209	1775	1909	1890	1580	1890	2250.59	-0.56	0.16	5.034e-05	0.001992	2294.76
Prpf39	12	65036332	65063386	27054		2215	3216	2798	1488	3002	2066	2850	2595	2683	2516.04	0.04	0.12	0.657	0.9758	12	65036332	65063386	27054		2215	3216	2798	1488	1764	1693	1786	1637	2062.76	-0.47	0.17	0.001448	0.02068	2289.4
Atp6v0d1	8	105524464	105566047	41583		2012	2624	1910	2349	2011	2112	2690	2481	2397	2262.07	0.01	0.08	0.844	0.9758	8	105524464	105566047	41583		2012	2624	1910	2349	2836	2448	2059	2558	2314.9	0.03	0.11	0.7744	0.9467	2288.49
Rbmx	X	57383529	57393036	9507		2160	2765	2594	1925	2496	1945	2517	2523	2495	2357.65	-0.02	0.09	0.8169	0.9758	X	57383529	57393036	9507		2160	2765	2594	1925	2121	2162	2098	2048	2217.92	-0.25	0.12	0.02451	0.1377	2287.78
Supt16	14	52160413	52197416	37003		2290	2993	2816	1805	2307	1914	2534	2292	2387	2348.02	-0.1	0.1	0.22	0.7536	14	52160413	52197416	37003		2290	2993	2816	1805	2053	2027	1896	2060	2226.93	-0.36	0.13	0.003713	0.03958	2287.47
Tuba1b	15	98931424	98934565	3141		1768	1764	1735	3210	1930	2312	2349	2273	1938	2130.33	-0.02	0.13	0.8556	0.9758	15	98931424	98934565	3141		1768	1764	1735	3210	3176	2780	2307	3106	2443.18	0.21	0.18	0.1634	0.4733	2286.76
Rab11b	17	33742483	33760530	18047		1933	2207	1914	2329	2214	2348	2813	2553	2283	2265.52	0.13	0.08	0.067	0.4374	17	33742483	33760530	18047		1933	2207	1914	2329	2944	2626	2110	2683	2307.88	0.16	0.11	0.1142	0.3756	2286.7
Ccdc186	19	56787480	56822190	34710		2369	2782	2819	1852	2262	1946	2468	2243	2254	2314.4	-0.12	0.1	0.125	0.5949	19	56787480	56822190	34710		2369	2782	2819	1852	1998	2299	1843	2211	2258.56	-0.3	0.14	0.01799	0.1123	2286.48
Abcc5	16	20331302	20426394	95092		1783	2526	2146	1969	2494	2284	2723	2521	2504	2300.63	0.17	0.07	0.006159	0.1028	16	20331302	20426394	95092		1783	2526	2146	1969	2743	2369	2411	2485	2268.14	0.13	0.09	0.1315	0.4119	2284.39
Ssb	2	69861561	69871846	10285		2506	2901	2902	1704	2335	1904	2419	2394	2447	2372.06	-0.1	0.11	0.2487	0.789	2	69861561	69871846	10285		2506	2901	2902	1704	1935	2089	1650	1913	2191.56	-0.42	0.15	0.001868	0.02463	2281.81
Slc38a2	15	96687391	96699730	12339		2428	2765	2705	2352	2016	1893	2334	2185	2124	2296.43	-0.29	0.07	7.048e-06	0.0004503	15	96687391	96699730	12339		2428	2765	2705	2352	1803	2014	2200	1858	2264.98	-0.43	0.13	0.0002658	0.006555	2280.7
Dek	13	47084774	47106201	21427		2720	2861	3052	1557	2518	1809	2428	2386	2504	2411.44	-0.08	0.13	0.3176	0.8643	13	47084774	47106201	21427		2720	2861	3052	1557	1558	2027	1584	1800	2147.56	-0.5	0.18	0.001102	0.01729	2279.5
Cnot6l	5	96070332	96164171	93839		2544	3032	3199	1613	2332	1851	2286	2263	2193	2351.27	-0.15	0.13	0.07991	0.4776	5	96070332	96164171	93839		2544	3032	3199	1613	1889	1921	1638	1877	2206.78	-0.49	0.16	0.0007325	0.0131	2279.03
Clip1	5	123577794	123684618	106824		1903	2397	2374	1890	2331	2258	2753	2495	2660	2314.86	0.14	0.08	0.04461	0.3519	5	123577794	123684618	106824		1903	2397	2374	1890	2479	2488	2138	2507	2242.63	0.05	0.1	0.6283	0.9467	2278.74
Ubxn7	16	32332256	32393747	61491		2408	3251	3308	1830	2093	1779	2225	2014	1914	2294.33	-0.3	0.14	0.001516	0.0379	16	32332256	32393747	61491		2408	3251	3308	1830	1777	1865	1816	1870	2257.73	-0.55	0.15	7.829e-05	0.002725	2276.03
Sub1	15	11981338	11996983	15645		2517	2750	2919	1670	2464	1861	2240	2267	2208	2308.59	-0.11	0.12	0.1866	0.7048	15	11981338	11996983	15645		2517	2750	2919	1670	2232	1976	1708	2262	2239.19	-0.32	0.15	0.01709	0.1087	2273.89
Paip2	18	35598640	35617185	18545		2454	2909	2757	1937	2364	1794	2306	2082	2195	2295.56	-0.18	0.11	0.03096	0.2855	18	35598640	35617185	18545		2454	2909	2757	1937	2108	1955	1798	2205	2251.61	-0.39	0.12	0.000632	0.01184	2273.59
Tcf20	15	82808435	82987872	179437		2108	2738	2461	2332	1861	2032	2429	2192	2316	2253.34	-0.17	0.07	0.007119	0.1135	15	82808435	82987872	179437		2108	2738	2461	2332	2327	2381	2071	2074	2292.55	-0.22	0.1	0.01683	0.1077	2272.95
Pdhb	14	8165995	8173025	7030		2043	2755	2511	1999	2524	1898	2499	2317	2483	2314.1	-0.02	0.09	0.7588	0.9758	14	8165995	8173025	7030		2043	2755	2511	1999	2389	2186	1928	2226	2229.57	-0.19	0.1	0.04051	0.1918	2271.84
Lyst	13	13590396	13778803	188407		2211	2660	2958	1910	2083	2024	2397	2476	2276	2312.74	-0.11	0.1	0.1695	0.6793	13	13590396	13778803	188407		2211	2660	2958	1910	2056	2406	1747	1969	2226.56	-0.31	0.14	0.01796	0.1121	2269.65
Zfp444	7	6172225	6193811	21586		1797	2037	1944	2494	2048	2362	2719	2277	2182	2186.28	0.07	0.09	0.3462	0.8916	7	6172225	6193811	21586		1797	2037	1944	2494	2829	2694	2361	2932	2350.66	0.23	0.12	0.03582	0.1766	2268.47
Akap6	12	52699382	53155599	456217		2302	2878	2827	1824	1617	1637	1843	2038	1721	2061.8	-0.39	0.13	3.81e-05	0.001917	12	52699382	53155599	456217		2302	2878	2827	1824	2009	4552	1503	2034	2473.51	-0.03	0.26	0.8702	0.9478	2267.66
Megf9	4	70427064	70534995	107931		2584	2936	2887	1994	2001	1730	2120	2239	1983	2261.46	-0.3	0.12	0.0005237	0.01671	4	70427064	70534995	107931		2584	2936	2887	1994	2002	2093	1706	2039	2272.25	-0.46	0.13	0.0001195	0.003679	2266.86
Ppp4r3b	11	29172889	29220797	47908		2763	3199	3132	1505	2422	1758	2245	2106	2195	2355.14	-0.16	0.14	0.06536	0.4316	11	29172889	29220797	47908		2763	3199	3132	1505	1786	1914	1432	1708	2177.05	-0.56	0.18	0.0002751	0.00671	2266.1
Snx27	3	94497543	94582716	85173		2075	2527	2470	2148	2049	2061	2537	2339	2343	2262.08	-0.06	0.07	0.2875	0.8379	3	94497543	94582716	85173		2075	2527	2470	2148	2343	2199	2102	2472	2269.18	-0.13	0.08	0.1184	0.3849	2265.63
Ndn	7	62346568	62350262	3694		1942	2269	1872	2214	2048	2383	2671	2398	2147	2194.46	0.09	0.08	0.2127	0.744	7	62346568	62350262	3694		1942	2269	1872	2214	3212	2461	2141	2906	2334.23	0.21	0.11	0.03931	0.1877	2264.35
Cox6c	15	35925885	35938246	12361		2431	2616	2390	2175	2256	1723	2446	2289	2388	2286.12	-0.12	0.09	0.1266	0.5984	15	35925885	35938246	12361		2431	2616	2390	2175	2062	2097	2113	2119	2241.95	-0.29	0.11	0.004553	0.0453	2264.03
Vps13b	15	35371159	35931229	560070		2317	3079	2969	1833	2048	1846	2320	2411	2418	2337.73	-0.15	0.11	0.06888	0.4436	15	35371159	35931229	560070		2317	3079	2969	1833	1745	2136	1822	1664	2189.09	-0.47	0.15	0.0007668	0.01354	2263.41
Pds5b	5	150673738	150810690	136952		2268	2899	2869	1719	2202	1894	2414	2472	2325	2317.91	-0.09	0.11	0.2625	0.8059	5	150673738	150810690	136952		2268	2899	2869	1719	2071	2166	1761	2041	2208.03	-0.33	0.14	0.01182	0.08489	2262.97
Calu	6	29348068	29377110	29042		2696	3070	3137	2153	1862	1635	2022	1797	1925	2245.34	-0.55	0.14	6.042e-08	6.157e-06	6	29348068	29377110	29042		2696	3070	3137	2153	1878	1843	1642	1827	2279.67	-0.66	0.12	1.171e-08	1.535e-06	2262.51
Sec63	10	42761495	42832514	71019		2400	2699	2836	1922	2262	1906	2253	2301	2198	2293.95	-0.15	0.1	0.06049	0.4137	10	42761495	42832514	71019		2400	2699	2836	1922	2060	2183	1807	2021	2230.82	-0.35	0.13	0.002962	0.03388	2262.39
Fabp12	3	10244208	10301183	56975		2432	2869	2667	1968	2340	1827	2467	2097	2581	2343.43	-0.11	0.1	0.1559	0.6563	3	10244208	10301183	56975		2432	2869	2667	1968	1916	2028	1726	1902	2180.55	-0.45	0.12	7.271e-05	0.002575	2261.99
Hcfc1	X	73942791	73966357	23566		1641	2408	1848	2468	1797	2335	2652	2623	2184	2188.8	0.06	0.1	0.448	0.9651	X	73942791	73966357	23566		1641	2408	1848	2468	2753	2853	2286	2728	2333.78	0.2	0.12	0.08159	0.3031	2261.29
Cops2	2	125830303	125859139	28836		2658	3129	3195	1539	2546	1591	2220	2246	2371	2372.97	-0.13	0.14	0.1224	0.59	2	125830303	125859139	28836		2658	3129	3195	1539	1671	1822	1435	1715	2143.54	-0.6	0.18	9.006e-05	0.003005	2258.26
Marf1	16	14109172	14163351	54179		2226	2729	2472	1963	2249	2189	2560	2323	2258	2309.13	-0.05	0.08	0.4252	0.9472	16	14109172	14163351	54179		2226	2729	2472	1963	2133	2079	1989	2182	2204.94	-0.26	0.1	0.009443	0.07321	2257.03
Slf2	19	44931118	44983787	52669		2337	2772	2786	1810	2313	2107	2438	2246	2107	2306.07	-0.11	0.1	0.1822	0.6972	19	44931118	44983787	52669		2337	2772	2786	1810	2062	1934	2024	2031	2207.64	-0.33	0.13	0.006201	0.05575	2256.86
Rasal2	1	157135181	157412595	277414		2278	2518	2750	1583	2207	2160	2580	2454	2322	2296.83	-0.01	0.11	0.9139	0.9812	1	157135181	157412595	277414		2278	2518	2750	1583	2199	2344	1955	2215	2213.36	-0.15	0.15	0.2559	0.6205	2255.1
Ice1	13	70551706	70637634	85928		1836	2342	2263	1900	2324	2255	2677	2648	2350	2262.99	0.15	0.07	0.01451	0.1813	13	70551706	70637634	85928		1836	2342	2263	1900	2651	2525	2351	2347	2246.25	0.12	0.09	0.1898	0.5198	2254.62
Dop1a	9	86467153	86555923	88770		2142	2912	2824	1780	2369	1924	2543	2524	2411	2355.72	-0.05	0.1	0.54	0.9758	9	86467153	86555923	88770		2142	2912	2824	1780	1857	1989	1915	1913	2153.52	-0.37	0.14	0.003536	0.03839	2254.62
Zfp740	15	102203248	102215606	12358		1757	2156	2010	2343	2138	2197	2546	2438	2390	2197.96	0.1	0.08	0.1432	0.6324	15	102203248	102215606	12358		1757	2156	2010	2343	2869	2504	2344	2772	2307.72	0.2	0.1	0.02836	0.1513	2252.84
Nsg2	11	32000462	32059202	58740		1986	2262	2005	2465	1796	2223	2694	2345	1972	2173.03	-0.03	0.09	0.7	0.9758	11	32000462	32059202	58740		1986	2262	2005	2465	3041	2194	2080	2873	2326.21	0.08	0.12	0.4678	0.847	2249.62
Pdzd8	19	59296083	59345780	49697		2281	2578	2919	1860	2192	1977	2308	2169	2188	2259.33	-0.13	0.1	0.09526	0.521	19	59296083	59345780	49697		2281	2578	2919	1860	2101	2319	1790	2154	2236.49	-0.27	0.14	0.02963	0.156	2247.91
Spred1	2	117121373	117182279	60906		2474	3122	2752	1855	1956	1815	2105	2195	2056	2241.84	-0.26	0.11	0.002683	0.05807	2	117121373	117182279	60906		2474	3122	2752	1855	2201	1975	1721	2054	2253.21	-0.41	0.13	0.0007192	0.01293	2247.53
Pias1	9	62878367	62987924	109557		2210	2642	2836	1910	2240	1989	2256	2268	2363	2284.87	-0.11	0.1	0.1762	0.6896	9	62878367	62987924	109557		2210	2642	2836	1910	2053	2182	1879	2070	2209.23	-0.3	0.12	0.00952	0.07351	2247.05
Gbf1	19	46152508	46286510	134002		1746	2210	2193	2308	1954	2262	2631	2459	2349	2210.75	0.07	0.08	0.3368	0.8841	19	46152508	46286510	134002		1746	2210	2193	2308	2652	2493	2387	2509	2281.65	0.12	0.09	0.1847	0.5111	2246.2
Khsrp	17	57021050	57031522	10472		1555	2044	1724	2796	1817	2205	2677	2441	2154	2132.41	0.05	0.12	0.5399	0.9758	17	57021050	57031522	10472		1555	2044	1724	2796	2951	2462	2539	3085	2352.88	0.26	0.15	0.05804	0.2425	2242.64
Dennd4a	9	64811339	64919667	108328		2344	2638	2913	1613	2322	1974	2414	2333	2374	2307.45	-0.06	0.11	0.4693	0.9745	9	64811339	64919667	108328		2344	2638	2913	1613	2043	2337	1697	1918	2176.43	-0.29	0.16	0.04034	0.1913	2241.94
Hspd1	1	55077834	55088243	10409		2356	2651	2589	2075	2029	1940	2107	2033	2120	2199.12	-0.23	0.08	0.001406	0.03612	1	55077834	55088243	10409		2356	2651	2589	2075	2319	2373	1866	2146	2281.01	-0.25	0.11	0.01937	0.1179	2240.07
Ube2n	10	95515144	95545657	30513		2652	2807	2843	1701	2013	1829	2181	2173	2239	2258.54	-0.18	0.12	0.03389	0.3003	10	95515144	95545657	30513		2652	2807	2843	1701	1974	2044	1652	2155	2220.43	-0.39	0.15	0.004506	0.04496	2239.48
Cmtm4	8	104348190	104395807	47617		2340	2517	2369	2087	2175	2035	2291	2388	1980	2228.38	-0.12	0.08	0.092	0.5117	8	104348190	104395807	47617		2340	2517	2369	2087	2277	2313	1965	2254	2249.75	-0.19	0.1	0.05492	0.234	2239.07
Ndst1	18	60685977	60713389	27412		1733	2052	1853	2292	1898	2464	2600	2463	2304	2162.27	0.13	0.09	0.08435	0.4899	18	60685977	60713389	27412		1733	2052	1853	2292	2992	2831	2279	2813	2315.73	0.3	0.11	0.003706	0.03955	2239
Rps15	10	80292452	80294114	1662		1341	1924	1258	3618	1702	2130	2269	1829	2001	1991.47	-0.03	0.14	0.7262	0.9758	10	80292452	80294114	1662		1341	1924	1258	3618	3468	2600	2758	3317	2484.19	0.28	0.22	0.09601	0.3362	2237.83
Fbxo9	9	78081498	78109065	27567		2088	2476	2009	2280	2210	2090	2543	2186	2133	2205.22	-0.03	0.07	0.6054	0.9758	9	78081498	78109065	27567		2088	2476	2009	2280	2407	2382	2173	2538	2269.82	-0.02	0.09	0.8487	0.9467	2237.52
Zfp148	16	33380835	33504363	123528		2499	2788	3082	1740	2182	1630	2228	2187	2263	2274.2	-0.18	0.13	0.04341	0.3469	16	33380835	33504363	123528		2499	2788	3082	1740	1991	2003	1589	1975	2199.88	-0.44	0.15	0.001108	0.01733	2237.04
Platr17	17	33905134	33906675	1541		2133	2554	2296	2647	2393	1780	2391	1920	2208	2243.59	-0.15	0.1	0.05421	0.3908	17	33905134	33906675	1541		2133	2554	2296	2647	2061	2198	1794	2255	2228.24	-0.3	0.1	0.002289	0.02834	2235.91
Sbf2	7	110308012	110614922	306910		2101	2377	2383	1809	2333	2125	2604	2540	2404	2276.38	0.07	0.08	0.3319	0.8794	7	110308012	110614922	306910		2101	2377	2383	1809	2308	2501	1970	2277	2194.48	-0.05	0.12	0.6487	0.9467	2235.43
Bbs4	9	59321989	59353508	31519		1910	2203	2088	1852	2613	2297	2828	2465	2601	2294.52	0.24	0.08	0.0002789	0.01018	9	59321989	59353508	31519		1910	2203	2088	1852	2452	2487	2090	2555	2175.92	0.12	0.09	0.179	0.5016	2235.22
Impad1	4	4762483	4793355	30872		2614	2675	3107	1608	2164	1776	2125	2216	1988	2241.9	-0.18	0.13	0.04357	0.347	4	4762483	4793355	30872		2614	2675	3107	1608	2064	2039	1614	2129	2222.61	-0.37	0.16	0.009878	0.07521	2232.26
Rnf13	3	57736061	57835233	99172		2547	3033	2968	1680	2317	1790	2177	2040	2113	2281.76	-0.19	0.13	0.03273	0.2943	3	57736061	57835233	99172		2547	3033	2968	1680	1878	1895	1578	1931	2180.57	-0.5	0.15	0.0003284	0.00762	2231.16
Chchd2	5	129881155	129887470	6315		1706	1768	1522	3028	1753	2365	2779	2031	1974	2085.01	0.02	0.13	0.7873	0.9758	5	129881155	129887470	6315		1706	1768	1522	3028	3017	2622	2525	3127	2377.28	0.27	0.18	0.0769	0.2915	2231.15
Vim	2	13573926	13582826	8900		1440	1792	1472	2979	1903	2160	2433	2284	2265	2061.63	0.06	0.13	0.4515	0.9667	2	13573926	13582826	8900		1440	1792	1472	2979	2835	2133	4403	2322	2398.57	0.31	0.22	0.06942	0.2731	2230.1
Ptch1	13	63508327	63573598	65271		1913	2303	2262	2181	1880	2098	2201	2466	2305	2160.52	-0.03	0.08	0.6921	0.9758	13	63508327	63573598	65271		1913	2303	2262	2181	2747	2647	1951	2620	2294.65	0.07	0.1	0.4692	0.8481	2227.59
Tppp	13	74009406	74035753	26347		2072	2515	2511	1962	1993	2009	2288	2376	2202	2195.2	-0.08	0.08	0.2119	0.7433	13	74009406	74035753	26347		2072	2515	2511	1962	2639	2216	1915	2465	2257.81	-0.09	0.1	0.3675	0.7537	2226.51
Prkcz	4	155260128	155361361	101233		1700	2127	1940	2243	2198	2237	2699	2330	2462	2191.74	0.16	0.08	0.02005	0.2216	4	155260128	155361361	101233		1700	2127	1940	2243	2815	2637	2327	2577	2260.24	0.23	0.1	0.0129	0.08979	2225.99
Apba1	19	23758875	23949597	190722		1998	2122	1945	2174	1769	2276	2367	2354	2199	2117.06	0.02	0.09	0.751	0.9758	19	23758875	23949597	190722		1998	2122	1945	2174	2944	2443	2325	2981	2330.24	0.23	0.1	0.01691	0.108	2223.65
Eif4e	3	138526178	138559696	33518		2597	2963	2862	1820	2266	1648	2145	2069	2161	2268.44	-0.22	0.12	0.01414	0.1784	3	138526178	138559696	33518		2597	2963	2862	1820	1901	1877	1582	1875	2178.84	-0.53	0.14	3.817e-05	0.001606	2223.64
Eprs	1	185363043	185428360	65317		2089	2614	2460	2170	1952	1889	2252	2333	2125	2190.46	-0.16	0.07	0.009549	0.1373	1	185363043	185428360	65317		2089	2614	2460	2170	2357	2341	2014	2158	2254.75	-0.18	0.09	0.04227	0.1976	2222.61
Acaca	11	84129671	84401651	271980		2019	2347	2408	2111	1931	2106	2465	2360	2117	2187.44	-0.06	0.07	0.3447	0.8898	11	84129671	84401651	271980		2019	2347	2408	2111	2544	2497	2071	2253	2257.36	-0.04	0.1	0.6565	0.9467	2222.4
Bsn	9	108096021	108190384	94363		1645	2117	1846	2786	1421	2401	2386	2386	1926	2080.35	-0.03	0.12	0.762	0.9758	9	108096021	108190384	94363		1645	2117	1846	2786	3038	2686	2366	2740	2364.12	0.2	0.14	0.1125	0.372	2222.23
Ccndbp1	2	121008402	121016904	8502		2099	2826	2368	2120	2147	1973	2543	2291	2205	2262.23	-0.1	0.07	0.1122	0.5685	2	121008402	121016904	8502		2099	2826	2368	2120	2146	2023	1934	2092	2182.15	-0.29	0.09	0.000583	0.01119	2222.19
Heg1	16	33684369	33771576	87207		1945	2542	2246	2152	2082	2150	2619	2224	2210	2217.86	-0.02	0.06	0.6685	0.9758	16	33684369	33771576	87207		1945	2542	2246	2152	2118	2442	2391	2113	2225.83	-0.07	0.12	0.5292	0.8944	2221.85
Ube2h	6	30211288	30304539	93251		1944	2565	2363	2552	1828	1730	2155	2145	2010	2125.65	-0.25	0.08	0.0003225	0.01138	6	30211288	30304539	93251		1944	2565	2363	2552	2524	2223	2006	2574	2315.77	-0.13	0.09	0.1595	0.4664	2220.71
Kpna1	16	35978749	36037131	58382		2520	2845	2889	2002	2101	1739	2241	2040	2003	2250.99	-0.28	0.11	0.0008463	0.02429	16	35978749	36037131	58382		2520	2845	2889	2002	1895	2040	1532	1835	2189.83	-0.53	0.13	1.561e-05	0.0007921	2220.41
Dync1li1	9	114688789	114724302	35513		2203	2733	2259	1978	2214	1851	2646	2343	2464	2275.79	-0.03	0.09	0.6648	0.9758	9	114688789	114724302	35513		2203	2733	2259	1978	2134	2248	1788	2115	2164.29	-0.24	0.11	0.02125	0.1252	2220.04
Neo1	9	58874686	59036441	161755		1693	2232	2036	1862	2161	2313	2819	2685	2411	2216.89	0.25	0.07	8.548e-05	0.003796	9	58874686	59036441	161755		1693	2232	2036	1862	2904	2423	2170	2792	2221.4	0.26	0.09	0.002193	0.02752	2219.14
Alg2	4	47465066	47474333	9267		2128	2667	2285	2133	2092	1979	2339	2301	2032	2198.18	-0.13	0.07	0.03298	0.2958	4	47465066	47474333	9267		2128	2667	2285	2133	2484	2206	1821	2407	2240.01	-0.16	0.09	0.07772	0.2933	2219.1
Dpf3	12	83213744	83487716	273972		2156	2836	2628	2243	1913	1750	2260	1978	2118	2190.48	-0.29	0.08	2.702e-05	0.001441	12	83213744	83487716	273972		2156	2836	2628	2243	2087	2082	1943	2123	2246.41	-0.35	0.09	6.023e-05	0.002257	2218.44
D1Ertd622e	1	97606317	97662074	55757		2344	2845	2618	2148	2236	1941	2294	1986	2077	2261.41	-0.22	0.09	0.002125	0.04901	1	97606317	97662074	55757		2344	2845	2618	2148	1904	1801	1804	1998	2173.93	-0.48	0.1	2.309e-07	2.212e-05	2217.67
Afdn	17	13760538	13906150	145612		1815	2421	2401	1916	2173	2198	2556	2322	2322	2212.08	0.05	0.07	0.4142	0.9399	17	13760538	13906150	145612		1815	2421	2401	1916	2517	2319	2172	2472	2223.15	0.03	0.09	0.7383	0.9467	2217.61
Il6st	13	112464069	112510086	46017		1886	2336	1998	1921	2156	2278	2745	2456	2282	2203.7	0.15	0.06	0.009902	0.1411	13	112464069	112510086	46017		1886	2336	1998	1921	2630	2523	2302	2510	2231.41	0.16	0.08	0.03926	0.1876	2217.55
Tmed10	12	85340613	85374847	34234		2041	2506	2403	2215	2070	1993	2187	2099	2011	2153.81	-0.17	0.06	0.002779	0.05941	12	85340613	85374847	34234		2041	2506	2403	2215	2605	2319	1981	2382	2279.61	-0.1	0.08	0.2248	0.5741	2216.71
Rcan3	4	135412307	135433853	21546		2096	2305	2240	2147	2008	2176	2484	2276	2136	2190.1	-0.04	0.06	0.526	0.9758	4	135412307	135433853	21546		2096	2305	2240	2147	2708	2302	2008	2339	2242.3	-0.03	0.09	0.6906	0.9467	2216.2
Cdk5r2	1	74854933	74857732	2799		1383	1587	1345	3756	1169	2426	2697	2198	1794	2019.12	-0.01	0.17	0.9143	0.9814	1	74854933	74857732	2799		1383	1587	1345	3756	3010	2797	2530	3172	2408.91	0.23	0.22	0.1733	0.4909	2214.01
Slc6a17	3	107467542	107518018	50476		1897	2423	2183	2965	1559	2053	2164	2094	1763	2106.35	-0.23	0.12	0.008158	0.1246	3	107467542	107518018	50476		1897	2423	2183	2965	2837	1971	1970	2557	2319.89	-0.13	0.14	0.3095	0.6894	2213.12
Slc25a25	2	32414486	32451445	36959		1936	2379	2172	2721	1990	1768	2351	2172	2120	2161.24	-0.14	0.09	0.05899	0.4085	2	32414486	32451445	36959		1936	2379	2172	2721	2282	2310	2089	2380	2263.69	-0.13	0.11	0.2306	0.5823	2212.47
Ptov1	7	44863066	44869788	6722		1359	1783	1284	2764	2049	2382	2796	2404	2371	2107.33	0.16	0.14	0.06417	0.4274	7	44863066	44869788	6722		1359	1783	1284	2764	3195	2724	2698	3119	2317.46	0.43	0.18	0.005629	0.05214	2212.39
Ube3b	5	114380606	114421169	40563		1686	2019	1765	2359	1879	2383	2692	2414	2278	2140.59	0.13	0.1	0.1019	0.5397	5	114380606	114421169	40563		1686	2019	1765	2359	2885	2768	2323	2747	2281.29	0.29	0.12	0.008135	0.06645	2210.94
Tmed7	18	46560234	46597535	37301		2483	2747	2912	1719	2306	1729	2015	2078	1989	2209.24	-0.19	0.12	0.03051	0.2837	18	46560234	46597535	37301		2483	2747	2912	1719	2064	2052	1713	2090	2211.52	-0.36	0.15	0.00585	0.05364	2210.38
Gigyf2	1	87326997	87450796	123799		2115	2633	2462	2254	2026	1954	2023	2139	2133	2178.93	-0.21	0.07	0.001001	0.02766	1	87326997	87450796	123799		2115	2633	2462	2254	2229	2197	1848	2343	2239.87	-0.24	0.09	0.004512	0.045	2209.4
Lats1	10	7681213	7716460	35247		2247	2727	2614	1601	2330	2010	2485	2394	2342	2284.51	-0.02	0.11	0.7728	0.9758	10	7681213	7716460	35247		2247	2727	2614	1601	1901	2167	1848	2027	2128.3	-0.27	0.15	0.04572	0.2082	2206.41
Nxf1	19	8757072	8772475	15403		1822	2147	1848	2067	2266	2197	2907	2540	2621	2242.45	0.24	0.08	0.0005381	0.01709	19	8757072	8772475	15403		1822	2147	1848	2067	2505	2238	2369	2569	2166.67	0.16	0.09	0.05768	0.2413	2204.56
Atp9a	2	168634437	168742409	107972		1410	1780	1375	2507	1802	2476	2528	2457	2171	2033.46	0.16	0.13	0.06896	0.4437	2	168634437	168742409	107972		1410	1780	1375	2507	3661	2723	2571	3453	2375.04	0.54	0.17	0.0002598	0.006441	2204.25
Strap	6	137735077	137751932	16855		2142	2459	2411	1809	2417	1945	2466	2336	2401	2246.58	0.01	0.09	0.8753	0.9758	6	137735077	137751932	16855		2142	2459	2411	1809	2204	2073	2016	2323	2160.29	-0.14	0.11	0.1792	0.5019	2203.43
Creb1	1	64532644	64604548	71904		2307	2607	2822	1624	2437	1909	2323	2242	2334	2273.58	-0.06	0.11	0.4797	0.9758	1	64532644	64604548	71904		2307	2607	2822	1624	2133	2021	1793	1855	2133.18	-0.32	0.15	0.01787	0.1119	2203.38
Sept8	11	53519256	53549565	30309		1957	2481	2098	2245	2069	2055	2328	2174	2024	2140.44	-0.08	0.06	0.1452	0.6359	11	53519256	53549565	30309		1957	2481	2098	2245	2705	2140	2212	2534	2265.42	0.01	0.08	0.9495	0.986	2202.93
Olfm1	2	28192991	28230736	37745		2161	2487	2076	2315	1794	2058	2292	2426	2015	2163.09	-0.11	0.08	0.1027	0.5419	2	28192991	28230736	37745		2161	2487	2076	2315	2552	2134	1892	2507	2240.12	-0.11	0.1	0.2316	0.5841	2201.61
Wwc2	8	47823958	47990924	166966		1808	2230	1981	2195	1977	2047	2762	2170	2401	2150.43	0.07	0.08	0.3355	0.883	8	47823958	47990924	166966		1808	2230	1981	2195	2484	2576	2485	2480	2252.32	0.16	0.1	0.08978	0.3221	2201.38
Zzz3	3	152395472	152462826	67354		2268	2820	2779	1920	2101	1763	2272	2153	2128	2226.79	-0.19	0.1	0.01448	0.181	3	152395472	152462826	67354		2268	2820	2779	1920	2040	2023	1742	1911	2175.26	-0.41	0.12	0.0003393	0.007798	2201.03
Agpat5	8	18846276	18891361	45085		2255	2817	2525	2052	1936	1870	2382	2106	2038	2200.74	-0.22	0.08	0.001495	0.03758	8	18846276	18891361	45085		2255	2817	2525	2052	2182	2164	1639	2111	2200.35	-0.34	0.11	0.001362	0.01983	2200.55
Hmgb1	5	149046701	149184489	137788		2563	2694	3219	2255	1892	1558	1878	1781	1770	2173.18	-0.57	0.14	5.182e-08	5.365e-06	5	149046701	149184489	137788		2563	2694	3219	2255	1841	1770	1658	1804	2227.19	-0.64	0.12	1.462e-08	1.868e-06	2200.18
Fnip1	11	54438198	54518235	80037		2496	3068	3322	1605	2190	1676	2005	2157	2116	2277.99	-0.21	0.14	0.02024	0.2226	11	54438198	54518235	80037		2496	3068	3322	1605	1574	1744	1441	1745	2121.92	-0.63	0.17	3.011e-05	0.001347	2199.95
Slc1a7	4	107968331	108013532	45201		1519	2102	1638	2495	1996	2391	2843	2414	2259	2156.57	0.15	0.11	0.07897	0.4747	4	107968331	108013532	45201		1519	2102	1638	2495	2785	2618	2376	2718	2242.35	0.27	0.14	0.0301	0.1576	2199.46
Rps27a	11	29545845	29548109	2264		1828	2444	1897	2694	2167	1919	2263	2060	1977	2121.53	-0.09	0.1	0.2306	0.7666	11	29545845	29548109	2264		1828	2444	1897	2694	2828	2122	2177	2483	2276.34	-0.01	0.13	0.9622	0.986	2198.94
Kansl1	11	104333228	104468861	135633		1938	2208	2152	2082	2070	2177	2558	2428	2361	2198.8	0.08	0.06	0.1819	0.697	11	104333228	104468861	135633		1938	2208	2152	2082	2420	2421	2153	2368	2193.86	0.04	0.09	0.6558	0.9467	2196.33
Pfkm	15	98092588	98132451	39863		1690	2192	1696	2433	1950	2201	2349	2253	2099	2076.04	0.04	0.09	0.5743	0.9758	15	98092588	98132451	39863		1690	2192	1696	2433	3240	2449	2206	2980	2313.48	0.27	0.13	0.02649	0.1447	2194.76
Uba2	7	34140687	34169599	28912		2070	2313	2013	1883	2267	2159	2417	2357	2362	2186.96	0.08	0.07	0.1926	0.7141	7	34140687	34169599	28912		2070	2313	2013	1883	2517	2400	2081	2563	2202.27	0.08	0.1	0.404	0.7934	2194.61
Yme1l1	2	23156368	23199260	42892		2592	2966	3122	1592	2341	1692	2012	2046	2153	2268.16	-0.19	0.14	0.03805	0.3196	2	23156368	23199260	42892		2592	2966	3122	1592	1678	1807	1495	1702	2117.93	-0.58	0.17	7.947e-05	0.002742	2193.05
Eid1	2	125673094	125674785	1691		2480	2764	2677	1763	2437	1812	2088	2001	2112	2226.5	-0.15	0.12	0.07791	0.4717	2	125673094	125674785	1691		2480	2764	2677	1763	1886	1899	1741	2058	2150.35	-0.4	0.14	0.001287	0.01903	2188.43
U2af2	7	5062142	5079938	17796		1338	1921	1626	2653	1922	2314	2488	2334	2124	2056.54	0.1	0.12	0.2294	0.765	7	5062142	5079938	17796		1338	1921	1626	2653	3244	2565	2525	3070	2317.35	0.38	0.16	0.007767	0.0645	2186.94
Xpo6	7	126101714	126200501	98787		1791	2486	2162	2122	2208	2255	2596	2472	2407	2252.23	0.09	0.06	0.09139	0.5105	7	126101714	126200501	98787		1791	2486	2162	2122	2292	1998	2206	2082	2119.09	-0.1	0.09	0.2624	0.6291	2185.66
Zmiz1	14	25459184	25666743	207559		1700	1966	1894	2269	1409	2248	2451	2597	2061	2043.41	0.04	0.11	0.6134	0.9758	14	25459184	25666743	207559		1700	1966	1894	2269	3219	2680	2288	2963	2327.63	0.34	0.11	0.001212	0.01835	2185.52
Klf9	19	23141225	23166911	25686		2196	2301	2465	2204	1792	1964	2335	2307	1976	2155.89	-0.16	0.08	0.02385	0.2451	19	23141225	23166911	25686		2196	2301	2465	2204	2251	2304	1911	2193	2213.68	-0.19	0.1	0.0512	0.2238	2184.78
Appbp2	11	85187261	85235130	47869		2221	2636	2631	1661	2133	1991	2534	2286	2178	2231.33	-0.06	0.1	0.4652	0.9729	11	85187261	85235130	47869		2221	2636	2631	1661	2059	2184	1801	2011	2135.5	-0.25	0.14	0.04536	0.207	2183.41
Cox4i1	8	120668221	120674207	5986		1495	2249	1804	2461	2316	2128	2672	2248	2406	2171.71	0.12	0.1	0.1319	0.6079	8	120668221	120674207	5986		1495	2249	1804	2461	2733	2332	2171	2625	2194.51	0.16	0.13	0.18	0.5032	2183.11
Pip4k2c	10	127197066	127211585	14519		1963	2343	2023	2768	2017	1707	2187	2065	2222	2129.65	-0.14	0.1	0.08373	0.4883	10	127197066	127211585	14519		1963	2343	2023	2768	2353	2134	2059	2411	2236.15	-0.13	0.12	0.2477	0.6087	2182.9
Dido1	2	180657963	180709999	52036		1991	2529	2344	2133	1857	2036	2379	2188	2083	2150.72	-0.12	0.06	0.02992	0.2811	2	180657963	180709999	52036		1991	2529	2344	2133	2237	2358	2012	2290	2214.96	-0.12	0.09	0.159	0.4654	2182.84
Abca2	2	25428702	25448540	19838		1401	1998	1748	2464	1874	2257	2813	2530	2235	2117.51	0.14	0.11	0.08816	0.5018	2	25428702	25448540	19838		1401	1998	1748	2464	2902	2600	2355	2859	2247.24	0.32	0.14	0.0118	0.08482	2182.38
Fam149a	8	45336716	45382291	45575		2072	2362	2410	2069	2112	2011	2569	2238	2227	2210.6	-0.04	0.07	0.4886	0.9758	8	45336716	45382291	45575		2072	2362	2410	2069	2135	2372	1844	2092	2153.75	-0.18	0.11	0.08326	0.3071	2182.18
Arhgef17	7	100869751	100932107	62356		1556	1894	1653	2656	1585	2302	2383	2409	2150	2044.89	0.05	0.12	0.5428	0.9758	7	100869751	100932107	62356		1556	1894	1653	2656	3224	2555	2200	3191	2318.05	0.32	0.16	0.02342	0.1336	2181.47
Kpna6	4	129643979	129672767	28788		1962	2341	2190	2014	2173	2052	2378	2333	2224	2166.35	0.02	0.06	0.7798	0.9758	4	129643979	129672767	28788		1962	2341	2190	2014	2450	2444	2065	2265	2191.68	0	0.09	0.979	0.9882	2179.01
Flcn	11	59791407	59810016	18609		1629	2156	1686	2740	1861	2152	2607	2376	2059	2117.1	0.03	0.11	0.7288	0.9758	11	59791407	59810016	18609		1629	2156	1686	2740	2598	2263	2363	2742	2239.3	0.13	0.15	0.3202	0.7022	2178.2
Lgmn	12	102394083	102439813	45730		2008	2343	2096	2488	1790	1911	2348	2297	2255	2152.65	-0.1	0.08	0.178	0.6926	12	102394083	102439813	45730		2008	2343	2096	2488	2379	2329	1956	2179	2202.6	-0.13	0.1	0.1995	0.5354	2177.62
Snx10	6	51523900	51590679	66779		2157	2635	2113	1698	2500	1950	2573	2304	2415	2239.17	0.05	0.1	0.5299	0.9758	6	51523900	51590679	66779		2157	2635	2113	1698	2104	2193	1834	2361	2115.04	-0.12	0.13	0.3086	0.6885	2177.11
Ssbp4	8	70597489	70608872	11383		803	1158	859	2942	1409	2616	2807	2041	1873	1808.04	0.09	0.19	0.2292	0.765	8	70597489	70608872	11383		803	1158	859	2942	4148	3411	3446	4216	2544.71	0.53	0.34	0.004504	0.04496	2176.38
Phactr1	13	42680622	43138526	457904		1669	2105	2030	2064	2021	2417	2569	2418	2403	2165.18	0.17	0.07	0.007927	0.1224	13	42680622	43138526	457904		1669	2105	2030	2064	2930	2187	2121	2683	2183.72	0.19	0.1	0.03933	0.1878	2174.45
Khdrbs3	15	68928419	69101211	172792		1920	2550	2059	2468	1945	1895	2268	2035	1967	2104.54	-0.16	0.08	0.01335	0.1715	15	68928419	69101211	172792		1920	2550	2059	2468	2645	1999	1867	2658	2237.89	-0.09	0.11	0.4108	0.7996	2171.22
Skida1	2	18040675	18049051	8376		1936	2318	2191	2063	2035	2008	2783	2249	2246	2179.29	0.03	0.07	0.6812	0.9758	2	18040675	18049051	8376		1936	2318	2191	2063	2345	2280	1948	2412	2161.75	-0.04	0.08	0.6203	0.9462	2170.52
Atp2b2	6	113743830	114042613	298783		1945	2339	2003	2223	1650	2211	2351	2477	2065	2119.96	-0.03	0.09	0.7102	0.9758	6	113743830	114042613	298783		1945	2339	2003	2223	2807	2191	1973	2529	2218.33	0.03	0.1	0.7581	0.9467	2169.14
Kif13a	13	46749086	46929867	180781		1709	2121	2072	2072	2081	2183	2339	2430	2211	2115.12	0.1	0.07	0.08943	0.5049	13	46749086	46929867	180781		1709	2121	2072	2072	2771	2594	2146	2576	2221.81	0.2	0.09	0.01925	0.1176	2168.47
Rps25	9	44407138	44410427	3289		1847	2342	1813	2722	2130	1916	2349	2038	2154	2128.62	-0.06	0.1	0.4528	0.9673	9	44407138	44410427	3289		1847	2342	1813	2722	2460	2280	2062	2310	2205.04	-0.05	0.13	0.6765	0.9467	2166.83
Kmt2b	7	30568857	30588726	19869		1563	1964	1661	2515	1827	2341	2602	2535	2245	2115.37	0.12	0.11	0.1505	0.6465	7	30568857	30588726	19869		1563	1964	1661	2515	2720	2624	2375	2595	2217.77	0.26	0.14	0.04351	0.2016	2166.57
Sars	3	108424864	108445209	20345		1844	2461	1923	2590	1815	1850	2338	2214	2064	2101.41	-0.11	0.09	0.1578	0.6607	3	108424864	108445209	20345		1844	2461	1923	2590	2561	2229	2066	2378	2228.17	-0.05	0.11	0.6513	0.9467	2164.79
Cse1l	2	166906039	166946389	40350		2408	2746	2522	1724	2207	1684	2217	2196	2222	2198.64	-0.12	0.11	0.1309	0.6058	2	166906039	166946389	40350		2408	2746	2522	1724	1929	2048	1768	1975	2130.11	-0.34	0.14	0.006124	0.05527	2164.38
Tmem127	2	127247907	127261107	13200		1908	2048	2160	1977	1972	2038	2490	2195	2161	2087.31	0.04	0.07	0.5711	0.9758	2	127247907	127261107	13200		1908	2048	2160	1977	2758	2514	2196	2570	2235.36	0.17	0.09	0.04944	0.2188	2161.34
Zfp36l2	17	84183930	84187947	4017		1975	1923	2017	2801	1581	2209	2246	2177	1800	2069.71	-0.1	0.11	0.2226	0.7572	17	84183930	84187947	4017		1975	1923	2017	2801	2445	2209	2224	2579	2252.67	-0.01	0.14	0.9381	0.986	2161.19
Npm1	11	33152286	33163206	10920		2210	2331	2344	1959	2014	1952	2215	2217	2172	2143.59	-0.09	0.08	0.1753	0.6889	11	33152286	33163206	10920		2210	2331	2344	1959	2393	2112	1910	2298	2175.28	-0.14	0.1	0.1493	0.447	2159.44
Gtf2a1	12	91555261	91590487	35226		2213	2522	2344	1543	2220	2106	2536	2256	2262	2202.68	0.02	0.1	0.8412	0.9758	12	91555261	91590487	35226		2213	2522	2344	1543	2036	2277	2011	2087	2113.83	-0.13	0.14	0.336	0.7211	2158.26
Cggbp1	16	64851995	64859507	7512		2246	2563	2595	1656	2269	1956	2342	2190	2160	2203.01	-0.06	0.1	0.4218	0.9448	16	64851995	64859507	7512		2246	2563	2595	1656	1937	2081	1818	2101	2111.82	-0.26	0.14	0.03824	0.1846	2157.41
Ppig	2	69722544	69754012	31468		2357	2589	2952	1512	2136	1787	2230	2142	2114	2187.25	-0.12	0.12	0.1626	0.6679	2	69722544	69754012	31468		2357	2589	2952	1512	1849	2197	1682	1946	2127.19	-0.32	0.17	0.03024	0.1579	2157.22
Bbs9	9	22475714	22888280	412566		2037	2189	2384	2032	2235	1980	2551	2334	2390	2218.68	0.02	0.08	0.7192	0.9758	9	22475714	22888280	412566		2037	2189	2384	2032	2171	2311	1733	2018	2094.16	-0.17	0.11	0.1075	0.3613	2156.42
Idh3b	2	130279308	130284547	5239		1750	2282	1878	2086	2274	2017	2428	2189	2301	2113.08	0.09	0.07	0.1445	0.6352	2	130279308	130284547	5239		1750	2282	1878	2086	2777	2189	2322	2575	2196.44	0.17	0.09	0.04444	0.2044	2154.76
Bcl2l2	14	54883376	54888234	4858		1906	2219	2050	2485	2015	1908	2260	2020	2009	2082.13	-0.1	0.08	0.1329	0.6103	14	54883376	54888234	4858		1906	2219	2050	2485	2537	2214	2136	2473	2227.06	-0.01	0.1	0.9095	0.9713	2154.6
Actr10	12	70937856	70964718	26862		2234	2550	2458	1865	1999	1884	2319	2091	2059	2145.69	-0.14	0.09	0.05008	0.3742	12	70937856	70964718	26862		2234	2550	2458	1865	2340	2121	1799	2081	2162.58	-0.22	0.11	0.03347	0.169	2154.14
Vma21	X	71815923	71839757	23834		2624	2928	2823	1481	2269	1701	2156	2076	2076	2224.04	-0.15	0.13	0.08091	0.4803	X	71815923	71839757	23834		2624	2928	2823	1481	1656	1780	1412	1954	2077.78	-0.5	0.17	0.0008232	0.01432	2150.91
B3galt2	1	143640663	143654614	13951		2545	2970	3081	1328	2197	1639	1966	2098	2126	2203.4	-0.15	0.14	0.08284	0.4856	1	143640663	143654614	13951		2545	2970	3081	1328	1801	1885	1389	1849	2098.09	-0.46	0.19	0.003516	0.03824	2150.74
Bbs1	19	4886897	4906627	19730		1626	2214	1937	2037	2228	2199	2595	2330	2305	2138.87	0.18	0.06	0.002559	0.05621	19	4886897	4906627	19730		1626	2214	1937	2037	2452	2457	2333	2452	2156.91	0.19	0.09	0.03377	0.1699	2147.89
Scp2	4	108043838	108144998	101160		2259	2522	2242	1999	2188	1742	2193	1987	2061	2119.61	-0.15	0.09	0.04724	0.363	4	108043838	108144998	101160		2259	2522	2242	1999	2139	2078	1966	2330	2175.56	-0.19	0.1	0.04873	0.2168	2147.59
Rab18	18	6733904	6794429	60525		2464	2619	2708	1654	2117	1744	2213	2038	2013	2161.81	-0.16	0.12	0.05466	0.3925	18	6733904	6794429	60525		2464	2619	2708	1654	2114	1931	1593	2048	2129.62	-0.35	0.15	0.007669	0.06387	2145.72
Nfic	10	81396185	81455635	59450		1571	1854	1652	2668	1469	2191	2339	2288	1940	1977.74	0.01	0.12	0.9125	0.9808	10	81396185	81455635	59450		1571	1854	1652	2668	2951	2707	2402	2985	2308.57	0.32	0.15	0.02067	0.1231	2143.16
Plekha8	6	54595110	54645839	50729		2327	2821	2527	1897	2119	1686	2472	2038	2083	2199.6	-0.17	0.1	0.03305	0.2961	6	54595110	54645839	50729		2327	2821	2527	1897	1704	2034	1732	1674	2085.02	-0.46	0.13	0.0002336	0.005964	2142.31
Prkaca	8	83972992	83996443	23451		1541	1944	1576	2519	1831	2158	2424	2195	2079	2009.33	0.07	0.11	0.4055	0.9324	8	83972992	83996443	23451		1541	1944	1576	2519	3131	2420	2400	3009	2272.04	0.34	0.15	0.01107	0.08123	2140.68
Cct4	11	22990518	23003780	13262		1992	2521	2469	2245	2029	1785	2220	1982	2022	2123.8	-0.21	0.07	0.0009433	0.02643	11	22990518	23003780	13262		1992	2521	2469	2245	2166	2011	1852	2129	2155.05	-0.28	0.08	0.0002796	0.006783	2139.43
Ssx2ip	3	146404641	146440144	35503		2114	2454	2317	2017	2181	1822	2407	2188	2199	2170.96	-0.07	0.08	0.2683	0.8148	3	146404641	146440144	35503		2114	2454	2317	2017	2023	2054	1909	2072	2106.26	-0.24	0.09	0.00666	0.05821	2138.61
Cited2	10	17723217	17725674	2457		1835	1931	1648	2852	1687	2231	2510	2183	1919	2072.24	-0.02	0.12	0.826	0.9758	10	17723217	17725674	2457		1835	1931	1648	2852	2453	2526	1953	2621	2202.88	0.06	0.16	0.6601	0.9467	2137.56
Fhod3	18	24708622	25133501	424879		2001	2440	2210	2266	1873	2065	2370	2163	2054	2141.63	-0.12	0.06	0.03459	0.3037	18	24708622	25133501	424879		2001	2440	2210	2266	2117	2122	1871	2142	2128.96	-0.22	0.08	0.006719	0.05854	2135.3
Mtmr6	14	60265227	60302370	37143		2035	2616	2670	1717	2207	1863	2457	2195	2239	2200.19	-0.06	0.1	0.4608	0.9714	14	60265227	60302370	37143		2035	2616	2670	1717	2026	1990	1805	1823	2070.06	-0.31	0.13	0.01138	0.08271	2135.12
Prkar1b	5	139017305	139150001	132696		1700	2128	1763	2600	1555	2053	2352	2329	1918	2023.63	-0.04	0.11	0.6641	0.9758	5	139017305	139150001	132696		1700	2128	1763	2600	3172	2202	2063	2669	2245.94	0.14	0.14	0.267	0.636	2134.78
Eml3	19	8929551	8941582	12031		1437	2006	1564	3133	1653	2130	2502	2037	2042	2034.55	-0.01	0.13	0.883	0.9758	19	8929551	8941582	12031		1437	2006	1564	3133	2643	2205	2419	2726	2233.12	0.13	0.18	0.4038	0.7934	2133.84
Gm4735	2	80837140	80838442	1302		20	24	29	27	2868	4390	4639	4131	3281	2097.04	7.19	0.2	1.189e-277	1.276e-273	2	80837140	80838442	1302		20	24	29	27	5097	4652	3774	4717	2170.49	7.36	0.18	0	0	2133.76
Hdgfl3	7	81881250	81934473	53223		2256	2506	2850	1593	2210	1776	2097	2100	2210	2164.32	-0.11	0.12	0.2025	0.7294	7	81881250	81934473	53223		2256	2506	2850	1593	2059	1962	1676	2015	2101.49	-0.31	0.15	0.02052	0.1225	2132.9
Slc44a1	4	53440412	53622478	182066		2070	2609	2618	1842	2093	1692	2130	2227	2236	2150.6	-0.12	0.1	0.1229	0.5911	4	53440412	53622478	182066		2070	2609	2618	1842	1916	2198	1788	1983	2113.83	-0.28	0.13	0.016	0.1041	2132.22
Arrb1	7	99535465	99606771	71306		1828	2298	2102	2238	1736	2052	2151	2143	2088	2053.11	-0.09	0.07	0.1805	0.6955	7	99535465	99606771	71306		1828	2298	2102	2238	2911	2008	1953	2638	2209.87	0.03	0.11	0.7427	0.9467	2131.49
Pcf11	7	92643542	92669934	26392		2194	2655	2556	1732	2237	1775	2330	2031	2194	2171.65	-0.1	0.1	0.2054	0.7325	7	92643542	92669934	26392		2194	2655	2556	1732	1970	1937	1783	2010	2090.76	-0.32	0.12	0.006174	0.05559	2131.2
Pigt	2	164497519	164508301	10782		1497	1752	1583	2335	1916	2232	2900	2508	2331	2090.54	0.21	0.12	0.01454	0.1813	2	164497519	164508301	10782		1497	1752	1583	2335	2726	2800	2426	2508	2169.34	0.36	0.14	0.005546	0.05165	2129.94
Tmem245	4	56866922	56947437	80515		2255	2624	2582	1674	2062	2119	2336	2108	2019	2180.68	-0.1	0.1	0.2183	0.7515	4	56866922	56947437	80515		2255	2624	2582	1674	1792	2093	1874	1774	2076.39	-0.32	0.15	0.01435	0.09678	2128.53
Rbfox2	15	77078989	77307004	228015		1847	2133	1908	2194	1812	2154	2287	2436	2052	2073.05	0.02	0.08	0.7294	0.9758	15	77078989	77307004	228015		1847	2133	1908	2194	2808	2290	2029	2524	2183.46	0.12	0.1	0.2079	0.5484	2128.26
Nol4l	2	153407461	153529971	122510		1859	2182	1976	2026	1868	1997	2452	2329	2393	2099.24	0.06	0.08	0.3497	0.8952	2	153407461	153529971	122510		1859	2182	1976	2026	2473	2431	1992	2479	2148.59	0.09	0.09	0.281	0.6541	2123.91
Jmy	13	93430100	93499808	69708		2373	2570	2529	1795	1934	1799	2086	2042	2105	2124.81	-0.18	0.1	0.02066	0.2252	13	93430100	93499808	69708		2373	2570	2529	1795	1885	2120	1783	1986	2122.19	-0.32	0.13	0.008652	0.06928	2123.5
Pum1	4	130663320	130781564	118244		1906	2660	2145	1994	1990	1874	2278	2252	2403	2144.3	-0.04	0.08	0.5429	0.9758	4	130663320	130781564	118244		1906	2660	2145	1994	2240	2092	1775	2213	2102.28	-0.17	0.09	0.06067	0.2497	2123.29
Arl3	19	46531108	46573085	41977		1607	1946	1959	3175	1492	1700	1891	1728	1633	1893.07	-0.23	0.14	0.01481	0.1833	19	46531108	46573085	41977		1607	1946	1959	3175	2728	2435	2239	3005	2353.13	0.1	0.17	0.4847	0.8617	2123.1
Sms	X	157443854	157492287	48433		2120	2694	2491	1731	2292	1842	2325	2152	2134	2178.53	-0.08	0.1	0.3261	0.8743	X	157443854	157492287	48433		2120	2694	2491	1731	2113	1871	1666	1988	2065.98	-0.32	0.12	0.004809	0.04682	2122.26
Opa1	16	29579333	29654884	75551		2246	2466	2535	1793	2043	1812	2178	2432	2081	2160.63	-0.1	0.1	0.1985	0.7228	16	29579333	29654884	75551		2246	2466	2535	1793	1989	2098	1670	1963	2083.78	-0.3	0.13	0.009394	0.07291	2122.2
Cct7	6	85451513	85468475	16962		1815	2419	2129	2348	1949	1788	2120	1925	1984	2036.18	-0.17	0.07	0.0101	0.1425	6	85451513	85468475	16962		1815	2419	2129	2348	2538	2140	2020	2467	2204.55	-0.04	0.09	0.6059	0.9359	2120.37
Zcchc7	4	44755876	44932215	176339		1672	2271	2355	1505	2434	2152	2736	2564	2753	2242.86	0.22	0.11	0.01002	0.1419	4	44755876	44932215	176339		1672	2271	2355	1505	2220	2010	2048	2069	1992.91	-0.01	0.13	0.9159	0.9752	2117.89
Cyb5b	8	107150639	107187471	36832		2332	2575	2480	1995	1970	1761	2124	1789	1910	2092.77	-0.27	0.09	0.0004174	0.01403	8	107150639	107187471	36832		2332	2575	2480	1995	2111	1994	1727	1985	2138.44	-0.35	0.1	0.000399	0.008664	2115.61
Setx	2	29124180	29182471	58291		2132	2582	2735	1784	2052	1692	2211	2138	1944	2123.69	-0.17	0.1	0.04107	0.3355	2	29124180	29182471	58291		2132	2582	2735	1784	1939	2177	1636	1971	2105.98	-0.32	0.14	0.01097	0.08069	2114.84
Slc22a17	14	54906303	54913132	6829		1117	1237	1084	2795	1422	2552	2494	2426	1795	1859.16	0.09	0.17	0.2613	0.805	14	54906303	54913132	6829		1117	1237	1084	2795	3934	2887	2674	3768	2369.79	0.62	0.23	0.0004368	0.009193	2114.47
Taf1	X	101532733	101601789	69056		1967	2159	2546	1595	2298	2117	2455	2449	2347	2195.7	0.08	0.1	0.331	0.879	X	101532733	101601789	69056		1967	2159	2546	1595	2118	2138	1950	1903	2031.84	-0.12	0.14	0.3275	0.7108	2113.77
Wdr7	18	63708694	63989760	281066		2105	2568	2253	1999	1781	1848	2036	2225	2017	2076.19	-0.18	0.08	0.009199	0.1337	18	63708694	63989760	281066		2105	2568	2253	1999	2231	2290	1800	2092	2147.76	-0.19	0.1	0.05574	0.2363	2111.98
Htatsf1	X	57053582	57067183	13601		2073	2456	2563	1801	2260	1769	2146	2044	2143	2124.54	-0.1	0.1	0.2127	0.744	X	57053582	57067183	13601		2073	2456	2563	1801	2125	2027	1794	2084	2098.13	-0.24	0.11	0.02653	0.1448	2111.34
Castor2	5	134099710	134144343	44633		1801	1979	2042	2368	1786	1890	2215	2345	2062	2038.03	-0.03	0.09	0.643	0.9758	5	134099710	134144343	44633		1801	1979	2042	2368	2612	2414	1930	2560	2184.2	0.08	0.12	0.4747	0.8532	2111.11
Nop53	7	15936182	15946074	9892		1615	1880	1684	2966	1682	1976	2272	1908	1993	1982.55	-0.05	0.12	0.5255	0.9758	7	15936182	15946074	9892		1615	1880	1684	2966	2775	2270	2179	2816	2239.57	0.13	0.17	0.3608	0.7476	2111.06
Rabep1	11	70844777	70943105	98328		2192	2607	2731	1923	2005	1754	2084	1991	2000	2128.8	-0.23	0.1	0.003403	0.06854	11	70844777	70943105	98328		2192	2607	2731	1923	1873	1981	1570	1928	2090.28	-0.42	0.12	0.0001966	0.005294	2109.54
Ubtf	11	102304559	102319742	15183		1574	1759	1509	2296	1876	2188	2546	2368	2153	2009.07	0.16	0.11	0.05482	0.3929	11	102304559	102319742	15183		1574	1759	1509	2296	3141	2511	2302	2912	2206.38	0.4	0.14	0.001538	0.02155	2107.72
Lactbl1	4	136622620	136639110	16490		1561	1930	1656	2470	1504	2318	2242	2348	1900	1972.7	0.03	0.11	0.7109	0.9758	4	136622620	136639110	16490		1561	1930	1656	2470	2855	2748	2303	2693	2239.03	0.3	0.14	0.0169	0.108	2105.87
Tsg101	7	46888948	46919969	31021		2016	2310	2212	1748	2235	1952	2422	2362	2334	2157.49	0.05	0.08	0.4497	0.9653	7	46888948	46919969	31021		2016	2310	2212	1748	2082	2252	1787	2177	2054.14	-0.11	0.11	0.3264	0.7096	2105.81
Mgrn1	16	4886248	4938296	52048		1591	2014	1590	2202	1816	2294	2482	2414	2162	2039.83	0.15	0.1	0.06579	0.4333	16	4886248	4938296	52048		1591	2014	1590	2202	2805	2477	2186	2807	2168.55	0.31	0.12	0.005206	0.04943	2104.19
Rrp1b	17	32036099	32062865	26766		1851	2478	2260	2362	1882	1891	2169	2306	2117	2126.73	-0.13	0.07	0.05281	0.3855	17	32036099	32062865	26766		1851	2478	2260	2362	1930	1989	1936	1945	2079.63	-0.29	0.1	0.002346	0.02886	2103.18
Cd47	16	49800532	49915010	114478		2017	2087	2103	1571	2213	2118	2599	2367	2220	2124.5	0.13	0.09	0.08247	0.4848	16	49800532	49915010	114478		2017	2087	2103	1571	2284	2403	2012	2291	2074.22	0.07	0.12	0.5144	0.8826	2099.36
Hmgcs1	13	119690378	119708260	17882		2276	2331	2703	1646	1997	1822	2250	2060	1921	2098.59	-0.13	0.11	0.1155	0.5753	13	119690378	119708260	17882		2276	2331	2703	1646	2079	1894	1793	2168	2098.61	-0.25	0.14	0.0481	0.2148	2098.6
Itga4	2	79255425	79333123	77698		2205	2665	2927	1091	2631	1853	2734	2245	2366	2277.99	0.02	0.14	0.8495	0.9758	2	79255425	79333123	77698		2205	2665	2927	1091	1506	1518	1860	1612	1919.12	-0.38	0.2	0.02219	0.1289	2098.55
March7	2	60209886	60250676	40790		2271	2935	2719	1580	2264	1680	2068	2068	2100	2170.29	-0.14	0.12	0.09436	0.5183	2	60209886	60250676	40790		2271	2935	2719	1580	1718	1707	1606	1723	2023.63	-0.5	0.15	0.0002356	0.006005	2096.96
Zmym4	4	126861938	126968135	106197		2059	2525	2629	1737	2013	1829	2296	2115	2108	2126.72	-0.11	0.1	0.1629	0.6684	4	126861938	126968135	106197		2059	2525	2629	1737	2002	2020	1694	1942	2060.76	-0.3	0.13	0.01103	0.081	2093.74
Tent4b	8	88199212	88259722	60510		1801	2418	2464	1779	2187	1851	2397	2242	2181	2123.97	-0.01	0.09	0.9292	0.9821	8	88199212	88259722	60510		1801	2418	2464	1779	2097	2181	1821	2117	2062.22	-0.14	0.12	0.2019	0.5394	2093.09
Smc1a	X	152016427	152062694	46267		1895	2281	2248	2118	1896	1939	2359	2131	2157	2094.93	-0.07	0.06	0.2414	0.7792	X	152016427	152062694	46267		1895	2281	2248	2118	2173	2173	1973	2004	2090.62	-0.14	0.09	0.09886	0.3426	2092.77
Bod1l	5	41787537	41844315	56778		2079	2673	2835	1709	1953	1782	2123	2101	1989	2119.93	-0.17	0.11	0.03712	0.3164	5	41787537	41844315	56778		2079	2673	2835	1709	1781	2184	1676	1653	2064.28	-0.37	0.15	0.007331	0.06214	2092.11
Nrxn2	19	6418730	6544169	125439		1143	1386	1199	2578	1418	2395	2352	2397	1911	1842.95	0.13	0.15	0.1331	0.6104	19	6418730	6544169	125439		1143	1386	1199	2578	3929	2769	2521	3731	2338	0.63	0.21	0.0001555	0.004452	2090.47
Erlin2	8	27023260	27040328	17068		1935	2354	2171	1874	2096	1855	2265	2067	2076	2059.31	-0.05	0.07	0.4561	0.9692	8	27023260	27040328	17068		1935	2354	2171	1874	2380	2225	1931	2304	2121	-0.03	0.09	0.6941	0.9467	2090.15
Scg3	9	75643188	75684056	40868		2297	2372	2558	2032	1556	1850	2110	2041	1888	2066.24	-0.27	0.1	0.0006731	0.0205	9	75643188	75684056	40868		2297	2372	2558	2032	2103	2121	1622	1861	2111.89	-0.35	0.12	0.001957	0.0254	2089.06
Vat1l	8	114205611	114374071	168460		1887	2333	1994	2008	1833	1902	2285	1894	1941	1990.57	-0.1	0.06	0.1004	0.5348	8	114205611	114374071	168460		1887	2333	1994	2008	2699	2432	1931	2435	2181.93	0.08	0.09	0.385	0.7722	2086.25
Dazap2	15	100615348	100620761	5413		1933	2125	2074	2097	1852	1971	2266	2150	1919	2027.27	-0.06	0.07	0.3001	0.8497	15	100615348	100620761	5413		1933	2125	2074	2097	2508	2199	1918	2519	2144.61	0.02	0.09	0.8019	0.9467	2085.94
Whrn	4	63414909	63495991	81082		1277	1760	1590	2451	1635	2447	2546	2413	2292	2020.34	0.15	0.13	0.0795	0.4762	4	63414909	63495991	81082		1277	1760	1590	2451	2820	2486	2594	2535	2150.68	0.36	0.16	0.01004	0.07605	2085.51
Slco4a1	2	180456244	180474867	18623		1832	2680	2258	3336	1528	1616	2059	1748	1617	2058.61	-0.47	0.17	2.119e-05	0.001171	2	180456244	180474867	18623		1832	2680	2258	3336	1644	1598	1724	1863	2110.9	-0.56	0.15	3.779e-05	0.001596	2084.76
Shoc2	19	53944305	54033268	88963		2382	2742	2750	1624	2171	1574	2134	2031	2141	2157.72	-0.16	0.12	0.06475	0.4297	19	53944305	54033268	88963		2382	2742	2750	1624	1780	1682	1497	1653	2008.67	-0.54	0.15	5.456e-05	0.002099	2083.19
Ppme1	7	100326736	100372307	45571		1818	2104	1763	2269	1722	2002	2250	2168	2055	1999.62	-0.01	0.09	0.8434	0.9758	7	100326736	100372307	45571		1818	2104	1763	2269	2758	2269	2024	2572	2163.97	0.13	0.11	0.2064	0.5464	2081.8
Tsnax	8	125012996	125034192	21196		1825	2177	1927	2188	1986	1951	2179	2126	2039	2028.18	-0.03	0.07	0.655	0.9758	8	125012996	125034192	21196		1825	2177	1927	2188	2560	2161	2056	2409	2134.32	0.05	0.09	0.5436	0.9017	2081.25
Nufip2	11	77686154	77741921	55767		2501	3155	3040	1746	1833	1619	1967	1683	1687	2123.19	-0.46	0.17	3.009e-05	0.001576	11	77686154	77741921	55767		2501	3155	3040	1746	1441	1600	1361	1455	2039.29	-0.78	0.16	2.689e-08	3.227e-06	2081.24
Spock3	8	62951008	63357103	406095		2457	2753	2907	1488	2029	1609	2023	2055	1964	2129.86	-0.19	0.13	0.03445	0.3032	8	62951008	63357103	406095		2457	2753	2907	1488	1826	1676	1352	1862	2032.53	-0.5	0.17	0.0006191	0.01169	2081.2
Nsd2	5	33820724	33897975	77251		2012	2383	2354	1629	2182	1941	2266	2289	2212	2122.58	0	0.09	0.9533	0.9821	5	33820724	33897975	77251		2012	2383	2354	1629	1997	2133	1797	2127	2036.17	-0.15	0.12	0.1925	0.524	2079.38
Cct2	10	117051000	117063814	12814		1884	2566	2181	1952	2069	1759	2137	2040	2107	2058.21	-0.1	0.08	0.1332	0.6104	10	117051000	117063814	12814		1884	2566	2181	1952	2238	2045	1885	2250	2099.72	-0.14	0.09	0.1041	0.3542	2078.97
Anapc5	5	122787458	122821339	33881		1468	2028	1565	1957	2350	2291	2725	2452	2385	2108.78	0.35	0.09	2.264e-06	0.0001657	5	122787458	122821339	33881		1468	2028	1565	1957	2667	2165	2292	2557	2048.62	0.32	0.1	0.001495	0.02116	2078.7
Abat	16	8513428	8621568	108140		1899	2068	1977	2032	1910	2092	2239	2154	2004	2026.51	0	0.07	0.9428	0.9821	16	8513428	8621568	108140		1899	2068	1977	2032	2726	2137	1921	2520	2128.83	0.08	0.1	0.3769	0.7635	2077.67
Vps41	13	18717285	18866811	149526		2153	2615	2450	1705	2025	1723	2124	2110	2133	2098.58	-0.12	0.1	0.1144	0.5728	13	18717285	18866811	149526		2153	2615	2450	1705	2091	1986	1690	1884	2056.03	-0.3	0.12	0.01013	0.07648	2077.31
Med24	11	98704590	98729435	24845		1359	2071	1698	2183	1912	2084	2589	2456	2217	2034.73	0.17	0.1	0.03575	0.3093	11	98704590	98729435	24845		1359	2071	1698	2183	2701	2499	2216	2552	2119.09	0.29	0.12	0.009926	0.07552	2076.91
Cuedc1	11	88098057	88194140	96083		1284	1650	1400	2275	2059	2351	2386	2125	2283	1959.34	0.23	0.13	0.01081	0.1493	11	88098057	88194140	96083		1284	1650	1400	2275	3208	2335	2616	3186	2192.54	0.53	0.16	0.0001713	0.004772	2075.94
Kirrel	3	87078592	87174747	96155		1409	1651	1688	1817	2136	2590	3017	2330	2435	2091.84	0.47	0.12	1.07e-07	1.037e-05	3	87078592	87174747	96155		1409	1651	1688	1817	2505	2703	2394	2569	2057.44	0.47	0.11	5.505e-06	0.000342	2074.64
Ino80d	1	62958417	63114667	156250		2071	2599	2684	1665	1931	1828	2390	2078	2161	2135.3	-0.11	0.1	0.1883	0.7076	1	62958417	63114667	156250		2071	2599	2684	1665	1778	1832	1676	1883	2011.89	-0.38	0.14	0.002248	0.02802	2073.6
Kcnc1	7	46396496	46438704	42208		1572	1793	1724	2377	1417	2215	2272	2303	1806	1923.41	0.02	0.11	0.7969	0.9758	7	46396496	46438704	42208		1572	1793	1724	2377	3046	2562	2198	2850	2223.54	0.33	0.13	0.00791	0.06532	2073.47
Disp2	2	118779718	118811293	31575		1659	2242	1871	2384	1459	2039	2118	2329	1893	1978.8	-0.06	0.1	0.433	0.953	2	118779718	118811293	31575		1659	2242	1871	2384	2596	2399	2060	2346	2163.04	0.08	0.11	0.4617	0.8415	2070.92
Camk2b	11	5969643	6066362	96719		1629	2065	1687	2377	1684	2000	2057	2138	1937	1935.9	-0.02	0.1	0.7731	0.9758	11	5969643	6066362	96719		1629	2065	1687	2377	3066	2273	1915	2994	2204.84	0.23	0.14	0.08166	0.3033	2070.37
Setd3	12	108106430	108179314	72884		1827	2201	2167	1956	1996	1892	2233	2150	2152	2045.97	-0.02	0.06	0.7881	0.9758	12	108106430	108179314	72884		1827	2201	2167	1956	2434	2105	1922	2359	2094.08	-0.01	0.08	0.9095	0.9713	2070.03
Epn1	7	5080234	5098178	17944		1141	1536	1208	2875	1360	2481	2463	2181	1775	1868.85	0.07	0.15	0.3821	0.9198	7	5080234	5098178	17944		1141	1536	1208	2875	3445	2515	2543	3354	2270.5	0.46	0.21	0.006455	0.05708	2069.68
Tecpr1	5	144194441	144223615	29174		1432	1731	1648	2406	1733	2082	2303	2333	2068	1950.89	0.09	0.11	0.2563	0.7998	5	144194441	144223615	29174		1432	1731	1648	2406	2987	2588	2247	2799	2187.51	0.36	0.14	0.005921	0.05414	2069.2
Scai	2	39066213	39190734	124521		2105	2606	2733	1422	2279	1737	2221	2234	2208	2152.68	-0.05	0.12	0.5485	0.9758	2	39066213	39190734	124521		2105	2606	2733	1422	1774	1774	1759	1800	1985.72	-0.34	0.16	0.01532	0.1012	2069.2
Cct3	3	88297115	88321767	24652		1843	2127	1942	2157	1973	1872	2384	2056	1989	2020.47	-0.02	0.07	0.7052	0.9758	3	88297115	88321767	24652		1843	2127	1942	2157	2472	2191	2038	2364	2115.66	0.04	0.09	0.6167	0.9438	2068.07
Synrg	11	83964427	84044578	80151		1837	2218	1996	1910	1931	2034	2464	2188	2085	2052.73	0.04	0.06	0.4289	0.9495	11	83964427	84044578	80151		1837	2218	1996	1910	2147	2533	1945	2236	2080.22	0.03	0.11	0.7362	0.9467	2066.47
Mab21l1	3	55782509	55785001	2492		1559	2060	1752	2249	1839	2159	2422	2120	1964	1992.25	0.06	0.09	0.4062	0.9326	3	55782509	55785001	2492		1559	2060	1752	2249	2670	2228	2192	2710	2140.22	0.22	0.11	0.04172	0.1958	2066.23
Cd164	10	41519413	41531048	11635		1991	2119	2183	1735	2245	2014	2399	2076	2124	2082.75	0.04	0.08	0.5461	0.9758	10	41519413	41531048	11635		1991	2119	2183	1735	2119	2264	1955	2155	2047.71	-0.04	0.11	0.7365	0.9467	2065.23
Ist1	8	109671324	109693260	21936		1607	2427	1812	1878	2247	2089	2656	2385	2327	2129.93	0.18	0.08	0.007331	0.116	8	109671324	109693260	21936		1607	2427	1812	1878	2237	1989	2085	2199	1999.76	0.03	0.1	0.771	0.9467	2064.84
Ttbk2	2	120732815	120850604	117789		2210	2707	2841	1550	1969	1727	2118	2054	2044	2118.53	-0.16	0.12	0.0641	0.4274	2	120732815	120850604	117789		2210	2707	2841	1550	1677	1902	1467	1783	2008.76	-0.45	0.16	0.00142	0.02041	2063.64
Spon1	7	113765997	114043370	277373		1865	2133	1966	2489	1969	1869	1941	1738	1720	1956.3	-0.17	0.1	0.0295	0.2787	7	113765997	114043370	277373		1865	2133	1966	2489	2503	1961	2303	2325	2170.57	-0.02	0.12	0.8842	0.9568	2063.43
Slc8a1	17	81373104	81738377	365273		2300	2674	2937	1593	1846	1754	1743	1994	1843	2065.32	-0.25	0.13	0.006949	0.1115	17	81373104	81738377	365273		2300	2674	2937	1593	1878	1727	1412	2061	2060.75	-0.44	0.16	0.001709	0.02322	2063.03
Galnt7	8	57523827	57653032	129205		1799	2048	2179	1407	2428	2204	2469	2297	2547	2133.2	0.21	0.11	0.01304	0.1691	8	57523827	57653032	129205		1799	2048	2179	1407	2264	2172	2040	2226	1991.93	0.09	0.13	0.431	0.8182	2062.57
Slc24a2	4	86983123	87230477	247354		2509	2813	3043	1860	1504	1596	1631	1963	1726	2063.4	-0.53	0.17	3.602e-06	0.0002532	4	86983123	87230477	247354		2509	2813	3043	1860	1711	1677	1315	1553	2060.46	-0.7	0.15	7.594e-08	8.273e-06	2061.93
Arhgap21	2	20847918	20968881	120963		1828	2350	2200	1609	2092	2000	2429	2501	2303	2121.73	0.09	0.09	0.2063	0.7348	2	20847918	20968881	120963		1828	2350	2200	1609	2168	2062	1775	2223	2001.5	-0.07	0.11	0.527	0.8928	2061.61
Rdx	9	52047172	52088735	41563		2271	2369	2697	1710	1931	1692	2113	1958	1917	2061.32	-0.19	0.11	0.02458	0.25	9	52047172	52088735	41563		2271	2369	2697	1710	1968	1915	1609	2032	2061.11	-0.33	0.14	0.007822	0.06483	2061.22
Nrip1	16	76287399	76373827	86428		2058	2416	2642	1477	2115	1847	2191	2193	2294	2119.55	-0.03	0.11	0.6741	0.9758	16	76287399	76373827	86428		2058	2416	2642	1477	1913	1921	1631	2090	2002.53	-0.25	0.15	0.06411	0.2586	2061.04
Gmfb	14	46808148	46822242	14094		2276	2682	2671	1658	1884	1688	1949	1990	2000	2075.12	-0.21	0.11	0.01239	0.1639	14	46808148	46822242	14094		2276	2682	2671	1658	1973	1821	1621	1743	2045.32	-0.42	0.14	0.0009157	0.01525	2060.22
Larp4b	13	9093880	9174451	80571		2232	2362	2432	1850	1972	1756	2108	2049	1930	2064.71	-0.17	0.09	0.02369	0.2441	13	9093880	9174451	80571		2232	2362	2432	1850	1997	2027	1651	1972	2054.68	-0.3	0.12	0.005889	0.05392	2059.69
Ide	19	37268742	37337852	69110		3395	3927	2053	1407	1480	1244	1796	1601	1529	2038.5	-0.59	0.3	0.0002067	0.007911	19	37268742	37337852	69110		3395	3927	2053	1407	1385	1632	1350	1430	2080.68	-0.68	0.23	9.572e-05	0.003142	2059.59
Itch	2	155133508	155226855	93347		2148	2568	2599	1542	2150	1726	2222	2052	2143	2110.57	-0.09	0.11	0.2864	0.8367	2	155133508	155226855	93347		2148	2568	2599	1542	1828	2003	1568	1904	2007.59	-0.33	0.15	0.01506	0.1	2059.08
Sbk1	7	126272618	126295016	22398		1244	1449	1220	2538	1470	2359	2476	2319	2064	1882.57	0.14	0.15	0.1115	0.566	7	126272618	126295016	22398		1244	1449	1220	2538	3382	2747	2364	3368	2233.2	0.54	0.19	0.0007221	0.01295	2057.88
Kif2a	13	106958995	107022126	63131		2255	2775	2815	1587	2084	1674	2057	2039	2063	2134.05	-0.17	0.12	0.05198	0.383	13	106958995	107022126	63131		2255	2775	2815	1587	1634	1743	1442	1635	1980.11	-0.54	0.15	7.916e-05	0.002739	2057.08
Mtch1	17	29332071	29347934	15863		1314	1697	1417	2703	1690	2067	2430	2152	1932	1912.54	0.07	0.13	0.4367	0.9565	17	29332071	29347934	15863		1314	1697	1417	2703	3167	2248	2442	3000	2201.46	0.36	0.18	0.02071	0.1233	2057
Klhdc2	12	69296680	69310687	14007		1970	2478	2312	1864	2131	1757	2159	2020	2130	2074.19	-0.09	0.08	0.1889	0.7083	12	69296680	69310687	14007		1970	2478	2312	1864	2149	1930	1641	2145	2039.81	-0.23	0.1	0.01494	0.0996	2057
Nlgn2	11	69823121	69837784	14663		1327	1614	1381	2895	1224	2222	2302	2181	1739	1856.79	0.01	0.14	0.8745	0.9758	11	69823121	69837784	14663		1327	1614	1381	2895	3384	2388	2310	3161	2256.62	0.36	0.19	0.02722	0.1473	2056.7
Bbs2	8	94067953	94098928	30975		1644	2256	1955	1919	2288	1955	2552	2292	2356	2110.55	0.15	0.07	0.02038	0.2235	8	94067953	94098928	30975		1644	2256	1955	1919	2149	2037	2036	2226	2002.08	0.01	0.08	0.9394	0.986	2056.32
Mmd	11	90249455	90278589	29134		2369	2823	2619	1628	2039	1686	2071	1835	1855	2089	-0.22	0.12	0.01132	0.1538	11	90249455	90278589	29134		2369	2823	2619	1628	1681	1913	1444	1699	2016.16	-0.49	0.15	0.0003063	0.00726	2052.58
Spen	4	141467889	141538597	70708		1656	1975	1966	2250	1640	2148	2322	2205	1979	1996.48	0.01	0.09	0.9036	0.9778	4	141467889	141538597	70708		1656	1975	1966	2250	2548	2485	1918	2264	2104.13	0.1	0.12	0.3731	0.7594	2050.31
Cdk13	13	17710314	17805097	94783		2025	2478	2486	1754	1870	1757	2161	2082	2070	2058.08	-0.13	0.09	0.07786	0.4715	13	17710314	17805097	94783		2025	2478	2486	1754	1988	2002	1750	1981	2042.28	-0.26	0.12	0.01597	0.104	2050.18
Kif3b	2	153291412	153333390	41978		2001	2541	2243	2086	1823	1801	2058	1864	2040	2035.19	-0.22	0.07	0.0002926	0.01053	2	153291412	153333390	41978		2001	2541	2243	2086	2003	2073	1804	1885	2064.83	-0.29	0.09	0.001403	0.02023	2050.01
Ctnna1	18	35118887	35254773	135886		1776	2203	2024	1947	2067	1883	2383	2031	2179	2035.17	0.03	0.07	0.639	0.9758	18	35118887	35254773	135886		1776	2203	2024	1947	2299	2280	1965	2221	2064.22	0.02	0.08	0.79	0.9467	2049.69
Nmt1	11	103028189	103068912	40723		1815	2282	1931	2043	1948	1892	2334	2082	2111	2029.01	-0.01	0.06	0.8522	0.9758	11	103028189	103068912	40723		1815	2282	1931	2043	2366	2234	1810	2284	2068.46	-0.01	0.09	0.8773	0.9522	2048.74
Arl1	10	88730857	88744094	13237		2106	2449	2244	1724	2132	1767	2173	2058	2020	2059.29	-0.08	0.09	0.2649	0.8096	10	88730857	88744094	13237		2106	2449	2244	1724	2095	1996	1763	2056	2036.95	-0.21	0.11	0.05042	0.2215	2048.12
Tubb2a	13	34074273	34078007	3734		1451	1688	1459	2299	1736	2107	2321	2365	2043	1921.25	0.13	0.11	0.1092	0.5593	13	34074273	34078007	3734		1451	1688	1459	2299	3289	2381	2246	2947	2171.25	0.43	0.15	0.001576	0.02191	2046.25
March1	8	65617899	66471637	853738		2539	2892	3178	1590	1955	1493	1748	1715	1813	2094.41	-0.37	0.19	0.0007265	0.02174	8	65617899	66471637	853738		2539	2892	3178	1590	1330	1738	1280	1346	1993.72	-0.73	0.19	2.875e-06	0.0002042	2044.07
Ndrg1	15	66929317	66969640	40323		1746	2351	1869	2339	1948	1955	2367	1945	1993	2037.01	-0.06	0.08	0.431	0.9513	15	66929317	66969640	40323		1746	2351	1869	2339	2300	2015	1826	2137	2048.17	-0.11	0.1	0.2432	0.6026	2042.59
Btaf1	19	36926078	37012752	86674		2483	3202	2186	1560	1874	1598	2045	2012	1978	2086.37	-0.2	0.13	0.02798	0.2702	19	36926078	37012752	86674		2483	3202	2186	1560	1612	1890	1474	1621	1996.77	-0.49	0.17	0.0008613	0.01472	2041.57
Phc2	4	128654701	128752881	98180		1410	1618	1372	2737	1657	2231	2665	2147	1960	1956.09	0.08	0.13	0.3332	0.8803	4	128654701	128752881	98180		1410	1618	1372	2737	2731	2421	2295	2649	2119.68	0.28	0.18	0.06923	0.2725	2037.88
Eif3f	7	108934416	108942951	8535		1550	2075	1552	2438	1928	2049	2451	2098	2003	1994.56	0.06	0.1	0.4853	0.9758	7	108934416	108942951	8535		1550	2075	1552	2438	2599	2211	2022	2467	2080.26	0.14	0.14	0.2646	0.6324	2037.41
Gabrg2	11	41910202	42000857	90655		2358	2860	3124	1471	1945	1482	1721	1907	1838	2066.92	-0.27	0.16	0.005774	0.09848	11	41910202	42000857	90655		2358	2860	3124	1471	1616	1614	1403	1644	2007.2	-0.59	0.17	7.868e-05	0.002729	2037.06
Rnpc3	3	113605066	113630149	25083		1995	2869	2610	1243	2386	1949	2351	2381	2272	2203.03	0.01	0.12	0.9218	0.9821	3	113605066	113630149	25083		1995	2869	2610	1243	1776	1470	1623	1454	1866.65	-0.43	0.18	0.005286	0.04992	2034.84
Ctr9	7	111028950	111056377	27427		1871	2220	2078	2009	1889	1953	2320	2077	1991	2027.24	-0.05	0.06	0.3858	0.9225	7	111028950	111056377	27427		1871	2220	2078	2009	2093	2242	1935	2023	2041.22	-0.09	0.1	0.3293	0.713	2034.23
Abi2	1	60409618	60481158	71540		2003	2584	2507	1607	2119	1719	2171	2190	2082	2089.64	-0.08	0.1	0.3296	0.8776	1	60409618	60481158	71540		2003	2584	2507	1607	1884	1857	1652	1857	1978.74	-0.33	0.13	0.007229	0.06173	2034.19
Lonrf2	1	38793644	38836711	43067		2033	2496	2428	1947	1437	1793	1902	2095	1798	1976.48	-0.26	0.1	0.0008864	0.02521	1	38793644	38836711	43067		2033	2496	2428	1947	2234	2167	1530	1977	2081.78	-0.26	0.12	0.01865	0.115	2029.13
Edem3	1	151755370	151822051	66681		2129	2612	2637	1681	1972	1559	2013	1974	2002	2048.84	-0.19	0.11	0.02581	0.2575	1	151755370	151822051	66681		2129	2612	2637	1681	1776	1832	1567	1925	2008.37	-0.4	0.13	0.001129	0.01751	2028.61
AI847159	2	129158665	129180667	22002		2016	2855	2449	2095	1888	1682	2022	1705	1931	2054.24	-0.32	0.09	2.746e-05	0.001457	2	129158665	129180667	22002		2016	2855	2449	2095	1610	1700	1710	1623	1999.67	-0.55	0.11	1.712e-07	1.701e-05	2026.95
Upf3b	X	37091677	37110322	18645		1935	2418	2550	1705	2058	1885	2212	2154	2134	2098.1	-0.06	0.09	0.4171	0.9414	X	37091677	37110322	18645		1935	2418	2550	1705	1831	1807	1775	1716	1955.81	-0.34	0.13	0.00417	0.0428	2026.95
Ireb2	9	54863788	54912530	48742		2222	2580	2546	1499	2247	1610	2054	2125	1951	2078.17	-0.1	0.12	0.2178	0.7509	9	54863788	54912530	48742		2222	2580	2546	1499	1772	1902	1585	1749	1973.13	-0.37	0.15	0.006362	0.0567	2025.65
Rps27	3	90212521	90213651	1130		1940	2406	2104	2187	2334	1684	2287	2020	2018	2092.23	-0.08	0.09	0.2859	0.836	3	90212521	90213651	1130		1940	2406	2104	2187	2086	1829	1637	1575	1957.76	-0.36	0.1	0.0001937	0.005243	2024.99
Thap12	7	98703102	98718062	14960		2166	2433	2341	1695	2030	1719	2100	2050	2034	2049.03	-0.12	0.1	0.1353	0.6151	7	98703102	98718062	14960		2166	2433	2341	1695	1928	1853	1735	1930	1998.43	-0.3	0.12	0.007848	0.06493	2023.73
Ctsf	19	4855128	4860912	5784		1381	1846	1516	2641	1492	2184	2356	1996	1769	1888.53	0.01	0.12	0.87	0.9758	19	4855128	4860912	5784		1381	1846	1516	2641	2731	2534	2182	2696	2152.51	0.26	0.16	0.06487	0.2609	2020.52
Pcnp	16	56007244	56029739	22495		2422	2687	2678	1655	1868	1531	1959	1870	1953	2057.88	-0.26	0.13	0.003994	0.07665	16	56007244	56029739	22495		2422	2687	2678	1655	1595	1602	1521	1711	1982.56	-0.57	0.14	1.619e-05	0.0008175	2020.22
Zkscan2	7	123475383	123500449	25066		1820	2390	2378	1473	2159	1982	2267	2343	2053	2074.31	0.03	0.1	0.6701	0.9758	7	123475383	123500449	25066		1820	2390	2378	1473	1981	2029	1899	1870	1961.12	-0.14	0.14	0.2817	0.6547	2017.71
Heatr5a	12	51875870	51971321	95451		1807	2211	2403	2027	2006	1975	2283	2231	2140	2101.61	-0.03	0.07	0.6153	0.9758	12	51875870	51971321	95451		1807	2211	2403	2027	2048	982	2065	2040	1932.59	-0.27	0.18	0.07464	0.2857	2017.1
Mkrn1	6	39397803	39420462	22659		1677	1944	1595	2336	1757	1869	2255	2012	1836	1903.47	-0.01	0.1	0.9044	0.9778	6	39397803	39420462	22659		1677	1944	1595	2336	2794	2366	2014	2587	2128.77	0.21	0.13	0.08477	0.3107	2016.12
Morf4l2	X	136732941	136743690	10749		1887	2226	2154	1871	1993	1811	2261	1980	1999	2003.21	-0.06	0.07	0.3467	0.8923	X	136732941	136743690	10749		1887	2226	2154	1871	2403	1889	1777	2194	2025.19	-0.1	0.09	0.2708	0.6412	2014.2
Tob1	11	94211453	94215495	4042		2081	2208	2431	2122	1615	1782	2159	1860	1738	1986.9	-0.27	0.08	0.0001842	0.007185	11	94211453	94215495	4042		2081	2208	2431	2122	1959	1894	1787	1914	2040.78	-0.32	0.1	0.000535	0.01049	2013.84
Rac1	5	143503633	143528036	24403		2027	2290	2149	1912	1592	1817	2117	2028	1905	1966.41	-0.16	0.08	0.01609	0.1937	5	143503633	143528036	24403		2027	2290	2149	1912	2215	2127	1715	2179	2056.77	-0.14	0.1	0.139	0.4265	2011.59
Rapgef1	2	29619719	29740978	121259		1573	1877	1615	2252	1679	2077	2331	2225	1952	1933.78	0.07	0.1	0.3791	0.9169	2	29619719	29740978	121259		1573	1877	1615	2252	2663	2447	2070	2458	2085.82	0.24	0.12	0.03866	0.186	2009.8
Rpl7a	2	26910763	26913318	2555		1328	1893	1303	2866	1750	1830	2194	1851	1760	1845.76	-0.01	0.13	0.8807	0.9758	2	26910763	26913318	2555		1328	1893	1303	2866	2829	2271	2437	2767	2171.56	0.26	0.19	0.09969	0.3442	2008.66
Vps13c	9	67840395	67995638	155243		1765	2251	2431	1676	1935	2094	2277	2076	2040	2040.65	-0.01	0.09	0.9206	0.9821	9	67840395	67995638	155243		1765	2251	2431	1676	2089	1869	1969	1883	1972.89	-0.15	0.12	0.182	0.5069	2006.77
Ik	18	36744655	36757639	12984		1816	2171	2093	1980	1715	1948	2137	2041	1958	1967.61	-0.08	0.06	0.1741	0.6872	18	36744655	36757639	12984		1816	2171	2093	1980	2412	2197	1828	2050	2044.28	-0.04	0.09	0.6094	0.9374	2005.94
Cpsf7	19	10525243	10547735	22492		1588	2113	1762	1981	2000	2077	2471	2192	2124	2011.14	0.14	0.07	0.01867	0.2116	19	10525243	10547735	22492		1588	2113	1762	1981	2288	2152	2095	2234	1998.83	0.11	0.09	0.1833	0.5086	2004.99
Fbxl16	17	25809084	25821244	12160		1378	1700	1447	2525	1422	2182	2381	2253	1841	1881.92	0.06	0.13	0.4752	0.9758	17	25809084	25821244	12160		1378	1700	1447	2525	3035	2324	2144	2803	2125.72	0.33	0.16	0.02413	0.1362	2003.82
Sept2	1	93478963	93510260	31297		1995	2534	2408	1654	2233	1559	2181	1932	2046	2042.59	-0.09	0.11	0.253	0.795	1	93478963	93510260	31297		1995	2534	2408	1654	1865	1826	1677	1857	1962.6	-0.32	0.12	0.004675	0.04599	2002.59
Dctn2	10	127266367	127281950	15583		1413	1880	1495	2160	1908	1980	2395	2184	2160	1930.44	0.16	0.1	0.04682	0.3612	10	127266367	127281950	15583		1413	1880	1495	2160	2810	2232	2285	2628	2072.26	0.35	0.13	0.003585	0.03873	2001.35
Pank3	11	35769483	35791285	21802		2469	2786	2805	1371	2008	1467	1905	1804	1897	2045.8	-0.21	0.15	0.02308	0.2403	11	35769483	35791285	21802		2469	2786	2805	1371	1483	1713	1543	1459	1955.49	-0.54	0.18	0.0004896	0.009864	2000.64
Stt3b	9	115242580	115310421	67841		2108	2360	2266	2083	1505	1622	1907	1816	1822	1931.7	-0.35	0.08	3.319e-07	2.928e-05	9	115242580	115310421	67841		2108	2360	2266	2083	2005	2117	1740	1963	2068.23	-0.27	0.1	0.003914	0.04099	1999.97
Mapk8	14	33377897	33447158	69261		1993	2552	2414	1549	2226	1870	2199	2136	2010	2086.64	-0.04	0.1	0.5804	0.9758	14	33377897	33447158	69261		1993	2552	2414	1549	1838	1831	1486	1752	1912.5	-0.36	0.14	0.004375	0.04421	1999.57
Tmem170b	13	41605906	41641355	35449		2381	2789	2770	1716	1772	1491	1823	1720	1776	2015.75	-0.39	0.15	7.791e-05	0.003504	13	41605906	41641355	35449		2381	2789	2770	1716	1539	1619	1461	1590	1982.6	-0.64	0.14	9.17e-07	7.799e-05	1999.17
Ythdf3	3	16183211	16217037	33826		2170	2707	2590	1326	2254	1614	1938	2077	2050	2065.21	-0.09	0.13	0.2993	0.8487	3	16183211	16217037	33826		2170	2707	2590	1326	1717	1733	1590	1693	1930.65	-0.39	0.17	0.007804	0.06472	1997.93
Rims3	4	120854815	120896579	41764		1602	1953	1862	2187	1642	1981	2372	2118	1973	1945.12	0.02	0.09	0.7851	0.9758	4	120854815	120896579	41764		1602	1953	1862	2187	2571	1796	2071	2618	2049.62	0.11	0.12	0.3399	0.7255	1997.37
Lrpap1	5	35091500	35105766	14266		1534	2066	1673	2204	1926	1967	2175	1993	2086	1939.61	0.05	0.09	0.4969	0.9758	5	35091500	35105766	14266		1534	2066	1673	2204	2577	2196	2009	2455	2054.5	0.16	0.11	0.1223	0.3925	1997.05
Hsd17b12	2	94032688	94157964	125276		2247	2410	2350	1897	1779	1717	1888	1842	1787	1981.54	-0.28	0.09	0.000126	0.005305	2	94032688	94157964	125276		2247	2410	2350	1897	2029	1765	1527	1950	2010.6	-0.38	0.11	0.0002185	0.005715	1996.07
Ebpl	14	61331741	61360439	28698		1682	2125	1883	2050	1995	1818	2366	2365	2172	2028.89	0.07	0.08	0.2677	0.8141	14	61331741	61360439	28698		1682	2125	1883	2050	1937	1930	1979	2282	1963	-0.04	0.1	0.6644	0.9467	1995.95
Usp4	9	108347852	108392545	44693		1618	2059	1824	2020	2043	1860	2290	2203	2175	1990.1	0.1	0.07	0.1362	0.617	9	108347852	108392545	44693		1618	2059	1824	2020	2397	2196	1945	2162	1999.72	0.08	0.09	0.3209	0.7029	1994.91
Frmd5	2	121545528	121807087	261559		1775	2055	1871	1827	1867	1993	2307	2207	2042	1974.84	0.08	0.06	0.1653	0.6717	2	121545528	121807087	261559		1775	2055	1871	1827	2566	2111	1804	2318	2010.27	0.09	0.09	0.3112	0.6917	1992.55
Grsf1	5	88659447	88676171	16724		2117	2501	2493	1571	2017	1748	2012	2110	1956	2043.33	-0.12	0.11	0.1514	0.6488	5	88659447	88676171	16724		2117	2501	2493	1571	1932	1775	1462	1780	1940.9	-0.38	0.14	0.002708	0.03188	1992.12
Msl2	9	101074100	101104800	30700		2088	2649	2568	1742	1803	1638	2016	1987	1861	2022.32	-0.23	0.1	0.003895	0.07559	9	101074100	101104800	30700		2088	2649	2568	1742	1822	1708	1409	1805	1961.47	-0.48	0.13	4.412e-05	0.00179	1991.89
Exoc3	13	74169487	74208732	39245		2000	2313	2067	1812	2023	1688	2230	2051	1983	2001.96	-0.07	0.08	0.3191	0.8662	13	74169487	74208732	39245		2000	2313	2067	1812	2047	2049	1633	2067	1980.63	-0.18	0.1	0.0715	0.2785	1991.3
Fyttd1	16	32877499	32908875	31376		2152	2490	2489	1529	2115	1630	2069	2003	1965	2034.58	-0.11	0.11	0.1735	0.6865	16	32877499	32908875	31376		2152	2490	2489	1529	1807	1827	1562	1800	1946.66	-0.36	0.14	0.005384	0.05055	1990.62
Pcbp1	6	86524491	86526321	1830		1457	1655	1193	2599	1527	1951	2308	2004	1886	1824.73	0.04	0.13	0.6035	0.9758	6	86524491	86526321	1830		1457	1655	1193	2599	3156	2458	2167	2925	2155.82	0.37	0.18	0.01905	0.1167	1990.28
Mtor	4	148448610	148557683	109073		1546	2037	1734	2199	1721	2075	2273	2184	1924	1945.14	0.04	0.09	0.5542	0.9758	4	148448610	148557683	109073		1546	2037	1734	2199	2362	2324	2037	2221	2029.29	0.12	0.11	0.2527	0.6158	1987.22
Prkab1	5	116013585	116024508	10923		1571	1859	1590	2429	1726	1946	2324	2206	2033	1945.96	0.05	0.11	0.5682	0.9758	5	116013585	116024508	10923		1571	1859	1590	2429	2301	2206	2177	2284	2027.94	0.12	0.14	0.3265	0.7098	1986.95
Eif3h	15	51786557	51865523	78966		1931	2078	1862	2169	1774	1839	2093	1930	1955	1946.5	-0.1	0.08	0.1417	0.629	15	51786557	51865523	78966		1931	2078	1862	2169	2284	2001	1847	2194	2025.95	-0.07	0.1	0.4414	0.8272	1986.22
Zfp397	18	23954691	23964673	9982		2222	2795	2751	1384	2046	1636	1999	1909	2002	2066.69	-0.15	0.13	0.08513	0.4928	18	23954691	23964673	9982		2222	2795	2751	1384	1499	1656	1471	1474	1902.8	-0.54	0.17	0.0003114	0.007359	1984.74
Dyrk1a	16	94570009	94695517	125508		1790	2120	2153	1737	1954	1834	2187	2087	2122	1980.67	0.01	0.07	0.8934	0.9778	16	94570009	94695517	125508		1790	2120	2153	1737	2010	2184	1842	2233	1987.79	-0.03	0.11	0.762	0.9467	1984.23
Puf60	15	76070181	76080924	10743		1288	1860	1333	2413	1688	1975	2332	2044	1979	1856.64	0.08	0.12	0.3206	0.8677	15	76070181	76080924	10743		1288	1860	1333	2413	2832	2490	2188	2836	2109.86	0.37	0.16	0.01059	0.07874	1983.25
Sgtb	13	104109740	104141735	31995		2164	2550	2365	1715	1851	1696	2092	1947	2050	2032.42	-0.17	0.1	0.03177	0.2896	13	104109740	104141735	31995		2164	2550	2365	1715	1794	1814	1521	1612	1933.98	-0.44	0.13	0.0001663	0.004686	1983.2
Nsd3	8	25601600	25719667	118067		2057	2290	2276	1687	1875	1753	2100	1907	1889	1967.64	-0.13	0.09	0.07796	0.4717	8	25601600	25719667	118067		2057	2290	2276	1687	2115	1941	1721	2025	1997.17	-0.19	0.11	0.06902	0.2721	1982.41
Sik3	9	46012819	46224194	211375		1391	1721	1538	1899	1820	2207	2676	2417	2179	1956.85	0.31	0.1	0.0001923	0.007469	9	46012819	46224194	211375		1391	1721	1538	1899	2643	2481	2184	2487	2005.6	0.42	0.11	2.98e-05	0.001337	1981.22
Rab5b	10	128677174	128696264	19090		1632	1956	1718	2010	1709	1956	2180	2024	1956	1886.94	0.04	0.07	0.5579	0.9758	10	128677174	128696264	19090		1632	1956	1718	2010	2743	2156	2130	2517	2072.18	0.24	0.1	0.009161	0.07178	1979.56
Sympk	7	19024376	19054618	30242		1501	1944	1580	2313	1615	1996	2327	2186	1951	1913.41	0.05	0.1	0.5491	0.9758	7	19024376	19054618	30242		1501	1944	1580	2313	2510	2395	1933	2440	2043.81	0.19	0.13	0.1311	0.4111	1978.61
Arl2bp	8	94666599	94674425	7826		1858	1944	1671	2037	1749	1978	2226	2113	1941	1931.36	0.02	0.08	0.7387	0.9758	8	94666599	94674425	7826		1858	1944	1671	2037	2234	2277	1987	2374	2025.61	0.1	0.11	0.3202	0.7022	1978.48
Ppp3cc	14	70217864	70289471	71607		1864	2359	2274	1731	1964	1826	2119	2015	2056	2005.42	-0.07	0.08	0.3228	0.8703	14	70217864	70289471	71607		1864	2359	2274	1731	1908	1847	1796	1959	1950.68	-0.22	0.1	0.0234	0.1336	1978.05
Cdh2	18	16588876	16809246	220370		2012	2268	2226	1818	1674	1736	1982	1953	1860	1934.13	-0.18	0.08	0.00614	0.1027	18	16588876	16809246	220370		2012	2268	2226	1818	2089	2032	1763	2103	2021.61	-0.17	0.1	0.07727	0.2924	1977.87
Rif1	2	52072831	52122383	49552		2140	2743	2566	1385	2179	1646	1957	2001	2094	2062.82	-0.1	0.12	0.2343	0.7704	2	52072831	52122383	49552		2140	2743	2566	1385	1424	1844	1388	1711	1892.91	-0.45	0.17	0.002786	0.03249	1977.87
Tsn	1	118294777	118311739	16962		2018	2140	2154	1914	1714	1749	2079	1931	1811	1932.84	-0.17	0.07	0.00841	0.1268	1	118294777	118311739	16962		2018	2140	2154	1914	2279	1927	1752	2140	2021.56	-0.14	0.09	0.1195	0.3869	1977.2
Mgat1	11	49244190	49263030	18840		1426	1648	1508	2627	1603	1908	2340	1968	1861	1858.89	0.02	0.12	0.8109	0.9758	11	49244190	49263030	18840		1426	1648	1508	2627	2573	2451	2136	2616	2090.68	0.24	0.17	0.09383	0.3312	1974.78
Tmem33	5	67260564	67291461	30897		2353	2707	2620	1469	1885	1481	1841	1842	1766	1984.52	-0.24	0.14	0.008656	0.1292	5	67260564	67291461	30897		2353	2707	2620	1469	1735	1663	1428	1798	1963.98	-0.47	0.16	0.0007419	0.01322	1974.25
Zer1	2	30097282	30124585	27303		1393	1893	1564	2253	1704	2105	2349	2266	2055	1930.78	0.11	0.11	0.1612	0.6664	2	30097282	30124585	27303		1393	1893	1564	2253	2535	2246	2170	2355	2017.56	0.23	0.13	0.05193	0.2258	1974.17
Dnajc13	9	104151281	104262930	111649		1907	2177	2214	1665	2000	1804	2248	2189	2050	2010.47	0	0.08	0.9546	0.9827	9	104151281	104262930	111649		1907	2177	2214	1665	1957	2094	1720	1853	1933.59	-0.16	0.12	0.145	0.4383	1972.03
Uso1	5	92137937	92202798	64861		1872	2371	2287	1641	2049	1752	2208	2083	2049	2015.46	-0.04	0.09	0.5833	0.9758	5	92137937	92202798	64861		1872	2371	2287	1641	1961	2028	1573	1802	1924.64	-0.23	0.12	0.04153	0.1952	1970.05
Epb41l1	2	156420908	156543214	122306		1736	2029	1746	2367	1551	1840	1948	1961	1701	1862.13	-0.13	0.1	0.1044	0.5457	2	156420908	156543214	122306		1736	2029	1746	2367	2629	2000	1904	2427	2074.67	0.05	0.12	0.6697	0.9467	1968.4
Idh3a	9	54586333	54604661	18328		2189	2432	2269	1937	1820	1522	1828	1781	1842	1948.34	-0.3	0.09	0.0001049	0.004526	9	54586333	54604661	18328		2189	2432	2269	1937	1804	1848	1562	1931	1987.71	-0.39	0.1	8.663e-05	0.002925	1968.03
Cdon	9	35421127	35507652	86525		1912	2051	2029	1637	1948	2032	2320	1977	1949	1967.9	0.03	0.08	0.6305	0.9758	9	35421127	35507652	86525		1912	2051	2029	1637	2201	2076	1744	2199	1959.46	-0.02	0.11	0.8679	0.9471	1963.68
Ptpn21	12	98676740	98737405	60665		1766	2317	1856	1994	1805	1785	2294	1996	1998	1958.35	-0.05	0.07	0.4508	0.9663	12	98676740	98737405	60665		1766	2317	1856	1994	1888	2109	1925	1960	1959.62	-0.11	0.1	0.273	0.6438	1958.98
Atf6	1	170704673	170867771	163098		2013	2474	2343	1799	1764	1600	2159	1982	1797	1974.49	-0.2	0.09	0.006829	0.1101	1	170704673	170867771	163098		2013	2474	2343	1799	1872	1898	1521	1716	1942.36	-0.38	0.11	0.0004294	0.009092	1958.42
Foxo3	10	42181840	42276755	94915		1784	1897	1749	1988	1490	2038	2178	2154	1909	1893.53	0.01	0.09	0.896	0.9778	10	42181840	42276755	94915		1784	1897	1749	1988	2427	2367	1761	2408	2020.02	0.13	0.11	0.2289	0.5795	1956.78
Gramd2	9	59680143	59718874	38731		1671	2438	2256	2321	1724	1603	2057	1915	1926	1970.61	-0.22	0.09	0.00272	0.05845	9	59680143	59718874	38731		1671	2438	2256	2321	1708	1650	1815	1771	1941.49	-0.39	0.11	0.0002417	0.006118	1956.05
Eif2s3x	X	94188706	94212862	24156		1500	1756	2796	2144	2580	2244	2620	1460	1494	2050.99	-0.01	0.13	0.8968	0.9778	X	94188706	94212862	24156		1500	1756	2796	2144	2666	1518	1251	1421	1859.39	-0.28	0.19	0.07882	0.2961	1955.19
Helz	11	107547929	107693826	145897		1707	2114	2159	1758	1675	1925	2217	2149	2040	1951.44	0	0.08	0.9675	0.9878	11	107547929	107693826	145897		1707	2114	2159	1758	1966	2205	1883	2007	1955.89	-0.05	0.11	0.6335	0.9467	1953.66
Zbtb37	1	161002921	161034849	31928		2100	2436	2816	1494	1930	1743	2065	1814	1933	2022.61	-0.15	0.12	0.0771	0.47	1	161002921	161034849	31928		2100	2436	2816	1494	1435	1602	1629	1550	1881.76	-0.49	0.16	0.0006462	0.01204	1952.18
Srek1	13	103739347	103774608	35261		1654	2263	2306	1660	2049	1723	2227	2197	2165	2005.01	0.02	0.09	0.8158	0.9758	13	103739347	103774608	35261		1654	2263	2306	1660	1898	1761	1909	1886	1898.58	-0.17	0.12	0.1243	0.3963	1951.8
Spire1	18	67488208	67610790	122582		1901	2223	2218	1661	1839	1762	2096	2099	2022	1963.41	-0.06	0.08	0.4172	0.9414	18	67488208	67610790	122582		1901	2223	2218	1661	2072	1847	1607	2140	1938.21	-0.17	0.11	0.1115	0.3698	1950.81
Aftph	11	20685083	20741589	56506		1843	2276	2306	1750	2001	1740	2171	1901	1969	1978.14	-0.08	0.08	0.2431	0.7815	11	20685083	20741589	56506		1843	2276	2306	1750	1895	1865	1672	1906	1923.4	-0.25	0.1	0.01132	0.08253	1950.77
Arl8b	6	108783098	108825278	42180		2229	2591	2515	1551	1789	1506	1828	1879	1859	1959.64	-0.23	0.12	0.008274	0.1256	6	108783098	108825278	42180		2229	2591	2515	1551	1713	1847	1385	1719	1935.79	-0.44	0.15	0.001033	0.01644	1947.72
Sec23a	12	58958382	59012017	53635		2063	2312	2320	1632	1933	1617	2158	2001	1841	1970.93	-0.12	0.1	0.1269	0.599	12	58958382	59012017	53635		2063	2312	2320	1632	1897	1922	1483	1850	1922.21	-0.3	0.13	0.01187	0.08511	1946.57
Insr	8	3122060	3279617	157557		2059	2543	2344	1850	1672	1744	1898	1911	1691	1953.78	-0.28	0.08	7.485e-05	0.003385	8	3122060	3279617	157557		2059	2543	2344	1850	1637	1835	1565	1738	1938.5	-0.44	0.11	4.313e-05	0.001768	1946.14
Rad23b	4	55350042	55392237	42195		1772	2105	2000	1904	1616	1668	1999	2008	1878	1867.36	-0.11	0.07	0.06125	0.4168	4	55350042	55392237	42195		1772	2105	2000	1904	2395	2064	1847	2315	2022.88	0.02	0.08	0.7799	0.9467	1945.12
Zfp652	11	95712672	95835115	122443		2075	2231	2032	1629	1715	1808	2011	2019	1900	1922.26	-0.09	0.09	0.2086	0.7388	11	95712672	95835115	122443		2075	2231	2032	1629	1935	2150	1813	1985	1967.72	-0.12	0.12	0.3078	0.6874	1944.99
Meis2	2	115863063	116065839	202776		2023	2102	2332	1916	1742	1768	1864	2022	1820	1944.42	-0.18	0.08	0.01131	0.1538	2	115863063	116065839	202776		2023	2102	2332	1916	2088	1663	1508	2033	1943.69	-0.3	0.11	0.004467	0.0447	1944.06
Bicd2	13	49341584	49387026	45442		1519	1906	1743	1968	1991	1885	2361	1998	2124	1923.81	0.13	0.08	0.0539	0.3898	13	49341584	49387026	45442		1519	1906	1743	1968	2320	2246	1930	2293	1961.42	0.17	0.09	0.06655	0.2656	1942.62
Nebl	2	17343908	17731464	387556		2569	2847	3003	1466	1661	1321	1678	1634	1511	1957.89	-0.52	0.22	6.636e-05	0.003048	2	17343908	17731464	387556		2569	2847	3003	1466	1476	1471	1153	1399	1926.84	-0.76	0.18	8.584e-07	7.38e-05	1942.37
Tubb4b	2	25222159	25224702	2543		1475	1774	1620	1957	1736	1922	2369	2341	1926	1880.2	0.15	0.09	0.04298	0.3449	2	25222159	25224702	2543		1475	1774	1620	1957	2574	2362	2099	2446	2004	0.32	0.1	0.0009118	0.01523	1942.1
Nrsn1	13	25252039	25270502	18463		1778	2019	2112	1552	1915	1753	2177	2184	2069	1933.1	0.04	0.09	0.5569	0.9758	13	25252039	25270502	18463		1778	2019	2112	1552	2455	1882	1728	2316	1950.92	0.03	0.12	0.7611	0.9467	1942.01
Asrgl1	19	9109867	9135636	25769		1928	2321	2326	1919	1690	1658	1687	1736	1675	1871.95	-0.32	0.08	6.376e-06	0.0004158	19	9109867	9135636	25769		1928	2321	2326	1919	1961	2022	1756	1982	2011.66	-0.24	0.1	0.01115	0.08167	1941.81
Fem1c	18	46501745	46525971	24226		2375	2797	2682	1638	1685	1373	1765	1665	1700	1953.78	-0.43	0.16	5.208e-05	0.002514	18	46501745	46525971	24226		2375	2797	2682	1638	1465	1760	1265	1438	1927.98	-0.64	0.16	5.195e-06	0.0003253	1940.88
Ppfia2	10	106470338	106935952	465614		2126	2408	2575	1496	1966	1688	1892	1931	1728	1966.96	-0.16	0.12	0.0594	0.4106	10	106470338	106935952	465614		2126	2408	2575	1496	1789	1814	1445	1724	1912.77	-0.38	0.15	0.004086	0.04207	1939.87
N4bp2	5	65763520	65830108	66588		1789	2299	2383	1513	2055	1740	2316	2194	2509	2066.49	0.04	0.11	0.626	0.9758	5	65763520	65830108	66588		1789	2299	2383	1513	1730	1628	1613	1647	1812.6	-0.33	0.13	0.005806	0.05335	1939.54
Zfp281	1	136624900	136630053	5153		2126	2494	2724	1712	1731	1655	1793	1800	1751	1965.01	-0.3	0.12	0.000613	0.01902	1	136624900	136630053	5153		2126	2494	2724	1712	1460	1764	1433	1613	1913.65	-0.54	0.14	3.769e-05	0.001594	1939.33
Polr2b	5	77310146	77349324	39178		1778	2143	1875	1947	1766	1821	2175	1943	1942	1915.07	-0.05	0.06	0.3667	0.9072	5	77310146	77349324	39178		1778	2143	1875	1947	2176	2133	1757	2076	1963.52	-0.05	0.09	0.5927	0.9286	1939.3
Atp5h	11	115415688	115419962	4274		1822	2383	2160	1932	2088	1532	1975	1846	2049	1960.86	-0.12	0.09	0.1114	0.5656	11	115415688	115419962	4274		1822	2383	2160	1932	1911	1730	1625	1912	1917.51	-0.31	0.08	7.14e-05	0.002543	1939.18
Chd8	14	52198150	52257780	59630		1751	2252	2108	1840	1848	1761	2204	2077	1952	1957.23	-0.05	0.07	0.3671	0.9073	14	52198150	52257780	59630		1751	2252	2108	1840	1893	1983	1718	1953	1919.49	-0.18	0.09	0.04828	0.2152	1938.36
Psmd1	1	86064386	86139151	74765		2001	2455	2175	1672	2016	1660	1961	1908	1901	1957.62	-0.13	0.09	0.09695	0.5255	1	86064386	86139151	74765		2001	2455	2175	1672	1965	1908	1517	1769	1917.29	-0.3	0.12	0.007662	0.06384	1937.45
Capn7	14	31336637	31371986	35349		1992	2402	2395	1404	2234	1624	2112	2060	2146	2024.18	-0.03	0.11	0.7172	0.9758	14	31336637	31371986	35349		1992	2402	2395	1404	1653	1686	1549	1813	1850.59	-0.34	0.15	0.01143	0.083	1937.38
Larp4	15	99970064	100016358	46294		2313	2603	2655	1461	1873	1489	1771	1740	1814	1959.09	-0.24	0.14	0.008652	0.1292	15	99970064	100016358	46294		2313	2603	2655	1461	1504	1757	1444	1584	1913.67	-0.51	0.16	0.0004652	0.009544	1936.38
Suds3	5	117091679	117116113	24434		1472	1839	1431	2197	1880	2011	2442	2029	1997	1901.31	0.13	0.1	0.1196	0.5842	5	117091679	117116113	24434		1472	1839	1431	2197	2410	2166	2067	2438	1971.07	0.23	0.13	0.06196	0.253	1936.19
Agfg1	1	82839482	82901182	61700		1888	2286	2390	1517	1978	1723	2092	2089	1997	1978.19	-0.05	0.1	0.5155	0.9758	1	82839482	82901182	61700		1888	2286	2390	1517	1739	1795	1788	1826	1891.47	-0.25	0.13	0.04603	0.2091	1934.83
Ylpm1	12	84996320	85070515	74195		1665	2136	2263	1894	1579	1850	2044	2139	1913	1923.76	-0.08	0.08	0.2415	0.7792	12	84996320	85070515	74195		1665	2136	2263	1894	2021	2155	1689	1857	1941.1	-0.14	0.11	0.1779	0.4997	1932.43
Acbd5	2	23068166	23115558	47392		2181	2617	2455	1456	2019	1598	1857	1857	1951	1986.23	-0.15	0.12	0.07543	0.465	2	23068166	23115558	47392		2181	2617	2455	1456	1582	1633	1436	1697	1875.05	-0.47	0.15	0.000525	0.01035	1930.64
Cc2d2a	5	43662345	43740972	78627		1831	2101	2333	1497	1996	1969	2098	2186	2143	2000.65	0.03	0.1	0.6861	0.9758	5	43662345	43740972	78627		1831	2101	2333	1497	1842	1837	1769	1769	1859.45	-0.19	0.13	0.1168	0.3814	1930.05
Sfswap	5	129501220	129571384	70164		1358	1860	1725	1977	2077	2026	2349	2109	2154	1937.7	0.2	0.09	0.005823	0.09924	5	129501220	129571384	70164		1358	1860	1725	1977	2301	2085	2053	2254	1921.13	0.19	0.1	0.05114	0.2237	1929.41
Chmp4b	2	154651704	154694785	43081		1625	1937	1621	2196	1728	1895	2017	1906	1865	1851.15	-0.02	0.09	0.8181	0.9758	2	154651704	154694785	43081		1625	1937	1621	2196	2525	2040	1916	2442	2006.57	0.13	0.12	0.241	0.5993	1928.86
Ctsl	13	64359336	64370890	11554		1610	1768	1479	2825	1765	1602	1874	1598	1602	1783.45	-0.12	0.13	0.1734	0.6865	13	64359336	64370890	11554		1610	1768	1479	2825	2037	2187	2839	1894	2070.22	0.08	0.19	0.6236	0.9467	1926.84
Pcmtd1	1	7088919	7173628	84709		2252	2780	2878	1444	1873	1435	1634	1509	1703	1935.74	-0.33	0.18	0.001637	0.04031	1	7088919	7173628	84709		2252	2780	2878	1444	1475	1620	1284	1641	1917.36	-0.59	0.17	7.547e-05	0.002659	1926.55
Cox8a	19	7215157	7217616	2459		1262	1709	1289	2575	1706	1737	2209	1928	2014	1806.29	0.05	0.13	0.5464	0.9758	19	7215157	7217616	2459		1262	1709	1289	2575	2841	2047	2046	2937	2043.56	0.29	0.18	0.05923	0.2454	1924.92
Usp24	4	106316212	106441322	125110		1725	2293	2419	1559	1850	1869	2018	2121	1949	1959.03	-0.05	0.1	0.5403	0.9758	4	106316212	106441322	125110		1725	2293	2419	1559	1802	1990	1712	1744	1889.81	-0.21	0.14	0.08635	0.3139	1924.42
Gspt1	16	11219291	11254325	35034		2071	2172	2172	1654	1799	1709	2126	1980	1863	1935.89	-0.11	0.09	0.156	0.6565	16	11219291	11254325	35034		2071	2172	2172	1654	1780	2009	1634	1851	1908.72	-0.24	0.13	0.04395	0.203	1922.31
Gdpd5	7	99381413	99461877	80464		1264	1701	1433	2197	1695	2126	2383	2235	2147	1885.83	0.18	0.12	0.03785	0.3189	7	99381413	99461877	80464		1264	1701	1433	2197	2455	2275	2341	2255	1958.18	0.32	0.15	0.01604	0.1042	1922.01
Phyhipl	10	70557681	70655965	98284		1846	2137	1831	1694	1760	1856	2293	2239	1925	1933.68	0.03	0.08	0.6076	0.9758	10	70557681	70655965	98284		1846	2137	1831	1694	2224	2166	1577	1987	1909.92	-0.04	0.11	0.7288	0.9467	1921.8
Neurl4	11	69901071	69913820	12749		1239	1694	1443	2235	1621	2092	2263	2052	1957	1822.82	0.12	0.12	0.1497	0.6454	11	69901071	69913820	12749		1239	1694	1443	2235	2805	2276	2206	2595	2019.76	0.38	0.15	0.004726	0.04631	1921.29
Crebrf	17	26715649	26776635	60986		2406	2622	2518	1443	2008	1402	1850	1764	1837	1973.94	-0.21	0.14	0.02275	0.2387	17	26715649	26776635	60986		2406	2622	2518	1443	1487	1525	1378	1524	1863.48	-0.58	0.16	4.265e-05	0.001761	1918.71
Camk2g	14	20734874	20794088	59214		1402	1641	1528	1904	1809	2203	2319	2293	1986	1878.08	0.24	0.1	0.001957	0.04606	14	20734874	20794088	59214		1402	1641	1528	1904	2684	2207	2223	2360	1958.38	0.38	0.11	0.0002198	0.005738	1918.23
Tmpo	10	91147570	91181315	33745		2039	2296	2423	1552	1861	1524	2037	1934	1876	1934.64	-0.14	0.11	0.08817	0.5018	10	91147570	91181315	33745		2039	2296	2423	1552	1771	1763	1594	1841	1899.45	-0.32	0.13	0.008458	0.06817	1917.05
Kcnq2	2	181075578	181135300	59722		1631	1976	1799	1943	1579	1899	2083	2057	1879	1854.22	0	0.07	0.9423	0.9821	2	181075578	181135300	59722		1631	1976	1799	1943	2588	1924	1864	2362	1978.31	0.11	0.1	0.2282	0.5785	1916.26
Slc25a12	2	71271062	71367749	96687		1736	2084	1864	1915	1858	1805	1915	1884	1858	1866.44	-0.07	0.06	0.2604	0.8039	2	71271062	71367749	96687		1736	2084	1864	1915	2141	2245	1763	2146	1963.88	0.01	0.1	0.9501	0.986	1915.16
Nemf	12	69310521	69357165	46644		1857	2264	2329	1645	1869	1704	2088	2001	1938	1948.99	-0.09	0.09	0.2244	0.7586	12	69310521	69357165	46644		1857	2264	2329	1645	1746	1781	1793	1669	1875.12	-0.28	0.12	0.01373	0.09379	1912.05
Fam8a1	13	46669521	46678056	8535		2255	2481	2575	1604	1798	1513	1846	1722	1647	1928.09	-0.29	0.13	0.001268	0.03323	13	46669521	46678056	8535		2255	2481	2575	1604	1580	1645	1362	1693	1895.96	-0.53	0.14	4.807e-05	0.001915	1912.03
Stip1	19	7020695	7040026	19331		1734	1951	1571	2206	1571	1808	2135	1914	1864	1846.36	-0.04	0.09	0.5774	0.9758	19	7020695	7040026	19331		1734	1951	1571	2206	2401	2035	1823	2295	1975.9	0.06	0.12	0.5972	0.9304	1911.13
Srp72	5	76974682	76999937	25255		1915	2334	2177	1709	1842	1631	2178	1921	1881	1936.47	-0.12	0.08	0.09844	0.5295	5	76974682	76999937	25255		1915	2334	2177	1709	1829	1906	1563	1750	1884.66	-0.29	0.11	0.00522	0.04951	1910.57
Itfg1	8	85717577	85840921	123344		2240	2361	2490	1449	1806	1494	1905	1818	1850	1924.17	-0.18	0.12	0.0347	0.3042	8	85717577	85840921	123344		2240	2361	2490	1449	1718	1826	1435	1703	1896.84	-0.39	0.15	0.005283	0.04991	1910.51
Rims1	1	22286250	22805994	519744		1824	2148	2239	1565	1603	1844	1993	2132	1877	1897.01	-0.06	0.09	0.4105	0.9378	1	22286250	22805994	519744		1824	2148	2239	1565	2079	1839	1687	2169	1921.97	-0.11	0.12	0.3201	0.7021	1909.49
Vapa	17	65578326	65613555	35229		2042	2232	2036	1655	1876	1539	2198	1854	1968	1918.25	-0.09	0.09	0.2384	0.7753	17	65578326	65613555	35229		2042	2232	2036	1655	2046	1793	1559	1968	1900.2	-0.22	0.11	0.04169	0.1957	1909.22
Smchd1	17	71344488	71475343	130855		1897	2162	2235	1395	2077	1697	2210	2192	2208	1989.98	0.03	0.11	0.6683	0.9758	17	71344488	71475343	130855		1897	2162	2235	1395	1799	1925	1588	1725	1828.02	-0.21	0.14	0.1102	0.3673	1909
Suco	1	161816113	161876682	60569		2063	2316	2403	1679	1939	1571	1922	1723	2023	1948.68	-0.16	0.11	0.04361	0.347	1	161816113	161876682	60569		2063	2316	2403	1679	1666	1559	1751	1532	1867.48	-0.43	0.13	0.0004366	0.009193	1908.08
Slc26a2	18	61192918	61211612	18694		2053	2761	2470	1925	1568	1336	1690	1635	1614	1881.14	-0.54	0.11	2.459e-09	3.219e-07	18	61192918	61211612	18694		2053	2761	2470	1925	1463	1843	1557	1420	1933.38	-0.56	0.14	8.813e-06	0.0004936	1907.26
Klhl24	16	20097541	20129221	31680		2140	2336	2290	1484	1843	1646	2069	1797	1716	1911.46	-0.15	0.11	0.0718	0.4529	16	20097541	20129221	31680		2140	2336	2290	1484	1711	1898	1586	1832	1900.88	-0.29	0.14	0.02467	0.1383	1906.17
Prpf40a	2	53134703	53191284	56581		2359	2565	2685	1374	1912	1401	1869	1850	1845	1973.77	-0.2	0.14	0.02884	0.2756	2	53134703	53191284	56581		2359	2565	2685	1374	1405	1594	1269	1441	1838.5	-0.6	0.17	6.802e-05	0.002476	1906.13
Epb41l5	1	119545036	119649000	103964		1829	2217	2070	1873	1785	1766	2084	1924	1931	1925.93	-0.11	0.06	0.05208	0.3832	1	119545036	119649000	103964		1829	2217	2070	1873	1885	1977	1632	1715	1886.27	-0.24	0.1	0.01055	0.07854	1906.1
Lhfpl4	6	113168089	113195384	27295		1507	1699	1540	2145	1464	1951	2071	2079	1763	1785.93	0.03	0.1	0.6791	0.9758	6	113168089	113195384	27295		1507	1699	1540	2145	2662	2345	2059	2526	2025.76	0.3	0.13	0.009586	0.07374	1905.85
Fam208a	14	27428833	27483555	54722		2042	2454	2493	1207	2265	1771	1961	2033	2028	2013.45	-0.03	0.12	0.7004	0.9758	14	27428833	27483555	54722		2042	2454	2493	1207	1428	1617	1570	1620	1798.17	-0.38	0.18	0.01199	0.08561	1905.81
Nf2	11	4765844	4849536	83692		1505	1735	1723	2104	1827	1859	2254	1881	1995	1859.08	0.07	0.09	0.367	0.9072	11	4765844	4849536	83692		1505	1735	1723	2104	2282	2238	2031	2184	1950.28	0.16	0.12	0.1299	0.4085	1904.68
Vcpip1	1	9718621	9748382	29761		2371	2639	2704	1428	1726	1415	1784	1663	1744	1931.82	-0.3	0.16	0.002442	0.05409	1	9718621	9748382	29761		2371	2639	2704	1428	1503	1594	1282	1495	1876.81	-0.6	0.17	4.344e-05	0.001779	1904.32
Cntnap2	6	45059356	47304213	2244857		1935	2201	2262	1685	1608	1704	1897	2031	1814	1890.11	-0.15	0.09	0.03833	0.3209	6	45059356	47304213	2244857		1935	2201	2262	1685	2081	1927	1401	1975	1914.82	-0.23	0.12	0.0523	0.2268	1902.46
Smg5	3	88336259	88362338	26079		1538	1797	1588	2046	1789	1966	2195	1999	2019	1864.86	0.1	0.09	0.1639	0.67	3	88336259	88362338	26079		1538	1797	1588	2046	2393	2106	1935	2318	1936.07	0.18	0.11	0.07524	0.2872	1900.46
Sf3b3	8	110810238	110846787	36549		1675	2103	1799	1931	1712	1764	2088	1991	1912	1868.32	-0.03	0.06	0.561	0.9758	8	110810238	110846787	36549		1675	2103	1799	1931	2124	2138	1810	2062	1932.41	0	0.09	0.9781	0.9881	1900.37
Ralgps2	1	156804165	156939626	135461		1724	2258	2215	1528	1864	1794	2106	2080	1979	1929.92	-0.02	0.09	0.8332	0.9758	1	156804165	156939626	135461		1724	2258	2215	1528	1951	1967	1622	1845	1868.84	-0.16	0.12	0.1667	0.4786	1899.38
Rps23	13	90922957	90924950	1993		1561	2099	1822	2339	1988	1515	1863	1664	1920	1850.22	-0.11	0.1	0.181	0.6962	13	90922957	90924950	1993		1561	2099	1822	2339	2245	1711	1899	2100	1947.87	-0.08	0.12	0.4476	0.8327	1899.05
Tnr	1	159523768	159931729	407961		2132	2675	2739	1822	1293	1456	1481	1701	1498	1856.07	-0.64	0.14	1.063e-08	1.236e-06	1	159523768	159931729	407961		2132	2675	2739	1822	1680	1852	1241	1439	1942	-0.59	0.15	8.047e-06	0.0004612	1899.03
Atp13a2	4	140986872	141007330	20458		1257	1527	1153	2483	1424	2092	2333	2052	1746	1765.24	0.08	0.14	0.3298	0.8776	4	140986872	141007330	20458		1257	1527	1153	2483	2850	2282	2139	2901	2030.36	0.39	0.19	0.01355	0.09291	1897.8
[truncated: 27,930 more rows]

## Sheet: 5000 most high exp genes
Gene	chr_x	start_x	end_x	length_x	sequence_x	chip.WT_M1_x	chip.WT_M2_x	chip.WT_F3_x	chip.WT_F4_x	chip.RPE_DrF1	chip.RPE_DrF3	chip.RPE_DrF4	chip.RPE_DrM5	chip.RPE_DrM6	baseMean_x	log2FoldChange_x	lfcSE_x	pvalue_x	padj_x	chr_y	start_y	end_y	length_y	sequence_y	chip.WT_M1_y	chip.WT_M2_y	chip.WT_F3_y	chip.WT_F4_y	chip.RPE_CtF1	chip.RPE_CtF2	chip.RPE_CtM4	chip.RPE_CtM5	baseMean_y	log2FoldChange_y	lfcSE_y	pvalue_y	padj_y	avg-basemean	avg log2-foldchange
[truncated: 5,000 more rows]

[truncated: 1 more sheets: Sample IDs (readme)]
