# Supplementary material for: A combination treatment based on drug repurposing demonstrates mutation-agnostic efficacy in pre-clinical retinopathy models
Source: Nat Commun. 2024 Jul 15;15:5943. doi: 10.1038/s41467-024-50033-5 (PMC11251169; doi:10.1038/s41467-024-50033-5)
Supplement: Supplementary file 14 — Supplementary Data 11 [file 41467_2024_50033_MOESM14_ESM.xlsx]

## Sheet: all_venn_result
Names	total	elements
CTvsDR WTvsCT	1622	Ssu72
		Cep290
		Katnbl1
		Pcdh1
		Trmt5
		Strbp
		Ino80d
		Loxl1
		Chst12
		1700019D03Rik
		C1qtnf4
		Pcdh8
		Sox4
		Mosmo
		Pnpt1
		Tmem184c
		Arl5a
		Tnpo1
		Vangl2
		Adal
		Snapc3
		Kcnc1
		Mpp2
		Jag1
		Ubr3
		Ppp1r14b
		Sppl2b
		Zswim1
		Aida
		Zbtb22
		Ap1s1
		Rab11fip3
		6720427I07Rik
		Med14
		Cpd
		Kcnip4
		Tmem106b
		Ssr3
		Tent2
		Brms1l
		Thap7
		Ppp2ca
		Thap12
		Tecr
		Ndufb3
		4732496C06Rik
		Dab2ip
		Gm43031
		Tomm40
		Zzz3
		Elavl3
		Ankrd49
		Tecpr1
		Mir124-2hg
		Rbm25
		Tnks1bp1
		Dbndd1
		Xylt2
		Ddx3x
		Ddah2
		Vsir
		Zhx1
		Stag2
		Gm10033
		Begain
		Bclaf3
		Brwd3
		Kctd15
		Sh3glb1
		Zfp518a
		Fam171a2
		Phf10
		Marf1
		Tab3
		B3galnt2
		Gm1673
		Smc6
		1110065P20Rik
		Psmc6
		Scaf1
		Cenpv
		Gm47640
		Gpr137
		Rapgefl1
		Fkrp
		Stam
		Poll
		Crip2
		Zfp260
		Mrpl52
		Fmr1
		Gas2l1
		Otud6b
		2810410L24Rik
		Rb1
		Yes1
		2310030A07Rik
		Eid2
		Zfp961
		Tmem47
		Ccdc28b
		Ptpn23
		Trmt10b
		Col9a3
		Itprid2
		Arsa
		Sms
		9330162G02Rik
		Mkks
		Sp4
		Zfp386
		Rbpj
		Maip1
		Thoc2
		Ctdspl2
		Bmi1
		Tmem191c
		Zfp467
		Galk1
		Bax
		Lamc1
		Slc39a3
		Bclaf1
		Jph3
		Scyl1
		Ggt7
		Sos1
		Arl5b
		Hspa12b
		Nxt2
		Rnf208
		Shisa4
		Vezf1
		Dmpk
		Sltm
		Map4k2
		Gm45884
		Copb1
		Dmwd
		Tube1
		Cacna2d1
		Ccnc
		Rmi1
		Trim23
		Cdpf1
		Zfp426
		Klhdc3
		3222401L13Rik
		Scamp5
		Fpgt
		Dtd1
		Phospho2
		Vps50
		Luc7l3
		Bhlhe22
		Bri3
		Pds5b
		Fyttd1
		Panx2
		Slc17a2
		Plekhm2
		Fam219a
		Pphln1
		Tbkbp1
		Mapk8ip1
		Ncbp1
		mt-Rnr2
		Gm26518
		Man1c1
		Atg5
		Zscan2
		Sbk1
		Lrrc40
		Ccnb2-ps
		Slc12a6
		Ralgds
		Riok2
		1500009C09Rik
		Map7d1
		Lin54
		Mgat4c
		Agpat4
		Ppa2
		Suz12
		Gm14325
		Cd2ap
		Ccdc92b
		Lrrc4b
		Emc10
		Alg10b
		Arl8a
		4930453N24Rik
		Caly
		Syt14
		Vps29
		Wdr34
		Rusc2
		Trim44
		Gm38162
		Atxn7
		Acads
		Prpf39
		Pex16
		Sept7
		Tom1l1
		Zmym2
		Vamp7
		Pdcd10
		Upf3a
		Zfp651
		Zfp933
		Mecp2
		Mettl4
		Ipo8
		Npepl1
		Ptpn4
		Ak1
		Gpr162
		Nt5dc2
		Ankrd12
		Usp3
		Gm6563
		Rlf
		Ring1
		Gm37494
		Neurl4
		Bbip1
		Mapk8
		Acbd5
		Tor1aip1
		Fgfr1
		Cul4b
		Abcb8
		Plod1
		Synj2bp
		mt-Atp6
		Dennd1b
		4930447C04Rik
		Rsrc2
		Dennd6a
		Matr3
		Mllt6
		Sh3glb2
		Kif2a
		Caskin2
		Epha8
		Slc6a11
		Klhl36
		Tmtc3
		Dgke
		Gm11342
		Gli2
		Ccne2
		Zfp768
		Rgl2
		Ap2a1
		Eif2s2
		Desi2
		Adap1
		Cops3
		Zfp943
		Dop1a
		Lcorl
		Rps27
		Sh3pxd2b
		Plvap
		Pex3
		Dnm3
		Chm
		Ppp2r3a
		Atxn2l
		Usp37
		Kdm7a
		Gm38190
		Hpf1
		Ppfia4
		Gpr22
		Ephb2
		Zfp458
		Hnrnpa0
		Dbnl
		Efna3
		Gtf2a2
		Fbxo41
		Picalm
		Exoc5
		Gm14399
		Cdk9
		Chmp1a
		Pheta1
		Arhgef40
		Kbtbd3
		Itgbl1
		Wbp2
		Isyna1
		Fcho2
		Fam204a
		Thoc1
		Map4k3
		Stag1
		Uchl5
		Tex264
		Zfp40
		Gm5141
		Gm14295
		Mrpl32
		Cmc4
		Dok4
		Zc3h11a
		Ccnl1
		Zfp874a
		Zbtb41
		Spry3
		Iws1
		Tax1bp1
		Phf6
		St3gal2
		Arhgap33
		Uba6
		Wapl
		Fundc1
		H2-T24
		Far1
		Atxn7l3
		Son
		Clec2l
		Chadl
		Fam169a
		Nbn
		Mfap3l
		Gm43268
		Mbd2
		Appl1
		Jmjd1c
		Gtpbp10
		Ubald2
		Cux2
		Ier5
		Cpsf6
		Cryzl1
		Zfp771
		Fxyd7
		Osbpl9
		Tug1
		Gsg1
		Mat2a
		March5
		Nudt18
		Sgtb
		Arid4b
		Arl4a
		Prpf4b
		Azin2
		Clock
		Ptov1
		Plekha3
		Eif4e
		Fnip1
		Vps37a
		Glra3
		N4bp2l2
		Vasp
		Abl1
		Hint2
		Igbp1
		Nagk
		Birc6
		Iqsec3
		Zc3h14
		Arfgef1
		Chmp6
		Selenof
		Wdr4
		Dld
		Tab1
		Fbxo2
		Cdc14a
		Cntnap5a
		Actl6b
		Lrp1
		Jund
		Tbc1d9b
		Tagln2
		Grm2
		Filip1l
		Bmpr2
		Pafah1b3
		Wdr75
		Jam2
		Supt16
		Ints6
		Acaa1a
		Il4ra
		Mxra7
		Rbm45
		Adgra2
		Zbtb20
		Tcf7l1
		Abcb9
		Psd
		Atp9a
		Obsl1
		Gm13340
		Celf5
		Evi5
		Tmem240
		Sirt1
		Hmcn2
		Rfk
		Bad
		Apc2
		Mapk3
		Hsp90b1
		Ptcd3
		Sox2
		Zfp944
		March9
		Shisal2b
		Mvb12b
		Upf3b
		Utp14b
		Trp53inp1
		Wdr31
		Kcng4
		Tmx3
		Zfp316
		F420014N23Rik
		Dbp
		Uck1
		U2surp
		Lrrc75b
		Zfp958
		Dpp8
		Mob1b
		Il17rc
		Meis3
		Taldo1
		Tmem184b
		Nek8
		Zbtb7b
		Ap5m1
		Mgat4b
		H2afy2
		Tbc1d32
		Atp11c
		Krit1
		Ncor2
		Rps4l
		Ktn1
		Ndufaf4
		Ache
		Ptbp2
		Wdr37
		Pnrc2
		Shoc2
		Rprd1a
		Bahd1
		Alcam
		Ssb
		Zcchc10
		Lamp2
		H2-D1
		9330132A10Rik
		Galnt18
		Gmpr
		Xrn1
		Hsbp1l1
		Pum2
		Mzt1
		Prkd3
		3110001I22Rik
		Aph1a
		Zfand6
		Ppp1r9b
		Isoc2a
		Notch2
		B3galt2
		Nipal3
		Clcn2
		Zfp131
		Rufy3
		Fam71e1
		Gpbp1l1
		Pbx2
		Naglu
		Zfp729a
		Zfp62
		Src
		Slc25a46
		H1f0
		Mum1
		Slf1
		Zfp869
		Slc39a11
		Pla2g15
		Lrrc61
		Ehd1
		Jmjd8
		Ccnd3
		Insyn1
		AC154569.1
		Cpt1c
		Plppr2
		Gm49336
		Rsph3a
		Epop
		Zfp292
		Akr7a5
		Sigmar1
		Prkaca
		Mapkapk2
		Yipf3
		Zbtb1
		Kpna3
		Gm12940
		1810013L24Rik
		Ufsp2
		Eif1a
		Stk11
		Rnf19a
		Zfp655
		Stx1a
		Rsbn1
		Mmp15
		Trdmt1
		Ltbr
		Pias2
		Rasl11b
		Klhdc8b
		Rab1b
		Cntfr
		1810022K09Rik
		Kifc2
		Ccs
		Lysmd3
		Atp5l
		Mrps21
		Zfp52
		Zfp493
		Fndc3a
		Ikbkg
		Zc3h7b
		Cdkn2d
		H3f3a
		Med21
		Rnf13
		Piwil2
		Celf3
		Cntln
		Gltp
		Fkbp3
		Slc35e4
		Gm45768
		Odf2l
		Lnpk
		Wdr76
		Fam208b
		Sema4a
		Lrfn3
		4833413G10Rik
		Ranbp9
		Zbtb37
		Fam161b
		Abca8b
		Nufip1
		Galnt13
		Mef2a
		Btaf1
		Mypop
		Ccdc14
		Dclre1c
		Kif5b
		Prmt2
		Prr7
		Tmem25
		N4bp2
		Usp1
		Kctd17
		Nudt16l1
		Zfp712
		Mpp5
		Zfp280d
		Cep120
		Bzw1
		Tagln3
		Osgepl1
		Nt5c3
		Ano3
		Ivns1abp
		Mpnd
		Naa15
		Pgap3
		Dynlt3
		Cdc37l1
		AC154707.1
		Tab2
		Rbm12b2
		Bora
		Lhx2
		Ireb2
		Nmt2
		Cacnb1
		Dgkz
		Ccdc82
		Sncb
		Gstm4
		Plekhh3
		Mtf2
		Pacsin1
		Btf3l4
		Dgkq
		Gm26954
		Dedd2
		Gm20300
		Nucb1
		Sez6
		Igsf21
		Vbp1
		Dcaf13
		Ube2w
		Lrp10
		Atp2c1
		Klhl15
		Atp11b
		Pdzd4
		Hcn1
		Mroh1
		Zgpat
		Ppp3cb
		Syngr3
		Tmem263
		Mamstr
		BC005624
		Bmt2
		Vstm2l
		Agap2
		Sirt2
		Ppp1r1b
		Slc7a4
		Rplp1
		Zfp970
		Papolg
		Zfp931
		Aars2
		Gm43300
		Col2a1
		Gm38393
		Vma21
		Glt28d2
		Vash1
		Ttbk1
		Gngt1
		4930595L18Rik
		Myh14
		Ift74
		Zyx
		Lrrc1
		Bckdha
		Rp1
		Elp4
		Dapk1
		R3hdm1
		Fam160b2
		Gm7072
		Ankrd45
		Ly6h
		D10Jhu81e
		Snx5
		Ncam2
		Eya2
		Snap25
		Morc3
		Slf2
		Smad3
		Rims4
		Nptn
		Atf6b
		Naa16
		Zfp266
		Armc1
		Fam129b
		Gm47694
		Per1
		Pak4
		Ric1
		Slc22a17
		Atcay
		Srsf1
		Dtx3
		Ap3m1
		Tnfrsf1a
		Gm45493
		Xpo4
		Pbrm1
		Snhg20
		Cttn
		Slc25a37
		R3hcc1
		Wbp1
		Pias1
		Syne2
		Efnb1
		Gm14326
		Gm9195
		Spns1
		Cnot7
		Inpp4b
		Col7a1
		Zfp871
		Kcnh7
		Cntn2
		mt-Nd4
		1110059G10Rik
		Ggps1
		Gstp1
		Zfp595
		A530058N18Rik
		Bag6
		Pin1
		Cd276
		Lims1
		Slc17a4
		Ttc3
		Gm14305
		Rab1a
		Gnai2
		Numbl
		Gm7546
		Adgrl1
		Socs4
		Tbc1d23
		Dnajb9
		Cep135
		Bmpr1a
		Sppl2a
		Ccnh
		Zfp971
		Cck
		Slc52a2
		Ywhaq
		Kpna4
		Sphk2
		Lcor
		Pik3r2
		Camk2n2
		Mmp17
		Kcnq1ot1
		Lamp1
		Aldh2
		Camsap3
		Itsn2
		Bahcc1
		1700066M21Rik
		Rp2
		Adgrb2
		Morn4
		Cul9
		Abi2
		Dmxl1
		Prrc2a
		Lingo1
		Pik3c2a
		Tatdn1
		Mrps22
		Dram2
		Rif1
		Tbc1d24
		Rap1a
		Tmem8
		Mbnl1
		Cabp1
		Nyap1
		Tspoap1
		Ubxn4
		Tmem158
		Zfp932
		Uqcr11
		Fam45a
		Rbm3
		Cfap36
		Aftph
		Arih1
		Tsen15
		Omg
		Atp1a1
		Rnf112
		Kat2a
		Dis3
		Gal3st3
		Mblac1
		March7
		Crebrf
		Lypla1
		Trip11
		C1qa
		Zfp942
		Atp5d
		Col8a2
		Rpl13a
		Strn4
		Glrb
		E430024I08Rik
		Ppp4r3a
		Ythdc1
		Mynn
		Orc3
		Qser1
		Smox
		Arl14ep
		Idi1
		Mtcp1
		Mfsd8
		Zmiz2
		Gse1
		Shisa8
		Engase
		Manbal
		Gm17354
		Lmf2
		Phip
		Gm44136
		Neurod1
		Tsga10
		Ric3
		B130024G19Rik
		Npat
		Jph4
		Zfp738
		Pink1
		Klhl28
		B130055M24Rik
		Gpbp1
		Mir17hg
		Wasl
		Zfp322a
		Pcgf2
		Pebp1
		Trp53
		Braf
		Prpf40a
		mt-Nd1
		B230219D22Rik
		Nxph3
		2300009A05Rik
		Esco1
		Rnf170
		Ttc37
		Mtm1
		Reep3
		Naa20
		Rundc3a
		Fam135a
		Mark2
		Mlycd
		Sardh
		Tmem238
		Sh3bgrl
		Ttyh2
		Wdr17
		Ubald1
		Ahdc1
		Gm33843
		Fasn
		Dpp10
		Nfix
		Rorb
		Mpv17l2
		Gas2
		Smdt1
		Abhd18
		Trim41
		Ctsz
		Rela
		Ppp1cb
		Ergic2
		Ccser2
		Usp45
		Nrxn2
		Cyc1
		Setd2
		Prrc2b
		Maf1
		Zfp780b
		Rlbp1
		Nudt5
		Vamp8
		Snta1
		Rian
		Acvr2a
		Gm10282
		Rgs5
		Dctn2
		Mknk2
		Sipa1
		Gucy2f
		Cuedc1
		Ttbk2
		Rps6ka4
		Jrkl
		Tmem132a
		Ppp1r16a
		Atrx
		Nedd1
		Patz1
		Ilvbl
		Herc4
		Spock3
		Ppdpf
		Cc2d1a
		Gm43857
		Dcakd
		Zfp711
		U2af2
		Trim11
		Gm15446
		Abi1
		Ccdc88a
		Tarbp2
		Irf2bp1
		Cebpz
		Paxbp1
		Sema6b
		Ctdsp2
		Acap3
		Csde1
		Ubn2
		Pdk2
		Zc3h4
		Tsc22d4
		D10Wsu102e
		Nipbl
		Nrd1
		G6pc3
		Kirrel3
		Gm17066
		Cdc5l
		BC029722
		Macrod2
		Mmd
		Ppfia2
		Gpm6a
		Asah1
		Gm9958
		Pcyt2
		Kdm4b
		Rab30
		Gabpb1
		2510039O18Rik
		Atp6v0c
		Mtdh
		Slc6a9
		Pacs2
		Arpc1b
		Plekho1
		Gm37764
		Fbxl5
		Zfp81
		Gabrb1
		Tm7sf3
		Gm45871
		Zcchc9
		Mink1
		Nsmf
		Vps54
		Zfp451
		Strn3
		Kif18a
		Fbrs
		Asphd1
		Pcx
		Palm
		Tcea1
		Abce1
		Pacsin3
		Fut9
		Elob
		Ptbp3
		Fbxo27
		Ggnbp2
		Tcp1
		Acer3
		Zfp36l1
		Nenf
		Zmiz1
		Trim8
		Snx14
		Slc25a32
		Bche
		Tbp
		Zfpm2
		mt-Co1
		Paqr6
		Rbm4
		Ntan1
		Tbc1d19
		Rnf138
		Tra2a
		Adgrb1
		Ndufc2
		Kpna2
		Shank3
		Cul7
		Pank3
		Fbxl19
		Fbrsl1
		Myo9a
		Cep162
		D930016D06Rik
		Ccndbp1
		Hkdc1
		Trpm7
		Ccdc85b
		Atf2
		Il1rap
		Pygo2
		Samd14
		Cenpb
		Zfp385a
		Atpif1
		Plekho2
		Papln
		Ttyh3
		Fkbp5
		Rgs7bp
		Ctbs
		Ankrd13d
		Mbd6
		Cfl2
		Podxl2
		Hrh3
		Dtx1
		Qk
		Pip5k1c
		Med13
		Fbxw4
		2310022B05Rik
		Cpsf1
		Immp1l
		Sfpq
		Jup
		Usp47
		Usp34
		Mycbp
		Nek1
		Tbx2
		Ppp6c
		Rbm18
		Frmd4b
		Uba3
		Thumpd3
		Gria2
		Cgref1
		Chordc1
		Ssbp4
		Nckap1
		Rasa1
		Srf
		Ero1l
		Gm36989
		Zc3h18
		Hddc3
		Iglon5
		Ccdc59
		Zfp51
		Tmem222
		Kif15
		Rab39b
		Gna12
		Rbm26
		Lrif1
		Rnf217
		Pcf11
		Tshz1
		Mocs1
		Kdm3a
		Elfn2
		Cep131
		Chst2
		Snx13
		Zfp748
		Wiz
		Aph1b
		Kitl
		Chil1
		Zbtb11
		2900052L18Rik
		Rnpc3
		Adam11
		Arxes2
		Rpap1
		Shisa2
		Gabrg2
		Ythdc2
		Dpysl4
		Zfr2
		Dctn1
		Furin
		Gmps
		Cdh22
		Grik5
		Skp1a
		Fibp
		AC163032.1
		Dnajc1
		Cep295
		Akap12
		Zfr
		Rsbn1l
		Rps6ka3
		A930005N03Rik
		Higd2a
		Plaa
		Nap1l1
		Lrig1
		Ago3
		Abhd10
		Gadd45gip1
		Eea1
		Bcl9l
		Lrch2
		Kdm4a
		Zfp654
		Senp2
		Plekha8
		Gfpt1
		Cul2
		Notch1
		Cacna1g
		Slc18a3
		Gm20139
		Zscan26
		Pcdh15
		Rfx7
		Nckap5l
		C1ql2
		Vsnl1
		Cygb
		Uvssa
		Selenom
		Dbn1
		Fam161a
		Adnp
		Ccdc77
		Smo
		Sh3gl1
		Gm3365
		Dhx38
		Pmvk
		Zfp710
		Myl6
		Dek
		Tmem30a
		Brsk1
		Cbx6
		Styx
		Srm
		Nsfl1c
		Dact3
		Zhx2
		Ubxn2a
		Slc12a9
		Thop1
		Lyrm4
		Hdac2
		Aldh1l1
		Cstf3
		Pitpnm2
		Zfp563
		Zfp644
		Zfp219
		BB218582
		Sugt1
		Rbm39
		Wdr81
		Luc7l2
		Dleu2
		Vps26a
		Gcc2
		Esrra
		Manea
		Ldb1
		Nelfcd
		Camkv
		Mrpl18
		Tor2a
		Snhg14
		Odr4
		Spata1
		Iqcb1
		Akt1
		Zswim8
		Dph6
		Mterf3
		Ccdc85c
		Sh3bp5l
		Esf1
		Map3k2
		A630089N07Rik
		Stk3
		Epm2aip1
		Lmbrd2
		Zfp273
		Caskin1
		Ewsr1
		Gm17491
		Tmem151b
		Maz
		Aaed1
		Ntmt1
		Inf2
		Zbtb26
		Cirbp
		Zfp846
		Mtcl1
		Mxd4
		Afg3l1
		Capza2
		Crtc1
		Cnih1
		Wtip
		Micall1
		Hook1
		Nbeal1
		Mre11a
		Mbd3
		Epn1
		Trappc6a
		Saxo2
		Tial1
		Prr11
		Zfp930
		Cxxc4
		Triobp
		Axin2
		Washc4
		Lrtm2
		Dync1i2
		Oplah
		Ing3
		Timm10b
		Cetn3
		Neurl1a
		Plcb1
		Tmem109
		Ppp3r1
		Rab6a
		Rasl10b
		Tmem87a
		Rnf139
		Gm38253
		Papola
		Ncdn
		Fam69b
		Zfp101
		Pck2
		Zfp984
		Ube2b
		Orc4
		Llgl1
		Dnajb5
		A930041C12Rik
		Zfp207
		Ftl1
		Map2k2
		Map1lc3a
		Pikfyve
		Erlec1
		Arhgef19
		Actb
		Adam15
		Prrt1
		Snx17
		Lrp5
		Slc35a5
		Zc4h2
		Map3k11
		Aatk
		Col4a3bp
		Dgcr6
		Csgalnact2
		Arl2
		Csf2ra
		Senp7
		Fgfr1op2
		Ddr1
		Tbc1d15
		Enho
		Xiap
		Plscr4
		Ralgapa2
		Kansl1l
		Cops2
		Dzip3
		4632404H12Rik
		Gm26779
		2900026A02Rik
		Vps37d
		Pfn1
		Ube3a
		Smim10l1
		Mapk9
		Glmn
		Smc3
		Cul3
		Hdac5
		Dhx15
		Osbpl5
		Hip1r
		mt-Co2
		Mvd
		Rbm41
		Zfp983
		Gdap1
		Selenon
		Apba2
		Hap1
		Trim33
		Eif5
		Rb1cc1
		Zfp329
		Dexi
		Gng7
		Crlf2
		Csnk1a1
		G2e3
		Zfp758
		Syncrip
		Sema3b
		Psme4
		Necab1
		Fabp4
		Eif3e
		Lgi4
		Yme1l1
		Esam
		Wwp1
		Mbtps2
		Thap2
		Zfp119a
		Jag2
		Kifap3
		9930021J03Rik
		Casc1
		Eny2
		Akap11
		Fgfr1op
		Gas8
		Cdc42bpg
		Epb41l2
		Ercc6l2
		Eif5a2
		Ccnq
		Hook3
		Ano8
		Egln2
		Tusc1
		Capn7
		Usp25
		Htra2
		Cnot6
		Pibf1
		2610002M06Rik
		Alg6
		Cxadr
		Ppwd1
		P3h3
		C230004F18Rik
		Gm23935
		Evl
		Casp8ap2
		Twistnb
		Pgap1
		Etnk1
		mt-Nd5
		Cdc73
		Pkig
		Dnm1l
		Ythdf3
		Ltbp3
		Tubb2a
		Mterf2
		Col11a2
		Stxbp6
		2610008E11Rik
		Ppp4r3b
		Selenot
		Msmo1
		Gnb2
		Slc7a8
		Flywch2
		Cfap97
		Gm4673
		Mga
		mt-Nd2
		Capza1
		Gt(ROSA)26Sor
		Nectin1
		Wscd1
		Gm48581
		Tmem167
		Gm2011
		Mbd4
		Zfp68
		Naa50
		Sema5b
		Cnih2
		Gm10544
		Sec22a
		Pclo
		Vps13b
		Rab5b
		Rock1
		Zkscan8
		Zdhhc2
		Kcnip3
		Pofut2
		Sec24a
		Med22
		Natd1
		Cdk2ap1
		Nxph4
		Rhoc
		Sin3b
		Alg13
		Prr12
		Btbd2
		A330076H08Rik
		9330159F19Rik
		Fscn1
		Rgs11
		Syngap1
		Sntb2
		Ebf4
		Zfp638
		Cic
		Efemp2
		8030462N17Rik
		Scoc
		Lrp3
		Dstn
		Epn3
		Dact2
		Ints13
		Ywhaz
		Dennd4c
		Mtss1l
		Map2k3
		Fbxo10
		Smc5
		Ankrd13b
		Zfp938
		Wac
		Kbtbd2
		Dmtn
		Pnpla8
		Lypla2
		C1ql1
		Gm14505
		Wtap
		Slc4a7
		Dhfr
		Adcy5
		Lhfpl3
		Mkl1
		Pgd
		Cul5
		Gigyf1
		Ndufa8
		Rragc
		Gdap1l1
		Puf60
		Scap
		Zdhhc22
		Camkk1
		Rap1b
		Gm3764
		Cnep1r1
		Nae1
		Slc35a3
		Nipal2
		Pcm1
		Mob4
		Dmd
		Gm26617
		Ttc7
		Mettl6
		Gm32687
		Soga1
		Otud4
		Atg12
		Zmym4
		Lhfpl4
		Hdac7
		Kdm6b
		Sike1
		Smc4
		Atg101
		Canx
		Pde4a
		Fkbp10
		Tmem198
		Rabgap1l
		Tle6
		Shank1
		Abhd16a
		B4galt2
		Bicd1
		Rgma
		Cln6
		Sh2b1
		Bbs5
		Ankrd24
		Irx6
		Peg3
		Plpp1
		Haghl
		Cadm2
		Pnmal2
		Zfp54
		Rbm27
		Pex6
		4930525G20Rik
		Arhgef26
		Gm28439
		Tmem259
		Naa30
		Gm48505
		Fxyd1
		Zfp946
		Pdlim7
		Tank
		Gm17655
		Eml2
		Pex13
		Ptprf
		Mif
		Gm43980
		Crym
		Ralgapa1
		Shprh
		Slc25a1
		Fabp12
		Zfp964
		Ccdc88b
		Zmpste24
		B330016D10Rik
		Gpc1
		Faim2
		Ptp4a2
		Fam208a
		Gpsm3
		Ost4
		Zc3h8
		Hist2h3c2
		Serinc1
		Cnot6l
		Nxn
		Gria3
		Orc2
		Dgat2
		Cep85l
		Igfbp2
		Ubtf
		Gm42433
		Dpysl2
		Tnrc18
		Ube2d3
		Hnrnpu
		Hist3h2ba
		Nr1d2
		Naga
		Wdr6
		Sp3
		Ptms
		Pnkp
		Arhgap5
		Gm10925
		Sugp1
		Ppp2r3c
		Brcc3
		Arpp19
		Hk1
		0610010F05Rik
		Klhl7
		Scamp3
		Nf1
		Syt4
		Usp14
		Usf2
		Trim46
		Uspl1
		Tbc1d10a
		Qdpr
		Gm28661
		Crlf3
		Fsd1l
		2700081O15Rik
		Nkap
		Zfp397
		Carf
		Slbp
		Atl2
		Mkln1
		Tpbgl
		Tmed5
		Bri3bp
		Mib2
		BC002059
		Ogfod2
		Wbp4
		Ap3s1
		Lmtk3
		Yae1d1
		Mtmr6
		AI837181
		Dhx36
		Abcb7
		Srsf10
		Grsf1
		Ak3
		Stag3
		Zfp536
CTvsDR WTvsDR	71	Srrm1
		Syt2
		Rasa2
		Gm48062
		Gm26981
		Fscn2
		Fam19a3
		Hnrnpf
		Prdm16
		Samd7
		4632427E13Rik
		Pkm
		Maneal
		Tmem62
		Armcx4
		Raf1
		Gm43375
		Gm47160
		Lhx1
		Desi1
		Psmb5
		Mpp4
		Rpl36a
		Ush2a
		2810428J06Rik
		Abca13
		Dusp11
		Chp1
		Washc2
		Lman1l
		Cecr2
		Aggf1
		Ndufaf2
		Vamp1
		Tex9
		Firre
		Slc38a6
		4930402H24Rik
		Ahr
		Cfap206
		Agtpbp1
		Dixdc1
		Gm37459
		Ppm1j
		AW046200
		Ppp1r17
		Stk38
		Atxn7l3b
		Atf7
		Lca5l
		Ube2h
		Srpx
		Gm48236
		Ftsj3
		Bbs4
		Ttc13
		Pgk1
		Fbxo5
		Hemk1
		Lsm8
		Pvalb
		Pygm
		Mamld1
		Igsf3
		Slc25a18
		Frmpd2
		Fam219b
		Dnmt3a
		Dusp4
		Pmepa1
		Chrna5
WTvsCT WTvsDR	1100	Alg11
		Cept1
		Atp13a4
		St5
		Adrb1
		Lrrn4cl
		Rhebl1
		Gpat3
		Myo1b
		Inka2
		Gm37090
		Def8
		Uri1
		Gm40477
		Slc4a5
		Nrep
		Arhgap29
		Cerk
		Pbx4
		Sgk1
		Cbfb
		Gm37277
		Ube4bos1
		Ptger3
		AC122335.1
		Neil2
		Atp7b
		Tfcp2
		Rho
		4921524J17Rik
		Prdm13
		Asic3
		Kcnu1
		Lipo2
		Gm12346
		Gm9361
		4833428L15Rik
		Cmtr2
		Myo5a
		Cep76
		Pcdhgb6
		Wdfy1
		Dnah11
		Serpinb8
		Atp6ap2
		Cckbr
		Lztfl1
		Sema3e
		Usp13
		Tusc3
		Nos3
		Senp3
		Tmem181b-ps
		Cbll1
		Pla2g12a
		Arfgef3
		Ginm1
		Gm12248
		P2ry4
		Mboat1
		AC149090.1
		Uqcrb
		A2m
		Snx18
		5430403N17Rik
		Riox2
		Pls3
		Hist1h2bq
		Zfp974
		Harbi1
		Rpl34-ps1
		Scn1a
		Sfxn2
		Cfap46
		Prph
		Spred1
		Gm5148
		Gm18860
		Lemd3
		Adgrf3
		Terb1
		Gm16536
		Ext1
		Hacd3
		Atat1
		Rer1
		Gm49156
		2810002D19Rik
		Lrpprc
		F2r
		Decr2
		Fem1c
		Cyr61
		Mcm10
		Rbm15
		Ghitm
		Tmem72
		Ppargc1b
		Gm1821
		Nkrf
		Ddit4l
		Tomm22
		Abca6
		Gm48653
		Fam3c
		Zyg11b
		Slco4a1
		Gm7887
		Zbtb10
		Zfp236
		Ube2d2a
		Bphl
		1700026F02Rik
		Krt1
		Dcp1b
		Pou4f2
		Gm14393
		Nphp3
		Rell1
		Zfp97
		Kcne2
		Tgfbr3l
		Asrgl1
		Robo2
		Slc9a7
		Sec31b
		Frmpd4
		Zfp580
		Slc6a2
		Fnip2
		Tuft1
		Tbc1d30
		Luzp1
		Pde8a
		Arhgdib
		Sult1c1
		Odf2
		Pigz
		Crb1
		AC087898.2
		9030025P20Rik
		R3hdm4
		Eps8
		Osmr
		Opn1sw
		Arhgap28
		Ndrg2
		Grk1
		Pts
		Cyb5rl
		Fap
		Gm13112
		Gm44541
		Calb1
		Gm24252
		Fibcd1
		Elovl2
		Zbtb7c
		Gm35256
		6030443J06Rik
		1810037I17Rik
		Rnf144b
		Tmem39b
		5330413P13Rik
		Ankrd31
		Blm
		Eri3
		Rab3b
		Mpp3
		H6pd
		Gm9869
		Zdhhc1
		Stk35
		Fn1
		Cyb5d2
		Gpr62
		B9d1
		Gsdme
		Slc26a2
		Lgi2
		Gsr
		Otop3
		Gm5900
		Acsl3
		Cryzl2
		Gm4735
		Gem
		Igsf11
		Pcdh9
		Fcer2a
		Gbp6
		Mcm2
		Cyp4f13
		Enpep
		Rps6kl1
		Dnaic2
		Grtp1
		Nt5e
		Camk2a
		Pcgf5
		Gm43508
		Abhd14a
		Gm10634
		Klf6
		Gpr157
		Hook2
		Rimbp2
		Rfx2
		Rpa3
		Ifit1
		E2f6
		Gm14091
		Elk3
		Ociad1
		Umad1
		Cpe
		Nphp1
		Mfng
		Rab11a
		Sema4g
		Gpsm2
		Gstt1
		Iqce
		2900052N01Rik
		Rpe65
		Zfp414
		Knstrn
		Coa7
		Rimbp3
		1110002E22Rik
		Rgs20
		Calml4
		Pias3
		Tor4a
		Nim1k
		Arap1
		2610507I01Rik
		Cbln1
		Dnaja2
		Chrd
		Gm15726
		Anapc5
		Dck
		Mthfd2
		Pou6f2
		Snrnp27
		Nrip3
		Mroh5
		Ptges3
		Socs6
		Tnr
		Hmgn2
		Ston2
		Stum
		Gm16041
		Gm19409
		Gm15848
		Gm16055
		Gramd2
		AI429214
		Lsmem2
		Adra2a
		Pbx1
		1700128E19Rik
		Gm7616
		Gnl3l
		Gm12689
		Adcyap1
		Cfap61
		2900072N19Rik
		Slc6a20a
		Nr4a1
		Dip2b
		Alkbh5
		Trim43c
		Parvb
		Alox5
		Gipr
		Pgam2
		Cd59a
		Kcnt1
		Tmem86b
		Impact
		Rdh5
		Ifih1
		Txlna
		Klhl33
		Carmil3
		Marveld3
		Dpf3
		Dscaml1
		A930014E10Rik
		Ccl28
		Nrg4
		Cep128
		Ssr1
		Gm2396
		Samd9l
		Iqcd
		Rnf213
		Gadd45b
		Hdac9
		Nudcd1
		Tmem233
		mt-Rnr1
		Cfap126
[truncated: 4,301 more rows]

## Sheet: Group abbreviations
CT = RPE65-KO vehicle
DR = RPE65-KO TMB
WT = wild-type
