# Supplementary material for: A combination treatment based on drug repurposing demonstrates mutation-agnostic efficacy in pre-clinical retinopathy models
Source: Nat Commun. 2024 Jul 15;15:5943. doi: 10.1038/s41467-024-50033-5 (PMC11251169; doi:10.1038/s41467-024-50033-5)
Supplement: Supplementary file 15 — Supplementary Data 12 [file 41467_2024_50033_MOESM15_ESM.xlsx]

## Sheet: mt-merged_WT-withDRandCT
Gene	chr_x	start_x	end_x	length_x	sequence_x	chip.WT_M1_x	chip.WT_M2_x	chip.WT_F3_x	chip.WT_F4_x	chip.RPE_DrF1	chip.RPE_DrF3	chip.RPE_DrF4	chip.RPE_DrM5	chip.RPE_DrM6	baseMean_x	log2FoldChange_x	lfcSE_x	pvalue_x	padj_x	chr_y	start_y	end_y	length_y	sequence_y	chip.WT_M1_y	chip.WT_M2_y	chip.WT_F3_y	chip.WT_F4_y	chip.RPE_CtF1	chip.RPE_CtF2	chip.RPE_CtM4	chip.RPE_CtM5	baseMean_y	log2FoldChange_y	lfcSE_y	pvalue_y	padj_y
mt-Co1	MT	5327	6872	1545		294512	246875	269841	143791	195677	163977	203978	197607	200774	207164	0.07	0.05	0.08031	0.1695	MT	5327	6872	1545		294512	246875	269841	143791	152949	201142	133924	153510	191514	0.13	0.06	0.02673	0.07128
mt-Cytb	MT	14144	15288	1144		152815	117453	138959	89644	94936	99642	120723	117438	114108	114951	0.12	0.1	0.09003	0.1695	MT	14144	15288	1144		152815	117453	138959	89644	94634	122862	87033	93233	111076	0.28	0.09	0.0005824	0.004659
mt-Nd1	MT	2750	3707	957		108595	87501	104493	52336	73394	61396	82242	79961	83712	79396.8	0.17	0.05	0.0001968	0.002875	MT	2750	3707	957		108595	87501	104493	52336	56453	78555	56372	57980	72673.3	0.2	0.07	0.00254	0.01355
mt-Nd5	MT	11741	13565	1824		107847	97446	106887	51416	70233	52800	70106	69832	75205	74977	-0.01	0.03	0.5228	0.5975	MT	11741	13565	1824		107847	97446	106887	51416	51926	65552	47706	51322	68412.6	-0.01	0.04	0.7946	0.8381
mt-Nd2	MT	3913	4951	1038		74429	66383	74401	31877	53200	35164	47494	48006	56038	51847.5	0.03	0.06	0.4655	0.5975	MT	3913	4951	1038		74429	66383	74401	31877	32550	40362	32667	33545	45051.8	-0.06	0.06	0.2746	0.4394
mt-Nd4	MT	10166	11544	1378		60362	50545	53379	30014	38978	32143	43134	44157	43179	42848.8	0.1	0.06	0.0447	0.1192	MT	10166	11544	1378		60362	50545	53379	30014	31683	40679	30416	30647	39561.4	0.15	0.07	0.01508	0.04825
mt-Rnr2	MT	1093	2675	1582		33217	35019	36277	17696	25662	17642	20620	20290	26777	24926.1	-0.04	0.07	0.4903	0.5975	MT	1093	2675	1582		33217	35019	36277	17696	17740	17397	16454	20614	23045.9	-0.01	0.08	0.8381	0.8381
mt-Nd6	MT	13551	14070	519		20305	21262	22401	10124	16363	8386	12015	12367	15404	14662.3	-0.07	0.09	0.2949	0.4289	MT	13551	14070	519		20305	21262	22401	10124	9273	11068	8141	8959	12876.1	-0.22	0.06	0.0003449	0.004659
mt-Rnr1	MT	69	1024	955		8246	8891	8303	4226	4942	3827	4225	3636	4561	5363.64	-0.32	0.11	0.0003593	0.002875	MT	69	1024	955		8246	8891	8303	4226	3957	3439	3545	4520	5270.94	-0.13	0.11	0.1461	0.2596
mt-Co3	MT	8606	9390	784		1830	1630	989	2238	763	651	816	696	756	1174.2	-0.29	0.24	0.004243	0.02263	MT	8606	9390	784		1830	1630	989	2238	631	741	524	2086	1361.02	-0.03	0.18	0.6593	0.8115
mt-Co2	MT	7012	7696	684		1179	1056	1217	726	1226	776	956	909	944	987.03	0.14	0.13	0.09532	0.1695	MT	7012	7696	684		1179	1056	1217	726	718	805	564	680	840.34	0.07	0.11	0.4266	0.6205
mt-Atp6	MT	7926	8607	681		971	895	1033	519	655	557	700	630	733	720.66	0.01	0.08	0.8914	0.9095	MT	7926	8607	681		971	895	1033	519	499	547	458	517	645.01	-0.02	0.09	0.7855	0.8381
mt-Tp	MT	15355	15422	67		684	765	810	287	457	209	309	315	346	428.8	-0.23	0.18	0.02047	0.0819	MT	15355	15422	67		684	765	810	287	236	249	237	274	393.16	-0.27	0.14	0.004534	0.01814
mt-Nd3	MT	9458	9806	348		235	317	248	129	129	89	156	112	114	159.46	-0.19	0.19	0.04238	0.1192	MT	9458	9806	348		235	317	248	129	114	92	70	92	146.28	-0.17	0.16	0.04112	0.09398
mt-Nd4l	MT	9876	10173	297		80	84	80	49	76	59	95	78	75	74.58	0.11	0.18	0.1786	0.2858	MT	9876	10173	297		80	84	80	49	63	82	53	71	70.51	0.16	0.16	0.0561	0.1122
mt-Atp8	MT	7765	7969	204		0	2	0	2	1	0	0	1	2	0.96	0	0.2	0.9095	0.9095	MT	7765	7969	204		0	2	0	2	0	0	0	0	0.5	-0.01	0.19	0.5469	0.7292

## Sheet: Sample IDs (readme)
	ID	Genotype	Treatment	Sex	Housing condition	Sample collection age	Group
	chip.WT_M2_y	C57BL/6J	Base diet (veh)	Male	Vivarium	P64	WT
	chip.WT_F3_y	C57BL/6J	Base diet (veh)	Female	Vivarium	P64	WT
	chip.WT_F4_y	C57BL/6J	Base diet (veh)	Female	Vivarium	P64	WT
	chip.RPE_CtF1	C57BL/6J	Base diet (veh)	Female	Vivarium	P64	RPE65-/- vehicle
	chip.RPE_CtF2	RPE65-/-	Base diet (veh)	Female	Vivarium	P64	RPE65-/- vehicle
	chip.RPE_CtM4	RPE65-/-	Base diet (veh)	Male	Vivarium	P64	RPE65-/- vehicle
	chip.RPE_CtM5	RPE65-/-	Base diet (veh)	Male	Vivarium	P64	RPE65-/- vehicle
	chip.RPE_DrF1	RPE65-/-	TMB diet	Female	Vivarium	P64	RPE65-/- TMB
	chip.RPE_DrF3	RPE65-/-	TMB diet	Female	Vivarium	P64	RPE65-/- TMB
	chip.RPE_DrF4	RPE65-/-	TMB diet	Female	Vivarium	P64	RPE65-/- TMB
	chip.RPE_DrM5	RPE65-/-	TMB diet	Male	Vivarium	P64	RPE65-/- TMB
	chip.RPE_DrM6	RPE65-/-	TMB diet	Male	Vivarium	P64	RPE65-/- TMB
