# Supplementary material for: A combination treatment based on drug repurposing demonstrates mutation-agnostic efficacy in pre-clinical retinopathy models
Source: Nat Commun. 2024 Jul 15;15:5943. doi: 10.1038/s41467-024-50033-5 (PMC11251169; doi:10.1038/s41467-024-50033-5)
Supplement: Supplementary file 16 — Supplementary Data 13 [file 41467_2024_50033_MOESM16_ESM.xlsx]

## Sheet: Cluster 0
p_val	avg_logFC	pct.1	pct.2	p_val_adj	cluster	gene
Gm42418	0	1.78875	1	0.999	0	WT untreated	Gm42418
Cdh18	0	1.48574	0.694	0.064	0	WT untreated	Cdh18
Opn1sw	0	1.47148	0.659	0.018	0	WT untreated	Opn1sw
Camk1d	0	1.24935	0.995	0.923	0	WT untreated	Camk1d
Arr3	5.96837385255548e-279	1.32273	0.703	0.104	1.2266201941772e-274	WT untreated	Arr3
Pde6h	5.58680396613534e-275	1.30173	0.593	0.04	1.14819995112013e-270	WT untreated	Pde6h
Opn1mw	3.46484811995235e-269	1.21307	0.538	0.021	7.12095585612607e-265	WT untreated	Opn1mw
Dscaml1	6.50146838549564e-237	0.860558	0.965	0.652	1.33618178258706e-232	WT untreated	Dscaml1
Cmss1	3.43374560315929e-236	1.14652	0.906	0.454	7.05703396361298e-232	WT untreated	Cmss1
Lars2	1.99666208346633e-234	1.26558	0.799	0.238	4.10353991394e-230	WT untreated	Lars2
Dcc	8.92089116627115e-220	1.38993	0.611	0.094	1.83342155249205e-215	WT untreated	Dcc
AY036118	2.51379389110419e-217	1.00728	0.921	0.562	5.16634920499733e-213	WT untreated	AY036118
Abhd14a	3.95338292987463e-209	1.03449	0.546	0.047	8.12499259747833e-205	WT untreated	Abhd14a
Zfp385b	5.76101201545886e-194	0.771838	0.957	0.657	1.18400318941711e-189	WT untreated	Zfp385b
Gm19667	2.0850540251477e-181	1.05667	0.515	0.047	4.28520303248354e-177	WT untreated	Gm19667
Cngb3	6.964961251733e-167	0.882516	0.386	0.024	1.43143883645617e-162	WT untreated	Cngb3
Pde6c	2.55783433825412e-156	0.817513	0.328	0.009	5.25686113197986e-152	WT untreated	Pde6c
Hexb	3.77487975505129e-148	1.02634	0.614	0.148	7.75813287258142e-144	WT untreated	Hexb
F630040K05Rik	6.43933264136218e-145	0.881256	0.624	0.151	1.32341164445275e-140	WT untreated	F630040K05Rik
Slc8a3	6.22300948735856e-144	0.843483	0.338	0.016	1.27895290984193e-139	WT untreated	Slc8a3
Pde10a	5.59518901011137e-142	0.987725	0.358	0.019	1.14992324535809e-137	WT untreated	Pde10a
Apoe	1.13950306651019e-137	0.785942	0.577	0.148	2.34190670229174e-133	WT untreated	Apoe
Ppara	3.68422363223878e-134	0.780423	0.295	0.001	7.57181640897715e-130	WT untreated	Ppara
Nrxn3	1.19439606358101e-125	0.673637	0.788	0.431	2.4547227898717e-121	WT untreated	Nrxn3
Glul	1.49467544917292e-124	0.809733	0.589	0.167	3.07185698314019e-120	WT untreated	Glul
Dpp10	5.93582276315165e-122	1.2551	0.272	0.008	1.21993029428293e-117	WT untreated	Dpp10
Ccdc136	2.95522421716597e-119	0.712471	0.292	0.016	6.0735768111195e-115	WT untreated	Ccdc136
Lrfn2	8.03120584419724e-119	0.744226	0.321	0.019	1.65057342509942e-114	WT untreated	Lrfn2
Gabrb3	3.24968808389487e-115	0.778631	0.507	0.133	6.67875895002074e-111	WT untreated	Gabrb3
Pfkp	3.21436156230718e-109	0.772325	0.679	0.254	6.60615588285373e-105	WT untreated	Pfkp
Dlg4	6.33533310949267e-108	0.590996	0.873	0.601	1.30203766066293e-103	WT untreated	Dlg4
Gm15564	3.93020318592479e-105	0.812133	0.406	0.062	8.07735358771262e-101	WT untreated	Gm15564
Gnat2	6.76906812814125e-104	0.637909	0.252	0.01	1.39117888169559e-99	WT untreated	Gnat2
Sik2	4.48108322047344e-101	0.804703	0.615	0.202	9.20952223471701e-97	WT untreated	Sik2
Adgrb3	2.01858501290383e-100	0.702859	0.584	0.196	4.14859591851994e-96	WT untreated	Adgrb3
BC065403	2.37606633225871e-99	0.552295	0.245	0.002	4.88329152605811e-95	WT untreated	BC065403
Gngt2	2.35324849008759e-93	0.632378	0.327	0.05	4.83639629682801e-89	WT untreated	Gngt2
Spc25	1.81248124656016e-89	0.517928	0.207	0.006	3.72501145793043e-85	WT untreated	Spc25
Slc25a37	7.73731822021902e-87	0.561083	0.259	0.018	1.59017364061941e-82	WT untreated	Slc25a37
Sphkap	8.15371621737388e-86	0.616877	0.308	0.047	1.67575175699468e-81	WT untreated	Sphkap
Zfp804b	4.61124121441696e-85	0.677106	0.561	0.244	9.47702294386975e-81	WT untreated	Zfp804b
Rpgrip1	3.55572124676525e-84	0.385618	0.983	0.903	7.30771830635194e-80	WT untreated	Rpgrip1
Pcp2	5.76720628779585e-84	0.604988	0.419	0.108	1.1852762362678e-79	WT untreated	Pcp2
Enox1	2.97914446226907e-83	0.594748	0.265	0.022	6.12273769885539e-79	WT untreated	Enox1
Stk35	6.51064436138367e-81	0.563444	0.818	0.517	1.33806762915157e-76	WT untreated	Stk35
Grk1	4.00117319876167e-78	0.593117	0.833	0.53	8.22321115809498e-74	WT untreated	Grk1
Grik1	3.28475245250819e-77	0.638367	0.376	0.104	6.75082324039483e-73	WT untreated	Grik1
Rgs9bp	7.98381725097582e-77	0.6052	0.796	0.458	1.64083412142055e-72	WT untreated	Rgs9bp
Slco4a1	4.32611208167263e-76	0.660731	0.445	0.111	8.89102555025358e-72	WT untreated	Slco4a1
Ddx17	1.66782223737352e-75	0.504929	0.833	0.545	3.42770826225006e-71	WT untreated	Ddx17
Gm44196	7.08748023488683e-75	0.427862	0.929	0.664	1.45661893787394e-70	WT untreated	Gm44196
Slc24a2	1.14521379553414e-72	0.507961	0.194	0.015	2.35364339258177e-68	WT untreated	Slc24a2
Lrp1b	2.86544859201412e-71	0.55722	0.399	0.113	5.88906994630743e-67	WT untreated	Lrp1b
Cdk8	2.95670146074291e-71	0.691312	0.702	0.36	6.07661284211883e-67	WT untreated	Cdk8
Gm47283	7.70073591448668e-70	0.603299	0.594	0.245	1.5826552451453e-65	WT untreated	Gm47283
Rabgef1	1.02459862923373e-68	0.500711	0.817	0.537	2.10575510280117e-64	WT untreated	Rabgef1
Pcdh9	1.3942866702531e-66	0.535247	0.437	0.168	2.86553796470418e-62	WT untreated	Pcdh9
Ckb	2.12476703769843e-64	0.54635	0.775	0.441	4.36682121587782e-60	WT untreated	Ckb
4930447C04Rik	2.85640583940165e-64	0.507458	0.232	0.033	5.87048528113827e-60	WT untreated	4930447C04Rik
Rlbp1	3.6658573346016e-63	0.523179	0.282	0.055	7.5340699940732e-59	WT untreated	Rlbp1
Peg3	2.61240812630453e-62	0.569446	0.544	0.212	5.36902118118106e-58	WT untreated	Peg3
Rsrp1	5.08006748074845e-62	0.379702	0.912	0.751	1.04405546864342e-57	WT untreated	Rsrp1
Tln2	1.52905649495058e-59	0.539209	0.657	0.302	3.14251690842243e-55	WT untreated	Tln2
Atrnl1	1.4511422170964e-58	0.57285	0.612	0.28	2.98238748457653e-54	WT untreated	Atrnl1
Nrcam	1.88618871214249e-58	0.417866	0.167	0.014	3.87649504119524e-54	WT untreated	Nrcam
Cacna2d4	1.28899136828748e-57	0.432974	0.851	0.612	2.64913506010444e-53	WT untreated	Cacna2d4
Fam169a	3.14425750704537e-57	0.429273	0.88	0.667	6.46207802847964e-53	WT untreated	Fam169a
Ptprn	7.86239790146752e-57	0.415332	0.175	0.009	1.6158800167096e-52	WT untreated	Ptprn
Fam193b	7.97806754524257e-56	0.522607	0.449	0.154	1.63965244189825e-51	WT untreated	Fam193b
Slc9a7	2.23599047776121e-53	0.525404	0.546	0.231	4.59540762989485e-49	WT untreated	Slc9a7
Gpsm1	2.67171176349725e-53	0.470928	0.494	0.19	5.49090201633954e-49	WT untreated	Gpsm1
Thsd7a	6.31626759268462e-52	0.454702	0.253	0.057	1.29811931564854e-47	WT untreated	Thsd7a
5430419D17Rik	1.88489652288006e-51	0.523053	0.318	0.078	3.8738393338231e-47	WT untreated	5430419D17Rik
Lpin2	1.48026116206683e-50	0.503342	0.436	0.14	3.04223274027974e-46	WT untreated	Lpin2
Pitpnm3	3.60267089873771e-50	0.387144	0.858	0.63	7.40420923108573e-46	WT untreated	Pitpnm3
Bbs7	3.97189930778445e-50	0.555619	0.633	0.302	8.16304745735861e-46	WT untreated	Bbs7
Dnm1	1.24656948032717e-49	0.454193	0.651	0.336	2.5619495959684e-45	WT untreated	Dnm1
Spred1	6.83072052573259e-49	0.375551	0.202	0.022	1.40384968244856e-44	WT untreated	Spred1
Gm16055	3.9212984157028e-48	0.410821	0.203	0.028	8.05905250395239e-44	WT untreated	Gm16055
Mdga2	7.86088767860411e-48	0.427951	0.403	0.177	1.61556963570672e-43	WT untreated	Mdga2
Mylk	3.13011409599212e-47	0.505536	0.431	0.148	6.433010490083e-43	WT untreated	Mylk
Acbd6	8.70820182622878e-47	0.353861	0.157	0.018	1.78970963932654e-42	WT untreated	Acbd6
Pde8a	8.08447419681224e-46	0.458339	0.544	0.236	1.66152113692885e-41	WT untreated	Pde8a
Gphn	8.55256124947003e-46	0.304101	0.918	0.721	1.75772238799108e-41	WT untreated	Gphn
Kcnma1	9.29872042723135e-46	0.418341	0.301	0.097	1.91107302220459e-41	WT untreated	Kcnma1
Esrrb	1.59726182315221e-45	0.392526	0.852	0.655	3.28269249894242e-41	WT untreated	Esrrb
Crocc	5.79863582664526e-44	0.495107	0.599	0.296	1.19173563509213e-39	WT untreated	Crocc
Macrod2	1.17635141396868e-43	0.18204	0.949	0.761	2.41763742598844e-39	WT untreated	Macrod2
Lsamp	2.12054008688116e-43	0.381509	0.411	0.18	4.35813398655815e-39	WT untreated	Lsamp
Tafa3	6.34574334764833e-43	0.306974	0.132	0.009	1.30417717280868e-38	WT untreated	Tafa3
Taok3	1.13760772158561e-42	0.415471	0.824	0.58	2.33801138940274e-38	WT untreated	Taok3
Rnf150	1.72757981872439e-42	0.44723	0.607	0.292	3.55052204344237e-38	WT untreated	Rnf150
Kcne2	1.84753814233118e-42	0.30957	0.103	0.004	3.79706039011904e-38	WT untreated	Kcne2
Adrb1	2.80977371425164e-42	0.282152	0.097	0.002	5.77464693752998e-38	WT untreated	Adrb1
Galnt13	5.58067157588605e-42	0.316736	0.437	0.199	1.1469396222761e-37	WT untreated	Galnt13
Vegfa	1.31395449304862e-41	0.342553	0.157	0.016	2.70043927411353e-37	WT untreated	Vegfa
Fhod3	1.35450301033019e-41	0.30588	0.908	0.732	2.78377458683061e-37	WT untreated	Fhod3
Trnp1	3.05617722276056e-41	0.359792	0.206	0.044	6.28105542821751e-37	WT untreated	Trnp1
Msi1	5.73123883696458e-41	0.412224	0.774	0.488	1.17788420577296e-36	WT untreated	Msi1
Hdc	8.25910150188981e-41	0.308951	0.129	0.007	1.69741054066839e-36	WT untreated	Hdc
Hnrnpl	9.15413788577048e-41	0.446437	0.612	0.3	1.88135841828355e-36	WT untreated	Hnrnpl
Iqsec1	1.19671836020716e-40	0.387981	0.773	0.509	2.45949557389776e-36	WT untreated	Iqsec1
Dscam	5.40841896834989e-40	0.364793	0.243	0.065	1.11153826637527e-35	WT untreated	Dscam
Kcnb1	5.49767134097887e-40	0.312144	0.966	0.886	1.12988141399798e-35	WT untreated	Kcnb1
Abca4	1.07654340945327e-39	0.297499	0.933	0.835	2.21251201510836e-35	WT untreated	Abca4
Pcp4l1	1.56234342563346e-39	0.31328	0.153	0.009	3.21092820836188e-35	WT untreated	Pcp4l1
Meis2	3.30026488920354e-39	0.399337	0.69	0.387	6.78270440029111e-35	WT untreated	Meis2
Khdrbs3	1.36122846397724e-38	0.463494	0.583	0.276	2.79759673916603e-34	WT untreated	Khdrbs3
Map7	1.98015250390249e-38	0.344018	0.833	0.6	4.06960942602039e-34	WT untreated	Map7
Snhg9	9.11821033715022e-38	0.354765	0.567	0.308	1.87397458849111e-33	WT untreated	Snhg9
Wdr47	9.43783603975156e-38	0.461034	0.574	0.274	1.93966406288974e-33	WT untreated	Wdr47
Map4k3	1.16568855468242e-37	0.362726	0.8	0.568	2.39572311758331e-33	WT untreated	Map4k3
Ptprd	1.31658567467627e-37	0.404006	0.356	0.148	2.70584687859467e-33	WT untreated	Ptprd
Srrm2	1.32547497742935e-37	0.399671	0.791	0.542	2.72411617361281e-33	WT untreated	Srrm2
Xlr5a	2.89678276468617e-37	0.322776	0.171	0.036	5.95346793798303e-33	WT untreated	Xlr5a
Gm14268	3.05010118109839e-37	0.267578	0.129	0.01	6.26856794739342e-33	WT untreated	Gm14268
Tmtc2	5.88318429569888e-37	0.370068	0.2	0.05	1.20911203645203e-32	WT untreated	Tmtc2
Clu	5.89982784105554e-37	0.447201	0.327	0.116	1.21253261789373e-32	WT untreated	Clu
Tet3	6.1058194327379e-37	0.39325	0.678	0.382	1.25486800981629e-32	WT untreated	Tet3
Tshz2	8.42861816036304e-37	0.334945	0.16	0.031	1.73224960431781e-32	WT untreated	Tshz2
Casp7	9.36730453783884e-37	0.249934	0.091	0.004	1.92516842861664e-32	WT untreated	Casp7
1700054A03Rik	3.23774842334275e-36	0.345662	0.177	0.037	6.65422055965402e-32	WT untreated	1700054A03Rik
Tnik	3.69795020248414e-36	0.287036	0.115	0.011	7.60002725614541e-32	WT untreated	Tnik
Car10	3.71459191610932e-36	0.356941	0.279	0.099	7.63422930598787e-32	WT untreated	Car10
Prkg1	1.44423348965641e-35	0.347892	0.348	0.149	2.96818866794186e-31	WT untreated	Prkg1
Kmt2d	2.72663490204981e-35	0.445974	0.439	0.177	5.60378005069278e-31	WT untreated	Kmt2d
Agap1	2.86446630438489e-35	0.405534	0.524	0.242	5.88705114877183e-31	WT untreated	Agap1
Cadps	4.10437548652695e-35	0.369166	0.281	0.099	8.4353124999102e-31	WT untreated	Cadps
Kif21b	5.31447207650644e-35	0.467008	0.522	0.251	1.0922303011636e-30	WT untreated	Kif21b
Plekhb1	6.81635642051229e-35	0.43947	0.735	0.475	1.40089757154369e-30	WT untreated	Plekhb1
Rgs7	8.7469079923587e-35	0.342104	0.185	0.048	1.79766453058956e-30	WT untreated	Rgs7
Slc4a10	1.40507825450299e-34	0.354194	0.179	0.044	2.88771682865454e-30	WT untreated	Slc4a10
Dnah9	1.43314993961503e-34	0.382181	0.273	0.085	2.94540975589681e-30	WT untreated	Dnah9
Frmpd2	2.1477625722695e-34	0.339971	0.755	0.489	4.41408163852827e-30	WT untreated	Frmpd2
Trpm1	3.48473372717622e-34	0.323967	0.165	0.037	7.16182475609257e-30	WT untreated	Trpm1
Usp48	3.71558258065596e-34	0.381652	0.406	0.167	7.63626531976413e-30	WT untreated	Usp48
Msi2	5.07829248676628e-34	0.207016	0.975	0.903	1.04369067188021e-29	WT untreated	Msi2
Gckr	9.95735642172362e-34	0.344101	0.218	0.052	2.04643589179264e-29	WT untreated	Gckr
Mir124a-1hg	1.12571468767197e-33	0.228319	0.969	0.893	2.31356882610343e-29	WT untreated	Mir124a-1hg
Gng13	1.19869029578322e-33	0.337247	0.323	0.131	2.46354829589367e-29	WT untreated	Gng13
Nfasc	1.19989155431567e-33	0.413438	0.709	0.456	2.46601712242957e-29	WT untreated	Nfasc
Dkk3	1.3621640960548e-33	0.294924	0.177	0.039	2.79951965021182e-29	WT untreated	Dkk3
Bcl2	1.55436149189046e-33	0.418617	0.272	0.077	3.19452373813327e-29	WT untreated	Bcl2
Map4	1.82992873851487e-33	0.374295	0.637	0.352	3.76086954339576e-29	WT untreated	Map4
Cacna1f	2.77173562307049e-33	0.345843	0.707	0.438	5.69647105253447e-29	WT untreated	Cacna1f
Eml3	5.69942064538824e-33	0.40684	0.433	0.172	1.17134493104019e-28	WT untreated	Eml3
Abca8a	5.7879956782967e-33	0.294042	0.145	0.026	1.18954887180354e-28	WT untreated	Abca8a
A230057D06Rik	7.16775416212588e-33	0.368365	0.219	0.069	1.47311683540011e-28	WT untreated	A230057D06Rik
Otud7a	7.47812716770128e-33	0.340551	0.144	0.027	1.53690469550597e-28	WT untreated	Otud7a
Nckap5	9.4181325487226e-33	0.345668	0.236	0.071	1.93561460141347e-28	WT untreated	Nckap5
Agpat3	2.45498841551064e-32	0.302824	0.916	0.781	5.04549219155747e-28	WT untreated	Agpat3
Ntng1	3.04535387180756e-32	0.31861	0.151	0.035	6.2588112773389e-28	WT untreated	Ntng1
Snrnp70	5.72378439109201e-32	0.265872	0.795	0.57	1.17635216805723e-27	WT untreated	Snrnp70
Plcl1	1.37557929739877e-31	0.284295	0.187	0.049	2.82709057201395e-27	WT untreated	Plcl1
Gramd1b	1.44847323769972e-31	0.325321	0.779	0.556	2.97690219812047e-27	WT untreated	Gramd1b
Gm48099	1.59958895074605e-31	0.23123	0.099	0.005	3.28747521157329e-27	WT untreated	Gm48099
5830416I19Rik	1.73764828656563e-31	0.326793	0.159	0.035	3.57121475854967e-27	WT untreated	5830416I19Rik
Tra2a	2.77861464409386e-31	0.350351	0.693	0.429	5.71060881654171e-27	WT untreated	Tra2a
Synpr	3.1978503856036e-31	0.245363	0.15	0.032	6.57222211249252e-27	WT untreated	Synpr
Srsf2	4.45725099121297e-31	0.308114	0.672	0.424	9.1605422371409e-27	WT untreated	Srsf2
Gpc6	7.48434383521779e-31	0.277805	0.222	0.07	1.53818234501396e-26	WT untreated	Gpc6
Igf2bp2	7.53821597304654e-31	0.298261	0.142	0.022	1.54925414678052e-26	WT untreated	Igf2bp2
Mapre3	1.27669125415068e-30	0.371076	0.675	0.408	2.62385586553047e-26	WT untreated	Mapre3
Cadm1	1.43853154415188e-30	0.19724	0.956	0.849	2.95647002954094e-26	WT untreated	Cadm1
Ak4	1.84374102644811e-30	0.245871	0.102	0.007	3.78925655755616e-26	WT untreated	Ak4
Gpi1	2.43605014985222e-30	0.452234	0.55	0.265	5.00657026797628e-26	WT untreated	Gpi1
Nfkb1	3.09094920079813e-30	0.241491	0.084	0.006	6.35251879748032e-26	WT untreated	Nfkb1
Sema3c	3.15955959634818e-30	0.341773	0.246	0.078	6.49352688241477e-26	WT untreated	Sema3c
Mdm4	5.89818455105101e-30	0.332624	0.515	0.258	1.212194888932e-25	WT untreated	Mdm4
Ahcyl2	6.21687322558499e-30	0.353037	0.192	0.052	1.27769178532223e-25	WT untreated	Ahcyl2
Fxyd6	6.54068401577575e-30	0.188473	0.067	0.001	1.34424137892223e-25	WT untreated	Fxyd6
Gnao1	1.97420885843431e-29	0.351299	0.248	0.084	4.05739404585419e-25	WT untreated	Gnao1
Zfp608	2.59055031701566e-29	0.281608	0.123	0.021	5.32409901153059e-25	WT untreated	Zfp608
Mapk4	2.84777192149494e-29	0.220911	0.083	0.006	5.85274085305639e-25	WT untreated	Mapk4
Gm4792	3.19344723816632e-29	0.309733	0.183	0.052	6.56317276387941e-25	WT untreated	Gm4792
Ptgds	5.28405373362555e-29	0.258345	0.114	0.016	1.08597872333472e-24	WT untreated	Ptgds
Map6	6.49294214966824e-29	0.253403	0.098	0.012	1.33442947059982e-24	WT untreated	Map6
Setbp1	6.60792449838118e-29	0.284518	0.292	0.114	1.3580606429073e-24	WT untreated	Setbp1
Thrb	1.04437409186606e-28	0.155243	0.932	0.758	2.14639763360313e-24	WT untreated	Thrb
Eps8l1	1.14640392542364e-28	0.168185	0.073	0.001	2.35608934753066e-24	WT untreated	Eps8l1
Cacna2d3	1.17246691408683e-28	0.296663	0.156	0.038	2.40965400183125e-24	WT untreated	Cacna2d3
Unc5d	1.41816031425901e-28	0.280133	0.209	0.072	2.91460307786511e-24	WT untreated	Unc5d
Mpp6	1.53805760094008e-28	0.369158	0.191	0.044	3.16101598145206e-24	WT untreated	Mpp6
Tusc3	1.89594275977157e-28	0.468432	0.502	0.216	3.89654155988254e-24	WT untreated	Tusc3
Adamtsl1	3.06995608462876e-28	0.283772	0.164	0.041	6.30937374512902e-24	WT untreated	Adamtsl1
Galnt10	3.08430295364234e-28	0.362501	0.579	0.31	6.33885943032575e-24	WT untreated	Galnt10
Fndc1	3.28947278053645e-28	0.262299	0.114	0.017	6.76052445855851e-24	WT untreated	Fndc1
Luc7l3	3.94675668507668e-28	0.335103	0.728	0.48	8.1113743391696e-24	WT untreated	Luc7l3
Celf3	4.48127596949677e-28	0.213863	0.114	0.019	9.20991837250976e-24	WT untreated	Celf3
Pan2	1.04969514496338e-27	0.325149	0.283	0.098	2.15733346192875e-23	WT untreated	Pan2
Ano2	1.56788640227399e-27	0.324154	0.739	0.491	3.2223201339535e-23	WT untreated	Ano2
Gm12216	2.24776096903643e-27	0.266056	0.129	0.027	4.61959834356368e-23	WT untreated	Gm12216
Wwox	2.29407233833274e-27	0.156428	0.956	0.821	4.71477746974145e-23	WT untreated	Wwox
Aldoa	2.3534329382423e-27	0.352691	0.891	0.695	4.83677537467557e-23	WT untreated	Aldoa
Ank	2.40248447546643e-27	0.364155	0.25	0.079	4.93758609397861e-23	WT untreated	Ank
Acsl3	3.8365847869667e-27	0.396046	0.345	0.131	7.88494905417396e-23	WT untreated	Acsl3
Vps37c	8.0047277903375e-27	0.301513	0.262	0.084	1.64513165547016e-22	WT untreated	Vps37c
Kcnip4	1.42694242117098e-26	0.368892	0.36	0.187	2.93265206399061e-22	WT untreated	Kcnip4
Nlgn1	2.65028137957919e-26	0.285513	0.189	0.061	5.44685829131115e-22	WT untreated	Nlgn1
Naaladl2	4.02445050869422e-26	0.309262	0.278	0.112	8.27105068546836e-22	WT untreated	Naaladl2
Lbh	4.66602332323893e-26	0.386068	0.355	0.127	9.58961113392064e-22	WT untreated	Lbh
Gramd2	5.28625664089927e-26	0.380698	0.508	0.25	1.08643146483762e-21	WT untreated	Gramd2
Gm31615	7.50724559241969e-26	0.212811	0.077	0.006	1.54288911415409e-21	WT untreated	Gm31615
Strn	7.73166539412485e-26	0.281737	0.263	0.085	1.58901187180054e-21	WT untreated	Strn
Shank2	7.82520663431566e-26	0.268995	0.107	0.016	1.60823646748455e-21	WT untreated	Shank2
Lrtm1	1.04043052912034e-25	0.266985	0.148	0.037	2.13829282344812e-21	WT untreated	Lrtm1
Trpm3	1.56229416815016e-25	0.319365	0.216	0.078	3.21082697438221e-21	WT untreated	Trpm3
Ubr5	1.7390573483575e-25	0.342478	0.638	0.397	3.57411066234433e-21	WT untreated	Ubr5
Cadm3	1.7985944082043e-25	0.276025	0.134	0.028	3.69647122774147e-21	WT untreated	Cadm3
Bach2	2.01296521622084e-25	0.238359	0.099	0.011	4.13704611237707e-21	WT untreated	Bach2
Pcp4	2.03295543617013e-25	0.274582	0.188	0.06	4.17813001241685e-21	WT untreated	Pcp4
Icmt	2.19157475050328e-25	0.38073	0.554	0.278	4.50412442723435e-21	WT untreated	Icmt
St3gal3	4.01878422113852e-25	0.219865	0.078	0.007	8.25940533128389e-21	WT untreated	St3gal3
C2cd2l	4.11176033893354e-25	0.367124	0.598	0.322	8.45048984857621e-21	WT untreated	C2cd2l
E130310I04Rik	4.51603791598202e-25	0.349643	0.459	0.217	9.28136112492624e-21	WT untreated	E130310I04Rik
Tmem145	4.86661941503504e-25	0.270232	0.212	0.067	1.000187622178e-20	WT untreated	Tmem145
Slc24a4	5.24354913308307e-25	0.210125	0.081	0.007	1.07765421783123e-20	WT untreated	Slc24a4
Jam3	9.03616572500391e-25	0.221822	0.091	0.01	1.8571127798028e-20	WT untreated	Jam3
Pde8b	9.33166493273698e-25	0.208954	0.871	0.674	1.91784377697611e-20	WT untreated	Pde8b
Jun	9.68891518415404e-25	0.284041	0.242	0.081	1.99126584864734e-20	WT untreated	Jun
Glb1l3	1.13110199109417e-24	0.248332	0.142	0.026	2.32464081209673e-20	WT untreated	Glb1l3
Gpr37	1.44138720266788e-24	0.224354	0.103	0.016	2.96233897892303e-20	WT untreated	Gpr37
Gm19951	2.04952204527254e-24	0.191323	0.082	0.005	4.21217770744413e-20	WT untreated	Gm19951
Trim67	2.95342697405714e-24	0.18914	0.076	0.006	6.06988311708223e-20	WT untreated	Trim67
Sec61a1	3.21817014315292e-24	0.314629	0.291	0.117	6.61398327820788e-20	WT untreated	Sec61a1
Slc6a6	3.58093485051071e-24	0.263473	0.945	0.84	7.35953730476961e-20	WT untreated	Slc6a6
Qsox1	3.91431269118857e-24	0.220214	0.083	0.008	8.04469544293075e-20	WT untreated	Qsox1
Syne2	4.32932057100566e-24	0.344137	0.721	0.497	8.89761963753082e-20	WT untreated	Syne2
Wdr20	4.45064581317802e-24	0.320891	0.579	0.319	9.14696727524346e-20	WT untreated	Wdr20
Cep250	4.84734479550207e-24	0.364938	0.484	0.238	9.96226302371586e-20	WT untreated	Cep250
Cbx5	5.22449568144023e-24	0.27658	0.319	0.127	1.0737383524496e-19	WT untreated	Cbx5
Vsx2	6.58358169333456e-24	0.208303	0.126	0.028	1.35305770961412e-19	WT untreated	Vsx2
Tenm3	6.60703404369247e-24	0.268932	0.19	0.068	1.35787763665968e-19	WT untreated	Tenm3
Osbpl3	7.13600688143734e-24	0.181006	0.062	0.003	1.466592134273e-19	WT untreated	Osbpl3
Smyd3	7.145635429435e-24	0.179375	0.67	0.43	1.46857099345748e-19	WT untreated	Smyd3
Syne3	8.4438959880644e-24	0.304571	0.347	0.146	1.735389503467e-19	WT untreated	Syne3
Immp2l	9.10020620391015e-24	0.0352721	0.505	0.314	1.87027437902761e-19	WT untreated	Immp2l
Optn	9.29271231353931e-24	0.377664	0.559	0.289	1.9098382346786e-19	WT untreated	Optn
Ubp1	1.32474884432456e-23	0.249973	0.288	0.111	2.72262382485584e-19	WT untreated	Ubp1
Auts2	1.33913085432053e-23	0.318009	0.266	0.125	2.75218173179955e-19	WT untreated	Auts2
Dgkd	2.56186907574081e-23	0.298175	0.512	0.27	5.26515332446251e-19	WT untreated	Dgkd
Hbb-bs	3.33382644904597e-23	0.660896	0.079	0.009	6.85168011807928e-19	WT untreated	Hbb-bs
Ryr2	3.84929074928716e-23	0.224695	0.108	0.024	7.91106234793497e-19	WT untreated	Ryr2
Srsf5	4.84227329325355e-23	0.291039	0.712	0.466	9.9518400722947e-19	WT untreated	Srsf5
Rbp3	5.23609797157133e-23	0.141874	0.888	0.691	1.07612285511734e-18	WT untreated	Rbp3
Camkk2	7.52791735063446e-23	0.27409	0.23	0.071	1.54713757390239e-18	WT untreated	Camkk2
Unc13a	7.61832144159113e-23	0.255692	0.199	0.061	1.56571742267581e-18	WT untreated	Unc13a
Trpc3	1.02332139515682e-22	0.21155	0.093	0.01	2.1031301313263e-18	WT untreated	Trpc3
Gm10801	1.07619692058333e-22	0.216632	0.054	0.003	2.21179991118286e-18	WT untreated	Gm10801
Ccser1	1.1034857424835e-22	0.154767	0.906	0.737	2.26788389795208e-18	WT untreated	Ccser1
Asic4	1.25519711118062e-22	0.208427	0.082	0.01	2.5796811028984e-18	WT untreated	Asic4
Unc13c	2.45133312746762e-22	0.285549	0.142	0.039	5.03797984357145e-18	WT untreated	Unc13c
Zdhhc14	2.81846070033109e-22	0.257997	0.112	0.023	5.79250043132045e-18	WT untreated	Zdhhc14
Airn	2.86282935885102e-22	0.324172	0.453	0.233	5.88368689831062e-18	WT untreated	Airn
Epb41l2	3.45912952942829e-22	0.162781	0.977	0.905	7.10920300888101e-18	WT untreated	Epb41l2
Rai1	3.64332322002179e-22	0.258008	0.211	0.066	7.48775788178879e-18	WT untreated	Rai1
Araf	3.85256798484314e-22	0.26863	0.49	0.259	7.91779772244961e-18	WT untreated	Araf
Nfia	3.92150652642208e-22	0.258312	0.143	0.041	8.05948021310265e-18	WT untreated	Nfia
Lrrtm4	5.57513590967687e-22	0.250164	0.206	0.084	1.14580193215679e-17	WT untreated	Lrrtm4
Crx	5.6052808182991e-22	0.269293	0.86	0.686	1.15199731377683e-17	WT untreated	Crx
Rab27b	5.848657315515e-22	0.167949	0.061	0.004	1.20201605148464e-17	WT untreated	Rab27b
Dip2b	5.89615181054352e-22	0.317938	0.453	0.211	1.2117771201029e-17	WT untreated	Dip2b
Grm6	6.80781851610888e-22	0.225119	0.11	0.022	1.3991428614307e-17	WT untreated	Grm6
Srsf6	7.28393009747535e-22	0.300151	0.399	0.199	1.49699331363313e-17	WT untreated	Srsf6
Inpp4b	7.42063784507053e-22	0.272876	0.254	0.107	1.52508948991889e-17	WT untreated	Inpp4b
Atxn7	8.65264385200319e-22	0.276678	0.371	0.165	1.7782913644637e-17	WT untreated	Atxn7
Ctnnd2	9.93953209830099e-22	0.230266	0.128	0.038	2.04277263684282e-17	WT untreated	Ctnnd2
Akap11	1.13356340696001e-21	0.364065	0.496	0.253	2.32969951398421e-17	WT untreated	Akap11
Nlgn2	1.29360713693505e-21	0.27061	0.18	0.048	2.65862138782892e-17	WT untreated	Nlgn2
Proser2	1.30683133796384e-21	0.214398	0.107	0.014	2.68579976578328e-17	WT untreated	Proser2
Asic2	1.34914695431025e-21	0.249064	0.194	0.075	2.77276682049842e-17	WT untreated	Asic2
Mafg	1.41682812838999e-21	0.259934	0.22	0.067	2.9118651694671e-17	WT untreated	Mafg
Stk38	2.07118638629254e-21	0.24897	0.297	0.12	4.25670226110843e-17	WT untreated	Stk38
Slc25a22	2.08584203422568e-21	0.251756	0.283	0.111	4.28682254874063e-17	WT untreated	Slc25a22
4930526L06Rik	2.28336028210891e-21	0.162738	0.057	0.003	4.69276205179022e-17	WT untreated	4930526L06Rik
Pde1c	2.99420091191507e-21	0.200207	0.223	0.093	6.15368171416786e-17	WT untreated	Pde1c
Cntn4	3.37977662221527e-21	0.239321	0.19	0.072	6.94611691397683e-17	WT untreated	Cntn4
Sfxn5	3.91254446654639e-21	0.223674	0.103	0.022	8.04106138764613e-17	WT untreated	Sfxn5
Vax2os	4.02975189597954e-21	0.0488346	0.75	0.553	8.28194609661714e-17	WT untreated	Vax2os
Grid2	4.23133385367664e-21	0.23598	0.149	0.045	8.69623733607623e-17	WT untreated	Grid2
Mir99ahg	4.42456478693041e-21	0.272488	0.122	0.031	9.09336555009937e-17	WT untreated	Mir99ahg
Erc2	4.52284826146575e-21	0.16675	0.862	0.677	9.2953577469644e-17	WT untreated	Erc2
8430422H06Rik	4.70365426136843e-21	0.202265	0.087	0.015	9.66695023796439e-17	WT untreated	8430422H06Rik
Chuk	5.10192081212062e-21	0.300552	0.322	0.13	1.04854676530703e-16	WT untreated	Chuk
Tgfb2	5.65642365261004e-21	0.216129	0.087	0.014	1.16250818908442e-16	WT untreated	Tgfb2
Thsd4	6.17813282071759e-21	0.211484	0.07	0.006	1.26972985731388e-16	WT untreated	Thsd4
Aopep	6.55155075612339e-21	0.2977	0.408	0.202	1.34647471139848e-16	WT untreated	Aopep
Ext1	8.79791944019116e-21	0.170374	0.783	0.565	1.80814840334809e-16	WT untreated	Ext1
Cntnap2	9.53092834914092e-21	0.266475	0.23	0.1	1.95879639431544e-16	WT untreated	Cntnap2
Rora	1.71977553519824e-20	0.268891	0.827	0.639	3.53448267993942e-16	WT untreated	Rora
Slc38a3	1.82887239460504e-20	0.335356	0.535	0.289	3.75869854539227e-16	WT untreated	Slc38a3
Prickle2	1.82891043233014e-20	0.208502	0.103	0.022	3.75877672052489e-16	WT untreated	Prickle2
Stk3	1.85280460612783e-20	0.351034	0.347	0.156	3.80788402651392e-16	WT untreated	Stk3
Gse1	2.0054912843281e-20	0.339101	0.567	0.322	4.12168568755112e-16	WT untreated	Gse1
Dubr	2.36210575409695e-20	0.204127	0.093	0.012	4.85459974582004e-16	WT untreated	Dubr
Dbi	2.53889423540042e-20	0.165679	0.375	0.192	5.21793543259495e-16	WT untreated	Dbi
Edil3	2.58539874525732e-20	0.224866	0.346	0.163	5.31351150125285e-16	WT untreated	Edil3
Rspo2	2.61399281331381e-20	0.170098	0.057	0.002	5.37227802992254e-16	WT untreated	Rspo2
Gpr179	3.07424381645497e-20	0.163052	0.072	0.009	6.31818589157826e-16	WT untreated	Gpr179
Meg3	3.1864938369842e-20	0.229395	0.186	0.072	6.54888213376993e-16	WT untreated	Meg3
Ptpn9	3.74010374364241e-20	0.214555	0.131	0.032	7.68666121393389e-16	WT untreated	Ptpn9
Plch2	3.95889136850449e-20	0.316218	0.526	0.29	8.13631354055042e-16	WT untreated	Plch2
Plch1	4.26491566554583e-20	0.248513	0.192	0.063	8.76525467582979e-16	WT untreated	Plch1
Cntn1	4.98795184397015e-20	0.246085	0.124	0.034	1.02512386297274e-15	WT untreated	Cntn1
Slc1a3	5.36928588435128e-20	0.200118	0.095	0.019	1.10349563495188e-15	WT untreated	Slc1a3
Slc26a2	5.54253603260437e-20	0.308972	0.328	0.136	1.13910200542085e-15	WT untreated	Slc26a2
Mfap3l	5.62426460365047e-20	0.209153	0.235	0.082	1.15589886134224e-15	WT untreated	Mfap3l
Epb41l1	7.76742099566905e-20	0.191639	0.072	0.009	1.5963603630299e-15	WT untreated	Epb41l1
Nr3c2	7.77701387499214e-20	0.190949	0.53	0.31	1.59833189158838e-15	WT untreated	Nr3c2
Edc4	8.97966416832288e-20	0.25726	0.21	0.076	1.84550057987372e-15	WT untreated	Edc4
Sparc	1.1464770803415e-19	0.217367	0.093	0.018	2.35623969551784e-15	WT untreated	Sparc
Man2a2	1.19702692414648e-19	0.315106	0.684	0.464	2.46012973450584e-15	WT untreated	Man2a2
Tnfaip3	1.23782551603385e-19	0.393147	0.475	0.233	2.54397900055278e-15	WT untreated	Tnfaip3
Fam135b	1.28377659446321e-19	0.219041	0.119	0.03	2.63841765694078e-15	WT untreated	Fam135b
Kctd16	1.77312071702658e-19	0.217065	0.134	0.042	3.64411769763303e-15	WT untreated	Kctd16
Cltb	1.96477984810074e-19	0.203156	0.101	0.021	4.03801554381663e-15	WT untreated	Cltb
Tnk2	2.14990722906904e-19	0.221621	0.147	0.041	4.4184893371827e-15	WT untreated	Tnk2
Wdr31	2.4180103045719e-19	0.34466	0.411	0.194	4.96949477795617e-15	WT untreated	Wdr31
Ppef2	2.43277078072761e-19	0.264569	0.536	0.301	4.99983050855139e-15	WT untreated	Ppef2
Slc1a2	2.63794624062046e-19	0.273217	0.802	0.584	5.42150711372317e-15	WT untreated	Slc1a2
Lhx4	3.17415437729752e-19	0.163042	0.069	0.01	6.52352207622187e-15	WT untreated	Lhx4
Gabrg2	3.62800657846434e-19	0.159948	0.066	0.008	7.45627912005992e-15	WT untreated	Gabrg2
Negr1	3.88115432755483e-19	0.0201998	0.928	0.783	7.97654837399069e-15	WT untreated	Negr1
Edrf1	3.92951109924756e-19	0.292653	0.215	0.075	8.0759312111736e-15	WT untreated	Edrf1
Elk3	4.07578714697181e-19	0.194185	0.07	0.01	8.37655774445647e-15	WT untreated	Elk3
Mir124-2hg	4.22718460594427e-19	0.166123	0.957	0.876	8.68770980213666e-15	WT untreated	Mir124-2hg
Unc13b	5.06673767018376e-19	0.150486	0.921	0.778	1.04131592597617e-14	WT untreated	Unc13b
Tial1	5.47708677465773e-19	0.287788	0.445	0.226	1.12565087392766e-14	WT untreated	Tial1
Unc79	5.61759047503427e-19	0.179556	0.096	0.02	1.15452719442904e-14	WT untreated	Unc79
Hsf2	6.18298481373468e-19	0.252343	0.282	0.114	1.27072703891875e-14	WT untreated	Hsf2
Ndufs2	6.26363380528394e-19	0.432591	0.437	0.187	1.28730201966196e-14	WT untreated	Ndufs2
Aqp4	7.87151499214781e-19	0.183467	0.074	0.01	1.61775376118622e-14	WT untreated	Aqp4
Nt5e	8.0651465955455e-19	0.302093	0.583	0.342	1.65754892831651e-14	WT untreated	Nt5e
Ktn1	8.23789521505586e-19	0.287521	0.806	0.639	1.69305222459828e-14	WT untreated	Ktn1
Slc16a3	9.28065327652595e-19	0.169827	0.106	0.014	1.90735986139161e-14	WT untreated	Slc16a3
Cabp5	9.42410109905659e-19	0.194811	0.112	0.03	1.93684125787811e-14	WT untreated	Cabp5
Fgf12	9.80154498445714e-19	0.234563	0.114	0.032	2.01441352520563e-14	WT untreated	Fgf12
Mapk14	9.99367844233225e-19	0.274596	0.263	0.107	2.05390079346812e-14	WT untreated	Mapk14
Tbc1d24	1.1773902339485e-18	0.300847	0.49	0.26	2.41977240881095e-14	WT untreated	Tbc1d24
Rorb	1.25046216839866e-18	0.227636	0.863	0.688	2.56994984849293e-14	WT untreated	Rorb
Dst	1.27610467527987e-18	0.27418	0.289	0.121	2.6226503286352e-14	WT untreated	Dst
Kcnb2	1.32070070099832e-18	0.283406	0.144	0.052	2.71430408069174e-14	WT untreated	Kcnb2
Dpf3	1.35623903941552e-18	0.160625	0.92	0.795	2.78734247380677e-14	WT untreated	Dpf3
Eno2	1.41528325759894e-18	0.286343	0.433	0.222	2.90869015101734e-14	WT untreated	Eno2
Camk2b	1.4854558650632e-18	0.175742	0.103	0.022	3.05290889387788e-14	WT untreated	Camk2b
Ankrd27	1.50530720943491e-18	0.234357	0.26	0.106	3.09370737683063e-14	WT untreated	Ankrd27
Pttg1	1.57197680356488e-18	0.209785	0.115	0.023	3.23072672668654e-14	WT untreated	Pttg1
Flnb	1.58612041945456e-18	0.153036	0.066	0.005	3.25979468606301e-14	WT untreated	Flnb
Zeb1	1.79741871035348e-18	0.293736	0.58	0.355	3.69405493351847e-14	WT untreated	Zeb1
Cryaa	1.81212390278316e-18	0.16726	0.076	0.012	3.72427704499996e-14	WT untreated	Cryaa
Aplp1	1.94714439604788e-18	0.172157	0.07	0.009	4.0017711627576e-14	WT untreated	Aplp1
Rbm33	1.95417574354775e-18	0.256831	0.502	0.288	4.01622198813933e-14	WT untreated	Rbm33
Csmd3	1.98058816429926e-18	0.214374	0.113	0.029	4.07050479526784e-14	WT untreated	Csmd3
Irf7	2.04779352747877e-18	0.160475	0.092	0.011	4.20862525767438e-14	WT untreated	Irf7
Gm10062	2.09035384170462e-18	0.189537	0.107	0.027	4.29609521547134e-14	WT untreated	Gm10062
D430042O09Rik	2.48482941752305e-18	0.290102	0.556	0.316	5.10682141889338e-14	WT untreated	D430042O09Rik
Rapgef4	2.73051402870129e-18	0.22217	0.105	0.028	5.61175243178689e-14	WT untreated	Rapgef4
Robo2	3.20357516699147e-18	0.228392	0.135	0.042	6.58398768320087e-14	WT untreated	Robo2
Dach1	4.69407258718231e-18	0.188413	0.308	0.158	9.64725798117708e-14	WT untreated	Dach1
Gm33497	5.13986420510792e-18	0.193839	0.065	0.005	1.05634489143378e-13	WT untreated	Gm33497
Cngb1	5.71906711883964e-18	0.249803	0.885	0.742	1.17538267426392e-13	WT untreated	Cngb1
Srrm3	6.01277161906093e-18	0.291705	0.557	0.328	1.2357448231494e-13	WT untreated	Srrm3
Clstn3	7.0016924815891e-18	0.203415	0.13	0.034	1.43898783881619e-13	WT untreated	Clstn3
Gm20754	7.35245147832021e-18	0.201395	0.138	0.046	1.51107582782437e-13	WT untreated	Gm20754
Slc12a5	7.49698217152032e-18	0.303117	0.575	0.339	1.54077977589086e-13	WT untreated	Slc12a5
Pkm	9.2700436805837e-18	0.3069	0.823	0.607	1.90517937723356e-13	WT untreated	Pkm
Tjp1	9.66263025380806e-18	0.158317	0.802	0.598	1.98586376976263e-13	WT untreated	Tjp1
Taco1	1.03184804102581e-17	0.169557	0.115	0.028	2.12065409391624e-13	WT untreated	Taco1
E130304I02Rik	1.42480996282144e-17	0.242559	0.216	0.085	2.92826943559063e-13	WT untreated	E130304I02Rik
Hnrnph1	1.73108675581151e-17	0.281287	0.655	0.418	3.55772950054382e-13	WT untreated	Hnrnph1
Clpb	2.02057983426131e-17	0.258867	0.157	0.044	4.15269567537385e-13	WT untreated	Clpb
Safb	2.20691370025708e-17	0.283229	0.482	0.255	4.53564903676834e-13	WT untreated	Safb
Vim	2.43924986274174e-17	0.19969	0.09	0.021	5.01314631790683e-13	WT untreated	Vim
Gucd1	2.79713225426213e-17	0.276807	0.366	0.171	5.74866620895953e-13	WT untreated	Gucd1
Tenm4	2.82165154574706e-17	0.218219	0.115	0.036	5.79905825681937e-13	WT untreated	Tenm4
1700029J07Rik	2.91263737306863e-17	0.229738	0.197	0.062	5.98605232913065e-13	WT untreated	1700029J07Rik
Strip2	3.05283798390797e-17	0.129716	0.059	0.007	6.27419262452766e-13	WT untreated	Strip2
Grm5	3.10571055374528e-17	0.199417	0.129	0.042	6.38285633005731e-13	WT untreated	Grm5
Peak1	3.42154082586877e-17	0.142554	0.083	0.013	7.0319507053255e-13	WT untreated	Peak1
Grip1	3.49754414399117e-17	0.282789	0.219	0.096	7.18815272473064e-13	WT untreated	Grip1
Usp29	3.80018239183432e-17	0.258812	0.17	0.057	7.8101348516979e-13	WT untreated	Usp29
Rit2	4.54356357349463e-17	0.196538	0.106	0.028	9.33793185624617e-13	WT untreated	Rit2
Prrt1	4.72350630145553e-17	0.239316	0.183	0.068	9.7077501507514e-13	WT untreated	Prrt1
Cerk	4.99832165607994e-17	0.312745	0.4	0.179	1.02725506675755e-12	WT untreated	Cerk
Baz1b	5.82538708383483e-17	0.29352	0.441	0.222	1.19723355346973e-12	WT untreated	Baz1b
Pfkfb2	6.33131039288157e-17	0.264443	0.717	0.493	1.30121091194502e-12	WT untreated	Pfkfb2
Sipa1l2	6.43604651922717e-17	0.260042	0.244	0.092	1.32273628063157e-12	WT untreated	Sipa1l2
Car14	9.21993567773416e-17	0.160089	0.073	0.012	1.89488118048793e-12	WT untreated	Car14
Susd4	1.11992328343226e-16	0.155874	0.093	0.025	2.30166633210997e-12	WT untreated	Susd4
Osbp2	1.36059500804987e-16	0.302218	0.776	0.576	2.7962948605441e-12	WT untreated	Osbp2
Tuft1	1.40906051493529e-16	0.113282	0.064	0.006	2.89590117029501e-12	WT untreated	Tuft1
Macf1	1.4285546614281e-16	0.237997	0.827	0.65	2.93596554016703e-12	WT untreated	Macf1
Tmsb10	1.62814490149977e-16	0.261314	0.168	0.062	3.34616340156232e-12	WT untreated	Tmsb10
Zfp36l1	1.67186979390479e-16	0.14947	0.074	0.012	3.43602680043313e-12	WT untreated	Zfp36l1
Tgfbr3l	1.94501404081808e-16	0.195346	0.11	0.029	3.99739285668933e-12	WT untreated	Tgfbr3l
Apex2	1.95469275933377e-16	0.257039	0.462	0.26	4.01728455898275e-12	WT untreated	Apex2
Utp14b	1.99158500640184e-16	0.177745	0.1	0.022	4.09310550515707e-12	WT untreated	Utp14b
Id3	2.02783167044407e-16	0.144296	0.074	0.012	4.16759964909666e-12	WT untreated	Id3
Ccn1	2.12875772324301e-16	0.13721	0.065	0.009	4.37502287280904e-12	WT untreated	Ccn1
Hdgfl2	2.13351620007937e-16	0.269239	0.245	0.095	4.38480249440313e-12	WT untreated	Hdgfl2
Pitpnm1	2.4423937864177e-16	0.282431	0.641	0.41	5.01960770984565e-12	WT untreated	Pitpnm1
Cdh23	2.70941442952666e-16	0.169675	0.076	0.016	5.56838853556319e-12	WT untreated	Cdh23
Ralyl	2.73267208345753e-16	0.189345	0.107	0.032	5.61618766592191e-12	WT untreated	Ralyl
Trim2	2.95631700187766e-16	0.253865	0.657	0.433	6.07582270225897e-12	WT untreated	Trim2
App	3.01674636111278e-16	0.187603	0.107	0.032	6.20001712135898e-12	WT untreated	App
Epha6	3.2298365801809e-16	0.183676	0.078	0.018	6.63796013958779e-12	WT untreated	Epha6
Cyth1	3.38052678547043e-16	0.233046	0.272	0.114	6.94765864949883e-12	WT untreated	Cyth1
Wnk2	3.39670552545822e-16	0.184939	0.116	0.029	6.98090919592174e-12	WT untreated	Wnk2
Gabrg3	4.80937766472572e-16	0.160502	0.074	0.015	9.8842329765443e-12	WT untreated	Gabrg3
Maml2	5.08600818769883e-16	0.164006	0.063	0.009	1.04527640273586e-11	WT untreated	Maml2
Anks1	5.56821985715035e-16	0.247163	0.335	0.158	1.14438054504154e-11	WT untreated	Anks1
Trappc9	5.63725895883282e-16	0.27133	0.626	0.403	1.15856946121932e-11	WT untreated	Trappc9
Mif4gd	5.74150004557185e-16	0.248128	0.25	0.102	1.17999308936593e-11	WT untreated	Mif4gd
Xkr6	6.27178427131038e-16	0.230933	0.498	0.289	1.28897710343971e-11	WT untreated	Xkr6
Pnisr	6.65543988003927e-16	0.233761	0.732	0.537	1.36782600414567e-11	WT untreated	Pnisr
Frmd4a	6.88576092303532e-16	0.169234	0.125	0.044	1.41516158490222e-11	WT untreated	Frmd4a
Unc5a	6.98194289872774e-16	0.153134	0.101	0.021	1.43492890454653e-11	WT untreated	Unc5a
Flt1	7.31772236472013e-16	0.237603	0.089	0.021	1.50393830039728e-11	WT untreated	Flt1
C130073E24Rik	7.37093132466555e-16	0.20032	0.103	0.028	1.51487380584526e-11	WT untreated	C130073E24Rik
Crb2	8.41199738215006e-16	0.232807	0.232	0.093	1.72883370197948e-11	WT untreated	Crb2
Mapk9	8.48082231279937e-16	0.267683	0.392	0.196	1.74297860172653e-11	WT untreated	Mapk9
Rhobtb1	9.52731908032408e-16	0.200462	0.148	0.042	1.9580546173882e-11	WT untreated	Rhobtb1
Brwd1	9.79325306070398e-16	0.25706	0.52	0.299	2.01270936903588e-11	WT untreated	Brwd1
Ttc39c	9.8881844406559e-16	0.293044	0.483	0.269	2.0322196662436e-11	WT untreated	Ttc39c
Rasgef1b	1.01612544186981e-15	0.0902453	0.698	0.508	2.08834100813083e-11	WT untreated	Rasgef1b
Cryab	1.14778652933749e-15	0.202568	0.1	0.026	2.3589308750944e-11	WT untreated	Cryab
Pnpla3	1.20218350818649e-15	0.182699	0.149	0.048	2.47072754602487e-11	WT untreated	Pnpla3
Zc3h7a	1.22623486231303e-15	0.28736	0.361	0.181	2.52015788902573e-11	WT untreated	Zc3h7a
Kif1a	1.31227407533482e-15	0.29849	0.376	0.187	2.69698567962813e-11	WT untreated	Kif1a
Nr1d2	1.32480608321431e-15	0.326617	0.407	0.21	2.72274146222204e-11	WT untreated	Nr1d2
Flcn	1.41959163076395e-15	0.23885	0.267	0.117	2.91754471954607e-11	WT untreated	Flcn
Bnip3	1.42209684604065e-15	0.248209	0.162	0.044	2.92269343798275e-11	WT untreated	Bnip3
Ranbp6	1.43900601525623e-15	0.234305	0.195	0.069	2.95744516255461e-11	WT untreated	Ranbp6
Mef2d	1.50297632890231e-15	0.300952	0.657	0.429	3.08891695116003e-11	WT untreated	Mef2d
Kcnab1	1.68668563801569e-15	0.226447	0.139	0.048	3.46647632324985e-11	WT untreated	Kcnab1
Zfp692	1.71371766208609e-15	0.224031	0.213	0.082	3.52203253911932e-11	WT untreated	Zfp692
Otud4	1.94782998926299e-15	0.261008	0.386	0.199	4.0031801939333e-11	WT untreated	Otud4
Foxn3	2.12952625247943e-15	0.23172	0.167	0.062	4.37660235409572e-11	WT untreated	Foxn3
Frmd6	2.18561738619999e-15	0.130069	0.052	0.005	4.49188085211822e-11	WT untreated	Frmd6
Fos	2.20199476648945e-15	0.121207	0.446	0.262	4.52553964408912e-11	WT untreated	Fos
Pgk1	2.40487799310431e-15	0.387154	0.508	0.27	4.94250525142799e-11	WT untreated	Pgk1
Agbl4	2.75156774491999e-15	0.175315	0.083	0.019	5.65502202935957e-11	WT untreated	Agbl4
Rnf20	2.86160157187897e-15	0.243905	0.264	0.112	5.88116355052567e-11	WT untreated	Rnf20
Gm28875	2.95668061048303e-15	0.218013	0.277	0.123	6.07656999066473e-11	WT untreated	Gm28875
Rgs6	2.97524997209232e-15	0.166432	0.113	0.034	6.11473374264415e-11	WT untreated	Rgs6
Clasrp	3.21291311392215e-15	0.135494	0.172	0.064	6.6031790317328e-11	WT untreated	Clasrp
Cd9	3.29848770245966e-15	0.149019	0.075	0.016	6.77905192609509e-11	WT untreated	Cd9
Kcnab2	3.34753522795604e-15	0.296531	0.248	0.094	6.87985440049525e-11	WT untreated	Kcnab2
Jmjd1c	3.68329153367557e-15	0.217735	0.671	0.456	7.56990076001004e-11	WT untreated	Jmjd1c
Pkia	3.71324900325511e-15	0.162275	0.076	0.016	7.63146935148991e-11	WT untreated	Pkia
Unc45a	4.71857007140843e-15	0.205818	0.192	0.065	9.69760521075861e-11	WT untreated	Unc45a
Scg2	5.2589779429035e-15	0.184775	0.112	0.038	1.08082514682553e-10	WT untreated	Scg2
Abca8b	5.29237498750928e-15	0.117322	0.051	0.006	1.08768890743291e-10	WT untreated	Abca8b
Gucy2f	5.96363083554913e-15	0.217127	0.78	0.572	1.22564540932206e-10	WT untreated	Gucy2f
Ptprz1	6.53157102857698e-15	0.201149	0.1	0.028	1.34236847779314e-10	WT untreated	Ptprz1
Stox2	6.80790213982523e-15	0.26752	0.399	0.209	1.39916004777688e-10	WT untreated	Stox2
Cntn5	8.13816601347911e-15	0.222575	0.191	0.093	1.67255587909023e-10	WT untreated	Cntn5
Nhs	8.51921620569952e-15	0.153406	0.179	0.08	1.75086931459536e-10	WT untreated	Nhs
Hes1	8.68621326775058e-15	0.175016	0.088	0.022	1.7851905507881e-10	WT untreated	Hes1
A330023F24Rik	9.9198730903753e-15	0.20382	0.662	0.46	2.03873231753393e-10	WT untreated	A330023F24Rik
Azi2	1.05684839931435e-14	0.28059	0.428	0.225	2.17203483027084e-10	WT untreated	Azi2
Parp8	1.08415739529485e-14	0.134065	0.062	0.011	2.22816027880999e-10	WT untreated	Parp8
Clcn5	1.14377558292487e-14	0.141046	0.165	0.062	2.35068757802719e-10	WT untreated	Clcn5
Rbm25	1.17798392925486e-14	0.215071	0.754	0.593	2.4209925714046e-10	WT untreated	Rbm25
Sfswap	1.39846688918926e-14	0.264968	0.379	0.196	2.87412915066177e-10	WT untreated	Sfswap
Il27	1.48444864429613e-14	0.1373	0.064	0.011	3.05083885375741e-10	WT untreated	Il27
Kdr	1.49925782536611e-14	0.176978	0.086	0.02	3.08127468269242e-10	WT untreated	Kdr
Chl1	1.50923040699082e-14	0.141938	0.06	0.011	3.10177033244754e-10	WT untreated	Chl1
Hopx	1.66376023904955e-14	0.145103	0.055	0.007	3.41936004329464e-10	WT untreated	Hopx
Cdh12	1.80769672761e-14	0.167573	0.096	0.027	3.71517831458407e-10	WT untreated	Cdh12
Cald1	1.96182266942337e-14	0.182947	0.121	0.032	4.0319379501989e-10	WT untreated	Cald1
Sh3kbp1	2.03918320009045e-14	0.258664	0.27	0.122	4.1909293128259e-10	WT untreated	Sh3kbp1
Mta2	2.04541147751816e-14	0.230277	0.269	0.115	4.20372966859532e-10	WT untreated	Mta2
Ntm	2.08746740626854e-14	0.0709792	0.958	0.863	4.2901630133631e-10	WT untreated	Ntm
Zfp462	2.29085887933819e-14	0.288339	0.567	0.351	4.70817316881585e-10	WT untreated	Zfp462
Tmlhe	2.52826865610185e-14	0.298388	0.746	0.563	5.19609774202052e-10	WT untreated	Tmlhe
Akap8	2.55405240543236e-14	0.261053	0.354	0.172	5.24908850364458e-10	WT untreated	Akap8
Plk5	3.07469590380325e-14	0.216667	0.476	0.26	6.31911502149643e-10	WT untreated	Plk5
Fstl5	3.33840783510199e-14	0.139383	0.135	0.052	6.86109578270161e-10	WT untreated	Fstl5
Rfx1	3.41127419552853e-14	0.213007	0.228	0.1	7.01085072665023e-10	WT untreated	Rfx1
Il31ra	3.62801702360769e-14	0.12445	0.067	0.007	7.45630058691853e-10	WT untreated	Il31ra
Slk	3.66683651062174e-14	0.274975	0.366	0.175	7.53608239662979e-10	WT untreated	Slk
Fam155a	3.70988520370608e-14	0.218206	0.196	0.101	7.62455607065674e-10	WT untreated	Fam155a
Zfand3	3.75867573212942e-14	0.253407	0.318	0.165	7.72483036467238e-10	WT untreated	Zfand3
Acadvl	3.88762454521415e-14	0.228926	0.238	0.098	7.98984596532412e-10	WT untreated	Acadvl
Asap1	4.13651076756734e-14	0.217173	0.486	0.276	8.5013569295044e-10	WT untreated	Asap1
Appl2	4.16410160171121e-14	0.21735	0.202	0.083	8.55806161183688e-10	WT untreated	Appl2
Ankzf1	4.27939477034049e-14	0.179423	0.155	0.053	8.79501213200377e-10	WT untreated	Ankzf1
Fnbp4	4.33989491054332e-14	0.246824	0.377	0.197	8.91935202014864e-10	WT untreated	Fnbp4
Bin1	4.36735029112466e-14	0.238353	0.618	0.404	8.9757783183194e-10	WT untreated	Bin1
Fmn2	4.67422844786419e-14	0.125674	0.06	0.011	9.60647430605049e-10	WT untreated	Fmn2
Lactbl1	4.81339772760685e-14	0.195703	0.156	0.052	9.8924950097776e-10	WT untreated	Lactbl1
Fryl	4.81562946137544e-14	0.188189	0.867	0.727	9.8970816690188e-10	WT untreated	Fryl
Rnpc3	4.9366317272657e-14	0.212401	0.327	0.157	1.01457655258765e-09	WT untreated	Rnpc3
Fbxl7	5.161171906615e-14	0.117763	0.052	0.007	1.06072405024752e-09	WT untreated	Fbxl7
Serinc4	5.30044763250895e-14	0.1846	0.32	0.154	1.08934799743324e-09	WT untreated	Serinc4
Gm10419	5.87505729875787e-14	0.137836	0.096	0.024	1.20744177604072e-09	WT untreated	Gm10419
Timm44	6.08778879783249e-14	0.22261	0.244	0.095	1.25116235373053e-09	WT untreated	Timm44
Ptprg	6.09656680246635e-14	0.133258	0.264	0.141	1.25296640924288e-09	WT untreated	Ptprg
Nr4a1	6.13365008129214e-14	0.181912	0.096	0.024	1.26058776470716e-09	WT untreated	Nr4a1
Mapk1ip1	6.28331839048457e-14	0.20036	0.215	0.091	1.29134759561239e-09	WT untreated	Mapk1ip1
Gtpbp2	6.61549301939229e-14	0.227207	0.272	0.12	1.3596161253455e-09	WT untreated	Gtpbp2
Ttr	6.85346102513027e-14	0.149173	0.059	0.009	1.40852330988477e-09	WT untreated	Ttr
Amer2	7.10057525170491e-14	0.279464	0.671	0.451	1.45931022573039e-09	WT untreated	Amer2
Klhl7	7.18128205959713e-14	0.197592	0.311	0.157	1.4758970888884e-09	WT untreated	Klhl7
Mc1r	7.23607057109059e-14	0.189557	0.095	0.03	1.48715722377054e-09	WT untreated	Mc1r
Usf3	8.09988566774806e-14	0.183158	0.218	0.09	1.66468850243558e-09	WT untreated	Usf3
Slc24a3	9.50903364720296e-14	0.168614	0.107	0.037	1.95429659517315e-09	WT untreated	Slc24a3
Grin2d	9.81017028738671e-14	0.104288	0.085	0.015	2.01618619746372e-09	WT untreated	Grin2d
Malat1	1.06687003054642e-13	0.0505207	1	0.999	2.19263128677899e-09	WT untreated	Malat1
Arhgef11	1.07597591210998e-13	0.200188	0.359	0.194	2.21134569456843e-09	WT untreated	Arhgef11
Synj1	1.11961014556444e-13	0.290528	0.59	0.379	2.30102277116403e-09	WT untreated	Synj1
Gnaz	1.13115058119699e-13	0.293373	0.378	0.173	2.32474067447605e-09	WT untreated	Gnaz
Kank1	1.14582715981658e-13	0.24161	0.615	0.408	2.35490397885503e-09	WT untreated	Kank1
Samd12	1.28487551421551e-13	0.131032	0.067	0.015	2.64067615681572e-09	WT untreated	Samd12
Sfpq	1.31320360591828e-13	0.272137	0.571	0.348	2.69889605088326e-09	WT untreated	Sfpq
Tmem108	1.33703609747711e-13	0.0210328	0.933	0.809	2.74787658753497e-09	WT untreated	Tmem108
4833420G17Rik	1.35412073429739e-13	0.200535	0.308	0.152	2.78298893312799e-09	WT untreated	4833420G17Rik
Mllt6	1.38077437093304e-13	0.269414	0.441	0.233	2.83776748714158e-09	WT untreated	Mllt6
Rnf152	1.3876361089833e-13	0.135683	0.062	0.012	2.85186973118247e-09	WT untreated	Rnf152
Gria1	1.41003799419423e-13	0.133567	0.053	0.009	2.89791008566799e-09	WT untreated	Gria1
Gjd2	1.4500088179743e-13	0.2455	0.187	0.072	2.98005812270077e-09	WT untreated	Gjd2
Med26	1.47860193202754e-13	0.196395	0.144	0.048	3.03882269070301e-09	WT untreated	Med26
Espn	1.65429643645721e-13	0.119631	0.081	0.021	3.39991003620685e-09	WT untreated	Espn
Oip5os1	1.6919590926792e-13	0.317691	0.644	0.399	3.47731432727429e-09	WT untreated	Oip5os1
Adcy2	1.75930984238623e-13	0.158086	0.077	0.021	3.61573358807217e-09	WT untreated	Adcy2
Fgf13	1.8940060323865e-13	0.162201	0.082	0.025	3.89256119776072e-09	WT untreated	Fgf13
Tasor	1.9898169894869e-13	0.241113	0.529	0.328	4.08947187679349e-09	WT untreated	Tasor
Sap25	2.04699951695872e-13	0.206474	0.14	0.052	4.20699340725355e-09	WT untreated	Sap25
Tmem214	2.10128715417477e-13	0.180015	0.228	0.1	4.31856535926e-09	WT untreated	Tmem214
Nyap2	2.20250717020152e-13	0.173575	0.114	0.041	4.52659273619816e-09	WT untreated	Nyap2
Plxnb1	2.21885632852431e-13	0.236863	0.207	0.078	4.56019352638316e-09	WT untreated	Plxnb1
Dbp	2.24272434854134e-13	0.158765	0.145	0.055	4.60924708112216e-09	WT untreated	Dbp
Elmod1	2.32191157273904e-13	0.291945	0.302	0.128	4.77199266429328e-09	WT untreated	Elmod1
Epha5	2.32687630880445e-13	0.190418	0.11	0.035	4.78219618985491e-09	WT untreated	Epha5
Ccnl2	2.69926825732308e-13	0.222091	0.483	0.276	5.5475361224504e-09	WT untreated	Ccnl2
Pigm	2.7720054400149e-13	0.173975	0.133	0.041	5.69702558031863e-09	WT untreated	Pigm
Agrn	2.95364651799932e-13	0.125836	0.054	0.006	6.0703343237922e-09	WT untreated	Agrn
Gm765	2.97098558259569e-13	0.16305	0.082	0.02	6.10596956935066e-09	WT untreated	Gm765
Cdh8	3.41551651509564e-13	0.17234	0.083	0.026	7.01956954182455e-09	WT untreated	Cdh8
Alms1	3.6818002355743e-13	0.160827	0.39	0.215	7.56683584415231e-09	WT untreated	Alms1
Ypel2	3.78356720355472e-13	0.262686	0.715	0.512	7.77598731674566e-09	WT untreated	Ypel2
Ttc3	3.87079783880198e-13	0.286063	0.428	0.23	7.95526371830584e-09	WT untreated	Ttc3
Dgke	4.16037861900643e-13	0.261292	0.688	0.468	8.55041013778201e-09	WT untreated	Dgke
Gdpd5	4.32213119919744e-13	0.224833	0.465	0.269	8.88284404059058e-09	WT untreated	Gdpd5
Ppfia1	4.36669084850472e-13	0.236469	0.275	0.123	8.97442303184689e-09	WT untreated	Ppfia1
Arhgef10l	4.4556047539829e-13	0.19884	0.213	0.084	9.15715889038566e-09	WT untreated	Arhgef10l
Maml3	4.6714462583181e-13	0.148784	0.212	0.103	9.60075635009536e-09	WT untreated	Maml3
Mdm1	4.75019090283321e-13	0.229112	0.637	0.428	9.76259234350281e-09	WT untreated	Mdm1
Plekha6	4.99985046392076e-13	0.197585	0.404	0.221	1.02756926734499e-08	WT untreated	Plekha6
Fhad1	5.65511175952062e-13	0.124763	0.053	0.005	1.16223856881668e-08	WT untreated	Fhad1
Frmd4b	5.73454490857924e-13	0.0145382	0.965	0.869	1.17856366961121e-08	WT untreated	Frmd4b
Tmem132d	5.94160312060107e-13	0.167616	0.104	0.037	1.22111827334593e-08	WT untreated	Tmem132d
Dip2c	6.62004569961375e-13	0.177096	0.498	0.316	1.36055179218462e-08	WT untreated	Dip2c
Gm11754	6.85495452295489e-13	0.131274	0.072	0.011	1.40883025355769e-08	WT untreated	Gm11754
Rtn4rl1	6.98387466064031e-13	0.183334	0.119	0.037	1.4353259202548e-08	WT untreated	Rtn4rl1
Firre	7.1741096170679e-13	0.198457	0.311	0.169	1.4744230084998e-08	WT untreated	Firre
C130080G10Rik	7.20312232878613e-13	0.174166	0.131	0.04	1.48038570101213e-08	WT untreated	C130080G10Rik
Abhd3	7.91850772459402e-13	0.172335	0.196	0.08	1.62741170755856e-08	WT untreated	Abhd3
Mettl3	7.93999999042141e-13	0.160762	0.187	0.066	1.63182879803141e-08	WT untreated	Mettl3
Mbd1	8.19131612040604e-13	0.177613	0.167	0.064	1.68347928906585e-08	WT untreated	Mbd1
Ralgps1	8.28295660448237e-13	0.205597	0.332	0.177	1.70231324135322e-08	WT untreated	Ralgps1
Olfm1	8.37857194755601e-13	0.129395	0.063	0.012	1.72196410666171e-08	WT untreated	Olfm1
Arid5b	8.40456020924044e-13	0.153749	0.095	0.026	1.72730521420309e-08	WT untreated	Arid5b
Fam57b	8.67195306064308e-13	0.135513	0.946	0.881	1.78225979302337e-08	WT untreated	Fam57b
Nudt4	9.2082404923175e-13	0.183952	0.124	0.037	1.89247758598109e-08	WT untreated	Nudt4
Kctd2	9.29698464975295e-13	0.168298	0.145	0.051	1.91071628521723e-08	WT untreated	Kctd2
Gm30382	1.02518373017439e-12	0.148736	0.081	0.024	2.1069576022544e-08	WT untreated	Gm30382
Lncpint	1.1056243526035e-12	0.145524	0.063	0.013	2.27227916947072e-08	WT untreated	Lncpint
Fam161a	1.12792988125865e-12	0.166585	0.84	0.682	2.31812149196278e-08	WT untreated	Fam161a
Xpo6	1.1338968838753e-12	0.171149	0.332	0.178	2.33038487574052e-08	WT untreated	Xpo6
Rhpn1	1.17336031668659e-12	0.190839	0.123	0.039	2.41149012285427e-08	WT untreated	Rhpn1
Oxsr1	1.17342596617954e-12	0.166293	0.119	0.034	2.41162504569218e-08	WT untreated	Oxsr1
Ttc14	1.38619105008314e-12	0.229878	0.534	0.326	2.84889984613087e-08	WT untreated	Ttc14
Psd3	1.40239941978675e-12	0.149116	0.073	0.016	2.88221128754574e-08	WT untreated	Psd3
Slit2	1.412464328327e-12	0.137715	0.175	0.087	2.90289668757765e-08	WT untreated	Slit2
Leng8	1.46635024902456e-12	0.207052	0.538	0.343	3.01364303179528e-08	WT untreated	Leng8
Kansl2	1.5144265050644e-12	0.199817	0.252	0.113	3.11244935320835e-08	WT untreated	Kansl2
Hivep2	1.5244913983243e-12	0.155963	0.073	0.018	3.1331347218361e-08	WT untreated	Hivep2
Vat1l	1.70628744997392e-12	0.117434	0.052	0.009	3.5067619671864e-08	WT untreated	Vat1l
Dpp6	1.73452154013058e-12	0.173982	0.083	0.023	3.56478866927636e-08	WT untreated	Dpp6
Tspoap1	1.73946796363088e-12	0.194021	0.226	0.103	3.57495455885419e-08	WT untreated	Tspoap1
Pid1	1.9132052395797e-12	0.145678	0.073	0.016	3.93201940838421e-08	WT untreated	Pid1
Cdc14a	1.94729458870896e-12	0.181234	0.262	0.118	4.00207983871465e-08	WT untreated	Cdc14a
Gm50306	2.00156281855547e-12	0.147299	0.068	0.016	4.11361190469519e-08	WT untreated	Gm50306
Mpp4	2.02497603057233e-12	0.151133	0.885	0.745	4.16173073803226e-08	WT untreated	Mpp4
Arhgap28	2.07627944145885e-12	0.187414	0.119	0.038	4.26716950808623e-08	WT untreated	Arhgap28
Sidt2	2.27236406290981e-12	0.0875424	0.085	0.021	4.67016262209223e-08	WT untreated	Sidt2
Magi1	2.29709204385572e-12	0.213454	0.43	0.252	4.72098356853228e-08	WT untreated	Magi1
Zfp597	2.46621468880781e-12	0.203812	0.178	0.064	5.06856442843781e-08	WT untreated	Zfp597
Fry	2.64779625666513e-12	0.0928364	0.063	0.015	5.44175086669817e-08	WT untreated	Fry
Kirrel3	2.67801628263697e-12	0.134895	0.154	0.066	5.5038590640755e-08	WT untreated	Kirrel3
Cdh2	2.78815505882053e-12	0.183839	0.386	0.223	5.73021627688795e-08	WT untreated	Cdh2
Zscan26	2.7917097093658e-12	0.187565	0.368	0.192	5.73752179468859e-08	WT untreated	Zscan26
Tbc1d9	2.91708484843619e-12	0.158768	0.081	0.018	5.99519278050606e-08	WT untreated	Tbc1d9
Prkn	3.05567044994175e-12	0.0687513	0.732	0.551	6.28001390872029e-08	WT untreated	Prkn
Ndnf	3.10476233056223e-12	0.178432	0.089	0.027	6.38090754177149e-08	WT untreated	Ndnf
Jag1	3.13378495116754e-12	0.229579	0.378	0.195	6.44055483163953e-08	WT untreated	Jag1
Gpm6a	3.14132559437021e-12	0.137711	0.118	0.045	6.45605236154966e-08	WT untreated	Gpm6a
Srgap2	3.26425663411373e-12	0.180382	0.237	0.111	6.70870023443054e-08	WT untreated	Srgap2
Tet2	3.3575930162064e-12	0.215015	0.391	0.212	6.9005251669074e-08	WT untreated	Tet2
Sept8	3.4802016225701e-12	0.142511	0.113	0.037	7.15251037470608e-08	WT untreated	Sept8
Copa	4.35125291610049e-12	0.247021	0.304	0.141	8.94269499316973e-08	WT untreated	Copa
Fbrsl1	4.53284950498753e-12	0.232384	0.244	0.107	9.31591230265037e-08	WT untreated	Fbrsl1
Ptn	4.82285826222347e-12	0.103028	0.058	0.015	9.91193830052168e-08	WT untreated	Ptn
Adcy6	4.94529120841296e-12	0.219428	0.307	0.154	1.01635624915303e-07	WT untreated	Adcy6
Trip12	5.10863365926879e-12	0.188453	0.709	0.501	1.04992638965292e-07	WT untreated	Trip12
Hnrnpdl	5.47113299361959e-12	0.246598	0.505	0.305	1.1244272528487e-07	WT untreated	Hnrnpdl
Usp33	5.55346457618453e-12	0.224839	0.725	0.537	1.14134803969744e-07	WT untreated	Usp33
Sdk1	5.6409258216493e-12	0.135118	0.082	0.025	1.15932307486536e-07	WT untreated	Sdk1
Scarb1	6.19735073732907e-12	0.265035	0.485	0.28	1.27367952353587e-07	WT untreated	Scarb1
Shb	6.32680748250266e-12	0.131825	0.069	0.016	1.30028547380395e-07	WT untreated	Shb
Adarb2	6.45601784314716e-12	0.184324	0.124	0.051	1.3268407871236e-07	WT untreated	Adarb2
D5Ertd579e	6.51593555145982e-12	0.190834	0.428	0.243	1.33915507453602e-07	WT untreated	D5Ertd579e
Spink10	6.80471391648153e-12	0.176866	0.125	0.047	1.39850480411528e-07	WT untreated	Spink10
Pygm	6.90205309248982e-12	0.14849	0.075	0.018	1.41850995156851e-07	WT untreated	Pygm
Fat3	7.29014827735277e-12	0.142704	0.068	0.019	1.49827127396154e-07	WT untreated	Fat3
Morc3	8.51193308134784e-12	0.210127	0.245	0.104	1.74937248687861e-07	WT untreated	Morc3
Atn1	8.56216197232049e-12	0.214033	0.242	0.112	1.75969552855131e-07	WT untreated	Atn1
Ip6k1	8.94217766743222e-12	0.189945	0.504	0.303	1.83779635421067e-07	WT untreated	Ip6k1
Tcerg1	9.06290583428701e-12	0.240062	0.326	0.168	1.86260840706267e-07	WT untreated	Tcerg1
Ttyh1	9.15075334089602e-12	0.251565	0.386	0.194	1.88066282662095e-07	WT untreated	Ttyh1
Unc80	9.35066033452068e-12	0.246381	0.626	0.427	1.92174771195069e-07	WT untreated	Unc80
Pcgf5	9.39426143415082e-12	0.232587	0.302	0.148	1.93070860994668e-07	WT untreated	Pcgf5
Ddit4	9.52929082254907e-12	0.203263	0.293	0.133	1.95845984985028e-07	WT untreated	Ddit4
Tbl1x	9.77229707783329e-12	0.186481	0.403	0.226	2.0084024954363e-07	WT untreated	Tbl1x
Cnn3	9.98255007503172e-12	0.119585	0.068	0.015	2.05161369142052e-07	WT untreated	Cnn3
Pcmtd2	1.06635712093504e-11	0.193795	0.886	0.77	2.19157715494569e-07	WT untreated	Pcmtd2
Mtss1	1.10337324026957e-11	0.230538	0.349	0.181	2.26765268340201e-07	WT untreated	Mtss1
Nr1d1	1.13027426443027e-11	0.196359	0.223	0.097	2.32293966825708e-07	WT untreated	Nr1d1
Nemf	1.18733208499641e-11	0.204073	0.409	0.223	2.44020490108462e-07	WT untreated	Nemf
Pdzph1	1.29837526307408e-11	0.0751401	0.959	0.866	2.66842084066984e-07	WT untreated	Pdzph1
Zfp804a	1.37612513709418e-11	0.168458	0.118	0.049	2.82821238175596e-07	WT untreated	Zfp804a
Prdx6	1.43303943248986e-11	0.16351	0.125	0.047	2.94518264165315e-07	WT untreated	Prdx6
Ankrd33b	1.51741846111381e-11	0.19816	0.743	0.542	3.11859842128111e-07	WT untreated	Ankrd33b
Clk4	1.550894622582e-11	0.162927	0.36	0.199	3.18739862833052e-07	WT untreated	Clk4
Plekhn1	1.80233046797243e-11	0.139772	0.106	0.033	3.70414957777694e-07	WT untreated	Plekhn1
Whrn	1.88494692552576e-11	0.219011	0.445	0.248	3.87394292134053e-07	WT untreated	Whrn
Spon1	1.91691521006686e-11	0.128936	0.062	0.014	3.93964413972942e-07	WT untreated	Spon1
Tom1	1.93788112894492e-11	0.208233	0.144	0.053	3.98273329620759e-07	WT untreated	Tom1
6430562O15Rik	2.05546006093099e-11	0.133185	0.089	0.021	4.22438151722537e-07	WT untreated	6430562O15Rik
1810013L24Rik	2.18536185271697e-11	0.269897	0.323	0.159	4.49135567970391e-07	WT untreated	1810013L24Rik
Trim3	2.43622792124279e-11	0.11443	0.142	0.05	5.00693562373819e-07	WT untreated	Trim3
Pak3	2.44481061096671e-11	0.138668	0.108	0.039	5.02457476765877e-07	WT untreated	Pak3
Pcare	2.47992058248869e-11	0.253417	0.464	0.256	5.09673278113076e-07	WT untreated	Pcare
Zkscan2	2.51280159068307e-11	0.173625	0.271	0.13	5.16430982917185e-07	WT untreated	Zkscan2
Usp54	2.60705215294368e-11	0.162408	0.218	0.101	5.35801358472984e-07	WT untreated	Usp54
Actn4	2.61862376957697e-11	0.23393	0.378	0.203	5.38179557123459e-07	WT untreated	Actn4
Tspan9	2.91819769759541e-11	0.137373	0.066	0.014	5.99747990809808e-07	WT untreated	Tspan9
Ksr1	2.97907427252345e-11	0.162785	0.112	0.037	6.1225934448902e-07	WT untreated	Ksr1
Aldoc	3.01944395550298e-11	0.232923	0.336	0.162	6.20556121734972e-07	WT untreated	Aldoc
Sorcs1	3.07918132820772e-11	0.0897859	0.072	0.022	6.32833346573251e-07	WT untreated	Sorcs1
Sdc2	3.12053965832914e-11	0.181103	0.261	0.127	6.41333310579804e-07	WT untreated	Sdc2
Lrrc1	3.30839922388975e-11	0.19414	0.518	0.321	6.79942208493821e-07	WT untreated	Lrrc1
Cdk17	3.31152815172204e-11	0.146132	0.075	0.018	6.80585265741914e-07	WT untreated	Cdk17
B4galt3	3.39637549979064e-11	0.145929	0.115	0.039	6.98023092716972e-07	WT untreated	B4galt3
Myrip	3.44914859661236e-11	0.213036	0.321	0.161	7.08869019575773e-07	WT untreated	Myrip
Gm12940	3.68626868546911e-11	0.129259	0.111	0.039	7.57601940237612e-07	WT untreated	Gm12940
Sntg2	4.00824526196384e-11	0.19347	0.744	0.562	8.23774566238808e-07	WT untreated	Sntg2
Rhot2	4.15691470233923e-11	0.205236	0.436	0.255	8.54329109624758e-07	WT untreated	Rhot2
Kdm3a	4.18785687959285e-11	0.194171	0.285	0.151	8.60688345893923e-07	WT untreated	Kdm3a
Six3os1	4.44480040924882e-11	0.12469	0.053	0.01	9.13495380108817e-07	WT untreated	Six3os1
A430035B10Rik	4.70526052235055e-11	0.26396	0.4	0.203	9.67025142553485e-07	WT untreated	A430035B10Rik
Gm12296	4.94607211535182e-11	0.125977	0.112	0.038	1.01651674114711e-06	WT untreated	Gm12296
Coro7	5.03854263758091e-11	0.124357	0.145	0.06	1.03552128287563e-06	WT untreated	Coro7
Gm35256	5.06885490017963e-11	0.125402	0.086	0.024	1.04175105908492e-06	WT untreated	Gm35256
Coro2b	5.19882291864333e-11	0.206875	0.388	0.219	1.06846208623958e-06	WT untreated	Coro2b
Dpyd	5.5670547524438e-11	0.126375	0.057	0.014	1.14414109272225e-06	WT untreated	Dpyd
Dusp1	5.80020236158962e-11	0.153536	0.096	0.032	1.1920575893539e-06	WT untreated	Dusp1
St18	5.9508164559646e-11	0.112177	0.062	0.016	1.22301179802984e-06	WT untreated	St18
Ncoa1	6.30830330129096e-11	0.16591	0.835	0.674	1.29648249448132e-06	WT untreated	Ncoa1
Synm	6.32460460529402e-11	0.1336	0.074	0.012	1.29983273848003e-06	WT untreated	Synm
Ppp1r12b	6.62072497450556e-11	0.158242	0.504	0.322	1.36069139676038e-06	WT untreated	Ppp1r12b
Wipi2	6.67218299861813e-11	0.210732	0.237	0.111	1.371267049876e-06	WT untreated	Wipi2
Klhl18	6.7387105036214e-11	0.199856	0.684	0.501	1.38493978270427e-06	WT untreated	Klhl18
Slc27a1	6.82244607256974e-11	0.199898	0.19	0.08	1.40214911683453e-06	WT untreated	Slc27a1
Mcc	7.29080990815016e-11	0.164169	0.089	0.029	1.49840725232302e-06	WT untreated	Mcc
Dock9	7.48278845668182e-11	0.191243	0.359	0.197	1.53786268361725e-06	WT untreated	Dock9
Large1	8.06150060496711e-11	0.147896	0.699	0.503	1.65679960433284e-06	WT untreated	Large1
Cplx3	8.22184003683627e-11	0.212615	0.301	0.173	1.68975256437059e-06	WT untreated	Cplx3
Spock2	8.22666707627678e-11	0.176491	0.077	0.025	1.6907446175164e-06	WT untreated	Spock2
Car8	8.46651907964392e-11	0.127095	0.055	0.011	1.74003900124842e-06	WT untreated	Car8
Srsf1	9.26937902497598e-11	0.205745	0.647	0.45	1.90504277721306e-06	WT untreated	Srsf1
Zgrf1	9.33146734489151e-11	0.097684	0.075	0.018	1.9178031687221e-06	WT untreated	Zgrf1
Cep350	1.07034918900978e-10	0.21132	0.529	0.324	2.1997816532529e-06	WT untreated	Cep350
Fam193a	1.18306555917198e-10	0.176476	0.641	0.432	2.43143633721025e-06	WT untreated	Fam193a
Zswim6	1.1840713948112e-10	0.18607	0.64	0.448	2.43350353061598e-06	WT untreated	Zswim6
Tcf20	1.18890398684951e-10	0.210533	0.566	0.351	2.44343547377311e-06	WT untreated	Tcf20
Ccdc24	1.22347747807135e-10	0.19951	0.25	0.114	2.51449091293223e-06	WT untreated	Ccdc24
Cep164	1.24273255855632e-10	0.181343	0.667	0.495	2.55406395434495e-06	WT untreated	Cep164
mt-Nd2	1.25338837432944e-10	0.286174	0.872	0.711	2.57596378692186e-06	WT untreated	mt-Nd2
Gramd1a	1.26077004871562e-10	0.131292	0.091	0.026	2.59113460412034e-06	WT untreated	Gramd1a
Ctnna3	1.28549557495072e-10	0.10288	0.051	0.009	2.64195050563872e-06	WT untreated	Ctnna3
Taf1	1.30292064537598e-10	0.204213	0.369	0.198	2.67776251037671e-06	WT untreated	Taf1
Cmip	1.34239288350861e-10	0.160309	0.157	0.058	2.75888585418689e-06	WT untreated	Cmip
Tmem63b	1.36123808658495e-10	0.276148	0.4	0.206	2.79761651554939e-06	WT untreated	Tmem63b
Six3	1.36819043130004e-10	0.119241	0.066	0.016	2.81190497440785e-06	WT untreated	Six3
Add3	1.36975512518781e-10	0.25537	0.635	0.433	2.81512073328598e-06	WT untreated	Add3
Ddx5	1.41205867078766e-10	0.140917	0.951	0.899	2.90206298020281e-06	WT untreated	Ddx5
Pxn	1.41330295966542e-10	0.153759	0.168	0.067	2.90462024270436e-06	WT untreated	Pxn
Mcoln1	1.41904882539338e-10	0.1477	0.103	0.033	2.91642914594846e-06	WT untreated	Mcoln1
Gstm5	1.4730776989616e-10	0.0991452	0.075	0.022	3.02746928690589e-06	WT untreated	Gstm5
4930402D18Rik	1.4747715080342e-10	0.198442	0.094	0.028	3.03095040331189e-06	WT untreated	4930402D18Rik
Tead3	1.50503596237666e-10	0.114183	0.09	0.028	3.09314990987651e-06	WT untreated	Tead3
Slc24a1	1.50547644107423e-10	0.0586403	0.891	0.757	3.09405518169577e-06	WT untreated	Slc24a1
Plcd3	1.56648948858491e-10	0.210669	0.311	0.143	3.21944919693971e-06	WT untreated	Plcd3
Trio	1.57060229045247e-10	0.145824	0.069	0.022	3.22790182733792e-06	WT untreated	Trio
Elovl6	1.67239972927943e-10	0.152155	0.085	0.027	3.43711592361508e-06	WT untreated	Elovl6
Senp2	1.67773479416272e-10	0.201406	0.433	0.243	3.44808054896322e-06	WT untreated	Senp2
Kctd1	1.74613317513512e-10	0.147785	0.127	0.045	3.58865290153771e-06	WT untreated	Kctd1
Elk4	1.82196718634047e-10	0.180932	0.157	0.061	3.74450696136694e-06	WT untreated	Elk4
Rnf41	1.91570897998056e-10	0.141907	0.12	0.035	3.93716509565605e-06	WT untreated	Rnf41
Rgl2	1.94673440026581e-10	0.126482	0.145	0.061	4.0009285394263e-06	WT untreated	Rgl2
Arhgap31	2.04373406675464e-10	0.160459	0.18	0.08	4.20028225399414e-06	WT untreated	Arhgap31
Taf15	2.08707007069109e-10	0.203201	0.478	0.285	4.28934640928433e-06	WT untreated	Taf15
Daam1	2.13894226922269e-10	0.214751	0.344	0.179	4.39595415170647e-06	WT untreated	Daam1
Trrap	2.16560056653812e-10	0.191535	0.326	0.167	4.45074228434914e-06	WT untreated	Trrap
Btg2	2.22248845422373e-10	0.214187	0.32	0.159	4.56765827112062e-06	WT untreated	Btg2
Tenm2	2.30873627307271e-10	0.134214	0.196	0.108	4.74491478841903e-06	WT untreated	Tenm2
Sebox	2.31873937537747e-10	0.111919	0.079	0.024	4.76547316427577e-06	WT untreated	Sebox
Ccnk	2.33077009144051e-10	0.139888	0.166	0.067	4.79019869192853e-06	WT untreated	Ccnk
Gria4	2.38368089148816e-10	0.123921	0.112	0.046	4.89894096818646e-06	WT untreated	Gria4
Inka2	2.40118623432188e-10	0.149085	0.18	0.07	4.93491794877833e-06	WT untreated	Inka2
Trip10	2.44897034003405e-10	0.166891	0.142	0.047	5.03312384283798e-06	WT untreated	Trip10
Fxyd1	2.48658347895041e-10	0.169323	0.1	0.033	5.11042636593888e-06	WT untreated	Fxyd1
Slx1b	2.50363564960101e-10	0.155211	0.22	0.1	5.14547198705999e-06	WT untreated	Slx1b
Fbxl12	2.64922328934246e-10	0.139941	0.233	0.108	5.44468370425662e-06	WT untreated	Fbxl12
Chst9	2.73525536533285e-10	0.104678	0.062	0.016	5.62149682683207e-06	WT untreated	Chst9
Usp49	2.79607668781607e-10	0.15473	0.185	0.084	5.74649680879958e-06	WT untreated	Usp49
Itsn2	2.80882178843907e-10	0.178684	0.7	0.518	5.77269053959997e-06	WT untreated	Itsn2
mt-Nd5	2.92229327250282e-10	0.0278238	0.579	0.525	6.00589713364781e-06	WT untreated	mt-Nd5
Nktr	3.05791004764854e-10	0.190696	0.688	0.496	6.28461672992728e-06	WT untreated	Nktr
Bsg	3.24117864986139e-10	0.137235	0.641	0.44	6.66127036119512e-06	WT untreated	Bsg
2610507B11Rik	3.26282774639432e-10	0.184538	0.285	0.138	6.70576358438961e-06	WT untreated	2610507B11Rik
Hivep1	3.32222024738171e-10	0.115036	0.161	0.066	6.82782705241889e-06	WT untreated	Hivep1
Isl1	3.32284138662011e-10	0.105546	0.069	0.021	6.82910361778165e-06	WT untreated	Isl1
Cd63	3.39961312579462e-10	0.178391	0.114	0.032	6.98688489613309e-06	WT untreated	Cd63
Pikfyve	3.4858496604972e-10	0.134103	0.251	0.121	7.16411822225385e-06	WT untreated	Pikfyve
Ociad1	3.5032829173615e-10	0.213573	0.321	0.153	7.19994705176135e-06	WT untreated	Ociad1
Usp7	3.52617555377966e-10	0.195978	0.331	0.167	7.24699599812796e-06	WT untreated	Usp7
Ero1l	3.75345907314643e-10	0.178255	0.198	0.086	7.71410908713054e-06	WT untreated	Ero1l
Paxbp1	3.92608936467203e-10	0.167712	0.311	0.164	8.06889886227395e-06	WT untreated	Paxbp1
Dennd6b	3.95111323719379e-10	0.119555	0.177	0.079	8.12032792508067e-06	WT untreated	Dennd6b
Tmem248	3.97728967602676e-10	0.169639	0.122	0.04	8.1741257421702e-06	WT untreated	Tmem248
Rnf38	4.01754957840529e-10	0.136144	0.164	0.069	8.25686789353855e-06	WT untreated	Rnf38
Nr6a1	4.09310420756473e-10	0.0331812	0.414	0.271	8.41214776738704e-06	WT untreated	Nr6a1
Fancc	4.32720445554776e-10	0.14875	0.154	0.064	8.89327059704175e-06	WT untreated	Fancc
Magi3	4.35189764688226e-10	0.155908	0.218	0.107	8.94402004387242e-06	WT untreated	Magi3
Cntnap5a	4.4506365507321e-10	0.12409	0.066	0.019	9.14694823906461e-06	WT untreated	Cntnap5a
Nup88	4.61973335862847e-10	0.180837	0.198	0.088	9.49447599865324e-06	WT untreated	Nup88
Trf	5.0480722440467e-10	0.115435	0.053	0.013	1.03747980759648e-05	WT untreated	Trf
Myo9b	5.23542137165192e-10	0.125729	0.201	0.097	1.0759838003019e-05	WT untreated	Myo9b
Abl2	5.58621128585061e-10	0.147128	0.308	0.168	1.14807814346802e-05	WT untreated	Abl2
Srrm4	5.73209439203931e-10	0.144731	0.51	0.333	1.17806003945192e-05	WT untreated	Srrm4
Epn1	5.7544765988383e-10	0.205612	0.293	0.15	1.18266003059325e-05	WT untreated	Epn1
9330182L06Rik	5.95501018341584e-10	0.126322	0.06	0.016	1.22387369289562e-05	WT untreated	9330182L06Rik
Zmynd8	5.97036832739746e-10	0.193184	0.593	0.394	1.22703009864673e-05	WT untreated	Zmynd8
Ppp1cc	6.08075280367677e-10	0.255782	0.531	0.319	1.24971631621165e-05	WT untreated	Ppp1cc
Nebl	6.319628680574e-10	0.118174	0.066	0.019	1.29881008643157e-05	WT untreated	Nebl
Dyrk1a	6.36033255821084e-10	0.141099	0.608	0.413	1.30717554736349e-05	WT untreated	Dyrk1a
Epb41l3	6.45847138570848e-10	0.16495	0.268	0.139	1.32734503919081e-05	WT untreated	Epb41l3
Akap1	6.47179747205156e-10	0.18289	0.287	0.144	1.33008381645604e-05	WT untreated	Akap1
Gm14091	6.51479764703369e-10	0.132659	0.162	0.067	1.33892121241836e-05	WT untreated	Gm14091
Stk11	6.57692826460596e-10	0.209972	0.28	0.134	1.35169029694182e-05	WT untreated	Stk11
Srebf2	6.95013401109164e-10	0.124695	0.133	0.047	1.42839154195955e-05	WT untreated	Srebf2
Insr	6.96225197994571e-10	0.229365	0.381	0.203	1.43088202691844e-05	WT untreated	Insr
Celsr3	6.98915951027242e-10	0.178507	0.166	0.074	1.43641206255119e-05	WT untreated	Celsr3
Lrpprc	8.68890201470869e-10	0.230551	0.374	0.199	1.78574314206293e-05	WT untreated	Lrpprc
Pdk1	8.85157697442284e-10	0.113976	0.068	0.012	1.81917609978338e-05	WT untreated	Pdk1
Pou6f1	9.19915705762055e-10	0.159996	0.227	0.108	1.89061075848218e-05	WT untreated	Pou6f1
Mical3	9.840797077366e-10	0.168327	0.133	0.048	2.02248061534026e-05	WT untreated	Mical3
Dmxl2	1.00247950133208e-09	0.184408	0.705	0.513	2.0602958711377e-05	WT untreated	Dmxl2
Prox1	1.0551024064534e-09	0.125664	0.084	0.032	2.16844646574302e-05	WT untreated	Prox1
Pcbp3	1.06655164074782e-09	0.0998826	0.863	0.714	2.19197693206492e-05	WT untreated	Pcbp3
Gucy1a1	1.09307052533139e-09	0.105236	0.057	0.016	2.24647854366107e-05	WT untreated	Gucy1a1
Hemk1	1.11665244330991e-09	0.134109	0.116	0.039	2.29494410149052e-05	WT untreated	Hemk1
Reln	1.1304640186031e-09	0.0975217	0.077	0.027	2.3233296510331e-05	WT untreated	Reln
Frmd3	1.14488649075523e-09	0.137677	0.1	0.041	2.35297071580015e-05	WT untreated	Frmd3
Far1	1.15842412865448e-09	0.170729	0.428	0.251	2.38079326921069e-05	WT untreated	Far1
Fto	1.18320543703711e-09	0.182727	0.625	0.446	2.43172381419866e-05	WT untreated	Fto
Iffo1	1.20102248855751e-09	0.102374	0.179	0.08	2.46834141848339e-05	WT untreated	Iffo1
Slc38a1	1.22613286325826e-09	0.183418	0.154	0.07	2.51994826056838e-05	WT untreated	Slc38a1
Snhg11	1.23761277613026e-09	0.133084	0.119	0.054	2.54354177750291e-05	WT untreated	Snhg11
Irf3	1.2481510457149e-09	0.122942	0.177	0.077	2.56520002915326e-05	WT untreated	Irf3
Efr3a	1.26495961938206e-09	0.209574	0.424	0.236	2.599745009754e-05	WT untreated	Efr3a
Nrf1	1.26951873245246e-09	0.172533	0.464	0.282	2.60911489893629e-05	WT untreated	Nrf1
Hexdc	1.35812338130507e-09	0.160537	0.271	0.136	2.79121517325818e-05	WT untreated	Hexdc
Tspan4	1.36573875890859e-09	0.0969884	0.064	0.016	2.80686629730893e-05	WT untreated	Tspan4
Grid1	1.41292934821622e-09	0.121074	0.08	0.028	2.90385239645398e-05	WT untreated	Grid1
Fsd1l	1.42984497207456e-09	0.215434	0.609	0.402	2.93861738660763e-05	WT untreated	Fsd1l
Usp36	1.44718793417044e-09	0.135035	0.151	0.058	2.97426064230708e-05	WT untreated	Usp36
P4ha1	1.51604740854229e-09	0.141433	0.291	0.153	3.11578063403612e-05	WT untreated	P4ha1
Ppm1e	1.53573103208538e-09	0.135225	0.53	0.355	3.15623441714188e-05	WT untreated	Ppm1e
Vwc2l	1.59390852031503e-09	0.118979	0.052	0.012	3.27580079095144e-05	WT untreated	Vwc2l
Tuba1b	1.67543728348377e-09	0.252475	0.529	0.312	3.44335870501584e-05	WT untreated	Tuba1b
Las1l	1.70179853083308e-09	0.175222	0.313	0.166	3.49753634056816e-05	WT untreated	Las1l
Fbxo4	1.71238418123904e-09	0.130231	0.131	0.051	3.51929196928248e-05	WT untreated	Fbxo4
Cherp	1.73582178691182e-09	0.165418	0.164	0.068	3.56746093646118e-05	WT untreated	Cherp
Pgm1	1.7763918618502e-09	0.180765	0.212	0.094	3.65084055447453e-05	WT untreated	Pgm1
Mtr	1.81279450955585e-09	0.118633	0.232	0.114	3.72565527603919e-05	WT untreated	Mtr
Cep97	1.82750235870873e-09	0.14865	0.103	0.033	3.75588284761819e-05	WT untreated	Cep97
Mycbp2	1.82974071613708e-09	0.201467	0.625	0.43	3.76048311980492e-05	WT untreated	Mycbp2
Mon1a	1.90549005619006e-09	0.122004	0.076	0.019	3.91616316348181e-05	WT untreated	Mon1a
Zfhx4	1.91546773258142e-09	0.1441	0.081	0.027	3.93666928400134e-05	WT untreated	Zfhx4
Dusp7	1.95170466378646e-09	0.184804	0.183	0.067	4.01114342501394e-05	WT untreated	Dusp7
Riok1	1.99497636952641e-09	0.117708	0.152	0.061	4.10007543465068e-05	WT untreated	Riok1
Abca2	2.07329591079036e-09	0.131417	0.098	0.036	4.26103775585635e-05	WT untreated	Abca2
Taok2	2.09871306832904e-09	0.171051	0.143	0.054	4.31327509802985e-05	WT untreated	Taok2
Fbxl20	2.13416070812273e-09	0.185933	0.372	0.212	4.38612708733383e-05	WT untreated	Fbxl20
Zfp974	2.14239493593965e-09	0.100153	0.08	0.021	4.40305007234317e-05	WT untreated	Zfp974
Sept11	2.22183900126467e-09	0.13569	0.15	0.057	4.56632351539914e-05	WT untreated	Sept11
Zfp946	2.24838863193345e-09	0.161816	0.15	0.057	4.62088831634962e-05	WT untreated	Zfp946
Rbbp5	2.2646315292208e-09	0.147732	0.156	0.067	4.65427071885458e-05	WT untreated	Rbbp5
Zfp653	2.32146940384689e-09	0.131046	0.129	0.048	4.77108391878613e-05	WT untreated	Zfp653
Zswim5	2.36069850234711e-09	0.063826	0.219	0.112	4.85170756202379e-05	WT untreated	Zswim5
Safb2	2.36084535963145e-09	0.199163	0.265	0.128	4.85200938311456e-05	WT untreated	Safb2
Gm11867	2.37929727985506e-09	0.125043	0.095	0.031	4.88993176955812e-05	WT untreated	Gm11867
Rif1	2.38445138854129e-09	0.227296	0.373	0.207	4.90052449373006e-05	WT untreated	Rif1
Grm7	2.40150370503094e-09	0.0903718	0.148	0.08	4.93557041457959e-05	WT untreated	Grm7
Atp11a	2.45026275564347e-09	0.193628	0.446	0.27	5.03578001539846e-05	WT untreated	Atp11a
Reps1	2.49823165747509e-09	0.131385	0.315	0.174	5.1343657024428e-05	WT untreated	Reps1
Rad54b	2.55992996121207e-09	0.121811	0.082	0.022	5.26116805628304e-05	WT untreated	Rad54b
Cdh11	2.60946476470103e-09	0.135605	0.067	0.022	5.36297198441355e-05	WT untreated	Cdh11
Gabrr2	2.70829906756142e-09	0.124457	0.127	0.05	5.56609624365224e-05	WT untreated	Gabrr2
Mtcl1	2.95235535868573e-09	0.215583	0.587	0.407	6.06768073317092e-05	WT untreated	Mtcl1
Prkag2	2.98352948615059e-09	0.149368	0.117	0.045	6.13174979993669e-05	WT untreated	Prkag2
Ahdc1	3.07680694201814e-09	0.160798	0.137	0.05	6.32345362723569e-05	WT untreated	Ahdc1
Ssh1	3.11106104434147e-09	0.134408	0.163	0.07	6.39385265833059e-05	WT untreated	Ssh1
Crym	3.11250723669582e-09	0.128792	0.079	0.024	6.39682487285724e-05	WT untreated	Crym
Slc15a2	3.12279651341688e-09	0.120108	0.068	0.017	6.41797139437438e-05	WT untreated	Slc15a2
Insl5	3.1656777069494e-09	0.122636	0.063	0.016	6.5061008233224e-05	WT untreated	Insl5
Cep63	3.23702800256923e-09	0.163189	0.204	0.099	6.65273995088028e-05	WT untreated	Cep63
Cep57	3.26726263720515e-09	0.163149	0.187	0.083	6.71487817198402e-05	WT untreated	Cep57
Cdc7	3.36260847873723e-09	0.129461	0.111	0.039	6.91083294550076e-05	WT untreated	Cdc7
Fam53c	3.40865054128613e-09	0.157046	0.203	0.097	7.00545859245126e-05	WT untreated	Fam53c
Atrx	3.42269429560679e-09	0.225754	0.653	0.46	7.03432131633107e-05	WT untreated	Atrx
Btrc	3.42660572157448e-09	0.140271	0.638	0.45	7.04236007897987e-05	WT untreated	Btrc
Dnmt3a	3.47593610013566e-09	0.208512	0.484	0.283	7.14374387299881e-05	WT untreated	Dnmt3a
4933439C10Rik	3.57900655752382e-09	0.0912018	0.051	0.01	7.35557427702295e-05	WT untreated	4933439C10Rik
Hecw1	3.72790221979797e-09	0.106101	0.061	0.017	7.66158464212879e-05	WT untreated	Hecw1
Nsd2	3.81929746030534e-09	0.0991622	0.282	0.156	7.84942014041954e-05	WT untreated	Nsd2
Kmt2c	4.09527467611808e-09	0.16406	0.813	0.658	8.41660851435787e-05	WT untreated	Kmt2c
Sema3f	4.18148548232356e-09	0.22098	0.313	0.163	8.59378896327138e-05	WT untreated	Sema3f
Nxf1	4.23694334843606e-09	0.147996	0.17	0.072	8.70776596970578e-05	WT untreated	Nxf1
Adgrl3	4.3005565448127e-09	0.0972803	0.102	0.044	8.83850381089906e-05	WT untreated	Adgrl3
Gtf3c2	4.31784845757718e-09	0.179651	0.372	0.215	8.87404215001263e-05	WT untreated	Gtf3c2
Tbc1d8	4.43915688324095e-09	0.144268	0.638	0.449	9.1233552264368e-05	WT untreated	Tbc1d8
Dab1	4.5695861063959e-09	0.121148	0.105	0.045	9.39141336586486e-05	WT untreated	Dab1
Zmym5	5.1455658660066e-09	0.255431	0.413	0.236	0.000105752	WT untreated	Zmym5
Pip4k2a	5.22137381191421e-09	0.0917977	0.103	0.041	0.00010731	WT untreated	Pip4k2a
Laptm4a	5.42397766482789e-09	0.178521	0.285	0.147	0.000111474	WT untreated	Laptm4a
Ppp6r1	5.44762093326122e-09	0.15412	0.161	0.071	0.00011196	WT untreated	Ppp6r1
N4bp2l1	5.52162373246647e-09	0.167348	0.2	0.1	0.00011348	WT untreated	N4bp2l1
Zbed3	5.53693795064317e-09	0.141009	0.106	0.034	0.000113795	WT untreated	Zbed3
Arhgap39	5.57416584765857e-09	0.181151	0.277	0.144	0.00011456	WT untreated	Arhgap39
Lmo4	5.58687470356755e-09	0.103983	0.068	0.018	0.000114821	WT untreated	Lmo4
BC017158	5.69554881276727e-09	0.131654	0.091	0.031	0.000117055	WT untreated	BC017158
Luzp1	5.71385567242174e-09	0.169291	0.285	0.148	0.000117431	WT untreated	Luzp1
Tmcc3	5.76405303562626e-09	0.114481	0.068	0.022	0.000118463	WT untreated	Tmcc3
Mgat5	5.89222802733829e-09	0.159779	0.239	0.12	0.000121097	WT untreated	Mgat5
Dapl1	6.07712274410767e-09	0.119494	0.072	0.021	0.000124897	WT untreated	Dapl1
Smg9	6.26758689744656e-09	0.133691	0.111	0.04	0.000128811	WT untreated	Smg9
Cmtm4	6.27060787192066e-09	0.161765	0.193	0.087	0.000128874	WT untreated	Cmtm4
Fbxl3	6.60042107779834e-09	0.201665	0.325	0.173	0.000135652	WT untreated	Fbxl3
Cdk10	6.73120770934309e-09	0.134971	0.131	0.051	0.00013834	WT untreated	Cdk10
Mier2	7.34121166277187e-09	0.136919	0.126	0.049	0.000150877	WT untreated	Mier2
Hook1	7.74281516303033e-09	0.218925	0.638	0.44	0.00015913	WT untreated	Hook1
Ackr1	7.9283953037127e-09	0.124403	0.067	0.021	0.000162944	WT untreated	Ackr1
Abca7	7.99137645349307e-09	0.148042	0.125	0.047	0.000164239	WT untreated	Abca7
Ptprs	8.03650991285146e-09	0.171574	0.259	0.133	0.000165166	WT untreated	Ptprs
Apbb1	8.15155201816625e-09	0.182384	0.231	0.106	0.000167531	WT untreated	Apbb1
Xpo1	8.2047289408302e-09	0.21326	0.48	0.292	0.000168624	WT untreated	Xpo1
Pcdh7	8.23652543921377e-09	0.137074	0.134	0.066	0.000169277	WT untreated	Pcdh7
Megf8	8.48044650529283e-09	0.164527	0.164	0.066	0.00017429	WT untreated	Megf8
Ctc1	8.5935527113666e-09	0.115901	0.123	0.049	0.000176615	WT untreated	Ctc1
Slc1a7	8.6330231541136e-09	0.205211	0.466	0.28	0.000177426	WT untreated	Slc1a7
Hs3st5	9.04161488502414e-09	0.118893	0.064	0.02	0.000185823	WT untreated	Hs3st5
Nedd4l	9.18194997776954e-09	0.164894	0.598	0.408	0.000188707	WT untreated	Nedd4l
Col23a1	9.3160148362786e-09	0.109113	0.055	0.014	0.000191463	WT untreated	Col23a1
Asph	9.69940265364808e-09	0.171837	0.179	0.08	0.000199342	WT untreated	Asph
Bend7	1.02181060055429e-08	0.187268	0.132	0.051	0.000210003	WT untreated	Bend7
Zmiz1	1.07536011011316e-08	0.114634	0.055	0.016	0.000221008	WT untreated	Zmiz1
Nufip2	1.11441103395179e-08	0.194083	0.479	0.289	0.000229034	WT untreated	Nufip2
Rad51b	1.15344756282812e-08	0.138704	0.105	0.042	0.000237057	WT untreated	Rad51b
Srsf4	1.15468419994578e-08	0.172489	0.457	0.272	0.000237311	WT untreated	Srsf4
Foxo1	1.17825161637805e-08	0.135756	0.173	0.08	0.000242154	WT untreated	Foxo1
Slc9a5	1.18761439446134e-08	0.133714	0.164	0.072	0.000244079	WT untreated	Slc9a5
Wdfy3	1.1908400462115e-08	0.183245	0.611	0.417	0.000244741	WT untreated	Wdfy3
Kctd20	1.26740365285273e-08	0.1636	0.158	0.066	0.000260477	WT untreated	Kctd20
Aplp2	1.28474731651273e-08	0.0017333	0.59	0.462	0.000264041	WT untreated	Aplp2
Itm2c	1.28778354178795e-08	0.1065	0.088	0.032	0.000264665	WT untreated	Itm2c
Ide	1.31444355746348e-08	0.188243	0.272	0.128	0.000270144	WT untreated	Ide
Prkd3	1.31994656859965e-08	0.159162	0.136	0.055	0.000271275	WT untreated	Prkd3
Ranbp9	1.33553158179997e-08	0.158734	0.322	0.175	0.000274478	WT untreated	Ranbp9
Ccdc88a	1.34989037710096e-08	0.196877	0.258	0.131	0.000277429	WT untreated	Ccdc88a
Mapk1ip1l	1.3550683892132e-08	0.156347	0.165	0.073	0.000278494	WT untreated	Mapk1ip1l
Aqp1	1.36366250923018e-08	0.129483	0.232	0.104	0.00028026	WT untreated	Aqp1
Tex2	1.38554226209482e-08	0.135471	0.194	0.098	0.000284757	WT untreated	Tex2
Cpne1	1.41742237131448e-08	0.144993	0.245	0.119	0.000291309	WT untreated	Cpne1
Cep85	1.45308892600725e-08	0.145273	0.236	0.122	0.000298639	WT untreated	Cep85
Uck2	1.45738071573555e-08	0.126328	0.116	0.044	0.000299521	WT untreated	Uck2
Sptb	1.48238347984888e-08	0.105503	0.052	0.015	0.000304659	WT untreated	Sptb
Dop1b	1.55597885217744e-08	0.113013	0.061	0.016	0.000319785	WT untreated	Dop1b
Adgrv1	1.55794562912972e-08	0.0736638	0.897	0.769	0.000320189	WT untreated	Adgrv1
Fgf2	1.58843809547341e-08	0.219901	0.175	0.075	0.000326456	WT untreated	Fgf2
Jam2	1.60989444492976e-08	0.187804	0.509	0.321	0.000330866	WT untreated	Jam2
Gigyf1	1.63322329734253e-08	0.156202	0.197	0.096	0.00033566	WT untreated	Gigyf1
Akt2	1.63566287794985e-08	0.152832	0.115	0.041	0.000336161	WT untreated	Akt2
Ttf1	1.67140056042345e-08	0.100995	0.157	0.067	0.000343506	WT untreated	Ttf1
Mapk8ip3	1.69697746795238e-08	0.175695	0.206	0.097	0.000348763	WT untreated	Mapk8ip3
Csk	1.77237773988967e-08	0.117276	0.116	0.042	0.000364259	WT untreated	Csk
Rskr	1.79225002855657e-08	0.10098	0.089	0.032	0.000368343	WT untreated	Rskr
Ppm1n	1.81633875010268e-08	0.166651	0.395	0.218	0.000373294	WT untreated	Ppm1n
Eif3b	1.83637824049848e-08	0.150781	0.123	0.045	0.000377412	WT untreated	Eif3b
mt-Nd4	1.90002166384616e-08	0.0204414	0.837	0.757	0.000390492	WT untreated	mt-Nd4
Eml6	1.915415219292e-08	0.103398	0.581	0.409	0.000393656	WT untreated	Eml6
Pfkl	1.92496218971937e-08	0.205806	0.35	0.166	0.000395618	WT untreated	Pfkl
Pde3a	1.96170891598046e-08	0.0969414	0.055	0.018	0.00040317	WT untreated	Pde3a
Syt9	1.98900267092944e-08	0.125326	0.163	0.077	0.00040878	WT untreated	Syt9
Dnm1l	2.09327113392571e-08	0.181328	0.324	0.177	0.000430209	WT untreated	Dnm1l
Lrrc4c	2.16185300881276e-08	0.133226	0.163	0.092	0.000444304	WT untreated	Lrrc4c
Prpf40b	2.17707619063723e-08	0.160598	0.178	0.085	0.000447433	WT untreated	Prpf40b
Fbh1	2.20421082580383e-08	0.130793	0.106	0.037	0.000453009	WT untreated	Fbh1
Srgap3	2.2905823849594e-08	0.151865	0.142	0.063	0.00047076	WT untreated	Srgap3
Tpo	2.30284555770154e-08	0.126548	0.074	0.022	0.000473281	WT untreated	Tpo
Amt	2.33425032764393e-08	0.0922614	0.071	0.023	0.000479735	WT untreated	Amt
Pdcd6	2.35812557683239e-08	0.131613	0.131	0.052	0.000484642	WT untreated	Pdcd6
Zfc3h1	2.64502000495096e-08	0.167305	0.574	0.386	0.000543605	WT untreated	Zfc3h1
1810030O07Rik	2.65120836462146e-08	0.136973	0.088	0.031	0.000544876	WT untreated	1810030O07Rik
Gm15513	2.6517274851522e-08	0.0898306	0.142	0.06	0.000544983	WT untreated	Gm15513
Kif16b	2.7522816890587e-08	0.0428105	0.248	0.147	0.000565649	WT untreated	Kif16b
Trp53bp1	2.88211449574134e-08	0.127976	0.349	0.204	0.000592332	WT untreated	Trp53bp1
Elovl2	2.89940099195667e-08	0.212071	0.258	0.117	0.000595885	WT untreated	Elovl2
Bbx	2.90954979207519e-08	0.180415	0.304	0.163	0.000597971	WT untreated	Bbx
Zfp445	3.16215356725743e-08	0.177135	0.554	0.364	0.000649886	WT untreated	Zfp445
Fosb	3.32905857580285e-08	0.152214	0.118	0.051	0.000684188	WT untreated	Fosb
Scamp2	3.33280754452867e-08	0.119319	0.265	0.144	0.000684959	WT untreated	Scamp2
Hars2	3.38060128772925e-08	0.121901	0.105	0.039	0.000694781	WT untreated	Hars2
Nkain2	3.51033863074005e-08	0.10375	0.059	0.018	0.000721445	WT untreated	Nkain2
Tent4a	3.53319472625345e-08	0.137721	0.114	0.039	0.000726142	WT untreated	Tent4a
Zfp397	3.54025487120094e-08	0.172509	0.222	0.098	0.000727593	WT untreated	Zfp397
Pcyt2	3.57937509719168e-08	0.102468	0.173	0.084	0.000735633	WT untreated	Pcyt2
Ilkap	3.6283489189023e-08	0.19835	0.262	0.136	0.000745698	WT untreated	Ilkap
Zmat4	3.70124548973348e-08	0.108816	0.054	0.015	0.00076068	WT untreated	Zmat4
Nfib	3.72484489719737e-08	0.151314	0.074	0.027	0.00076553	WT untreated	Nfib
Dnmbp	3.74851564393238e-08	0.146233	0.324	0.182	0.000770395	WT untreated	Dnmbp
Dapk1	3.90629860278112e-08	0.105544	0.051	0.013	0.000802822	WT untreated	Dapk1
Cul4a	3.91775450841824e-08	0.18433	0.332	0.181	0.000805177	WT untreated	Cul4a
CAAA01118383.1	3.91781543757867e-08	0.167952	0.174	0.072	0.000805189	WT untreated	CAAA01118383.1
Anp32a	4.02778197589071e-08	0.245527	0.725	0.547	0.00082779	WT untreated	Anp32a
Epha3	4.04345793919957e-08	0.13878	0.066	0.022	0.000831011	WT untreated	Epha3
Atf4	4.04876829503431e-08	0.224194	0.534	0.329	0.000832103	WT untreated	Atf4
Strn4	4.06745901049664e-08	0.177422	0.18	0.082	0.000835944	WT untreated	Strn4
Snx2	4.14224135121114e-08	0.0920617	0.282	0.158	0.000851313	WT untreated	Snx2
Tomm34	4.24958737156435e-08	0.111834	0.077	0.025	0.000873375	WT untreated	Tomm34
D10Wsu102e	4.27391153923989e-08	0.152705	0.197	0.098	0.000878374	WT untreated	D10Wsu102e
Pacrg	4.39039435904222e-08	0.0854245	0.742	0.572	0.000902314	WT untreated	Pacrg
Hsd17b12	4.39136408107325e-08	0.199458	0.242	0.11	0.000902513	WT untreated	Hsd17b12
Nphp4	4.51543771240826e-08	0.133805	0.156	0.071	0.000928013	WT untreated	Nphp4
Elmo2	4.6765793563013e-08	0.14556	0.106	0.04	0.000961131	WT untreated	Elmo2
Hdac4	4.94588130429085e-08	0.162319	0.236	0.12	0.00101648	WT untreated	Hdac4
Zbtb11	4.98531365324307e-08	0.134157	0.2	0.098	0.00102458	WT untreated	Zbtb11
Sulf1	4.98940164815466e-08	0.111936	0.055	0.016	0.00102542	WT untreated	Sulf1
Pde4d	5.19410620706469e-08	0.13352	0.088	0.035	0.00106749	WT untreated	Pde4d
Gabpb2	5.36052401153992e-08	0.132121	0.232	0.115	0.00110169	WT untreated	Gabpb2
Hexim1	5.41946241586711e-08	0.0855917	0.071	0.02	0.00111381	WT untreated	Hexim1
Luzp2	5.56662138804613e-08	0.0862518	0.054	0.016	0.00114405	WT untreated	Luzp2
Ptar1	5.5791743291387e-08	0.228334	0.32	0.17	0.00114663	WT untreated	Ptar1
Ciz1	6.04026368646234e-08	0.12329	0.21	0.105	0.00124139	WT untreated	Ciz1
Gm48505	6.22209264633075e-08	0.166274	0.497	0.322	0.00127876	WT untreated	Gm48505
Cul9	6.30505844621544e-08	0.124444	0.311	0.179	0.00129582	WT untreated	Cul9
Ndrg2	6.32165448692512e-08	0.101344	0.079	0.028	0.00129923	WT untreated	Ndrg2
Dop1a	6.33956161048108e-08	0.106965	0.473	0.303	0.00130291	WT untreated	Dop1a
Zbtb6	6.4313836497088e-08	0.158061	0.154	0.063	0.00132178	WT untreated	Zbtb6
Hdac8	6.44152783718048e-08	0.0640113	0.306	0.194	0.00132386	WT untreated	Hdac8
Rlf	6.49323008254006e-08	0.112348	0.394	0.236	0.00133449	WT untreated	Rlf
Ncapd3	6.52313453500296e-08	0.163385	0.254	0.13	0.00134063	WT untreated	Ncapd3
Mtmr6	6.60785209973773e-08	0.149076	0.312	0.172	0.00135805	WT untreated	Mtmr6
Gria2	6.61312337157353e-08	0.130659	0.197	0.1	0.00135913	WT untreated	Gria2
Smarca2	6.68531262625234e-08	0.176251	0.562	0.374	0.00137397	WT untreated	Smarca2
Nrg3	6.76385420708159e-08	0.140326	0.159	0.09	0.00139011	WT untreated	Nrg3
Ptpn23	6.82603749219458e-08	0.116835	0.115	0.048	0.00140289	WT untreated	Ptpn23
Mad1l1	6.9655719251573e-08	0.0837365	0.183	0.092	0.00143156	WT untreated	Mad1l1
Serinc5	6.99363462444467e-08	0.108268	0.119	0.051	0.00143733	WT untreated	Serinc5
Runx1t1	7.15931583701871e-08	0.0905478	0.062	0.02	0.00147138	WT untreated	Runx1t1
Ykt6	7.22103784972796e-08	0.112695	0.115	0.045	0.00148407	WT untreated	Ykt6
Eaf1	7.38316073558592e-08	0.0947375	0.063	0.016	0.00151739	WT untreated	Eaf1
Samd14	7.40137483390096e-08	0.110085	0.052	0.015	0.00152113	WT untreated	Samd14
Trim39	7.42949766370888e-08	0.0917098	0.101	0.039	0.00152691	WT untreated	Trim39
Tob1	7.68686645959038e-08	0.200369	0.277	0.143	0.0015798	WT untreated	Tob1
Tmem86b	7.82280978305281e-08	0.0891695	0.059	0.015	0.00160774	WT untreated	Tmem86b
Zfp933	7.83552008734431e-08	0.169759	0.151	0.061	0.00161036	WT untreated	Zfp933
Peg13	7.84771335069235e-08	0.226521	0.256	0.117	0.00161286	WT untreated	Peg13
Gorasp2	7.99938020658988e-08	0.20404	0.37	0.197	0.00164403	WT untreated	Gorasp2
Brpf1	8.03809036379517e-08	0.111192	0.124	0.048	0.00165199	WT untreated	Brpf1
Sntb2	8.12939714580837e-08	0.125771	0.689	0.506	0.00167075	WT untreated	Sntb2
Ccdc66	8.28402237430803e-08	0.147782	0.244	0.117	0.00170253	WT untreated	Ccdc66
Cep290	8.43846574904048e-08	0.164817	0.763	0.634	0.00173427	WT untreated	Cep290
Amer1	8.59169767106206e-08	0.11041	0.076	0.024	0.00176577	WT untreated	Amer1
Zfp398	8.68719035947778e-08	0.170139	0.27	0.137	0.00178539	WT untreated	Zfp398
Itsn1	8.73409593368417e-08	0.123706	0.372	0.222	0.00179503	WT untreated	Itsn1
Mitf	8.76563795882891e-08	0.125679	0.105	0.047	0.00180151	WT untreated	Mitf
Ogdhl	8.98040667405671e-08	0.128622	0.149	0.067	0.00184565	WT untreated	Ogdhl
Xkr4	8.99398009963918e-08	0.135309	0.089	0.039	0.00184844	WT untreated	Xkr4
Arhgef12	9.09212492255443e-08	0.0813248	0.567	0.39	0.00186861	WT untreated	Arhgef12
Rbm28	9.13127459858273e-08	0.182115	0.28	0.147	0.00187666	WT untreated	Rbm28
Purg	9.37551298667044e-08	0.191676	0.339	0.188	0.00192686	WT untreated	Purg
Prrc2c	9.48417405721136e-08	0.216541	0.645	0.445	0.00194919	WT untreated	Prrc2c
Myt1l	9.55188469595644e-08	0.0782982	0.051	0.017	0.0019631	WT untreated	Myt1l
Vti1a	9.63444380320921e-08	0.104352	0.456	0.302	0.00198007	WT untreated	Vti1a
Fam149a	9.68895092449492e-08	0.230839	0.459	0.273	0.00199127	WT untreated	Fam149a
Dgkh	9.744216109904e-08	0.125709	0.061	0.018	0.00200263	WT untreated	Dgkh
Cenpc1	9.74673021669773e-08	0.137023	0.307	0.175	0.00200315	WT untreated	Cenpc1
Numa1	9.80043095875754e-08	0.170846	0.269	0.141	0.00201418	WT untreated	Numa1
Zfpm2	9.92257249687494e-08	0.0830512	0.063	0.02	0.00203929	WT untreated	Zfpm2
Ccdc163	1.09257947860017e-07	0.128224	0.17	0.082	0.00224547	WT untreated	Ccdc163
Ifngr1	1.09385179718538e-07	0.145972	0.151	0.06	0.00224808	WT untreated	Ifngr1
Pip5k1b	1.10464564764394e-07	0.157528	0.138	0.061	0.00227027	WT untreated	Pip5k1b
Fam222b	1.12402948237954e-07	0.180482	0.248	0.124	0.00231011	WT untreated	Fam222b
Fam160a1	1.12413522502856e-07	0.175121	0.141	0.056	0.00231032	WT untreated	Fam160a1
Smad5	1.12640036939604e-07	0.11751	0.166	0.072	0.00231498	WT untreated	Smad5
Vps54	1.13216343615253e-07	0.123134	0.32	0.189	0.00232682	WT untreated	Vps54
Jak2	1.19126851986313e-07	0.151778	0.178	0.077	0.0024483	WT untreated	Jak2
Plekhg3	1.19988458215861e-07	0.15446	0.185	0.09	0.002466	WT untreated	Plekhg3
Cdc42bpa	1.22255586232605e-07	0.147582	0.594	0.401	0.0025126	WT untreated	Cdc42bpa
Rogdi	1.22878762981628e-07	0.156606	0.265	0.145	0.0025254	WT untreated	Rogdi
Cabp1	1.23876169364885e-07	0.0705807	0.067	0.024	0.0025459	WT untreated	Cabp1
Lsm14b	1.28698043139237e-07	0.107294	0.12	0.052	0.002645	WT untreated	Lsm14b
Strip1	1.30587386748082e-07	0.137343	0.134	0.061	0.00268383	WT untreated	Strip1
Kcnh7	1.32049524117145e-07	0.148488	0.096	0.042	0.00271388	WT untreated	Kcnh7
Zfp961	1.32477897555232e-07	0.116401	0.234	0.121	0.00272269	WT untreated	Zfp961
Tubb4b	1.36656884897432e-07	0.113377	0.193	0.085	0.00280857	WT untreated	Tubb4b
Zfhx3	1.36917125272293e-07	0.127646	0.08	0.031	0.00281392	WT untreated	Zfhx3
Wdr76	1.3708671770137e-07	0.108698	0.142	0.064	0.00281741	WT untreated	Wdr76
Phf20l1	1.38253870079182e-07	0.171494	0.525	0.349	0.00284139	WT untreated	Phf20l1
Wdr78	1.41658520632717e-07	0.0858792	0.666	0.483	0.00291137	WT untreated	Wdr78
Btbd9	1.43352822608697e-07	0.0649717	0.673	0.5	0.00294619	WT untreated	Btbd9
Cacna1d	1.4476469925766e-07	0.107322	0.073	0.029	0.0029752	WT untreated	Cacna1d
Camkmt	1.45645892843721e-07	0.137135	0.36	0.231	0.00299331	WT untreated	Camkmt
Mterf3	1.46911765843669e-07	0.157713	0.178	0.079	0.00301933	WT untreated	Mterf3
Cabin1	1.49642202850907e-07	0.103332	0.289	0.16	0.00307545	WT untreated	Cabin1
Klc2	1.50811949263828e-07	0.176212	0.156	0.067	0.00309949	WT untreated	Klc2
Etv5	1.53225197895846e-07	0.0874699	0.053	0.013	0.00314908	WT untreated	Etv5
Prdm9	1.5484297434384e-07	0.1286	0.219	0.113	0.00318233	WT untreated	Prdm9
Grk5	1.55911029300833e-07	0.0681262	0.126	0.059	0.00320428	WT untreated	Grk5
Nrxn1	1.6432200830319e-07	0.119635	0.13	0.07	0.00337715	WT untreated	Nrxn1
Ptpru	1.70260495885674e-07	0.125084	0.162	0.078	0.00349919	WT untreated	Ptpru
Gm4107	1.70818276395163e-07	0.116212	0.071	0.024	0.00351066	WT untreated	Gm4107
Hspa12a	1.7503636608081e-07	0.141142	0.211	0.113	0.00359735	WT untreated	Hspa12a
Usp3	1.80408655399306e-07	0.125086	0.29	0.163	0.00370776	WT untreated	Usp3
Crybb2	1.82035423091169e-07	0.11813	0.069	0.027	0.00374119	WT untreated	Crybb2
Aaas	1.82146192463396e-07	0.087374	0.08	0.027	0.00374347	WT untreated	Aaas
Tsc1	1.82393327686351e-07	0.126678	0.207	0.105	0.00374855	WT untreated	Tsc1
Rnf157	1.82697624431153e-07	0.215348	0.548	0.357	0.0037548	WT untreated	Rnf157
Rad23b	1.90002270110116e-07	0.125104	0.289	0.159	0.00390493	WT untreated	Rad23b
Clec16a	1.90480042226327e-07	0.131491	0.26	0.14	0.00391475	WT untreated	Clec16a
Rfx7	1.93148899766618e-07	0.0623219	0.339	0.209	0.0039696	WT untreated	Rfx7
Ddhd1	1.94132420910823e-07	0.13027	0.769	0.618	0.00398981	WT untreated	Ddhd1
Clk2	1.99892462072789e-07	0.118485	0.17	0.081	0.00410819	WT untreated	Clk2
Btaf1	2.01778280922582e-07	0.176469	0.462	0.28	0.00414695	WT untreated	Btaf1
Ldlrad4	2.06944195633067e-07	0.0682207	0.059	0.02	0.00425312	WT untreated	Ldlrad4
Tollip	2.16191883732965e-07	0.106976	0.114	0.043	0.00444318	WT untreated	Tollip
Tmem266	2.21127079353617e-07	0.144188	0.391	0.24	0.0045446	WT untreated	Tmem266
Zmym3	2.22328686110479e-07	0.152313	0.097	0.038	0.0045693	WT untreated	Zmym3
Phip	2.24267353366791e-07	0.133782	0.488	0.317	0.00460914	WT untreated	Phip
Tmem178b	2.24710297797807e-07	0.0982132	0.083	0.034	0.00461825	WT untreated	Tmem178b
Rcn2	2.38778404487098e-07	0.126531	0.102	0.04	0.00490737	WT untreated	Rcn2
Kmt5b	2.45059803888255e-07	0.181521	0.381	0.219	0.00503647	WT untreated	Kmt5b
Camsap1	2.48631885722782e-07	0.177251	0.652	0.468	0.00510988	WT untreated	Camsap1
Nup85	2.55274643382163e-07	0.148974	0.177	0.082	0.0052464	WT untreated	Nup85
Ncoa3	2.55937167063608e-07	0.115565	0.093	0.037	0.00526002	WT untreated	Ncoa3
Vps11	2.62936728574394e-07	0.11487	0.112	0.043	0.00540388	WT untreated	Vps11
Abcg1	2.63955749972234e-07	0.176288	0.326	0.173	0.00542482	WT untreated	Abcg1
Crkl	2.67386736308644e-07	0.0942688	0.152	0.07	0.00549533	WT untreated	Crkl
Parp2	2.81655404544503e-07	0.0982551	0.145	0.061	0.00578858	WT untreated	Parp2
Gtf2ird1	2.83890681532072e-07	0.123881	0.475	0.298	0.00583452	WT untreated	Gtf2ird1
Rnf216	2.86227376951451e-07	0.142468	0.358	0.211	0.00588255	WT untreated	Rnf216
Ddx39b	2.9612381332326e-07	0.173284	0.418	0.255	0.00608594	WT untreated	Ddx39b
Mms19	3.04162893445789e-07	0.153364	0.251	0.139	0.00625116	WT untreated	Mms19
Ppp1r12c	3.06979540854689e-07	0.0721027	0.159	0.078	0.00630904	WT untreated	Ppp1r12c
Inpp5b	3.07797225048336e-07	0.129654	0.139	0.062	0.00632585	WT untreated	Inpp5b
Jrkl	3.09083245152542e-07	0.115606	0.16	0.074	0.00635228	WT untreated	Jrkl
Aldh3a2	3.13825647507239e-07	0.090449	0.08	0.028	0.00644974	WT untreated	Aldh3a2
Ccdc157	3.22656716534171e-07	0.124222	0.164	0.075	0.00663124	WT untreated	Ccdc157
Lin7a	3.273875691208e-07	0.0972771	0.068	0.027	0.00672847	WT untreated	Lin7a
Ncbp1	3.411650502316e-07	0.0806691	0.15	0.069	0.00701162	WT untreated	Ncbp1
Pdlim5	3.41930281590669e-07	0.157984	0.176	0.084	0.00702735	WT untreated	Pdlim5
Pmepa1	3.44524980029953e-07	0.136396	0.109	0.041	0.00708068	WT untreated	Pmepa1
Rab11fip3	3.59059023508935e-07	0.0728845	0.307	0.184	0.00737938	WT untreated	Rab11fip3
1700119H24Rik	3.60948211492182e-07	0.101015	0.07	0.021	0.00741821	WT untreated	1700119H24Rik
Pogz	3.65783765141516e-07	0.133342	0.243	0.132	0.00751759	WT untreated	Pogz
Zfp236	3.73254812518606e-07	0.1163	0.267	0.14	0.00767113	WT untreated	Zfp236
Mtus2	3.83991664277408e-07	0.107692	0.063	0.024	0.0078918	WT untreated	Mtus2
Dpysl4	3.86947601539025e-07	0.0753304	0.09	0.037	0.00795255	WT untreated	Dpysl4
4930402H24Rik	3.93886600011531e-07	0.164853	0.331	0.199	0.00809516	WT untreated	4930402H24Rik
Cplane1	4.04733309496044e-07	0.143082	0.316	0.188	0.00831808	WT untreated	Cplane1
Ubc	4.08258517801142e-07	0.0762126	0.461	0.299	0.00839053	WT untreated	Ubc
Tubgcp3	4.25834614087638e-07	0.0945255	0.093	0.037	0.00875175	WT untreated	Tubgcp3
Amy1	4.27829672482162e-07	0.136047	0.461	0.309	0.00879276	WT untreated	Amy1
Zfp410	4.27837986746823e-07	0.162841	0.138	0.058	0.00879293	WT untreated	Zfp410
Cacna2d1	4.33023741047644e-07	0.0903027	0.07	0.028	0.0088995	WT untreated	Cacna2d1
Galnt17	4.34144332611844e-07	0.103013	0.059	0.02	0.00892253	WT untreated	Galnt17
Wdyhv1	4.44641522972579e-07	0.101542	0.093	0.035	0.00913827	WT untreated	Wdyhv1
Dipk2a	4.44812167091987e-07	0.10972	0.071	0.022	0.00914178	WT untreated	Dipk2a
Wbp1l	4.53171782061459e-07	0.12953	0.2	0.103	0.00931359	WT untreated	Wbp1l
Cfap70	4.70124698889139e-07	0.0793835	0.087	0.035	0.009662	WT untreated	Cfap70
Elp2	4.70431634285234e-07	0.147071	0.192	0.097	0.00966831	WT untreated	Elp2
Smc5	4.70774569634665e-07	0.185464	0.38	0.226	0.00967536	WT untreated	Smc5
Stk36	4.71736812397329e-07	0.106847	0.097	0.038	0.00969513	WT untreated	Stk36
Vamp4	4.72279245026127e-07	0.115371	0.172	0.084	0.00970628	WT untreated	Vamp4
Zbtb37	4.73055899871845e-07	0.156437	0.239	0.128	0.00972224	WT untreated	Zbtb37
Svil	4.73520662992619e-07	0.134149	0.514	0.341	0.0097318	WT untreated	Svil
Nemp1	4.74088471270418e-07	0.0934395	0.06	0.015	0.00974347	WT untreated	Nemp1
Rnf169	4.74144936528787e-07	0.16514	0.298	0.164	0.00974463	WT untreated	Rnf169
8030462N17Rik	4.74398439076199e-07	0.192802	0.501	0.316	0.00974984	WT untreated	8030462N17Rik
Wdr3	4.80006860686576e-07	0.0907192	0.1	0.039	0.0098651	WT untreated	Wdr3
Faxc	4.88061644507772e-07	0.10835	0.171	0.082	0.0100306	WT untreated	Faxc
Mast2	4.9502235954733e-07	0.170538	0.687	0.517	0.0101737	WT untreated	Mast2
Brwd3	5.03994599750457e-07	0.132393	0.251	0.133	0.0103581	WT untreated	Brwd3
Pacs1	5.19908517173489e-07	0.11634	0.332	0.205	0.0106852	WT untreated	Pacs1
Mroh1	5.28888688887139e-07	0.0880895	0.171	0.086	0.0108697	WT untreated	Mroh1
Olfm2	5.29058602074588e-07	0.12853	0.124	0.051	0.0108732	WT untreated	Olfm2
Ablim1	5.33036985054938e-07	0.153932	0.602	0.428	0.010955	WT untreated	Ablim1
Tecpr2	5.41235882971529e-07	0.20741	0.248	0.128	0.0111235	WT untreated	Tecpr2
Maged1	5.48946910522402e-07	0.158513	0.238	0.126	0.011282	WT untreated	Maged1
Stxbp2	5.49097329937906e-07	0.109063	0.062	0.019	0.011285	WT untreated	Stxbp2
Vbp1	5.88983948084844e-07	0.182265	0.423	0.25	0.0121048	WT untreated	Vbp1
1700026F02Rik	5.93413665703526e-07	0.0732362	0.052	0.012	0.0121958	WT untreated	1700026F02Rik
Lmbr1l	6.07357356328822e-07	0.155856	0.278	0.153	0.0124824	WT untreated	Lmbr1l
Taf4	6.09964813661105e-07	0.136343	0.199	0.1	0.012536	WT untreated	Taf4
Slc7a1	6.1122446776924e-07	0.103377	0.055	0.014	0.0125619	WT untreated	Slc7a1
Arid1b	6.55994617862824e-07	0.150709	0.636	0.458	0.013482	WT untreated	Arid1b
Shisa6	6.61367121643293e-07	0.0875401	0.062	0.022	0.0135924	WT untreated	Shisa6
Meak7	6.6781342924991e-07	0.157272	0.135	0.059	0.0137249	WT untreated	Meak7
Cul5	6.83839179466031e-07	0.154484	0.599	0.412	0.0140543	WT untreated	Cul5
Filip1l	6.84864726667966e-07	0.0267392	0.134	0.072	0.0140753	WT untreated	Filip1l
Zfp260	6.96114996774576e-07	0.115362	0.173	0.084	0.0143066	WT untreated	Zfp260
E230029C05Rik	7.00236108630298e-07	0.100868	0.057	0.017	0.0143913	WT untreated	E230029C05Rik
A330076H08Rik	7.10482055800578e-07	0.131951	0.072	0.031	0.0146018	WT untreated	A330076H08Rik
Hes5	7.22503142810994e-07	0.133497	0.082	0.031	0.0148489	WT untreated	Hes5
B230220B15Rik	7.44101460408982e-07	0.137832	0.189	0.085	0.0152928	WT untreated	B230220B15Rik
Poglut2	7.46840983154283e-07	0.0902801	0.064	0.024	0.0153491	WT untreated	Poglut2
Ice1	7.58160360881811e-07	0.117324	0.249	0.131	0.0155817	WT untreated	Ice1
Pax6	7.87052630589279e-07	0.0845074	0.074	0.028	0.0161755	WT untreated	Pax6
Dock4	7.87957426879006e-07	0.111009	0.067	0.023	0.0161941	WT untreated	Dock4
Polr3a	7.96900433060838e-07	0.103553	0.137	0.061	0.0163779	WT untreated	Polr3a
AW011738	8.04119137892341e-07	0.09801	0.064	0.016	0.0165263	WT untreated	AW011738
Ezh2	8.05169876591799e-07	0.120624	0.214	0.111	0.0165479	WT untreated	Ezh2
Pitpnm2	8.14391435545437e-07	0.163453	0.263	0.147	0.0167374	WT untreated	Pitpnm2
Spen	8.15340445975558e-07	0.153966	0.283	0.15	0.0167569	WT untreated	Spen
Unk	8.19035561244031e-07	0.12993	0.153	0.07	0.0168328	WT untreated	Unk
Slc4a1ap	8.29786334761427e-07	0.130606	0.156	0.068	0.0170538	WT untreated	Slc4a1ap
Nae1	8.38075223431598e-07	0.173609	0.321	0.179	0.0172241	WT untreated	Nae1
Zfp612	8.46591261031144e-07	0.102875	0.159	0.076	0.0173991	WT untreated	Zfp612
Mbp	8.59025573161015e-07	0.0959585	0.094	0.034	0.0176547	WT untreated	Mbp
Ube2e2	8.63387632766214e-07	0.0254521	0.17	0.101	0.0177443	WT untreated	Ube2e2
L3hypdh	8.68245855737152e-07	0.0794401	0.06	0.016	0.0178442	WT untreated	L3hypdh
Rpa1	8.76717494944199e-07	0.116954	0.15	0.068	0.0180183	WT untreated	Rpa1
Frmpd1	8.89165521472265e-07	0.132311	0.661	0.474	0.0182741	WT untreated	Frmpd1
Bsn	9.02983901479639e-07	0.153571	0.197	0.097	0.0185581	WT untreated	Bsn
Alpl	9.05560535220289e-07	0.170668	0.433	0.253	0.0186111	WT untreated	Alpl
Prpf38b	9.08398580926988e-07	0.183559	0.276	0.149	0.0186694	WT untreated	Prpf38b
Tacc1	9.126427293788e-07	0.095118	0.185	0.096	0.0187566	WT untreated	Tacc1
Esco1	9.53726924607583e-07	0.169445	0.356	0.2	0.019601	WT untreated	Esco1
Cipc	9.84219293511302e-07	0.0637524	0.224	0.123	0.0202277	WT untreated	Cipc
Shprh	9.86404125699414e-07	0.0835941	0.316	0.185	0.0202726	WT untreated	Shprh
Als2	9.90192642102159e-07	0.034636	0.234	0.134	0.0203504	WT untreated	Als2
Cpe	9.92211092541203e-07	0.0357991	0.908	0.804	0.0203919	WT untreated	Cpe
Inpp4a	1.03026516126374e-06	0.0975773	0.089	0.034	0.021174	WT untreated	Inpp4a
Ralgapb	1.04476270233479e-06	0.166533	0.367	0.226	0.021472	WT untreated	Ralgapb
Tox4	1.05334335649685e-06	0.123189	0.154	0.067	0.0216483	WT untreated	Tox4
Pde4dip	1.06002977127474e-06	0.206758	0.435	0.248	0.0217857	WT untreated	Pde4dip
Map4k2	1.08125605614026e-06	0.0899829	0.108	0.047	0.022222	WT untreated	Map4k2
Rps6kc1	1.08269163292672e-06	0.118418	0.156	0.078	0.0222515	WT untreated	Rps6kc1
Lpcat3	1.08338015192986e-06	0.055579	0.115	0.054	0.0222656	WT untreated	Lpcat3
Nf1	1.0872078042769e-06	0.149264	0.628	0.448	0.0223443	WT untreated	Nf1
Lemd2	1.09136588860103e-06	0.132506	0.104	0.04	0.0224298	WT untreated	Lemd2
Zc3h14	1.09909754913472e-06	0.0779412	0.311	0.183	0.0225887	WT untreated	Zc3h14
Cp	1.1204528964968e-06	0.0808088	0.108	0.05	0.0230275	WT untreated	Cp
Gm26917	1.12377379878662e-06	0.146944	0.158	0.081	0.0230958	WT untreated	Gm26917
Pxk	1.13200495983753e-06	0.102627	0.184	0.093	0.023265	WT untreated	Pxk
Cyp4f17	1.13522330202023e-06	0.0797827	0.106	0.045	0.0233311	WT untreated	Cyp4f17
Polg	1.14175564781393e-06	0.0971804	0.081	0.029	0.0234654	WT untreated	Polg
Traf3ip1	1.14475464475614e-06	0.107195	0.129	0.054	0.023527	WT untreated	Traf3ip1
Peli3	1.15007332398546e-06	0.152403	0.359	0.194	0.0236363	WT untreated	Peli3
Gak	1.15148232210629e-06	0.0581143	0.167	0.086	0.0236653	WT untreated	Gak
Zfp263	1.1657180979589e-06	0.12508	0.105	0.04	0.0239578	WT untreated	Zfp263
Bptf	1.16973872513286e-06	0.227691	0.546	0.357	0.0240405	WT untreated	Bptf
Sfxn2	1.19333462892197e-06	0.137121	0.23	0.123	0.0245254	WT untreated	Sfxn2
Prdm8	1.23821496705143e-06	0.149614	0.224	0.114	0.0254478	WT untreated	Prdm8
Hmg20a	1.24268927784105e-06	0.144599	0.329	0.191	0.0255398	WT untreated	Hmg20a
Slf1	1.29230237156829e-06	0.155345	0.285	0.162	0.0265594	WT untreated	Slf1
Stk11ip	1.29820490153499e-06	0.0891135	0.073	0.026	0.0266807	WT untreated	Stk11ip
Erbb4	1.3032259111575e-06	0.156338	0.06	0.023	0.0267839	WT untreated	Erbb4
Trak2	1.31018948280689e-06	0.163017	0.376	0.222	0.026927	WT untreated	Trak2
Map2k1	1.32273788611326e-06	0.0741238	0.239	0.137	0.0271849	WT untreated	Map2k1
Med17	1.34614495494905e-06	0.107507	0.113	0.044	0.027666	WT untreated	Med17
Kdm6b	1.36317199096697e-06	0.164277	0.141	0.062	0.0280159	WT untreated	Kdm6b
Lemd3	1.36986824262439e-06	0.145279	0.306	0.171	0.0281535	WT untreated	Lemd3
Wsb1	1.40658784167184e-06	0.114321	0.122	0.052	0.0289082	WT untreated	Wsb1
Atxn2	1.45668263252838e-06	0.177913	0.469	0.296	0.0299377	WT untreated	Atxn2
Ctxn1	1.46155922493883e-06	0.0716861	0.053	0.013	0.030038	WT untreated	Ctxn1
Pkp4	1.47070013336287e-06	0.0804297	0.218	0.12	0.0302258	WT untreated	Pkp4
Stam2	1.4722668363525e-06	0.153707	0.379	0.232	0.030258	WT untreated	Stam2
Bbs2	1.502848996917e-06	0.112548	0.31	0.175	0.0308866	WT untreated	Bbs2
Kcnn2	1.50441311413948e-06	0.0990278	0.065	0.024	0.0309187	WT untreated	Kcnn2
Reep6	1.53127225907476e-06	0.0297623	0.732	0.602	0.0314707	WT untreated	Reep6
Enkd1	1.54235895381746e-06	0.117179	0.145	0.067	0.0316986	WT untreated	Enkd1
Ralgapa2	1.54332885729553e-06	0.132235	0.346	0.223	0.0317185	WT untreated	Ralgapa2
Rara	1.5483913939374e-06	0.149529	0.204	0.098	0.0318225	WT untreated	Rara
Urgcp	1.54888176356527e-06	0.12333	0.195	0.095	0.0318326	WT untreated	Urgcp
Vps8	1.56578626169885e-06	0.0784982	0.314	0.19	0.03218	WT untreated	Vps8
Hmgcl	1.56900847429792e-06	0.090366	0.101	0.042	0.0322463	WT untreated	Hmgcl
Cic	1.58663544572648e-06	0.134772	0.172	0.075	0.0326085	WT untreated	Cic
Plxdc2	1.6005911259418e-06	0.0925007	0.054	0.02	0.0328953	WT untreated	Plxdc2
Ctnnal1	1.61968821851966e-06	0.100449	0.094	0.037	0.0332878	WT untreated	Ctnnal1
Gm28578	1.63018671225673e-06	0.102204	0.088	0.034	0.0335036	WT untreated	Gm28578
Ttc7b	1.63807215761893e-06	0.126819	0.527	0.363	0.0336657	WT untreated	Ttc7b
Adgrl2	1.63944746571503e-06	0.085009	0.058	0.019	0.0336939	WT untreated	Adgrl2
Pard3	1.64838917118762e-06	0.0593693	0.414	0.273	0.0338777	WT untreated	Pard3
Nrg1	1.67117014538592e-06	0.0546696	0.086	0.044	0.0343459	WT untreated	Nrg1
Prpf39	1.69155931084969e-06	0.134073	0.434	0.275	0.0347649	WT untreated	Prpf39
Dennd4b	1.70775811839848e-06	0.0859151	0.074	0.027	0.0350978	WT untreated	Dennd4b
Tox2	1.70989783098434e-06	0.0858317	0.061	0.019	0.0351418	WT untreated	Tox2
Pdha1	1.71806992104729e-06	0.148183	0.199	0.102	0.0353098	WT untreated	Pdha1
Arhgap24	1.76311967700229e-06	0.152788	0.618	0.441	0.0362356	WT untreated	Arhgap24
Micu3	1.77823502178854e-06	0.132949	0.328	0.183	0.0365463	WT untreated	Micu3
Zcchc18	1.78478335806003e-06	0.0921007	0.121	0.052	0.0366809	WT untreated	Zcchc18
Kmt5c	1.79652397422489e-06	0.0315565	0.158	0.082	0.0369222	WT untreated	Kmt5c
Mapt	1.86378639110872e-06	0.0922247	0.054	0.018	0.0383045	WT untreated	Mapt
Nfxl1	1.88209504391485e-06	0.104694	0.1	0.039	0.0386808	WT untreated	Nfxl1
Gprasp1	1.90131914178109e-06	0.197047	0.353	0.212	0.0390759	WT untreated	Gprasp1
Hnrnpu	1.92198709420778e-06	0.169595	0.796	0.635	0.0395007	WT untreated	Hnrnpu
Evi5	1.92802655355434e-06	0.0764846	0.294	0.176	0.0396248	WT untreated	Evi5
Pam	1.92820987193725e-06	0.0983068	0.057	0.021	0.0396286	WT untreated	Pam
Cpsf7	1.93200324655539e-06	0.144746	0.352	0.214	0.0397065	WT untreated	Cpsf7
Klhdc10	1.96567510873521e-06	0.10881	0.396	0.247	0.0403986	WT untreated	Klhdc10
Tub	1.98356367576471e-06	0.130365	0.77	0.618	0.0407662	WT untreated	Tub
Gm11906	2.00550645488194e-06	0.0951195	0.057	0.019	0.0412172	WT untreated	Gm11906
Cc2d1b	2.04903462890758e-06	0.116922	0.127	0.058	0.0421118	WT untreated	Cc2d1b
Phyhd1	2.09228668119867e-06	0.0908142	0.207	0.108	0.0430007	WT untreated	Phyhd1
Nf2	2.10234884283312e-06	0.140324	0.264	0.144	0.0432075	WT untreated	Nf2
Ppm1l	2.11049750348188e-06	0.083974	0.135	0.072	0.0433749	WT untreated	Ppm1l
Ap3d1	2.12017502995022e-06	0.180346	0.242	0.124	0.0435738	WT untreated	Ap3d1
Cry2	2.13172790509435e-06	0.128938	0.114	0.05	0.0438113	WT untreated	Cry2
Cep170b	2.13924264591501e-06	0.098229	0.068	0.024	0.0439657	WT untreated	Cep170b
Hip1	2.14166233746852e-06	0.166102	0.241	0.13	0.0440154	WT untreated	Hip1
Papola	2.23551561382703e-06	0.163756	0.55	0.368	0.0459443	WT untreated	Papola
Sgk1	2.26564992765281e-06	0.200518	0.619	0.415	0.0465636	WT untreated	Sgk1
Tubgcp6	2.26691220106437e-06	0.0570078	0.072	0.027	0.0465896	WT untreated	Tubgcp6
Gm13583	2.34171778933293e-06	0.0484024	0.117	0.05	0.048127	WT untreated	Gm13583
Slc38a6	2.45348391217297e-06	0.112532	0.242	0.134	0.050424	WT untreated	Slc38a6
Phc3	2.47280839080755e-06	0.118165	0.299	0.173	0.0508212	WT untreated	Phc3
Lpcat1	2.51935578385951e-06	0.0950934	0.433	0.275	0.0517778	WT untreated	Lpcat1
Sipa1l3	2.56142540634451e-06	0.14516	0.297	0.165	0.0526424	WT untreated	Sipa1l3
Ski	2.60884137279661e-06	0.115591	0.105	0.042	0.0536169	WT untreated	Ski
Hnrnpul2	2.6216587874727e-06	0.231792	0.357	0.194	0.0538803	WT untreated	Hnrnpul2
Plekhh2	2.66795350697773e-06	0.107678	0.069	0.027	0.0548318	WT untreated	Plekhh2
2610008E11Rik	2.67579960844933e-06	0.114297	0.219	0.114	0.054993	WT untreated	2610008E11Rik
Fbxo11	2.73967228950029e-06	0.163819	0.393	0.246	0.0563057	WT untreated	Fbxo11
Ric1	2.81316983101871e-06	0.11744	0.464	0.292	0.0578163	WT untreated	Ric1
Esrrg	2.85127845235185e-06	0.0700067	0.47	0.324	0.0585995	WT untreated	Esrrg
Rfwd3	2.85381527782799e-06	0.146568	0.155	0.071	0.0586516	WT untreated	Rfwd3
Sec63	2.85922017650982e-06	0.133527	0.447	0.275	0.0587627	WT untreated	Sec63
Dhx32	2.87051852195458e-06	0.127266	0.087	0.031	0.0589949	WT untreated	Dhx32
Pelp1	2.91237456615832e-06	0.106545	0.107	0.044	0.0598551	WT untreated	Pelp1
Chfr	2.91292879017903e-06	0.146752	0.291	0.166	0.0598665	WT untreated	Chfr
Egln1	2.94194049411575e-06	0.198866	0.261	0.115	0.0604628	WT untreated	Egln1
Zfp958	3.01265688189092e-06	0.0646866	0.067	0.021	0.0619161	WT untreated	Zfp958
Ppp1r12a	3.09634082588267e-06	0.133671	0.494	0.327	0.063636	WT untreated	Ppp1r12a
Anks1b	3.15364251569461e-06	0.0707991	0.102	0.054	0.0648137	WT untreated	Anks1b
Ccnl1	3.15853764578944e-06	0.165077	0.489	0.318	0.0649143	WT untreated	Ccnl1
Alk	3.1660308949994e-06	0.0823687	0.054	0.018	0.0650683	WT untreated	Alk
Farp2	3.21458163874468e-06	0.115802	0.271	0.153	0.0660661	WT untreated	Farp2
Dcaf11	3.24144860030345e-06	0.113829	0.194	0.097	0.0666183	WT untreated	Dcaf11
Homer3	3.26081810932147e-06	0.101065	0.108	0.042	0.0670163	WT untreated	Homer3
Atp9b	3.28389797313822e-06	0.0370585	0.424	0.286	0.0674907	WT untreated	Atp9b
Arhgap5	3.28519821909221e-06	0.219406	0.701	0.511	0.0675174	WT untreated	Arhgap5
Me2	3.29881110838397e-06	0.143259	0.231	0.111	0.0677972	WT untreated	Me2
F8	3.30148734706896e-06	0.108027	0.084	0.031	0.0678522	WT untreated	F8
Ppard	3.35529209497215e-06	0.162199	0.227	0.114	0.068958	WT untreated	Ppard
Lta4h	3.36320330010411e-06	0.101434	0.137	0.065	0.0691206	WT untreated	Lta4h
Kif13b	3.36436583208638e-06	0.0956111	0.229	0.13	0.0691444	WT untreated	Kif13b
Dcaf10	3.38627250801987e-06	0.190993	0.22	0.112	0.0695947	WT untreated	Dcaf10
Spice1	3.43726374723283e-06	0.140475	0.167	0.08	0.0706426	WT untreated	Spice1
Hlf	3.46004758968098e-06	0.0951897	0.164	0.087	0.0711109	WT untreated	Hlf
Wnk1	3.4737000584987e-06	0.122212	0.628	0.453	0.0713915	WT untreated	Wnk1
Larp1	3.50757680332801e-06	0.131796	0.246	0.134	0.0720877	WT untreated	Larp1
Grpel2	3.52155889469606e-06	0.101466	0.13	0.057	0.0723751	WT untreated	Grpel2
Ube2h	3.56696329968466e-06	0.13493	0.535	0.356	0.0733082	WT untreated	Ube2h
Srpk1	3.56808878218827e-06	0.136399	0.21	0.103	0.0733314	WT untreated	Srpk1
Kat6a	3.5972939329288e-06	0.177034	0.458	0.282	0.0739316	WT untreated	Kat6a
Rufy2	3.60163014872239e-06	0.0388138	0.233	0.138	0.0740207	WT untreated	Rufy2
Cnst	3.6533984908041e-06	0.139084	0.183	0.094	0.0750846	WT untreated	Cnst
Ccna2	3.77957559609044e-06	0.0806132	0.09	0.037	0.0776778	WT untreated	Ccna2
Mindy4	3.85986692503322e-06	0.113357	0.129	0.057	0.079328	WT untreated	Mindy4
Wasf2	3.93631703442293e-06	0.135931	0.168	0.085	0.0808992	WT untreated	Wasf2
Adnp	3.94700451602745e-06	0.195029	0.524	0.334	0.0811188	WT untreated	Adnp
Smg1	4.06089104748274e-06	0.149763	0.457	0.287	0.0834594	WT untreated	Smg1
Zyg11b	4.12619776033956e-06	0.171187	0.321	0.184	0.0848016	WT untreated	Zyg11b
Fam120b	4.14021776949359e-06	0.0945092	0.165	0.085	0.0850898	WT untreated	Fam120b
Zdhhc16	4.25140046553068e-06	0.0740215	0.108	0.044	0.0873748	WT untreated	Zdhhc16
Zzz3	4.26408606005932e-06	0.17064	0.44	0.277	0.0876355	WT untreated	Zzz3
Myt1	4.35375385461828e-06	0.126856	0.287	0.164	0.0894783	WT untreated	Myt1
Gm49519	4.38225556814063e-06	0.0896925	0.106	0.053	0.0900641	WT untreated	Gm49519
Fnip2	4.38855304104361e-06	0.134981	0.413	0.255	0.0901935	WT untreated	Fnip2
H2afy	4.41229938244479e-06	0.148717	0.397	0.242	0.0906816	WT untreated	H2afy
Klkb1	4.41321780832198e-06	0.0977936	0.133	0.068	0.0907005	WT untreated	Klkb1
Fem1a	4.45971725909047e-06	0.0888057	0.07	0.025	0.0916561	WT untreated	Fem1a
Ubn1	4.46060601298395e-06	0.164996	0.292	0.159	0.0916744	WT untreated	Ubn1
Pcca	4.46906153618429e-06	0.0791212	0.468	0.325	0.0918482	WT untreated	Pcca
Ttll3	4.47107800809976e-06	0.0823929	0.108	0.048	0.0918896	WT untreated	Ttll3
Hdac3	4.51038670171104e-06	0.111714	0.122	0.057	0.0926975	WT untreated	Hdac3
Nap1l5	4.52323407252372e-06	0.0807017	0.075	0.032	0.0929615	WT untreated	Nap1l5
Tapt1	4.56675528146523e-06	0.133498	0.572	0.4	0.093856	WT untreated	Tapt1
Kat5	4.61579206109781e-06	0.130947	0.118	0.051	0.0948638	WT untreated	Kat5
Zfp770	4.6174872617333e-06	0.0805912	0.109	0.042	0.0948986	WT untreated	Zfp770
Zfhx2	4.64109566485623e-06	0.119864	0.116	0.049	0.0953838	WT untreated	Zfhx2
Ssh2	4.69261861803015e-06	0.0466772	0.554	0.403	0.0964427	WT untreated	Ssh2
Snx16	4.69712039613051e-06	0.059454	0.1	0.042	0.0965352	WT untreated	Snx16
Cebpg	4.71752132903535e-06	0.0842837	0.129	0.057	0.0969545	WT untreated	Cebpg
Il1rapl1	4.77116804225609e-06	0.0882614	0.058	0.019	0.098057	WT untreated	Il1rapl1
Zdhhc5	4.7713956156327e-06	0.198474	0.341	0.174	0.0980617	WT untreated	Zdhhc5
Trip11	4.78856383642602e-06	0.201771	0.367	0.207	0.0984146	WT untreated	Trip11
Ell	4.81778844484611e-06	0.0769841	0.135	0.062	0.0990152	WT untreated	Ell
Srebf1	4.92517957349887e-06	0.117645	0.136	0.055	0.101222	WT untreated	Srebf1
Slc2a1	4.95200326201178e-06	0.119827	0.218	0.107	0.101774	WT untreated	Slc2a1
Dbnl	5.02545825220534e-06	0.0783605	0.09	0.038	0.103283	WT untreated	Dbnl
Ctnna2	5.04286960569272e-06	0.00576237	0.191	0.123	0.103641	WT untreated	Ctnna2
Uspl1	5.09841430110646e-06	0.134982	0.201	0.104	0.104783	WT untreated	Uspl1
Xpo7	5.14037053786408e-06	0.119249	0.343	0.21	0.105645	WT untreated	Xpo7
Crtc3	5.17022542671827e-06	0.0173688	0.501	0.348	0.106258	WT untreated	Crtc3
Aldh9a1	5.17764153761593e-06	0.0785961	0.107	0.045	0.106411	WT untreated	Aldh9a1
Ago2	5.18454960364526e-06	0.173168	0.336	0.184	0.106553	WT untreated	Ago2
Tango6	5.19044049932723e-06	0.150244	0.21	0.111	0.106674	WT untreated	Tango6
Slain2	5.28436814232177e-06	0.0715179	0.176	0.093	0.108604	WT untreated	Slain2
Prkce	5.45229117127095e-06	0.0905398	0.518	0.367	0.112055	WT untreated	Prkce
Spata5	5.48453086943703e-06	0.0772397	0.267	0.169	0.112718	WT untreated	Spata5
Prepl	5.5798104632531e-06	0.122531	0.196	0.099	0.114676	WT untreated	Prepl
Abhd4	5.58496606990348e-06	0.101184	0.115	0.047	0.114782	WT untreated	Abhd4
4932438A13Rik	5.61136918334024e-06	0.181365	0.611	0.425	0.115325	WT untreated	4932438A13Rik
Zeb2	5.66537967350965e-06	0.0942675	0.072	0.03	0.116435	WT untreated	Zeb2
Trim9	5.9701449376747e-06	0.124413	0.136	0.07	0.122698	WT untreated	Trim9
Pold3	5.97365900798223e-06	0.101943	0.186	0.093	0.122771	WT untreated	Pold3
Foxk2	6.05409031112841e-06	0.0934361	0.177	0.091	0.124424	WT untreated	Foxk2
Nfkbia	6.08154228531006e-06	0.112806	0.119	0.048	0.124988	WT untreated	Nfkbia
Zfp110	6.20834611667756e-06	0.0838498	0.157	0.078	0.127594	WT untreated	Zfp110
Abhd17b	6.26971151773639e-06	0.141583	0.389	0.236	0.128855	WT untreated	Abhd17b
Eef1a2	6.42738990080794e-06	0.0649036	0.051	0.02	0.132096	WT untreated	Eef1a2
Bbs9	6.48518875729458e-06	0.045789	0.907	0.811	0.133284	WT untreated	Bbs9
Maea	6.51848270284846e-06	0.0802837	0.133	0.06	0.133968	WT untreated	Maea
Mtf2	6.59077447302155e-06	0.137111	0.269	0.15	0.135454	WT untreated	Mtf2
Slc8a1	6.61802981708912e-06	0.0938183	0.064	0.027	0.136014	WT untreated	Slc8a1
Aagab	6.63770184373013e-06	0.0852219	0.137	0.058	0.136418	WT untreated	Aagab
Gpam	6.65151749793323e-06	0.112192	0.213	0.113	0.136702	WT untreated	Gpam
Brd4	6.6880784231343e-06	0.142349	0.454	0.298	0.137453	WT untreated	Brd4
Galnt4	6.7078213709487e-06	0.139355	0.173	0.086	0.137859	WT untreated	Galnt4
Syncrip	6.89925154185982e-06	0.171894	0.438	0.267	0.141793	WT untreated	Syncrip
Brca2	6.91301175280688e-06	0.0774984	0.079	0.029	0.142076	WT untreated	Brca2
Pla2g5	6.92520785096081e-06	0.175201	0.265	0.132	0.142327	WT untreated	Pla2g5
Cep89	6.98741807755824e-06	0.137209	0.218	0.111	0.143605	WT untreated	Cep89
E4f1	7.00083828003154e-06	0.0564423	0.186	0.102	0.143881	WT untreated	E4f1
St3gal5	7.10052119673941e-06	0.0887275	0.062	0.018	0.14593	WT untreated	St3gal5
Myo18a	7.19099943009132e-06	0.153733	0.237	0.124	0.147789	WT untreated	Myo18a
Ccdc130	7.34880369260407e-06	0.0789105	0.059	0.02	0.151033	WT untreated	Ccdc130
Traf7	7.38237905059056e-06	0.105868	0.123	0.057	0.151723	WT untreated	Traf7
Heg1	7.39738237886852e-06	0.122193	0.571	0.399	0.152031	WT untreated	Heg1
Kdm2a	7.43032445519389e-06	0.133253	0.529	0.359	0.152708	WT untreated	Kdm2a
Atrip	7.54445040586176e-06	0.119014	0.149	0.068	0.155054	WT untreated	Atrip
Clip1	7.54619004978714e-06	0.157548	0.36	0.211	0.155089	WT untreated	Clip1
Gzf1	7.58177588536732e-06	0.0810548	0.088	0.035	0.155821	WT untreated	Gzf1
Helq	7.66280810791844e-06	0.114287	0.119	0.055	0.157486	WT untreated	Helq
Bod1l	7.73922678756547e-06	0.247841	0.326	0.186	0.159057	WT untreated	Bod1l
Osbp	7.75768797833055e-06	0.0855054	0.193	0.105	0.159436	WT untreated	Osbp
Casc3	7.78927742863805e-06	0.0755412	0.272	0.156	0.160085	WT untreated	Casc3
Dnttip2	8.0626308871459e-06	0.18711	0.242	0.107	0.165703	WT untreated	Dnttip2
Apc	8.07356692414745e-06	0.176106	0.653	0.466	0.165928	WT untreated	Apc
Zw10	8.13575243754144e-06	0.121335	0.086	0.034	0.167206	WT untreated	Zw10
Tdrd7	8.22266508208107e-06	0.180355	0.718	0.555	0.168992	WT untreated	Tdrd7
Smim24	8.31200942656041e-06	0.0668473	0.06	0.022	0.170828	WT untreated	Smim24
Top3a	8.33689927739366e-06	0.0716716	0.053	0.018	0.17134	WT untreated	Top3a
Exoc1	8.39540004366143e-06	0.102907	0.191	0.107	0.172542	WT untreated	Exoc1
Smad7	8.41134238764943e-06	0.0582437	0.061	0.02	0.17287	WT untreated	Smad7
Derl2	8.48063502264932e-06	0.0987781	0.121	0.053	0.174294	WT untreated	Derl2
Ist1	8.54411293125562e-06	0.135564	0.273	0.15	0.175599	WT untreated	Ist1
Ascc2	8.64578327897697e-06	0.0994233	0.142	0.065	0.177688	WT untreated	Ascc2
Cdk13	8.87346646970048e-06	0.10233	0.533	0.355	0.182367	WT untreated	Cdk13
Prr14l	8.98415334550913e-06	0.120316	0.183	0.097	0.184642	WT untreated	Prr14l
Ston2	9.01834081126543e-06	0.154061	0.207	0.115	0.185345	WT untreated	Ston2
Diaph2	9.1070201312708e-06	0.0135293	0.312	0.21	0.187167	WT untreated	Diaph2
Gnai2	9.14834196946366e-06	0.128479	0.114	0.056	0.188017	WT untreated	Gnai2
Dhx57	9.17400751409953e-06	0.0940206	0.141	0.071	0.188544	WT untreated	Dhx57
Rbm15	9.18876841514698e-06	0.154462	0.146	0.062	0.188848	WT untreated	Rbm15
Scube2	9.21051234071208e-06	0.0731318	0.051	0.015	0.189294	WT untreated	Scube2
Hist3h2a	9.21184139543401e-06	0.0400036	0.228	0.133	0.189322	WT untreated	Hist3h2a
Pank2	9.38831762765151e-06	0.0842755	0.219	0.12	0.192949	WT untreated	Pank2
Smurf1	9.56100399406724e-06	0.110037	0.126	0.058	0.196498	WT untreated	Smurf1
Hist1h1e	9.80086585903742e-06	0.0400081	0.101	0.039	0.201427	WT untreated	Hist1h1e
Ranbp10	9.87405611192548e-06	0.10761	0.194	0.101	0.202932	WT untreated	Ranbp10
Taf5l	1.00308415522203e-05	0.0808329	0.096	0.041	0.206154	WT untreated	Taf5l
Cacng7	1.00926690142002e-05	0.113676	0.177	0.086	0.207425	WT untreated	Cacng7
Ccp110	1.01827197267415e-05	0.0944165	0.142	0.068	0.209275	WT untreated	Ccp110
Slc25a19	1.02991736813631e-05	0.062298	0.175	0.1	0.211669	WT untreated	Slc25a19
Kctd8	1.03246860887015e-05	0.0837194	0.065	0.027	0.212193	WT untreated	Kctd8
Actb	1.03358076352496e-05	0.053628	0.517	0.369	0.212422	WT untreated	Actb
Gmppa	1.05418536387577e-05	0.0967695	0.067	0.027	0.216656	WT untreated	Gmppa
Cdk9	1.06077879008521e-05	0.0932403	0.114	0.051	0.218011	WT untreated	Cdk9
Rnaset2a	1.06334084143909e-05	0.0557106	0.073	0.022	0.218538	WT untreated	Rnaset2a
Ivns1abp	1.06547074732995e-05	0.153958	0.35	0.207	0.218976	WT untreated	Ivns1abp
Map3k4	1.07911297128161e-05	0.105822	0.244	0.136	0.221779	WT untreated	Map3k4
Ints6	1.07958383275673e-05	0.153029	0.334	0.207	0.221876	WT untreated	Ints6
Sirt1	1.09721912281336e-05	0.0889432	0.303	0.183	0.2255	WT untreated	Sirt1
Prkag1	1.11486763824474e-05	0.0591128	0.177	0.095	0.229128	WT untreated	Prkag1
Kif1c	1.12125298146564e-05	0.0968907	0.081	0.031	0.23044	WT untreated	Kif1c
Vax2	1.12458608355288e-05	0.105506	0.191	0.1	0.231125	WT untreated	Vax2
Ankrd23	1.16489148645559e-05	0.0729543	0.055	0.019	0.239408	WT untreated	Ankrd23
Tug1	1.16501934822023e-05	0.161046	0.212	0.101	0.239435	WT untreated	Tug1
Lmtk2	1.1704292419174e-05	0.126368	0.219	0.12	0.240547	WT untreated	Lmtk2
Gbe1	1.17299826828416e-05	0.105781	0.175	0.094	0.241075	WT untreated	Gbe1
Med13l	1.17406801804632e-05	0.172241	0.654	0.483	0.241294	WT untreated	Med13l
Pgs1	1.17906567590776e-05	0.106982	0.133	0.065	0.242322	WT untreated	Pgs1
Atxn1l	1.20132938760184e-05	0.0644074	0.086	0.037	0.246897	WT untreated	Atxn1l
Entr1	1.20238115151799e-05	0.126757	0.129	0.055	0.247113	WT untreated	Entr1
Rapgef1	1.20429650526053e-05	0.0404448	0.237	0.143	0.247507	WT untreated	Rapgef1
Phactr2	1.22370001646544e-05	0.073473	0.277	0.166	0.251495	WT untreated	Phactr2
Zup1	1.2259859034944e-05	0.122866	0.215	0.123	0.251965	WT untreated	Zup1
Fars2	1.24750182381013e-05	0.0483931	0.463	0.325	0.256387	WT untreated	Fars2
Apbb2	1.25304730221366e-05	0.107722	0.389	0.249	0.257526	WT untreated	Apbb2
Arhgap26	1.25418235098709e-05	0.109537	0.603	0.438	0.25776	WT untreated	Arhgap26
Lrp11	1.25620005658758e-05	0.0906018	0.17	0.084	0.258174	WT untreated	Lrp11
Zfp609	1.25947927726457e-05	0.0399305	0.393	0.263	0.258848	WT untreated	Zfp609
Phf2	1.26882883362345e-05	0.156684	0.183	0.088	0.26077	WT untreated	Phf2
Luc7l	1.27135721799196e-05	0.116475	0.36	0.224	0.261289	WT untreated	Luc7l
1700030K09Rik	1.28192989250949e-05	0.0839835	0.098	0.042	0.263462	WT untreated	1700030K09Rik
Spry2	1.28537492448461e-05	0.0897058	0.198	0.106	0.26417	WT untreated	Spry2
Fxr2	1.28702533087397e-05	0.160683	0.233	0.122	0.264509	WT untreated	Fxr2
Il1rapl2	1.28982256041011e-05	0.11206	0.076	0.038	0.265084	WT untreated	Il1rapl2
Acss2	1.29436240526839e-05	0.112008	0.208	0.114	0.266017	WT untreated	Acss2
Por	1.30299916485256e-05	0.130687	0.254	0.136	0.267792	WT untreated	Por
Acin1	1.31404342664424e-05	0.180407	0.569	0.391	0.270062	WT untreated	Acin1
Mbd6	1.36020713171934e-05	0.0643441	0.181	0.1	0.27955	WT untreated	Mbd6
Ccdc82	1.36133973535002e-05	0.117974	0.185	0.093	0.279783	WT untreated	Ccdc82
Rpia	1.36358344010201e-05	0.0665299	0.076	0.032	0.280244	WT untreated	Rpia
Nab1	1.39131300843232e-05	0.0886324	0.07	0.025	0.285943	WT untreated	Nab1
Trafd1	1.39550292278808e-05	0.156276	0.552	0.362	0.286804	WT untreated	Trafd1
Zfp383	1.39717542407584e-05	0.070379	0.061	0.022	0.287147	WT untreated	Zfp383
Ints1	1.40112638869123e-05	0.132674	0.138	0.066	0.287959	WT untreated	Ints1
Cep152	1.40561254388669e-05	0.0694068	0.056	0.019	0.288881	WT untreated	Cep152
Syt14	1.42774066569776e-05	0.0662698	0.414	0.28	0.293429	WT untreated	Syt14
Tab1	1.43415019503555e-05	0.056496	0.165	0.087	0.294747	WT untreated	Tab1
Ankrd40	1.45487600562497e-05	0.179752	0.244	0.124	0.299006	WT untreated	Ankrd40
Aldh4a1	1.45672781373825e-05	0.0821579	0.079	0.032	0.299387	WT untreated	Aldh4a1
Mdm2	1.4607684368512e-05	0.133297	0.249	0.134	0.300217	WT untreated	Mdm2
Brf1	1.46464979792457e-05	0.0593954	0.215	0.121	0.301015	WT untreated	Brf1
Prkcb	1.47707094876564e-05	0.0934408	0.067	0.028	0.303568	WT untreated	Prkcb
Ulk1	1.48485082525945e-05	0.10852	0.107	0.043	0.305167	WT untreated	Ulk1
Abca5	1.49767555058391e-05	0.150221	0.26	0.146	0.307802	WT untreated	Abca5
Gon4l	1.52991693559306e-05	0.119345	0.318	0.186	0.314429	WT untreated	Gon4l
Sft2d1	1.54208144246542e-05	0.0401741	0.129	0.059	0.316929	WT untreated	Sft2d1
Zfp68	1.56647277955819e-05	0.123348	0.127	0.053	0.321941	WT untreated	Zfp68
Ptch1	1.57895415801129e-05	0.128513	0.172	0.084	0.324507	WT untreated	Ptch1
Mfap3	1.58113845193053e-05	0.121401	0.167	0.077	0.324956	WT untreated	Mfap3
Slf2	1.58243575969876e-05	0.122333	0.328	0.2	0.325222	WT untreated	Slf2
Zdhhc7	1.58553041631683e-05	0.118101	0.135	0.063	0.325858	WT untreated	Zdhhc7
Atp1b3	1.59517743374889e-05	0.0755486	0.067	0.026	0.327841	WT untreated	Atp1b3
Hnrnpul1	1.60706030252883e-05	0.149344	0.284	0.152	0.330283	WT untreated	Hnrnpul1
Slc29a2	1.60825486029726e-05	0.104951	0.095	0.035	0.330529	WT untreated	Slc29a2
Rnf31	1.62473275948389e-05	0.0470694	0.072	0.029	0.333915	WT untreated	Rnf31
Zfp280d	1.63350961438653e-05	0.104605	0.525	0.361	0.335719	WT untreated	Zfp280d
Mlh1	1.64174608618713e-05	0.0712163	0.105	0.045	0.337412	WT untreated	Mlh1
Nfkbiz	1.650215120408e-05	0.0618212	0.067	0.027	0.339152	WT untreated	Nfkbiz
Usp24	1.66312506088524e-05	0.128896	0.2	0.112	0.341805	WT untreated	Usp24
Gnb5	1.66364357502935e-05	0.112811	0.88	0.781	0.341912	WT untreated	Gnb5
Prr14	1.66758963449903e-05	0.150145	0.364	0.224	0.342723	WT untreated	Prr14
Macrod1	1.67303987509629e-05	0.0515815	0.117	0.056	0.343843	WT untreated	Macrod1
Socs7	1.675855188746e-05	0.105442	0.402	0.246	0.344422	WT untreated	Socs7
Map3k13	1.68496870471714e-05	0.0943023	0.209	0.117	0.346295	WT untreated	Map3k13
Jak1	1.69373322544036e-05	0.0977169	0.332	0.199	0.348096	WT untreated	Jak1
Donson	1.73540556614399e-05	0.0802929	0.093	0.036	0.356661	WT untreated	Donson
Mfhas1	1.75501050132962e-05	0.172574	0.3	0.177	0.36069	WT untreated	Mfhas1
Klhl14	1.76692607978751e-05	0.0770883	0.062	0.026	0.363139	WT untreated	Klhl14
Ncor2	1.76734314600773e-05	0.13999	0.144	0.068	0.363224	WT untreated	Ncor2
Galnt2	1.77586712656119e-05	0.0567697	0.107	0.049	0.364976	WT untreated	Galnt2
Ssx2ip	1.78620574838689e-05	0.180974	0.327	0.177	0.367101	WT untreated	Ssx2ip
Inafm1	1.79327289453474e-05	0.0985999	0.092	0.04	0.368553	WT untreated	Inafm1
Scg3	1.79637115460849e-05	0.139029	0.112	0.052	0.36919	WT untreated	Scg3
Umad1	1.82935693737205e-05	0.0756765	0.438	0.296	0.375969	WT untreated	Umad1
Gm49336	1.85350514784331e-05	0.128998	0.276	0.154	0.380932	WT untreated	Gm49336
Rb1cc1	1.87993196934608e-05	0.169991	0.426	0.264	0.386364	WT untreated	Rb1cc1
Cep70	1.88486443599754e-05	0.058763	0.076	0.03	0.387377	WT untreated	Cep70
Stk25	1.88534607531192e-05	0.0736743	0.216	0.121	0.387476	WT untreated	Stk25
Arhgap21	1.89268497603818e-05	0.0866131	0.211	0.119	0.388985	WT untreated	Arhgap21
Clasp1	1.90999776886568e-05	0.150212	0.665	0.491	0.392543	WT untreated	Clasp1
Zfp944	1.92324405432506e-05	0.0719525	0.092	0.036	0.395265	WT untreated	Zfp944
Mphosph9	1.93295871381297e-05	0.126701	0.29	0.173	0.397262	WT untreated	Mphosph9
Slc20a1	1.9447333173071e-05	0.144773	0.139	0.064	0.399682	WT untreated	Slc20a1
Rbm10	1.99553695226644e-05	0.0794038	0.2	0.113	0.410123	WT untreated	Rbm10
Rnf130	2.00626730516564e-05	0.129459	0.239	0.141	0.412328	WT untreated	Rnf130
Rnf139	2.09590883536946e-05	0.109618	0.121	0.055	0.430751	WT untreated	Rnf139
Recql5	2.10138244489552e-05	0.0946705	0.111	0.052	0.431876	WT untreated	Recql5
Synpo2	2.1021359968085e-05	0.0454072	0.558	0.402	0.432031	WT untreated	Synpo2
Cep128	2.14612596091581e-05	0.0686048	0.098	0.047	0.441072	WT untreated	Cep128
Dhdds	2.14779387877196e-05	0.12262	0.266	0.153	0.441415	WT untreated	Dhdds
Ddx23	2.16346674982137e-05	0.133816	0.241	0.133	0.444636	WT untreated	Ddx23
Ppox	2.19607385523804e-05	0.0752173	0.105	0.051	0.451337	WT untreated	Ppox
Plekhg4	2.20548568114997e-05	0.101059	0.052	0.016	0.453271	WT untreated	Plekhg4
Rabl6	2.2431201699619e-05	0.0841344	0.189	0.108	0.461006	WT untreated	Rabl6
Erbin	2.24998017224812e-05	0.0408073	0.356	0.239	0.462416	WT untreated	Erbin
Rnf8	2.25786920594353e-05	0.117038	0.202	0.097	0.464037	WT untreated	Rnf8
Sp1	2.27845551414038e-05	0.123882	0.17	0.086	0.468268	WT untreated	Sp1
Kremen1	2.2972064970474e-05	0.0955449	0.077	0.029	0.472122	WT untreated	Kremen1
Cnnm4	2.30213621494561e-05	0.147933	0.3	0.171	0.473135	WT untreated	Cnnm4
Zfp629	2.31137976113596e-05	0.0853887	0.068	0.026	0.475035	WT untreated	Zfp629
Mtdh	2.31171300980819e-05	0.137795	0.648	0.478	0.475103	WT untreated	Mtdh
Col7a1	2.33722494875787e-05	0.100369	0.058	0.021	0.480346	WT untreated	Col7a1
Mapk10	2.38320973287752e-05	0.0742491	0.054	0.022	0.489797	WT untreated	Mapk10
Srek1	2.41398834578783e-05	0.124705	0.541	0.379	0.496123	WT untreated	Srek1
Hist1h4d	2.41440256041829e-05	0.0923814	0.098	0.028	0.496208	WT untreated	Hist1h4d
Gas6	2.45521584338787e-05	0.163946	0.324	0.178	0.504596	WT untreated	Gas6
Phf1	2.46973196399039e-05	0.112911	0.145	0.067	0.507579	WT untreated	Phf1
Nptn	2.47134271736595e-05	0.0835533	0.766	0.608	0.50791	WT untreated	Nptn
Dgat1	2.54621798720374e-05	0.0527414	0.141	0.073	0.523299	WT untreated	Dgat1
Rbm12b2	2.55705593050225e-05	0.0941711	0.112	0.049	0.525526	WT untreated	Rbm12b2
Sesn1	2.56094204913e-05	0.095717	0.358	0.226	0.526325	WT untreated	Sesn1
Arfgap1	2.56173036777588e-05	0.100827	0.139	0.068	0.526487	WT untreated	Arfgap1
Rbl2	2.60454729937041e-05	0.00610653	0.215	0.132	0.535287	WT untreated	Rbl2
Fubp3	2.61105155649997e-05	0.0673945	0.154	0.08	0.536623	WT untreated	Fubp3
Cdc73	2.61201324136972e-05	0.110174	0.407	0.262	0.536821	WT untreated	Cdc73
Ppp1r16a	2.64835582873078e-05	0.0718587	0.153	0.081	0.54429	WT untreated	Ppp1r16a
Pnrc2	2.64882380680056e-05	0.119456	0.13	0.058	0.544386	WT untreated	Pnrc2
Cap1	2.65640436457382e-05	0.0702246	0.102	0.044	0.545944	WT untreated	Cap1
Tnrc6c	2.6942972571455e-05	0.135705	0.599	0.437	0.553732	WT untreated	Tnrc6c
Arg2	2.72460307066412e-05	0.118608	0.133	0.06	0.55996	WT untreated	Arg2
Mdn1	2.73055379964182e-05	0.125363	0.178	0.095	0.561183	WT untreated	Mdn1
Rps6ka3	2.73717370149722e-05	0.147238	0.383	0.244	0.562544	WT untreated	Rps6ka3
Zfp956	2.75154052651673e-05	0.0703816	0.057	0.02	0.565497	WT untreated	Zfp956
Ap4e1	2.75499848257384e-05	0.0533678	0.133	0.067	0.566207	WT untreated	Ap4e1
Plpbp	2.75577464648326e-05	0.0617901	0.094	0.042	0.566367	WT untreated	Plpbp
Gatad2a	2.77286899021837e-05	0.105374	0.252	0.141	0.56988	WT untreated	Gatad2a
Glb1l2	2.77767630215469e-05	0.164773	0.537	0.371	0.570868	WT untreated	Glb1l2
Def8	2.81429434266329e-05	0.110711	0.107	0.048	0.578394	WT untreated	Def8
Lclat1	2.81681876187144e-05	0.100122	0.406	0.26	0.578913	WT untreated	Lclat1
Rcan1	2.92189146147713e-05	0.0993574	0.149	0.071	0.600507	WT untreated	Rcan1
Rapgef2	2.93430763167219e-05	0.123023	0.464	0.315	0.603059	WT untreated	Rapgef2
Nup93	2.93801641771691e-05	0.0919159	0.116	0.059	0.603821	WT untreated	Nup93
Kif3b	2.95659648602354e-05	0.146783	0.341	0.197	0.60764	WT untreated	Kif3b
Rims1	2.96790337850378e-05	0.0794296	0.062	0.028	0.609964	WT untreated	Rims1
Lonp1	3.02384004164323e-05	0.109292	0.14	0.065	0.62146	WT untreated	Lonp1
Riok3	3.0352506501557e-05	0.145455	0.451	0.285	0.623805	WT untreated	Riok3
Gmcl1	3.06269258496057e-05	0.0749673	0.313	0.194	0.629445	WT untreated	Gmcl1
Srp68	3.06744858125418e-05	0.0828524	0.142	0.069	0.630422	WT untreated	Srp68
Lrit2	3.0755343943623e-05	0.193197	0.451	0.267	0.632084	WT untreated	Lrit2
Gnb2	3.07921509833513e-05	0.0813395	0.062	0.023	0.63284	WT untreated	Gnb2
Car2	3.10028598865021e-05	0.178898	0.531	0.351	0.637171	WT untreated	Car2
Oga	3.1488529025462e-05	0.139157	0.404	0.252	0.647152	WT untreated	Oga
Cdk5rap2	3.20376109958965e-05	0.108967	0.246	0.14	0.658437	WT untreated	Cdk5rap2
Iws1	3.20452602304278e-05	0.0962862	0.25	0.141	0.658594	WT untreated	Iws1
Dicer1	3.23180637726527e-05	0.134005	0.308	0.183	0.664201	WT untreated	Dicer1
Pdpk1	3.24365093144227e-05	0.170802	0.349	0.2	0.666635	WT untreated	Pdpk1
Plekha7	3.25184894316432e-05	0.127601	0.398	0.262	0.66832	WT untreated	Plekha7
Snd1	3.25469038570524e-05	0.0526228	0.394	0.266	0.668904	WT untreated	Snd1
Tmem150c	3.2586306157386e-05	0.160809	0.443	0.275	0.669714	WT untreated	Tmem150c
Rexo1	3.2705971302499e-05	0.0896147	0.154	0.073	0.672173	WT untreated	Rexo1
Kdsr	3.28263312869851e-05	0.12894	0.269	0.151	0.674647	WT untreated	Kdsr
Zscan12	3.29935145436751e-05	0.0688732	0.073	0.027	0.678083	WT untreated	Zscan12
Rax	3.31128737969037e-05	0.167906	0.46	0.292	0.680536	WT untreated	Rax
Sox6	3.3220688301586e-05	0.0546115	0.051	0.022	0.682752	WT untreated	Sox6
Nus1	3.34260205150597e-05	0.115582	0.121	0.054	0.686972	WT untreated	Nus1
Chrm3	3.3462685712621e-05	0.0564413	0.051	0.022	0.687725	WT untreated	Chrm3
Arhgap35	3.34795363426702e-05	0.0926957	0.284	0.169	0.688071	WT untreated	Arhgap35
Plekhm1	3.38570819941563e-05	0.0609279	0.095	0.042	0.695831	WT untreated	Plekhm1
Ino80d	3.38760683773831e-05	0.0865484	0.377	0.235	0.696221	WT untreated	Ino80d
Vapb	3.40318706216436e-05	0.0968781	0.195	0.1	0.699423	WT untreated	Vapb
Arl4d	3.45781905265058e-05	0.164124	0.35	0.2	0.710651	WT untreated	Arl4d
Smg7	3.49128885613498e-05	0.187037	0.329	0.192	0.71753	WT untreated	Smg7
Uvrag	3.51675439664495e-05	0.127233	0.425	0.272	0.722763	WT untreated	Uvrag
Slc37a3	3.65694069088609e-05	0.104066	0.09	0.035	0.751574	WT untreated	Slc37a3
Cnep1r1	3.66187585733426e-05	0.0807463	0.159	0.078	0.752589	WT untreated	Cnep1r1
Dgcr2	3.68743989683518e-05	0.0930271	0.145	0.07	0.757843	WT untreated	Dgcr2
Stk24	3.69435996472615e-05	0.0915761	0.1	0.042	0.759265	WT untreated	Stk24
Arnt	3.71170012370414e-05	0.054208	0.328	0.212	0.762829	WT untreated	Arnt
Zbtb34	3.80211639056574e-05	0.0805668	0.071	0.026	0.781411	WT untreated	Zbtb34
Ddb1	3.80343209577032e-05	0.0157316	0.462	0.338	0.781681	WT untreated	Ddb1
Dus3l	3.82125679871995e-05	0.114975	0.155	0.08	0.785345	WT untreated	Dus3l
Tti1	3.86389223523003e-05	0.0882532	0.09	0.036	0.794107	WT untreated	Tti1
Marf1	3.89626856831758e-05	0.0588498	0.247	0.146	0.800761	WT untreated	Marf1
Arfgef3	3.91065623650785e-05	0.0483649	0.087	0.042	0.803718	WT untreated	Arfgef3
Krit1	3.91777000831515e-05	0.0220069	0.346	0.227	0.80518	WT untreated	Krit1
Casz1	3.93649370416761e-05	0.0853546	0.902	0.837	0.809028	WT untreated	Casz1
Impdh1	3.95541753110317e-05	0.123334	0.705	0.527	0.812917	WT untreated	Impdh1
Smap2	4.06482512292277e-05	0.0877236	0.122	0.058	0.835403	WT untreated	Smap2
Adipor2	4.08805228233534e-05	0.0522316	0.21	0.117	0.840177	WT untreated	Adipor2
Mettl16	4.10647272472458e-05	0.111385	0.211	0.111	0.843962	WT untreated	Mettl16
Mbnl1	4.1078158752757e-05	0.0733872	0.794	0.64	0.844238	WT untreated	Mbnl1
Rbl1	4.20291322230031e-05	0.0686845	0.056	0.018	0.863783	WT untreated	Rbl1
Slc35a3	4.20550216630902e-05	0.0996782	0.159	0.075	0.864315	WT untreated	Slc35a3
Ddx3x	4.21031664609364e-05	0.157657	0.347	0.207	0.865304	WT untreated	Ddx3x
Arid3b	4.23216285689714e-05	0.0816886	0.33	0.203	0.869794	WT untreated	Arid3b
Ankrd26	4.2624779456913e-05	0.105084	0.155	0.081	0.876024	WT untreated	Ankrd26
Mri1	4.29957137524565e-05	0.0630188	0.081	0.032	0.883648	WT untreated	Mri1
Hr	4.40822515391037e-05	0.0843419	0.056	0.022	0.905978	WT untreated	Hr
Pag1	4.41206591895252e-05	0.0581928	0.067	0.025	0.906768	WT untreated	Pag1
Gxylt1	4.43889781191137e-05	0.0525592	0.175	0.096	0.912282	WT untreated	Gxylt1
Sf1	4.47690512535331e-05	0.150722	0.363	0.219	0.920094	WT untreated	Sf1
Dip2a	4.67591590010157e-05	0.131693	0.12	0.056	0.960994	WT untreated	Dip2a
Rrp1b	4.67895456234272e-05	0.124111	0.356	0.213	0.961619	WT untreated	Rrp1b
Pbx1	4.68295443645813e-05	0.0796592	0.769	0.616	0.962441	WT untreated	Pbx1
Zfp563	4.69456368451266e-05	0.0329405	0.13	0.066	0.964827	WT untreated	Zfp563
Zfp354a	4.69786903930946e-05	0.0595239	0.056	0.019	0.965506	WT untreated	Zfp354a
Agap3	4.7511913935047e-05	0.153237	0.23	0.121	0.976465	WT untreated	Agap3
Kif5b	4.75687947533591e-05	0.118037	0.399	0.244	0.977634	WT untreated	Kif5b
Ints6l	4.78405853958283e-05	0.0889744	0.14	0.079	0.98322	WT untreated	Ints6l
Ldb2	4.78443637464359e-05	0.0632942	0.051	0.021	0.983297	WT untreated	Ldb2
Zfp420	4.84086051653599e-05	0.0880541	0.068	0.027	0.994894	WT untreated	Zfp420
Gga1	4.84090651346725e-05	0.0916926	0.125	0.058	0.994903	WT untreated	Gga1
Fabp4	4.93602318839143e-05	0.0920116	0.139	0.069	1	WT untreated	Fabp4
Mrs2	4.9368860845605e-05	0.083532	0.173	0.09	1	WT untreated	Mrs2
Hdac9	4.96277180049633e-05	0.0485025	0.719	0.562	1	WT untreated	Hdac9
Wwp2	4.99514784903857e-05	0.0307437	0.151	0.084	1	WT untreated	Wwp2
Zrsr1	5.11815377758199e-05	0.148271	0.205	0.104	1	WT untreated	Zrsr1
Nfatc3	5.14762973007704e-05	0.101049	0.302	0.183	1	WT untreated	Nfatc3
Zfp846	5.18658556462278e-05	0.0949924	0.13	0.06	1	WT untreated	Zfp846
Tgm4	5.31217126068409e-05	0.076698	0.128	0.064	1	WT untreated	Tgm4
Ctdp1	5.36057861900783e-05	0.0883907	0.07	0.028	1	WT untreated	Ctdp1
Tfdp1	5.41166676960716e-05	0.0627332	0.167	0.09	1	WT untreated	Tfdp1
Cxxc1	5.42407836326748e-05	0.0719727	0.102	0.044	1	WT untreated	Cxxc1
Nek1	5.46706387698935e-05	0.118676	0.235	0.137	1	WT untreated	Nek1
B130055M24Rik	5.49478709982349e-05	0.135518	0.165	0.082	1	WT untreated	B130055M24Rik
Cbx7	5.54918423205176e-05	0.118074	0.126	0.06	1	WT untreated	Cbx7
Egln2	5.607621262496e-05	0.0869657	0.089	0.037	1	WT untreated	Egln2
Ttc28	5.63327920409885e-05	0.0155906	0.355	0.248	1	WT untreated	Ttc28
Tbcc	5.63927874956105e-05	0.0495223	0.223	0.121	1	WT untreated	Tbcc
Naa16	5.65791954731746e-05	0.108159	0.228	0.123	1	WT untreated	Naa16
Akap8l	5.65869041877165e-05	0.0943743	0.431	0.282	1	WT untreated	Akap8l
Nob1	5.72966050624856e-05	0.0711797	0.09	0.038	1	WT untreated	Nob1
Tnfsf13	5.73836324380336e-05	0.0895286	0.24	0.141	1	WT untreated	Tnfsf13
Wtip	5.83793669627659e-05	0.0635892	0.051	0.019	1	WT untreated	Wtip
Pttg1ip	5.88024269045946e-05	0.0988156	0.115	0.057	1	WT untreated	Pttg1ip
Apba3	5.92615744507265e-05	0.0772792	0.092	0.038	1	WT untreated	Apba3
Napa	5.98080033686434e-05	0.124283	0.254	0.142	1	WT untreated	Napa
Specc1l	6.02543390577057e-05	0.0244389	0.212	0.13	1	WT untreated	Specc1l
Ermard	6.07457937772067e-05	0.094721	0.17	0.084	1	WT untreated	Ermard
Pecam1	6.07769152834807e-05	0.125497	0.073	0.029	1	WT untreated	Pecam1
Ash1l	6.12524519014961e-05	0.146925	0.662	0.484	1	WT untreated	Ash1l
Dlgap1	6.17967382542106e-05	0.0762921	0.094	0.052	1	WT untreated	Dlgap1
Setx	6.33890487775259e-05	0.122243	0.258	0.143	1	WT untreated	Setx
Repin1	6.34067882383733e-05	0.111416	0.078	0.032	1	WT untreated	Repin1
Rapgef6	6.46750920210748e-05	0.0289877	0.341	0.236	1	WT untreated	Rapgef6
Lmln	6.53407492458625e-05	0.102603	0.226	0.124	1	WT untreated	Lmln
Vipr2	6.54338362998112e-05	0.048628	0.095	0.047	1	WT untreated	Vipr2
Zfp652	6.58912949674696e-05	0.0600987	0.293	0.18	1	WT untreated	Zfp652
Cbx6	6.66101310418046e-05	0.125478	0.146	0.071	1	WT untreated	Cbx6
Tmem87b	6.80284672183852e-05	0.123182	0.187	0.1	1	WT untreated	Tmem87b
Itpr1	6.8125171246146e-05	0.0854298	0.109	0.053	1	WT untreated	Itpr1
Ubr2	6.82733080144867e-05	0.168726	0.336	0.19	1	WT untreated	Ubr2
Pwwp3a	6.88261293386619e-05	0.055487	0.101	0.05	1	WT untreated	Pwwp3a
Metap1	6.93410023697593e-05	0.0973657	0.114	0.053	1	WT untreated	Metap1
Crim1	6.94682506363588e-05	0.0879445	0.106	0.052	1	WT untreated	Crim1
Nup155	6.98129397173773e-05	0.0551291	0.203	0.117	1	WT untreated	Nup155
Wdr6	7.04100378432193e-05	0.063212	0.201	0.117	1	WT untreated	Wdr6
Rbm4	7.05092135782528e-05	0.0627172	0.145	0.075	1	WT untreated	Rbm4
Xndc1	7.08793101658123e-05	0.0148549	0.095	0.048	1	WT untreated	Xndc1
Paxip1	7.10473407065663e-05	0.0688242	0.121	0.06	1	WT untreated	Paxip1
Wipf2	7.11370150370258e-05	0.092953	0.189	0.103	1	WT untreated	Wipf2
Zhx2	7.30444833686742e-05	0.10158	0.059	0.024	1	WT untreated	Zhx2
Chd7	7.40586786853244e-05	0.15635	0.643	0.471	1	WT untreated	Chd7
Socs5	7.41871174318422e-05	0.147032	0.22	0.114	1	WT untreated	Socs5
Zfp598	7.42485785892029e-05	0.0707214	0.109	0.054	1	WT untreated	Zfp598
Gpr108	7.48813405199192e-05	0.0846762	0.191	0.104	1	WT untreated	Gpr108
Sec16a	7.50961938738359e-05	0.0790596	0.189	0.105	1	WT untreated	Sec16a
4930453N24Rik	7.54970859541655e-05	0.0596264	0.158	0.078	1	WT untreated	4930453N24Rik
Ints13	7.57629684879477e-05	0.10118	0.267	0.156	1	WT untreated	Ints13
Nup54	7.58476554583807e-05	0.116756	0.131	0.058	1	WT untreated	Nup54
Fzd5	7.59709703744369e-05	0.102793	0.074	0.028	1	WT untreated	Fzd5
Pi4k2a	7.61125261450518e-05	0.0428901	0.168	0.087	1	WT untreated	Pi4k2a
Fem1b	7.64602935285394e-05	0.0556642	0.146	0.074	1	WT untreated	Fem1b
Hk2	7.89609347594586e-05	0.0453439	0.706	0.653	1	WT untreated	Hk2
Thumpd3	7.91307205528252e-05	0.0595207	0.085	0.036	1	WT untreated	Thumpd3
Kcnd1	7.94213851410429e-05	0.0705098	0.052	0.02	1	WT untreated	Kcnd1
E2f3	7.9504391851264e-05	0.0958443	0.158	0.081	1	WT untreated	E2f3
Arfgef2	7.98630328326108e-05	0.139103	0.219	0.126	1	WT untreated	Arfgef2
Pcsk4	8.09351116084424e-05	0.054958	0.07	0.031	1	WT untreated	Pcsk4
Ntng2	8.19985326979523e-05	0.118819	0.549	0.386	1	WT untreated	Ntng2
Exd2	8.33308639740302e-05	0.110456	0.155	0.078	1	WT untreated	Exd2
Capn15	8.36010883014475e-05	0.0993372	0.201	0.106	1	WT untreated	Capn15
Tbp	8.38119191984117e-05	0.101072	0.156	0.08	1	WT untreated	Tbp
Ccnyl1	8.3829646863463e-05	0.0826012	0.117	0.055	1	WT untreated	Ccnyl1
Ift80	8.50334077651774e-05	0.0659572	0.263	0.162	1	WT untreated	Ift80
Deptor	8.51721855552267e-05	0.0692228	0.075	0.033	1	WT untreated	Deptor
Fbxl18	8.53989417371157e-05	0.0642339	0.071	0.029	1	WT untreated	Fbxl18
Orc2	8.58145892582524e-05	0.124883	0.211	0.113	1	WT untreated	Orc2
Phf21b	8.62968854070397e-05	0.126792	0.243	0.141	1	WT untreated	Phf21b
Snx25	8.6999657831757e-05	0.105863	0.378	0.243	1	WT untreated	Snx25
Pskh1	8.72660908750009e-05	0.0677623	0.1	0.045	1	WT untreated	Pskh1
Fam222a	8.74789189582989e-05	0.13687	0.303	0.175	1	WT untreated	Fam222a
Dido1	8.76480802538661e-05	0.14533	0.32	0.183	1	WT untreated	Dido1
Slmap	8.7782615668382e-05	0.0847576	0.44	0.306	1	WT untreated	Slmap
Rnf207	8.79925617108876e-05	0.11876	0.497	0.353	1	WT untreated	Rnf207
Capn7	8.83964730217539e-05	0.0726665	0.307	0.189	1	WT untreated	Capn7
Cnot10	8.94822974152213e-05	0.0916641	0.253	0.145	1	WT untreated	Cnot10
Gan	8.96251404691498e-05	0.107585	0.103	0.045	1	WT untreated	Gan
Mob1b	8.99759632516996e-05	0.129451	0.255	0.138	1	WT untreated	Mob1b
D3Ertd751e	9.02426069247817e-05	0.164954	0.265	0.154	1	WT untreated	D3Ertd751e
Neurl4	9.06382673454435e-05	0.127943	0.166	0.088	1	WT untreated	Neurl4
Hirip3	9.07651409611888e-05	0.121889	0.217	0.118	1	WT untreated	Hirip3
Gm12758	9.09426826867663e-05	0.013586	0.066	0.025	1	WT untreated	Gm12758
Ccny	9.14403133803489e-05	0.0306968	0.34	0.23	1	WT untreated	Ccny
Nup160	9.24151690537998e-05	0.0171818	0.16	0.095	1	WT untreated	Nup160
Rims3	9.30241062491924e-05	0.0422646	0.053	0.021	1	WT untreated	Rims3
Zfyve1	9.31851227414607e-05	0.0914267	0.103	0.047	1	WT untreated	Zfyve1
Snx13	9.33340789618614e-05	0.0611941	0.332	0.219	1	WT untreated	Snx13
Ppp2r5a	9.35432212832355e-05	0.14793	0.254	0.136	1	WT untreated	Ppp2r5a
Gm33195	9.40463745683002e-05	0.0759727	0.052	0.018	1	WT untreated	Gm33195
Zzef1	9.46316582103249e-05	0.0914472	0.252	0.152	1	WT untreated	Zzef1
Gnai3	9.52552260047112e-05	0.0963138	0.128	0.065	1	WT untreated	Gnai3
Ap3m2	9.52836651036099e-05	0.123354	0.128	0.061	1	WT untreated	Ap3m2
Csmd2	9.58462358283779e-05	0.0513996	0.051	0.021	1	WT untreated	Csmd2
Wasl	9.6092838629704e-05	0.104751	0.291	0.169	1	WT untreated	Wasl
Ctnnb1	9.70278222084568e-05	0.143447	0.33	0.197	1	WT untreated	Ctnnb1
Zkscan3	9.73037705505779e-05	0.0801617	0.258	0.155	1	WT untreated	Zkscan3
4833428L15Rik	9.77090713951195e-05	0.0683465	0.069	0.026	1	WT untreated	4833428L15Rik
Slc39a9	9.84695961730289e-05	0.0844883	0.124	0.06	1	WT untreated	Slc39a9
Ddb2	9.85780747115157e-05	0.00441129	0.139	0.08	1	WT untreated	Ddb2
Rmnd1	9.86585557465055e-05	0.0625364	0.141	0.076	1	WT untreated	Rmnd1
Cers2	9.87181498464855e-05	0.0641454	0.085	0.037	1	WT untreated	Cers2
Ptges2	9.89731678676886e-05	0.0545016	0.148	0.07	1	WT untreated	Ptges2
Thada	9.93220872230491e-05	0.0548976	0.456	0.319	1	WT untreated	Thada
Lamtor3	9.95835441551103e-05	0.064299	0.157	0.081	1	WT untreated	Lamtor3
Grk2	0.000100652	0.0766613	0.064	0.027	1	WT untreated	Grk2
Gm4258	0.000101114	0.0288033	0.521	0.382	1	WT untreated	Gm4258
Fcsk	0.000101304	0.0658179	0.064	0.024	1	WT untreated	Fcsk
Arl15	0.000101387	0.0581846	0.501	0.368	1	WT untreated	Arl15
Zdhhc8	0.000101612	0.0373574	0.055	0.022	1	WT untreated	Zdhhc8
Exoc4	0.000102421	0.0479521	0.665	0.515	1	WT untreated	Exoc4
Dazap1	0.000102465	0.0932695	0.231	0.128	1	WT untreated	Dazap1
Wdr90	0.000102499	0.0721044	0.059	0.019	1	WT untreated	Wdr90
Lgr4	0.000103077	0.141479	0.194	0.108	1	WT untreated	Lgr4
Eepd1	0.000103128	0.0968081	0.356	0.229	1	WT untreated	Eepd1
Gadd45a	0.000104377	0.112804	0.187	0.098	1	WT untreated	Gadd45a
Mamld1	0.000104383	0.0423972	0.458	0.324	1	WT untreated	Mamld1
Rhobtb2	0.000105204	0.0721364	0.075	0.029	1	WT untreated	Rhobtb2
Fam227a	0.000105758	0.0884368	0.203	0.112	1	WT untreated	Fam227a
Kpna1	0.000106359	0.10893	0.327	0.195	1	WT untreated	Kpna1
Snph	0.000107289	0.108522	0.113	0.054	1	WT untreated	Snph
Dtx2	0.000107525	0.0606221	0.056	0.021	1	WT untreated	Dtx2
Retreg3	0.000108013	0.0583976	0.19	0.11	1	WT untreated	Retreg3
Tpp2	0.000108058	0.0345633	0.215	0.131	1	WT untreated	Tpp2
Taf5	0.000108121	0.0661133	0.105	0.046	1	WT untreated	Taf5
Zfp326	0.000108345	0.0386214	0.237	0.145	1	WT untreated	Zfp326
Ppp3ca	0.000108541	0.0729651	0.775	0.625	1	WT untreated	Ppp3ca
Xpnpep1	0.000109325	0.109567	0.106	0.048	1	WT untreated	Xpnpep1
Ankrd17	0.000109369	0.0320846	0.575	0.424	1	WT untreated	Ankrd17
Pum2	0.00010966	0.10202	0.552	0.39	1	WT untreated	Pum2
Fbf1	0.000109853	0.0795515	0.09	0.041	1	WT untreated	Fbf1
Fgd6	0.000109938	0.121953	0.123	0.06	1	WT untreated	Fgd6
Mcu	0.000110662	0.0277534	0.381	0.266	1	WT untreated	Mcu
Orc5	0.000111018	0.057134	0.143	0.078	1	WT untreated	Orc5
Map2k7	0.00011113	0.0976873	0.159	0.08	1	WT untreated	Map2k7
Cyp4v3	0.000111754	0.131127	0.13	0.067	1	WT untreated	Cyp4v3
Kmt2b	0.000112693	0.114752	0.167	0.085	1	WT untreated	Kmt2b
Toe1	0.000112726	0.0519753	0.061	0.024	1	WT untreated	Toe1
Zfp346	0.000112992	0.10906	0.15	0.077	1	WT untreated	Zfp346
Camta2	0.00011449	0.0506784	0.264	0.16	1	WT untreated	Camta2
Zfp672	0.000114963	0.0805441	0.102	0.044	1	WT untreated	Zfp672
Lcor	0.000115284	0.00159523	0.502	0.369	1	WT untreated	Lcor
Tasor2	0.000115582	0.086151	0.285	0.176	1	WT untreated	Tasor2
Gfpt1	0.000115974	0.0999652	0.308	0.182	1	WT untreated	Gfpt1
Hmgxb4	0.000116309	0.0889776	0.166	0.088	1	WT untreated	Hmgxb4
Washc4	0.000117039	0.088187	0.159	0.087	1	WT untreated	Washc4
Fam168a	0.00011742	0.12944	0.54	0.377	1	WT untreated	Fam168a
Lmnb2	0.000117502	0.0583158	0.061	0.022	1	WT untreated	Lmnb2
Sirt4	0.000118609	0.0165375	0.2	0.123	1	WT untreated	Sirt4
Rptor	0.000118624	0.0953724	0.371	0.239	1	WT untreated	Rptor
Zfp605	0.000118739	0.0562192	0.099	0.046	1	WT untreated	Zfp605
Prcc	0.000118854	0.0558603	0.133	0.071	1	WT untreated	Prcc
Kat6b	0.000119005	0.0730901	0.479	0.334	1	WT untreated	Kat6b
Trmt11	0.00011904	0.0923406	0.168	0.095	1	WT untreated	Trmt11
Acsl6	0.000119697	0.160432	0.45	0.286	1	WT untreated	Acsl6
Zfp821	0.000119845	0.0379667	0.11	0.055	1	WT untreated	Zfp821
Trmt2a	0.000120376	0.0974954	0.104	0.051	1	WT untreated	Trmt2a
Snap23	0.000120431	0.0456389	0.168	0.097	1	WT untreated	Snap23
Gna12	0.000121143	0.0557689	0.123	0.064	1	WT untreated	Gna12
Cdc27	0.000121301	0.0880848	0.172	0.094	1	WT untreated	Cdc27
Phkg2	0.000121474	0.0907149	0.099	0.048	1	WT untreated	Phkg2
Ttll4	0.000122403	0.0679712	0.171	0.094	1	WT untreated	Ttll4
Ythdc2	0.000122736	0.0853727	0.138	0.075	1	WT untreated	Ythdc2
Gm43597	0.000122996	0.0724531	0.071	0.031	1	WT untreated	Gm43597
Eif3a	0.000123611	0.163505	0.28	0.156	1	WT untreated	Eif3a
Ier2	0.000125416	0.0556596	0.169	0.095	1	WT untreated	Ier2
Stmn1	0.000125791	0.0765074	0.062	0.026	1	WT untreated	Stmn1
Edem2	0.000125938	0.0589466	0.103	0.051	1	WT untreated	Edem2
Zfyve28	0.000127128	0.0301255	0.696	0.539	1	WT untreated	Zfyve28
Msh3	0.000128592	0.0314833	0.321	0.209	1	WT untreated	Msh3
Atg4d	0.000128607	0.0641508	0.117	0.058	1	WT untreated	Atg4d
Nfatc2ip	0.000128953	0.0708984	0.076	0.031	1	WT untreated	Nfatc2ip
Drg2	0.000129292	0.0803988	0.103	0.049	1	WT untreated	Drg2
Eif4g1	0.000129943	0.0981165	0.295	0.176	1	WT untreated	Eif4g1
Noc2l	0.000129989	0.110607	0.103	0.047	1	WT untreated	Noc2l
Herc4	0.000131444	0.058696	0.391	0.254	1	WT untreated	Herc4
Zfp638	0.000131783	0.144306	0.559	0.386	1	WT untreated	Zfp638
Rcbtb1	0.000132738	0.070423	0.192	0.107	1	WT untreated	Rcbtb1
Sema7a	0.000133845	0.0879228	0.085	0.037	1	WT untreated	Sema7a
Msra	0.000135461	0.0159569	0.23	0.15	1	WT untreated	Msra
Htr1f	0.000135485	0.0136113	0.086	0.038	1	WT untreated	Htr1f
Zer1	0.000135725	0.0446486	0.228	0.138	1	WT untreated	Zer1
Tti2	0.000136506	0.0630297	0.072	0.031	1	WT untreated	Tti2
Gapvd1	0.000136542	0.0809632	0.418	0.274	1	WT untreated	Gapvd1
Prmt9	0.000136818	0.0690399	0.106	0.054	1	WT untreated	Prmt9
Tbc1d17	0.000137782	0.100204	0.123	0.063	1	WT untreated	Tbc1d17
Ppp1r15b	0.000138097	0.112975	0.075	0.027	1	WT untreated	Ppp1r15b
N4bp1	0.000138285	0.0962366	0.151	0.075	1	WT untreated	N4bp1
Rbm5	0.000138366	0.126079	0.517	0.364	1	WT untreated	Rbm5
Phlpp1	0.000138814	0.0964118	0.47	0.329	1	WT untreated	Phlpp1
Flvcr1	0.000139301	0.0954105	0.129	0.062	1	WT untreated	Flvcr1
Uck1	0.000139689	0.081496	0.073	0.03	1	WT untreated	Uck1
Kdm4a	0.000140292	0.103846	0.127	0.061	1	WT untreated	Kdm4a
Snx29	0.000140362	0.0956233	0.378	0.247	1	WT untreated	Snx29
Hmgn3	0.00014268	0.0799745	0.127	0.071	1	WT untreated	Hmgn3
Ckap5	0.000143465	0.152832	0.499	0.328	1	WT untreated	Ckap5
Gabra1	0.000145413	0.0790937	0.053	0.024	1	WT untreated	Gabra1
Rab23	0.000145867	0.062664	0.061	0.022	1	WT untreated	Rab23
Ankrd52	0.000145875	0.0964594	0.135	0.065	1	WT untreated	Ankrd52
Cep170	0.000146267	0.0633861	0.107	0.053	1	WT untreated	Cep170
Zfp579	0.000146519	0.0715766	0.088	0.039	1	WT untreated	Zfp579
Prkacb	0.000146763	0.0395145	0.215	0.131	1	WT untreated	Prkacb
Diaph3	0.000147308	0.0118154	0.687	0.539	1	WT untreated	Diaph3
2700049A03Rik	0.000148766	0.109499	0.272	0.164	1	WT untreated	2700049A03Rik
Sgip1	0.000149238	0.024632	0.964	0.91	1	WT untreated	Sgip1
Azin1	0.000150295	0.159088	0.321	0.184	1	WT untreated	Azin1
Phkb	0.000150717	0.0888051	0.218	0.133	1	WT untreated	Phkb
Chd2	0.000152176	0.00337752	0.473	0.341	1	WT untreated	Chd2
Gm17231	0.000152223	0.0840432	0.322	0.176	1	WT untreated	Gm17231
Igflr1	0.000152614	0.070316	0.088	0.044	1	WT untreated	Igflr1
Cmtr1	0.000152741	0.0636537	0.203	0.119	1	WT untreated	Cmtr1
Rbms3	0.000153426	0.084753	0.068	0.032	1	WT untreated	Rbms3
Fbxl19	0.00015538	0.0852316	0.115	0.057	1	WT untreated	Fbxl19
Ipo8	0.000155556	0.0840623	0.323	0.197	1	WT untreated	Ipo8
Nat10	0.000156703	0.103248	0.113	0.054	1	WT untreated	Nat10
Bicra	0.0001581	0.0771077	0.089	0.041	1	WT untreated	Bicra
Arhgap32	0.000158523	0.116704	0.599	0.427	1	WT untreated	Arhgap32
Urod	0.000160382	0.0909648	0.1	0.043	1	WT untreated	Urod
Kcnh6	0.000160978	0.062849	0.053	0.019	1	WT untreated	Kcnh6
Ugp2	0.000162555	0.0564208	0.094	0.044	1	WT untreated	Ugp2
Armc1	0.000163788	0.0103313	0.318	0.209	1	WT untreated	Armc1
Sh2d5	0.000164787	0.0513961	0.051	0.019	1	WT untreated	Sh2d5
Clk3	0.000165133	0.0812813	0.139	0.074	1	WT untreated	Clk3
Acot7	0.000166042	0.0717372	0.074	0.032	1	WT untreated	Acot7
Rcor1	0.000169688	0.0889095	0.231	0.137	1	WT untreated	Rcor1
Trpm7	0.000170473	0.122201	0.476	0.318	1	WT untreated	Trpm7
Plagl2	0.000173265	0.0885017	0.187	0.103	1	WT untreated	Plagl2
Zscan29	0.000175167	0.0918067	0.183	0.095	1	WT untreated	Zscan29
Szt2	0.000176871	0.123106	0.111	0.053	1	WT untreated	Szt2
Usp47	0.000177226	0.00437568	0.532	0.394	1	WT untreated	Usp47
Mgat4c	0.000181003	0.0605698	0.065	0.034	1	WT untreated	Mgat4c
Ptpn18	0.000181312	0.0329101	0.074	0.034	1	WT untreated	Ptpn18
Lpin1	0.000181921	0.10391	0.137	0.067	1	WT untreated	Lpin1
Inpp1	0.00018516	0.101772	0.209	0.116	1	WT untreated	Inpp1
Paf1	0.000185215	0.0788277	0.141	0.074	1	WT untreated	Paf1
Sbno1	0.000185323	0.156816	0.453	0.299	1	WT untreated	Sbno1
Igsf8	0.000186998	0.0996064	0.061	0.024	1	WT untreated	Igsf8
Cog4	0.000187963	0.0890364	0.157	0.083	1	WT untreated	Cog4
N4bp2	0.000188968	0.125004	0.379	0.241	1	WT untreated	N4bp2
Epc2	0.000189734	0.147546	0.366	0.232	1	WT untreated	Epc2
Idi1	0.000194286	0.0975383	0.067	0.024	1	WT untreated	Idi1
Clk1	0.000195096	0.0967933	0.65	0.496	1	WT untreated	Clk1
Tnrc6a	0.000195897	0.142694	0.583	0.419	1	WT untreated	Tnrc6a
Supt16	0.000196212	0.0346676	0.362	0.235	1	WT untreated	Supt16
Scaf4	0.000197483	0.051526	0.282	0.176	1	WT untreated	Scaf4
Nim1k	0.000199264	0.163523	0.527	0.35	1	WT untreated	Nim1k
Capns1	0.000203024	0.0845429	0.114	0.052	1	WT untreated	Capns1
D930016D06Rik	0.000203113	0.0426698	0.138	0.077	1	WT untreated	D930016D06Rik
Brsk2	0.000203425	0.164412	0.22	0.109	1	WT untreated	Brsk2
Hdhd5	0.000203459	0.0448617	0.076	0.035	1	WT untreated	Hdhd5
Sgpp1	0.000203885	0.13887	0.144	0.07	1	WT untreated	Sgpp1
Rnft2	0.000204132	0.139575	0.179	0.093	1	WT untreated	Rnft2
Fam228b	0.000205344	0.0603302	0.054	0.022	1	WT untreated	Fam228b
Cep83	0.000205492	0.0840423	0.1	0.046	1	WT untreated	Cep83
Coq2	0.000205769	0.0908035	0.162	0.081	1	WT untreated	Coq2
Arhgef7	0.000206142	0.0628345	0.141	0.075	1	WT untreated	Arhgef7
Cisd2	0.000206489	0.11944	0.298	0.17	1	WT untreated	Cisd2
Paip1	0.00021196	0.158608	0.371	0.226	1	WT untreated	Paip1
Tubgcp4	0.000211986	0.0411375	0.172	0.099	1	WT untreated	Tubgcp4
Sufu	0.00021228	0.0465195	0.178	0.103	1	WT untreated	Sufu
Cttnbp2	0.000215219	0.0769725	0.063	0.026	1	WT untreated	Cttnbp2
Trak1	0.000219247	0.0689552	0.323	0.211	1	WT untreated	Trak1
2510039O18Rik	0.00021936	0.0750109	0.072	0.027	1	WT untreated	2510039O18Rik
Dld	0.000219582	0.0792936	0.255	0.143	1	WT untreated	Dld
Frs2	0.000220689	0.0632458	0.273	0.17	1	WT untreated	Frs2
Mink1	0.000221008	0.0831097	0.155	0.081	1	WT untreated	Mink1
Lgals8	0.000221099	0.0628762	0.137	0.073	1	WT untreated	Lgals8
Zmat5	0.000223074	0.0935295	0.113	0.047	1	WT untreated	Zmat5
Cpeb4	0.000224171	0.143719	0.438	0.285	1	WT untreated	Cpeb4
Ptcd1	0.000224341	0.0400915	0.06	0.023	1	WT untreated	Ptcd1
Ercc2	0.000225191	0.102625	0.174	0.097	1	WT untreated	Ercc2
Calm1	0.000227395	0.171749	0.489	0.324	1	WT untreated	Calm1
Bcat1	0.00022897	0.111375	0.31	0.193	1	WT untreated	Bcat1
Eif2ak4	0.000229055	0.0709705	0.157	0.088	1	WT untreated	Eif2ak4
Ddx19a	0.000229886	0.104791	0.18	0.09	1	WT untreated	Ddx19a
Spire1	0.000230289	0.0578137	0.284	0.183	1	WT untreated	Spire1
Pygb	0.000230951	0.0860935	0.076	0.031	1	WT untreated	Pygb
Apba1	0.000234199	0.0232039	0.151	0.09	1	WT untreated	Apba1
Sec24b	0.000240608	0.102448	0.25	0.151	1	WT untreated	Sec24b
Eif4enif1	0.000240665	0.114422	0.183	0.099	1	WT untreated	Eif4enif1
Snapc1	0.000240703	0.0392907	0.129	0.065	1	WT untreated	Snapc1
Cdkn1b	0.000241835	0.0929857	0.198	0.107	1	WT untreated	Cdkn1b
Tpcn1	0.000242223	0.0467596	0.06	0.025	1	WT untreated	Tpcn1
Xbp1	0.00024246	0.0804402	0.129	0.059	1	WT untreated	Xbp1
Zfp740	0.000243364	0.112336	0.23	0.127	1	WT untreated	Zfp740
Llgl2	0.000244611	0.0737397	0.262	0.148	1	WT untreated	Llgl2
Sntg1	0.000245491	0.0874482	0.059	0.028	1	WT untreated	Sntg1
Tbrg4	0.000248264	0.0734863	0.067	0.029	1	WT untreated	Tbrg4
Etfa	0.000250783	0.00800844	0.246	0.161	1	WT untreated	Etfa
Pgm2l1	0.000251238	0.086825	0.144	0.075	1	WT untreated	Pgm2l1
Creld1	0.000251764	0.0892361	0.077	0.034	1	WT untreated	Creld1
Pign	0.000253681	0.0298886	0.213	0.134	1	WT untreated	Pign
Plekha5	0.000255194	0.0917034	0.281	0.183	1	WT untreated	Plekha5
Hs3st3b1	0.00025653	0.113669	0.507	0.342	1	WT untreated	Hs3st3b1
Trim33	0.000259134	0.0865447	0.354	0.229	1	WT untreated	Trim33
Acvr1b	0.000260904	0.111584	0.132	0.064	1	WT untreated	Acvr1b
Atp8a1	0.000261399	0.0977325	0.505	0.352	1	WT untreated	Atp8a1
Inpp5a	0.000261844	0.0763832	0.176	0.101	1	WT untreated	Inpp5a
Hspa9	0.000262039	0.116358	0.301	0.174	1	WT untreated	Hspa9
Preb	0.000262809	0.0350993	0.133	0.077	1	WT untreated	Preb
Ptk2	0.000263684	0.0171236	0.41	0.288	1	WT untreated	Ptk2
Zfp334	0.00026521	0.0578864	0.057	0.023	1	WT untreated	Zfp334
Ctnnd1	0.000266896	0.0814975	0.197	0.118	1	WT untreated	Ctnnd1
Trit1	0.000271721	0.0720259	0.099	0.048	1	WT untreated	Trit1
Mtbp	0.000271772	0.0270727	0.071	0.033	1	WT untreated	Mtbp
Smc4	0.000272367	0.114559	0.203	0.109	1	WT untreated	Smc4
Fbxw11	0.000274306	0.114927	0.33	0.205	1	WT untreated	Fbxw11
Zfp707	0.000276647	0.0558921	0.063	0.025	1	WT untreated	Zfp707
Nop56	0.000278093	0.0709513	0.184	0.1	1	WT untreated	Nop56
Rnf40	0.000279628	0.0609457	0.099	0.047	1	WT untreated	Rnf40
A330074K22Rik	0.000280424	0.0814766	0.114	0.055	1	WT untreated	A330074K22Rik
Scd2	0.00028595	0.12364	0.216	0.127	1	WT untreated	Scd2
Dleu2	0.000286003	0.0424941	0.291	0.186	1	WT untreated	Dleu2
Acap2	0.000287636	0.0887082	0.35	0.226	1	WT untreated	Acap2
Ubr4	0.000288412	0.135174	0.263	0.153	1	WT untreated	Ubr4
Tab3	0.000288791	0.143259	0.222	0.121	1	WT untreated	Tab3
Gm11290	0.000288867	0.0214226	0.064	0.029	1	WT untreated	Gm11290
Lurap1l	0.000290552	0.0513948	0.407	0.269	1	WT untreated	Lurap1l
Anks3	0.00029102	0.103835	0.192	0.105	1	WT untreated	Anks3
Lrch3	0.000291499	0.0640032	0.427	0.291	1	WT untreated	Lrch3
Nfrkb	0.000293431	0.0638354	0.163	0.086	1	WT untreated	Nfrkb
Ift140	0.000294108	0.0663042	0.155	0.087	1	WT untreated	Ift140
Ovgp1	0.000296699	0.0597454	0.088	0.046	1	WT untreated	Ovgp1
Birc6	0.00029742	0.107832	0.608	0.442	1	WT untreated	Birc6
Usp15	0.000300371	0.0590283	0.414	0.283	1	WT untreated	Usp15
Chrna7	0.000301656	0.0969178	0.076	0.037	1	WT untreated	Chrna7
B3galt2	0.000301753	0.0925269	0.078	0.035	1	WT untreated	B3galt2
Lhfpl4	0.000301865	0.108685	0.188	0.1	1	WT untreated	Lhfpl4
Ankrd13c	0.000302062	0.0273921	0.244	0.151	1	WT untreated	Ankrd13c
Rab30	0.000303995	0.0502261	0.502	0.358	1	WT untreated	Rab30
C2cd5	0.000307369	0.00684876	0.586	0.447	1	WT untreated	C2cd5
Gnas	0.000308088	0.17057	0.397	0.255	1	WT untreated	Gnas
Neu1	0.00031013	0.0694391	0.088	0.039	1	WT untreated	Neu1
Ccnt2	0.000310152	0.155674	0.251	0.151	1	WT untreated	Ccnt2
Prkab1	0.000313733	0.0412514	0.333	0.214	1	WT untreated	Prkab1
Gdpd1	0.000313767	0.170022	0.21	0.107	1	WT untreated	Gdpd1
Mark4	0.000314172	0.0712804	0.103	0.049	1	WT untreated	Mark4
Map7d1	0.000314801	0.0846888	0.104	0.049	1	WT untreated	Map7d1
Cog3	0.000317136	0.0680264	0.142	0.077	1	WT untreated	Cog3
Cep135	0.00032544	0.113314	0.167	0.088	1	WT untreated	Cep135
Togaram1	0.000325915	0.119916	0.288	0.171	1	WT untreated	Togaram1
Txndc11	0.000326363	0.103243	0.233	0.138	1	WT untreated	Txndc11
Kmt2e	0.000327953	0.146834	0.694	0.535	1	WT untreated	Kmt2e
Ddx55	0.000329983	0.0901695	0.164	0.089	1	WT untreated	Ddx55
Ppp2r5e	0.000330298	0.120348	0.642	0.471	1	WT untreated	Ppp2r5e
Gas7	0.000330487	0.113921	0.388	0.253	1	WT untreated	Gas7
Ptpn21	0.000331375	0.163864	0.293	0.164	1	WT untreated	Ptpn21
Phf21a	0.000333269	0.085977	0.521	0.371	1	WT untreated	Phf21a
Atp6v0d1	0.000336004	0.0620057	0.291	0.177	1	WT untreated	Atp6v0d1
Igf1r	0.000336231	0.051048	0.777	0.631	1	WT untreated	Igf1r
Tcf7l2	0.000336799	0.0577744	0.055	0.022	1	WT untreated	Tcf7l2
Nsun2	0.000337426	0.0708054	0.104	0.046	1	WT untreated	Nsun2
Acp6	0.000339158	0.0401337	0.084	0.042	1	WT untreated	Acp6
Nol4l	0.000341007	0.117134	0.194	0.107	1	WT untreated	Nol4l
Zmym6	0.000344169	0.0969756	0.181	0.101	1	WT untreated	Zmym6
Zfp810	0.000344639	0.0763459	0.139	0.072	1	WT untreated	Zfp810
Hist1h2be	0.000344964	0.15604	0.397	0.253	1	WT untreated	Hist1h2be
Hnrnpa2b1	0.000345877	0.148222	0.751	0.603	1	WT untreated	Hnrnpa2b1
Nckap1	0.000347167	0.0689869	0.371	0.249	1	WT untreated	Nckap1
Cul1	0.000347687	0.124084	0.46	0.303	1	WT untreated	Cul1
3010001F23Rik	0.000349715	0.178292	0.309	0.161	1	WT untreated	3010001F23Rik
Zfp292	0.000350518	0.16419	0.567	0.399	1	WT untreated	Zfp292
Sirt7	0.000352836	0.0712575	0.098	0.048	1	WT untreated	Sirt7
Haus6	0.000356828	0.0555074	0.092	0.042	1	WT untreated	Haus6
Atp7a	0.00035792	0.0221907	0.167	0.101	1	WT untreated	Atp7a
Polr3c	0.000358824	0.0438977	0.073	0.031	1	WT untreated	Polr3c
Map3k3	0.000359964	0.0614292	0.306	0.203	1	WT untreated	Map3k3
Ncln	0.000361219	0.12194	0.139	0.072	1	WT untreated	Ncln
Rnf185	0.000362148	0.104604	0.159	0.082	1	WT untreated	Rnf185
Crb1	0.000364216	0.0173645	0.644	0.508	1	WT untreated	Crb1
Sumo3	0.000365293	0.0930343	0.288	0.175	1	WT untreated	Sumo3
Prkci	0.000366135	0.0150689	0.108	0.058	1	WT untreated	Prkci
Stxbp5	0.000368624	0.127787	0.549	0.385	1	WT untreated	Stxbp5
Eea1	0.000370952	0.0926805	0.23	0.138	1	WT untreated	Eea1
Gga3	0.000374389	0.047248	0.115	0.064	1	WT untreated	Gga3
Dync1h1	0.000377873	0.0893507	0.479	0.341	1	WT untreated	Dync1h1
[truncated: 6,570 more rows]

## Sheet: Cluster 1
p_val	avg_logFC	pct.1	pct.2	p_val_adj	cluster	gene
Camk1d	2.21687732783797e-129	1.08066	0.977	0.932	4.55612628417259e-125	WT untreated	Camk1d
Dmd	1.04826658635218e-115	1.10505	0.908	0.833	2.15439748827099e-111	WT untreated	Dmd
March1	6.92579741912254e-100	1.13947	0.874	0.61	1.42338988557806e-95	WT untreated	March1
Gnb1	5.16050740375708e-91	0.813525	0.894	0.805	1.06058748162016e-86	WT untreated	Gnb1
Rp1	5.38655623602036e-86	0.947794	0.819	0.523	1.1070450376269e-81	WT untreated	Rp1
Rho	2.32816934171388e-82	0.872318	0.957	0.963	4.78485363109036e-78	WT untreated	Rho
mt-Nd2	1.33040890223122e-80	0.993864	0.98	0.894	2.73425637586559e-76	WT untreated	mt-Nd2
Pex5l	2.37165839976004e-79	0.945532	0.84	0.531	4.87423234318684e-75	WT untreated	Pex5l
Opn1sw	1.56773171958992e-78	1.1172	0.602	0.023	3.2220022301012e-74	WT untreated	Opn1sw
Rpgrip1	3.38676469886634e-72	0.932286	0.868	0.484	6.96047880911009e-68	WT untreated	Rpgrip1
Gnat1	4.53215054482257e-72	0.629878	0.897	0.837	9.31447579971934e-68	WT untreated	Gnat1
Pdc	4.86308188077797e-72	0.719831	0.865	0.666	9.99460588137488e-68	WT untreated	Pdc
Pde6h	2.99713871721437e-70	0.984604	0.593	0.034	6.15971949161898e-66	WT untreated	Pde6h
Kcnb1	9.44099234798274e-70	0.768134	0.934	0.608	1.94031274735741e-65	WT untreated	Kcnb1
Lhfpl3	7.09175591793256e-69	0.905454	0.722	0.329	1.4574976762535e-64	WT untreated	Lhfpl3
Cmss1	5.1773381168484e-66	0.955734	0.923	0.571	1.06404652977468e-61	WT untreated	Cmss1
Epb41l2	5.47851148122369e-64	0.836836	0.822	0.462	1.12594367962109e-59	WT untreated	Epb41l2
Opn1mw	6.01074656773108e-64	0.934628	0.544	0.016	1.23532863460009e-59	WT untreated	Opn1mw
Gm44196	1.65401324359461e-62	1.01062	0.745	0.208	3.39932801823564e-58	WT untreated	Gm44196
Pde6a	1.00050062591503e-60	0.755831	0.84	0.487	2.05622888638057e-56	WT untreated	Pde6a
Pcdh15	3.0082711595402e-60	0.65626	0.891	0.809	6.18259888708702e-56	WT untreated	Pcdh15
Rbp3	5.45659555605649e-60	0.861762	0.788	0.324	1.12143951868073e-55	WT untreated	Rbp3
Arr3	1.12116368020785e-59	1.10594	0.691	0.072	2.30421559556317e-55	WT untreated	Arr3
Pde6b	3.59495691052666e-59	0.723749	0.828	0.501	7.38835544251439e-55	WT untreated	Pde6b
Prph2	1.08079470586567e-58	0.521152	0.917	0.752	2.22124927949512e-54	WT untreated	Prph2
Abca4	2.16818401626062e-58	0.912266	0.785	0.218	4.45605179021883e-54	WT untreated	Abca4
Thrb	6.54805567256389e-56	0.874871	0.673	0.263	1.34575640182533e-51	WT untreated	Thrb
Tulp1	1.35364793950305e-55	0.650572	0.805	0.524	2.78201724526666e-51	WT untreated	Tulp1
Ush2a	8.0587518317163e-55	0.700815	0.751	0.487	1.65623467645433e-50	WT untreated	Ush2a
Cdh18	2.35773615941183e-53	0.999654	0.653	0.089	4.84561935482319e-49	WT untreated	Cdh18
Fhod3	6.34481381224558e-53	0.821561	0.679	0.218	1.30398613469271e-48	WT untreated	Fhod3
Rgs9	7.0308814428858e-52	0.664995	0.788	0.378	1.44498675414189e-47	WT untreated	Rgs9
mt-Nd5	1.27093544354569e-51	0.891672	0.94	0.744	2.61202652357509e-47	WT untreated	mt-Nd5
Cadm2	1.14809504818582e-50	0.618049	0.963	0.979	2.3595649430315e-46	WT untreated	Cadm2
Rgs20	1.24854159352605e-50	0.859446	0.688	0.309	2.56600268301474e-46	WT untreated	Rgs20
Lars2	1.56996640664872e-50	0.904376	0.822	0.254	3.22659495894444e-46	WT untreated	Lars2
Pdzph1	8.29838058480803e-50	0.809056	0.754	0.346	1.70548317778975e-45	WT untreated	Pdzph1
Apoe	1.84805607409953e-49	0.986969	0.619	0.147	3.79812484348936e-45	WT untreated	Apoe
Slc24a1	2.0988252720985e-49	0.748543	0.742	0.276	4.31350569921684e-45	WT untreated	Slc24a1
Fam57b	2.91429021510876e-46	0.569636	0.802	0.455	5.98944925009153e-42	WT untreated	Fam57b
mt-Nd3	5.93681017928038e-45	0.813247	0.946	0.829	1.2201332280457e-40	WT untreated	mt-Nd3
Clu	1.10315374194568e-44	0.734843	0.493	0.072	2.26720157044675e-40	WT untreated	Clu
Dpf3	1.69501292486557e-44	0.742207	0.688	0.283	3.48359056318372e-40	WT untreated	Dpf3
AY036118	3.03339390411237e-44	0.719369	0.914	0.673	6.23423115173174e-40	WT untreated	AY036118
Pde6c	7.72722052113548e-44	0.517056	0.361	0.008	1.58809836150376e-39	WT untreated	Pde6c
Phactr1	8.36323561549284e-44	0.656844	0.645	0.275	1.71881218369609e-39	WT untreated	Phactr1
Pde6g	1.14810706039924e-43	0.506125	0.791	0.582	2.35958963053252e-39	WT untreated	Pde6g
Dlg4	1.87732219916646e-43	0.682179	0.831	0.34	3.85827258372691e-39	WT untreated	Dlg4
Esrrb	3.43279491103719e-43	0.724252	0.579	0.147	7.05508010116363e-39	WT untreated	Esrrb
Glul	5.57794027752039e-43	0.87424	0.719	0.288	1.14637828583599e-38	WT untreated	Glul
Gngt1	1.01654293618015e-42	0.432296	0.885	0.773	2.08919904243744e-38	WT untreated	Gngt1
Agpat3	6.97140187985981e-42	0.619715	0.871	0.453	1.43276251434879e-37	WT untreated	Agpat3
Tmem108	1.82827399459272e-39	0.687502	0.679	0.283	3.75746871368695e-35	WT untreated	Tmem108
Grm8	1.01078237681873e-38	0.603223	0.693	0.339	2.07735994083785e-34	WT untreated	Grm8
Prom1	2.56672563487822e-38	0.564326	0.699	0.333	5.27513452480173e-34	WT untreated	Prom1
Impg1	3.43614160171245e-38	0.684548	0.596	0.167	7.06195821983943e-34	WT untreated	Impg1
Casz1	5.45782497617872e-38	0.68199	0.679	0.278	1.12169218910425e-33	WT untreated	Casz1
Pbx3	1.19729932955562e-37	0.633515	0.585	0.222	2.46068958210272e-33	WT untreated	Pbx3
Rom1	2.68088237722433e-37	0.420536	0.897	0.731	5.50974946167145e-33	WT untreated	Rom1
Tmlhe	2.7706657370392e-37	0.727795	0.613	0.159	5.69427222276296e-33	WT untreated	Tmlhe
Grk1	3.6682463387879e-37	0.637297	0.599	0.154	7.5389798754769e-33	WT untreated	Grk1
Gngt2	3.68255458651711e-37	0.626193	0.381	0.042	7.56838618620996e-33	WT untreated	Gngt2
Cngb3	8.96146961511027e-37	0.712344	0.436	0.041	1.84176123529746e-32	WT untreated	Cngb3
Spc25	4.43463685014373e-36	0.552255	0.309	0.01	9.1140656544154e-32	WT untreated	Spc25
Pde8b	1.28988616663348e-35	0.729821	0.65	0.2	2.65097404966513e-31	WT untreated	Pde8b
Cnga1	1.54605011275469e-35	0.558914	0.728	0.334	3.17744219173344e-31	WT untreated	Cnga1
Ano2	2.18223119106327e-35	0.619595	0.487	0.084	4.48492154387324e-31	WT untreated	Ano2
Meis2	3.22038362467865e-35	0.608128	0.49	0.091	6.61853242543956e-31	WT untreated	Meis2
mt-Nd4	3.31644990630522e-35	0.709407	0.98	0.956	6.81596784743848e-31	WT untreated	mt-Nd4
Bbs9	4.33723475222863e-35	0.655169	0.825	0.402	8.91388486278028e-31	WT untreated	Bbs9
Mir124a-1hg	4.77974002939842e-35	0.392964	0.928	0.829	9.82332170841963e-31	WT untreated	Mir124a-1hg
Rcvrn	8.70719081969797e-35	0.438289	0.648	0.439	1.78950185726433e-30	WT untreated	Rcvrn
Pcmtd2	1.22489183667791e-34	0.549895	0.831	0.428	2.51739770274043e-30	WT untreated	Pcmtd2
Pitpnm3	1.68290507508808e-34	0.595751	0.63	0.188	3.45870651032102e-30	WT untreated	Pitpnm3
Syne2	3.07279636868996e-34	0.592494	0.496	0.098	6.3152110969316e-30	WT untreated	Syne2
Sag	3.12179406797298e-34	0.116934	0.905	0.949	6.41591116849808e-30	WT untreated	Sag
Wdr17	1.31788903049563e-33	0.628668	0.642	0.255	2.70852553547463e-29	WT untreated	Wdr17
Epb41	1.94706501735074e-33	0.47321	0.937	0.722	4.00160802365923e-29	WT untreated	Epb41
Sik2	7.30969144030554e-33	0.508694	0.361	0.037	1.50228778481159e-28	WT untreated	Sik2
Cngb1	1.83760776862605e-32	0.495959	0.851	0.473	3.77665148608027e-28	WT untreated	Cngb1
AI847159	1.97798006831578e-32	0.534318	0.436	0.089	4.0651446364026e-28	WT untreated	AI847159
Pitpnc1	7.42998617797925e-32	0.549307	0.516	0.126	1.5270107592983e-27	WT untreated	Pitpnc1
Rsrp1	8.1170652298543e-32	0.443937	0.9	0.633	1.66821924603966e-27	WT untreated	Rsrp1
Hexb	1.57689532492924e-31	0.65429	0.711	0.159	3.24083527179456e-27	WT untreated	Hexb
Prkd1	2.31941002849111e-31	0.588132	0.662	0.261	4.76685149055492e-27	WT untreated	Prkd1
Cplx4	2.36050045375424e-31	0.574635	0.544	0.2	4.85130053255572e-27	WT untreated	Cplx4
Atp8a2	1.20981502650699e-30	0.565188	0.842	0.479	2.48641184247718e-26	WT untreated	Atp8a2
Msi2	1.27407867968888e-30	0.372335	0.96	0.856	2.61848650249658e-26	WT untreated	Msi2
Gpm6b	5.77171790905377e-30	0.507163	0.599	0.263	1.18620346466873e-25	WT untreated	Gpm6b
Wwox	8.4405159957558e-30	0.583285	0.931	0.695	1.73469484744773e-25	WT untreated	Wwox
Map1b	2.98345598496699e-29	0.487074	0.84	0.506	6.13159874030416e-25	WT untreated	Map1b
Abhd14a	3.52951597757533e-29	0.507014	0.458	0.044	7.25386123711282e-25	WT untreated	Abhd14a
Dkk3	3.8943791095026e-29	0.501429	0.307	0.031	8.00372794584975e-25	WT untreated	Dkk3
Hk2	5.03987715587812e-29	0.513577	0.407	0.088	1.03579555307607e-24	WT untreated	Hk2
F630040K05Rik	7.79135869982883e-29	0.447525	0.352	0.041	1.60128003998882e-24	WT untreated	F630040K05Rik
Zswim6	2.70494621704316e-28	0.544223	0.427	0.091	5.55920546526711e-24	WT untreated	Zswim6
Nrl	2.77092297818302e-28	0.496466	0.602	0.295	5.69480090476175e-24	WT untreated	Nrl
Rlbp1	2.93598159247387e-28	0.510932	0.384	0.055	6.03402936885229e-24	WT untreated	Rlbp1
Rs1	3.25673542397176e-28	0.472574	0.659	0.333	6.69324264334675e-24	WT untreated	Rs1
Mak	4.95759795265575e-28	0.530848	0.553	0.194	1.01888553122981e-23	WT untreated	Mak
Frmd4b	6.79539441395199e-28	0.426843	0.923	0.717	1.39658945995541e-23	WT untreated	Frmd4b
Rgs9bp	8.24691341304591e-28	0.53912	0.731	0.268	1.6949056446492e-23	WT untreated	Rgs9bp
Zfp536	9.37404863357902e-28	0.516528	0.467	0.123	1.92655447517316e-23	WT untreated	Zfp536
Frmpd2	1.16708867708868e-27	0.512275	0.47	0.095	2.39860064915266e-23	WT untreated	Frmpd2
Gm32442	2.21164096371632e-27	0.489423	0.527	0.177	4.54536450862979e-23	WT untreated	Gm32442
Sntg2	1.12777232300998e-26	0.486791	0.456	0.11	2.31779767825012e-22	WT untreated	Sntg2
Mylk	1.12982526357035e-26	0.431018	0.33	0.041	2.32201688168979e-22	WT untreated	Mylk
Nedd4l	1.52087697154449e-26	0.475697	0.407	0.079	3.12570635191824e-22	WT untreated	Nedd4l
Gucy2f	2.20568041624442e-26	0.536702	0.499	0.118	4.53311439146554e-22	WT untreated	Gucy2f
mt-Atp8	2.68013697375245e-26	0.669262	0.782	0.492	5.50821750845604e-22	WT untreated	mt-Atp8
Large1	4.11491827346216e-26	0.481495	0.49	0.14	8.45698003561944e-22	WT untreated	Large1
Frmd5	4.92475253930195e-26	0.530124	0.547	0.2	1.01213514187734e-21	WT untreated	Frmd5
Pde10a	8.52412978116188e-26	0.410019	0.39	0.038	1.75187915262439e-21	WT untreated	Pde10a
Slc4a7	8.62613941519004e-26	0.516819	0.573	0.183	1.77284417260986e-21	WT untreated	Slc4a7
Diaph3	9.46947006858143e-26	0.496113	0.424	0.137	1.94616548849485e-21	WT untreated	Diaph3
Sgip1	9.63668503601444e-26	0.358131	0.923	0.749	1.98053150860169e-21	WT untreated	Sgip1
Fos	1.31426273952416e-25	0.591051	0.579	0.132	2.70107278227005e-21	WT untreated	Fos
Rtbdn	1.70587852686077e-25	0.468121	0.587	0.205	3.50592154840426e-21	WT untreated	Rtbdn
Rabgef1	1.88062474334024e-25	0.541379	0.648	0.228	3.86505997251285e-21	WT untreated	Rabgef1
Lsamp	3.62521992308129e-25	0.355484	0.487	0.173	7.45055198591667e-21	WT untreated	Lsamp
Ybx3	4.00781290391488e-25	0.437863	0.642	0.285	8.23685708012586e-21	WT untreated	Ybx3
Stk35	5.84605603813676e-25	0.472556	0.888	0.467	1.20148143695787e-20	WT untreated	Stk35
Slc6a6	1.09355978449443e-24	0.31462	0.96	0.865	2.24748406909296e-20	WT untreated	Slc6a6
Kank1	1.53261291570739e-24	0.421446	0.335	0.058	3.14982606436184e-20	WT untreated	Kank1
Mpp4	1.77150215604664e-24	0.480732	0.691	0.292	3.64079123110705e-20	WT untreated	Mpp4
Msi1	2.28762237292835e-24	0.457457	0.774	0.346	4.70152150084235e-20	WT untreated	Msi1
Synpr	2.57299788668126e-24	0.498338	0.372	0.047	5.28802525670732e-20	WT untreated	Synpr
Guca1b	2.66468006115406e-24	0.397382	0.648	0.32	5.47645046168383e-20	WT untreated	Guca1b
Ankrd33b	3.01716172527728e-24	0.430775	0.413	0.101	6.20087077778986e-20	WT untreated	Ankrd33b
Trpm3	3.80887905852699e-24	0.507115	0.341	0.075	7.82800824108466e-20	WT untreated	Trpm3
Pla2r1	6.56144579595316e-24	0.454109	0.573	0.224	1.34850833998429e-19	WT untreated	Pla2r1
Cpe	8.52521603635626e-24	0.262093	0.943	0.81	1.75210239979194e-19	WT untreated	Cpe
Kdm4c	1.24981932687432e-23	0.393339	0.888	0.578	2.5686286805921e-19	WT untreated	Kdm4c
Cacnb2	2.36204453020752e-23	0.36323	0.966	0.858	4.85447391848249e-19	WT untreated	Cacnb2
Egflam	2.55954029506657e-23	0.449625	0.516	0.187	5.26036721442081e-19	WT untreated	Egflam
Reep6	3.98563551663972e-23	0.462973	0.564	0.224	8.19127811379794e-19	WT untreated	Reep6
Dscaml1	5.55755373467727e-23	0.452388	0.968	0.812	1.14218844355087e-18	WT untreated	Dscaml1
Rgs6	6.39708022291593e-23	0.306889	0.212	0.016	1.31472792741368e-18	WT untreated	Rgs6
Nr2e3	7.62165357968934e-23	0.451852	0.484	0.171	1.56640224369775e-18	WT untreated	Nr2e3
Pfkfb2	9.5779877640629e-23	0.503951	0.579	0.184	1.96846804527021e-18	WT untreated	Pfkfb2
Map2	1.22801075595538e-22	0.4498	0.828	0.46	2.5238077056395e-18	WT untreated	Map2
Gnat2	1.41863504318439e-22	0.424528	0.367	0.058	2.91557874075255e-18	WT untreated	Gnat2
Guca1a	1.60803640960065e-22	0.323755	0.745	0.5	3.30483642901125e-18	WT untreated	Guca1a
Ppara	1.8586902893585e-22	0.215784	0.123	0.001	3.8199802826896e-18	WT untreated	Ppara
Iqsec1	3.96698629823396e-22	0.511965	0.768	0.293	8.15295024013044e-18	WT untreated	Iqsec1
Elmod1	5.14017247577502e-22	0.68313	0.725	0.166	1.05640824722128e-17	WT untreated	Elmod1
Trpm1	5.60769820021657e-22	0.0982631	1	0.993	1.15249413410851e-17	WT untreated	Trpm1
Bbs7	6.49737847467168e-22	0.441917	0.562	0.13	1.33534122411452e-17	WT untreated	Bbs7
Pacrg	6.93978612773942e-22	0.500266	0.564	0.177	1.42626484497301e-17	WT untreated	Pacrg
Abca8a	7.92321260113218e-22	0.328035	0.215	0.021	1.62837865378469e-17	WT untreated	Abca8a
Bcat1	9.2636027013521e-22	0.292703	0.232	0.028	1.90385562718188e-17	WT untreated	Bcat1
Rdh12	9.9126526565813e-22	0.357926	0.415	0.091	2.03724837398059e-17	WT untreated	Rdh12
Ppp3cc	1.10500924341058e-21	0.459865	0.636	0.228	2.27101499705742e-17	WT untreated	Ppp3cc
Gm17057	1.12091403953217e-21	0.310394	0.223	0.03	2.30370253404651e-17	WT untreated	Gm17057
Hcn1	1.90354560948053e-21	0.314483	0.98	0.963	3.91216693660439e-17	WT untreated	Hcn1
Zdhhc2	2.28898300430445e-21	0.410411	0.516	0.198	4.7043178704465e-17	WT untreated	Zdhhc2
Synpo2	2.41674079115972e-21	0.379665	0.321	0.062	4.96688567399146e-17	WT untreated	Synpo2
Stard7	2.44991640189488e-21	0.334023	0.67	0.347	5.03506818917436e-17	WT untreated	Stard7
Cdhr1	2.66429647745094e-21	0.380501	0.464	0.153	5.47566212045717e-17	WT untreated	Cdhr1
Adamts3	3.3086080129841e-21	0.419044	0.395	0.119	6.79985118828492e-17	WT untreated	Adamts3
Snta1	5.6055559997823e-21	0.36775	0.33	0.075	1.15205386907526e-16	WT untreated	Snta1
Spata1	6.67578514534213e-21	0.41913	0.387	0.095	1.37200736307072e-16	WT untreated	Spata1
Gramd2	7.49688649673218e-21	0.360136	0.332	0.05	1.5407601128084e-16	WT untreated	Gramd2
Add3	8.72591815905694e-21	0.449416	0.47	0.125	1.79335070004938e-16	WT untreated	Add3
5430419D17Rik	1.20239305976463e-20	0.256262	0.195	0.01	2.47115821642826e-16	WT untreated	5430419D17Rik
Chd7	1.21664994747021e-20	0.427423	0.427	0.11	2.50045897204078e-16	WT untreated	Chd7
Ppp2r2b	1.86791978624886e-20	0.362539	0.98	0.918	3.83894874469866e-16	WT untreated	Ppp2r2b
Jam2	2.35825583725803e-20	0.334821	0.324	0.061	4.84668739673271e-16	WT untreated	Jam2
Crb1	2.55312414689172e-20	0.402687	0.47	0.142	5.24718074669187e-16	WT untreated	Crb1
Cabp4	2.67043733046709e-20	0.373814	0.352	0.078	5.48828280157597e-16	WT untreated	Cabp4
Taok3	3.38293435258872e-20	0.454758	0.774	0.36	6.95260668144033e-16	WT untreated	Taok3
Ddx17	3.54888857362788e-20	0.417407	0.877	0.576	7.29367579652002e-16	WT untreated	Ddx17
Dach1	3.71281066701971e-20	0.374492	0.295	0.061	7.63056848285891e-16	WT untreated	Dach1
Nt5e	3.73079088313015e-20	0.370892	0.338	0.062	7.66752142300908e-16	WT untreated	Nt5e
Gm19689	3.82040563982596e-20	0.485492	0.338	0.006	7.85169767097031e-16	WT untreated	Gm19689
Aipl1	8.21061887241702e-20	0.381956	0.53	0.194	1.68744639065915e-15	WT untreated	Aipl1
Sntb2	1.19991323326532e-19	0.367255	0.49	0.14	2.46606167700688e-15	WT untreated	Sntb2
Lrp1b	1.25482351693403e-19	0.395633	0.401	0.096	2.57891329200283e-15	WT untreated	Lrp1b
Hs3st3b1	1.25512066354528e-19	0.307475	0.272	0.05	2.57952398771827e-15	WT untreated	Hs3st3b1
Mid1	1.81564212510518e-19	0.396374	0.458	0.13	3.73150769551616e-15	WT untreated	Mid1
Gm16346	2.17726159358321e-19	0.311463	0.304	0	4.47470802713221e-15	WT untreated	Gm16346
Kcnma1	2.57007027175309e-19	0.0185641	0.989	0.967	5.28200842250695e-15	WT untreated	Kcnma1
Lbh	2.73934619389426e-19	0.318531	0.232	0.034	5.62990429769148e-15	WT untreated	Lbh
Fabp12	5.4501341650955e-19	0.332095	0.533	0.212	1.12011157361043e-14	WT untreated	Fabp12
Grik1	5.62690643575989e-19	0.823704	0.63	0.212	1.15644181067737e-14	WT untreated	Grik1
Dixdc1	7.27728907422196e-19	0.328128	0.401	0.106	1.4956284505341e-14	WT untreated	Dixdc1
Fam3c	7.36377500040974e-19	0.367855	0.493	0.2	1.51340303808421e-14	WT untreated	Fam3c
Pbx1	9.25142612510544e-19	0.445905	0.785	0.388	1.90135309723167e-14	WT untreated	Pbx1
Atxn1	1.11176575242665e-18	0.311552	0.946	0.806	2.28490097438725e-14	WT untreated	Atxn1
Dpysl3	1.60175734886189e-18	0.394154	0.585	0.248	3.29193170338095e-14	WT untreated	Dpysl3
Cep164	1.70701942947771e-18	0.426279	0.519	0.147	3.50826633146258e-14	WT untreated	Cep164
Arhgef26	1.99934828968126e-18	0.310898	0.413	0.126	4.10906060495293e-14	WT untreated	Arhgef26
Prkca	3.02704247357679e-18	0.129099	1	0.999	6.22117769169502e-14	WT untreated	Prkca
Mdm1	3.47544881623406e-18	0.412786	0.464	0.125	7.14274240712423e-14	WT untreated	Mdm1
Laptm4b	3.92252180216626e-18	0.422588	0.782	0.361	8.0615668078121e-14	WT untreated	Laptm4b
Mllt3	5.4012415803605e-18	0.407149	0.364	0.102	1.11006316959569e-13	WT untreated	Mllt3
Sorcs1	5.64943197028151e-18	0.239567	0.163	0.02	1.16107125853226e-13	WT untreated	Sorcs1
Ncam1	6.84674409230291e-18	0.320793	0.951	0.741	1.40714284585009e-13	WT untreated	Ncam1
Galnt14	9.74699047114744e-18	0.367668	0.272	0.006	2.00320148163022e-13	WT untreated	Galnt14
Kcnip4	9.8175974950914e-18	0.892011	0.602	0.245	2.01771263719118e-13	WT untreated	Kcnip4
Adgrv1	1.01226881152323e-17	0.410168	0.845	0.537	2.08041486144255e-13	WT untreated	Adgrv1
Lima1	1.31720306577844e-17	0.296387	0.264	0.05	2.70711574078786e-13	WT untreated	Lima1
Sgk1	1.33063745109501e-17	0.385381	0.378	0.091	2.73472608949046e-13	WT untreated	Sgk1
Tet3	1.33451992186097e-17	0.434487	0.722	0.263	2.74270534340867e-13	WT untreated	Tet3
Heg1	1.50964066943481e-17	0.313169	0.321	0.074	3.10261350382241e-13	WT untreated	Heg1
Esrrg	1.64673255899832e-17	0.346559	0.327	0.081	3.38436475525335e-13	WT untreated	Esrrg
Kif1b	1.92807110365041e-17	0.26894	0.951	0.827	3.96257173222232e-13	WT untreated	Kif1b
Arhgap10	2.0455485646945e-17	0.343514	0.447	0.14	4.20401141016014e-13	WT untreated	Arhgap10
Hes1	2.10874616671699e-17	0.344824	0.146	0.014	4.33389512183677e-13	WT untreated	Hes1
Tub	2.41842506359223e-17	0.3861	0.593	0.279	4.97034719069475e-13	WT untreated	Tub
Wdr31	2.42677700730513e-17	0.282395	0.212	0.027	4.9875121054135e-13	WT untreated	Wdr31
mt-Nd4l	2.75436074567933e-17	0.540615	0.84	0.476	5.66076220452016e-13	WT untreated	mt-Nd4l
Fam149a	2.89625877191437e-17	0.309424	0.261	0.045	5.95239102803841e-13	WT untreated	Fam149a
Slc16a6	3.4188197639667e-17	0.321841	0.298	0.058	7.02635837890436e-13	WT untreated	Slc16a6
Fam161a	4.20372751327663e-17	0.362935	0.67	0.307	8.63950078528613e-13	WT untreated	Fam161a
Fxyd6	4.54592613882782e-17	0.184217	0.106	0	9.34278740051894e-13	WT untreated	Fxyd6
Egr1	4.64208093435095e-17	0.535007	0.55	0.118	9.54040473627807e-13	WT untreated	Egr1
Gas1	6.04750046440281e-17	0.208896	0.103	0.004	1.24288229544407e-12	WT untreated	Gas1
Cuedc1	7.21199903327051e-17	0.419949	0.722	0.266	1.48221004131775e-12	WT untreated	Cuedc1
Vtn	7.87407088959029e-17	0.331527	0.507	0.208	1.6182790492286e-12	WT untreated	Vtn
Slc16a1	8.89496297074573e-17	0.272426	0.249	0.047	1.82809278974766e-12	WT untreated	Slc16a1
Tbc1d8	9.75592485474932e-17	0.339568	0.407	0.115	2.00503767614808e-12	WT untreated	Tbc1d8
Rasgrf2	1.13551546458927e-16	0.416837	0.791	0.416	2.33371138282386e-12	WT untreated	Rasgrf2
Rasal2	1.25053487551852e-16	0.463898	0.562	0.215	2.57009927616566e-12	WT untreated	Rasal2
Galnt7	1.35543730425433e-16	0.372922	0.378	0.142	2.7856947477035e-12	WT untreated	Galnt7
Zfp804b	1.55181440328317e-16	0.637807	0.585	0.303	3.18928896162758e-12	WT untreated	Zfp804b
Zfp36l1	1.67217080821556e-16	0.271949	0.135	0.011	3.43664544504462e-12	WT untreated	Zfp36l1
Crxos	2.95762681639913e-16	0.354281	0.536	0.174	6.07851463306349e-12	WT untreated	Crxos
Ttc39c	4.03179372566187e-16	0.334141	0.39	0.089	8.28614246498028e-12	WT untreated	Ttc39c
Ptprg	4.74421258575921e-16	0.28806	0.255	0.038	9.75030570625232e-12	WT untreated	Ptprg
Kcnj14	5.10478067387675e-16	0.284398	0.341	0.096	1.04913452409515e-11	WT untreated	Kcnj14
Zfyve28	5.8348897238982e-16	0.386972	0.49	0.149	1.19918653605556e-11	WT untreated	Zfyve28
Gm26954	6.04783309690567e-16	0.361585	0.799	0.458	1.24295065807605e-11	WT untreated	Gm26954
Dnah9	7.36872029512811e-16	0.260405	0.149	0.014	1.51441939505473e-11	WT untreated	Dnah9
Wwc2	1.00612876814274e-15	0.332971	0.347	0.081	2.06779584428696e-11	WT untreated	Wwc2
Gm20754	1.07374335643347e-15	0.00831865	0.986	0.969	2.20675734614206e-11	WT untreated	Gm20754
Ddx5	1.28992611652179e-15	0.140186	0.951	0.918	2.65105615467559e-11	WT untreated	Ddx5
Ktn1	1.34642485713983e-15	0.349924	0.877	0.562	2.76717236639378e-11	WT untreated	Ktn1
Mfge8	1.35100655052913e-15	0.245725	0.261	0.058	2.77658866264747e-11	WT untreated	Mfge8
Nlgn1	1.59141739928791e-15	0.34967	0.281	0.075	3.27068103901651e-11	WT untreated	Nlgn1
Sdk1	1.83770572613062e-15	0.0575108	0.948	0.933	3.77685280834366e-11	WT untreated	Sdk1
Flt1	2.0961952947106e-15	0.236158	0.138	0.008	4.30810056968922e-11	WT untreated	Flt1
Adamtsl1	3.49882790247009e-15	0.380674	0.255	0.059	7.19079110515652e-11	WT untreated	Adamtsl1
Plxna2	3.65164158412951e-15	0.307472	0.289	0.071	7.50485378370297e-11	WT untreated	Plxna2
Tdrd7	3.97163567170718e-15	0.348023	0.536	0.208	8.1625056324926e-11	WT untreated	Tdrd7
Gm20139	4.33845314003215e-15	0.325633	0.427	0.17	8.91638889339408e-11	WT untreated	Gm20139
Gm19667	5.48935791975015e-15	0.325478	0.244	0.041	1.12817283966705e-10	WT untreated	Gm19667
Mfhas1	5.52241910036001e-15	0.223812	0.183	0.018	1.13496757350599e-10	WT untreated	Mfhas1
Rax	5.60736166883752e-15	0.29153	0.324	0.082	1.15242497017949e-10	WT untreated	Rax
Cd9	5.99355556144777e-15	0.229575	0.135	0.013	1.23179553898875e-10	WT untreated	Cd9
Drd4	6.14667593681556e-15	0.287534	0.315	0.086	1.26326483853433e-10	WT untreated	Drd4
Slc1a3	6.26124456823697e-15	0.288181	0.166	0.031	1.28681098366406e-10	WT untreated	Slc1a3
Wdr78	7.01941070052839e-15	0.348573	0.539	0.187	1.4426292871726e-10	WT untreated	Wdr78
Gm15564	9.18520237914756e-15	0.329249	0.404	0.079	1.88774279296241e-10	WT untreated	Gm15564
Cacna2d4	9.40510709365071e-15	0.404766	0.946	0.827	1.93293760988709e-10	WT untreated	Cacna2d4
Dnm3	1.05410426096566e-14	0.451688	0.797	0.388	2.16639507713663e-10	WT untreated	Dnm3
Mbnl1	1.11313517370984e-14	0.402007	0.708	0.317	2.28771540900845e-10	WT untreated	Mbnl1
Gnb5	1.32075231231136e-14	0.249445	0.911	0.739	2.7144101522623e-10	WT untreated	Gnb5
Gm9195	1.36770860818232e-14	0.454987	0.453	0.03	2.8109147315363e-10	WT untreated	Gm9195
BC065403	1.45073704608128e-14	0.228174	0.172	0.008	2.98155477710625e-10	WT untreated	BC065403
Zfp36l2	1.91333592615169e-14	0.294121	0.278	0.065	3.93228799542694e-10	WT untreated	Zfp36l2
Nrcam	1.93250299940031e-14	0.358325	0.318	0.047	3.97168016436751e-10	WT untreated	Nrcam
Cdk8	1.97095460003647e-14	0.500169	0.819	0.448	4.05070589399495e-10	WT untreated	Cdk8
Pcdh9	2.01631141851766e-14	0.414889	0.464	0.174	4.14392322733749e-10	WT untreated	Pcdh9
Gulp1	2.25932621936277e-14	0.261053	0.41	0.232	4.64336724603436e-10	WT untreated	Gulp1
Rp1l1	2.44625249007629e-14	0.316014	0.415	0.142	5.02753811760479e-10	WT untreated	Rp1l1
Gm47283	2.74878268092025e-14	0.375258	0.673	0.246	5.64929816582731e-10	WT untreated	Gm47283
Epas1	2.89709274169295e-14	0.274777	0.223	0.042	5.95410500272735e-10	WT untreated	Epas1
Prkcz	3.41856499670295e-14	0.245027	0.275	0.051	7.0258347812239e-10	WT untreated	Prkcz
Myrip	3.43313147752985e-14	0.243753	0.215	0.031	7.05577181261936e-10	WT untreated	Myrip
Fndc1	3.49067091789901e-14	0.137536	0.089	0	7.17402687046604e-10	WT untreated	Fndc1
Ptn	3.53765246081757e-14	0.213189	0.143	0.016	7.27058333747226e-10	WT untreated	Ptn
Tnpo1	4.23746874385068e-14	0.30114	0.831	0.525	8.70884576236192e-10	WT untreated	Tnpo1
Car10	5.93615944829473e-14	0.0978577	0.991	0.984	1.21999948981353e-09	WT untreated	Car10
Fsd1l	6.85622078805288e-14	0.286959	0.418	0.126	1.40909049636063e-09	WT untreated	Fsd1l
Erbin	7.59620528972249e-14	0.244381	0.232	0.047	1.56117211114377e-09	WT untreated	Erbin
Crx	8.30012744896457e-14	0.322916	0.845	0.528	1.7058421933112e-09	WT untreated	Crx
Dpp10	8.75081745674099e-14	0.240666	0.183	0.008	1.79846800370941e-09	WT untreated	Dpp10
Wdpcp	9.7527863070825e-14	0.29131	0.315	0.088	2.0043926418316e-09	WT untreated	Wdpcp
Igsf11	1.12305942395982e-13	0.251238	0.298	0.086	2.30811172812223e-09	WT untreated	Igsf11
Pdzd2	1.17586613536339e-13	0.389093	0.788	0.416	2.41664008139883e-09	WT untreated	Pdzd2
Lpcat2	1.29206319264619e-13	0.238223	0.255	0.057	2.65544827352645e-09	WT untreated	Lpcat2
Bicdl1	1.41272156340789e-13	0.359754	0.622	0.256	2.9034253571159e-09	WT untreated	Bicdl1
Svil	1.4145318471657e-13	0.244029	0.252	0.051	2.90714585229494e-09	WT untreated	Svil
Robo2	1.47685297473308e-13	0.677859	0.911	0.701	3.03522823367142e-09	WT untreated	Robo2
Ppm1n	1.47795102247792e-13	0.219685	0.206	0.048	3.03748494139662e-09	WT untreated	Ppm1n
Tmem266	2.13575336522e-13	0.252262	0.238	0.045	4.38940031620014e-09	WT untreated	Tmem266
Slc25a37	2.16424218312381e-13	0.210424	0.183	0.011	4.44795053475605e-09	WT untreated	Slc25a37
Susd3	2.29545324729694e-13	0.244054	0.226	0.057	4.71761551384466e-09	WT untreated	Susd3
Cdc14a	2.74329452894959e-13	0.196569	0.138	0.01	5.63801891589719e-09	WT untreated	Cdc14a
Csmd1	2.95489463726845e-13	0.54016	0.461	0.048	6.07289945851412e-09	WT untreated	Csmd1
Elfn1	3.05091523401965e-13	0.233204	0.218	0.052	6.27024098895719e-09	WT untreated	Elfn1
D430042O09Rik	3.25610879030902e-13	0.312914	0.473	0.115	6.69195478584309e-09	WT untreated	D430042O09Rik
Ndrg1	3.31815977760669e-13	0.262523	0.249	0.051	6.81948197493726e-09	WT untreated	Ndrg1
Elovl4	3.64441661601128e-13	0.266898	0.716	0.373	7.49000502922639e-09	WT untreated	Elovl4
Optn	4.23266186889367e-13	0.279131	0.315	0.081	8.69896667295028e-09	WT untreated	Optn
Peg3	4.81495633855377e-13	0.335104	0.461	0.137	9.89569826699571e-09	WT untreated	Peg3
Ctif	5.45355081405523e-13	0.273723	0.281	0.075	1.12081376330463e-08	WT untreated	Ctif
Plekha7	6.47147172874286e-13	0.238719	0.229	0.048	1.33001686969123e-08	WT untreated	Plekha7
Kdr	7.08603497963901e-13	0.223811	0.155	0.014	1.45632190901541e-08	WT untreated	Kdr
Slc24a2	8.00666575081805e-13	0.218886	0.183	0.02	1.64552994510813e-08	WT untreated	Slc24a2
Lrrc8b	1.04092687463068e-12	0.228821	0.244	0.047	2.13931291274097e-08	WT untreated	Lrrc8b
Sox6	1.06889406106408e-12	0.212929	0.126	0.016	2.1967910742989e-08	WT untreated	Sox6
Ppargc1a	1.25227531662289e-12	0.2184	0.206	0.042	2.57367623072337e-08	WT untreated	Ppargc1a
Ier2	2.13326921937633e-12	0.281754	0.295	0.054	4.38429489966223e-08	WT untreated	Ier2
Kirrel	2.24524170908001e-12	0.157846	0.155	0.028	4.61442076050124e-08	WT untreated	Kirrel
Cds1	2.26840971365365e-12	0.228716	0.332	0.106	4.66203564350098e-08	WT untreated	Cds1
Sparc	2.42242116739521e-12	0.220683	0.146	0.02	4.97855998323064e-08	WT untreated	Sparc
Magi2	2.60430186511748e-12	0.305113	0.974	0.922	5.35236119318944e-08	WT untreated	Magi2
Airn	2.78446634712999e-12	0.260622	0.347	0.115	5.72263523662155e-08	WT untreated	Airn
Pdlim5	2.85405223805560e-12	0.172528	0.146	0.024	5.86564815965188e-08	WT untreated	Pdlim5
Pik3r1	2.89568970260357e-12	0.220336	0.169	0.03	5.95122147679085e-08	WT untreated	Pik3r1
Samd11	3.10789700604367e-12	0.210599	0.59	0.317	6.38734992682095e-08	WT untreated	Samd11
App	3.17334086856917e-12	0.195686	0.14	0.027	6.52185015308335e-08	WT untreated	App
Gm48505	3.2123201545095e-12	0.234698	0.264	0.045	6.60196038154792e-08	WT untreated	Gm48505
Atp11b	3.23799987002359e-12	0.326542	0.705	0.316	6.65473733287248e-08	WT untreated	Atp11b
D1Ertd622e	3.83725568313221e-12	0.262384	0.35	0.092	7.88632787997332e-08	WT untreated	D1Ertd622e
Trafd1	3.88095274106884e-12	0.319063	0.533	0.177	7.97613407344468e-08	WT untreated	Trafd1
Nfib	4.84117480374101e-12	0.242992	0.149	0.028	9.94958245664853e-08	WT untreated	Nfib
Nr3c1	5.03324801373228e-12	0.298184	0.384	0.126	1.03443313178226e-07	WT untreated	Nr3c1
Tjp1	5.23720184651208e-12	0.379476	0.739	0.365	1.07634972349516e-07	WT untreated	Tjp1
Dgke	5.31978004458118e-12	0.309233	0.573	0.234	1.09332119476232e-07	WT untreated	Dgke
mt-Atp6	5.79040911085867e-12	0.352787	0.991	0.992	1.19004488046367e-07	WT untreated	mt-Atp6
Plekhb1	6.40746522874509e-12	0.312664	0.797	0.469	1.31686225381169e-07	WT untreated	Plekhb1
Pcare	6.42547192152593e-12	0.256918	0.246	0.044	1.32056298931201e-07	WT untreated	Pcare
E130114P18Rik	7.01643491861888e-12	0.156668	0.123	0.017	1.44201770447455e-07	WT untreated	E130114P18Rik
Cryab	8.51448872835892e-12	0.168917	0.155	0.02	1.74989772345233e-07	WT untreated	Cryab
Map4k3	9.4728690477007e-12	0.384453	0.751	0.351	1.94686404668345e-07	WT untreated	Map4k3
Elovl2	1.15062909478167e-11	0.174324	0.175	0.017	2.36477291559528e-07	WT untreated	Elovl2
Tbc1d30	1.19904863966452e-11	0.164492	0.155	0.035	2.46428476423853e-07	WT untreated	Tbc1d30
Pde8a	1.20734595051519e-11	0.385621	0.47	0.132	2.48133739749882e-07	WT untreated	Pde8a
Fam169a	1.26937332940218e-11	0.199224	0.928	0.769	2.60881606658736e-07	WT untreated	Fam169a
Kcnv2	1.29368604992418e-11	0.251796	0.281	0.079	2.65878356980418e-07	WT untreated	Kcnv2
Gas7	1.32628341624513e-11	0.221107	0.289	0.069	2.72577767706699e-07	WT untreated	Gas7
mt-Co2	1.57443947038654e-11	0.420791	0.986	0.987	3.23578799953841e-07	WT untreated	mt-Co2
A530058N18Rik	1.65126509264984e-11	0.215508	0.229	0.054	3.39368001841395e-07	WT untreated	A530058N18Rik
A930006I01Rik	1.74902645000418e-11	0.211868	0.226	0.058	3.59459916004859e-07	WT untreated	A930006I01Rik
Ptprz1	1.8511729099405e-11	0.157408	0.135	0.024	3.80453056450972e-07	WT untreated	Ptprz1
Sox9	1.8946425657546e-11	0.183044	0.092	0.011	3.89386940113885e-07	WT untreated	Sox9
Rasgef1b	1.92803061019425e-11	0.421627	0.911	0.633	3.96248851007123e-07	WT untreated	Rasgef1b
E130310I04Rik	1.94423419397763e-11	0.254278	0.289	0.071	3.99579011546283e-07	WT untreated	E130310I04Rik
Crim1	2.28031800614167e-11	0.129695	0.092	0.006	4.68650956622236e-07	WT untreated	Crim1
Syne3	2.30005607226073e-11	0.200572	0.146	0.021	4.72707523971026e-07	WT untreated	Syne3
St8sia1	2.3538187664942e-11	0.244162	0.393	0.143	4.83756832889888e-07	WT untreated	St8sia1
Gckr	2.57363893161637e-11	0.186892	0.149	0.016	5.28934273225796e-07	WT untreated	Gckr
Meis1	3.07728523584541e-11	0.357339	0.493	0.197	6.3244366167095e-07	WT untreated	Meis1
Slco4a1	3.34272507184461e-11	0.24679	0.307	0.061	6.86996856765504e-07	WT untreated	Slco4a1
Tnfsf12	3.65784192515707e-11	0.26242	0.252	0.068	7.51759672458281e-07	WT untreated	Tnfsf12
Zdhhc14	3.80000289055815e-11	0.193883	0.115	0.007	7.80976594067511e-07	WT untreated	Zdhhc14
mt-Nd6	3.93796947836641e-11	0.355734	0.61	0.183	8.09331487193865e-07	WT untreated	mt-Nd6
Aak1	3.99517712283259e-11	0.345776	0.88	0.574	8.21088802284554e-07	WT untreated	Aak1
Gm11342	4.72094100843212e-11	0.247956	0.241	0.065	9.7024779605297e-07	WT untreated	Gm11342
B4galt1	4.74060647817398e-11	0.236854	0.261	0.079	9.74289443394316e-07	WT untreated	B4galt1
Aqp1	4.94542619467730e-11	0.173093	0.149	0.018	1.01638399153008e-06	WT untreated	Aqp1
Pitpnm2os2	5.38910504279206e-11	0.204735	0.338	0.116	1.10756886839462e-06	WT untreated	Pitpnm2os2
Sipa1l2	6.21698551529629e-11	0.192658	0.158	0.023	1.27771486310369e-06	WT untreated	Sipa1l2
Fxyd1	6.24420314545448e-11	0.214474	0.155	0.028	1.28330863045381e-06	WT untreated	Fxyd1
Gucy2e	6.63543088043393e-11	0.212073	0.447	0.164	1.36371375454678e-06	WT untreated	Gucy2e
Samsn1	7.08816762413943e-11	0.274013	0.163	0.04	1.45676021011314e-06	WT untreated	Samsn1
Ext1	7.22466407017329e-11	0.363517	0.61	0.282	1.48481295970202e-06	WT untreated	Ext1
Peli3	7.95536241454632e-11	0.170525	0.252	0.054	1.63498608343756e-06	WT untreated	Peli3
Hspa4l	8.03949511028177e-11	0.330331	0.771	0.391	1.65227703506511e-06	WT untreated	Hspa4l
Dlg2	8.70110653459006e-11	0.00877175	1	0.99	1.78825141498895e-06	WT untreated	Dlg2
Amer2	9.11344345022476e-11	0.299338	0.516	0.187	1.87299489789019e-06	WT untreated	Amer2
Dusp1	9.31459742981007e-11	0.207864	0.252	0.045	1.91433606377457e-06	WT untreated	Dusp1
Cfap61	9.44042986272744e-11	0.190596	0.278	0.089	1.94019714538774e-06	WT untreated	Cfap61
Camsap1	9.93664414461571e-11	0.32758	0.673	0.268	2.04217910460142e-06	WT untreated	Camsap1
Stxbp5	1.03144752593582e-10	0.279848	0.421	0.154	2.1198309553033e-06	WT untreated	Stxbp5
Tmem135	1.16111918070462e-10	0.396433	0.736	0.346	2.38633214018413e-06	WT untreated	Tmem135
Xiap	1.24705921185712e-10	0.235916	0.791	0.487	2.56295609220876e-06	WT untreated	Xiap
Arhgap31	1.35419383940691e-10	0.16182	0.166	0.027	2.78313917874907e-06	WT untreated	Arhgap31
Ppm1h	1.40776790161914e-10	0.464181	0.673	0.283	2.89324459140766e-06	WT untreated	Ppm1h
Atp11a	1.46972378959943e-10	0.2312	0.249	0.059	3.02057633238474e-06	WT untreated	Atp11a
Gm28875	1.55492624090665e-10	0.182279	0.198	0.037	3.19568441031134e-06	WT untreated	Gm28875
mt-Cytb	1.57703084368937e-10	0.325989	0.986	0.992	3.24111378995039e-06	WT untreated	mt-Cytb
Rims2	1.58906669033958e-10	0.26525	0.971	0.905	3.26584986198591e-06	WT untreated	Rims2
Gm16055	1.59976655754358e-10	0.141539	0.123	0.008	3.28784022906357e-06	WT untreated	Gm16055
Vim	1.62086114055195e-10	0.203175	0.143	0.024	3.33119381606237e-06	WT untreated	Vim
Pan2	1.62904362886454e-10	0.252563	0.344	0.098	3.34801046604241e-06	WT untreated	Pan2
Six3os1	1.89835774232449e-10	0.163202	0.178	0.01	3.90150483202528e-06	WT untreated	Six3os1
Tle4	1.96369963950283e-10	0.226506	0.39	0.166	4.03579549910622e-06	WT untreated	Tle4
Slc38a3	2.01697953638587e-10	0.321104	0.713	0.286	4.14529634318024e-06	WT untreated	Slc38a3
Herc3	2.09729389712002e-10	0.265893	0.874	0.615	4.31035841736106e-06	WT untreated	Herc3
Tnrc6b	2.27590075656767e-10	0.237603	0.923	0.768	4.67743123489787e-06	WT untreated	Tnrc6b
Pon2	2.31774565187446e-10	0.150106	0.086	0.004	4.7634308637324e-06	WT untreated	Pon2
Tln2	2.41824835513961e-10	0.298333	0.484	0.187	4.96998401948293e-06	WT untreated	Tln2
Slc25a25	2.4550334118964e-10	0.274367	0.436	0.146	5.04558466812949e-06	WT untreated	Slc25a25
Tapt1	2.51347602855346e-10	0.238405	0.456	0.163	5.16569593388308e-06	WT untreated	Tapt1
A930001M01Rik	2.96115213121357e-10	0.171198	0.143	0.02	6.08575986007014e-06	WT untreated	A930001M01Rik
Pitpnm2	3.09816240400922e-10	0.170271	0.146	0.024	6.36734337271974e-06	WT untreated	Pitpnm2
Plcz1	3.12017663395416e-10	0.0956572	0.052	0	6.41258701810258e-06	WT untreated	Plcz1
Tafa3	3.19735702756653e-10	0.146087	0.155	0.023	6.57120816305473e-06	WT untreated	Tafa3
Cp	3.23127529145521e-10	0.212451	0.175	0.028	6.64091697899874e-06	WT untreated	Cp
Gm31615	3.3646269125846e-10	0.137442	0.086	0.004	6.91498123074387e-06	WT untreated	Gm31615
Grtp1	3.38769709291573e-10	0.230137	0.37	0.127	6.9623950653604e-06	WT untreated	Grtp1
Jag1	3.89373040263105e-10	0.211209	0.246	0.058	8.00239472348733e-06	WT untreated	Jag1
Zfp654	4.33069759524947e-10	0.27864	0.693	0.37	8.90044969775671e-06	WT untreated	Zfp654
Wdr47	4.41300630196236e-10	0.329358	0.513	0.181	9.06961055179305e-06	WT untreated	Wdr47
Impg2	4.80427744945327e-10	0.180546	0.547	0.333	9.87375101411637e-06	WT untreated	Impg2
Bcl2	5.07042066417219e-10	0.147239	0.14	0.017	1.04207285490067e-05	WT untreated	Bcl2
Ddhd1	5.40107191587345e-10	0.330941	0.716	0.363	1.11002830015031e-05	WT untreated	Ddhd1
Sh2d1a	5.61176682178425e-10	0.113349	0.092	0.007	1.1533303172131e-05	WT untreated	Sh2d1a
Grb10	5.65114179141536e-10	0.15722	0.183	0.045	1.16142266097168e-05	WT untreated	Grb10
Nr4a1	6.90781787122079e-10	0.426381	0.43	0.047	1.4196947288933e-05	WT untreated	Nr4a1
Gabrb3	6.93096022534945e-10	0.204215	0.997	0.935	1.42445094551382e-05	WT untreated	Gabrb3
Prkn	6.98523843528143e-10	0.371914	0.845	0.49	1.43560620321904e-05	WT untreated	Prkn
Ankrd33	7.77673665917426e-10	0.189226	0.169	0.034	1.59827491819349e-05	WT untreated	Ankrd33
Arl6	7.92724518008051e-10	0.217644	0.51	0.203	1.62920742941015e-05	WT untreated	Arl6
Crocc	8.17078071399475e-10	0.277288	0.656	0.258	1.6792588523402e-05	WT untreated	Crocc
Sec22a	8.25031619033583e-10	0.282711	0.527	0.211	1.69560498343782e-05	WT untreated	Sec22a
Rock2	8.60454206336742e-10	0.2439	0.427	0.139	1.76840548486327e-05	WT untreated	Rock2
Rabgap1l	8.8682732561377e-10	0.310406	0.642	0.302	1.82260751960142e-05	WT untreated	Rabgap1l
Atp1b3	9.82436181109049e-10	0.115458	0.089	0.01	2.01910283941532e-05	WT untreated	Atp1b3
Atad2b	9.96973759045401e-10	0.285477	0.748	0.401	2.04898046959011e-05	WT untreated	Atad2b
Ntng2	9.98009543503022e-10	0.292128	0.524	0.181	2.05110921380741e-05	WT untreated	Ntng2
Srgap2	1.02242886049052e-09	0.232258	0.281	0.069	2.10129579408011e-05	WT untreated	Srgap2
Camta1	1.04952122505563e-09	0.321348	0.903	0.684	2.15697602173433e-05	WT untreated	Camta1
Pdia5	1.13846934560784e-09	0.153247	0.183	0.05	2.33978219909323e-05	WT untreated	Pdia5
Ldha	1.14008442263057e-09	0.221345	0.725	0.419	2.34310150539034e-05	WT untreated	Ldha
A930003A15Rik	1.19437429737954e-09	0.192952	0.264	0.096	2.45467805597443e-05	WT untreated	A930003A15Rik
Gbe1	1.20320893946437e-09	0.198005	0.181	0.042	2.47283501238718e-05	WT untreated	Gbe1
Fnip2	1.21893859270024e-09	0.222338	0.252	0.071	2.50516259571753e-05	WT untreated	Fnip2
Pcdh7	1.23143585964651e-09	0.160675	0.223	0.054	2.53084697874551e-05	WT untreated	Pcdh7
Gm48236	1.25325126040748e-09	0.173826	0.195	0.075	2.57568199038946e-05	WT untreated	Gm48236
Mapk4	1.34239384897829e-09	0.145364	0.097	0.004	2.75888783842017e-05	WT untreated	Mapk4
Gtf2f2	1.38962834329122e-09	0.185522	0.415	0.149	2.85596417113212e-05	WT untreated	Gtf2f2
Itsn2	1.40293773725209e-09	0.343261	0.785	0.439	2.8833176376005e-05	WT untreated	Itsn2
Mbnl2	1.4210055884499e-09	0.251587	0.845	0.554	2.92045068538224e-05	WT untreated	Mbnl2
Ubap1l	1.47824651934111e-09	0.203828	0.258	0.067	3.03809224654984e-05	WT untreated	Ubap1l
Zeb1	1.49797090901657e-09	0.458878	0.808	0.426	3.07862981221085e-05	WT untreated	Zeb1
Nxnl2	1.51466132713548e-09	0.156043	0.249	0.096	3.11293195952883e-05	WT untreated	Nxnl2
C230014O12Rik	1.65223600581669e-09	0.106438	0.052	0	3.39567543915446e-05	WT untreated	C230014O12Rik
Tcf12	1.69756340605532e-09	0.237093	0.923	0.646	3.48883231212489e-05	WT untreated	Tcf12
Spon1	1.82283173772186e-09	0.150398	0.109	0.011	3.74628378736596e-05	WT untreated	Spon1
Cadm1	1.96583372767964e-09	0.227743	0.966	0.89	4.04018147712719e-05	WT untreated	Cadm1
Prkab1	2.02238628820405e-09	0.136989	0.249	0.061	4.15640829951695e-05	WT untreated	Prkab1
Unc13c	2.0240359284106e-09	0.175856	0.178	0.05	4.15979864006946e-05	WT untreated	Unc13c
Id3	2.06663093809327e-09	0.134835	0.1	0.011	4.24733990396929e-05	WT untreated	Id3
Ccn1	2.19024562688568e-09	0.162045	0.097	0.011	4.50139281237544e-05	WT untreated	Ccn1
Acsl1	2.25552089494881e-09	0.232067	0.261	0.067	4.6355465432988e-05	WT untreated	Acsl1
Usp6nl	2.27067064306742e-09	0.258669	0.415	0.147	4.66668230563217e-05	WT untreated	Usp6nl
Dyrk2	2.30810525911374e-09	0.217003	0.221	0.051	4.74361792853057e-05	WT untreated	Dyrk2
Pak7	2.38907742777165e-09	0.26759	0.668	0.37	4.91003192955629e-05	WT untreated	Pak7
Erc2	2.55531883403657e-09	0.330514	0.854	0.524	5.25169126771195e-05	WT untreated	Erc2
Lbhd1	2.68174082918002e-09	0.230632	0.321	0.101	5.51151375213078e-05	WT untreated	Lbhd1
Crot	2.84402494578136e-09	0.192518	0.172	0.031	5.84504006856985e-05	WT untreated	Crot
Plekhg3	3.01946248058303e-09	0.113538	0.095	0.008	6.20559929009425e-05	WT untreated	Plekhg3
Hnrnpl	3.16330353966825e-09	0.25257	0.754	0.399	6.5012214347262e-05	WT untreated	Hnrnpl
Kmt2d	3.28765736617376e-09	0.245188	0.585	0.212	6.75679341896031e-05	WT untreated	Kmt2d
Inka2	3.46669420907777e-09	0.143724	0.097	0.011	7.12474993849663e-05	WT untreated	Inka2
Xlr5a	3.8554130151309e-09	0.195088	0.16	0.03	7.92364482869703e-05	WT untreated	Xlr5a
St3gal4	4.21982087603056e-09	0.139543	0.109	0.01	8.672575864418e-05	WT untreated	St3gal4
mt-Nd1	4.27074643708581e-09	0.324757	0.974	0.962	8.77723807749876e-05	WT untreated	mt-Nd1
Hook1	4.4130357848292e-09	0.230484	0.713	0.358	9.06967114498096e-05	WT untreated	Hook1
Fosb	4.45003755109654e-09	0.197185	0.138	0.027	9.14571717501361e-05	WT untreated	Fosb
Slc22a29	5.14994593919911e-09	0.118465	0.072	0.014	0.000105842	WT untreated	Slc22a29
Gphn	5.60892247574958e-09	0.332113	0.968	0.892	0.000115275	WT untreated	Gphn
Kmt2c	5.70151019090085e-09	0.284786	0.874	0.593	0.000117177	WT untreated	Kmt2c
Gm14091	5.84027436359312e-09	0.0894267	0.06	0.003	0.000120029	WT untreated	Gm14091
1700029J07Rik	5.95294233114932e-09	0.171111	0.172	0.013	0.000122345	WT untreated	1700029J07Rik
Nim1k	6.01913144159719e-09	0.215644	0.456	0.152	0.000123705	WT untreated	Nim1k
Espn	6.18320031000148e-09	0.167996	0.146	0.025	0.000127077	WT untreated	Espn
Mdga2	6.28658951668031e-09	0.00111775	0.989	0.972	0.000129202	WT untreated	Mdga2
Kbtbd11	6.52338831455321e-09	0.114655	0.112	0.004	0.000134069	WT untreated	Kbtbd11
Dnm1	7.44337860244678e-09	0.26165	0.756	0.456	0.000152976	WT untreated	Dnm1
Nfia	8.69431062380376e-09	0.20368	0.335	0.112	0.000178685	WT untreated	Nfia
Pacsin2	1.06158260827851e-08	0.227842	0.556	0.259	0.000218176	WT untreated	Pacsin2
Rab28	1.10175990309244e-08	0.251253	0.754	0.419	0.000226434	WT untreated	Rab28
Memo1	1.13296681496944e-08	0.285115	0.756	0.439	0.000232847	WT untreated	Memo1
Ccna2	1.17341605480244e-08	0.144934	0.109	0.011	0.00024116	WT untreated	Ccna2
Pla2g7	1.21656659509861e-08	0.169815	0.223	0.085	0.000250029	WT untreated	Pla2g7
Icmt	1.27162932695926e-08	0.299067	0.599	0.227	0.000261345	WT untreated	Icmt
Sat1	1.33052018267453e-08	0.140728	0.135	0.027	0.000273449	WT untreated	Sat1
Metrn	1.35020720796745e-08	0.106323	0.06	0.004	0.000277495	WT untreated	Metrn
Cotl1	1.41970216133253e-08	0.169572	0.158	0.028	0.000291777	WT untreated	Cotl1
Srrm2	1.43432637003822e-08	0.220021	0.9	0.691	0.000294783	WT untreated	Srrm2
Cav1	1.47550218252852e-08	0.103178	0.066	0.004	0.000303245	WT untreated	Cav1
Adcy2	1.50433375481534e-08	0.148227	0.106	0.016	0.000309171	WT untreated	Adcy2
Unc5d	1.54077417199893e-08	0.470675	0.625	0.262	0.00031666	WT untreated	Unc5d
Crym	1.56057360889356e-08	0.152042	0.138	0.031	0.000320729	WT untreated	Crym
Fmn1	1.58947430038301e-08	0.060266	0.966	0.963	0.000326669	WT untreated	Fmn1
Tshz2	1.75998139196117e-08	0.16408	0.123	0.016	0.000361711	WT untreated	Tshz2
Sema3f	1.76830118048204e-08	0.195015	0.215	0.044	0.000363421	WT untreated	Sema3f
Tead1	1.86593846748633e-08	0.167429	0.183	0.035	0.000383488	WT untreated	Tead1
Sfxn5	1.88748556085786e-08	0.170833	0.189	0.037	0.000387916	WT untreated	Sfxn5
Cpt1a	2.04386546382527e-08	0.168965	0.218	0.074	0.000420055	WT untreated	Cpt1a
Gpr152	2.17787918223405e-08	0.0987771	0.074	0.01	0.000447598	WT untreated	Gpr152
Kras	2.25836804428341e-08	0.247868	0.573	0.254	0.00046414	WT untreated	Kras
Eml3	2.28223508546218e-08	0.235897	0.384	0.099	0.000469045	WT untreated	Eml3
Il33	2.31131851642471e-08	0.106453	0.086	0.013	0.000475022	WT untreated	Il33
Gm19951	2.32512747056428e-08	0.136798	0.12	0.004	0.00047786	WT untreated	Gm19951
Cep290	2.36958221599878e-08	0.272389	0.731	0.398	0.000486997	WT untreated	Cep290
Tusc3	2.51062210092382e-08	0.261894	0.461	0.157	0.000515983	WT untreated	Tusc3
Itprid2	2.57733482560098e-08	0.0994649	0.132	0.025	0.000529694	WT untreated	Itprid2
St3gal1	2.59623061146149e-08	0.213594	0.244	0.074	0.000533577	WT untreated	St3gal1
Rab30	2.61405911494252e-08	0.265181	0.507	0.194	0.000537241	WT untreated	Rab30
Ankrd12	2.61485998682661e-08	0.26923	0.928	0.819	0.000537406	WT untreated	Ankrd12
Pid1	2.77100224812142e-08	0.140132	0.117	0.017	0.000569496	WT untreated	Pid1
Kirrel3	2.89535550639962e-08	0.174519	0.132	0.04	0.000595053	WT untreated	Kirrel3
Cecr2	2.90291324153233e-08	0.249198	0.479	0.215	0.000596607	WT untreated	Cecr2
Btg2	3.14980502810378e-08	0.257703	0.619	0.252	0.000647348	WT untreated	Btg2
Pttg1	3.15231070201047e-08	0.250065	0.395	0.068	0.000647863	WT untreated	Pttg1
Slc26a2	3.20442646212592e-08	0.177459	0.232	0.061	0.000658574	WT untreated	Slc26a2
Spry2	3.22000410432145e-08	0.196943	0.169	0.044	0.000661775	WT untreated	Spry2
1110051M20Rik	3.31635574904722e-08	0.263959	0.725	0.367	0.000681577	WT untreated	1110051M20Rik
Rab27b	3.56372955382378e-08	0.100261	0.092	0.003	0.000732418	WT untreated	Rab27b
Rpl29	3.59723530083598e-08	0.325552	0.713	0.33	0.000739304	WT untreated	Rpl29
Dapl1	3.66668397295579e-08	0.148427	0.14	0.031	0.000753577	WT untreated	Dapl1
Pard3b	3.92300103881583e-08	0.125402	0.103	0.016	0.000806255	WT untreated	Pard3b
Heatr5a	4.30676940546403e-08	0.186138	0.367	0.132	0.000885127	WT untreated	Heatr5a
Fryl	4.3492631502017e-08	0.221658	0.911	0.725	0.000893861	WT untreated	Fryl
Mlc1	4.4433719771012e-08	0.121076	0.092	0.008	0.000913202	WT untreated	Mlc1
Dync1li1	4.50431768109828e-08	0.256452	0.481	0.139	0.000925727	WT untreated	Dync1li1
Strbp	4.52082423138823e-08	0.209172	0.911	0.732	0.00092912	WT untreated	Strbp
Kmt2a	4.59772223670009e-08	0.265174	0.799	0.473	0.000944924	WT untreated	Kmt2a
Klhl18	5.07027846677697e-08	0.32009	0.645	0.285	0.00104204	WT untreated	Klhl18
Csmd3	5.17179153682368e-08	0.3134	0.269	0.057	0.00106291	WT untreated	Csmd3
Vipr2	6.15761244999234e-08	0.119331	0.08	0.014	0.00126551	WT untreated	Vipr2
Lrrc4c	6.45529016099646e-08	0.199152	0.249	0.079	0.00132669	WT untreated	Lrrc4c
4930526L06Rik	6.72306870446213e-08	0.0730597	0.052	0	0.00138173	WT untreated	4930526L06Rik
Gse1	6.81569823831371e-08	0.408191	0.834	0.514	0.00140076	WT untreated	Gse1
Slco1c1	6.90361203047172e-08	0.148253	0.077	0.004	0.00141883	WT untreated	Slco1c1
C2cd2l	6.94748421094136e-08	0.247082	0.415	0.15	0.00142785	WT untreated	C2cd2l
Kif21b	7.0481076551142e-08	0.279593	0.63	0.228	0.00144853	WT untreated	Kif21b
Slitrk2	7.11908822675538e-08	0.0947848	0.057	0.001	0.00146312	WT untreated	Slitrk2
Mef2d	7.31709411816917e-08	0.24429	0.751	0.388	0.00150381	WT untreated	Mef2d
Gbf1	7.47874337170493e-08	0.260469	0.814	0.46	0.00153703	WT untreated	Gbf1
St5	7.49586235671076e-08	0.159369	0.135	0.024	0.00154055	WT untreated	St5
Piwil2	7.86481398868022e-08	0.0859524	0.06	0	0.00161638	WT untreated	Piwil2
Sdc3	7.95998913390005e-08	0.102611	0.103	0.02	0.00163594	WT untreated	Sdc3
Ldhb	7.98054485212103e-08	0.111948	0.109	0.024	0.00164016	WT untreated	Ldhb
Flrt2	8.37225118517068e-08	0.0861009	0.054	0.003	0.00172067	WT untreated	Flrt2
Grm5	8.39403329563432e-08	0.0958427	0.971	0.929	0.00172514	WT untreated	Grm5
Glb1l2	8.4401129072975e-08	0.219695	0.289	0.092	0.00173461	WT untreated	Glb1l2
Cdon	8.52369313681269e-08	0.192471	0.315	0.095	0.00175179	WT untreated	Cdon
Plcxd2	9.43193470308146e-08	0.179527	0.249	0.064	0.00193845	WT untreated	Plcxd2
Podxl	9.77948347660755e-08	0.174286	0.223	0.082	0.00200988	WT untreated	Podxl
Ric1	9.93525388885191e-08	0.270149	0.484	0.187	0.00204189	WT untreated	Ric1
Baz2b	1.03197687964582e-07	0.139393	0.931	0.863	0.00212092	WT untreated	Baz2b
Aopep	1.06279585826214e-07	0.290044	0.45	0.137	0.00218426	WT untreated	Aopep
R3hcc1l	1.10539607815863e-07	0.153316	0.307	0.102	0.00227181	WT untreated	R3hcc1l
Man2a2	1.24955946493139e-07	0.256637	0.748	0.36	0.00256809	WT untreated	Man2a2
Adcy6	1.25488948708183e-07	0.196792	0.209	0.055	0.00257905	WT untreated	Adcy6
Cdr2	1.2619723751365e-07	0.19034	0.241	0.059	0.00259361	WT untreated	Cdr2
Jun	1.30372298381249e-07	0.269207	0.364	0.127	0.00267941	WT untreated	Jun
Ric8b	1.34457494767522e-07	0.256231	0.553	0.234	0.00276337	WT untreated	Ric8b
Kdm3b	1.38261671313198e-07	0.29218	0.579	0.235	0.00284155	WT untreated	Kdm3b
Aldoc	1.38733428653815e-07	0.199511	0.324	0.112	0.00285125	WT untreated	Aldoc
Cdk19	1.44126124387849e-07	0.287148	0.567	0.271	0.00296208	WT untreated	Cdk19
Osbpl3	1.48820364416047e-07	0.180406	0.143	0.02	0.00305856	WT untreated	Osbpl3
Lrfn2	1.54108188275223e-07	0.363616	0.55	0.195	0.00316723	WT untreated	Lrfn2
Lca5	1.57341081370934e-07	0.210293	0.467	0.176	0.00323367	WT untreated	Lca5
Mfap3l	1.58771644727122e-07	0.143601	0.166	0.04	0.00326307	WT untreated	Mfap3l
Cacna1f	1.58817506686468e-07	0.224321	0.736	0.377	0.00326402	WT untreated	Cacna1f
Styx	1.64169963125708e-07	0.260264	0.41	0.126	0.00337402	WT untreated	Styx
Dpysl4	1.67205427547665e-07	0.105188	0.086	0.011	0.00343641	WT untreated	Dpysl4
Scgn	1.72927917952163e-07	0.117973	0.086	0.011	0.00355401	WT untreated	Scgn
Ccn4	1.95641094790975e-07	0.0918315	0.074	0.01	0.00402082	WT untreated	Ccn4
Pmepa1	2.03524373943157e-07	0.101424	0.109	0.025	0.00418283	WT untreated	Pmepa1
Samd7	2.15260869165052e-07	0.133825	0.226	0.076	0.00442404	WT untreated	Samd7
Sorcs3	2.24924785430132e-07	0.00922852	0.533	0.435	0.00462265	WT untreated	Sorcs3
Arl15	2.27516547191113e-07	0.256239	0.602	0.265	0.00467592	WT untreated	Arl15
Gm35256	2.3384658226601e-07	0.106739	0.083	0.007	0.00480601	WT untreated	Gm35256
Timp3	2.4007709233159e-07	0.148855	0.135	0.025	0.00493406	WT untreated	Timp3
Rnf207	2.41004491489882e-07	0.205537	0.301	0.099	0.00495312	WT untreated	Rnf207
Leng9	2.42135987058951e-07	0.153033	0.241	0.071	0.00497638	WT untreated	Leng9
Tnfaip3	2.46614734087258e-07	0.194763	0.338	0.106	0.00506843	WT untreated	Tnfaip3
Pdpn	2.58049462324979e-07	0.13044	0.08	0.007	0.00530343	WT untreated	Pdpn
Pla2g5	2.73169719360249e-07	0.13419	0.158	0.037	0.00561418	WT untreated	Pla2g5
Car14	2.73411368152554e-07	0.120505	0.12	0.016	0.00561915	WT untreated	Car14
Cdk6	2.88357027409222e-07	0.132482	0.074	0.007	0.00592631	WT untreated	Cdk6
Kcnq1ot1	2.94160629620882e-07	0.418284	0.851	0.538	0.00604559	WT untreated	Kcnq1ot1
Sec61a1	3.09785365361059e-07	0.182604	0.312	0.093	0.00636671	WT untreated	Sec61a1
Myo1e	3.13056762437707e-07	0.115392	0.083	0.006	0.00643394	WT untreated	Myo1e
Slit2	3.14143574907059e-07	0.330944	0.461	0.171	0.00645628	WT untreated	Slit2
Sh3glb1	3.15601225554115e-07	0.207508	0.587	0.269	0.00648624	WT untreated	Sh3glb1
Rhot2	3.28698656994318e-07	0.182871	0.415	0.164	0.00675541	WT untreated	Rhot2
Ppp1r42	3.29832202817307e-07	0.125551	0.143	0.033	0.00677871	WT untreated	Ppp1r42
Med13l	3.30799401537869e-07	0.284931	0.696	0.347	0.00679859	WT untreated	Med13l
Doc2b	3.37447764302662e-07	0.109221	0.158	0.038	0.00693523	WT untreated	Doc2b
Epha5	3.43456919301205e-07	0.216105	0.192	0.044	0.00705873	WT untreated	Epha5
Asrgl1	3.4597221250692e-07	0.160711	0.252	0.086	0.00711042	WT untreated	Asrgl1
Enox1	3.63466156805441e-07	0.461925	0.725	0.343	0.00746996	WT untreated	Enox1
Ift74	3.81947569685794e-07	0.189892	0.358	0.135	0.00784979	WT untreated	Ift74
Slc20a1	3.96977572833116e-07	0.147894	0.209	0.045	0.00815868	WT untreated	Slc20a1
Eepd1	3.97935208247835e-07	0.226412	0.289	0.075	0.00817836	WT untreated	Eepd1
Eml6	4.09013526116391e-07	0.320883	0.696	0.343	0.00840605	WT untreated	Eml6
Rnf157	4.09512645568e-07	0.352712	0.728	0.327	0.0084163	WT untreated	Rnf157
Hook3	4.1532073470507e-07	0.223253	0.696	0.346	0.00853567	WT untreated	Hook3
Glmn	4.21723939075774e-07	0.196844	0.53	0.269	0.00866727	WT untreated	Glmn
Akap9	4.23647691071795e-07	0.282904	0.719	0.363	0.00870681	WT untreated	Akap9
Ryr2	4.25582204183476e-07	0.123162	0.14	0.038	0.00874657	WT untreated	Ryr2
Cdk2ap2	4.32750822093597e-07	0.144573	0.453	0.156	0.00889389	WT untreated	Cdk2ap2
Scarb1	4.42614673929943e-07	0.212786	0.395	0.147	0.00909662	WT untreated	Scarb1
Prcd	4.77468253730632e-07	0.116692	0.347	0.212	0.00981293	WT untreated	Prcd
Galnt10	5.0708328485214e-07	0.349711	0.745	0.395	0.0104216	WT untreated	Galnt10
Nhs	5.08369483601897e-07	0.241411	0.212	0.055	0.010448	WT untreated	Nhs
Dpy19l1	5.14975580354885e-07	0.108118	0.097	0.018	0.0105838	WT untreated	Dpy19l1
Htra1	5.20627380092382e-07	0.101254	0.074	0.008	0.0106999	WT untreated	Htra1
Fam193b	5.25109848115005e-07	0.222288	0.447	0.161	0.0107921	WT untreated	Fam193b
Nin	5.37321269584282e-07	0.143451	0.155	0.037	0.011043	WT untreated	Nin
Ppef2	5.48954858655329e-07	0.21125	0.307	0.101	0.0112821	WT untreated	Ppef2
Zfp458	5.53121746919984e-07	0.144453	0.158	0.021	0.0113678	WT untreated	Zfp458
Pde4dip	5.53961049608255e-07	0.150416	0.318	0.102	0.011385	WT untreated	Pde4dip
Twsg1	5.57933029829127e-07	0.148407	0.258	0.069	0.0114666	WT untreated	Twsg1
Rbm12b2	5.62927894597426e-07	0.109357	0.215	0.05	0.0115693	WT untreated	Rbm12b2
Smyd3	5.65651345040667e-07	0.333488	0.911	0.666	0.0116253	WT untreated	Smyd3
Cacna1h	5.83222481248659e-07	0.0869044	0.074	0.003	0.0119864	WT untreated	Cacna1h
Zfp236	5.94895125619415e-07	0.387571	0.519	0.127	0.0122263	WT untreated	Zfp236
Gm11906	6.08000122259806e-07	0.134785	0.132	0.018	0.0124956	WT untreated	Gm11906
Whrn	6.09112663000183e-07	0.177196	0.203	0.055	0.0125185	WT untreated	Whrn
Aqp4	6.23085479264706e-07	0.188358	0.132	0.025	0.0128057	WT untreated	Aqp4
Cnnm2	6.31318636928665e-07	0.190643	0.321	0.085	0.0129749	WT untreated	Cnnm2
Slc9a9	6.42071837152129e-07	0.0792714	0.751	0.71	0.0131959	WT untreated	Slc9a9
Cul5	6.65436761853444e-07	0.245548	0.653	0.35	0.0136761	WT untreated	Cul5
Gpsm1	6.83864601526688e-07	0.236147	0.524	0.177	0.0140548	WT untreated	Gpsm1
Gria2	7.21467952625349e-07	0.140213	0.195	0.055	0.0148276	WT untreated	Gria2
Qsox1	7.3401436355844e-07	0.185689	0.172	0.04	0.0150855	WT untreated	Qsox1
Epha10	7.38681931875518e-07	0.0838508	0.054	0.001	0.0151814	WT untreated	Epha10
Cntln	7.3984648092498e-07	0.230031	0.413	0.153	0.0152053	WT untreated	Cntln
Nubpl	7.71586932638008e-07	0.26994	0.298	0.086	0.0158577	WT untreated	Nubpl
A430035B10Rik	8.11044528340846e-07	0.171136	0.298	0.085	0.0166686	WT untreated	A430035B10Rik
Chrna7	8.38512166866775e-07	0.077071	0.086	0.017	0.0172331	WT untreated	Chrna7
Mmd2	9.14641510955997e-07	0.12981	0.146	0.028	0.0187977	WT untreated	Mmd2
Abca13	9.22209953034158e-07	0.109212	0.129	0.034	0.0189533	WT untreated	Abca13
Otud7b	9.40073483816886e-07	0.265944	0.59	0.255	0.0193204	WT untreated	Otud7b
Rps6ka2	9.76219609345187e-07	0.172328	0.172	0.055	0.0200633	WT untreated	Rps6ka2
Col9a1	1.05256502450974e-06	0.0888643	0.054	0.001	0.0216323	WT untreated	Col9a1
E130304I02Rik	1.06142419834417e-06	0.1351	0.115	0.016	0.0218144	WT untreated	E130304I02Rik
Sulf1	1.11367875594078e-06	0.107897	0.1	0.014	0.0228883	WT untreated	Sulf1
Lrig1	1.14650197484367e-06	0.123223	0.109	0.025	0.0235629	WT untreated	Lrig1
Itpr2	1.16138367457084e-06	0.108678	0.117	0.033	0.0238688	WT untreated	Itpr2
Eml5	1.18666885084518e-06	0.234429	0.834	0.541	0.0243884	WT untreated	Eml5
Gm17231	1.20058235848755e-06	0.263504	0.547	0.161	0.0246744	WT untreated	Gm17231
Ttll5	1.23693101276313e-06	0.244773	0.413	0.156	0.0254214	WT untreated	Ttll5
Pkm	1.24791901569904e-06	0.00149185	0.9	0.816	0.0256472	WT untreated	Pkm
Cspp1	1.24863355694525e-06	0.224758	0.722	0.405	0.0256619	WT untreated	Cspp1
Mitf	1.24878611992872e-06	0.127226	0.109	0.016	0.0256651	WT untreated	Mitf
Mpped2	1.26677121241536e-06	0.2442	0.47	0.19	0.0260347	WT untreated	Mpped2
Hnrnpu	1.27305113947423e-06	0.19094	0.874	0.619	0.0261637	WT untreated	Hnrnpu
Plekhh2	1.28476080089935e-06	0.118213	0.077	0.008	0.0264044	WT untreated	Plekhh2
Slc1a2	1.30464831411417e-06	0.24101	0.903	0.701	0.0268131	WT untreated	Slc1a2
Plekhm3	1.31560764376483e-06	0.254621	0.458	0.157	0.0270384	WT untreated	Plekhm3
Myt1l	1.31673292856503e-06	0.222387	0.249	0.048	0.0270615	WT untreated	Myt1l
Thoc5	1.35622959639094e-06	0.135294	0.269	0.089	0.0278732	WT untreated	Thoc5
Me1	1.37014495075901e-06	0.203291	0.232	0.079	0.0281592	WT untreated	Me1
Gjd2	1.38481716188241e-06	0.11918	0.135	0.028	0.0284608	WT untreated	Gjd2
Gm48321	1.39900433513262e-06	0.108599	0.08	0.018	0.0287523	WT untreated	Gm48321
Tbc1d24	1.41089006550648e-06	0.246784	0.47	0.177	0.0289966	WT untreated	Tbc1d24
Spag16	1.54031537501252e-06	0.148836	0.172	0.008	0.0316566	WT untreated	Spag16
Acsl6	1.56232154735447e-06	0.250274	0.504	0.2	0.0321088	WT untreated	Acsl6
Parvb	1.56467042250446e-06	0.0713923	0.06	0.003	0.0321571	WT untreated	Parvb
Hip1	1.5741357314922e-06	0.295479	0.404	0.127	0.0323516	WT untreated	Hip1
Krt18	1.57461357954475e-06	0.0622912	0.103	0.034	0.0323615	WT untreated	Krt18
Gm14505	1.58550772508352e-06	0.107236	0.109	0.034	0.0325854	WT untreated	Gm14505
Plce1	1.61304175221191e-06	0.0929391	0.072	0.008	0.0331512	WT untreated	Plce1
Pde7b	1.6320291934235e-06	0.190979	0.16	0.017	0.0335415	WT untreated	Pde7b
Mapre3	1.69620009118684e-06	0.188071	0.705	0.361	0.0348603	WT untreated	Mapre3
Gm12296	1.7099087702201e-06	0.0905363	0.054	0.003	0.035142	WT untreated	Gm12296
Oat	1.76586798429092e-06	0.159839	0.212	0.042	0.0362921	WT untreated	Oat
Peak1	1.77063167625991e-06	0.24533	0.235	0.038	0.03639	WT untreated	Peak1
Nptx1	1.78035890172899e-06	0.0798686	0.06	0.001	0.0365899	WT untreated	Nptx1
Ttyh2	1.7927182878557e-06	0.0956907	0.115	0.018	0.0368439	WT untreated	Ttyh2
Bach2	1.84506095569775e-06	0.110328	0.097	0.017	0.0379197	WT untreated	Bach2
Gm44532	1.88961348350798e-06	0.103288	0.123	0.028	0.0388353	WT untreated	Gm44532
Trip12	1.95079129239201e-06	0.29219	0.754	0.404	0.0400927	WT untreated	Trip12
Fam107b	1.97766853830655e-06	0.154512	0.249	0.099	0.040645	WT untreated	Fam107b
Arhgap28	1.99270687001963e-06	0.0814389	0.072	0.008	0.0409541	WT untreated	Arhgap28
Usp54	2.033395926991e-06	0.211125	0.278	0.076	0.0417904	WT untreated	Usp54
Sbspon	2.0914211582187e-06	0.0708621	0.077	0.008	0.0429829	WT untreated	Sbspon
Gnaz	2.29124387633906e-06	0.176788	0.169	0.037	0.0470896	WT untreated	Gnaz
Ano3	2.39252255537008e-06	0.559376	0.822	0.52	0.0491711	WT untreated	Ano3
Zbtb37	2.42308041443973e-06	0.193083	0.352	0.115	0.0497991	WT untreated	Zbtb37
Slc44a1	2.42907669573594e-06	0.253777	0.751	0.431	0.0499224	WT untreated	Slc44a1
Nrip1	2.4316344193884e-06	0.235864	0.436	0.17	0.049975	WT untreated	Nrip1
C130080G10Rik	2.44206993030428e-06	0.115488	0.069	0.007	0.0501894	WT untreated	C130080G10Rik
Rbm20	2.46671580366826e-06	0.173634	0.218	0.058	0.0506959	WT untreated	Rbm20
Lpcat1	2.61088950866288e-06	0.166354	0.39	0.142	0.053659	WT untreated	Lpcat1
Kctd16	2.62303522809997e-06	0.16011	0.163	0.028	0.0539086	WT untreated	Kctd16
Foxn2	2.629038559274e-06	0.104916	0.08	0.013	0.054032	WT untreated	Foxn2
Fancc	2.63766152302987e-06	0.171896	0.261	0.048	0.0542092	WT untreated	Fancc
Osbp2	2.67760280912172e-06	0.19771	0.822	0.588	0.0550301	WT untreated	Osbp2
Npas3	2.8127560208077e-06	0.116526	0.08	0.013	0.0578078	WT untreated	Npas3
Sh3kbp1	2.91317097116898e-06	0.131506	0.12	0.038	0.0598715	WT untreated	Sh3kbp1
Slc31a2	2.97711847522151e-06	0.131587	0.338	0.14	0.0611857	WT untreated	Slc31a2
Upp2	2.98346169755191e-06	0.0596661	0.619	0.516	0.0613161	WT untreated	Upp2
Car2	3.09282862786467e-06	0.242962	0.811	0.513	0.0635638	WT untreated	Car2
A230059L01Rik	3.0989403016061e-06	0.0622297	0.052	0	0.0636894	WT untreated	A230059L01Rik
Plcd3	3.18544121587699e-06	0.151613	0.229	0.051	0.0654672	WT untreated	Plcd3
Cc2d2a	3.25738176734904e-06	0.188676	0.43	0.17	0.0669457	WT untreated	Cc2d2a
Mir100hg	3.26308455349403e-06	0.109148	0.08	0.016	0.0670629	WT untreated	Mir100hg
Aff1	3.30270850869537e-06	0.226899	0.794	0.518	0.0678773	WT untreated	Aff1
Lims1	3.33206512241563e-06	0.313036	0.705	0.371	0.0684806	WT untreated	Lims1
Usp34	3.43523069024941e-06	0.186666	0.894	0.678	0.0706009	WT untreated	Usp34
Ubr5	3.46374829767043e-06	0.276595	0.794	0.46	0.071187	WT untreated	Ubr5
Kif3b	3.54618047661219e-06	0.232387	0.433	0.14	0.0728811	WT untreated	Kif3b
Ctc1	3.54725859011742e-06	0.106038	0.175	0.034	0.0729033	WT untreated	Ctc1
Tmcc1	3.55671494232295e-06	0.26298	0.842	0.559	0.0730976	WT untreated	Tmcc1
Bmp2k	3.56622034532858e-06	0.158853	0.175	0.033	0.073293	WT untreated	Bmp2k
Fam189a1	3.72079441132239e-06	0.0884445	0.072	0.01	0.0764698	WT untreated	Fam189a1
Pias1	3.72244180570144e-06	0.251953	0.736	0.424	0.0765036	WT untreated	Pias1
Rreb1	3.7737659698325e-06	0.131471	0.112	0.024	0.0775584	WT untreated	Rreb1
Klhl29	3.84009000284148e-06	0.113305	0.264	0.115	0.0789215	WT untreated	Klhl29
Suv39h2	3.87663951149944e-06	0.0999495	0.086	0.011	0.0796727	WT untreated	Suv39h2
Rffl	3.87874001166407e-06	0.142025	0.14	0.042	0.0797159	WT untreated	Rffl
Plpp3	3.96179913476978e-06	0.141285	0.083	0.013	0.0814229	WT untreated	Plpp3
Zbtb18	3.9746436991592e-06	0.161028	0.166	0.042	0.0816869	WT untreated	Zbtb18
5830416I19Rik	4.15608541992229e-06	0.139687	0.143	0.027	0.0854159	WT untreated	5830416I19Rik
Gas6	4.21858458732344e-06	0.15402	0.223	0.065	0.0867004	WT untreated	Gas6
Nxnl1	4.33276731414052e-06	0.128496	0.226	0.084	0.089047	WT untreated	Nxnl1
Sox2ot	4.39402134553646e-06	0.234567	0.355	0.11	0.0903059	WT untreated	Sox2ot
Akt3	4.39510147601029e-06	0.246405	0.822	0.564	0.0903281	WT untreated	Akt3
Stxbp1	4.55707976495491e-06	0.142536	0.874	0.673	0.0936571	WT untreated	Stxbp1
1700054A03Rik	4.56170811796215e-06	0.163331	0.14	0.025	0.0937522	WT untreated	1700054A03Rik
Ntm	4.56532443515349e-06	0.242015	0.974	0.925	0.0938265	WT untreated	Ntm
Ubxn11	4.99167703755489e-06	0.15001	0.169	0.059	0.102589	WT untreated	Ubxn11
Apc	4.99884877541298e-06	0.280907	0.802	0.442	0.102736	WT untreated	Apc
Gm13027	5.07270031041785e-06	0.0936223	0.072	0.01	0.104254	WT untreated	Gm13027
Slc4a5	5.47618264316167e-06	0.0844917	0.086	0.017	0.112547	WT untreated	Slc4a5
Agpat5	5.58828928056322e-06	0.215401	0.441	0.197	0.114851	WT untreated	Agpat5
Klhl36	5.80259418125295e-06	0.136584	0.158	0.031	0.119255	WT untreated	Klhl36
Paip1	5.94076741852107e-06	0.112919	0.544	0.356	0.122095	WT untreated	Paip1
Fbxl5	6.217811494871e-06	0.180024	0.742	0.469	0.127788	WT untreated	Fbxl5
Zfc3h1	6.29220599034128e-06	0.171889	0.593	0.262	0.129317	WT untreated	Zfc3h1
Ccn2	6.34969405662584e-06	0.0750634	0.069	0.006	0.130499	WT untreated	Ccn2
Acaca	6.39181088391206e-06	0.246529	0.559	0.246	0.131364	WT untreated	Acaca
Fzd5	6.52523839311377e-06	0.105992	0.069	0.007	0.134107	WT untreated	Fzd5
Rassf8	6.53987774753413e-06	0.132059	0.381	0.149	0.134408	WT untreated	Rassf8
Ulk4	6.70211868359237e-06	0.132962	0.138	0.033	0.137742	WT untreated	Ulk4
Gabpb2	6.70936732418041e-06	0.153307	0.395	0.147	0.137891	WT untreated	Gabpb2
Cntn5	6.9132147692472e-06	0.384781	0.244	0.109	0.14208	WT untreated	Cntn5
Rnf144b	6.95115161621233e-06	0.102903	0.266	0.103	0.14286	WT untreated	Rnf144b
Tenm4	6.95751197589984e-06	0.0706541	0.86	0.822	0.142991	WT untreated	Tenm4
Zfp385b	7.02934541532183e-06	0.247387	0.986	0.933	0.144467	WT untreated	Zfp385b
Wdr66	7.04342171373898e-06	0.117674	0.14	0.027	0.144756	WT untreated	Wdr66
Kcnb2	7.2040515347999e-06	0.344724	0.307	0.109	0.148058	WT untreated	Kcnb2
Grip1	7.25167698075974e-06	0.157689	0.218	0.059	0.149036	WT untreated	Grip1
Gm12216	7.2552251625434e-06	0.109168	0.109	0.018	0.149109	WT untreated	Gm12216
Ptprn	7.26946812792783e-06	0.119772	0.117	0.02	0.149402	WT untreated	Ptprn
Fscn2	7.33647854710157e-06	0.0997813	0.146	0.047	0.150779	WT untreated	Fscn2
Epb41l1	7.39394622303436e-06	0.070795	0.083	0.013	0.15196	WT untreated	Epb41l1
Zdhhc5	7.39947817222379e-06	0.184357	0.327	0.098	0.152074	WT untreated	Zdhhc5
B130024G19Rik	7.47038648337526e-06	0.067334	0.066	0.014	0.153531	WT untreated	B130024G19Rik
Rbm45	7.48713864094597e-06	0.143593	0.264	0.086	0.153876	WT untreated	Rbm45
Chrm3	7.55717345668241e-06	0.104202	0.095	0.025	0.155315	WT untreated	Chrm3
Arhgef10l	7.69019309710589e-06	0.0920547	0.08	0.011	0.158049	WT untreated	Arhgef10l
Gucy1a2	7.80119431699969e-06	0.184751	0.169	0.035	0.16033	WT untreated	Gucy1a2
Igf1r	7.86962265490935e-06	0.215834	0.891	0.671	0.161736	WT untreated	Igf1r
Uap1	7.90620155655948e-06	0.147717	0.158	0.04	0.162488	WT untreated	Uap1
Ntrk3	7.94290671543715e-06	0.0694975	0.126	0.035	0.163243	WT untreated	Ntrk3
Sik3	7.99251387259488e-06	0.280809	0.756	0.401	0.164262	WT untreated	Sik3
Ubtd1	8.47864803374641e-06	0.125813	0.261	0.095	0.174253	WT untreated	Ubtd1
Lrrc2	8.48925734190472e-06	0.0994612	0.106	0.033	0.174471	WT untreated	Lrrc2
Slc17a7	8.50935109925846e-06	0.0935273	0.894	0.752	0.174884	WT untreated	Slc17a7
C1ql3	8.53793483238942e-06	0.0723807	0.083	0.018	0.175472	WT untreated	C1ql3
Celf4	8.87982431727769e-06	0.0165793	0.851	0.843	0.182498	WT untreated	Celf4
Chuk	8.94200316913786e-06	0.179836	0.372	0.127	0.183776	WT untreated	Chuk
Epb41l5	9.03284339007302e-06	0.262896	0.57	0.254	0.185643	WT untreated	Epb41l5
Klhl33	9.10463667963713e-06	0.155816	0.149	0.021	0.187118	WT untreated	Klhl33
Hmgb2	1.03126964759858e-05	0.0673637	0.287	0.137	0.211947	WT untreated	Hmgb2
Lrit3	1.0579867272693e-05	0.0816979	0.089	0.018	0.217437	WT untreated	Lrit3
Enpp2	1.06319176513665e-05	0.0997061	0.057	0.004	0.218507	WT untreated	Enpp2
Dlc1	1.06842913104272e-05	0.115899	0.095	0.028	0.219584	WT untreated	Dlc1
Diaph2	1.14732333393577e-05	0.147151	0.209	0.068	0.235798	WT untreated	Diaph2
Gpr179	1.16278772810382e-05	0.172414	0.825	0.81	0.238976	WT untreated	Gpr179
Cald1	1.18493848072039e-05	0.0776788	0.08	0.013	0.243529	WT untreated	Cald1
Cradd	1.20790476300277e-05	0.220301	0.398	0.149	0.248249	WT untreated	Cradd
Elmod2	1.26514096846986e-05	0.102017	0.295	0.089	0.260012	WT untreated	Elmod2
Nadk	1.26591889141492e-05	0.111373	0.117	0.021	0.260172	WT untreated	Nadk
Efr3b	1.30395752144485e-05	0.373655	0.716	0.503	0.267989	WT untreated	Efr3b
Eps8l1	1.33014571915627e-05	0.0808944	0.106	0.001	0.273372	WT untreated	Eps8l1
Sox12	1.37414516417244e-05	0.0761804	0.117	0.034	0.282414	WT untreated	Sox12
Snd1	1.37633170942654e-05	0.283712	0.504	0.19	0.282864	WT untreated	Snd1
Gm765	1.39764735606613e-05	0.102588	0.072	0.01	0.287244	WT untreated	Gm765
Grk4	1.40175915118953e-05	0.119223	0.146	0.037	0.28809	WT untreated	Grk4
Golgb1	1.47131022858955e-05	0.293365	0.693	0.344	0.302384	WT untreated	Golgb1
Nwd1	1.50532450455572e-05	0.162081	0.181	0.028	0.309374	WT untreated	Nwd1
Acsl3	1.53625984626367e-05	0.224689	0.682	0.37	0.315732	WT untreated	Acsl3
Gm11655	1.58013020041352e-05	0.0365424	0.593	0.402	0.324748	WT untreated	Gm11655
Atrx	1.58022119039837e-05	0.207094	0.817	0.574	0.324767	WT untreated	Atrx
Prdx6	1.58045710787607e-05	0.143473	0.287	0.106	0.324816	WT untreated	Prdx6
Mpdz	1.59008230971868e-05	0.200925	0.582	0.265	0.326794	WT untreated	Mpdz
Zfp445	1.60407781897644e-05	0.182476	0.645	0.317	0.32967	WT untreated	Zfp445
Gm15513	1.66980305142454e-05	0.0959325	0.066	0.006	0.343178	WT untreated	Gm15513
Apoa2	1.67050513880108e-05	0.0837391	0.089	0	0.343322	WT untreated	Apoa2
4833428L15Rik	1.67812525043475e-05	0.0661026	0.086	0.01	0.344888	WT untreated	4833428L15Rik
Csnk1g1	1.7630890570168e-05	0.221758	0.831	0.544	0.36235	WT untreated	Csnk1g1
Irf7	1.77969129087909e-05	0.0781738	0.052	0.003	0.365762	WT untreated	Irf7
Purg	1.79093377391403e-05	0.399437	0.725	0.344	0.368073	WT untreated	Purg
Gm9918	1.79941993742283e-05	0.0656145	0.083	0.017	0.369817	WT untreated	Gm9918
Kifc3	1.83385066434859e-05	0.0865207	0.106	0.03	0.376893	WT untreated	Kifc3
Nav1	1.90859102815082e-05	0.0992433	0.126	0.031	0.392254	WT untreated	Nav1
Adgrl3	1.96946496207302e-05	0.0781535	0.126	0.045	0.404764	WT untreated	Adgrl3
Wwc1	1.98874305312767e-05	0.0653284	0.063	0.007	0.408726	WT untreated	Wwc1
Mpp7	2.01983157109946e-05	0.223945	0.628	0.305	0.415116	WT untreated	Mpp7
Usp33	2.15420116349257e-05	0.235657	0.791	0.483	0.442731	WT untreated	Usp33
Ssx2ip	2.17808779199389e-05	0.163897	0.284	0.082	0.447641	WT untreated	Ssx2ip
Dcc	2.30880058103071e-05	0.0121342	0.837	0.581	0.474505	WT untreated	Dcc
Arhgap5	2.32782259201834e-05	0.195602	0.774	0.476	0.478414	WT untreated	Arhgap5
Tmtc2	2.39702205827515e-05	0.00499801	0.891	0.854	0.492636	WT untreated	Tmtc2
Cebpd	2.39990006805035e-05	0.105804	0.092	0.023	0.493227	WT untreated	Cebpd
Lpin2	2.46803648801838e-05	0.251721	0.461	0.153	0.507231	WT untreated	Lpin2
Eps8	2.52933250421414e-05	0.252572	0.61	0.322	0.519828	WT untreated	Eps8
Rhbdl3	2.54897324102761e-05	0.0789059	0.112	0.038	0.523865	WT untreated	Rhbdl3
Crb2	2.55469940803645e-05	0.104208	0.112	0.027	0.525042	WT untreated	Crb2
Nlk	2.64190887093155e-05	0.148876	0.966	0.871	0.542965	WT untreated	Nlk
Mc1r	2.71101685013747e-05	0.107127	0.095	0.013	0.557168	WT untreated	Mc1r
Col4a3bp	2.7134172122224e-05	0.240121	0.61	0.293	0.557662	WT untreated	Col4a3bp
Insig1	2.71956001029197e-05	0.0910701	0.106	0.021	0.558924	WT untreated	Insig1
Ndrg2	2.75141234943963e-05	0.151709	0.097	0.025	0.56547	WT untreated	Ndrg2
Slc38a6	2.82290901984654e-05	0.156218	0.266	0.081	0.580164	WT untreated	Slc38a6
Uckl1	2.87509384285746e-05	0.166566	0.493	0.207	0.590889	WT untreated	Uckl1
9030624G23Rik	2.92527191224242e-05	0.0717527	0.59	0.439	0.601202	WT untreated	9030624G23Rik
Cadm3	2.93094933236474e-05	0.170278	0.315	0.088	0.602369	WT untreated	Cadm3
Rit2	2.9399030274733e-05	0.0339631	0.782	0.729	0.604209	WT untreated	Rit2
Tbc1d32	2.99045879638243e-05	0.325053	0.567	0.239	0.614599	WT untreated	Tbc1d32
Camkmt	3.01369530346096e-05	0.178775	0.427	0.178	0.619375	WT untreated	Camkmt
Gm48099	3.11425979374741e-05	0.0841104	0.097	0.007	0.640043	WT untreated	Gm48099
Dgkb	3.15553226063944e-05	0.181227	0.166	0.041	0.648525	WT untreated	Dgkb
B230220B15Rik	3.1569131583628e-05	0.0965605	0.097	0.013	0.648809	WT untreated	B230220B15Rik
Dym	3.15937334647706e-05	0.23148	0.559	0.225	0.649314	WT untreated	Dym
Arfgef1	3.27267127987555e-05	0.2316	0.722	0.394	0.672599	WT untreated	Arfgef1
Gng5	3.283242429242e-05	0.0995757	0.143	0.054	0.674772	WT untreated	Gng5
Anxa5	3.31891727561845e-05	0.075258	0.095	0.02	0.682104	WT untreated	Anxa5
Ptprm	3.31991937783615e-05	0.271219	0.261	0.061	0.68231	WT untreated	Ptprm
Pdzd8	3.35064386720899e-05	0.208671	0.361	0.127	0.688624	WT untreated	Pdzd8
Gucd1	3.50190121475651e-05	0.179175	0.249	0.076	0.719711	WT untreated	Gucd1
Dmxl2	3.57083436480671e-05	0.21437	0.805	0.492	0.733878	WT untreated	Dmxl2
Serinc4	3.57424470888471e-05	0.114847	0.212	0.067	0.734579	WT untreated	Serinc4
Rims3	3.5780960996521e-05	0.0710417	0.06	0.001	0.73537	WT untreated	Rims3
Cep120	3.62465739448417e-05	0.29454	0.593	0.229	0.74494	WT untreated	Cep120
Fat3	3.68345931393193e-05	0.083309	0.08	0.021	0.757025	WT untreated	Fat3
Rtn4	3.70681174917086e-05	0.108918	0.908	0.803	0.761824	WT untreated	Rtn4
Trim2	3.78686911332431e-05	0.228367	0.756	0.419	0.778277	WT untreated	Trim2
Bptf	3.79919192450038e-05	0.224421	0.777	0.47	0.78081	WT untreated	Bptf
Cerkl	3.94903202424583e-05	0.129895	0.304	0.12	0.811605	WT untreated	Cerkl
2810030D12Rik	3.9737048965479e-05	0.075418	0.103	0.025	0.816676	WT untreated	2810030D12Rik
Tmem150c	4.01438599508041e-05	0.21909	0.433	0.177	0.825037	WT untreated	Tmem150c
Gnb2	4.0177865606474e-05	0.075516	0.057	0.007	0.825735	WT untreated	Gnb2
Tob2	4.04284008459503e-05	0.197628	0.516	0.224	0.830884	WT untreated	Tob2
Shroom2	4.05963458963271e-05	0.130911	0.14	0.035	0.834336	WT untreated	Shroom2
Plekhf2	4.12598113958806e-05	0.132836	0.447	0.186	0.847972	WT untreated	Plekhf2
Dgkd	4.24219284195437e-05	0.300331	0.653	0.269	0.871855	WT untreated	Dgkd
Cers4	4.31471881807497e-05	0.182635	0.802	0.545	0.886761	WT untreated	Cers4
Tanc1	4.36582259606779e-05	0.133527	0.725	0.626	0.897264	WT untreated	Tanc1
Tex9	4.38500093238589e-05	0.118905	0.183	0.041	0.901205	WT untreated	Tex9
Slc17a1	4.51189615917695e-05	0.108822	0.103	0.038	0.927285	WT untreated	Slc17a1
Arhgef12	4.58408943299544e-05	0.219646	0.768	0.459	0.942122	WT untreated	Arhgef12
Srrm3	4.63176351976715e-05	0.282279	0.779	0.514	0.95192	WT untreated	Srrm3
Ptprn2	4.70485484524857e-05	0.120119	0.115	0.034	0.966942	WT untreated	Ptprn2
Sdc4	4.73421305351711e-05	0.104567	0.092	0.014	0.972975	WT untreated	Sdc4
Xylt1	4.8513667307758e-05	0.255859	0.782	0.477	0.997053	WT untreated	Xylt1
Faf1	4.90825349840639e-05	0.203123	0.814	0.513	1	WT untreated	Faf1
Hltf	4.95635694728323e-05	0.116389	0.361	0.13	1	WT untreated	Hltf
Galntl6	5.00760159781394e-05	0.104542	0.172	0.062	1	WT untreated	Galntl6
Ncoa1	5.08232147661049e-05	0.162153	0.957	0.809	1	WT untreated	Ncoa1
Gm12940	5.16724406327267e-05	0.0989624	0.284	0.078	1	WT untreated	Gm12940
Pitpnm1	5.20912727073252e-05	0.178708	0.662	0.361	1	WT untreated	Pitpnm1
Gm6169	5.21549872070546e-05	0.0453428	0.063	0	1	WT untreated	Gm6169
Lgalsl	5.27286389663648e-05	0.231986	0.619	0.268	1	WT untreated	Lgalsl
Zc3h7a	5.27995533916087e-05	0.228323	0.49	0.166	1	WT untreated	Zc3h7a
Fam193a	5.28156592119481e-05	0.213651	0.788	0.443	1	WT untreated	Fam193a
Fam184b	5.295383036519e-05	0.0186577	0.602	0.452	1	WT untreated	Fam184b
Il31ra	5.4504408137211e-05	0.100005	0.112	0.01	1	WT untreated	Il31ra
Rgl1	5.55736859745849e-05	0.129071	0.143	0.033	1	WT untreated	Rgl1
Zfp365	5.57388711628907e-05	0.00323192	0.702	0.599	1	WT untreated	Zfp365
Als2	5.57920618202823e-05	0.131798	0.181	0.054	1	WT untreated	Als2
Sema5a	5.84241256945726e-05	0.0731565	0.063	0.007	1	WT untreated	Sema5a
Ttr	5.85481927157262e-05	0.0603126	0.074	0.004	1	WT untreated	Ttr
Slc38a9	6.1139942927386e-05	0.230454	0.602	0.279	1	WT untreated	Slc38a9
Tnfsf13	6.23020036968408e-05	0.136079	0.163	0.045	1	WT untreated	Tnfsf13
Ksr1	6.31917743699851e-05	0.120124	0.155	0.042	1	WT untreated	Ksr1
Slc6a1	6.37413397854062e-05	0.0893849	0.086	0.017	1	WT untreated	Slc6a1
Adipor1	6.44687940448662e-05	0.138744	0.59	0.303	1	WT untreated	Adipor1
Bbs5	6.45164942092799e-05	0.141655	0.318	0.118	1	WT untreated	Bbs5
Bbof1	6.57990899966454e-05	0.1152	0.198	0.052	1	WT untreated	Bbof1
Maml2	6.91182249709939e-05	0.121396	0.112	0.02	1	WT untreated	Maml2
Pts	6.93303629845716e-05	0.182701	0.338	0.093	1	WT untreated	Pts
Macf1	7.01502631619626e-05	0.294896	0.966	0.897	1	WT untreated	Macf1
Mir99ahg	7.14876713278109e-05	0.320246	0.662	0.341	1	WT untreated	Mir99ahg
Asic2	7.21624247643615e-05	0.41356	0.997	0.95	1	WT untreated	Asic2
Trim39	7.36245122960353e-05	0.122826	0.172	0.041	1	WT untreated	Trim39
Cep126	7.4444407649839e-05	0.137429	0.37	0.137	1	WT untreated	Cep126
Dock4	7.63238882700462e-05	0.0772745	0.069	0.016	1	WT untreated	Dock4
2410018L13Rik	7.66658413737295e-05	0.603674	0.533	0.191	1	WT untreated	2410018L13Rik
Sash1	7.69028846467849e-05	0.0645946	0.052	0.006	1	WT untreated	Sash1
Plxnb1	7.9258819467924e-05	0.081935	0.132	0.042	1	WT untreated	Plxnb1
Slc6a11	7.94083876660645e-05	0.101379	0.115	0.025	1	WT untreated	Slc6a11
Ano6	8.01344835351253e-05	0.175575	0.249	0.051	1	WT untreated	Ano6
Rbm15	8.23902745377677e-05	0.131667	0.252	0.071	1	WT untreated	Rbm15
Exoc4	8.6286783858853e-05	0.256433	0.842	0.581	1	WT untreated	Exoc4
Mir670hg	8.64197160966151e-05	0.144411	0.183	0.02	1	WT untreated	Mir670hg
Lnx2	8.71135289787102e-05	0.0862463	0.08	0.014	1	WT untreated	Lnx2
Dbndd2	8.91686749787625e-05	0.099931	0.172	0.051	1	WT untreated	Dbndd2
Prdm1	9.07309983606899e-05	0.073626	0.132	0.052	1	WT untreated	Prdm1
Cep250	9.15076319770051e-05	0.197532	0.418	0.147	1	WT untreated	Cep250
Luzp2	9.17945698452014e-05	0.0765279	0.14	0.034	1	WT untreated	Luzp2
Llgl2	9.33216136613264e-05	0.100148	0.106	0.028	1	WT untreated	Llgl2
Faxc	9.62931807051813e-05	0.140112	0.221	0.047	1	WT untreated	Faxc
Akna	9.67192725496947e-05	0.0687328	0.066	0.007	1	WT untreated	Akna
Smpd4	9.89115907626943e-05	0.090274	0.146	0.024	1	WT untreated	Smpd4
Cmtm4	9.97095545347953e-05	0.109683	0.163	0.042	1	WT untreated	Cmtm4
Mapk9	0.000100108	0.222807	0.418	0.14	1	WT untreated	Mapk9
Epha3	0.00010193	0.140337	0.12	0.04	1	WT untreated	Epha3
Ip6k1	0.000104259	0.20604	0.679	0.333	1	WT untreated	Ip6k1
Rere	0.000105549	0.226491	0.9	0.712	1	WT untreated	Rere
Rad51b	0.0001068	0.0880349	0.12	0.025	1	WT untreated	Rad51b
Vps13b	0.000111595	0.258563	0.811	0.548	1	WT untreated	Vps13b
Add1	0.000111894	0.184892	0.705	0.378	1	WT untreated	Add1
Tmem136	0.00011275	0.107245	0.344	0.146	1	WT untreated	Tmem136
Eml1	0.000113938	0.183638	0.424	0.195	1	WT untreated	Eml1
Ttc8	0.000115032	0.182356	0.524	0.234	1	WT untreated	Ttc8
Enho	0.000116556	0.0586708	0.083	0.021	1	WT untreated	Enho
Arsg	0.000118323	0.0932602	0.115	0.027	1	WT untreated	Arsg
Dab1	0.000119032	0.0327627	0.831	0.778	1	WT untreated	Dab1
Ccdc24	0.000119277	0.0932678	0.126	0.027	1	WT untreated	Ccdc24
Slc24a3	0.000119935	0.188015	0.335	0.123	1	WT untreated	Slc24a3
Mast2	0.000121099	0.2284	0.785	0.484	1	WT untreated	Mast2
Osbpl8	0.000122713	0.144401	0.45	0.217	1	WT untreated	Osbpl8
Phlpp2	0.000124773	0.208265	0.527	0.237	1	WT untreated	Phlpp2
Pde4b	0.000126152	0.171249	0.966	0.925	1	WT untreated	Pde4b
Mypn	0.000126862	0.0680056	0.605	0.442	1	WT untreated	Mypn
Dpp6	0.000136904	0.532347	0.834	0.618	1	WT untreated	Dpp6
Snrk	0.000137276	0.211014	0.559	0.221	1	WT untreated	Snrk
Cdkl5	0.000137743	0.113889	0.275	0.091	1	WT untreated	Cdkl5
Fam53b	0.000138383	0.128848	0.195	0.045	1	WT untreated	Fam53b
Nav2	0.000139055	0.0664037	0.072	0.02	1	WT untreated	Nav2
Nf1	0.000140105	0.225635	0.771	0.458	1	WT untreated	Nf1
Fzd4	0.000140891	0.071219	0.057	0.01	1	WT untreated	Fzd4
Ppp2r5a	0.000141993	0.140483	0.264	0.082	1	WT untreated	Ppp2r5a
Dlg1	0.000142786	0.169031	0.713	0.424	1	WT untreated	Dlg1
Hcls1	0.000142826	0.0756994	0.092	0.021	1	WT untreated	Hcls1
Ccdc85c	0.000143081	0.150821	0.304	0.119	1	WT untreated	Ccdc85c
Smurf2	0.000143336	0.175895	0.605	0.296	1	WT untreated	Smurf2
Trim25	0.000143957	0.0818415	0.129	0.033	1	WT untreated	Trim25
Ppm1b	0.000144962	0.182664	0.736	0.424	1	WT untreated	Ppm1b
Wapl	0.000145642	0.214973	0.685	0.373	1	WT untreated	Wapl
Carmil1	0.000147405	0.0883521	0.172	0.051	1	WT untreated	Carmil1
Foxo1	0.000149227	0.155632	0.255	0.071	1	WT untreated	Foxo1
Cdh8	0.000153588	0.0780174	0.103	0.028	1	WT untreated	Cdh8
Ddah1	0.000155365	0.100476	0.086	0.014	1	WT untreated	Ddah1
Ptgds	0.000157079	0.149828	0.206	0.061	1	WT untreated	Ptgds
BC046251	0.000158368	0.0441195	0.06	0.013	1	WT untreated	BC046251
Slc15a2	0.000158726	0.101578	0.103	0.018	1	WT untreated	Slc15a2
Gpr137c	0.000161999	0.204714	0.496	0.231	1	WT untreated	Gpr137c
Lgr5	0.000164484	0.0641901	0.052	0.008	1	WT untreated	Lgr5
Bcar3	0.000166839	0.0940893	0.083	0.014	1	WT untreated	Bcar3
Celsr3	0.000167316	0.103655	0.246	0.069	1	WT untreated	Celsr3
Lynx1	0.000168486	0.221506	0.281	0.052	1	WT untreated	Lynx1
Cnnm4	0.000169162	0.0983988	0.367	0.137	1	WT untreated	Cnnm4
Dpyd	0.000169478	0.0786931	0.08	0.013	1	WT untreated	Dpyd
Arrdc3	0.000169491	0.117877	0.249	0.071	1	WT untreated	Arrdc3
Kdm5b	0.000172262	0.15979	0.679	0.331	1	WT untreated	Kdm5b
Sox2	0.000173974	0.0807252	0.089	0.014	1	WT untreated	Sox2
Jrkl	0.000177079	0.0934318	0.178	0.05	1	WT untreated	Jrkl
Armc9	0.000177532	0.184249	0.352	0.122	1	WT untreated	Armc9
Mtfr1	0.000177915	0.134685	0.318	0.122	1	WT untreated	Mtfr1
Ssh2	0.000178057	0.275428	0.51	0.231	1	WT untreated	Ssh2
Unc5a	0.000178205	0.0545992	0.054	0.004	1	WT untreated	Unc5a
Acaa2	0.000179223	0.0591143	0.054	0.011	1	WT untreated	Acaa2
Tafa2	0.000180544	0.0785482	0.052	0.011	1	WT untreated	Tafa2
Kmt2e	0.000182017	0.162744	0.868	0.65	1	WT untreated	Kmt2e
Creb5	0.000182591	0.0643688	0.069	0.008	1	WT untreated	Creb5
Kansl2	0.00018262	0.155814	0.324	0.106	1	WT untreated	Kansl2
Cyp4v3	0.000182834	0.0824228	0.074	0.013	1	WT untreated	Cyp4v3
Myt1	0.00018459	0.152952	0.384	0.144	1	WT untreated	Myt1
Ccdc173	0.00018462	0.106469	0.172	0.057	1	WT untreated	Ccdc173
Grin2d	0.000185804	0.06986	0.06	0.004	1	WT untreated	Grin2d
2010315B03Rik	0.000192316	0.121851	0.209	0.059	1	WT untreated	2010315B03Rik
Arl4d	0.000194012	0.13262	0.232	0.091	1	WT untreated	Arl4d
Thsd4	0.000195207	0.0604906	0.063	0.007	1	WT untreated	Thsd4
Gm29055	0.000195871	0.0933789	0.178	0.023	1	WT untreated	Gm29055
Snrnp70	0.000201112	0.104647	0.862	0.725	1	WT untreated	Snrnp70
Adarb2	0.000204768	0.31215	0.149	0.05	1	WT untreated	Adarb2
Slc9a7	0.00020663	0.280422	0.673	0.29	1	WT untreated	Slc9a7
Tecpr1	0.000210946	0.224811	0.444	0.15	1	WT untreated	Tecpr1
Rtn4rl1	0.000211882	0.0996387	0.668	0.506	1	WT untreated	Rtn4rl1
Vopp1	0.000215116	0.155029	0.645	0.373	1	WT untreated	Vopp1
Nfix	0.000215656	0.139283	0.149	0.052	1	WT untreated	Nfix
Arntl	0.000218568	0.232877	0.567	0.255	1	WT untreated	Arntl
Kiz	0.000218853	0.17799	0.307	0.102	1	WT untreated	Kiz
Gm42917	0.000219036	0.0941139	0.086	0.013	1	WT untreated	Gm42917
Abhd17b	0.000222548	0.183591	0.404	0.18	1	WT untreated	Abhd17b
Plxnb2	0.00022535	0.0877757	0.057	0.01	1	WT untreated	Plxnb2
Bin1	0.000226669	0.180213	0.702	0.378	1	WT untreated	Bin1
Cfap70	0.000227918	0.0592681	0.069	0.007	1	WT untreated	Cfap70
Pygm	0.00023681	0.206539	0.393	0.101	1	WT untreated	Pygm
Zfp472	0.000237109	0.0828486	0.106	0.041	1	WT untreated	Zfp472
Dnaja4	0.000241298	0.111378	0.129	0.023	1	WT untreated	Dnaja4
Fmnl2	0.000243215	0.064584	0.083	0.017	1	WT untreated	Fmnl2
Cep89	0.00024475	0.137788	0.218	0.055	1	WT untreated	Cep89
Atg4a	0.000244888	0.340933	0.309	0.093	1	WT untreated	Atg4a
Unc5c	0.00025135	0.190231	0.235	0.115	1	WT untreated	Unc5c
Ndrg3	0.000253971	0.152701	0.779	0.476	1	WT untreated	Ndrg3
Mapk3	0.000254046	0.097871	0.16	0.042	1	WT untreated	Mapk3
Ryr3	0.000259289	0.122914	0.086	0.018	1	WT untreated	Ryr3
Cryaa	0.000266019	0.0344504	0.072	0.013	1	WT untreated	Cryaa
Rfx1	0.000266126	0.133322	0.235	0.067	1	WT untreated	Rfx1
Rmst	0.000266293	0.066932	0.06	0.008	1	WT untreated	Rmst
Alms1	0.000268748	0.216865	0.384	0.137	1	WT untreated	Alms1
Cntnap5a	0.000268769	0.102927	0.083	0.021	1	WT untreated	Cntnap5a
Fabp4	0.000269167	0.0418165	0.074	0.008	1	WT untreated	Fabp4
Ankrd11	0.000270542	0.264103	0.734	0.387	1	WT untreated	Ankrd11
Vit	0.000270636	0.334419	0.484	0.142	1	WT untreated	Vit
Atp9b	0.00027224	0.250519	0.665	0.322	1	WT untreated	Atp9b
Prdm9	0.000273106	0.0785091	0.135	0.035	1	WT untreated	Prdm9
Gigyf1	0.000273663	0.0813927	0.298	0.096	1	WT untreated	Gigyf1
Igf2bp2	0.000275605	0.0794384	0.066	0.011	1	WT untreated	Igf2bp2
Dnajc1	0.000277081	0.223114	0.593	0.307	1	WT untreated	Dnajc1
Phyhd1	0.000277874	0.131446	0.221	0.059	1	WT untreated	Phyhd1
Pdp2	0.000283582	0.0750284	0.08	0.013	1	WT untreated	Pdp2
Parva	0.00028373	0.0915199	0.069	0.01	1	WT untreated	Parva
Cnnm3	0.000284173	0.0840162	0.146	0.034	1	WT untreated	Cnnm3
Hirip3	0.00028644	0.136348	0.295	0.102	1	WT untreated	Hirip3
Utp14b	0.000294222	0.128808	0.181	0.038	1	WT untreated	Utp14b
Raver2	0.000295867	0.0719865	0.054	0.011	1	WT untreated	Raver2
Pkdcc	0.000298254	0.0986597	0.169	0.02	1	WT untreated	Pkdcc
Rrh	0.000298723	0.0744104	0.054	0.008	1	WT untreated	Rrh
Plekha8	0.000301749	0.138512	0.375	0.142	1	WT untreated	Plekha8
Btaf1	0.000302796	0.178526	0.61	0.266	1	WT untreated	Btaf1
Gm10419	0.000303776	0.0708019	0.06	0.006	1	WT untreated	Gm10419
Bcl2l2	0.000304315	0.16477	0.287	0.069	1	WT untreated	Bcl2l2
Amt	0.000304812	0.0855486	0.172	0.037	1	WT untreated	Amt
Nbea	0.000304948	0.186143	0.934	0.778	1	WT untreated	Nbea
Trappc9	0.000329073	0.2884	0.67	0.326	1	WT untreated	Trappc9
Ctnna1	0.000335328	0.148797	0.364	0.146	1	WT untreated	Ctnna1
1810013L24Rik	0.000336932	0.147186	0.47	0.193	1	WT untreated	1810013L24Rik
Tbc1d22a	0.000337164	0.152167	0.223	0.051	1	WT untreated	Tbc1d22a
Lekr1	0.000343878	0.106607	0.244	0.082	1	WT untreated	Lekr1
Ublcp1	0.000347093	0.127761	0.229	0.067	1	WT untreated	Ublcp1
Bbs2	0.000347519	0.142452	0.284	0.081	1	WT untreated	Bbs2
Slc6a9	0.000349261	0.0704843	0.117	0.023	1	WT untreated	Slc6a9
Abr	0.000351131	0.145331	0.713	0.568	1	WT untreated	Abr
Chsy1	0.00035325	0.133253	0.264	0.102	1	WT untreated	Chsy1
Clstn1	0.000355021	0.0577483	0.777	0.499	1	WT untreated	Clstn1
Fam227a	0.000357581	0.0655718	0.1	0.031	1	WT untreated	Fam227a
2810049E08Rik	0.000358039	0.079704	0.057	0.007	1	WT untreated	2810049E08Rik
Nalcn	0.000361728	0.00828319	0.691	0.528	1	WT untreated	Nalcn
Dtnb	0.000370693	0.275609	0.736	0.391	1	WT untreated	Dtnb
Igfn1	0.000377054	0.243066	0.203	0.037	1	WT untreated	Igfn1
E230029C05Rik	0.000377552	0.0933277	0.14	0.017	1	WT untreated	E230029C05Rik
Plekha2	0.000377578	0.0969173	0.109	0.035	1	WT untreated	Plekha2
Megf8	0.000378766	0.127823	0.269	0.074	1	WT untreated	Megf8
Klf12	0.000382482	0.214474	0.685	0.422	1	WT untreated	Klf12
Acvr2a	0.000383007	0.224001	0.441	0.167	1	WT untreated	Acvr2a
Hexdc	0.000384681	0.0990525	0.272	0.091	1	WT untreated	Hexdc
Nae1	0.000387283	0.164265	0.504	0.22	1	WT untreated	Nae1
Malt1	0.000390618	0.102467	0.155	0.055	1	WT untreated	Malt1
Dennd1a	0.000392298	0.217099	0.888	0.69	1	WT untreated	Dennd1a
Stk3	0.000393389	0.26443	0.544	0.224	1	WT untreated	Stk3
Smc5	0.000394017	0.226546	0.536	0.214	1	WT untreated	Smc5
Reep3	0.000402492	0.150695	0.384	0.125	1	WT untreated	Reep3
Gria1	0.000406386	0.0180111	0.668	0.516	1	WT untreated	Gria1
Drd2	0.000406728	0.0367093	0.645	0.492	1	WT untreated	Drd2
Rapgef2	0.000413558	0.181306	0.596	0.268	1	WT untreated	Rapgef2
Wipi1	0.000413739	0.0923194	0.077	0.017	1	WT untreated	Wipi1
Gm26917	0.000414124	0.209838	0.364	0.113	1	WT untreated	Gm26917
Galnt4	0.000414687	0.0808271	0.132	0.035	1	WT untreated	Galnt4
Hs3st4	0.000416425	0.153823	0.077	0.016	1	WT untreated	Hs3st4
Lrp4	0.000425995	0.0680443	0.052	0.011	1	WT untreated	Lrp4
Snx10	0.000426122	0.146777	0.401	0.154	1	WT untreated	Snx10
Cdh23	0.000433933	0.0755114	0.069	0.016	1	WT untreated	Cdh23
Tmem63b	0.00044173	0.16226	0.573	0.254	1	WT untreated	Tmem63b
Gm37459	0.000442795	0.0573385	0.069	0.021	1	WT untreated	Gm37459
Il1rapl2	0.000449679	0.166776	0.138	0.04	1	WT untreated	Il1rapl2
Camk2g	0.000462	0.153949	0.33	0.12	1	WT untreated	Camk2g
Thada	0.000462081	0.220401	0.53	0.212	1	WT untreated	Thada
Uvrag	0.000463488	0.21026	0.519	0.211	1	WT untreated	Uvrag
Eif4g3	0.000469246	0.228656	0.819	0.589	1	WT untreated	Eif4g3
Lsm14a	0.000476333	0.18475	0.542	0.239	1	WT untreated	Lsm14a
Dbi	0.000480979	0.0811255	0.542	0.35	1	WT untreated	Dbi
Gpnmb	0.000501033	0.0570334	0.06	0	1	WT untreated	Gpnmb
Atp1a1	0.000505161	0.0971145	0.166	0.058	1	WT untreated	Atp1a1
Slc41a1	0.000508877	0.0526315	0.135	0.028	1	WT untreated	Slc41a1
Lonrf1	0.000511362	0.181051	0.258	0.074	1	WT untreated	Lonrf1
Cul3	0.000515136	0.132017	0.842	0.62	1	WT untreated	Cul3
Btrc	0.000515986	0.247485	0.771	0.445	1	WT untreated	Btrc
Socs5	0.000516421	0.179917	0.344	0.103	1	WT untreated	Socs5
Dtnbp1	0.00051995	0.0359293	0.095	0.034	1	WT untreated	Dtnbp1
Ppp1r12b	0.000524469	0.308151	0.648	0.306	1	WT untreated	Ppp1r12b
Hecw2	0.000527967	0.243155	0.192	0.037	1	WT untreated	Hecw2
Gstt1	0.000530841	0.0648452	0.052	0.01	1	WT untreated	Gstt1
Sdc2	0.000534693	0.120821	0.218	0.058	1	WT untreated	Sdc2
Rnf8	0.000538752	0.201414	0.45	0.144	1	WT untreated	Rnf8
Mta2	0.000539589	0.0869127	0.258	0.085	1	WT untreated	Mta2
Farp1	0.000541421	0.198963	0.355	0.109	1	WT untreated	Farp1
Setd4	0.000543224	0.133043	0.203	0.051	1	WT untreated	Setd4
S100a16	0.000544792	0.0715442	0.1	0.018	1	WT untreated	S100a16
Tgfbr3l	0.000545157	0.0882574	0.195	0.042	1	WT untreated	Tgfbr3l
Carf	0.000545257	0.171462	0.287	0.081	1	WT untreated	Carf
Trf	0.000549807	0.0785533	0.077	0.016	1	WT untreated	Trf
Kpna3	0.000551502	0.163383	0.473	0.212	1	WT untreated	Kpna3
Wwtr1	0.000562161	0.063407	0.072	0.013	1	WT untreated	Wwtr1
Grid1	0.0005633	0.173498	0.854	0.806	1	WT untreated	Grid1
Traf3ip3	0.000563315	0.0297554	0.123	0.058	1	WT untreated	Traf3ip3
Stk39	0.000566634	0.235569	0.673	0.351	1	WT untreated	Stk39
Sbf2	0.000567073	0.197002	0.748	0.455	1	WT untreated	Sbf2
H2-D1	0.000568968	0.0462573	0.097	0.023	1	WT untreated	H2-D1
Dnah7b	0.000575781	0.112772	0.163	0.065	1	WT untreated	Dnah7b
Crybb2	0.000579777	0.0549422	0.1	0.027	1	WT untreated	Crybb2
Abcg4	0.000595433	0.119419	0.252	0.072	1	WT untreated	Abcg4
Mtmr3	0.000598125	0.216782	0.734	0.416	1	WT untreated	Mtmr3
Pus10	0.000609323	0.0464414	0.244	0.084	1	WT untreated	Pus10
Plch2	0.000609631	0.137371	0.754	0.456	1	WT untreated	Plch2
Glb1l3	0.000609669	0.0738127	0.08	0.017	1	WT untreated	Glb1l3
Rab43	0.000646651	0.126771	0.166	0.045	1	WT untreated	Rab43
Dnmt3a	0.000653484	0.256095	0.756	0.416	1	WT untreated	Dnmt3a
Btbd10	0.000654256	0.119176	0.407	0.184	1	WT untreated	Btbd10
2610035D17Rik	0.000664691	0.144001	0.341	0.112	1	WT untreated	2610035D17Rik
Gabrg2	0.000665455	0.0281038	0.656	0.527	1	WT untreated	Gabrg2
Dubr	0.000674477	0.104526	0.135	0.025	1	WT untreated	Dubr
Kif13a	0.000680042	0.0577669	0.883	0.833	1	WT untreated	Kif13a
Oip5os1	0.000685676	0.20372	0.751	0.475	1	WT untreated	Oip5os1
Mpp6	0.000707831	0.271866	0.59	0.246	1	WT untreated	Mpp6
8430422H06Rik	0.000711057	0.0846073	0.072	0.017	1	WT untreated	8430422H06Rik
Slco5a1	0.000716167	0.0439262	0.679	0.545	1	WT untreated	Slco5a1
Snhg14	0.000727418	0.0300017	0.539	0.395	1	WT untreated	Snhg14
Kat6b	0.000742553	0.250624	0.653	0.323	1	WT untreated	Kat6b
Zfp292	0.000743147	0.206372	0.779	0.499	1	WT untreated	Zfp292
Tbc1d14	0.000744885	0.112096	0.278	0.089	1	WT untreated	Tbc1d14
Kif1a	0.000757954	0.234115	0.739	0.448	1	WT untreated	Kif1a
Sema3e	0.000759677	0.485207	0.693	0.323	1	WT untreated	Sema3e
Mcfd2	0.000771475	0.0683589	0.304	0.11	1	WT untreated	Mcfd2
Cdkn1b	0.000774082	0.165182	0.467	0.176	1	WT untreated	Cdkn1b
Zgrf1	0.000775915	0.0884085	0.138	0.03	1	WT untreated	Zgrf1
Pawr	0.00078479	0.0789877	0.109	0.045	1	WT untreated	Pawr
Tgfbr1	0.000789358	0.0984328	0.255	0.095	1	WT untreated	Tgfbr1
Parp12	0.000791854	0.101228	0.092	0.013	1	WT untreated	Parp12
Cdkn1c	0.000806056	0.0447931	0.072	0.01	1	WT untreated	Cdkn1c
Tesk2	0.000823707	0.122171	0.135	0.04	1	WT untreated	Tesk2
Arhgef2	0.00083128	0.0568409	0.163	0.061	1	WT untreated	Arhgef2
Trip11	0.000838539	0.296248	0.607	0.258	1	WT untreated	Trip11
Cnmd	0.00084168	0.299931	0.418	0.147	1	WT untreated	Cnmd
Ptpn21	0.000846237	0.11512	0.264	0.092	1	WT untreated	Ptpn21
Kpna2	0.00085013	0.0394508	0.092	0.028	1	WT untreated	Kpna2
Btbd7	0.000874453	0.180771	0.625	0.312	1	WT untreated	Btbd7
Aldh7a1	0.000875871	0.0990337	0.241	0.088	1	WT untreated	Aldh7a1
Slmap	0.000878051	0.222439	0.65	0.347	1	WT untreated	Slmap
Nek1	0.0008864	0.260446	0.415	0.157	1	WT untreated	Nek1
Intu	0.000917211	0.100242	0.129	0.037	1	WT untreated	Intu
Nfasc	0.000927827	0.294897	0.934	0.793	1	WT untreated	Nfasc
Mtus2	0.000932345	0.121761	0.874	0.837	1	WT untreated	Mtus2
Gm11337	0.000934427	0.0426709	0.069	0.018	1	WT untreated	Gm11337
Tacc2	0.00095094	0.0405019	0.238	0.085	1	WT untreated	Tacc2
Btbd9	0.000951319	0.229904	0.874	0.629	1	WT untreated	Btbd9
Cul4a	0.000988742	0.189794	0.476	0.163	1	WT untreated	Cul4a
Ctso	0.000998804	0.069361	0.06	0.006	1	WT untreated	Ctso
9430041J12Rik	0.00100306	0.178429	0.378	0.116	1	WT untreated	9430041J12Rik
Lrrc49	0.00101165	0.105724	0.258	0.095	1	WT untreated	Lrrc49
Ccdc191	0.0010139	0.169977	0.301	0.098	1	WT untreated	Ccdc191
Vat1l	0.00102025	0.14397	0.209	0.061	1	WT untreated	Vat1l
Taf15	0.0010222	0.189272	0.665	0.354	1	WT untreated	Taf15
Slc8a1	0.0010396	0.0555183	0.089	0.031	1	WT untreated	Slc8a1
Gm50306	0.00105114	0.0847635	0.08	0.011	1	WT untreated	Gm50306
Ccdc126	0.00106298	0.0539084	0.358	0.239	1	WT untreated	Ccdc126
Rel	0.00106817	0.079271	0.074	0.016	1	WT untreated	Rel
Golim4	0.00106875	0.133069	0.338	0.136	1	WT untreated	Golim4
Slc39a1	0.00106908	0.052918	0.066	0.011	1	WT untreated	Slc39a1
Sel1l3	0.00107486	0.119894	0.152	0.017	1	WT untreated	Sel1l3
Cep63	0.00108349	0.0818113	0.249	0.085	1	WT untreated	Cep63
Zkscan3	0.00109577	0.162057	0.444	0.178	1	WT untreated	Zkscan3
Tmem229b	0.00109645	0.108415	0.238	0.081	1	WT untreated	Tmem229b
Tagln3	0.00109867	0.102884	0.143	0.028	1	WT untreated	Tagln3
Egfem1	0.00111219	0.0687921	0.066	0.016	1	WT untreated	Egfem1
Nipal2	0.00111732	0.388871	0.453	0.13	1	WT untreated	Nipal2
Cpq	0.00112478	0.361347	0.398	0.126	1	WT untreated	Cpq
Cxxc5	0.00113544	0.0423699	0.08	0.028	1	WT untreated	Cxxc5
Taok2	0.00114606	0.110197	0.235	0.069	1	WT untreated	Taok2
Zfp740	0.0011646	0.186768	0.37	0.109	1	WT untreated	Zfp740
2810455O05Rik	0.00116509	0.0408312	0.069	0.008	1	WT untreated	2810455O05Rik
Foxo3	0.00118438	0.185257	0.481	0.19	1	WT untreated	Foxo3
Stag2	0.00119473	0.165223	0.768	0.45	1	WT untreated	Stag2
Plekhg4	0.00119911	0.0566538	0.06	0.011	1	WT untreated	Plekhg4
Slc35e4	0.00120878	0.0691544	0.092	0.018	1	WT untreated	Slc35e4
Tanc2	0.00121056	0.0782847	0.117	0.035	1	WT untreated	Tanc2
Mab21l1	0.00123482	0.143716	0.264	0.085	1	WT untreated	Mab21l1
Ksr2	0.00125571	0.141356	0.59	0.384	1	WT untreated	Ksr2
Rara	0.00125597	0.143626	0.261	0.069	1	WT untreated	Rara
Yod1	0.00126528	0.0614481	0.223	0.076	1	WT untreated	Yod1
Coro7	0.00126755	0.0703849	0.198	0.051	1	WT untreated	Coro7
Fam149b	0.00127384	0.158173	0.404	0.156	1	WT untreated	Fam149b
Tra2a	0.0012807	0.177024	0.794	0.521	1	WT untreated	Tra2a
Col23a1	0.00128225	0.0731229	0.109	0.028	1	WT untreated	Col23a1
Fyb2	0.00128542	0.0649371	0.069	0.004	1	WT untreated	Fyb2
Zcchc2	0.00130817	0.0586016	0.069	0.017	1	WT untreated	Zcchc2
Zfp36	0.00130838	0.0645457	0.057	0.007	1	WT untreated	Zfp36
Hopx	0.00131144	0.0482875	0.08	0.024	1	WT untreated	Hopx
Ttll11	0.00131647	0.0597389	0.378	0.2	1	WT untreated	Ttll11
Zfp692	0.00133329	0.104214	0.275	0.081	1	WT untreated	Zfp692
Inpp5f	0.00134219	0.135876	0.198	0.048	1	WT untreated	Inpp5f
4930447C04Rik	0.00135379	0.305482	0.719	0.416	1	WT untreated	4930447C04Rik
Prim2	0.00135924	0.161255	0.249	0.068	1	WT untreated	Prim2
Sorbs2	0.00136392	0.0834499	0.421	0.222	1	WT untreated	Sorbs2
Ide	0.00136978	0.168469	0.499	0.166	1	WT untreated	Ide
Stat2	0.00137454	0.080143	0.166	0.045	1	WT untreated	Stat2
Pnpla3	0.00137555	0.108997	0.169	0.033	1	WT untreated	Pnpla3
Actn4	0.00138057	0.157742	0.427	0.203	1	WT untreated	Actn4
Wdr60	0.00138418	0.072551	0.261	0.103	1	WT untreated	Wdr60
Ints9	0.00139253	0.157621	0.321	0.092	1	WT untreated	Ints9
Atrnl1	0.00139957	0.15714	0.957	0.885	1	WT untreated	Atrnl1
Cacna2d2	0.00140586	0.0532517	0.057	0.016	1	WT untreated	Cacna2d2
Sfxn2	0.00142551	0.086207	0.278	0.089	1	WT untreated	Sfxn2
Mmp16	0.0014264	0.104543	0.095	0.01	1	WT untreated	Mmp16
Ak3	0.00143096	0.0905704	0.146	0.044	1	WT untreated	Ak3
Clasp2	0.00145151	0.187266	0.799	0.525	1	WT untreated	Clasp2
Pxn	0.00151122	0.0686849	0.109	0.028	1	WT untreated	Pxn
Dcaf6	0.00153606	0.216486	0.639	0.313	1	WT untreated	Dcaf6
Cfap54	0.00153864	0.0549028	0.052	0.01	1	WT untreated	Cfap54
Upf1	0.00154017	0.0818791	0.284	0.093	1	WT untreated	Upf1
Cep192	0.00154172	0.106467	0.175	0.038	1	WT untreated	Cep192
Acadvl	0.00156627	0.102598	0.189	0.062	1	WT untreated	Acadvl
Mettl3	0.00160821	0.0774518	0.252	0.084	1	WT untreated	Mettl3
Cdc7	0.00161247	0.11264	0.175	0.05	1	WT untreated	Cdc7
E2f6	0.001623	0.0731352	0.095	0.021	1	WT untreated	E2f6
Jmjd1c	0.00163204	0.252786	0.797	0.494	1	WT untreated	Jmjd1c
Dtna	0.00164156	0.0643036	0.069	0.014	1	WT untreated	Dtna
Ctsb	0.00164937	0.108265	0.55	0.255	1	WT untreated	Ctsb
Pias3	0.00167355	0.0806661	0.129	0.044	1	WT untreated	Pias3
Cerk	0.00167496	0.196221	0.481	0.187	1	WT untreated	Cerk
Pou6f1	0.0016805	0.144999	0.458	0.176	1	WT untreated	Pou6f1
D5Ertd579e	0.00169365	0.217473	0.507	0.222	1	WT untreated	D5Ertd579e
Ccdc148	0.00169373	0.0635313	0.106	0.023	1	WT untreated	Ccdc148
Fance	0.00170071	0.109519	0.324	0.113	1	WT untreated	Fance
Trim37	0.00171429	0.107505	0.43	0.198	1	WT untreated	Trim37
Ttc13	0.00171458	0.125998	0.223	0.068	1	WT untreated	Ttc13
Cep85	0.00172372	0.10391	0.352	0.135	1	WT untreated	Cep85
Fbrs	0.00172808	0.0688932	0.232	0.059	1	WT untreated	Fbrs
9530077C05Rik	0.00174395	0.0699681	0.072	0.016	1	WT untreated	9530077C05Rik
Tbc1d9	0.00176526	0.101299	0.12	0.021	1	WT untreated	Tbc1d9
Srsf4	0.00177141	0.13299	0.593	0.29	1	WT untreated	Srsf4
Rmdn3	0.00178763	0.102354	0.209	0.086	1	WT untreated	Rmdn3
Vcl	0.00183306	0.127078	0.298	0.115	1	WT untreated	Vcl
Clybl	0.00183355	0.0903202	0.117	0.038	1	WT untreated	Clybl
Lyrm7	0.00183922	0.0623663	0.086	0.014	1	WT untreated	Lyrm7
Maged1	0.00185232	0.0782663	0.501	0.224	1	WT untreated	Maged1
Elf1	0.0018621	0.0694762	0.117	0.025	1	WT untreated	Elf1
Cdc42bpa	0.00190685	0.212721	0.845	0.588	1	WT untreated	Cdc42bpa
Man1c1	0.00192342	0.16551	0.499	0.271	1	WT untreated	Man1c1
Jam3	0.00192801	0.117742	0.203	0.052	1	WT untreated	Jam3
Cdk10	0.00194698	0.0417739	0.232	0.081	1	WT untreated	Cdk10
Zfp438	0.00195992	0.169373	0.249	0.074	1	WT untreated	Zfp438
Polh	0.00200036	0.0599901	0.12	0.034	1	WT untreated	Polh
Faah	0.00202458	0.0885159	0.112	0.028	1	WT untreated	Faah
Grid2	0.00202607	0.0680887	0.556	0.358	1	WT untreated	Grid2
Ralgps2	0.00204055	0.15113	0.567	0.256	1	WT untreated	Ralgps2
Rfx3	0.00208116	0.189575	0.774	0.477	1	WT untreated	Rfx3
Casp7	0.00208962	0.0547929	0.622	0.465	1	WT untreated	Casp7
Ctnnbip1	0.00210229	0.0585675	0.132	0.034	1	WT untreated	Ctnnbip1
Hars2	0.00210411	0.0285996	0.16	0.054	1	WT untreated	Hars2
Efemp1	0.00210447	0.0497314	0.057	0.007	1	WT untreated	Efemp1
Rab11fip3	0.00212835	0.210015	0.427	0.197	1	WT untreated	Rab11fip3
Spock2	0.00212964	0.0200501	0.619	0.446	1	WT untreated	Spock2
Ccdc57	0.00214297	0.107502	0.117	0.028	1	WT untreated	Ccdc57
Gramd1b	0.00214925	0.196676	0.946	0.8	1	WT untreated	Gramd1b
Gpatch2l	0.00215131	0.144819	0.244	0.093	1	WT untreated	Gpatch2l
Ccnl1	0.00216358	0.171181	0.636	0.296	1	WT untreated	Ccnl1
6430562O15Rik	0.00216418	0.0615384	0.054	0.007	1	WT untreated	6430562O15Rik
Ifrd2	0.00216952	0.0573863	0.069	0.013	1	WT untreated	Ifrd2
Rxra	0.00217403	0.070535	0.092	0.017	1	WT untreated	Rxra
Clip4	0.00218191	0.129613	0.241	0.089	1	WT untreated	Clip4
Katnal2	0.00221149	0.0947831	0.226	0.078	1	WT untreated	Katnal2
Tent4b	0.00222981	0.0780099	0.361	0.166	1	WT untreated	Tent4b
Gm41804	0.00225305	0.132063	0.456	0.214	1	WT untreated	Gm41804
Meak7	0.00226125	0.0649445	0.08	0.016	1	WT untreated	Meak7
Shb	0.00227145	0.0743133	0.063	0.014	1	WT untreated	Shb
Stn1	0.00229251	0.0975309	0.115	0.03	1	WT untreated	Stn1
Chchd3	0.0023105	0.18813	0.711	0.411	1	WT untreated	Chchd3
Trhde	0.00232203	0.0571146	0.072	0.011	1	WT untreated	Trhde
Mgat5	0.00233901	0.195361	0.47	0.178	1	WT untreated	Mgat5
Pik3cb	0.0023396	0.136792	0.275	0.095	1	WT untreated	Pik3cb
Lrpprc	0.00234204	0.130884	0.364	0.144	1	WT untreated	Lrpprc
Fzd6	0.00234352	0.0426513	0.052	0.001	1	WT untreated	Fzd6
Gm15834	0.00234656	0.0349955	0.086	0.035	1	WT untreated	Gm15834
Kremen1	0.00235158	0.0659349	0.106	0.017	1	WT untreated	Kremen1
Pi4k2a	0.00236626	0.092259	0.266	0.093	1	WT untreated	Pi4k2a
Tns3	0.00237437	0.0493048	0.054	0.011	1	WT untreated	Tns3
Tial1	0.00238314	0.114404	0.602	0.307	1	WT untreated	Tial1
Adgra2	0.00238336	0.0604876	0.06	0.008	1	WT untreated	Adgra2
Ash1l	0.00238993	0.165008	0.799	0.589	1	WT untreated	Ash1l
Kcnmb2	0.00239857	0.129477	0.842	0.78	1	WT untreated	Kcnmb2
Top2b	0.00245167	0.100167	0.788	0.545	1	WT untreated	Top2b
Ipmk	0.00247287	0.106037	0.327	0.143	1	WT untreated	Ipmk
Bbx	0.00249823	0.204829	0.521	0.224	1	WT untreated	Bbx
Pfkp	0.0025107	0.207773	0.828	0.557	1	WT untreated	Pfkp
Sec14l2	0.00251254	0.0456587	0.069	0.021	1	WT untreated	Sec14l2
Arhgap35	0.00252233	0.160165	0.519	0.214	1	WT untreated	Arhgap35
Tcf20	0.00253695	0.196876	0.67	0.34	1	WT untreated	Tcf20
Glcci1	0.0025539	0.161845	0.599	0.317	1	WT untreated	Glcci1
Pax6	0.00257896	0.0369237	0.083	0.034	1	WT untreated	Pax6
Dst	0.00258439	0.255067	0.576	0.224	1	WT untreated	Dst
Junb	0.00258684	0.134229	0.327	0.105	1	WT untreated	Junb
Khdc4	0.00259012	0.111244	0.39	0.171	1	WT untreated	Khdc4
Gmip	0.00259436	0.0577166	0.066	0.01	1	WT untreated	Gmip
Gm16759	0.00261247	0.197416	0.287	0.074	1	WT untreated	Gm16759
Arhgap32	0.00261671	0.245555	0.811	0.51	1	WT untreated	Arhgap32
Lrrc1	0.00262319	0.181698	0.516	0.232	1	WT untreated	Lrrc1
Rabl2	0.00264634	0.0851333	0.143	0.041	1	WT untreated	Rabl2
Slc9a5	0.00264789	0.0633731	0.086	0.018	1	WT untreated	Slc9a5
Gadd45a	0.00265063	0.0982598	0.146	0.034	1	WT untreated	Gadd45a
Rasa2	0.00265744	0.112273	0.375	0.167	1	WT untreated	Rasa2
Ap5m1	0.00266543	0.0839286	0.269	0.089	1	WT untreated	Ap5m1
Ncald	0.00269333	0.115988	0.301	0.099	1	WT untreated	Ncald
Slc2a1	0.00270607	0.0935848	0.266	0.088	1	WT untreated	Slc2a1
Adam10	0.00270921	0.147104	0.461	0.174	1	WT untreated	Adam10
Jak1	0.00271619	0.165238	0.456	0.177	1	WT untreated	Jak1
Aldh9a1	0.00272538	0.0795859	0.201	0.05	1	WT untreated	Aldh9a1
Iqsec3	0.00272974	0.0688109	0.456	0.244	1	WT untreated	Iqsec3
Flcn	0.00274274	0.0518036	0.298	0.119	1	WT untreated	Flcn
Pip5k1b	0.00276026	0.0939205	0.189	0.064	1	WT untreated	Pip5k1b
Hist1h4d	0.00276408	0.206681	0.453	0.123	1	WT untreated	Hist1h4d
Pacs1	0.002798	0.0348938	0.47	0.241	1	WT untreated	Pacs1
Ahcyl1	0.00282615	0.123389	0.665	0.378	1	WT untreated	Ahcyl1
Ccser1	0.00283196	0.10273	0.96	0.836	1	WT untreated	Ccser1
Stx2	0.00283223	0.0372622	0.057	0.014	1	WT untreated	Stx2
Zdhhc6	0.00284919	0.154385	0.261	0.093	1	WT untreated	Zdhhc6
Hspb6	0.00289542	0.0614083	0.158	0.051	1	WT untreated	Hspb6
Ccdc85a	0.00290372	0.0388512	0.063	0.013	1	WT untreated	Ccdc85a
Dars2	0.00291	0.122134	0.163	0.038	1	WT untreated	Dars2
Brap	0.0029203	0.142794	0.189	0.054	1	WT untreated	Brap
Ppp1cc	0.00292731	0.126829	0.745	0.426	1	WT untreated	Ppp1cc
Ift57	0.00293714	0.058529	0.1	0.033	1	WT untreated	Ift57
Ahrr	0.00293928	0.0599251	0.066	0.016	1	WT untreated	Ahrr
Hnrnpdl	0.00298534	0.0711867	0.779	0.473	1	WT untreated	Hnrnpdl
Ppm1e	0.00300812	0.0566188	0.928	0.861	1	WT untreated	Ppm1e
Amy1	0.00301139	0.289307	0.745	0.448	1	WT untreated	Amy1
Pdcd6	0.00301567	0.084323	0.232	0.076	1	WT untreated	Pdcd6
Zfp738	0.00302081	0.0838886	0.195	0.062	1	WT untreated	Zfp738
Sort1	0.00303928	0.06225	0.169	0.045	1	WT untreated	Sort1
Atg4c	0.00306328	0.111332	0.304	0.129	1	WT untreated	Atg4c
Sbno1	0.00308561	0.0989833	0.682	0.363	1	WT untreated	Sbno1
St6galnac5	0.00311355	0.0490222	0.146	0.062	1	WT untreated	St6galnac5
Syndig1l	0.00318591	0.11219	0.138	0.024	1	WT untreated	Syndig1l
Asap1	0.0032079	0.160018	0.441	0.193	1	WT untreated	Asap1
Ccnd3	0.00323022	0.0656157	0.086	0.031	1	WT untreated	Ccnd3
Gm36584	0.00325189	0.0755416	0.057	0.016	1	WT untreated	Gm36584
Ogdhl	0.00330956	0.0973873	0.301	0.113	1	WT untreated	Ogdhl
Zmat4	0.00332035	0.0525061	0.063	0.013	1	WT untreated	Zmat4
Hs3st5	0.00336126	0.0702014	0.825	0.704	1	WT untreated	Hs3st5
Kalrn	0.00338389	0.0509882	0.857	0.812	1	WT untreated	Kalrn
Camk4	0.00339976	0.0893803	0.095	0.025	1	WT untreated	Camk4
Xkr6	0.0034062	0.241464	0.716	0.409	1	WT untreated	Xkr6
Eri1	0.00340968	0.0474552	0.106	0.03	1	WT untreated	Eri1
Gm30198	0.00341937	0.0694042	0.109	0.035	1	WT untreated	Gm30198
A330094K24Rik	0.00342517	0.0454549	0.054	0.01	1	WT untreated	A330094K24Rik
Lactbl1	0.00343564	0.087244	0.731	0.605	1	WT untreated	Lactbl1
Pet100	0.00343885	0.106322	0.284	0.085	1	WT untreated	Pet100
Edrf1	0.00345282	0.0872361	0.298	0.102	1	WT untreated	Edrf1
Igsf21	0.00348898	0.0208744	0.648	0.479	1	WT untreated	Igsf21
Nipbl	0.00357847	0.117115	0.877	0.661	1	WT untreated	Nipbl
Nme5	0.00358067	0.0943468	0.06	0.017	1	WT untreated	Nme5
Apex2	0.00359939	0.223769	0.55	0.258	1	WT untreated	Apex2
Deptor	0.00365926	0.0555045	0.063	0.016	1	WT untreated	Deptor
Trpc1	0.00366808	0.213666	0.691	0.382	1	WT untreated	Trpc1
C2cd5	0.0036719	0.186043	0.653	0.299	1	WT untreated	C2cd5
Cep112	0.00370369	0.552563	0.908	0.749	1	WT untreated	Cep112
Fam20b	0.00372007	0.140764	0.252	0.086	1	WT untreated	Fam20b
Virma	0.00372132	0.0511348	0.444	0.195	1	WT untreated	Virma
Tsc22d4	0.00373436	0.0595739	0.066	0.016	1	WT untreated	Tsc22d4
Uvssa	0.00373455	0.128727	0.372	0.12	1	WT untreated	Uvssa
Zscan26	0.00373688	0.166636	0.507	0.228	1	WT untreated	Zscan26
Agbl4	0.00378206	0.122466	0.126	0.031	1	WT untreated	Agbl4
Ankrd27	0.0038117	0.111779	0.255	0.079	1	WT untreated	Ankrd27
Uimc1	0.00385604	0.156528	0.424	0.19	1	WT untreated	Uimc1
B3galt1	0.00389083	0.216767	0.682	0.385	1	WT untreated	B3galt1
6530402F18Rik	0.0038931	0.0567513	0.12	0.03	1	WT untreated	6530402F18Rik
Cnbd2	0.00390715	0.0531671	0.201	0.075	1	WT untreated	Cnbd2
Dera	0.0039168	0.0507675	0.063	0.01	1	WT untreated	Dera
Filip1l	0.0039214	0.147164	0.229	0.074	1	WT untreated	Filip1l
Unc13b	0.00392506	0.0548139	0.968	0.877	1	WT untreated	Unc13b
Lrguk	0.0039348	0.0476889	0.06	0.014	1	WT untreated	Lrguk
Gxylt1	0.00393819	0.132074	0.238	0.065	1	WT untreated	Gxylt1
Pgpep1	0.0039396	0.0570053	0.089	0.028	1	WT untreated	Pgpep1
Ube4b	0.00397886	0.1733	0.582	0.275	1	WT untreated	Ube4b
Arhgap26	0.00401343	0.227846	0.765	0.477	1	WT untreated	Arhgap26
Snhg11	0.004019	0.0558397	0.152	0.064	1	WT untreated	Snhg11
Tnr	0.00404545	0.109834	0.805	0.727	1	WT untreated	Tnr
Commd10	0.00407095	0.203723	0.433	0.17	1	WT untreated	Commd10
B930095G15Rik	0.00407737	0.0703314	0.123	0.024	1	WT untreated	B930095G15Rik
C1galt1	0.00408881	0.0703343	0.095	0.013	1	WT untreated	C1galt1
Cabin1	0.00411322	0.120756	0.223	0.081	1	WT untreated	Cabin1
Rbm25	0.00412098	0.0943097	0.865	0.68	1	WT untreated	Rbm25
Dcaf13	0.00414668	0.0401908	0.198	0.076	1	WT untreated	Dcaf13
Gab2	0.00415217	0.0474348	0.063	0.008	1	WT untreated	Gab2
Aldh4a1	0.0041648	0.0695783	0.14	0.034	1	WT untreated	Aldh4a1
Hist1h2be	0.00418315	0.219023	0.544	0.283	1	WT untreated	Hist1h2be
Lhpp	0.00421794	0.0298365	0.092	0.023	1	WT untreated	Lhpp
A930037H05Rik	0.0042269	0.0532475	0.14	0.04	1	WT untreated	A930037H05Rik
Brms1l	0.00425893	0.0973246	0.384	0.161	1	WT untreated	Brms1l
Sh3gl3	0.00428926	0.0473894	0.089	0.004	1	WT untreated	Sh3gl3
Dcun1d1	0.00429838	0.213757	0.352	0.125	1	WT untreated	Dcun1d1
Stx3	0.00431606	0.0202266	0.854	0.758	1	WT untreated	Stx3
Tex2	0.00434325	0.112095	0.229	0.075	1	WT untreated	Tex2
Rpgr	0.00434406	0.186559	0.794	0.501	1	WT untreated	Rpgr
Gm9725	0.00435416	0.052393	0.054	0.004	1	WT untreated	Gm9725
2610507B11Rik	0.00437393	0.168477	0.43	0.18	1	WT untreated	2610507B11Rik
Ppp1r9a	0.00440283	0.20138	0.774	0.499	1	WT untreated	Ppp1r9a
Tubb4a	0.00440619	0.00984851	0.467	0.283	1	WT untreated	Tubb4a
Hnrnpul1	0.00441799	0.130004	0.527	0.235	1	WT untreated	Hnrnpul1
Vps37a	0.00443161	0.125572	0.556	0.268	1	WT untreated	Vps37a
Pik3c2b	0.00444059	0.115904	0.16	0.034	1	WT untreated	Pik3c2b
Apbb2	0.00444846	0.141852	0.521	0.228	1	WT untreated	Apbb2
Mtdh	0.00448765	0.0904379	0.788	0.561	1	WT untreated	Mtdh
Ralgapa2	0.00449289	0.109027	0.92	0.864	1	WT untreated	Ralgapa2
Tia1	0.00450214	0.124786	0.696	0.375	1	WT untreated	Tia1
Mxi1	0.00452431	0.18202	0.453	0.184	1	WT untreated	Mxi1
Tgfb2	0.00458496	0.0493951	0.845	0.796	1	WT untreated	Tgfb2
Tmem237	0.00459143	0.0443223	0.232	0.101	1	WT untreated	Tmem237
Gm16168	0.00460318	0.0266498	0.074	0.021	1	WT untreated	Gm16168
Plekhb2	0.0046041	0.125116	0.57	0.282	1	WT untreated	Plekhb2
Vti1a	0.00461332	0.189691	0.639	0.327	1	WT untreated	Vti1a
4930419G24Rik	0.00466708	0.0464748	0.069	0.028	1	WT untreated	4930419G24Rik
Abl2	0.00471345	0.0972182	0.487	0.212	1	WT untreated	Abl2
Gmcl1	0.00474538	0.105914	0.387	0.18	1	WT untreated	Gmcl1
Mef2c	0.00475052	0.155227	0.854	0.599	1	WT untreated	Mef2c
Erp44	0.00476362	0.111254	0.401	0.153	1	WT untreated	Erp44
Zmpste24	0.00476983	0.0629687	0.189	0.061	1	WT untreated	Zmpste24
Slc7a8	0.00477958	0.0463867	0.103	0.04	1	WT untreated	Slc7a8
Clasp1	0.00478011	0.18304	0.759	0.453	1	WT untreated	Clasp1
Pygb	0.00478083	0.128584	0.195	0.045	1	WT untreated	Pygb
Gm26709	0.00482352	0.0883301	0.112	0.023	1	WT untreated	Gm26709
Rrp1b	0.00485295	0.0959088	0.275	0.119	1	WT untreated	Rrp1b
Frmd4a	0.00488865	0.101453	0.894	0.805	1	WT untreated	Frmd4a
Olfm2	0.00498265	0.0697961	0.095	0.023	1	WT untreated	Olfm2
Tax1bp1	0.00499789	0.0738318	0.785	0.528	1	WT untreated	Tax1bp1
Itpr1	0.0050057	0.064787	0.08	0.02	1	WT untreated	Itpr1
Zfp398	0.00500992	0.167132	0.361	0.143	1	WT untreated	Zfp398
3010001F23Rik	0.00503716	0.0907169	0.301	0.108	1	WT untreated	3010001F23Rik
Synj1	0.00504913	0.162266	0.676	0.36	1	WT untreated	Synj1
Enkd1	0.00508232	0.0511749	0.077	0.027	1	WT untreated	Enkd1
Mon2	0.00508762	0.177996	0.456	0.186	1	WT untreated	Mon2
Pnpt1	0.00510407	0.115547	0.315	0.113	1	WT untreated	Pnpt1
Slc3a2	0.00514825	0.101987	0.312	0.126	1	WT untreated	Slc3a2
Ahr	0.00517857	0.0656734	0.169	0.074	1	WT untreated	Ahr
Rprd1a	0.00520346	0.160175	0.587	0.3	1	WT untreated	Rprd1a
Igfbp7	0.00525169	0.0561494	0.052	0.007	1	WT untreated	Igfbp7
Zc3h12b	0.00530394	0.23048	0.404	0.183	1	WT untreated	Zc3h12b
Ovgp1	0.00532275	0.0631041	0.12	0.034	1	WT untreated	Ovgp1
Dock9	0.00535474	0.178973	0.39	0.163	1	WT untreated	Dock9
Kif9	0.00537938	0.0471225	0.054	0.018	1	WT untreated	Kif9
Lmln	0.00542166	0.099541	0.252	0.076	1	WT untreated	Lmln
Mindy4	0.00548109	0.0581578	0.08	0.018	1	WT untreated	Mindy4
Larp4	0.00553245	0.0933515	0.398	0.183	1	WT untreated	Larp4
Pbxip1	0.00553915	0.0580948	0.069	0.014	1	WT untreated	Pbxip1
Ifngr1	0.00554834	0.0682462	0.166	0.051	1	WT untreated	Ifngr1
Thsd7a	0.0056223	0.334521	0.957	0.84	1	WT untreated	Thsd7a
Lsm14b	0.00563632	0.0957403	0.155	0.052	1	WT untreated	Lsm14b
Usp29	0.0056376	0.0521225	0.238	0.112	1	WT untreated	Usp29
Retreg1	0.00566807	0.127534	0.232	0.079	1	WT untreated	Retreg1
Them6	0.00571047	0.110138	0.275	0.069	1	WT untreated	Them6
Atpsckmt	0.00574683	0.0522007	0.126	0.034	1	WT untreated	Atpsckmt
Kif5b	0.00578424	0.101893	0.648	0.35	1	WT untreated	Kif5b
Otud4	0.00580314	0.151555	0.476	0.21	1	WT untreated	Otud4
Ctnna2	0.00582002	0.046468	0.811	0.664	1	WT untreated	Ctnna2
Wbp1l	0.00589622	0.093093	0.261	0.078	1	WT untreated	Wbp1l
Filip1	0.00590932	0.0718924	0.135	0.023	1	WT untreated	Filip1
Srd5a1	0.00599161	0.0650692	0.069	0.007	1	WT untreated	Srd5a1
Limk1	0.0060054	0.0396023	0.054	0.01	1	WT untreated	Limk1
Tspan7	0.00601076	0.0828816	0.748	0.535	1	WT untreated	Tspan7
Spidr	0.00601077	0.0827332	0.115	0.031	1	WT untreated	Spidr
Arid1b	0.00601693	0.239898	0.851	0.593	1	WT untreated	Arid1b
Peli2	0.00602193	0.175173	0.53	0.242	1	WT untreated	Peli2
Nol4	0.00608825	0.0164635	0.06	0.02	1	WT untreated	Nol4
Ppil6	0.00611861	0.0609079	0.063	0.011	1	WT untreated	Ppil6
Ccdc134	0.00614923	0.0405942	0.097	0.025	1	WT untreated	Ccdc134
Wdr72	0.00616568	0.0464634	0.052	0.01	1	WT untreated	Wdr72
Gm9929	0.00616589	0.053444	0.069	0.011	1	WT untreated	Gm9929
Lemd2	0.00616704	0.0379302	0.201	0.062	1	WT untreated	Lemd2
Stard10	0.0061884	0.0706876	0.175	0.065	1	WT untreated	Stard10
Lrrcc1	0.00624118	0.121539	0.367	0.139	1	WT untreated	Lrrcc1
Psd	0.00629598	0.0661004	0.249	0.112	1	WT untreated	Psd
Ccdc77	0.00631737	0.114022	0.201	0.061	1	WT untreated	Ccdc77
Prpf39	0.00635805	0.164655	0.579	0.285	1	WT untreated	Prpf39
Klkb1	0.00640513	0.0642647	0.052	0.014	1	WT untreated	Klkb1
Zfp27	0.0064162	0.0398572	0.117	0.025	1	WT untreated	Zfp27
Ptpn4	0.00652479	0.199574	0.688	0.384	1	WT untreated	Ptpn4
Polk	0.00653561	0.0866154	0.181	0.058	1	WT untreated	Polk
8030462N17Rik	0.00659053	0.142592	0.533	0.292	1	WT untreated	8030462N17Rik
Rps6kc1	0.00662496	0.0873586	0.287	0.102	1	WT untreated	Rps6kc1
Eef2	0.00665879	0.0124114	0.794	0.646	1	WT untreated	Eef2
Per1	0.00671468	0.102939	0.281	0.091	1	WT untreated	Per1
Lhx4	0.00672333	0.209524	0.499	0.194	1	WT untreated	Lhx4
Krcc1	0.00674796	0.071754	0.355	0.13	1	WT untreated	Krcc1
Tecpr2	0.00676642	0.161323	0.261	0.078	1	WT untreated	Tecpr2
Sv2b	0.00676642	0.12591	0.934	0.844	1	WT untreated	Sv2b
Arl5a	0.0068329	0.06708	0.327	0.122	1	WT untreated	Arl5a
Tnrc6c	0.00683809	0.112537	0.779	0.511	1	WT untreated	Tnrc6c
Atp7a	0.0068605	0.10325	0.206	0.064	1	WT untreated	Atp7a
Eef2kmt	0.0068985	0.0514185	0.08	0.023	1	WT untreated	Eef2kmt
Tap2	0.00697631	0.0558545	0.066	0.011	1	WT untreated	Tap2
Sorbs1	0.00701127	0.174015	0.484	0.197	1	WT untreated	Sorbs1
Tox3	0.00706785	0.0367118	0.08	0.042	1	WT untreated	Tox3
Spice1	0.0070929	0.0817666	0.132	0.034	1	WT untreated	Spice1
Phlpp1	0.00722092	0.183515	0.521	0.252	1	WT untreated	Phlpp1
Atad5	0.00722411	0.055379	0.189	0.057	1	WT untreated	Atad5
Mapk8ip3	0.0072825	0.107557	0.45	0.177	1	WT untreated	Mapk8ip3
Ubn2	0.00737692	0.139718	0.842	0.591	1	WT untreated	Ubn2
Gsg1	0.0073817	0.0685414	0.066	0.027	1	WT untreated	Gsg1
Reps1	0.00738301	0.142915	0.444	0.207	1	WT untreated	Reps1
Padi2	0.00738644	0.0542114	0.066	0.016	1	WT untreated	Padi2
Tfdp2	0.00742407	0.0239385	0.266	0.125	1	WT untreated	Tfdp2
Arg2	0.00743065	0.0587636	0.074	0.021	1	WT untreated	Arg2
Adck1	0.00747941	0.0910783	0.169	0.04	1	WT untreated	Adck1
Lmo1	0.00751518	0.0343148	0.06	0.017	1	WT untreated	Lmo1
Ddi2	0.00753014	0.128801	0.335	0.101	1	WT untreated	Ddi2
Edem3	0.00758576	0.0678297	0.372	0.157	1	WT untreated	Edem3
Tapbp	0.00758856	0.117736	0.238	0.075	1	WT untreated	Tapbp
Cdk14	0.00759861	0.0316556	0.066	0.016	1	WT untreated	Cdk14
Slc12a6	0.00763849	0.201558	0.797	0.523	1	WT untreated	Slc12a6
Ptprf	0.00764043	0.03358	0.069	0.02	1	WT untreated	Ptprf
Kank3	0.00766058	0.0538592	0.057	0.011	1	WT untreated	Kank3
Ccdc157	0.00767278	0.0736339	0.117	0.03	1	WT untreated	Ccdc157
Brwd1	0.0076845	0.155558	0.705	0.39	1	WT untreated	Brwd1
Zfp607b	0.00774617	0.0614919	0.069	0.011	1	WT untreated	Zfp607b
Sept10	0.0078136	0.116668	0.163	0.05	1	WT untreated	Sept10
Fam45a	0.00782197	0.0754216	0.418	0.217	1	WT untreated	Fam45a
Snx12	0.00783388	0.203111	0.648	0.341	1	WT untreated	Snx12
Hsf1	0.007843	0.0933755	0.16	0.051	1	WT untreated	Hsf1
Baz1b	0.00785883	0.181227	0.619	0.282	1	WT untreated	Baz1b
Itgb1	0.00789207	0.0926084	0.289	0.126	1	WT untreated	Itgb1
Gm7072	0.00791763	0.116374	0.175	0.044	1	WT untreated	Gm7072
Ccdc138	0.00795067	0.0667994	0.103	0.034	1	WT untreated	Ccdc138
Myo9b	0.00807669	0.13319	0.321	0.099	1	WT untreated	Myo9b
Smad5	0.0081035	0.0715691	0.215	0.084	1	WT untreated	Smad5
Efcab7	0.00810394	0.0443327	0.072	0.028	1	WT untreated	Efcab7
Hist1h4c	0.0081141	0.0506162	0.08	0.008	1	WT untreated	Hist1h4c
Mycbp2	0.00812289	0.185797	0.871	0.678	1	WT untreated	Mycbp2
Prpf40b	0.00815528	0.101118	0.269	0.093	1	WT untreated	Prpf40b
Camsap2	0.0081773	0.0241909	0.736	0.606	1	WT untreated	Camsap2
1700041G16Rik	0.0081814	0.0607807	0.052	0.008	1	WT untreated	1700041G16Rik
1700088E04Rik	0.00824631	0.0517148	0.052	0.007	1	WT untreated	1700088E04Rik
Stk36	0.00828617	0.045764	0.069	0.018	1	WT untreated	Stk36
Adnp2	0.00834223	0.0975996	0.221	0.055	1	WT untreated	Adnp2
Arhgap21	0.00835637	0.100688	0.456	0.205	1	WT untreated	Arhgap21
Oma1	0.00835657	0.0731739	0.181	0.059	1	WT untreated	Oma1
Firre	0.00835724	0.169526	0.476	0.215	1	WT untreated	Firre
Fars2	0.00837422	0.220513	0.596	0.288	1	WT untreated	Fars2
Thsd7b	0.00837476	0.119043	0.066	0.014	1	WT untreated	Thsd7b
Cep104	0.00843658	0.0282508	0.166	0.045	1	WT untreated	Cep104
Wdtc1	0.00844732	0.0577564	0.51	0.239	1	WT untreated	Wdtc1
Ccp110	0.00846574	0.0737119	0.178	0.064	1	WT untreated	Ccp110
Gm13832	0.00847919	0.0515726	0.06	0.011	1	WT untreated	Gm13832
Stag1	0.00849049	0.146667	0.865	0.647	1	WT untreated	Stag1
Gm12339	0.00853016	0.0440168	0.057	0.01	1	WT untreated	Gm12339
Wrn	0.00855503	0.150195	0.292	0.096	1	WT untreated	Wrn
Radil	0.00855512	0.0623363	0.083	0.027	1	WT untreated	Radil
Herc4	0.00858095	0.148916	0.484	0.225	1	WT untreated	Herc4
Hdgfl2	0.0085899	0.0947811	0.284	0.101	1	WT untreated	Hdgfl2
Ppfia2	0.00859413	0.155252	0.903	0.71	1	WT untreated	Ppfia2
Uckl1os	0.00859863	0.0281796	0.112	0.045	1	WT untreated	Uckl1os
6430571L13Rik	0.00861065	0.0577516	0.083	0.018	1	WT untreated	6430571L13Rik
Slc29a2	0.0086304	0.0715037	0.069	0.017	1	WT untreated	Slc29a2
Gm44577	0.0086315	0.060332	0.063	0.011	1	WT untreated	Gm44577
Wnk1	0.00873488	0.137684	0.768	0.473	1	WT untreated	Wnk1
Pecam1	0.0087492	0.0793274	0.089	0.016	1	WT untreated	Pecam1
Ralgps1	0.0087745	0.204182	0.596	0.268	1	WT untreated	Ralgps1
Sdk2	0.00882888	0.217313	0.673	0.473	1	WT untreated	Sdk2
Dync2h1	0.00887087	0.271786	0.779	0.477	1	WT untreated	Dync2h1
Nt5dc3	0.00888882	0.0538246	0.115	0.03	1	WT untreated	Nt5dc3
Sart3	0.00890816	0.0876518	0.235	0.086	1	WT untreated	Sart3
Gpi1	0.00893305	0.0825965	0.788	0.514	1	WT untreated	Gpi1
Cdr1os	0.009003	0.0946897	0.155	0.067	1	WT untreated	Cdr1os
Abca7	0.00909459	0.0586614	0.16	0.041	1	WT untreated	Abca7
Dek	0.00912465	0.0926554	0.539	0.303	1	WT untreated	Dek
CAAA01118383.1	0.00914499	0.0728347	0.246	0.076	1	WT untreated	CAAA01118383.1
Rnft2	0.00915207	0.128481	0.344	0.122	1	WT untreated	Rnft2
Adnp	0.00915458	0.153823	0.711	0.387	1	WT untreated	Adnp
Slc39a7	0.0091885	0.0939682	0.238	0.099	1	WT untreated	Slc39a7
Adam17	0.00920163	0.0976384	0.172	0.068	1	WT untreated	Adam17
Gm14508	0.00922226	0.0519977	0.069	0.014	1	WT untreated	Gm14508
Wdr20	0.00929511	0.121837	0.484	0.211	1	WT untreated	Wdr20
Zfpm2	0.00933106	0.0671322	0.092	0.04	1	WT untreated	Zfpm2
Cep83	0.00940502	0.0628376	0.189	0.058	1	WT untreated	Cep83
4932438A13Rik	0.00945076	0.134439	0.756	0.476	1	WT untreated	4932438A13Rik
Clcn4	0.00950825	0.0262215	0.393	0.181	1	WT untreated	Clcn4
Rbm10	0.00957922	0.042391	0.332	0.14	1	WT untreated	Rbm10
Pkp4	0.00964651	0.195634	0.467	0.194	1	WT untreated	Pkp4
Dusp7	0.00965927	0.0992441	0.158	0.035	1	WT untreated	Dusp7
Nadk2	0.00970915	0.0815605	0.375	0.19	1	WT untreated	Nadk2
5730419F03Rik	0.00977303	0.149615	0.691	0.518	1	WT untreated	5730419F03Rik
Tom1l2	0.00977457	0.236822	0.576	0.265	1	WT untreated	Tom1l2
Ppa1	0.00999004	0.110398	0.441	0.212	1	WT untreated	Ppa1
Trak1	0.0100014	0.109437	0.372	0.16	1	WT untreated	Trak1
Usp53	0.0100195	0.132504	0.327	0.106	1	WT untreated	Usp53
BC055324	0.0100693	0.0477436	0.066	0.013	1	WT untreated	BC055324
Zfp944	0.0100711	0.132254	0.223	0.068	1	WT untreated	Zfp944
Akap1	0.0100923	0.107394	0.246	0.099	1	WT untreated	Akap1
Rgs8	0.0100993	0.118652	0.656	0.467	1	WT untreated	Rgs8
Ddah2	0.0101125	0.0413265	0.052	0.011	1	WT untreated	Ddah2
Nck2	0.0101276	0.0601023	0.115	0.025	1	WT untreated	Nck2
Phactr2	0.0101622	0.0852406	0.404	0.186	1	WT untreated	Phactr2
B930036N10Rik	0.0101652	0.0247369	0.083	0.016	1	WT untreated	B930036N10Rik
S100a1	0.010294	0.0687465	0.077	0.03	1	WT untreated	S100a1
Zfp386	0.0103139	0.0499016	0.309	0.098	1	WT untreated	Zfp386
Kdm3a	0.0103526	0.0518809	0.393	0.176	1	WT untreated	Kdm3a
Cipc	0.0103667	0.0847633	0.37	0.154	1	WT untreated	Cipc
Akap12	0.0103894	0.0324335	0.052	0.011	1	WT untreated	Akap12
Txndc11	0.0104401	0.164508	0.335	0.115	1	WT untreated	Txndc11
Adam23	0.0104605	0.083923	0.077	0.028	1	WT untreated	Adam23
Pde6d	0.0105654	0.0878373	0.567	0.306	1	WT untreated	Pde6d
Sirt2	0.0106387	0.0555287	0.421	0.195	1	WT untreated	Sirt2
A230083G16Rik	0.0107593	0.0536355	0.077	0.011	1	WT untreated	A230083G16Rik
Rncr4	0.0107729	0.0338761	0.109	0.041	1	WT untreated	Rncr4
Anxa6	0.0107747	0.0298101	0.129	0.025	1	WT untreated	Anxa6
Tceanc	0.0108324	0.0669052	0.1	0.03	1	WT untreated	Tceanc
Ppp2r5c	0.010934	0.133633	0.731	0.465	1	WT untreated	Ppp2r5c
Rnf216	0.0109495	0.211878	0.484	0.212	1	WT untreated	Rnf216
Ncoa2	0.0109618	0.172751	0.782	0.493	1	WT untreated	Ncoa2
Pgap3	0.0109925	0.0712914	0.106	0.028	1	WT untreated	Pgap3
1500012K07Rik	0.0110505	0.0733585	0.109	0.016	1	WT untreated	1500012K07Rik
Pard6b	0.0110651	0.0466341	0.083	0.018	1	WT untreated	Pard6b
Cdk17	0.0110866	0.0912937	0.143	0.052	1	WT untreated	Cdk17
Cfap69	0.0114588	0.0635232	0.166	0.059	1	WT untreated	Cfap69
Rab13	0.0115082	0.0616146	0.074	0.023	1	WT untreated	Rab13
Dhrs1	0.0115328	0.00865708	0.183	0.064	1	WT untreated	Dhrs1
Fgd6	0.0116009	0.0323466	0.066	0.017	1	WT untreated	Fgd6
Riok3	0.0116852	0.154725	0.662	0.409	1	WT untreated	Riok3
Ubp1	0.0117622	0.164294	0.384	0.153	1	WT untreated	Ubp1
Zranb3	0.0117632	0.0615203	0.106	0.033	1	WT untreated	Zranb3
Med27	0.0117676	0.167279	0.358	0.116	1	WT untreated	Med27
Sptan1	0.0117781	0.160657	0.708	0.398	1	WT untreated	Sptan1
Usp20	0.0118255	0.0916447	0.226	0.062	1	WT untreated	Usp20
Fnbp4	0.0118386	0.0822162	0.464	0.215	1	WT untreated	Fnbp4
Sirt1	0.0118437	0.115217	0.358	0.149	1	WT untreated	Sirt1
Wnk2	0.0118985	0.176946	0.324	0.102	1	WT untreated	Wnk2
Gabra5	0.0119177	0.00739974	0.653	0.453	1	WT untreated	Gabra5
Vps37c	0.0119214	0.0604705	0.244	0.086	1	WT untreated	Vps37c
Smc4	0.0119486	0.0731198	0.229	0.075	1	WT untreated	Smc4
Fbxw11	0.0119507	0.143115	0.433	0.197	1	WT untreated	Fbxw11
4632427E13Rik	0.0119915	0.137554	0.619	0.317	1	WT untreated	4632427E13Rik
Zranb1	0.0120146	0.152896	0.799	0.584	1	WT untreated	Zranb1
Cox4i2	0.0120153	0.0584869	0.052	0.021	1	WT untreated	Cox4i2
Zcwpw2	0.0120181	0.0407345	0.112	0.041	1	WT untreated	Zcwpw2
Copa	0.0121007	0.192883	0.559	0.235	1	WT untreated	Copa
5730507C01Rik	0.0121239	0.223372	0.415	0.201	1	WT untreated	5730507C01Rik
Azi2	0.0121244	0.11962	0.53	0.241	1	WT untreated	Azi2
BC005561	0.0121327	0.131106	0.39	0.136	1	WT untreated	BC005561
C530008M17Rik	0.0122755	0.0343999	0.054	0.011	1	WT untreated	C530008M17Rik
Zscan29	0.0123144	0.0833432	0.138	0.034	1	WT untreated	Zscan29
Ppip5k1	0.0123288	0.186919	0.573	0.286	1	WT untreated	Ppip5k1
Lpxn	0.01243	0.0525373	0.063	0.018	1	WT untreated	Lpxn
Susd4	0.012442	0.0824877	0.123	0.028	1	WT untreated	Susd4
Fn3krp	0.0124856	0.0747174	0.132	0.041	1	WT untreated	Fn3krp
Gm11961	0.0125538	0.0372751	0.097	0.035	1	WT untreated	Gm11961
Gm13483	0.0125693	0.122384	0.117	0.023	1	WT untreated	Gm13483
Tmem132d	0.0125731	0.129976	0.937	0.864	1	WT untreated	Tmem132d
Tmcc3	0.0126329	0.0496771	0.745	0.626	1	WT untreated	Tmcc3
Prex2	0.0127269	0.0591391	0.052	0.013	1	WT untreated	Prex2
Slc25a18	0.0127418	0.0294939	0.077	0.014	1	WT untreated	Slc25a18
Dalrd3	0.0127777	0.0219953	0.309	0.139	1	WT untreated	Dalrd3
Gpatch1	0.0130372	0.0484724	0.201	0.054	1	WT untreated	Gpatch1
Trmt61b	0.0130632	0.0367181	0.183	0.115	1	WT untreated	Trmt61b
E130308A19Rik	0.0131071	0.126917	0.375	0.188	1	WT untreated	E130308A19Rik
Lemd3	0.0132606	0.138108	0.413	0.171	1	WT untreated	Lemd3
Ift81	0.013285	0.0985517	0.295	0.098	1	WT untreated	Ift81
Arf2	0.0133163	0.065703	0.155	0.045	1	WT untreated	Arf2
Mospd1	0.0134258	0.0350349	0.129	0.045	1	WT untreated	Mospd1
Scap	0.0134323	0.113088	0.327	0.136	1	WT untreated	Scap
Ell2	0.0135261	0.0645016	0.063	0.021	1	WT untreated	Ell2
Fam161b	0.0135473	0.0749727	0.106	0.024	1	WT untreated	Fam161b
Limch1	0.0135565	0.287021	0.848	0.601	1	WT untreated	Limch1
Gm15787	0.0136927	0.053519	0.089	0.011	1	WT untreated	Gm15787
Ankrd50	0.0137158	0.0631945	0.178	0.041	1	WT untreated	Ankrd50
Gm45447	0.0137412	0.0710326	0.074	0.013	1	WT untreated	Gm45447
Map7	0.0137574	0.164451	0.951	0.843	1	WT untreated	Map7
Serinc5	0.0137772	0.170365	0.338	0.106	1	WT untreated	Serinc5
Slf1	0.0137847	0.251294	0.504	0.191	1	WT untreated	Slf1
Gm42716	0.013816	0.0327262	0.052	0.01	1	WT untreated	Gm42716
Ppp1r12a	0.0138698	0.17031	0.742	0.466	1	WT untreated	Ppp1r12a
Ctnna3	0.0138841	0.0514084	0.092	0.03	1	WT untreated	Ctnna3
Gm49417	0.0138869	0.0490974	0.149	0.048	1	WT untreated	Gm49417
Rhobtb1	0.013989	0.065623	0.086	0.028	1	WT untreated	Rhobtb1
2310058D17Rik	0.0141525	0.0618197	0.097	0.018	1	WT untreated	2310058D17Rik
Ccdc14	0.0141961	0.0793593	0.16	0.05	1	WT untreated	Ccdc14
Sept8	0.0142293	0.110079	0.206	0.051	1	WT untreated	Sept8
Sirt4	0.0142634	0.0327651	0.232	0.082	1	WT untreated	Sirt4
Stam2	0.0142717	0.146525	0.479	0.207	1	WT untreated	Stam2
N4bp2l1	0.0142747	0.143973	0.275	0.078	1	WT untreated	N4bp2l1
Fzr1	0.0143593	0.0349128	0.189	0.054	1	WT untreated	Fzr1
Ptpn2	0.014433	0.07442	0.567	0.282	1	WT untreated	Ptpn2
Ltbp3	0.014513	0.0413464	0.163	0.045	1	WT untreated	Ltbp3
Drc3	0.0145754	0.0680844	0.092	0.025	1	WT untreated	Drc3
Jarid2	0.0145896	0.0879155	0.808	0.598	1	WT untreated	Jarid2
Gm3294	0.0146523	0.106741	0.163	0.028	1	WT untreated	Gm3294
Mid2	0.0147742	0.0910366	0.166	0.041	1	WT untreated	Mid2
Syt1	0.0148216	0.0994355	0.989	0.99	1	WT untreated	Syt1
Mthfr	0.0148908	0.0631078	0.077	0.017	1	WT untreated	Mthfr
Daglb	0.0148942	0.0406543	0.192	0.064	1	WT untreated	Daglb
Mef2b	0.0149462	0.0763701	0.126	0.037	1	WT untreated	Mef2b
Ttn	0.0150815	0.166299	0.077	0.02	1	WT untreated	Ttn
Tctn2	0.0151684	0.0544336	0.089	0.018	1	WT untreated	Tctn2
Lmbr1l	0.0151713	0.0676754	0.175	0.084	1	WT untreated	Lmbr1l
Sipa1l3	0.0152205	0.233752	0.433	0.161	1	WT untreated	Sipa1l3
Pde7a	0.0152478	0.167702	0.479	0.203	1	WT untreated	Pde7a
Gm48742	0.0153658	0.04012	0.052	0.01	1	WT untreated	Gm48742
Fndc3b	0.0153996	0.112927	0.281	0.098	1	WT untreated	Fndc3b
AA388235	0.0154421	0.0260859	0.063	0.02	1	WT untreated	AA388235
Zfp961	0.0154512	0.0939369	0.344	0.133	1	WT untreated	Zfp961
Gnl3	0.0154977	0.0117144	0.203	0.065	1	WT untreated	Gnl3
Bc1	0.0155271	0.0574398	0.109	0.03	1	WT untreated	Bc1
Jazf1	0.0155317	0.116482	0.496	0.231	1	WT untreated	Jazf1
Ackr1	0.0155372	0.0724928	0.198	0.051	1	WT untreated	Ackr1
Grk5	0.0155539	0.0804386	0.16	0.058	1	WT untreated	Grk5
Qrich1	0.0155566	0.111252	0.484	0.239	1	WT untreated	Qrich1
Akap7	0.0155774	0.168842	0.464	0.194	1	WT untreated	Akap7
Nell1	0.0156016	0.0476971	0.057	0.011	1	WT untreated	Nell1
Scpep1	0.0157878	0.0843848	0.109	0.028	1	WT untreated	Scpep1
Dis3l2	0.0158259	0.182625	0.628	0.327	1	WT untreated	Dis3l2
Prdm5	0.0158415	0.052998	0.576	0.385	1	WT untreated	Prdm5
Zbtb1	0.0158876	0.0647597	0.158	0.042	1	WT untreated	Zbtb1
Ddx23	0.015996	0.135297	0.367	0.147	1	WT untreated	Ddx23
Rhot1	0.0160844	0.122207	0.616	0.337	1	WT untreated	Rhot1
Cblb	0.0160951	0.0302945	0.576	0.398	1	WT untreated	Cblb
Rd3	0.0160965	0.115498	0.43	0.2	1	WT untreated	Rd3
Hnrnpul2	0.0162037	0.160716	0.593	0.285	1	WT untreated	Hnrnpul2
Lhx2	0.0162194	0.058807	0.063	0.02	1	WT untreated	Lhx2
Snx18	0.016331	0.0500694	0.054	0.01	1	WT untreated	Snx18
Hadh	0.0163399	0.0269488	0.12	0.04	1	WT untreated	Hadh
Nfe2l2	0.0163596	0.0689233	0.097	0.027	1	WT untreated	Nfe2l2
Tnip2	0.0164607	0.0740331	0.095	0.024	1	WT untreated	Tnip2
Pou2f2	0.0164753	0.321275	0.585	0.269	1	WT untreated	Pou2f2
S100pbp	0.0164971	0.0884578	0.387	0.147	1	WT untreated	S100pbp
N4bp2	0.0165579	0.128535	0.438	0.198	1	WT untreated	N4bp2
Klf3	0.0165876	0.0654685	0.106	0.033	1	WT untreated	Klf3
Pqlc2	0.0166796	0.0707726	0.097	0.023	1	WT untreated	Pqlc2
Tsga10	0.0168283	0.0544143	0.183	0.079	1	WT untreated	Tsga10
Spg7	0.0169491	0.125903	0.415	0.164	1	WT untreated	Spg7
Ier3	0.0169632	0.0361137	0.16	0.076	1	WT untreated	Ier3
Lrrc42	0.0170138	0.0623794	0.169	0.045	1	WT untreated	Lrrc42
Sppl2a	0.0170404	0.119306	0.301	0.113	1	WT untreated	Sppl2a
Chd1	0.017095	0.165148	0.453	0.197	1	WT untreated	Chd1
Ehmt2	0.017152	0.111072	0.307	0.112	1	WT untreated	Ehmt2
Tet2	0.0171628	0.144952	0.464	0.2	1	WT untreated	Tet2
Fam102a	0.0174334	0.0716252	0.232	0.072	1	WT untreated	Fam102a
Arfgef2	0.0174975	0.0592849	0.433	0.171	1	WT untreated	Arfgef2
Zfp407	0.0175609	0.133764	0.553	0.273	1	WT untreated	Zfp407
Inpp5k	0.0175642	0.070834	0.209	0.065	1	WT untreated	Inpp5k
Mreg	0.0175993	0.138161	0.266	0.116	1	WT untreated	Mreg
Atg9a	0.0175995	0.0252266	0.169	0.058	1	WT untreated	Atg9a
Gpr84	0.0176591	0.0779521	0.06	0.008	1	WT untreated	Gpr84
Prrc2c	0.0178347	0.12095	0.817	0.615	1	WT untreated	Prrc2c
Cmtm6	0.0178744	0.0401925	0.052	0.008	1	WT untreated	Cmtm6
Osbpl1a	0.0181	0.098787	0.201	0.076	1	WT untreated	Osbpl1a
Phyh	0.0181233	0.134441	0.287	0.092	1	WT untreated	Phyh
Rbm12b1	0.0181655	0.0722241	0.106	0.018	1	WT untreated	Rbm12b1
Tyk2	0.0182186	0.0706598	0.117	0.021	1	WT untreated	Tyk2
Txlna	0.0182433	0.02626	0.172	0.057	1	WT untreated	Txlna
Usp47	0.0183269	0.165206	0.619	0.337	1	WT untreated	Usp47
Spata6	0.0183278	0.0309353	0.066	0.028	1	WT untreated	Spata6
Ddx6	0.0185195	0.150942	0.728	0.429	1	WT untreated	Ddx6
Clasrp	0.0186982	0.0319961	0.269	0.108	1	WT untreated	Clasrp
Acrbp	0.0187092	0.0859128	0.252	0.076	1	WT untreated	Acrbp
Nbn	0.0187153	0.0247186	0.069	0.016	1	WT untreated	Nbn
Tacc1	0.0187344	0.111504	0.378	0.15	1	WT untreated	Tacc1
Gart	0.0187649	0.0368673	0.183	0.065	1	WT untreated	Gart
Zfp809	0.018789	0.033282	0.112	0.034	1	WT untreated	Zfp809
Pcsk4	0.018838	0.0913794	0.146	0.041	1	WT untreated	Pcsk4
Flt3l	0.0190067	0.0555704	0.123	0.028	1	WT untreated	Flt3l
Incenp	0.0190223	0.0624147	0.12	0.027	1	WT untreated	Incenp
Smad2	0.0190383	0.0929796	0.381	0.174	1	WT untreated	Smad2
Iqcg	0.0191565	0.0370818	0.052	0.008	1	WT untreated	Iqcg
Traf3ip1	0.0192054	0.0541213	0.175	0.059	1	WT untreated	Traf3ip1
Ptpn12	0.0192546	0.113491	0.312	0.144	1	WT untreated	Ptpn12
Rb1cc1	0.0192858	0.139709	0.676	0.398	1	WT untreated	Rb1cc1
Nrg3	0.019295	0.12365	0.175	0.088	1	WT untreated	Nrg3
Pigo	0.0193135	0.0401327	0.097	0.023	1	WT untreated	Pigo
Msh6	0.0193175	0.0333467	0.074	0.018	1	WT untreated	Msh6
Zeb2	0.0193292	0.00780532	0.132	0.072	1	WT untreated	Zeb2
Srpk1	0.0193635	0.110702	0.444	0.167	1	WT untreated	Srpk1
D3Ertd751e	0.0194804	0.162315	0.461	0.194	1	WT untreated	D3Ertd751e
Nup85	0.0195609	0.0980172	0.246	0.079	1	WT untreated	Nup85
Klhl28	0.0196219	0.104263	0.244	0.089	1	WT untreated	Klhl28
A930003O13Rik	0.019639	0.0114872	0.063	0.034	1	WT untreated	A930003O13Rik
Hmgcs1	0.0196806	0.0645875	0.181	0.076	1	WT untreated	Hmgcs1
Hipk3	0.0197007	0.0996841	0.481	0.224	1	WT untreated	Hipk3
Ankrd26	0.0197448	0.15891	0.258	0.106	1	WT untreated	Ankrd26
Adgrb3	0.0199015	0.102274	0.948	0.864	1	WT untreated	Adgrb3
Hibch	0.0199054	0.0820364	0.249	0.079	1	WT untreated	Hibch
Tsr1	0.0199699	0.033284	0.074	0.01	1	WT untreated	Tsr1
Mon1a	0.0200052	0.0997842	0.143	0.031	1	WT untreated	Mon1a
Aste1	0.0201612	0.109037	0.186	0.037	1	WT untreated	Aste1
Arhgap17	0.0205208	0.108619	0.181	0.069	1	WT untreated	Arhgap17
Clpb	0.0205356	0.0704783	0.275	0.095	1	WT untreated	Clpb
Xpo6	0.0205868	0.0839758	0.401	0.161	1	WT untreated	Xpo6
Cntn6	0.0205979	0.0267964	0.802	0.678	1	WT untreated	Cntn6
Hacl1	0.0206672	0.0616166	0.172	0.042	1	WT untreated	Hacl1
Nab1	0.0207103	0.0698417	0.172	0.045	1	WT untreated	Nab1
Phkg2	0.0207185	0.0395828	0.229	0.088	1	WT untreated	Phkg2
Cdkl3	0.0207394	0.175945	0.324	0.113	1	WT untreated	Cdkl3
Bloc1s6	0.0207587	0.0260052	0.143	0.04	1	WT untreated	Bloc1s6
Gdpd5	0.0208892	0.197294	0.659	0.32	1	WT untreated	Gdpd5
Zfp942	0.020896	0.12183	0.261	0.081	1	WT untreated	Zfp942
Il1rapl1	0.0209981	0.0417623	0.077	0.023	1	WT untreated	Il1rapl1
Ick	0.0210502	0.0636564	0.252	0.091	1	WT untreated	Ick
Phf20l1	0.0211225	0.118009	0.722	0.425	1	WT untreated	Phf20l1
Nkiras1	0.0211649	0.0988493	0.307	0.098	1	WT untreated	Nkiras1
Smim13	0.021176	0.0487821	0.444	0.22	1	WT untreated	Smim13
Nfatc3	0.0212885	0.15402	0.458	0.187	1	WT untreated	Nfatc3
Ppm1f	0.0213431	0.0436328	0.054	0.008	1	WT untreated	Ppm1f
Chst9	0.0214717	0.382392	0.948	0.829	1	WT untreated	Chst9
Rcan1	0.0214887	0.0677456	0.14	0.055	1	WT untreated	Rcan1
Rad51c	0.0215375	0.0424483	0.097	0.025	1	WT untreated	Rad51c
Stxbp2	0.0215382	0.0916942	0.272	0.078	1	WT untreated	Stxbp2
Rnd2	0.0217003	0.0686142	0.155	0.044	1	WT untreated	Rnd2
Nr2f6	0.0217245	0.0519505	0.146	0.045	1	WT untreated	Nr2f6
Nxn	0.021768	0.0379897	0.092	0.033	1	WT untreated	Nxn
Npc2	0.0218297	0.0781219	0.203	0.082	1	WT untreated	Npc2
Kctd10	0.021838	0.0532088	0.103	0.025	1	WT untreated	Kctd10
Sft2d2	0.0219393	0.0382117	0.063	0.013	1	WT untreated	Sft2d2
Dclre1c	0.0219843	0.101503	0.109	0.025	1	WT untreated	Dclre1c
Umad1	0.0219864	0.211627	0.519	0.241	1	WT untreated	Umad1
Zfp592	0.0220152	0.0611388	0.261	0.096	1	WT untreated	Zfp592
Ago3	0.0221066	0.182521	0.613	0.33	1	WT untreated	Ago3
Ap3s1	0.0221208	0.128703	0.536	0.269	1	WT untreated	Ap3s1
Nup88	0.0221845	0.107104	0.304	0.132	1	WT untreated	Nup88
Slc25a42	0.0222036	0.0732507	0.189	0.059	1	WT untreated	Slc25a42
Dido1	0.0222215	0.142648	0.504	0.218	1	WT untreated	Dido1
Eif4e3	0.0222294	0.0505383	0.086	0.02	1	WT untreated	Eif4e3
Wdr26	0.0222919	0.114698	0.553	0.278	1	WT untreated	Wdr26
Tasp1	0.0224146	0.114933	0.464	0.258	1	WT untreated	Tasp1
Tmem117	0.0224163	0.0572153	0.215	0.072	1	WT untreated	Tmem117
Man1a2	0.0225063	0.161994	0.521	0.211	1	WT untreated	Man1a2
Tmem167b	0.0225064	0.0244757	0.158	0.058	1	WT untreated	Tmem167b
Pkd2l2	0.022513	0.0507605	0.08	0.017	1	WT untreated	Pkd2l2
Khsrp	0.0225666	0.034539	0.493	0.242	1	WT untreated	Khsrp
Hspa1a	0.0225892	0.0586054	0.063	0.018	1	WT untreated	Hspa1a
Fbxo36	0.0226416	0.0860886	0.209	0.072	1	WT untreated	Fbxo36
Scaf11	0.0228213	0.185016	0.61	0.313	1	WT untreated	Scaf11
Clec16a	0.0228359	0.188966	0.427	0.149	1	WT untreated	Clec16a
Eva1c	0.0228759	0.0462445	0.095	0.017	1	WT untreated	Eva1c
Miga1	0.0228926	0.142632	0.404	0.146	1	WT untreated	Miga1
Far1	0.0229249	0.069179	0.602	0.314	1	WT untreated	Far1
Borcs5	0.0229932	0.0216589	0.235	0.112	1	WT untreated	Borcs5
Mok	0.0229959	0.0384115	0.14	0.061	1	WT untreated	Mok
Pard3	0.0230869	0.0867954	0.719	0.421	1	WT untreated	Pard3
Ercc2	0.0232593	0.0455738	0.266	0.11	1	WT untreated	Ercc2
Iltifb	0.0234373	0.0452639	0.103	0.021	1	WT untreated	Iltifb
Ankrd23	0.0234952	0.0230606	0.089	0.031	1	WT untreated	Ankrd23
Ube2h	0.0235974	0.191843	0.682	0.367	1	WT untreated	Ube2h
Tubb2a	0.0236588	0.094648	0.301	0.106	1	WT untreated	Tubb2a
Actn1	0.023736	0.0364883	0.123	0.052	1	WT untreated	Actn1
Sirpa	0.0237493	0.0838745	0.244	0.072	1	WT untreated	Sirpa
Sh3glb2	0.0237965	0.00304675	0.189	0.075	1	WT untreated	Sh3glb2
Slc25a5	0.023804	0.0329985	0.504	0.271	1	WT untreated	Slc25a5
Cyb5d2	0.0238093	0.0447045	0.201	0.064	1	WT untreated	Cyb5d2
Dyrk1a	0.0238844	0.179338	0.659	0.371	1	WT untreated	Dyrk1a
Ttc26	0.0239987	0.0310096	0.074	0.02	1	WT untreated	Ttc26
Pou2f1	0.0240036	0.187632	0.67	0.341	1	WT untreated	Pou2f1
Cep57l1	0.0240075	0.0985392	0.172	0.072	1	WT untreated	Cep57l1
Atxn2	0.0240481	0.126749	0.585	0.303	1	WT untreated	Atxn2
Traf5	0.0240819	0.154283	0.668	0.432	1	WT untreated	Traf5
Agpat4	0.0241885	0.00281949	0.054	0.038	1	WT untreated	Agpat4
Otx2os1	0.0242563	0.079871	0.986	0.983	1	WT untreated	Otx2os1
Mtr	0.0242597	0.128016	0.289	0.099	1	WT untreated	Mtr
Nemp1	0.0244354	0.0588659	0.083	0.023	1	WT untreated	Nemp1
2610021A01Rik	0.0244558	0.111267	0.189	0.058	1	WT untreated	2610021A01Rik
Ikzf2	0.0244741	0.122456	0.424	0.203	1	WT untreated	Ikzf2
Fam168a	0.0247398	0.089821	0.708	0.409	1	WT untreated	Fam168a
Trip10	0.0248074	0.0644168	0.074	0.018	1	WT untreated	Trip10
Crybg3	0.0248228	0.0398239	0.074	0.023	1	WT untreated	Crybg3
Doc2g	0.0248278	0.0461317	0.063	0.013	1	WT untreated	Doc2g
Pi4ka	0.024832	0.0992876	0.593	0.292	1	WT untreated	Pi4ka
Nomo1	0.0248944	0.0831762	0.252	0.075	1	WT untreated	Nomo1
F8	0.0249224	0.0867553	0.112	0.037	1	WT untreated	F8
Resf1	0.0249485	0.0676343	0.238	0.089	1	WT untreated	Resf1
Hectd3	0.0249976	0.0298642	0.115	0.034	1	WT untreated	Hectd3
Tug1	0.0251132	0.0852996	0.361	0.133	1	WT untreated	Tug1
Ece1	0.0251767	0.0957138	0.112	0.02	1	WT untreated	Ece1
Mbd5	0.0251853	0.209015	0.914	0.761	1	WT untreated	Mbd5
Ccdc163	0.0252645	0.0281652	0.183	0.075	1	WT untreated	Ccdc163
Bcorl1	0.0252731	0.0669225	0.066	0.017	1	WT untreated	Bcorl1
Gm44646	0.0254911	0.0508707	0.126	0.03	1	WT untreated	Gm44646
Wdfy2	0.0256221	0.137283	0.266	0.113	1	WT untreated	Wdfy2
Irak1	0.0257714	0.0469653	0.146	0.048	1	WT untreated	Irak1
Coro2b	0.0259443	0.151734	0.665	0.326	1	WT untreated	Coro2b
Arhgef4	0.0259456	0.0757524	0.166	0.041	1	WT untreated	Arhgef4
Arl4a	0.0259537	0.0784699	0.183	0.071	1	WT untreated	Arl4a
Hcfc1	0.0259688	0.0962156	0.341	0.125	1	WT untreated	Hcfc1
Mtmr1	0.0261238	0.116855	0.415	0.176	1	WT untreated	Mtmr1
Pex1	0.0261504	0.0658555	0.192	0.061	1	WT untreated	Pex1
Pex5	0.0261648	0.0416986	0.117	0.038	1	WT untreated	Pex5
Ccdc39	0.0262507	0.141533	0.307	0.081	1	WT untreated	Ccdc39
Fbxl3	0.0262993	0.0834783	0.41	0.215	1	WT untreated	Fbxl3
Ppp1r12c	0.0263643	0.0387677	0.309	0.113	1	WT untreated	Ppp1r12c
Asic4	0.0264472	0.0106002	0.57	0.395	1	WT untreated	Asic4
Fam168b	0.0264624	0.108556	0.358	0.147	1	WT untreated	Fam168b
Diaph1	0.0264641	0.0760818	0.312	0.142	1	WT untreated	Diaph1
Pwp2	0.0265997	0.0417493	0.052	0.008	1	WT untreated	Pwp2
Smg1	0.0266749	0.141111	0.61	0.347	1	WT untreated	Smg1
Sec24c	0.0268218	0.0221871	0.235	0.093	1	WT untreated	Sec24c
Nek7	0.0269116	0.128912	0.438	0.207	1	WT untreated	Nek7
Bend7	0.0269137	0.0883121	0.103	0.042	1	WT untreated	Bend7
Bicc1	0.0269215	0.0564215	0.166	0.048	1	WT untreated	Bicc1
Fam222a	0.0269528	0.0949693	0.304	0.125	1	WT untreated	Fam222a
Atrip	0.0269652	0.0690343	0.169	0.065	1	WT untreated	Atrip
Cep44	0.0270202	0.0915324	0.218	0.084	1	WT untreated	Cep44
Ccdc51	0.0271589	0.0372637	0.255	0.112	1	WT untreated	Ccdc51
Anks1b	0.0272437	0.02318	0.14	0.057	1	WT untreated	Anks1b
Hk1	0.0273014	0.0906298	0.788	0.545	1	WT untreated	Hk1
Fyn	0.0273054	0.015912	0.544	0.348	1	WT untreated	Fyn
Smchd1	0.0273889	0.124478	0.593	0.309	1	WT untreated	Smchd1
Ap3b1	0.0275411	0.17809	0.47	0.194	1	WT untreated	Ap3b1
Ascc3	0.0275643	0.19161	0.61	0.307	1	WT untreated	Ascc3
Usp24	0.0276737	0.149666	0.404	0.17	1	WT untreated	Usp24
Tsc2	0.0277061	0.106866	0.178	0.058	1	WT untreated	Tsc2
Ap3d1	0.027738	0.0295585	0.41	0.181	1	WT untreated	Ap3d1
Ccdc117	0.0277411	0.0353295	0.175	0.064	1	WT untreated	Ccdc117
Mri1	0.0277557	0.108432	0.172	0.041	1	WT untreated	Mri1
Trib2	0.0278899	0.0803538	0.169	0.076	1	WT untreated	Trib2
Hemk1	0.028077	0.0688915	0.115	0.04	1	WT untreated	Hemk1
Fto	0.0281193	0.163833	0.725	0.466	1	WT untreated	Fto
Srsf1	0.0281638	0.0488086	0.84	0.609	1	WT untreated	Srsf1
St6galnac2	0.028204	0.0282271	0.072	0.027	1	WT untreated	St6galnac2
Zfp276	0.0282717	0.0575497	0.086	0.025	1	WT untreated	Zfp276
Ipo4	0.0282917	0.0578431	0.086	0.028	1	WT untreated	Ipo4
Cnot10	0.0283549	0.0814389	0.344	0.153	1	WT untreated	Cnot10
Exog	0.0283935	0.0496922	0.063	0.018	1	WT untreated	Exog
Wdr19	0.0288031	0.0514827	0.166	0.051	1	WT untreated	Wdr19
BC005537	0.0288037	0.0408994	0.673	0.431	1	WT untreated	BC005537
Raph1	0.0290079	0.138656	0.304	0.143	1	WT untreated	Raph1
Pde4d	0.0290213	0.118159	0.192	0.091	1	WT untreated	Pde4d
Gm43598	0.0291071	0.0353715	0.069	0.008	1	WT untreated	Gm43598
Dhrs3	0.0291672	0.072484	0.209	0.085	1	WT untreated	Dhrs3
Camk2d	0.0291735	0.0708302	0.951	0.908	1	WT untreated	Camk2d
Csde1	0.0292464	0.0774007	0.713	0.476	1	WT untreated	Csde1
Idh1	0.029378	0.0641862	0.16	0.061	1	WT untreated	Idh1
Zfp410	0.029504	0.0795736	0.215	0.061	1	WT untreated	Zfp410
Ttll4	0.0295812	0.0873694	0.146	0.052	1	WT untreated	Ttll4
Cpsf1	0.0296072	0.0613351	0.178	0.061	1	WT untreated	Cpsf1
Zbtb44	0.0296961	0.0579883	0.421	0.191	1	WT untreated	Zbtb44
Rab11fip5	0.0297256	0.039393	0.083	0.021	1	WT untreated	Rab11fip5
Trps1	0.0298092	0.176993	0.774	0.523	1	WT untreated	Trps1
Clpx	0.0299346	0.140463	0.441	0.198	1	WT untreated	Clpx
Ddx20	0.0299537	0.0358985	0.086	0.031	1	WT untreated	Ddx20
Hivep2	0.029992	0.0517924	0.53	0.333	1	WT untreated	Hivep2
Cth	0.0300284	0.0465294	0.095	0.018	1	WT untreated	Cth
Kat8	0.0300501	0.0421128	0.155	0.065	1	WT untreated	Kat8
Elmod3	0.0301184	0.0583459	0.163	0.048	1	WT untreated	Elmod3
Trp53inp1	0.0302218	0.0571583	0.138	0.048	1	WT untreated	Trp53inp1
Pds5b	0.0303036	0.0278678	0.533	0.273	1	WT untreated	Pds5b
Insr	0.0303662	0.218579	0.576	0.263	1	WT untreated	Insr
Ap1b1	0.0303818	0.0835745	0.507	0.289	1	WT untreated	Ap1b1
Atp13a2	0.030587	0.0438212	0.266	0.113	1	WT untreated	Atp13a2
Bcl2l13	0.030649	0.0882053	0.255	0.089	1	WT untreated	Bcl2l13
Ddx31	0.0307602	0.0585826	0.092	0.024	1	WT untreated	Ddx31
Agtpbp1	0.0307856	0.0797646	0.794	0.572	1	WT untreated	Agtpbp1
Ccdc141	0.0308028	0.0688569	0.069	0.011	1	WT untreated	Ccdc141
Gzf1	0.0310699	0.0719003	0.175	0.047	1	WT untreated	Gzf1
Dhx33	0.0311074	0.0219925	0.063	0.014	1	WT untreated	Dhx33
Tmem170b	0.031158	0.131482	0.292	0.079	1	WT untreated	Tmem170b
Rnf122	0.0312286	0.0268867	0.135	0.042	1	WT untreated	Rnf122
Fhl1	0.0312342	0.0254271	0.186	0.065	1	WT untreated	Fhl1
Atxn3	0.0312354	0.0570328	0.175	0.061	1	WT untreated	Atxn3
Myh7b	0.0314378	0.068171	0.172	0.025	1	WT untreated	Myh7b
Zzz3	0.031441	0.09573	0.676	0.365	1	WT untreated	Zzz3
Sidt2	0.0315001	0.0901062	0.112	0.021	1	WT untreated	Sidt2
Mtx3	0.0315524	0.0567342	0.158	0.052	1	WT untreated	Mtx3
Fmr1	0.0315581	0.10493	0.487	0.229	1	WT untreated	Fmr1
Ehd4	0.031604	0.0312514	0.132	0.04	1	WT untreated	Ehd4
Taf13	0.0316072	0.0485192	0.181	0.071	1	WT untreated	Taf13
Arl13b	0.0316232	0.104301	0.352	0.166	1	WT untreated	Arl13b
Aktip	0.0316362	0.028517	0.447	0.188	1	WT untreated	Aktip
Cask	0.0317905	0.204102	0.673	0.348	1	WT untreated	Cask
Tenm2	0.0318841	0.014078	0.252	0.139	1	WT untreated	Tenm2
Ptpru	0.0319476	0.0593492	0.063	0.021	1	WT untreated	Ptpru
Adck2	0.0319533	0.0724015	0.115	0.027	1	WT untreated	Adck2
Elk4	0.0319737	0.139454	0.307	0.101	1	WT untreated	Elk4
Atf7ip	0.0320131	0.132905	0.748	0.527	1	WT untreated	Atf7ip
Stimate	0.0320557	0.140599	0.315	0.102	1	WT untreated	Stimate
Ppa2	0.0320611	0.0882208	0.421	0.224	1	WT untreated	Ppa2
Ccdc171	0.0321754	0.0117959	0.424	0.271	1	WT untreated	Ccdc171
Luc7l2	0.0323137	0.0587019	0.88	0.676	1	WT untreated	Luc7l2
Kcnt2	0.0324171	0.00415225	0.467	0.32	1	WT untreated	Kcnt2
Cebpg	0.0324305	0.0755104	0.221	0.081	1	WT untreated	Cebpg
Ncbp1	0.0325881	0.0973995	0.281	0.14	1	WT untreated	Ncbp1
Sppl3	0.0326781	0.133646	0.553	0.272	1	WT untreated	Sppl3
Mgrn1	0.0327726	0.143699	0.401	0.152	1	WT untreated	Mgrn1
Senp3	0.0328239	0.085306	0.301	0.126	1	WT untreated	Senp3
Rph3a	0.0328399	0.146988	0.556	0.314	1	WT untreated	Rph3a
Esco1	0.0329541	0.132169	0.418	0.18	1	WT untreated	Esco1
Cadps	0.0330262	0.231353	0.974	0.955	1	WT untreated	Cadps
Pink1	0.0331002	0.00315996	0.438	0.19	1	WT untreated	Pink1
Rnf130	0.0331015	0.13613	0.562	0.286	1	WT untreated	Rnf130
Limk2	0.0331618	0.00563338	0.378	0.169	1	WT untreated	Limk2
Jmy	0.0332221	0.124036	0.43	0.183	1	WT untreated	Jmy
Mindy2	0.0332417	0.0803007	0.501	0.249	1	WT untreated	Mindy2
Cnot4	0.0332458	0.155256	0.731	0.455	1	WT untreated	Cnot4
Myo1d	0.033601	0.0332726	0.054	0.014	1	WT untreated	Myo1d
Mtmr14	0.0336955	0.0637294	0.129	0.031	1	WT untreated	Mtmr14
Lrrc14	0.0337752	0.056568	0.077	0.017	1	WT untreated	Lrrc14
Mapk1ip1	0.0338607	0.0501588	0.315	0.132	1	WT untreated	Mapk1ip1
Adcy5	0.0339262	0.0266403	0.077	0.018	1	WT untreated	Adcy5
Fbxo22	0.0339694	0.0122542	0.232	0.089	1	WT untreated	Fbxo22
Ppm1g	0.0340077	0.0254669	0.252	0.102	1	WT untreated	Ppm1g
Dync1h1	0.0341366	0.108485	0.599	0.32	1	WT untreated	Dync1h1
Marcks	0.0341897	0.0638663	0.175	0.086	1	WT untreated	Marcks
Ttc27	0.034249	0.0948529	0.195	0.062	1	WT untreated	Ttc27
C030034I22Rik	0.0343344	0.0983617	0.149	0.045	1	WT untreated	C030034I22Rik
Arid4a	0.034336	0.105781	0.55	0.28	1	WT untreated	Arid4a
Ccdc93	0.0344892	0.0502807	0.109	0.031	1	WT untreated	Ccdc93
[truncated: 8,853 more rows]

## Sheet: Cluster 2
p_val	avg_logFC	pct.1	pct.2	p_val_adj	cluster	gene
Camk1d	0	2.15769	0.943	0.743	0	WT untreated	Camk1d
Dmd	3.99830861449835e-255	1.35858	0.96	0.897	8.21732386451702e-251	WT untreated	Dmd
Rpgrip1	9.24312185864879e-240	1.59359	0.906	0.471	1.8996464043895e-235	WT untreated	Rpgrip1
March1	2.93175236874396e-226	1.45771	0.912	0.654	6.0253374682426e-222	WT untreated	March1
Hcn1	4.04673164756732e-221	1.29536	0.909	0.701	8.31684288208035e-217	WT untreated	Hcn1
Rho	8.08617623134174e-219	1.77115	0.966	0.965	1.66187093906535e-214	WT untreated	Rho
Pex5l	3.19281834077141e-216	1.4184	0.878	0.518	6.5618802539534e-212	WT untreated	Pex5l
Zfp385b	1.17496336488553e-212	1.55142	0.862	0.242	2.41478470751273e-208	WT untreated	Zfp385b
Opn1sw	5.91046343225987e-212	1.65127	0.731	0.023	1.21471844459805e-207	WT untreated	Opn1sw
Rp1	2.08542679746439e-208	1.41562	0.901	0.498	4.28596915414881e-204	WT untreated	Rp1
Ppp2r2b	8.45003139182232e-205	1.34389	0.882	0.566	1.73665045164732e-200	WT untreated	Ppp2r2b
Dscaml1	1.24015149063364e-202	1.51092	0.847	0.234	2.54875934355025e-198	WT untreated	Dscaml1
Syt1	4.42760774177912e-201	1.26648	0.913	0.724	9.09961943090444e-197	WT untreated	Syt1
Cacnb2	9.31444183944761e-200	1.34367	0.883	0.507	1.91430408684327e-195	WT untreated	Cacnb2
Mir124a-1hg	3.43638557896362e-197	1.30839	0.896	0.548	7.06245964188603e-193	WT untreated	Mir124a-1hg
Pde6h	6.48790228863724e-195	1.61216	0.723	0.037	1.33339367836073e-190	WT untreated	Pde6h
Cdh18	8.62218174952443e-194	1.47156	0.757	0.06	1.77203079316226e-189	WT untreated	Cdh18
Gnb1	5.87876945442964e-193	1.30504	0.964	0.905	1.20820469827438e-188	WT untreated	Gnb1
Gm44196	1.40304133065871e-190	1.45565	0.825	0.212	2.88353054276978e-186	WT untreated	Gm44196
Arr3	1.68768544690393e-190	1.60706	0.753	0.076	3.46853113047695e-186	WT untreated	Arr3
Rims2	1.83674659496951e-189	1.23927	0.901	0.494	3.77488160198135e-185	WT untreated	Rims2
Pde6a	2.65964637680954e-188	1.33269	0.879	0.495	5.46610523361896e-184	WT untreated	Pde6a
Pde6b	1.22652136289332e-185	1.30857	0.887	0.551	2.52074670501836e-181	WT untreated	Pde6b
Gnat1	1.93645243382533e-183	1.34208	0.936	0.829	3.97979704199782e-179	WT untreated	Gnat1
Kcnb1	5.11194268676099e-182	1.32902	0.874	0.425	1.05060646098312e-177	WT untreated	Kcnb1
Mir124-2hg	1.23292544533005e-176	1.27766	0.868	0.482	2.53390837524231e-172	WT untreated	Mir124-2hg
Slc6a6	4.01784072940851e-176	1.22392	0.898	0.512	8.25746626708038e-172	WT untreated	Slc6a6
Rbp3	1.84386097931183e-172	1.43632	0.842	0.345	3.78950308468166e-168	WT untreated	Rbp3
Prph2	1.04706182953538e-170	1.4375	0.906	0.662	2.15192147206111e-166	WT untreated	Prph2
Tulp1	7.76553238933454e-170	1.24805	0.878	0.539	1.59597221665603e-165	WT untreated	Tulp1
Opn1mw	3.03075307522287e-165	1.32944	0.649	0.027	6.22880372019804e-161	WT untreated	Opn1mw
Otx2os1	3.70657292129206e-165	1.33448	0.808	0.336	7.61774866783944e-161	WT untreated	Otx2os1
Abca4	5.65233623640932e-165	1.29627	0.831	0.271	1.16166814330684e-160	WT untreated	Abca4
Pdc	6.04273252723922e-165	1.4168	0.904	0.725	1.2419023889982e-160	WT untreated	Pdc
Lhfpl3	1.30807968888121e-162	1.23263	0.813	0.322	2.68836537658866e-158	WT untreated	Lhfpl3
Pdzph1	1.91221873500542e-161	1.21871	0.82	0.406	3.92999194418315e-157	WT untreated	Pdzph1
Rgs9	6.10519995936638e-160	1.17173	0.83	0.442	1.25474069564898e-155	WT untreated	Rgs9
Ntm	6.16456560818759e-159	1.08877	0.853	0.468	1.26694152379471e-154	WT untreated	Ntm
Pcdh15	1.60590138463795e-155	0.984833	0.951	0.858	3.30044852570792e-151	WT untreated	Pcdh15
Fhod3	3.50226681269185e-154	1.22857	0.77	0.233	7.1978587534443e-150	WT untreated	Fhod3
Ush2a	3.04312320401421e-150	1.07752	0.863	0.518	6.25422680889e-146	WT untreated	Ush2a
Slc24a1	3.31739129169248e-148	1.30411	0.797	0.269	6.81790258268639e-144	WT untreated	Slc24a1
Fam57b	6.76898896704659e-147	1.09982	0.865	0.524	1.39116261250741e-142	WT untreated	Fam57b
Epb41	1.47294750072749e-146	0.936596	0.911	0.633	3.02720170349513e-142	WT untreated	Epb41
Cadm2	2.48909888735532e-146	0.755312	0.995	0.993	5.11559603329266e-142	WT untreated	Cadm2
Rom1	4.97633207937903e-146	1.54167	0.886	0.579	1.02273576895398e-141	WT untreated	Rom1
Fam169a	1.20546123737251e-145	0.832807	0.947	0.713	2.47746393504797e-141	WT untreated	Fam169a
Prkca	3.42435716402551e-145	1.31044	0.842	0.428	7.03773884350524e-141	WT untreated	Prkca
Agpat3	4.69776196059905e-144	1.04756	0.877	0.499	9.65484038142316e-140	WT untreated	Agpat3
Cngb1	2.66266950556438e-140	1.18165	0.762	0.227	5.47231836783592e-136	WT untreated	Cngb1
Gngt1	1.20184837063902e-138	1.39622	0.912	0.82	2.47003877133732e-134	WT untreated	Gngt1
Pde6g	1.59069224595342e-138	1.55855	0.883	0.639	3.26919070388346e-134	WT untreated	Pde6g
Snap25	1.80091738579998e-138	1.10902	0.803	0.357	3.70124541129612e-134	WT untreated	Snap25
Crx	1.31637218953595e-137	1.10734	0.745	0.189	2.70540812393429e-133	WT untreated	Crx
Cpe	1.6407410440447e-137	0.904486	0.898	0.713	3.37205099372067e-133	WT untreated	Cpe
Cngb3	2.26618515533436e-135	1.10363	0.557	0.02	4.65746373124317e-131	WT untreated	Cngb3
Tmem108	3.11326884413361e-135	1.09321	0.79	0.298	6.39839012846339e-131	WT untreated	Tmem108
Atp8a2	5.63735665277776e-134	1.08671	0.795	0.302	1.15858953927889e-129	WT untreated	Atp8a2
Rs1	1.36887296824619e-131	1.10473	0.779	0.344	2.81330772433958e-127	WT untreated	Rs1
Unc119	3.16880289510313e-131	1.1384	0.891	0.724	6.51252371001596e-127	WT untreated	Unc119
Bbs9	9.72555646756775e-131	0.96201	0.848	0.429	1.99879636521452e-126	WT untreated	Bbs9
Pde8b	1.81382924703034e-130	1.04694	0.745	0.222	3.72778186849676e-126	WT untreated	Pde8b
Neurod1	3.23693983363031e-130	1.09866	0.764	0.256	6.65255874607701e-126	WT untreated	Neurod1
Dlg4	4.18782441478138e-130	0.969338	0.823	0.372	8.60681673725869e-126	WT untreated	Dlg4
Esrrb	1.16340096868578e-129	1.11238	0.699	0.165	2.39102167084302e-125	WT untreated	Esrrb
Pcp2	9.41400365712183e-129	1.66033	0.657	0.13	1.93476603161168e-124	WT untreated	Pcp2
Prom1	4.71149947382766e-128	1.06624	0.785	0.318	9.68307371861061e-124	WT untreated	Prom1
Gabrb3	5.63326400215336e-128	1.12617	0.684	0.116	1.15774841772256e-123	WT untreated	Gabrb3
Dlg2	6.98623081872037e-128	0.863374	0.919	0.716	1.43581015786341e-123	WT untreated	Dlg2
Grm8	4.52868949362172e-127	1.02735	0.792	0.317	9.30736264729136e-123	WT untreated	Grm8
Dpf3	3.83767380337e-125	0.937077	0.836	0.474	7.88718720068602e-121	WT untreated	Dpf3
Dcc	4.08878274304283e-125	0.977647	0.66	0.1	8.40326629350163e-121	WT untreated	Dcc
Nrl	5.44045200293976e-125	1.13759	0.767	0.325	1.11812169564418e-120	WT untreated	Nrl
Grk1	1.00736396376564e-124	1.01524	0.716	0.188	2.07033441833114e-120	WT untreated	Grk1
Cacna2d4	1.03011997412733e-123	0.99522	0.721	0.183	2.11710257082649e-119	WT untreated	Cacna2d4
Rgs9bp	2.39902770747766e-123	0.968813	0.714	0.183	4.93048174440809e-119	WT untreated	Rgs9bp
Rcvrn	1.39864490352545e-122	1.50467	0.801	0.471	2.87449500572551e-118	WT untreated	Rcvrn
Rasgrf2	3.19836232409606e-122	0.990571	0.737	0.225	6.57327424848223e-118	WT untreated	Rasgrf2
Ybx3	1.68832436514908e-121	0.992577	0.791	0.371	3.4698442352544e-117	WT untreated	Ybx3
Mpp4	4.55845632189258e-120	0.959525	0.785	0.315	9.36853943275362e-116	WT untreated	Mpp4
Casz1	1.46550259042984e-119	0.90504	0.814	0.461	3.01190092385142e-115	WT untreated	Casz1
Gnat2	9.32488726630619e-119	0.904768	0.489	0.012	1.91645083097125e-114	WT untreated	Gnat2
Lars2	2.04903250833443e-117	0.981692	0.79	0.348	4.21117161112893e-113	WT untreated	Lars2
Rabgef1	5.51289594965669e-117	0.933476	0.757	0.246	1.13301037557344e-112	WT untreated	Rabgef1
Sv2b	1.33947755035926e-116	0.985068	0.774	0.336	2.75289426149836e-112	WT untreated	Sv2b
Guca1b	3.5393704020947e-116	1.08188	0.761	0.386	7.27411405038502e-112	WT untreated	Guca1b
Wwox	2.055742191166e-115	0.854776	0.909	0.698	4.22496135128436e-111	WT untreated	Wwox
Ccser1	3.18182289331611e-115	0.920432	0.806	0.386	6.53928241034326e-111	WT untreated	Ccser1
Unc13b	3.6781889679088e-115	0.790774	0.875	0.599	7.55941396684616e-111	WT untreated	Unc13b
Gngt2	5.45201213447311e-115	1.16818	0.548	0.047	1.12049753387691e-110	WT untreated	Gngt2
Impg1	1.43712222128723e-114	0.977899	0.703	0.194	2.95357358918952e-110	WT untreated	Impg1
Guca1a	5.46940488905626e-114	0.996658	0.838	0.556	1.12407209279884e-109	WT untreated	Guca1a
Thrb	7.37961151971699e-114	0.768121	0.914	0.616	1.51665775953224e-109	WT untreated	Thrb
Osbp2	9.02993774402562e-114	0.939816	0.672	0.165	1.85583280515215e-109	WT untreated	Osbp2
Cnga1	2.20157274971815e-112	1.01687	0.781	0.394	4.52467231522075e-108	WT untreated	Cnga1
Mak	2.43580275316497e-112	0.920483	0.692	0.196	5.00606181830464e-108	WT untreated	Mak
Pitpnm3	1.15242675955465e-111	0.959154	0.696	0.226	2.36846747623672e-107	WT untreated	Pitpnm3
Fam161a	3.6403798011694e-111	0.919284	0.738	0.253	7.48170856736335e-107	WT untreated	Fam161a
Atp1a3	1.35738471969477e-110	1.01663	0.732	0.281	2.78969707591669e-106	WT untreated	Atp1a3
Pbx3	1.47691135529017e-110	0.968352	0.714	0.252	3.03534821739236e-106	WT untreated	Pbx3
Pde6c	2.67051333005907e-110	0.780898	0.469	0.012	5.4884389959374e-106	WT untreated	Pde6c
Egflam	3.15259212212195e-109	0.920338	0.654	0.142	6.47920732938504e-105	WT untreated	Egflam
Sag	6.13547369077238e-109	0.760595	0.914	0.939	1.26096255292754e-104	WT untreated	Sag
Gng13	9.8720600476834e-109	1.3758	0.639	0.162	2.02890578099989e-104	WT untreated	Gng13
Map1b	2.09254648727912e-108	0.996304	0.772	0.378	4.30060154065604e-104	WT untreated	Map1b
Slc17a7	2.76978866049725e-108	1.00817	0.723	0.272	5.69246965505394e-104	WT untreated	Slc17a7
Erc2	2.77902521777321e-108	0.951991	0.733	0.246	5.7114526275675e-104	WT untreated	Erc2
Pcmtd2	7.29796982736683e-108	0.857989	0.808	0.437	1.49987875892043e-103	WT untreated	Pcmtd2
Frmpd2	9.99019962151275e-108	0.904834	0.605	0.11	2.0531858262133e-103	WT untreated	Frmpd2
Macrod2	2.0125042930027e-106	0.800159	0.884	0.656	4.13609882297915e-102	WT untreated	Macrod2
Hk2	4.44136101273401e-105	0.973279	0.636	0.145	9.12788515337094e-101	WT untreated	Hk2
Impdh1	5.78005541767073e-105	0.945375	0.692	0.218	1.18791698943969e-100	WT untreated	Impdh1
Sgip1	6.10157130909239e-103	0.639809	0.935	0.802	1.25399493544467e-98	WT untreated	Sgip1
Nr2e3	1.70858784311306e-102	0.956034	0.66	0.191	3.51148973516596e-98	WT untreated	Nr2e3
Rtbdn	3.69529755918509e-102	1.0244	0.711	0.263	7.5945755436372e-98	WT untreated	Rtbdn
Iqsec1	4.16525609149517e-101	0.831553	0.693	0.196	8.56043431924088e-97	WT untreated	Iqsec1
Atxn1	4.55361561247111e-101	0.664233	0.926	0.783	9.35859080675062e-97	WT untreated	Atxn1
Cmss1	8.87861303615517e-101	0.920562	0.921	0.727	1.82473255119061e-96	WT untreated	Cmss1
Cplx4	2.08614487665841e-100	0.978095	0.708	0.267	4.28744495050837e-96	WT untreated	Cplx4
Gnb3	4.24011889331511e-100	1.05923	0.691	0.268	8.71429234954122e-96	WT untreated	Gnb3
Gnb5	9.14831010870616e-100	0.868403	0.78	0.409	1.88016069354129e-95	WT untreated	Gnb5
Kdm4c	6.87564404812879e-99	0.739205	0.836	0.563	1.41308236477143e-94	WT untreated	Kdm4c
Stx3	1.98999706113285e-98	0.910296	0.681	0.231	4.08984196004023e-94	WT untreated	Stx3
Fabp12	3.22695364374516e-98	0.905024	0.66	0.206	6.63203512862506e-94	WT untreated	Fabp12
AI847159	2.4729208916249e-97	0.906699	0.609	0.142	5.08234701646749e-93	WT untreated	AI847159
Sphkap	4.37802575196021e-97	0.852128	0.54	0.069	8.99771852542862e-93	WT untreated	Sphkap
Tmlhe	4.96378699844215e-97	0.83388	0.725	0.306	1.02015750391983e-92	WT untreated	Tmlhe
Vtn	6.10142624841698e-97	0.991542	0.66	0.195	1.25396512257466e-92	WT untreated	Vtn
Pla2r1	8.13864872302669e-97	0.826337	0.659	0.177	1.67265508555645e-92	WT untreated	Pla2r1
Car10	8.60562300449612e-97	1.06946	0.579	0.111	1.76862763988404e-92	WT untreated	Car10
Tub	1.84530830866859e-96	0.806624	0.643	0.177	3.79247763597569e-92	WT untreated	Tub
Nlk	3.67786013310718e-96	0.698462	0.872	0.632	7.55873814556187e-92	WT untreated	Nlk
Snap91	8.53522879832626e-96	0.819246	0.663	0.204	1.75416022263201e-91	WT untreated	Snap91
Pkm	1.48032195992834e-95	0.848603	0.893	0.751	3.04235769204473e-91	WT untreated	Pkm
Trpm1	1.62851018439118e-94	1.0297	0.55	0.089	3.34691413096076e-90	WT untreated	Trpm1
Mef2c	8.21741678970964e-94	0.876063	0.708	0.271	1.68884349862113e-89	WT untreated	Mef2c
Spc25	9.24008444628585e-94	1.05881	0.913	0.59	1.89902215540067e-89	WT untreated	Spc25
Taok3	1.76589802157419e-93	0.836557	0.701	0.265	3.62927361393928e-89	WT untreated	Taok3
Nsf	4.75426631813595e-93	0.814591	0.741	0.342	9.77096813703301e-89	WT untreated	Nsf
Ppp3cc	7.20228886957976e-93	0.829209	0.693	0.237	1.48021440847603e-88	WT untreated	Ppp3cc
Aipl1	9.63172997691574e-93	0.956908	0.654	0.215	1.97951314485572e-88	WT untreated	Aipl1
Chgb	9.76572500871304e-93	0.896469	0.499	0.054	2.0070518037907e-88	WT untreated	Chgb
Asic2	6.50847902089915e-92	0.979287	0.545	0.093	1.33762260837519e-87	WT untreated	Asic2
Slc12a5	7.12553820431845e-92	0.772464	0.577	0.108	1.46444061175153e-87	WT untreated	Slc12a5
Gm32442	1.21898895034785e-89	0.798961	0.639	0.176	2.5052660907549e-85	WT untreated	Gm32442
Lrfn2	2.86875697199677e-89	0.638672	0.394	0.009	5.89586932884777e-85	WT untreated	Lrfn2
Ano2	3.04824604950473e-89	0.819912	0.605	0.164	6.26475528094212e-85	WT untreated	Ano2
Rapgef5	1.1165021485692e-88	0.757803	0.581	0.119	2.29463521573943e-84	WT untreated	Rapgef5
Ankrd12	1.32120792997288e-88	0.652663	0.874	0.586	2.71534653768026e-84	WT untreated	Ankrd12
Rasgef1b	5.27616900332433e-88	0.757067	0.633	0.16	1.08435825356322e-83	WT untreated	Rasgef1b
Herc3	5.42619186922196e-88	0.759371	0.791	0.448	1.1151909529625e-83	WT untreated	Herc3
Mylk	1.19610511976645e-87	0.715362	0.47	0.047	2.458235242144e-83	WT untreated	Mylk
Pacrg	5.82827505148075e-87	0.804957	0.635	0.175	1.19782708858032e-82	WT untreated	Pacrg
Fmn1	1.9464547585606e-86	0.846713	0.577	0.129	4.00035381979374e-82	WT untreated	Fmn1
Ypel2	3.12248430714344e-86	0.761368	0.621	0.157	6.4173297480412e-82	WT untreated	Ypel2
Nfasc	6.39084310358554e-86	0.757691	0.665	0.244	1.3134460746489e-81	WT untreated	Nfasc
Pcp4	7.01167801260164e-86	1.06176	0.507	0.096	1.44104006514989e-81	WT untreated	Pcp4
Lrrtm4	1.03833894038848e-85	1.11854	0.548	0.101	2.1339941902864e-81	WT untreated	Lrrtm4
Cplx3	2.07488067680586e-85	0.849898	0.541	0.103	4.2642947669714e-81	WT untreated	Cplx3
Laptm4b	4.23077740959922e-85	0.70593	0.769	0.429	8.69509373220832e-81	WT untreated	Laptm4b
Fxyd6	6.26044438623392e-85	0.869755	0.575	0.118	1.28664653025879e-80	WT untreated	Fxyd6
Sntg2	2.03839884859304e-84	0.786129	0.596	0.149	4.18931731362842e-80	WT untreated	Sntg2
Reep6	2.98908191186175e-84	0.858403	0.716	0.375	6.14316114525826e-80	WT untreated	Reep6
Sgk1	7.75477969514416e-84	0.715621	0.542	0.096	1.59376232294603e-79	WT untreated	Sgk1
Ankrd33b	9.7806406002272e-84	0.757412	0.574	0.127	2.01011725615869e-79	WT untreated	Ankrd33b
Gls	1.06026784387695e-83	0.73386	0.755	0.371	2.17906247273591e-79	WT untreated	Gls
Magi2	1.41327467116563e-83	0.549373	0.948	0.867	2.90456210417961e-79	WT untreated	Magi2
Map4k3	1.72375324953903e-83	0.714547	0.721	0.323	3.54265767845261e-79	WT untreated	Map4k3
Xylt1	7.61254428979988e-83	0.755725	0.562	0.124	1.56453010243967e-78	WT untreated	Xylt1
Arhgap24	1.86874460081904e-82	0.733569	0.555	0.111	3.84064390360329e-78	WT untreated	Arhgap24
Tdrd7	9.64529465186085e-82	0.767988	0.614	0.169	1.98230095685044e-77	WT untreated	Tdrd7
Dpysl3	1.39567885385475e-81	0.742609	0.664	0.227	2.86839918044229e-77	WT untreated	Dpysl3
Stxbp1	2.42246969866989e-81	0.769075	0.673	0.275	4.97865972470636e-77	WT untreated	Stxbp1
Cntn4	2.70493300579987e-81	0.91635	0.525	0.097	5.55917831351989e-77	WT untreated	Cntn4
Elovl4	3.99569457373448e-81	0.780326	0.679	0.296	8.21195148793911e-77	WT untreated	Elovl4
Bicdl1	5.23874052147042e-81	0.750956	0.61	0.184	1.0766659519726e-76	WT untreated	Bicdl1
Cacna1f	7.38176406192131e-81	0.738934	0.625	0.184	1.51710015000607e-76	WT untreated	Cacna1f
Gm45716	1.15449741103544e-80	0.777996	0.609	0.175	2.37272307916003e-76	WT untreated	Gm45716
Trnp1	2.8207632084766e-80	0.945894	0.483	0.073	5.79723254606111e-76	WT untreated	Trnp1
Vopp1	3.60680418911487e-80	0.757261	0.628	0.191	7.41270396946887e-76	WT untreated	Vopp1
Gm19667	4.19764068506508e-80	0.605973	0.37	0.015	8.62699113594576e-76	WT untreated	Gm19667
Srrm3	8.4079949807699e-80	0.672249	0.499	0.074	1.72801112844783e-75	WT untreated	Srrm3
Pcbp3	1.08204194083234e-79	0.592118	0.87	0.62	2.22381259679862e-75	WT untreated	Pcbp3
Ntng1	3.50356218496633e-79	0.803608	0.439	0.045	7.20052100254281e-75	WT untreated	Ntng1
Kif1b	1.17555535716248e-78	0.546957	0.938	0.834	2.41600137004032e-74	WT untreated	Kif1b
Slc4a7	2.55839293927993e-78	0.724676	0.75	0.359	5.25800916880812e-74	WT untreated	Slc4a7
Lrtm1	2.88059457174669e-77	0.631967	0.406	0.032	5.92019796385381e-73	WT untreated	Lrtm1
Plxna2	3.18454517703437e-77	0.674252	0.46	0.061	6.54487724784103e-73	WT untreated	Plxna2
Negr1	1.47425816815488e-76	0.568828	0.925	0.796	3.02989538719191e-72	WT untreated	Negr1
Smim40	4.71387154706665e-76	0.869621	0.576	0.175	9.68794880353138e-72	WT untreated	Smim40
Stard7	7.82259560675377e-76	0.67347	0.718	0.367	1.60769984910003e-71	WT untreated	Stard7
Gpsm2	8.07119378099808e-76	0.731516	0.584	0.161	1.65879174587073e-71	WT untreated	Gpsm2
Sntb2	8.31958424192173e-76	0.702402	0.581	0.153	1.70984095339975e-71	WT untreated	Sntb2
Crxos	2.52384581062425e-75	0.720733	0.586	0.164	5.18700790999495e-71	WT untreated	Crxos
Arhgap10	2.48231954974893e-74	0.703366	0.577	0.156	5.10166313864399e-70	WT untreated	Arhgap10
Mdm1	3.37676196772827e-74	0.666558	0.555	0.129	6.93992119607515e-70	WT untreated	Mdm1
Srrm4	4.94057450337204e-74	0.700731	0.484	0.08	1.01538687193302e-69	WT untreated	Srrm4
F630040K05Rik	5.78225809930516e-74	0.662175	0.502	0.096	1.1883696845692e-69	WT untreated	F630040K05Rik
Cep290	7.93128780002734e-74	0.701347	0.657	0.269	1.63003826866162e-69	WT untreated	Cep290
Rp1l1	9.69181334857136e-74	0.715006	0.557	0.138	1.99186147939839e-69	WT untreated	Rp1l1
Ldha	1.04684891244709e-72	0.678471	0.819	0.61	2.15148388486126e-68	WT untreated	Ldha
Gm20754	1.2045364492983e-72	0.819985	0.462	0.066	2.47556331059787e-68	WT untreated	Gm20754
Zfyve28	1.62904782575715e-72	0.651529	0.548	0.127	3.34801909149609e-68	WT untreated	Zfyve28
Syp	2.44236689970887e-72	0.726409	0.538	0.139	5.01955245228167e-68	WT untreated	Syp
Edil3	4.63201148890381e-72	0.658515	0.46	0.069	9.51971001199512e-68	WT untreated	Edil3
Syne1	4.69315018483594e-72	0.779032	0.535	0.142	9.64536225987483e-68	WT untreated	Syne1
Frmd4b	7.40268083509764e-72	0.516135	0.941	0.816	1.52139896522927e-67	WT untreated	Frmd4b
Gm4792	1.62557131268245e-71	0.681375	0.409	0.046	3.34087416182498e-67	WT untreated	Gm4792
Crocc	1.87142365573168e-71	0.65599	0.535	0.127	3.84614989725976e-67	WT untreated	Crocc
Rsrp1	3.24524772986502e-71	0.515827	0.907	0.805	6.66963313441858e-67	WT untreated	Rsrp1
Cabp4	4.45441603589453e-71	0.668421	0.472	0.077	9.15471583697044e-67	WT untreated	Cabp4
Tma7	5.9147690538433e-71	0.762268	0.912	0.909	1.21560333594587e-66	WT untreated	Tma7
Gramd2	1.12273281659233e-70	0.597998	0.42	0.05	2.30744048466057e-66	WT untreated	Gramd2
Slc44a1	1.2725433201262e-70	0.687916	0.642	0.246	2.61533103152336e-66	WT untreated	Slc44a1
Pde8a	3.51778365767541e-70	0.577671	0.444	0.06	7.2297489732545e-66	WT untreated	Pde8a
Ddx17	4.75161826494522e-70	0.582769	0.85	0.608	9.76552585811541e-66	WT untreated	Ddx17
Vax2os	1.00841470398317e-69	0.708395	0.732	0.402	2.07249389962621e-65	WT untreated	Vax2os
Rgs20	1.05642301339483e-69	0.642672	0.862	0.643	2.17116057712906e-65	WT untreated	Rgs20
Pak7	1.06900064882314e-69	0.654517	0.652	0.271	2.19701013346132e-65	WT untreated	Pak7
Amer2	2.81065388505624e-69	0.647862	0.648	0.244	5.77645586456759e-65	WT untreated	Amer2
Pfkfb2	3.59033180016088e-69	0.706411	0.595	0.215	7.37884991569065e-65	WT untreated	Pfkfb2
Pclo	1.00124832453656e-68	0.631089	0.718	0.371	2.05776555658755e-64	WT untreated	Pclo
Aldoa	1.02497624772677e-68	0.649777	0.928	0.89	2.10653118432806e-64	WT untreated	Aldoa
Gucy2f	1.25618582059795e-68	0.694742	0.703	0.309	2.5817130984929e-64	WT untreated	Gucy2f
Tln2	1.33695711875913e-68	0.683432	0.532	0.147	2.74771427047376e-64	WT untreated	Tln2
C2cd2l	2.8155284337072e-68	0.635677	0.547	0.142	5.78647403695504e-64	WT untreated	C2cd2l
Rdh12	4.53291315731784e-68	0.671117	0.532	0.129	9.31604312091962e-64	WT untreated	Rdh12
Tjp1	8.87668531200656e-68	0.598457	0.823	0.563	1.82433636532359e-63	WT untreated	Tjp1
Klhl18	1.65590878087331e-67	0.621495	0.561	0.166	3.40322372645083e-63	WT untreated	Klhl18
Xiap	8.46566202904231e-67	0.554128	0.833	0.581	1.73986286020878e-62	WT untreated	Xiap
Tbc1d8	1.00673511420106e-66	0.63183	0.527	0.137	2.06904200670602e-62	WT untreated	Tbc1d8
Frmpd1	1.82349221217448e-66	0.663733	0.577	0.176	3.74764119446099e-62	WT untreated	Frmpd1
Camta1	2.58225247681728e-66	0.600443	0.809	0.549	5.30704529035487e-62	WT untreated	Camta1
Dmxl2	2.72466079050574e-66	0.679137	0.615	0.229	5.59972285664739e-62	WT untreated	Dmxl2
Mbnl1	6.81818773647347e-66	0.627859	0.741	0.405	1.40127394360003e-61	WT untreated	Mbnl1
Ddhd1	1.06062712448747e-65	0.660325	0.697	0.352	2.17980086624665e-61	WT untreated	Ddhd1
Bbs7	1.2493345831343e-65	0.681951	0.521	0.146	2.56763243525761e-61	WT untreated	Bbs7
Eps8	2.12415549925183e-65	0.594694	0.428	0.064	4.36556438206237e-61	WT untreated	Eps8
Fam135b	7.94357129427576e-65	0.638887	0.362	0.034	1.63256277239955e-60	WT untreated	Fam135b
Fyco1	7.98332985502179e-65	0.641148	0.647	0.254	1.64073395180408e-60	WT untreated	Fyco1
A930003A15Rik	1.00938880928993e-64	0.658867	0.479	0.099	2.07449588085266e-60	WT untreated	A930003A15Rik
Rab28	1.47600621078176e-64	0.594272	0.717	0.414	3.03348796439868e-60	WT untreated	Rab28
Pdzd2	1.85706043550235e-64	0.608679	0.758	0.451	3.81663060704443e-60	WT untreated	Pdzd2
Samd11	2.6531119038018e-64	0.627791	0.684	0.336	5.45267558469345e-60	WT untreated	Samd11
Fstl5	2.75274077092018e-64	0.695806	0.416	0.058	5.65743283239515e-60	WT untreated	Fstl5
Plch2	4.22789038428885e-64	0.600099	0.491	0.111	8.68916031779045e-60	WT untreated	Plch2
Dgke	4.88932757167908e-64	0.649828	0.571	0.191	1.00485460253148e-59	WT untreated	Dgke
Sncb	8.43703263681041e-64	0.73914	0.542	0.175	1.73397894751728e-59	WT untreated	Sncb
Madd	9.11923536492583e-64	0.609158	0.594	0.192	1.87418525219956e-59	WT untreated	Madd
Dnm1	9.27235085265203e-64	0.607349	0.613	0.223	1.90565354723705e-59	WT untreated	Dnm1
Atp2b1	1.05643476510388e-63	0.603516	0.795	0.549	2.17118472924149e-59	WT untreated	Atp2b1
Abhd14a	1.28881164916535e-63	0.623083	0.552	0.18	2.64876570136463e-59	WT untreated	Abhd14a
5430419D17Rik	2.05723801743452e-63	0.466075	0.291	0.007	4.22803557343143e-59	WT untreated	5430419D17Rik
Dscam	8.53440237710783e-63	0.562328	0.391	0.046	1.7539903765432e-58	WT untreated	Dscam
Sdk1	1.06521355340402e-62	0.629252	0.366	0.037	2.18922689495594e-58	WT untreated	Sdk1
Gm20139	1.93390671493724e-62	0.625736	0.558	0.181	3.97456508053901e-58	WT untreated	Gm20139
Slco4a1	2.73864527664962e-62	0.539084	0.403	0.05	5.6284637725703e-58	WT untreated	Slco4a1
Cul3	5.16045555339773e-62	0.535079	0.784	0.52	1.0605768253343e-57	WT untreated	Cul3
Synpo2	8.09003906045806e-62	0.560739	0.442	0.08	1.66266482770534e-57	WT untreated	Synpo2
Ccdc136	1.93220886986739e-61	0.643413	0.631	0.268	3.97107566935147e-57	WT untreated	Ccdc136
Drd4	3.35883277008516e-61	0.675529	0.47	0.099	6.90307310907902e-57	WT untreated	Drd4
Gucy2e	3.7690770310523e-61	0.605065	0.541	0.162	7.74620711421869e-57	WT untreated	Gucy2e
Slc1a7	4.37841200832702e-61	0.532371	0.425	0.069	8.99851235951369e-57	WT untreated	Slc1a7
Ndrg3	6.90026059329201e-61	0.622732	0.696	0.388	1.41814155713337e-56	WT untreated	Ndrg3
Ptp4a3	6.92604035899576e-61	0.668421	0.576	0.196	1.42343981458081e-56	WT untreated	Ptp4a3
Grtp1	6.94484557107799e-61	0.611159	0.475	0.11	1.42730466176795e-56	WT untreated	Grtp1
Icmt	7.61882360444327e-61	0.632574	0.496	0.126	1.56582062718518e-56	WT untreated	Icmt
Cds1	8.09647217565358e-61	0.561611	0.467	0.093	1.66398696154032e-56	WT untreated	Cds1
Jag1	9.7805639488111e-61	0.496404	0.381	0.045	2.01010150275966e-56	WT untreated	Jag1
Prcd	2.69779563147582e-60	0.777498	0.553	0.208	5.54450958180911e-56	WT untreated	Prcd
Mef2d	3.07104286842452e-60	0.580956	0.63	0.269	6.31160730318608e-56	WT untreated	Mef2d
Ppef2	5.72818052035759e-60	0.590892	0.429	0.083	1.17725566054389e-55	WT untreated	Ppef2
Sh3gl2	1.21317346197304e-59	0.530436	0.745	0.409	2.493314099047e-55	WT untreated	Sh3gl2
Gramd1b	1.67760462780434e-59	0.534394	0.83	0.582	3.44781303106348e-55	WT untreated	Gramd1b
Nbea	1.97330457783753e-59	0.497191	0.867	0.643	4.0555355683717e-55	WT untreated	Nbea
Ablim1	2.25826350306211e-59	0.540748	0.745	0.419	4.64118315149324e-55	WT untreated	Ablim1
Stk35	2.87167963890727e-59	0.558289	0.836	0.566	5.90187599388221e-55	WT untreated	Stk35
Pitpnm1	4.06017137099256e-59	0.619077	0.585	0.237	8.34446420166391e-55	WT untreated	Pitpnm1
Cdhr1	7.21486736338786e-59	0.659914	0.561	0.212	1.48279954052347e-54	WT untreated	Cdhr1
Rabgap1l	1.17810067591724e-58	0.566618	0.608	0.212	2.4212325091451e-54	WT untreated	Rabgap1l
Rpl29	1.2061839533259e-58	0.58313	0.708	0.457	2.47894926087539e-54	WT untreated	Rpl29
Usp33	1.33947732570406e-58	0.593514	0.677	0.322	2.75289379978699e-54	WT untreated	Usp33
Rd3	1.65764651608818e-58	0.507556	0.366	0.042	3.40679511986443e-54	WT untreated	Rd3
Slc16a6	1.90282413085239e-58	0.563895	0.439	0.089	3.91068415372782e-54	WT untreated	Slc16a6
Ktn1	2.45130157915874e-58	0.490046	0.813	0.61	5.03791500548705e-54	WT untreated	Ktn1
C130073E24Rik	3.01483906529226e-58	0.59288	0.356	0.039	6.19609724698864e-54	WT untreated	C130073E24Rik
Kcne2	3.10302020231277e-58	0.406033	0.257	0.003	6.37732711979321e-54	WT untreated	Kcne2
Unc80	3.71686222569871e-58	0.588401	0.575	0.189	7.63889524625598e-54	WT untreated	Unc80
Tmem132d	5.54076529588225e-58	0.538391	0.353	0.038	1.13873808360972e-53	WT untreated	Tmem132d
Heg1	7.60414616260419e-58	0.574194	0.511	0.137	1.56280411933841e-53	WT untreated	Heg1
Gm26954	9.31102516030929e-58	0.539437	0.678	0.341	1.91360189094676e-53	WT untreated	Gm26954
Slc4a10	1.29754226307498e-57	0.553101	0.405	0.065	2.66670885907169e-53	WT untreated	Slc4a10
Oip5os1	1.84089103543647e-57	0.594751	0.673	0.35	3.78339925602904e-53	WT untreated	Oip5os1
Meis2	3.18229028314129e-57	0.618667	0.609	0.229	6.54024298991198e-53	WT untreated	Meis2
Bin1	6.40810565771372e-57	0.581592	0.577	0.223	1.31699387477332e-52	WT untreated	Bin1
Adipor1	8.80545968244034e-57	0.600699	0.635	0.352	1.80969807393514e-52	WT untreated	Adipor1
E130310I04Rik	1.01361297069576e-56	0.511324	0.377	0.054	2.08317737737393e-52	WT untreated	E130310I04Rik
Stxbp5l	1.37374463456571e-56	0.494919	0.374	0.049	2.82331997295946e-52	WT untreated	Stxbp5l
Adgrb3	1.58634966570242e-56	0.633909	0.746	0.382	3.26026583295161e-52	WT untreated	Adgrb3
Wdr78	2.69932195984935e-56	0.593351	0.546	0.179	5.54764649188238e-52	WT untreated	Wdr78
Mapre3	3.39158976547706e-56	0.600544	0.634	0.322	6.97039528600846e-52	WT untreated	Mapre3
Tet3	3.53504840156829e-56	0.575365	0.67	0.31	7.26523147490316e-52	WT untreated	Tet3
Camsap1	4.36278205528756e-56	0.536823	0.613	0.254	8.96638968002699e-52	WT untreated	Camsap1
Hdac9	4.8130806936493e-56	0.622325	0.719	0.372	9.89184344158804e-52	WT untreated	Hdac9
Grik1	8.17653457763054e-56	0.671413	0.459	0.11	1.68044138639463e-51	WT untreated	Grik1
Atp11b	1.28238886563563e-55	0.582255	0.673	0.333	2.63556559665435e-51	WT untreated	Atp11b
A530058N18Rik	1.45759137567286e-55	0.53538	0.426	0.081	2.99564179528287e-51	WT untreated	A530058N18Rik
Vldlr	2.34314602262565e-55	0.515239	0.463	0.107	4.81563370570024e-51	WT untreated	Vldlr
Hnrnpu	4.06548247349516e-55	0.49391	0.821	0.59	8.35537957952726e-51	WT untreated	Hnrnpu
Zfp385a	4.57601915175267e-55	0.553433	0.696	0.44	9.40463456068209e-51	WT untreated	Zfp385a
Gphn	5.69789284663178e-55	0.415653	0.935	0.834	1.17103093783976e-50	WT untreated	Gphn
Pcare	8.83926732147572e-55	0.463539	0.379	0.053	1.81664621990969e-50	WT untreated	Pcare
Eml5	2.01262152974206e-54	0.549395	0.73	0.433	4.13633976792589e-50	WT untreated	Eml5
Fam3c	2.52377335497213e-54	0.470992	0.753	0.52	5.18685899913872e-50	WT untreated	Fam3c
Tnfaip3	3.27985602890712e-54	0.511457	0.365	0.053	6.74076011060992e-50	WT untreated	Tnfaip3
Nxnl1	3.3573025041912e-54	0.580653	0.409	0.083	6.89992810661376e-50	WT untreated	Nxnl1
Rnf157	3.41870101819191e-54	0.542162	0.497	0.137	7.02611433258801e-50	WT untreated	Rnf157
Dnm3	3.46175583397678e-54	0.548804	0.776	0.491	7.11460058998908e-50	WT untreated	Dnm3
Kcnma1	5.70713565026788e-54	0.66566	0.603	0.238	1.17293051884306e-49	WT untreated	Kcnma1
Grm5	6.71227614962821e-54	0.60901	0.379	0.057	1.37950699427159e-49	WT untreated	Grm5
Map7	7.10430685726644e-54	0.468903	0.875	0.696	1.4600771453054e-49	WT untreated	Map7
Ntng2	7.38648889351229e-54	0.57321	0.42	0.097	1.51807119739465e-49	WT untreated	Ntng2
A430035B10Rik	8.38734873351178e-54	0.448329	0.337	0.037	1.72376791171134e-49	WT untreated	A430035B10Rik
Gm47283	8.39822171072286e-54	0.589436	0.595	0.258	1.72600252598776e-49	WT untreated	Gm47283
Kcnv2	8.87576080931395e-54	0.509064	0.405	0.076	1.8241463615302e-49	WT untreated	Kcnv2
A330023F24Rik	2.05473544075448e-53	0.57509	0.655	0.299	4.22289227783861e-49	WT untreated	A330023F24Rik
Slc24a4	2.24036431590176e-53	0.385185	0.253	0.007	4.6043967420413e-49	WT untreated	Slc24a4
Lrit2	2.33261126140923e-53	0.494127	0.376	0.055	4.79398266444824e-49	WT untreated	Lrit2
Hnrnpl	3.69290486257599e-53	0.507167	0.748	0.471	7.58965807356617e-49	WT untreated	Hnrnpl
Otx2	6.52263351923146e-53	0.552947	0.438	0.103	1.34053164087245e-48	WT untreated	Otx2
Gpsm1	1.41719993543623e-52	0.543979	0.478	0.139	2.91262930730854e-48	WT untreated	Gpsm1
Kmt2d	2.34256615091536e-52	0.508021	0.484	0.138	4.81444195336126e-48	WT untreated	Kmt2d
Fam149a	2.47280399854616e-52	0.482153	0.401	0.073	5.08210677781206e-48	WT untreated	Fam149a
Memo1	2.78769430575597e-52	0.538312	0.732	0.468	5.72926933718968e-48	WT untreated	Memo1
Nt5e	3.48383066107612e-52	0.546291	0.491	0.134	7.15996877464365e-48	WT untreated	Nt5e
Hexb	4.09141963518609e-52	0.569425	0.631	0.321	8.40868563423445e-48	WT untreated	Hexb
Glcci1	4.16736560620248e-52	0.573241	0.494	0.157	8.56476979386733e-48	WT untreated	Glcci1
Adamts3	4.32274823406175e-52	0.540941	0.577	0.211	8.8841121706437e-48	WT untreated	Adamts3
Dpp10	4.86933178100678e-52	0.532636	0.281	0.015	1.00074506763251e-47	WT untreated	Dpp10
Plk5	5.18003532773636e-52	0.516208	0.447	0.106	1.06460086055638e-47	WT untreated	Plk5
Aak1	6.52028593505141e-52	0.479017	0.782	0.509	1.34004916537177e-47	WT untreated	Aak1
Cabp5	7.33653881683974e-52	0.457123	0.341	0.039	1.5078054576369e-47	WT untreated	Cabp5
Slc25a25	8.83306391156218e-52	0.580388	0.479	0.153	1.81537129510426e-47	WT untreated	Slc25a25
Nptn	1.09685688344649e-51	0.453308	0.801	0.571	2.25426026685923e-47	WT untreated	Nptn
Lurap1l	1.82051237901293e-51	0.463743	0.34	0.042	3.74151704134736e-47	WT untreated	Lurap1l
Otud7b	2.12885262395851e-51	0.541304	0.625	0.302	4.37521791275954e-47	WT untreated	Otud7b
Guk1	2.4432044878848e-51	0.611237	0.599	0.325	5.02127386350084e-47	WT untreated	Guk1
AY036118	2.7444293350651e-51	0.645329	0.894	0.804	5.6403511694258e-47	WT untreated	AY036118
Cep164	2.77940538662091e-51	0.509078	0.561	0.222	5.7122339505833e-47	WT untreated	Cep164
Slc9a7	7.02019881623122e-51	0.56943	0.469	0.129	1.44279126071184e-46	WT untreated	Slc9a7
Rhot1	9.59532695088836e-51	0.53578	0.668	0.344	1.97203159494658e-46	WT untreated	Rhot1
Gse1	1.23654513680782e-50	0.569962	0.546	0.211	2.54134756516742e-46	WT untreated	Gse1
Akap6	1.26250546205565e-50	0.620081	0.503	0.168	2.59470122561676e-46	WT untreated	Akap6
Cers4	1.37278778569122e-50	0.510486	0.722	0.425	2.82135345715259e-46	WT untreated	Cers4
Hmgn1	1.79950004032474e-50	0.521584	0.912	0.859	3.6983324828754e-46	WT untreated	Hmgn1
Gpi1	1.88715767212101e-50	0.55999	0.648	0.396	3.87848644774309e-46	WT untreated	Gpi1
Susd3	2.40121026130118e-50	0.501026	0.392	0.077	4.93496732902619e-46	WT untreated	Susd3
Zdhhc2	2.54539726235579e-50	0.592979	0.628	0.313	5.23130045359361e-46	WT untreated	Zdhhc2
Atrnl1	4.62626788264921e-50	0.54933	0.709	0.388	9.50790575242066e-46	WT untreated	Atrnl1
Lrp1b	9.01763350414745e-50	0.48661	0.43	0.097	1.85330403777238e-45	WT untreated	Lrp1b
Hs3st3b1	1.64544086428899e-49	0.48278	0.374	0.062	3.38171006428673e-45	WT untreated	Hs3st3b1
Cdr2	1.80483627649881e-49	0.470011	0.387	0.073	3.70929951546035e-45	WT untreated	Cdr2
Nyap2	3.33423433023405e-49	0.475359	0.357	0.055	6.85251839549702e-45	WT untreated	Nyap2
Ralgapa2	5.58325141601158e-49	0.512311	0.509	0.162	1.1474698310187e-44	WT untreated	Ralgapa2
Slc24a2	2.10318727442025e-48	0.491451	0.36	0.054	4.3224704863885e-44	WT untreated	Slc24a2
Kcnj14	2.5338130147072e-48	0.507811	0.45	0.12	5.20749250782623e-44	WT untreated	Kcnj14
Rpgr	3.01160514012671e-48	0.557469	0.518	0.187	6.18945088398841e-44	WT untreated	Rpgr
Elfn1	3.32313522658014e-48	0.414813	0.317	0.038	6.82970751766751e-44	WT untreated	Elfn1
Atp5b	9.91676435605925e-48	0.457804	0.77	0.67	2.0380934104573e-43	WT untreated	Atp5b
Diaph3	1.56276446951848e-47	0.495912	0.636	0.287	3.21179353775438e-43	WT untreated	Diaph3
Ubap1l	1.84145399000155e-47	0.433045	0.362	0.06	3.78455624025118e-43	WT untreated	Ubap1l
Lbhd1	3.05318918475552e-47	0.414318	0.371	0.065	6.27491441250954e-43	WT untreated	Lbhd1
Tbc1d24	3.64833038005508e-47	0.515268	0.43	0.119	7.4980485970892e-43	WT untreated	Tbc1d24
Fbxl5	4.78604110845493e-47	0.498326	0.688	0.39	9.83627168609656e-43	WT untreated	Fbxl5
Frmd3	5.11658805389843e-47	0.530033	0.376	0.07	1.05156117683721e-42	WT untreated	Frmd3
Synj1	5.1980195598768e-47	0.509337	0.569	0.234	1.06829697994588e-42	WT untreated	Synj1
Car8	5.20454672688757e-47	0.420441	0.284	0.023	1.06963844330993e-42	WT untreated	Car8
Lgalsl	8.01015133643511e-47	0.549754	0.527	0.226	1.64624630266414e-42	WT untreated	Lgalsl
Whrn	1.95795318420916e-46	0.482729	0.364	0.068	4.02398538418667e-42	WT untreated	Whrn
Zfp654	1.97930664481346e-46	0.481322	0.669	0.35	4.06787101642063e-42	WT untreated	Zfp654
Itsn2	2.44076989867211e-46	0.505859	0.708	0.413	5.01627029575092e-42	WT untreated	Itsn2
Aff1	3.26515603804755e-46	0.460453	0.824	0.579	6.71054868939532e-42	WT untreated	Aff1
Kif21b	4.13368557507154e-46	0.49995	0.448	0.123	8.49555059388702e-42	WT untreated	Kif21b
Smyd3	4.86429942235828e-46	0.528718	0.702	0.386	9.99710817283074e-42	WT untreated	Smyd3
Enox1	5.08035517750675e-46	0.458503	0.356	0.057	1.04411459608119e-41	WT untreated	Enox1
Mast2	6.78579659310707e-46	0.503467	0.669	0.372	1.39461691581536e-41	WT untreated	Mast2
Nxnl2	7.68669638926326e-46	0.509427	0.401	0.092	1.57976984192138e-41	WT untreated	Nxnl2
Spata1	7.93735447174167e-46	0.501683	0.538	0.202	1.63128509103235e-41	WT untreated	Spata1
Tpd52	1.33862156541069e-45	0.454033	0.771	0.532	2.75113504123205e-41	WT untreated	Tpd52
Samd7	2.25036376017611e-45	0.439605	0.352	0.06	4.62494759991395e-41	WT untreated	Samd7
Pacsin1	2.56048069550092e-45	0.505323	0.426	0.112	5.2622999253935e-41	WT untreated	Pacsin1
Gm17057	3.77837834258043e-45	0.431024	0.312	0.041	7.76532316967130e-41	WT untreated	Gm17057
Ybx1	5.90145428300635e-45	0.438006	0.764	0.664	1.21286688424346e-40	WT untreated	Ybx1
Pacsin2	8.45880967591079e-45	0.520694	0.445	0.134	1.73845456459319e-40	WT untreated	Pacsin2
Syne2	8.67524219345236e-45	0.498656	0.681	0.384	1.78293577559833e-40	WT untreated	Syne2
Adrb1	1.18770694932457e-44	0.357676	0.233	0.008	2.44097532225185e-40	WT untreated	Adrb1
Agtpbp1	1.24462667154247e-44	0.516459	0.608	0.299	2.55795673535409e-40	WT untreated	Agtpbp1
Dnajc6	1.2721591553876e-44	0.472637	0.38	0.085	2.6145414961526e-40	WT untreated	Dnajc6
Impg2	4.47883849797571e-44	0.481334	0.642	0.338	9.20490888103967e-40	WT untreated	Impg2
Tmsb10	5.77442893732052e-44	0.564799	0.636	0.478	1.18676063519811e-39	WT untreated	Tmsb10
A930006I01Rik	5.94445851076194e-44	0.446616	0.361	0.069	1.22170511313179e-39	WT untreated	A930006I01Rik
Sik2	6.00517092170037e-44	0.521246	0.575	0.261	1.23418272782786e-39	WT untreated	Sik2
Got1	7.05823482770543e-44	0.509781	0.426	0.129	1.45060842179002e-39	WT untreated	Got1
Rufy3	9.43048440706498e-44	0.42498	0.753	0.552	1.93815315533999e-39	WT untreated	Rufy3
Wdr31	9.57227352206913e-44	0.440297	0.326	0.053	1.96729365425565e-39	WT untreated	Wdr31
Ccdc126	1.22718130750356e-43	0.477969	0.493	0.169	2.52210302318131e-39	WT untreated	Ccdc126
Atad2b	1.45796412541949e-43	0.409045	0.755	0.478	2.99640787056215e-39	WT untreated	Atad2b
Gm48505	1.52114233778655e-43	0.45698	0.325	0.055	3.12625173261892e-39	WT untreated	Gm48505
Msi2	2.03417193120775e-43	0.32484	0.969	0.946	4.18063015301818e-39	WT untreated	Msi2
Cerkl	3.34669539602161e-43	0.401254	0.362	0.07	6.87812837790361e-39	WT untreated	Cerkl
Eno2	6.55573094027779e-43	0.462578	0.438	0.13	1.34733382284589e-38	WT untreated	Eno2
Ttc39c	8.18886866705386e-43	0.475406	0.448	0.131	1.68297628845291e-38	WT untreated	Ttc39c
Optn	1.08482452067338e-42	0.49695	0.454	0.143	2.22953135488793e-38	WT untreated	Optn
Pgam1	1.09603689171672e-42	0.536622	0.743	0.579	2.25257501985621e-38	WT untreated	Pgam1
Epb41l3	1.27785822691587e-42	0.428606	0.379	0.083	2.6262542279575e-38	WT untreated	Epb41l3
Podxl	1.71557435391766e-42	0.437818	0.364	0.078	3.52584841217158e-38	WT untreated	Podxl
Pla2g7	1.75447749920823e-42	0.496434	0.468	0.152	3.60580215637275e-38	WT untreated	Pla2g7
Isl1	1.81197639681124e-42	0.433945	0.277	0.03	3.72397389072645e-38	WT untreated	Isl1
Ctnna2	3.35702034849101e-42	0.431921	0.381	0.085	6.89934822021872e-38	WT untreated	Ctnna2
Slc8a3	3.52897262852827e-42	0.491702	0.497	0.177	7.2527445461513e-38	WT untreated	Slc8a3
Gabrr2	4.06751195360655e-42	0.316181	0.264	0.026	8.35955056705217e-38	WT untreated	Gabrr2
Arl6	4.4324130758771e-42	0.520744	0.532	0.229	9.10949535354261e-38	WT untreated	Arl6
Camk2d	5.32016924146846e-42	0.34608	0.943	0.851	1.0934011825066e-37	WT untreated	Camk2d
Nim1k	5.69216570821216e-42	0.507943	0.47	0.166	1.16985389635176e-37	WT untreated	Nim1k
Trip12	6.96097071232266e-42	0.46141	0.704	0.448	1.43061870079655e-37	WT untreated	Trip12
Rnf207	8.04263954497617e-42	0.45038	0.406	0.108	1.6529232792835e-37	WT untreated	Rnf207
Hk1	1.16274121320281e-41	0.475663	0.678	0.406	2.38966574137441e-37	WT untreated	Hk1
Unc5d	2.19404175641857e-41	0.432225	0.357	0.07	4.50919461779144e-37	WT untreated	Unc5d
Gm17231	2.83341449228271e-41	0.371365	0.286	0.034	5.82323346453942e-37	WT untreated	Gm17231
Hspa4l	3.34477610315225e-41	0.442763	0.709	0.493	6.8741838471985e-37	WT untreated	Hspa4l
Mllt6	3.35674951253652e-41	0.461921	0.467	0.157	6.89879159816505e-37	WT untreated	Mllt6
Ppp2r5e	3.64655194569461e-41	0.471663	0.669	0.387	7.49439355879157e-37	WT untreated	Ppp2r5e
Pcbp4	5.20079562286246e-41	0.451773	0.722	0.525	1.06886751641069e-36	WT untreated	Pcbp4
Strbp	6.49454692092964e-41	0.39868	0.862	0.729	1.33475928318946e-36	WT untreated	Strbp
Ric8b	8.2490308646334e-41	0.46778	0.547	0.25	1.69534082329946e-36	WT untreated	Ric8b
Tnrc6b	8.69100862360292e-41	0.363995	0.904	0.804	1.78617609232287e-36	WT untreated	Tnrc6b
Lrit1	8.95953136662432e-41	0.402848	0.302	0.047	1.84136288646863e-36	WT untreated	Lrit1
Peli2	9.75320868052973e-41	0.332804	0.361	0.074	2.00447944802247e-36	WT untreated	Peli2
Mtcl1	1.29760793921703e-40	0.457987	0.577	0.283	2.66684383667885e-36	WT untreated	Mtcl1
Phlpp2	1.48880012256067e-40	0.478936	0.487	0.168	3.05978201188668e-36	WT untreated	Phlpp2
St8sia1	1.48912834868211e-40	0.441093	0.611	0.29	3.06045658221147e-36	WT untreated	St8sia1
Me1	2.68880509456435e-40	0.461428	0.392	0.1	5.52603223034866e-36	WT untreated	Me1
Glb1l2	3.40288890181149e-40	0.491258	0.46	0.164	6.99361727100297e-36	WT untreated	Glb1l2
4930555F03Rik	7.70463575028962e-40	0.36815	0.211	0.011	1.58345673939952e-35	WT untreated	4930555F03Rik
Ppm1n	9.00028040161906e-40	0.381953	0.319	0.058	1.84973762814075e-35	WT untreated	Ppm1n
Chst9	9.5614538866609e-40	0.537006	0.348	0.073	1.96507000278655e-35	WT untreated	Chst9
Ubtd1	1.05034398095873e-39	0.441367	0.357	0.089	2.15866694966638e-35	WT untreated	Ubtd1
Csnk1g1	1.10533755857997e-39	0.462886	0.638	0.367	2.27168975039356e-35	WT untreated	Csnk1g1
Rd3l	1.75996968971718e-39	0.357628	0.267	0.028	3.61708970630674e-35	WT untreated	Rd3l
Gm11342	2.20935927518313e-39	0.390485	0.316	0.055	4.54067518235637e-35	WT untreated	Gm11342
Syt9	2.27556109069638e-39	0.392927	0.309	0.05	4.6767331535992e-35	WT untreated	Syt9
Map4	3.01971728277397e-39	0.389292	0.824	0.69	6.20612295955705e-35	WT untreated	Map4
Lca5	3.02491993905019e-39	0.473982	0.442	0.145	6.21681545873596e-35	WT untreated	Lca5
Prickle1	3.68736764749727e-39	0.46278	0.478	0.169	7.57827798913638e-35	WT untreated	Prickle1
BC065403	3.92450939113777e-39	0.287684	0.204	0.007	8.06565170066635e-35	WT untreated	BC065403
Arfgef1	5.7610336424825e-39	0.453608	0.674	0.398	1.184007634203e-34	WT untreated	Arfgef1
Stxbp5	6.77112956675632e-39	0.469698	0.572	0.279	1.39160254855976e-34	WT untreated	Stxbp5
D1Ertd622e	7.40028783571349e-39	0.444279	0.458	0.164	1.52090715599584e-34	WT untreated	D1Ertd622e
Dnajc5	7.87031405475988e-39	0.453268	0.606	0.345	1.61750694453425e-34	WT untreated	Dnajc5
Hif1a	8.27473272956529e-39	0.376969	0.787	0.614	1.70062307058026e-34	WT untreated	Hif1a
Plekha6	9.94051876348568e-39	0.410627	0.319	0.062	2.04297541627158e-34	WT untreated	Plekha6
Kcnb2	1.24124115574215e-38	0.489192	0.323	0.065	2.55099882328126e-34	WT untreated	Kcnb2
Ppm1h	1.33445416931425e-38	0.469953	0.592	0.283	2.74257020877465e-34	WT untreated	Ppm1h
Dync1li1	1.34871819398894e-38	0.477203	0.473	0.192	2.77188563228607e-34	WT untreated	Dync1li1
Pcp4l1	1.55579590069733e-38	0.320046	0.209	0.008	3.19747173511315e-34	WT untreated	Pcp4l1
Cdk8	1.61928035276937e-38	0.441078	0.758	0.62	3.32794498101161e-34	WT untreated	Cdk8
Hook1	1.70234912895853e-38	0.429264	0.643	0.359	3.49866792983557e-34	WT untreated	Hook1
Fam78b	2.25061078530337e-38	0.421484	0.438	0.137	4.62545528595549e-34	WT untreated	Fam78b
Ppm1b	2.40141743968714e-38	0.441303	0.677	0.417	4.93539312204501e-34	WT untreated	Ppm1b
Prdm8	3.31614740632465e-38	0.331774	0.279	0.034	6.81534614947842e-34	WT untreated	Prdm8
Fam155a	6.2302308749514e-38	0.390833	0.416	0.118	1.28043704942001e-33	WT untreated	Fam155a
B4galt1	6.84978501553301e-38	0.43779	0.425	0.137	1.40776781639235e-33	WT untreated	B4galt1
Mreg	7.17164072084759e-38	0.30727	0.229	0.018	1.4739156009486e-33	WT untreated	Mreg
Dixdc1	8.08097972066229e-38	0.474307	0.494	0.208	1.66080295219051e-33	WT untreated	Dixdc1
Apc	8.46874528765301e-38	0.438098	0.674	0.417	1.74049653151845e-33	WT untreated	Apc
Klc3	1.0080395867875e-37	0.407491	0.343	0.074	2.07172295876567e-33	WT untreated	Klc3
Napb	1.18971857086913e-37	0.441984	0.438	0.142	2.44510960685023e-33	WT untreated	Napb
Acsl1	1.28914655070125e-37	0.414543	0.396	0.106	2.64945399100121e-33	WT untreated	Acsl1
Tapt1	1.37212843747094e-37	0.444743	0.507	0.212	2.81999836469028e-33	WT untreated	Tapt1
Bzw2	1.39047176533278e-37	0.432296	0.562	0.269	2.85769757211192e-33	WT untreated	Bzw2
Upf3b	1.9907589540313e-37	0.42473	0.64	0.407	4.09140780232512e-33	WT untreated	Upf3b
Heatr5a	2.12686453791255e-37	0.428143	0.41	0.116	4.37113199831787e-33	WT untreated	Heatr5a
Snrnp70	2.42770262475953e-37	0.385845	0.839	0.701	4.98941443440579e-33	WT untreated	Snrnp70
Ppa1	2.89033436939427e-37	0.444276	0.444	0.176	5.94021519597911e-33	WT untreated	Ppa1
Tmem266	3.21701583068707e-37	0.385976	0.313	0.061	6.61161093522806e-33	WT untreated	Tmem266
Gnaz	6.52774130303772e-37	0.329491	0.335	0.065	1.34158139260031e-32	WT untreated	Gnaz
Glmn	7.83297318321579e-37	0.415935	0.595	0.307	1.60983264861451e-32	WT untreated	Glmn
Ckmt1	9.06640470032688e-37	0.33757	0.274	0.037	1.86332749401118e-32	WT untreated	Ckmt1
Smim13	1.11346326311929e-36	0.418426	0.34	0.081	2.28838969836276e-32	WT untreated	Smim13
Ctif	1.18838040564774e-36	0.40357	0.39	0.112	2.44235940968723e-32	WT untreated	Ctif
Samsn1	2.09131406372042e-36	0.396159	0.301	0.055	4.29806866375821e-32	WT untreated	Samsn1
Ppfia2	2.36902030569451e-36	0.422788	0.762	0.502	4.86881053226335e-32	WT untreated	Ppfia2
Trappc9	2.50452152985977e-36	0.43402	0.644	0.418	5.1472926481678e-32	WT untreated	Trappc9
Elovl2	2.76424459916626e-36	0.302501	0.228	0.019	5.6810755002065e-32	WT untreated	Elovl2
Rit2	3.00853720479909e-36	0.374858	0.282	0.045	6.18314566330309e-32	WT untreated	Rit2
Kcnmb2	3.10988421590902e-36	0.310774	0.189	0.008	6.39143404053622e-32	WT untreated	Kcnmb2
Tmem150c	3.45099715178655e-36	0.418832	0.493	0.188	7.09248934635171e-32	WT untreated	Tmem150c
Faf1	3.62900883775564e-36	0.413489	0.726	0.453	7.45833896335539e-32	WT untreated	Faf1
Trafd1	4.14038119891186e-36	0.426971	0.514	0.229	8.50931144000366e-32	WT untreated	Trafd1
Rnf150	4.38285960899468e-36	0.418416	0.708	0.463	9.00765306840587e-32	WT untreated	Rnf150
Adcy1	4.39571590282856e-36	0.341762	0.365	0.091	9.03407532349326e-32	WT untreated	Adcy1
Ttc7b	4.61902073217888e-36	0.415531	0.508	0.215	9.49301140877404e-32	WT untreated	Ttc7b
Plekhf2	5.00503573447894e-36	0.405143	0.385	0.111	1.02863494415011e-31	WT untreated	Plekhf2
Atp11a	7.28471947150077e-36	0.445332	0.45	0.161	1.49715554578284e-31	WT untreated	Atp11a
Ndufs2	9.17862811768124e-36	0.430491	0.562	0.388	1.88639165074585e-31	WT untreated	Ndufs2
4930509J09Rik	1.03863177005215e-35	0.325697	0.204	0.015	2.13459601381118e-31	WT untreated	4930509J09Rik
Gdpd5	1.61664814291357e-35	0.399898	0.367	0.101	3.32253526331597e-31	WT untreated	Gdpd5
Gbf1	2.93364345642385e-35	0.407577	0.727	0.498	6.02922403164229e-31	WT untreated	Gbf1
Cdh12	3.44743448085518e-35	0.29889	0.239	0.028	7.08516734505356e-31	WT untreated	Cdh12
Lactbl1	3.5995542903311e-35	0.325158	0.231	0.023	7.39780397748848e-31	WT untreated	Lactbl1
Hook3	3.86211677089047e-35	0.400362	0.674	0.378	7.9374223875341e-31	WT untreated	Hook3
Cfap61	4.8599065123621e-35	0.365974	0.37	0.097	9.98807986420659e-31	WT untreated	Cfap61
Cuedc1	4.87783888521624e-35	0.43117	0.638	0.365	1.00249344768964e-30	WT untreated	Cuedc1
Kmt2c	4.91981272103388e-35	0.337052	0.835	0.645	1.01111991042688e-30	WT untreated	Kmt2c
Gas7	5.1892914538691e-35	0.364411	0.361	0.092	1.06650317959918e-30	WT untreated	Gas7
Uckl1	5.75731065077888e-35	0.440848	0.452	0.185	1.18324248494807e-30	WT untreated	Uckl1
Fam193a	6.8930955507421e-35	0.433544	0.692	0.436	1.41666899758852e-30	WT untreated	Fam193a
Btbd9	8.32023469240767e-35	0.382041	0.704	0.445	1.70997463398362e-30	WT untreated	Btbd9
Srsf1	8.71955532648343e-35	0.38405	0.742	0.53	1.79204301069887e-30	WT untreated	Srsf1
Grm6	1.20624323141821e-34	0.363836	0.267	0.038	2.47907108921071e-30	WT untreated	Grm6
Plcxd2	1.46091804734249e-34	0.34489	0.269	0.042	3.00247877089828e-30	WT untreated	Plcxd2
Unc79	2.10994414477332e-34	0.299896	0.209	0.018	4.33635720633812e-30	WT untreated	Unc79
Peli3	2.3122881201089e-34	0.334123	0.299	0.054	4.75221454444781e-30	WT untreated	Peli3
Aplp1	2.65073072770304e-34	0.304733	0.195	0.009	5.44778179157529e-30	WT untreated	Aplp1
Prkcz	2.83502371107651e-34	0.366451	0.318	0.076	5.82654073100444e-30	WT untreated	Prkcz
Pbx1	3.27419135223286e-34	0.355779	0.845	0.696	6.72911806710897e-30	WT untreated	Pbx1
Usp34	3.91117607552864e-34	0.336675	0.819	0.621	8.03824907042646e-30	WT untreated	Usp34
Gabra5	4.29887018433591e-34	0.236523	0.143	0	8.83503800284717e-30	WT untreated	Gabra5
Map6	4.45490833301897e-34	0.34198	0.254	0.035	9.15572760602059e-30	WT untreated	Map6
Ppm1e	6.60389583400154e-34	0.44627	0.584	0.296	1.357232671804e-29	WT untreated	Ppm1e
Gm45323	7.41372896947777e-34	0.250065	0.177	0.007	1.52366957780707e-29	WT untreated	Gm45323
Chchd3	9.57418430938977e-34	0.397424	0.679	0.453	1.96768635926579e-29	WT untreated	Chchd3
Sebox	1.20290254417717e-33	0.344296	0.23	0.024	2.47220530879292e-29	WT untreated	Sebox
Fscn2	1.61660964386687e-33	0.325207	0.286	0.047	3.32245614007519e-29	WT untreated	Fscn2
Neurod4	2.11948866748933e-33	0.375189	0.242	0.034	4.35597310942407e-29	WT untreated	Neurod4
Ppip5k1	2.90082378598247e-33	0.384968	0.516	0.217	5.96177304495118e-29	WT untreated	Ppip5k1
Srsf2	4.23217078407476e-33	0.355646	0.765	0.604	8.69795739543044e-29	WT untreated	Srsf2
Celf3	4.61534398082991e-33	0.30239	0.225	0.023	9.48545494940163e-29	WT untreated	Celf3
Gm17167	4.98508388469875e-33	0.257074	0.17	0.001	1.02453443998329e-28	WT untreated	Gm17167
Gckr	5.78776417501114e-33	0.287509	0.216	0.022	1.18950129324829e-28	WT untreated	Gckr
Gm41804	6.89240792406486e-33	0.373206	0.443	0.157	1.41652767655381e-28	WT untreated	Gm41804
Btrc	6.90562008407992e-33	0.38479	0.639	0.372	1.41924303968011e-28	WT untreated	Btrc
Cep250	9.18095419128457e-33	0.435043	0.401	0.139	1.88686970539281e-28	WT untreated	Cep250
Med13l	9.20055200113327e-33	0.394981	0.624	0.38	1.89089744727291e-28	WT untreated	Med13l
Eml1	1.63688853819466e-32	0.370953	0.352	0.095	3.36413332369766e-28	WT untreated	Eml1
Tafa3	1.65417955563487e-32	0.282181	0.201	0.015	3.39966982274079e-28	WT untreated	Tafa3
Gm45321	2.65941943497944e-32	0.306972	0.171	0.007	5.46563882276975e-28	WT untreated	Gm45321
Tmem135	2.66651798827595e-32	0.413484	0.584	0.3	5.48022776950473e-28	WT untreated	Tmem135
Gm44532	3.2624934926421e-32	0.288425	0.224	0.026	6.70507662607805e-28	WT untreated	Gm44532
Gabrr1	3.5596922570691e-32	0.233654	0.181	0.009	7.31587952672842e-28	WT untreated	Gabrr1
Wdr47	3.58422994184903e-32	0.415679	0.543	0.284	7.36630937648812e-28	WT untreated	Wdr47
Gm31615	4.54318955646323e-32	0.298257	0.187	0.014	9.33716317644322e-28	WT untreated	Gm31615
Stk39	5.3763304813676e-32	0.437988	0.642	0.382	1.10494344053067e-27	WT untreated	Stk39
Kcnab2	5.88579258158749e-32	0.367225	0.345	0.085	1.20964809136786e-27	WT untreated	Kcnab2
Ip6k2	6.44771858823052e-32	0.384181	0.47	0.21	1.32513512425314e-27	WT untreated	Ip6k2
Ppp1cc	6.89829854401047e-32	0.382445	0.603	0.364	1.41773831676503e-27	WT untreated	Ppp1cc
Anp32a	6.97453758232771e-32	0.313401	0.805	0.743	1.43340696391999e-27	WT untreated	Anp32a
Tnpo1	7.41896857819001e-32	0.303003	0.85	0.713	1.52474642218961e-27	WT untreated	Tnpo1
Gm15564	7.9363386147669e-32	0.417224	0.411	0.15	1.63107631210689e-27	WT untreated	Gm15564
Strip2	9.33184228998411e-32	0.312919	0.219	0.023	1.91788022743753e-27	WT untreated	Strip2
Gm30725	1.05045005211179e-31	0.238363	0.172	0.008	2.15888494710014e-27	WT untreated	Gm30725
Gpr152	1.22157011654791e-31	0.232112	0.17	0.007	2.51057090352926e-27	WT untreated	Gpr152
Mtus2	1.85676088299898e-31	0.395447	0.267	0.051	3.8160149667395e-27	WT untreated	Mtus2
Asap1	2.04716725244623e-31	0.426712	0.462	0.179	4.2073381372275e-27	WT untreated	Asap1
Vps13b	2.14887139077237e-31	0.385846	0.699	0.476	4.41636048231538e-27	WT untreated	Vps13b
Map2	2.40159064718802e-31	0.306912	0.888	0.767	4.93574909810082e-27	WT untreated	Map2
4930402D18Rik	2.75303363961715e-31	0.231913	0.153	0.004	5.65803473614118e-27	WT untreated	4930402D18Rik
Ankrd33	3.17318431582986e-31	0.350627	0.281	0.054	6.52152840589354e-27	WT untreated	Ankrd33
Kcnh5	3.86687661812868e-31	0.346053	0.233	0.032	7.94720482557806e-27	WT untreated	Kcnh5
Alpl	5.82824827956576e-31	0.388076	0.361	0.118	1.19782158641636e-26	WT untreated	Alpl
Rab3a	6.15012176251953e-31	0.4434	0.387	0.162	1.26397302463301e-26	WT untreated	Rab3a
Dpp6	6.3138793954437e-31	0.330679	0.288	0.057	1.29762849335159e-26	WT untreated	Dpp6
Fnip2	6.52567160141185e-31	0.395512	0.374	0.123	1.34115602752216e-26	WT untreated	Fnip2
Myo10	6.68922912974847e-31	0.284627	0.263	0.043	1.37477037074591e-26	WT untreated	Myo10
Agap1	8.22091025268647e-31	0.41991	0.664	0.411	1.68956147513212e-26	WT untreated	Agap1
Faim	8.54457114308201e-31	0.413326	0.481	0.264	1.75608026132622e-26	WT untreated	Faim
Hprt	9.0324353085449e-31	0.401076	0.489	0.221	1.85634610461215e-26	WT untreated	Hprt
Thoc5	9.57794353166977e-31	0.384125	0.348	0.103	1.96845895462877e-26	WT untreated	Thoc5
4930447C04Rik	1.05727039269538e-30	0.466792	0.59	0.321	2.17290211106754e-26	WT untreated	4930447C04Rik
Bbs5	1.11602077642911e-30	0.350482	0.39	0.126	2.29364589971711e-26	WT untreated	Bbs5
Hspa12a	1.28303656069204e-30	0.311089	0.245	0.038	2.63689673953428e-26	WT untreated	Hspa12a
Vamp2	1.30541564122101e-30	0.370413	0.665	0.48	2.68289022583742e-26	WT untreated	Vamp2
Dgkd	1.41545188777056e-30	0.388797	0.579	0.321	2.90903671974606e-26	WT untreated	Dgkd
Mmd	2.51592134650758e-30	0.357926	0.397	0.139	5.17072155134237e-26	WT untreated	Mmd
Ttll11	2.62268243414975e-30	0.397312	0.426	0.164	5.39013693866456e-26	WT untreated	Ttll11
Pde4dip	3.66470398490349e-30	0.380088	0.467	0.202	7.53169962977365e-26	WT untreated	Pde4dip
Gsg1	6.43124839969679e-30	0.300508	0.148	0.005	1.32175017110568e-25	WT untreated	Gsg1
Gm13963	6.62986754918518e-30	0.210953	0.155	0.009	1.36257037870854e-25	WT untreated	Gm13963
Tcf20	8.64560879612517e-30	0.431819	0.592	0.322	1.77684551977964e-25	WT untreated	Tcf20
Dnah9	1.15069268561567e-29	0.307917	0.233	0.034	2.36490360747733e-25	WT untreated	Dnah9
Ssh2	1.17679624309686e-29	0.357117	0.509	0.223	2.41855163881267e-25	WT untreated	Ssh2
Lims1	1.28999608822592e-29	0.412405	0.603	0.344	2.6511999605219e-25	WT untreated	Lims1
Klf12	1.58015643621726e-29	0.408419	0.66	0.382	3.24753750771371e-25	WT untreated	Klf12
Rskr	1.7412880509593e-29	0.293991	0.219	0.028	3.57869520233155e-25	WT untreated	Rskr
Svop	1.85599200057708e-29	0.31336	0.234	0.035	3.81443475958601e-25	WT untreated	Svop
Usp29	2.42394160344277e-29	0.318465	0.228	0.035	4.98168478339558e-25	WT untreated	Usp29
Syne3	2.42814054256588e-29	0.332018	0.268	0.049	4.99031444308139e-25	WT untreated	Syne3
Commd1	2.61521403839145e-29	0.396674	0.587	0.376	5.37478789170211e-25	WT untreated	Commd1
Nebl	3.20108496201392e-29	0.369558	0.272	0.054	6.578869813931e-25	WT untreated	Nebl
Atp6v1b2	5.57329963587186e-29	0.373134	0.543	0.315	1.14542454116438e-24	WT untreated	Atp6v1b2
Cdk5r2	6.89283562478135e-29	0.320004	0.279	0.06	1.41661557760506e-24	WT untreated	Cdk5r2
Eml3	7.22894919567016e-29	0.363147	0.374	0.135	1.48569363869413e-24	WT untreated	Eml3
Slc25a37	8.00383246577292e-29	0.329006	0.238	0.037	1.64494764836565e-24	WT untreated	Slc25a37
Arid3b	8.2355939370892e-29	0.321479	0.297	0.074	1.69257926595057e-24	WT untreated	Arid3b
Tmem136	9.56728655115736e-29	0.378338	0.369	0.13	1.96626873199386e-24	WT untreated	Tmem136
Zmynd8	9.90555501366586e-29	0.369951	0.624	0.395	2.03578966640861e-24	WT untreated	Zmynd8
Ralyl	9.94105207389018e-29	0.374733	0.233	0.039	2.04308502222591e-24	WT untreated	Ralyl
Camk2b	9.96493879936442e-29	0.318776	0.263	0.049	2.04799422204537e-24	WT untreated	Camk2b
D430042O09Rik	1.2805269268582e-28	0.361818	0.527	0.257	2.63173894007896e-24	WT untreated	D430042O09Rik
Zfc3h1	1.30560164276894e-28	0.355057	0.572	0.302	2.68327249621872e-24	WT untreated	Zfc3h1
Ppp2r5c	1.35310830139613e-28	0.344252	0.675	0.46	2.78090818102933e-24	WT untreated	Ppp2r5c
Ext1	1.67768513872539e-28	0.316521	0.769	0.617	3.44797849710843e-24	WT untreated	Ext1
Fam107b	1.82178345439002e-28	0.3002	0.283	0.065	3.74412935546236e-24	WT untreated	Fam107b
Tnfsf12	2.19061304122649e-28	0.363932	0.489	0.29	4.50214792232868e-24	WT untreated	Tnfsf12
Cul5	2.52010176314242e-28	0.338615	0.604	0.367	5.17931314361031e-24	WT untreated	Cul5
Airn	2.60251142023357e-28	0.392799	0.445	0.181	5.34868147086404e-24	WT untreated	Airn
Lclat1	3.55022758570975e-28	0.370684	0.366	0.126	7.29642773415068e-24	WT untreated	Lclat1
Chga	3.84835096652579e-28	0.261093	0.209	0.024	7.9091309064038e-24	WT untreated	Chga
Zdhhc17	3.87280541839344e-28	0.343415	0.551	0.315	7.9593896958822e-24	WT untreated	Zdhhc17
Esrrg	4.661689654866e-28	0.400922	0.491	0.211	9.5807045786806e-24	WT untreated	Esrrg
Gucd1	5.50369212084108e-28	0.358554	0.389	0.138	1.13111880467526e-23	WT untreated	Gucd1
Dgki	5.59625777148748e-28	0.307811	0.25	0.049	1.15014289719611e-23	WT untreated	Dgki
Hecw1	7.51483853650099e-28	0.276895	0.205	0.026	1.54444961602168e-23	WT untreated	Hecw1
Vit	8.38654871902692e-28	0.284961	0.189	0.012	1.72360349273441e-23	WT untreated	Vit
Rbm25	9.19300440353763e-28	0.288414	0.794	0.673	1.88934626501505e-23	WT untreated	Rbm25
Ptprn	9.25611348941967e-28	0.277777	0.197	0.022	1.90231644434553e-23	WT untreated	Ptprn
Ap2a2	1.00676426788872e-27	0.35749	0.648	0.438	2.0691019233649e-23	WT untreated	Ap2a2
Gabrg2	1.12158275188806e-27	0.225162	0.174	0.012	2.30507687168033e-23	WT untreated	Gabrg2
Ubr3	1.36898066518026e-27	0.385109	0.649	0.425	2.81352906307847e-23	WT untreated	Ubr3
Akap11	1.51807029979167e-27	0.388914	0.553	0.329	3.11993808013185e-23	WT untreated	Akap11
Gzmm	1.52221052218474e-27	0.295599	0.238	0.041	3.12844706519408e-23	WT untreated	Gzmm
Vstm2b	1.84958234992579e-27	0.243125	0.177	0.014	3.80126164556748e-23	WT untreated	Vstm2b
Tnr	1.99103294125936e-27	0.212539	0.184	0.02	4.09197090087623e-23	WT untreated	Tnr
Xpo1	2.27876555451416e-27	0.387606	0.547	0.286	4.68331896763751e-23	WT untreated	Xpo1
Ank	2.36188852213589e-27	0.306787	0.286	0.066	4.85415329069369e-23	WT untreated	Ank
Scg3	2.61391551120282e-27	0.332552	0.269	0.058	5.37211915862404e-23	WT untreated	Scg3
1110051M20Rik	2.73961118964701e-27	0.327654	0.709	0.526	5.63044891696253e-23	WT untreated	1110051M20Rik
Eepd1	2.81951011123295e-27	0.325881	0.257	0.055	5.79465718060595e-23	WT untreated	Eepd1
Jarid2	3.6631979298143e-27	0.329781	0.771	0.589	7.52860438535436e-23	WT untreated	Jarid2
Pdia5	3.77050138160237e-27	0.344442	0.303	0.085	7.7491344394692e-23	WT untreated	Pdia5
Peg3	3.776281427073e-27	0.401477	0.57	0.318	7.76101358892043e-23	WT untreated	Peg3
Cep126	3.80790779038501e-27	0.372421	0.289	0.074	7.82601209079927e-23	WT untreated	Cep126
Myt1	3.82629236740782e-27	0.253367	0.236	0.042	7.86379607349655e-23	WT untreated	Myt1
Ric1	4.49672531867589e-27	0.358027	0.45	0.2	9.24166987494268e-23	WT untreated	Ric1
Gm534	4.52793662613366e-27	0.230046	0.123	0.001	9.30581535402990e-23	WT untreated	Gm534
Gm16055	4.66969118742349e-27	0.214116	0.156	0.008	9.59714932839276e-23	WT untreated	Gm16055
C2cd5	4.98417013970006e-27	0.380756	0.543	0.299	1.02434664711116e-22	WT untreated	C2cd5
Prkce	5.0947951251947e-27	0.373329	0.601	0.383	1.04708229413001e-22	WT untreated	Prkce
Ncoa2	5.27994057911895e-27	0.34083	0.74	0.539	1.08513338782053e-22	WT untreated	Ncoa2
Trps1	5.29321498349122e-27	0.364495	0.711	0.456	1.08786154340712e-22	WT untreated	Trps1
C1ql3	5.30777370194471e-27	0.253575	0.185	0.02	1.09085365122368e-22	WT untreated	C1ql3
Tnks2	5.3269583625813e-27	0.344004	0.711	0.488	1.09479648267771e-22	WT untreated	Tnks2
Casp7	5.44874030424723e-27	0.283681	0.218	0.034	1.11982510732889e-22	WT untreated	Casp7
D16Ertd472e	6.14021036188239e-27	0.338696	0.357	0.112	1.26193603357407e-22	WT untreated	D16Ertd472e
Lyar	6.21665439948117e-27	0.362001	0.477	0.226	1.27764681218137e-22	WT untreated	Lyar
Slc12a6	6.67848191011929e-27	0.35996	0.668	0.491	1.37256160216772e-22	WT untreated	Slc12a6
Mpped2	6.73317759822745e-27	0.345526	0.489	0.218	1.38380265998771e-22	WT untreated	Mpped2
Ppp1r42	9.3581454145997e-27	0.308842	0.275	0.064	1.92328604560853e-22	WT untreated	Ppp1r42
Aqp1	9.75351988984241e-27	0.229449	0.184	0.016	2.00454340776041e-22	WT untreated	Aqp1
Top2b	1.07833520716127e-26	0.334493	0.686	0.525	2.21619451775785e-22	WT untreated	Top2b
Ccdc24	1.1677418629265e-26	0.274753	0.197	0.028	2.39994307668654e-22	WT untreated	Ccdc24
Fam193b	1.2643048068379e-26	0.380711	0.438	0.189	2.59839923901325e-22	WT untreated	Fam193b
Rhot2	1.46126361465096e-26	0.343491	0.419	0.183	3.00318898083065e-22	WT untreated	Rhot2
Tnrc6c	1.52375421679631e-26	0.347613	0.655	0.447	3.13161966635978e-22	WT untreated	Tnrc6c
Gm48236	1.74605456172443e-26	0.273403	0.328	0.093	3.58849133525605e-22	WT untreated	Gm48236
Gm2516	1.91465347144331e-26	0.169127	0.133	0.008	3.93499581451029e-22	WT untreated	Gm2516
Scamp5	2.01595028413015e-26	0.3507	0.404	0.154	4.14318102394428e-22	WT untreated	Scamp5
Ttc8	2.04279912694945e-26	0.355865	0.581	0.34	4.19836076570652e-22	WT untreated	Ttc8
Gm12239	2.15146102301342e-26	0.237862	0.174	0.016	4.42168269449719e-22	WT untreated	Gm12239
Zfp445	2.17320288036149e-26	0.380835	0.546	0.313	4.46636655971893e-22	WT untreated	Zfp445
Cntln	2.32834114666847e-26	0.406996	0.54	0.281	4.78520672463303e-22	WT untreated	Cntln
Xkr6	2.46239241080392e-26	0.403034	0.502	0.242	5.06070888268422e-22	WT untreated	Xkr6
Luc7l3	2.74168049987877e-26	0.304235	0.789	0.65	5.63470176335084e-22	WT untreated	Luc7l3
Rtn4rl1	3.02182307680263e-26	0.254651	0.174	0.016	6.21045078744477e-22	WT untreated	Rtn4rl1
Cacna2d3	3.17204592021083e-26	0.4034	0.449	0.194	6.5191887752173e-22	WT untreated	Cacna2d3
Slc26a2	3.55187786564459e-26	0.32482	0.296	0.077	7.29981938947277e-22	WT untreated	Slc26a2
Bex2	3.56375849768861e-26	0.357348	0.323	0.093	7.32423646444963e-22	WT untreated	Bex2
Shroom2	3.5925187853283e-26	0.306551	0.243	0.046	7.38334460760672e-22	WT untreated	Shroom2
Galntl6	3.70432776169391e-26	0.297667	0.287	0.07	7.61313441583332e-22	WT untreated	Galntl6
4930419G24Rik	4.13995773576486e-26	0.245342	0.191	0.027	8.50844113854394e-22	WT untreated	4930419G24Rik
Tenm3	4.67127790480424e-26	0.386169	0.511	0.234	9.60041034995368e-22	WT untreated	Tenm3
4933413L06Rik	4.90851450826634e-26	0.172473	0.187	0.027	1.0087979017389e-21	WT untreated	4933413L06Rik
Rbm45	5.88826069636302e-26	0.25594	0.292	0.07	1.21015533831653e-21	WT untreated	Rbm45
Grina	6.84130679239017e-26	0.345498	0.673	0.502	1.40602537197203e-21	WT untreated	Grina
Mamld1	7.27125513542387e-26	0.395416	0.394	0.172	1.49438835543231e-21	WT untreated	Mamld1
Msi1	7.3088932067371e-26	0.312843	0.943	0.886	1.50212373184861e-21	WT untreated	Msi1
Zscan26	8.31580620867031e-26	0.363085	0.423	0.192	1.70906449200592e-21	WT untreated	Zscan26
Plekha8	8.90622443532827e-26	0.321118	0.358	0.118	1.83040724594867e-21	WT untreated	Plekha8
Slc25a5	8.98112258496204e-26	0.364529	0.527	0.342	1.8458003136614e-21	WT untreated	Slc25a5
Pde6d	1.47059905335916e-25	0.351024	0.552	0.337	3.02237517446375e-21	WT untreated	Pde6d
Psd	4.08669178357342e-25	0.296306	0.322	0.101	8.3989689536001e-21	WT untreated	Psd
Ip6k1	4.41253165480335e-25	0.351565	0.545	0.323	9.06863505695185e-21	WT untreated	Ip6k1
Zfp804a	4.54541175131174e-25	0.256807	0.226	0.042	9.3417302312959e-21	WT untreated	Zfp804a
Ammecr1	5.31508904207642e-25	0.356124	0.498	0.26	1.09235709992755e-20	WT untreated	Ammecr1
Plekhb1	5.64273814051561e-25	0.314443	0.845	0.778	1.15969554263877e-20	WT untreated	Plekhb1
Npepps	6.07731256257085e-25	0.284587	0.745	0.606	1.24900927785956e-20	WT untreated	Npepps
Zfp638	6.33818766830006e-25	0.329733	0.672	0.468	1.30262432958903e-20	WT untreated	Zfp638
Doc2b	6.67921984295366e-25	0.283073	0.234	0.047	1.37271326212384e-20	WT untreated	Doc2b
Lhx4	7.00782718177197e-25	0.178101	0.145	0.011	1.44024864239777e-20	WT untreated	Lhx4
Pitpnm2os2	7.32004143794934e-25	0.346892	0.4	0.172	1.50441491632735e-20	WT untreated	Pitpnm2os2
8030462N17Rik	1.21156378183478e-24	0.337384	0.546	0.321	2.49000588442684e-20	WT untreated	8030462N17Rik
Zcchc7	1.26560326665557e-24	0.270399	0.814	0.645	2.60106783363054e-20	WT untreated	Zcchc7
Herc1	1.26583026116852e-24	0.319866	0.616	0.376	2.60153435275354e-20	WT untreated	Herc1
Sez6l2	1.37682133755202e-24	0.237861	0.182	0.023	2.8296432129369e-20	WT untreated	Sez6l2
Inpp4b	1.44926661874973e-24	0.336338	0.633	0.356	2.97853275485444e-20	WT untreated	Inpp4b
Brsk2	1.45616280566817e-24	0.259459	0.231	0.043	2.99270579820923e-20	WT untreated	Brsk2
Nap1l5	1.6364793200333e-24	0.255035	0.249	0.05	3.36329229853243e-20	WT untreated	Nap1l5
Ap1b1	1.87464412705384e-24	0.338875	0.47	0.249	3.85276860992106e-20	WT untreated	Ap1b1
Btaf1	1.87854074978259e-24	0.361088	0.542	0.296	3.86077694895318e-20	WT untreated	Btaf1
Umad1	3.18449945897219e-24	0.342864	0.464	0.214	6.54478328807964e-20	WT untreated	Umad1
Hist1h2be	3.60107679514227e-24	0.33668	0.464	0.206	7.4009330293764e-20	WT untreated	Hist1h2be
Cntn5	3.62079492793047e-24	0.303462	0.323	0.11	7.44145773588269e-20	WT untreated	Cntn5
Usp6nl	3.78713732270595e-24	0.335071	0.494	0.273	7.78332462562528e-20	WT untreated	Usp6nl
Dtnb	4.79182145507836e-24	0.356629	0.63	0.41	9.84815145447705e-20	WT untreated	Dtnb
Amph	4.83050789891476e-24	0.284613	0.809	0.656	9.92765983384962e-20	WT untreated	Amph
Rhobtb1	5.17392591756181e-24	0.22149	0.161	0.014	1.0633452545773e-19	WT untreated	Rhobtb1
Osbpl6	5.31819933710043e-24	0.344647	0.481	0.225	1.09299632776088e-19	WT untreated	Osbpl6
Man2a2	5.75151501243623e-24	0.283117	0.709	0.56	1.18205136535589e-19	WT untreated	Man2a2
Llgl2	5.93481870637349e-24	0.271208	0.201	0.034	1.21972394053388e-19	WT untreated	Llgl2
Fam53b	7.38360420085331e-24	0.293916	0.264	0.069	1.51747833535937e-19	WT untreated	Fam53b
Ipmk	7.9466219368225e-24	0.322585	0.35	0.126	1.63318974045576e-19	WT untreated	Ipmk
Prkab1	8.9583309609668e-24	0.293286	0.294	0.087	1.8411161790979e-19	WT untreated	Prkab1
Gm28875	1.02942051960538e-23	0.303526	0.255	0.066	2.11566505189298e-19	WT untreated	Gm28875
Hnrnph1	1.09677461301226e-23	0.292676	0.726	0.544	2.25409118466279e-19	WT untreated	Hnrnph1
Cspp1	1.14100538085666e-23	0.321209	0.672	0.461	2.34499425873661e-19	WT untreated	Cspp1
Ppargc1a	1.19725240770556e-23	0.280914	0.379	0.135	2.46059314831648e-19	WT untreated	Ppargc1a
Zfp365	1.35973199844106e-23	0.302254	0.333	0.112	2.79452120319606e-19	WT untreated	Zfp365
Atrx	1.55867883549172e-23	0.280996	0.748	0.57	3.20339674270258e-19	WT untreated	Atrx
Purb	1.69858474788411e-23	0.306162	0.809	0.69	3.49093137385142e-19	WT untreated	Purb
Dnmt3a	1.7167451302225e-23	0.331958	0.522	0.311	3.52825459163328e-19	WT untreated	Dnmt3a
Pnpla3	1.72067127174952e-23	0.2099	0.148	0.012	3.53632359769962e-19	WT untreated	Pnpla3
Trak2	2.06262845498808e-23	0.31047	0.358	0.129	4.2391140006915e-19	WT untreated	Trak2
Flcn	2.20150353866269e-23	0.285245	0.289	0.083	4.52453007265955e-19	WT untreated	Flcn
Gabra1	2.38885419174506e-23	0.212283	0.153	0.012	4.90957313487445e-19	WT untreated	Gabra1
Sh2d1a	2.58122016300004e-23	0.211594	0.158	0.015	5.30492367899769e-19	WT untreated	Sh2d1a
Nktr	2.74084972096469e-23	0.258014	0.718	0.543	5.63299434652663e-19	WT untreated	Nktr
Wdr20	2.84638873236969e-23	0.348371	0.577	0.345	5.8498981227662e-19	WT untreated	Wdr20
Ivns1abp	2.84722133674366e-23	0.333204	0.353	0.135	5.85160929127556e-19	WT untreated	Ivns1abp
Gm13944	2.86864675874378e-23	0.156542	0.116	0.004	5.89564281857021e-19	WT untreated	Gm13944
Lima1	3.10982241339743e-23	0.339496	0.416	0.173	6.3913070240144e-19	WT untreated	Lima1
Jam2	3.93443948732492e-23	0.319999	0.564	0.333	8.08606003435018e-19	WT untreated	Jam2
Lpgat1	4.04901667847154e-23	0.314564	0.543	0.311	8.32153907759471e-19	WT untreated	Lpgat1
Lsm14a	4.448899537771e-23	0.280246	0.584	0.352	9.14337833002695e-19	WT untreated	Lsm14a
Scg5	4.76698350268781e-23	0.313635	0.623	0.455	9.79710449472399e-19	WT untreated	Scg5
Rab30	4.94715219255218e-23	0.357698	0.519	0.291	1.01673871861333e-18	WT untreated	Rab30
Cabp1	4.95916693404732e-23	0.214641	0.19	0.028	1.0192079882854e-18	WT untreated	Cabp1
Hsp90aa1	5.96671048154475e-23	0.282994	0.938	0.915	1.22627833816708e-18	WT untreated	Hsp90aa1
Wapl	5.99139275508527e-23	0.297579	0.642	0.472	1.23135103902512e-18	WT untreated	Wapl
Ptpn2	6.68096248877371e-23	0.342021	0.477	0.238	1.37307141069277e-18	WT untreated	Ptpn2
Ogdhl	7.58995757546365e-23	0.235031	0.24	0.054	1.55988808090929e-18	WT untreated	Ogdhl
Wwc2	9.34723582260495e-23	0.326936	0.57	0.365	1.92104390626177e-18	WT untreated	Wwc2
Mtdh	9.68114312431562e-23	0.294307	0.774	0.629	1.98966853490935e-18	WT untreated	Mtdh
Cecr2	9.96388668165348e-23	0.29449	0.582	0.359	2.04777799081342e-18	WT untreated	Cecr2
Hdc	1.01197554057664e-22	0.141369	0.097	0	2.07981213099312e-18	WT untreated	Hdc
Plcz1	1.14471086434365e-22	0.169939	0.092	0	2.35260976839908e-18	WT untreated	Plcz1
Azi2	1.21664952452574e-22	0.316933	0.431	0.198	2.50045810280531e-18	WT untreated	Azi2
Ttll5	1.27342219564675e-22	0.325169	0.47	0.244	2.61713729649321e-18	WT untreated	Ttll5
Srrm2	1.84428429279167e-22	0.250533	0.882	0.785	3.79037307854544e-18	WT untreated	Srrm2
Cnnm4	1.85185450871307e-22	0.274168	0.319	0.106	3.8059313863071e-18	WT untreated	Cnnm4
Tet2	1.87582154529133e-22	0.354151	0.477	0.24	3.85518843988274e-18	WT untreated	Tet2
Tmem215	2.21779794180273e-22	0.198978	0.128	0.007	4.55801832999297e-18	WT untreated	Tmem215
Arih1	2.37388775594937e-22	0.323025	0.727	0.54	4.87881411602714e-18	WT untreated	Arih1
Galnt7	2.66398692726234e-22	0.310525	0.655	0.465	5.47502593290957e-18	WT untreated	Galnt7
Peg13	3.01476076557922e-22	0.295306	0.26	0.08	6.19593632541842e-18	WT untreated	Peg13
Fmn2	3.07589272893575e-22	0.274322	0.205	0.035	6.32157473650875e-18	WT untreated	Fmn2
Krt18	3.11949270675832e-22	0.234412	0.229	0.047	6.41118141092971e-18	WT untreated	Krt18
Atf4	3.45757628926349e-22	0.306231	0.587	0.447	7.10601078969433e-18	WT untreated	Atf4
Tcf12	3.49424496342821e-22	0.258334	0.82	0.704	7.18137224883767e-18	WT untreated	Tcf12
B230220B15Rik	3.81321903084178e-22	0.190552	0.151	0.014	7.83692775218603e-18	WT untreated	B230220B15Rik
Serinc4	3.87380312589136e-22	0.303643	0.25	0.072	7.96144018433192e-18	WT untreated	Serinc4
Pgm2l1	3.9944589000667e-22	0.262011	0.175	0.024	8.20941193141707e-18	WT untreated	Pgm2l1
Usp48	4.4448841421474e-22	0.323308	0.45	0.234	9.13512588894134e-18	WT untreated	Usp48
Nalcn	4.48447416331465e-22	0.233468	0.161	0.02	9.21649130044427e-18	WT untreated	Nalcn
Klhl29	4.72850860097167e-22	0.300603	0.385	0.158	9.71803087671697e-18	WT untreated	Klhl29
Zfhx3	4.87867943594151e-22	0.267926	0.244	0.058	1.0026661976747e-17	WT untreated	Zfhx3
Smug1	4.9961806976355e-22	0.29256	0.405	0.173	1.02681505697805e-17	WT untreated	Smug1
Prpf39	5.33391345724493e-22	0.319469	0.484	0.256	1.09622589373298e-17	WT untreated	Prpf39
Arhgap26	5.48350253959737e-22	0.296667	0.679	0.484	1.12696944193805e-17	WT untreated	Arhgap26
Khsrp	5.58053744078892e-22	0.336755	0.445	0.229	1.14691205483094e-17	WT untreated	Khsrp
Thsd7a	5.92459763612693e-22	0.365083	0.595	0.337	1.21762330617681e-17	WT untreated	Thsd7a
Got2	6.71911661310665e-22	0.27606	0.299	0.089	1.38091284632568e-17	WT untreated	Got2
Ptprn2	6.72314708273056e-22	0.202607	0.174	0.023	1.38174118844278e-17	WT untreated	Ptprn2
Syt4	6.91468410434156e-22	0.219691	0.18	0.026	1.42110587712428e-17	WT untreated	Syt4
Radil	7.01312049824104e-22	0.202665	0.165	0.022	1.4413365247985e-17	WT untreated	Radil
Dlc1	7.02034946589285e-22	0.250837	0.201	0.037	1.4428222222303e-17	WT untreated	Dlc1
Zfp444	8.14958250367127e-22	0.314467	0.385	0.171	1.67490219615452e-17	WT untreated	Zfp444
Spop	8.48589912253142e-22	0.2889	0.703	0.521	1.74402198766266e-17	WT untreated	Spop
Dop1a	9.33174920192619e-22	0.358136	0.425	0.192	1.91786109597987e-17	WT untreated	Dop1a
Dyrk1a	9.50201558751248e-22	0.310371	0.625	0.399	1.95285424354556e-17	WT untreated	Dyrk1a
Nipbl	1.06036421525199e-21	0.235569	0.865	0.751	2.1792605351859e-17	WT untreated	Nipbl
Ppp1r12b	1.31400806419778e-21	0.321403	0.574	0.338	2.70054937353928e-17	WT untreated	Ppp1r12b
Gem	1.39816529433869e-21	0.168521	0.138	0.011	2.87350931292487e-17	WT untreated	Gem
Ano3	1.43520006527763e-21	0.222844	0.128	0.009	2.94962317415859e-17	WT untreated	Ano3
Eef1a2	1.57943568529429e-21	0.213658	0.192	0.03	3.24605622041683e-17	WT untreated	Eef1a2
Pttg1	1.76020679972434e-21	0.279564	0.318	0.1	3.61757701479347e-17	WT untreated	Pttg1
Uckl1os	1.76533455381188e-21	0.197598	0.175	0.022	3.62811557499418e-17	WT untreated	Uckl1os
Sp4	1.86088628710472e-21	0.296532	0.528	0.3	3.82449349725762e-17	WT untreated	Sp4
Lgmn	1.91088073642649e-21	0.278462	0.41	0.189	3.92724208950373e-17	WT untreated	Lgmn
Inka2	2.61338212984644e-21	0.191091	0.166	0.02	5.3710229532604e-17	WT untreated	Inka2
Plekha2	2.71068643415598e-21	0.234536	0.228	0.051	5.57100275947737e-17	WT untreated	Plekha2
Frmd5	2.82036438763645e-21	0.306045	0.8	0.604	5.79641288947042e-17	WT untreated	Frmd5
Cdk2ap2	2.84713661703244e-21	0.312528	0.47	0.277	5.85143517532508e-17	WT untreated	Cdk2ap2
Ssu72	3.21395510349653e-21	0.288897	0.638	0.497	6.60532052870608e-17	WT untreated	Ssu72
Prkn	3.30637552307178e-21	0.328935	0.777	0.586	6.79526297501712e-17	WT untreated	Prkn
Atp2c1	3.37958780827742e-21	0.318823	0.494	0.304	6.94572886357175e-17	WT untreated	Atp2c1
Sfpq	3.88948013800138e-21	0.29174	0.631	0.46	7.99365957962044e-17	WT untreated	Sfpq
Cerk	4.16001636888847e-21	0.323098	0.409	0.179	8.54966564133958e-17	WT untreated	Cerk
Vps37a	5.18396930104001e-21	0.296506	0.491	0.292	1.06540937074974e-16	WT untreated	Vps37a
Mdh2	5.21537122423879e-21	0.244809	0.502	0.373	1.07186309400556e-16	WT untreated	Mdh2
Snta1	5.54839388168657e-21	0.273595	0.595	0.418	1.14030591056422e-16	WT untreated	Snta1
Dym	5.76136855344624e-21	0.304307	0.453	0.225	1.18407646510427e-16	WT untreated	Dym
Srpk2	6.30074810901382e-21	0.265087	0.774	0.639	1.29492975136452e-16	WT untreated	Srpk2
Prdm9	6.50617683054332e-21	0.234063	0.197	0.039	1.33714946221326e-16	WT untreated	Prdm9
St18	6.62979982285311e-21	0.231341	0.176	0.028	1.36255645959277e-16	WT untreated	St18
Ndufa4	6.99213750309054e-21	0.278415	0.849	0.853	1.43702409963517e-16	WT untreated	Ndufa4
Rapgef4	7.43199844967415e-21	0.243455	0.165	0.027	1.52742432137703e-16	WT untreated	Rapgef4
Kif13a	7.66119718853031e-21	0.294742	0.557	0.382	1.57452924618675e-16	WT untreated	Kif13a
E130304I02Rik	7.66131679269719e-21	0.209133	0.145	0.016	1.57455382723513e-16	WT untreated	E130304I02Rik
Agpat5	7.72684388972367e-21	0.305185	0.537	0.338	1.58802095621601e-16	WT untreated	Agpat5
Ankhd1	7.92549449864773e-21	0.281825	0.673	0.456	1.62884762936208e-16	WT untreated	Ankhd1
Adcy6	7.96323842693205e-21	0.298871	0.274	0.096	1.63660476150307e-16	WT untreated	Adcy6
Gm14505	8.18358326847043e-21	0.183873	0.16	0.023	1.68189003333604e-16	WT untreated	Gm14505
Gm40477	8.63296440033503e-21	0.223668	0.181	0.028	1.77424684355686e-16	WT untreated	Gm40477
Ddx5	9.64695563767449e-21	0.226429	0.96	0.949	1.98264232265486e-16	WT untreated	Ddx5
Cdkl5	9.67006923595425e-21	0.264926	0.268	0.08	1.98739262937332e-16	WT untreated	Cdkl5
Apex2	9.92991149594022e-21	0.333076	0.512	0.279	2.04079541064563e-16	WT untreated	Apex2
Epb41l2	1.10363220666304e-20	0.212523	0.98	0.946	2.26818491113389e-16	WT untreated	Epb41l2
Ube2h	1.15929709257586e-20	0.300461	0.645	0.464	2.38258738466191e-16	WT untreated	Ube2h
Plcl1	1.25908948778055e-20	0.311952	0.374	0.146	2.58768071528658e-16	WT untreated	Plcl1
Amy1	1.27850069653984e-20	0.310428	0.555	0.313	2.62757463152867e-16	WT untreated	Amy1
Abca13	1.31163476251772e-20	0.240087	0.184	0.032	2.69567176392642e-16	WT untreated	Abca13
Stag1	1.38969612624916e-20	0.249582	0.796	0.67	2.85610347866726e-16	WT untreated	Stag1
Fryl	1.42442655840214e-20	0.218875	0.889	0.831	2.92748146282808e-16	WT untreated	Fryl
Stmn3	1.48925320983522e-20	0.23668	0.204	0.041	3.06071319685335e-16	WT untreated	Stmn3
Rrp1b	1.64482023733436e-20	0.261776	0.296	0.097	3.38043455176958e-16	WT untreated	Rrp1b
Cpt1a	1.72822999362284e-20	0.342157	0.399	0.183	3.55185828289367e-16	WT untreated	Cpt1a
Ahcyl1	1.89419459676928e-20	0.282264	0.686	0.528	3.89294873528022e-16	WT untreated	Ahcyl1
C230014O12Rik	2.02267263959143e-20	0.160263	0.098	0.001	4.1569968088883e-16	WT untreated	C230014O12Rik
Lrrc1	2.35266292806117e-20	0.320908	0.482	0.263	4.83519284975131e-16	WT untreated	Lrrc1
Camkk2	2.40610992583838e-20	0.226233	0.181	0.032	4.94503711958304e-16	WT untreated	Camkk2
Cnrip1	2.71146167856723e-20	0.310072	0.445	0.222	5.57259604179136e-16	WT untreated	Cnrip1
Tbc1d30	2.9785801674742e-20	0.205935	0.174	0.028	6.12157796019298e-16	WT untreated	Tbc1d30
Mdga1	3.07291764015789e-20	0.153222	0.097	0.001	6.31546033405249e-16	WT untreated	Mdga1
Ccdc51	3.49085630282534e-20	0.297183	0.282	0.106	7.17440787356664e-16	WT untreated	Ccdc51
Kif2a	3.79452434148835e-20	0.31367	0.585	0.421	7.79850642662685e-16	WT untreated	Kif2a
5830416I19Rik	4.09357680156959e-20	0.229572	0.166	0.027	8.41311904258581e-16	WT untreated	5830416I19Rik
Igsf21	4.30336640912717e-20	0.18379	0.143	0.015	8.84427864403816e-16	WT untreated	Igsf21
Lrrc2	4.43844633514854e-20	0.22077	0.187	0.032	9.12189490799728e-16	WT untreated	Lrrc2
Galnt17	4.71039174132559e-20	0.211141	0.15	0.019	9.68079710677236e-16	WT untreated	Galnt17
Tmem196	5.07286298061909e-20	0.198339	0.123	0.009	1.04257479977684e-15	WT untreated	Tmem196
Ppa2	5.26069539641838e-20	0.29984	0.459	0.257	1.08117811787191e-15	WT untreated	Ppa2
Galnt10	5.61111635060974e-20	0.280066	0.6	0.396	1.15319663237731e-15	WT untreated	Galnt10
Pias1	5.91809622923261e-20	0.273656	0.667	0.487	1.21628713703189e-15	WT untreated	Pias1
Zdhhc5	6.59263084229629e-20	0.287347	0.367	0.156	1.35491749070873e-15	WT untreated	Zdhhc5
Bsn	7.55252516897145e-20	0.218301	0.179	0.032	1.55219497272701e-15	WT untreated	Bsn
Adnp	8.79820336041163e-20	0.261359	0.596	0.429	1.8082067546318e-15	WT untreated	Adnp
Btbd10	9.08085656982718e-20	0.294123	0.508	0.276	1.86629764223088e-15	WT untreated	Btbd10
Pan2	9.19077316068806e-20	0.307306	0.318	0.131	1.88888769998461e-15	WT untreated	Pan2
Tra2a	9.49526968088861e-20	0.282936	0.736	0.609	1.95146782481623e-15	WT untreated	Tra2a
Abcg1	9.66093648956667e-20	0.256593	0.301	0.101	1.98551566733574e-15	WT untreated	Abcg1
Ulk4	9.91958217839281e-20	0.256624	0.234	0.073	2.03867252930329e-15	WT untreated	Ulk4
Mecp2	9.99473194188112e-20	0.302691	0.577	0.38	2.05411730869541e-15	WT untreated	Mecp2
Nrm	1.07560138645963e-19	0.20542	0.194	0.037	2.21057596945184e-15	WT untreated	Nrm
A230077H06Rik	1.12928739156285e-19	0.118381	0.086	0	2.32091144713997e-15	WT untreated	A230077H06Rik
Calm1	1.30161178364439e-19	0.348297	0.865	0.857	2.67507253774595e-15	WT untreated	Calm1
Ankrd11	1.38943808126872e-19	0.3009	0.648	0.48	2.85557314462348e-15	WT untreated	Ankrd11
Arhgef26	1.41180436965807e-19	0.305068	0.655	0.43	2.90154034052127e-15	WT untreated	Arhgef26
Fndc1	1.48323976319402e-19	0.180692	0.118	0.009	3.04835436131635e-15	WT untreated	Fndc1
Zranb1	1.536480887338e-19	0.303951	0.596	0.413	3.15777551965705e-15	WT untreated	Zranb1
Hmgb2	1.56492341037544e-19	0.316486	0.44	0.242	3.2162305930036e-15	WT untreated	Hmgb2
Ccn4	1.58445562403425e-19	0.167095	0.132	0.012	3.2563731985152e-15	WT untreated	Ccn4
Glb1l3	1.60409821728479e-19	0.146895	0.102	0.003	3.2967426561637e-15	WT untreated	Glb1l3
Uhmk1	1.6647491761453e-19	0.290968	0.473	0.269	3.42139250681383e-15	WT untreated	Uhmk1
Slc25a33	1.85394307306716e-19	0.283279	0.465	0.275	3.81022380376764e-15	WT untreated	Slc25a33
A930004D18Rik	2.0471388997456e-19	0.250251	0.234	0.066	4.20727986675717e-15	WT untreated	A930004D18Rik
Kif13b	2.05557626454627e-19	0.277864	0.298	0.099	4.2246203388955e-15	WT untreated	Kif13b
Styx	2.15698279264041e-19	0.305049	0.337	0.134	4.43303103543458e-15	WT untreated	Styx
Chrna7	2.82540614362568e-19	0.192464	0.118	0.009	5.80677470637951e-15	WT untreated	Chrna7
Lpin2	2.95223934303605e-19	0.305751	0.472	0.249	6.06744229780768e-15	WT untreated	Lpin2
Ryr2	2.99734831300282e-19	0.195449	0.16	0.026	6.16015025288339e-15	WT untreated	Ryr2
Neurl1a	3.07548518208538e-19	0.171866	0.153	0.019	6.32073714622186e-15	WT untreated	Neurl1a
Lrba	3.07596196473914e-19	0.259903	0.828	0.705	6.32171702993189e-15	WT untreated	Lrba
Rpa1	3.53592584213343e-19	0.285256	0.328	0.126	7.26703479075262e-15	WT untreated	Rpa1
Scgn	4.01720142149576e-19	0.205063	0.126	0.012	8.25615236145809e-15	WT untreated	Scgn
4932438A13Rik	4.08057627782547e-19	0.297208	0.653	0.453	8.38640036618691e-15	WT untreated	4932438A13Rik
Spock2	4.13918648306847e-19	0.218677	0.172	0.031	8.50685606000231e-15	WT untreated	Spock2
Kcnq1ot1	4.30388841195186e-19	0.300869	0.654	0.434	8.84535146424347e-15	WT untreated	Kcnq1ot1
A230057D06Rik	4.45929989676344e-19	0.291602	0.58	0.337	9.16475314782823e-15	WT untreated	A230057D06Rik
Kras	4.89432592014913e-19	0.303834	0.543	0.341	1.00588186310905e-14	WT untreated	Kras
Pcbp2	4.97874104271772e-19	0.250369	0.873	0.839	1.02323085909935e-14	WT untreated	Pcbp2
Riok3	5.9710947386507e-19	0.319141	0.491	0.271	1.22717939068749e-14	WT untreated	Riok3
Tomm20	6.16393421517202e-19	0.277508	0.634	0.529	1.26681175990215e-14	WT untreated	Tomm20
Tial1	6.56332722976117e-19	0.28053	0.555	0.33	1.34889501226052e-14	WT untreated	Tial1
Wscd2	6.60117542350424e-19	0.145002	0.119	0.005	1.35667357303859e-14	WT untreated	Wscd2
Sema3f	7.13049061466175e-19	0.303709	0.317	0.124	1.46545843112528e-14	WT untreated	Sema3f
Cep120	7.18447136809494e-19	0.298813	0.411	0.195	1.47655255557087e-14	WT untreated	Cep120
Ap3b2	7.2812215540538e-19	0.242811	0.234	0.061	1.49643665378914e-14	WT untreated	Ap3b2
Dync1h1	7.63376318036202e-19	0.300102	0.574	0.383	1.568891008828e-14	WT untreated	Dync1h1
Epha7	9.01438671968019e-19	0.204941	0.224	0.055	1.85263675862867e-14	WT untreated	Epha7
Mpp6	9.08758259646285e-19	0.308618	0.323	0.137	1.86767997522504e-14	WT untreated	Mpp6
Cadm3	9.35007899412439e-19	0.241871	0.22	0.055	1.92162823487244e-14	WT untreated	Cadm3
Med13	1.01283493664502e-18	0.278598	0.66	0.474	2.08157836179284e-14	WT untreated	Med13
Ubn2	1.05583629383507e-18	0.242183	0.735	0.56	2.16995475108984e-14	WT untreated	Ubn2
Samd12	1.05683857479875e-18	0.221341	0.166	0.026	2.1720146389264e-14	WT untreated	Samd12
Gpatch8	1.0647751217542e-18	0.252834	0.74	0.61	2.18832583022923e-14	WT untreated	Gpatch8
Wdr7	1.19568676534443e-18	0.326918	0.445	0.238	2.45737544013587e-14	WT untreated	Wdr7
Gm32884	1.22877728562592e-18	0.108725	0.083	0.001	2.52538307741839e-14	WT untreated	Gm32884
Tjp2	1.24827593038678e-18	0.248647	0.674	0.509	2.56545669213092e-14	WT untreated	Tjp2
Kmt2a	1.37501508612256e-18	0.241515	0.732	0.604	2.82593100499908e-14	WT untreated	Kmt2a
Gm30198	1.42919923471726e-18	0.146237	0.113	0.009	2.93729026719091e-14	WT untreated	Gm30198
Plcd3	1.59768219165066e-18	0.224315	0.229	0.06	3.28355644028044e-14	WT untreated	Plcd3
Wdtc1	1.79998560890017e-18	0.290432	0.408	0.23	3.69933042341163e-14	WT untreated	Wdtc1
Clstn3	1.8424065702812e-18	0.233383	0.209	0.049	3.78651398324193e-14	WT untreated	Clstn3
Safb	1.87521214710422e-18	0.28229	0.498	0.321	3.8539360047286e-14	WT untreated	Safb
Tmem63b	1.88659497557247e-18	0.317259	0.454	0.26	3.87732999379653e-14	WT untreated	Tmem63b
Myo5a	1.95306265731091e-18	0.293921	0.343	0.137	4.01393437330539e-14	WT untreated	Myo5a
Nrn1l	2.00250762386955e-18	0.20097	0.157	0.022	4.11555366857671e-14	WT untreated	Nrn1l
Chuk	2.45368049388472e-18	0.27574	0.369	0.175	5.04280415103188e-14	WT untreated	Chuk
Sfswap	2.61378528332754e-18	0.287908	0.433	0.218	5.37185151429477e-14	WT untreated	Sfswap
2810030D12Rik	2.63583199367832e-18	0.219927	0.176	0.034	5.41716191340769e-14	WT untreated	2810030D12Rik
Kcnab1	2.71360219525154e-18	0.279717	0.23	0.068	5.57699523168097e-14	WT untreated	Kcnab1
Nme1	2.9641194594901e-18	0.17987	0.575	0.555	6.09185831314406e-14	WT untreated	Nme1
Zfp236	3.14796086136097e-18	0.305888	0.317	0.123	6.46968916226907e-14	WT untreated	Zfp236
Kank1	3.15599017398005e-18	0.322551	0.511	0.295	6.48619100556379e-14	WT untreated	Kank1
Chsy1	3.30706960202001e-18	0.259513	0.374	0.156	6.79668944607152e-14	WT untreated	Chsy1
Ppara	3.35873053789733e-18	0.25007	0.208	0.046	6.9028630014866e-14	WT untreated	Ppara
Cdk19	3.43202045063076e-18	0.275486	0.669	0.505	7.05348843013634e-14	WT untreated	Cdk19
Cnot6l	3.52542724380744e-18	0.30864	0.514	0.314	7.24545807147305e-14	WT untreated	Cnot6l
Rassf8	3.78910043657185e-18	0.29078	0.415	0.196	7.78735921724247e-14	WT untreated	Rassf8
Tob2	4.09113457256858e-18	0.300792	0.564	0.359	8.40809977354294e-14	WT untreated	Tob2
Slc22a29	4.12973616589539e-18	0.0891584	0.13	0.024	8.4874337681482e-14	WT untreated	Slc22a29
Snhg11	4.30978891815644e-18	0.313934	0.231	0.078	8.85747818459511e-14	WT untreated	Snhg11
Zfp787	4.4080793590652e-18	0.270483	0.301	0.12	9.0594846987508e-14	WT untreated	Zfp787
Gm45159	4.5935330975167e-18	0.19496	0.17	0.03	9.44062922201631e-14	WT untreated	Gm45159
Prr14	4.65159496476695e-18	0.298256	0.421	0.221	9.55995797158904e-14	WT untreated	Prr14
Apbb1	5.27060036647606e-18	0.278857	0.33	0.138	1.08321378731816e-13	WT untreated	Apbb1
Hsbp1l1	5.72122484130786e-18	0.194589	0.186	0.039	1.17582612938559e-13	WT untreated	Hsbp1l1
Hnrnpa1	6.00983825718103e-18	0.285388	0.63	0.498	1.23514195861585e-13	WT untreated	Hnrnpa1
Gjd2	6.27110961297325e-18	0.166184	0.153	0.024	1.28883844765826e-13	WT untreated	Gjd2
Slc25a12	6.3646530468398e-18	0.239886	0.429	0.217	1.30806349418652e-13	WT untreated	Slc25a12
Fsd1l	6.49685405823417e-18	0.296202	0.565	0.363	1.33523344604829e-13	WT untreated	Fsd1l
Unc13a	6.59958896438835e-18	0.215321	0.165	0.031	1.35634752396109e-13	WT untreated	Unc13a
Fnbp4	6.72158228464294e-18	0.309849	0.428	0.226	1.38141959113982e-13	WT untreated	Fnbp4
Rai1	6.78129780495914e-18	0.273187	0.314	0.13	1.3936923248752e-13	WT untreated	Rai1
Birc6	6.90221364819213e-18	0.262628	0.693	0.543	1.41854294897645e-13	WT untreated	Birc6
Ndufaf5	7.37038450920948e-18	0.250243	0.335	0.133	1.51476142433273e-13	WT untreated	Ndufaf5
Cnot6	7.64719610254919e-18	0.277827	0.581	0.372	1.57165174299591e-13	WT untreated	Cnot6
Gm10062	8.32709711558484e-18	0.177816	0.112	0.011	1.711384999195e-13	WT untreated	Gm10062
Zbtb44	8.40618922717815e-18	0.293344	0.405	0.206	1.72764000996965e-13	WT untreated	Zbtb44
Cds2	8.84289342817963e-18	0.293873	0.372	0.187	1.81739145735948e-13	WT untreated	Cds2
Ric3	9.23853969794058e-18	0.232542	0.223	0.064	1.89870467872075e-13	WT untreated	Ric3
Spg7	9.64486800958123e-18	0.252739	0.397	0.185	1.98221327332913e-13	WT untreated	Spg7
Shoc2	1.01793806262002e-17	0.293743	0.506	0.318	2.09206630629667e-13	WT untreated	Shoc2
Rundc3a	1.0353129648132e-17	0.243839	0.24	0.078	2.12777520528409e-13	WT untreated	Rundc3a
Akap9	1.03614288120486e-17	0.293519	0.624	0.455	2.12948084945222e-13	WT untreated	Akap9
Col4a3bp	1.09584084192361e-17	0.275547	0.545	0.329	2.25217209832139e-13	WT untreated	Col4a3bp
Tmcc1	1.12470800064387e-17	0.220823	0.774	0.621	2.31149988292329e-13	WT untreated	Tmcc1
Gtf2ird1	1.45962224470943e-17	0.283182	0.42	0.218	2.99981563732683e-13	WT untreated	Gtf2ird1
St6galnac5	1.71314607755642e-17	0.244257	0.228	0.069	3.52085781859395e-13	WT untreated	St6galnac5
2310030A07Rik	2.00040216694144e-17	0.0778798	0.107	0.015	4.11122653349805e-13	WT untreated	2310030A07Rik
Mycbp2	2.0702091906898e-17	0.23243	0.751	0.599	4.25469392870568e-13	WT untreated	Mycbp2
Acbd6	2.40584514360836e-17	0.269136	0.513	0.346	4.9444929391439e-13	WT untreated	Acbd6
Nrg3	2.48436514432872e-17	0.309051	0.249	0.096	5.10586724462437e-13	WT untreated	Nrg3
Gabarapl1	2.69341631820543e-17	0.267164	0.419	0.248	5.5355092171758e-13	WT untreated	Gabarapl1
Mdm4	2.72434557221263e-17	0.290574	0.558	0.352	5.59907502001140e-13	WT untreated	Mdm4
Lypla1	2.77666608610723e-17	0.302631	0.414	0.212	5.70660414016758e-13	WT untreated	Lypla1
Gm15513	2.87885362184399e-17	0.150895	0.104	0.007	5.91661996361377e-13	WT untreated	Gm15513
Ntrk2	3.04209009571026e-17	0.214006	0.132	0.016	6.25210356470372e-13	WT untreated	Ntrk2
Ndrg1	3.04808074586607e-17	0.256931	0.343	0.142	6.26441554890394e-13	WT untreated	Ndrg1
Gpbp1	3.09680268885368e-17	0.222853	0.603	0.513	6.36454888613208e-13	WT untreated	Gpbp1
Fance	3.09997210830687e-17	0.257	0.356	0.154	6.37106267699228e-13	WT untreated	Fance
Ppargc1b	3.41356999026448e-17	0.238023	0.247	0.081	7.01556904399157e-13	WT untreated	Ppargc1b
Socs7	3.41554142635161e-17	0.274095	0.464	0.252	7.01962073943783e-13	WT untreated	Socs7
Lrpprc	3.81464798195374e-17	0.270945	0.307	0.124	7.83986453251133e-13	WT untreated	Lrpprc
Smpd3	4.25840621466055e-17	0.17871	0.136	0.02	8.75187645237036e-13	WT untreated	Smpd3
Fam222a	4.56223644373101e-17	0.243575	0.228	0.065	9.37630833915598e-13	WT untreated	Fam222a
Rfx1	5.06002222800207e-17	0.22787	0.19	0.053	1.03993576829899e-12	WT untreated	Rfx1
Cdc42bpa	5.3877282123228e-17	0.25733	0.689	0.528	1.10728590219658e-12	WT untreated	Cdc42bpa
Gm30593	5.41534678484097e-17	0.271582	0.469	0.296	1.11296207122052e-12	WT untreated	Gm30593
Atp5mpl	5.72339646604344e-17	0.231514	0.702	0.666	1.17627244170125e-12	WT untreated	Atp5mpl
Tmem59l	6.47033314072784e-17	0.182847	0.151	0.023	1.32978286708238e-12	WT untreated	Tmem59l
Rps6ka2	6.49205139023983e-17	0.301057	0.337	0.145	1.33424640172209e-12	WT untreated	Rps6ka2
Tasp1	8.31543023576091e-17	0.274891	0.384	0.181	1.70898722205358e-12	WT untreated	Tasp1
Ddx6	8.35369036259111e-17	0.24093	0.64	0.484	1.71685044331973e-12	WT untreated	Ddx6
Dynll1	8.48154054842092e-17	0.269145	0.532	0.409	1.74312621351147e-12	WT untreated	Dynll1
Smchd1	8.50689155473472e-17	0.296493	0.555	0.352	1.74833635232908e-12	WT untreated	Smchd1
Cited2	8.67199561448194e-17	0.251684	0.44	0.219	1.78226853868833e-12	WT untreated	Cited2
Rnf123	8.97571579589586e-17	0.246754	0.328	0.142	1.84468911037252e-12	WT untreated	Rnf123
Cxxc4	8.99595030118601e-17	0.254453	0.314	0.12	1.84884770589975e-12	WT untreated	Cxxc4
Tbc1d32	9.50027252953845e-17	0.287941	0.45	0.242	1.95249601027074e-12	WT untreated	Tbc1d32
Rbm33	9.5078299370949e-17	0.291229	0.508	0.31	1.95404920867174e-12	WT untreated	Rbm33
Rbfox1	9.53433851974134e-17	0.24118	0.272	0.096	1.95949725257724e-12	WT untreated	Rbfox1
Ccndbp1	9.88609654238167e-17	0.256579	0.401	0.242	2.03179056139028e-12	WT untreated	Ccndbp1
Kcnn2	9.91809759519984e-17	0.240865	0.189	0.045	2.03836741776547e-12	WT untreated	Kcnn2
1700029J07Rik	1.00697676042403e-16	0.207766	0.201	0.047	2.06953863802348e-12	WT untreated	1700029J07Rik
Pten	1.08084474061721e-16	0.251088	0.653	0.493	2.22135211091649e-12	WT untreated	Pten
Adgrv1	1.14754766361701e-16	0.192867	0.907	0.846	2.35843995826569e-12	WT untreated	Adgrv1
Otud4	1.25225928645201e-16	0.26596	0.369	0.176	2.57364328551617e-12	WT untreated	Otud4
Polg2	1.33445395856515e-16	0.247354	0.258	0.092	2.7425697756431e-12	WT untreated	Polg2
Zbtb37	1.45760580941751e-16	0.248604	0.321	0.127	2.99567145951486e-12	WT untreated	Zbtb37
BC005537	1.51581281798242e-16	0.271833	0.608	0.447	3.11529850351747e-12	WT untreated	BC005537
Wdfy3	1.56412746188243e-16	0.242717	0.688	0.524	3.21459475966076e-12	WT untreated	Wdfy3
Ackr1	1.59657173056163e-16	0.174593	0.133	0.019	3.28127422065026e-12	WT untreated	Ackr1
Slc25a22	1.6345712746712e-16	0.246999	0.278	0.112	3.35937088370426e-12	WT untreated	Slc25a22
Tmem145	1.64304111981169e-16	0.21193	0.194	0.047	3.37677810943699e-12	WT untreated	Tmem145
Large1	1.71875311512431e-16	0.253801	0.75	0.581	3.53238140220348e-12	WT untreated	Large1
R3hdm4	1.74748108709863e-16	0.258405	0.425	0.252	3.5914231302051e-12	WT untreated	R3hdm4
Sgpp2	1.77029094930343e-16	0.147952	0.096	0.005	3.63830195900842e-12	WT untreated	Sgpp2
Arl15	1.81891738701896e-16	0.266109	0.625	0.417	3.73823901380136e-12	WT untreated	Arl15
Hpcal1	1.81953504591191e-16	0.272654	0.464	0.281	3.73950842635816e-12	WT untreated	Hpcal1
Mta2	1.87227632082326e-16	0.266511	0.307	0.133	3.84790229455596e-12	WT untreated	Mta2
Cep350	2.04481195408146e-16	0.259062	0.541	0.336	4.20249752802822e-12	WT untreated	Cep350
Ttyh2	2.08090363257703e-16	0.219609	0.239	0.074	4.27667314567230e-12	WT untreated	Ttyh2
Pcf11	2.08285220770872e-16	0.281926	0.452	0.271	4.28067785728296e-12	WT untreated	Pcf11
Scg2	2.17776285402718e-16	0.073024	0.282	0.099	4.47573821759666e-12	WT untreated	Scg2
Slc17a1	2.2605683855406e-16	0.15874	0.213	0.061	4.64592014596305e-12	WT untreated	Slc17a1
Dync2h1	2.36486855504977e-16	0.257411	0.556	0.357	4.86027785433828e-12	WT untreated	Dync2h1
Gm10544	2.37228689162354e-16	0.174861	0.196	0.05	4.87552401966469e-12	WT untreated	Gm10544
Rarb	2.39453100901636e-16	0.308795	0.325	0.138	4.92124012973043e-12	WT untreated	Rarb
Ankrd27	2.42094284591815e-16	0.232125	0.278	0.099	4.97552173693098e-12	WT untreated	Ankrd27
Cst3	2.71639341452025e-16	0.450749	0.833	0.846	5.58273174552202e-12	WT untreated	Cst3
Rap1gds1	2.75423114187386e-16	0.289277	0.557	0.373	5.66049584277916e-12	WT untreated	Rap1gds1
A930001M01Rik	2.86548678560381e-16	0.19749	0.192	0.047	5.88914844177295e-12	WT untreated	A930001M01Rik
Mllt3	2.98547886515103e-16	0.262567	0.606	0.387	6.13575616365839e-12	WT untreated	Mllt3
Nrep	3.22596546234455e-16	0.256365	0.33	0.149	6.63000421821052e-12	WT untreated	Nrep
Celsr3	3.2787110049424e-16	0.19829	0.165	0.034	6.73840685735762e-12	WT untreated	Celsr3
Lhfpl4	3.34355103353519e-16	0.208348	0.175	0.039	6.87166608412152e-12	WT untreated	Lhfpl4
Clpx	3.39333857627051e-16	0.280213	0.425	0.238	6.97398944195116e-12	WT untreated	Clpx
Uvrag	4.48058521013037e-16	0.277118	0.436	0.226	9.20849872385994e-12	WT untreated	Uvrag
Rmdn3	4.55842119375589e-16	0.242942	0.264	0.099	9.3684672374071e-12	WT untreated	Rmdn3
Lrit3	5.3350571056794e-16	0.244313	0.268	0.088	1.09646093635923e-11	WT untreated	Lrit3
Plekhb2	5.36623464304587e-16	0.275353	0.484	0.318	1.10286854383879e-11	WT untreated	Plekhb2
Lmo1	5.50902811769225e-16	0.129253	0.137	0.016	1.13221545874811e-11	WT untreated	Lmo1
Synrg	5.66650263907594e-16	0.257308	0.458	0.298	1.16457962238289e-11	WT untreated	Synrg
Nr3c2	5.99666156845147e-16	0.278186	0.667	0.468	1.23243388554815e-11	WT untreated	Nr3c2
Sarm1	6.28898306784667e-16	0.163687	0.153	0.027	1.29251180010385e-11	WT untreated	Sarm1
Smarca2	6.69494337913757e-16	0.223447	0.687	0.551	1.37594476328035e-11	WT untreated	Smarca2
Rb1cc1	6.72287741645393e-16	0.289058	0.521	0.333	1.38168576662961e-11	WT untreated	Rb1cc1
Zfp644	6.81987903157472e-16	0.263337	0.61	0.445	1.40162153856924e-11	WT untreated	Zfp644
Ankrd17	6.89356723029087e-16	0.258912	0.674	0.497	1.41676593716938e-11	WT untreated	Ankrd17
Snrk	6.93433366471782e-16	0.273561	0.382	0.195	1.42514425477281e-11	WT untreated	Snrk
Abhd8	6.99350384848735e-16	0.249957	0.426	0.246	1.43730491094112e-11	WT untreated	Abhd8
A1bg	6.99484742556352e-16	0.13819	0.088	0.004	1.43758104290181e-11	WT untreated	A1bg
Slc8a1	6.99524413678408e-16	0.204467	0.143	0.024	1.43766257499186e-11	WT untreated	Slc8a1
Gm14091	7.96579923183298e-16	0.145663	0.113	0.011	1.63713105812631e-11	WT untreated	Gm14091
Gm42697	8.15516367279587e-16	0.102212	0.065	0	1.67604923803301e-11	WT untreated	Gm42697
A330094K24Rik	8.97333289176833e-16	0.164449	0.152	0.027	1.84419937591623e-11	WT untreated	A330094K24Rik
Snx12	9.25701921480531e-16	0.247833	0.537	0.355	1.90250258902679e-11	WT untreated	Snx12
Cnst	9.4449520579491e-16	0.224378	0.247	0.078	1.9411265469497e-11	WT untreated	Cnst
Abhd3	1.02529252829152e-15	0.21412	0.221	0.065	2.10718120414473e-11	WT untreated	Abhd3
Fam189a1	1.11227140990326e-15	0.154548	0.101	0.009	2.28594020163318e-11	WT untreated	Fam189a1
Slc30a9	1.15557351529081e-15	0.245955	0.482	0.31	2.37493468862567e-11	WT untreated	Slc30a9
Srsf4	1.18086190015685e-15	0.24624	0.472	0.298	2.42690737720236e-11	WT untreated	Srsf4
Hnrnph3	1.1896280725523e-15	0.208981	0.681	0.579	2.44492361470948e-11	WT untreated	Hnrnph3
Ehd4	1.25325515695253e-15	0.150404	0.141	0.024	2.57568999856884e-11	WT untreated	Ehd4
Scn8a	1.45486756904731e-15	0.263798	0.375	0.173	2.99004382790602e-11	WT untreated	Scn8a
Gria1	1.58737255811109e-15	0.18674	0.127	0.02	3.26236808142991e-11	WT untreated	Gria1
Vwc2l	1.63871615493225e-15	0.171023	0.128	0.019	3.36788944161676e-11	WT untreated	Vwc2l
4930526L06Rik	1.74881480149012e-15	0.111172	0.077	0.001	3.5941641800225e-11	WT untreated	4930526L06Rik
Stom	1.76335606764653e-15	0.229898	0.242	0.088	3.62404939022715e-11	WT untreated	Stom
Ndufv3	1.86001905933344e-15	0.171355	0.576	0.556	3.82271117074209e-11	WT untreated	Ndufv3
Arl3	1.89104976018904e-15	0.172673	0.785	0.748	3.88648546714052e-11	WT untreated	Arl3
Rnpc3	1.94574026893233e-15	0.307549	0.444	0.245	3.99888540070972e-11	WT untreated	Rnpc3
Rab3ip	2.01850900257012e-15	0.220323	0.308	0.123	4.14843970208210e-11	WT untreated	Rab3ip
Nup88	2.03789322531295e-15	0.251168	0.264	0.096	4.18827815666318e-11	WT untreated	Nup88
Tcp11	2.11936963961967e-15	0.136515	0.13	0.016	4.35572848334634e-11	WT untreated	Tcp11
Hspa1a	2.14220813544306e-15	0.125857	0.184	0.05	4.40266615996258e-11	WT untreated	Hspa1a
Hbb-bs	2.19187130485382e-15	0.296834	0.113	0.012	4.50473390573556e-11	WT untreated	Hbb-bs
Gorasp2	2.43600886385995e-15	0.280317	0.397	0.214	5.00648541700497e-11	WT untreated	Gorasp2
Dnmbp	2.46802153004621e-15	0.257344	0.331	0.145	5.07227784855097e-11	WT untreated	Dnmbp
Pkig	2.67093622304583e-15	0.234784	0.397	0.253	5.48930812560379e-11	WT untreated	Pkig
Fbxo9	2.70448387606295e-15	0.246407	0.472	0.284	5.55825526208457e-11	WT untreated	Fbxo9
Asic4	3.04395594176082e-15	0.152477	0.146	0.026	6.25593825150683e-11	WT untreated	Asic4
3010001F23Rik	3.39134301066581e-15	0.251508	0.346	0.16	6.96988815552038e-11	WT untreated	3010001F23Rik
Hectd4	3.51631051493814e-15	0.257943	0.399	0.221	7.22672137030087e-11	WT untreated	Hectd4
Il1rapl2	3.6948418547517e-15	0.204924	0.151	0.032	7.59363897988569e-11	WT untreated	Il1rapl2
Thoc2	3.76008927482944e-15	0.225367	0.672	0.502	7.72773547762946e-11	WT untreated	Thoc2
[truncated: 10,367 more rows]

## Sheet: Cluster 3
p_val	avg_logFC	pct.1	pct.2	p_val_adj	cluster	gene
[truncated: 10,672 more rows]

[truncated: 14 more sheets: Cluster 4, Cluster 5, Cluster 6, Cluster 7, Cluster 8, Cluster 9, Cluster 10, Cluster 11, Cluster 12, Cluster 13, Cluster 14, Cluster 15, Cluster 16, Cluster 17]
