# Supplementary material for: A combination treatment based on drug repurposing demonstrates mutation-agnostic efficacy in pre-clinical retinopathy models
Source: Nat Commun. 2024 Jul 15;15:5943. doi: 10.1038/s41467-024-50033-5 (PMC11251169; doi:10.1038/s41467-024-50033-5)
Supplement: Supplementary file 17 — Supplementary Data 14 [file 41467_2024_50033_MOESM17_ESM.xlsx]

## Sheet: Cluster 0
p_val	avg_logFC	pct.1	pct.2	p_val_adj	cluster	gene
Arr3	0	1.3775	0.703	0.08	0	WT untreated	Arr3
Opn1sw	0	1.37744	0.659	0.037	0	WT untreated	Opn1sw
Pde6h	0	1.28859	0.593	0.036	0	WT untreated	Pde6h
Opn1mw	0	1.16784	0.538	0.031	0	WT untreated	Opn1mw
Camk1d	0	0.808633	0.995	0.975	0	WT untreated	Camk1d
Cdh18	1.00542358928694e-320	1.1907	0.694	0.149	2.06634656070251e-316	WT untreated	Cdh18
Abhd14a	2.03556528283531e-318	1.08786	0.546	0.038	4.18349376928313e-314	WT untreated	Abhd14a
Dscaml1	7.67220480807716e-313	0.917037	0.965	0.6	1.57679153215602e-308	WT untreated	Dscaml1
Zfp385b	2.54035019388186e-303	0.913187	0.957	0.582	5.220927718466e-299	WT untreated	Zfp385b
Gm19667	2.48982781413984e-246	1.05099	0.515	0.054	5.1170941236202e-242	WT untreated	Gm19667
Pde6c	3.64625125763859e-216	0.822382	0.328	0.01	7.49377558469884e-212	WT untreated	Pde6c
Ppara	3.82663335773365e-202	0.783559	0.295	0.001	7.86449687681419e-198	WT untreated	Ppara
Cngb3	9.25069449605296e-200	0.853768	0.386	0.037	1.9012027328288e-195	WT untreated	Cngb3
Pdzph1	3.03761829114785e-188	0.703112	0.959	0.669	6.24291311196707e-184	WT untreated	Pdzph1
F630040K05Rik	4.40215328771205e-170	0.849557	0.624	0.176	9.04730543690581e-166	WT untreated	F630040K05Rik
Dcc	1.09802346594665e-158	0.93968	0.611	0.226	2.25665782721355e-154	WT untreated	Dcc
Dlg4	4.38437784941216e-158	0.68412	0.873	0.536	9.01077335611188e-154	WT untreated	Dlg4
Rpgrip1	2.0324460892332e-157	0.552853	0.983	0.808	4.17708320259208e-153	WT untreated	Rpgrip1
Lrfn2	1.70285049474763e-154	0.707995	0.321	0.026	3.49969833680533e-150	WT untreated	Lrfn2
Sik2	4.32281031626834e-151	0.879377	0.615	0.184	8.88423976199469e-147	WT untreated	Sik2
Pde10a	4.16131308682609e-147	0.864257	0.358	0.046	8.55233065604498e-143	WT untreated	Pde10a
Glul	1.24840395198882e-142	0.614478	0.589	0.192	2.56571980212743e-138	WT untreated	Glul
Rgs9bp	2.36333073563141e-142	0.699759	0.796	0.42	4.85711732786968e-138	WT untreated	Rgs9bp
Hexb	3.15365405210727e-142	0.79661	0.614	0.212	6.48138980789086e-138	WT untreated	Hexb
Slc8a3	1.778581314982e-141	0.707136	0.338	0.045	3.655340318551e-137	WT untreated	Slc8a3
BC065403	2.27846146415864e-141	0.547111	0.245	0.005	4.68269400113885e-137	WT untreated	BC065403
Dpp10	2.02940373578721e-138	1.21352	0.272	0.021	4.17083055778987e-134	WT untreated	Dpp10
Gngt2	6.10910767654035e-136	0.667074	0.327	0.044	1.25554380968257e-131	WT untreated	Gngt2
Mir124a-1hg	2.12010273025675e-135	0.545893	0.969	0.75	4.35723513122366e-131	WT untreated	Mir124a-1hg
Stk35	3.4261879157825e-135	0.648878	0.818	0.462	7.04150140451619e-131	WT untreated	Stk35
Fam169a	4.6484917315683e-134	0.581694	0.88	0.6	9.55358020671917e-130	WT untreated	Fam169a
Spc25	2.86841028755096e-131	0.53411	0.207	0.005	5.89515682297474e-127	WT untreated	Spc25
Apoe	6.66897342842767e-131	0.602229	0.577	0.202	1.37060741901045e-126	WT untreated	Apoe
Rabgef1	2.86630520222733e-128	0.656396	0.817	0.482	5.89083045161762e-124	WT untreated	Rabgef1
Gnat2	4.31716893802593e-123	0.601386	0.252	0.02	8.87264560143088e-119	WT untreated	Gnat2
Lars2	2.5229465784759e-121	0.676406	0.799	0.455	5.18515980808366e-117	WT untreated	Lars2
Pcp2	3.77020733518177e-121	0.549404	0.419	0.102	7.74853011526557e-117	WT untreated	Pcp2
Slc25a37	4.75622345413197e-121	0.570032	0.259	0.019	9.77499044293203e-117	WT untreated	Slc25a37
Gm47283	6.51558112349471e-120	0.734144	0.594	0.207	1.33908223250063e-115	WT untreated	Gm47283
Slco4a1	3.95064071339071e-118	0.664645	0.445	0.099	8.11935679416059e-114	WT untreated	Slco4a1
Snhg9	8.8697958105296e-113	0.569594	0.567	0.208	1.82292043498004e-108	WT untreated	Snhg9
Ccdc136	1.04004856974546e-112	0.546022	0.292	0.045	2.13750782054087e-108	WT untreated	Ccdc136
Pfkp	8.25960019382277e-112	0.647157	0.679	0.301	1.69751303183446e-107	WT untreated	Pfkp
Kcnb1	1.68253494481208e-109	0.44989	0.966	0.859	3.4579458185778e-105	WT untreated	Kcnb1
Fhod3	1.82353909698805e-109	0.539235	0.908	0.634	3.74773755212984e-105	WT untreated	Fhod3
Gm44196	5.28362426686779e-107	0.496853	0.929	0.632	1.08589045932667e-102	WT untreated	Gm44196
Cmss1	2.54665644465885e-104	0.542878	0.906	0.68	5.23388832506286e-100	WT untreated	Cmss1
Ddx17	3.34805158328243e-97	0.509198	0.833	0.537	6.88091561396204e-93	WT untreated	Ddx17
Msi1	4.81235656659756e-95	0.553952	0.774	0.436	9.89035521567131e-91	WT untreated	Msi1
5430419D17Rik	7.80786251686851e-95	0.621908	0.318	0.058	1.60467190446682e-90	WT untreated	5430419D17Rik
Tmlhe	9.98649851292854e-94	0.708312	0.746	0.388	2.05242517437707e-89	WT untreated	Tmlhe
Peg3	3.53661181136167e-90	0.594462	0.544	0.199	7.26844459471051e-86	WT untreated	Peg3
Rlbp1	1.76209587128943e-89	0.42643	0.282	0.055	3.62145943467404e-85	WT untreated	Rlbp1
Bbs7	2.35586509631286e-87	0.663689	0.633	0.295	4.84177394594218e-83	WT untreated	Bbs7
Pcmtd2	4.97700318340354e-86	0.469554	0.886	0.664	1.02287369425309e-81	WT untreated	Pcmtd2
Dnm1	2.98602657639441e-84	0.555572	0.651	0.308	6.13688181980579e-80	WT untreated	Dnm1
Grk1	2.51618328116331e-82	0.519486	0.833	0.563	5.17125987944683e-78	WT untreated	Grk1
Mylk	1.34885637576313e-81	0.57522	0.431	0.127	2.77216962346839e-77	WT untreated	Mylk
Atrnl1	6.99609389345307e-81	0.614139	0.612	0.282	1.43783721698248e-76	WT untreated	Atrnl1
Wdr47	5.87339494273727e-78	0.613983	0.574	0.238	1.20710012863136e-73	WT untreated	Wdr47
Gphn	1.37421400158017e-77	0.414092	0.918	0.693	2.82428461604757e-73	WT untreated	Gphn
Rsrp1	1.50470261358128e-77	0.415318	0.912	0.719	3.09246481143225e-73	WT untreated	Rsrp1
Gm16055	2.9436473494304e-77	0.422914	0.203	0.022	6.04978403254936e-73	WT untreated	Gm16055
Cacna2d4	3.32405015167602e-77	0.472155	0.851	0.581	6.83158787172455e-73	WT untreated	Cacna2d4
Snrnp70	8.47628412793246e-76	0.475257	0.795	0.479	1.74204591397268e-71	WT untreated	Snrnp70
Slc9a7	8.81783809718488e-75	0.59268	0.546	0.22	1.81224208573344e-70	WT untreated	Slc9a7
Fam193b	3.09028652614392e-74	0.530935	0.449	0.155	6.35115686853099e-70	WT untreated	Fam193b
Tln2	3.38033780695177e-74	0.555214	0.657	0.308	6.94727026084727e-70	WT untreated	Tln2
Taok3	4.87669902222098e-73	0.494645	0.824	0.536	1.00225918304686e-68	WT untreated	Taok3
Bcl2	8.28152063803649e-72	0.509367	0.272	0.052	1.70201812152926e-67	WT untreated	Bcl2
Srsf2	3.25576232081248e-71	0.493099	0.672	0.357	6.69124272173381e-67	WT untreated	Srsf2
Enox1	1.18710350531471e-70	0.461288	0.265	0.055	2.4397351241228e-66	WT untreated	Enox1
Rgs20	1.12879013653736e-69	0.396159	0.923	0.675	2.31988948861159e-65	WT untreated	Rgs20
Esrrb	3.86649402526559e-68	0.447484	0.852	0.574	7.94641852072585e-64	WT untreated	Esrrb
Hdc	5.24020418809323e-68	0.311374	0.129	0.004	1.07696676473692e-63	WT untreated	Hdc
Gabrb3	1.2747937541829e-67	0.452017	0.507	0.235	2.61995612359669e-63	WT untreated	Gabrb3
Slc24a2	1.74781655582646e-67	0.430319	0.194	0.034	3.59211258553455e-63	WT untreated	Slc24a2
Wwox	1.16017572555265e-66	0.335353	0.956	0.757	2.3843931511558e-62	WT untreated	Wwox
Msi2	3.29008943272003e-65	0.297446	0.975	0.851	6.7617918021262e-61	WT untreated	Msi2
Mast2	2.20347661906001e-64	0.532069	0.687	0.359	4.52858514749213e-60	WT untreated	Mast2
Dmd	7.47325341269038e-64	0.213485	0.999	0.979	1.53590304137613e-59	WT untreated	Dmd
Gpsm1	2.27767554436651e-63	0.506779	0.494	0.199	4.68107877878206e-59	WT untreated	Gpsm1
Kmt2d	1.08314241800474e-62	0.496823	0.439	0.159	2.22607429748334e-58	WT untreated	Kmt2d
Slc38a3	6.10515107129443e-61	0.517873	0.535	0.23	1.25473064817243e-56	WT untreated	Slc38a3
Dpf3	8.9489285700085e-61	0.354044	0.92	0.719	1.83918379970815e-56	WT untreated	Dpf3
Gckr	1.84662287033163e-60	0.400655	0.218	0.04	3.79517932310557e-56	WT untreated	Gckr
Lpin2	3.28902193290926e-60	0.495032	0.436	0.149	6.75959787651511e-56	WT untreated	Lpin2
Sgk1	4.44897512023532e-60	0.551623	0.619	0.296	9.14353366710763e-56	WT untreated	Sgk1
Lbh	5.22233215300834e-60	0.484253	0.355	0.098	1.07329370408627e-55	WT untreated	Lbh
4930447C04Rik	5.43908606417028e-60	0.397516	0.232	0.057	1.11784096790828e-55	WT untreated	4930447C04Rik
Hdac9	8.38606312851753e-59	0.443375	0.719	0.406	1.72350369417292e-54	WT untreated	Hdac9
Pde6b	6.41243975618223e-58	0.305983	0.973	0.898	1.31788461869057e-53	WT untreated	Pde6b
Iqsec1	6.55793955388782e-58	0.428986	0.773	0.477	1.34778773711503e-53	WT untreated	Iqsec1
Meis2	8.40141424232332e-58	0.475246	0.69	0.376	1.72665865508229e-53	WT untreated	Meis2
Tet3	9.97697551890258e-58	0.472609	0.678	0.368	2.05046800864486e-53	WT untreated	Tet3
Sgip1	5.06482039130644e-57	0.292733	0.964	0.809	1.0409218868213e-52	WT untreated	Sgip1
Tafa3	6.91573202644801e-57	0.291383	0.132	0.011	1.42132124607559e-52	WT untreated	Tafa3
Thrb	5.00475359803592e-56	0.276015	0.932	0.709	1.02857695946834e-51	WT untreated	Thrb
Tnfaip3	7.00820467995027e-56	0.538429	0.475	0.183	1.44032622582338e-51	WT untreated	Tnfaip3
Eml3	7.36617443605764e-56	0.444809	0.433	0.161	1.51389617009857e-51	WT untreated	Eml3
Ccser1	1.50507374403619e-54	0.3067	0.906	0.672	3.09322755874318e-50	WT untreated	Ccser1
Crocc	4.30307832968178e-54	0.475915	0.599	0.31	8.84368658316199e-50	WT untreated	Crocc
Vegfa	5.5392492260548e-54	0.306604	0.157	0.021	1.13842650093878e-49	WT untreated	Vegfa
Spred1	6.93577825598364e-54	0.304497	0.202	0.036	1.42544114716976e-49	WT untreated	Spred1
Man2a2	1.58821026702842e-53	0.46297	0.684	0.4	3.26408974079681e-49	WT untreated	Man2a2
Pcp4l1	5.55737604288523e-53	0.277259	0.153	0.015	1.14215192433377e-48	WT untreated	Pcp4l1
March1	7.8149296985479e-53	0.184313	0.996	0.923	1.60612435164556e-48	WT untreated	March1
Macrod2	3.23115957596264e-52	0.254467	0.949	0.769	6.64067916051842e-48	WT untreated	Macrod2
Kcne2	3.99103574463439e-52	0.285778	0.103	0.007	8.2023766623726e-48	WT untreated	Kcne2
Epb41l2	4.10811402560927e-52	0.26988	0.977	0.87	8.44299594543218e-48	WT untreated	Epb41l2
Ptprn	6.41622584775595e-52	0.352578	0.175	0.026	1.3186627362308e-47	WT untreated	Ptprn
Unc13b	2.31115115810664e-50	0.268442	0.921	0.705	4.74987786014077e-46	WT untreated	Unc13b
Cacnb2	5.09379968038541e-50	0.174821	0.989	0.873	1.04687771031281e-45	WT untreated	Cacnb2
Pitpnm3	1.8749861938898e-49	0.345314	0.858	0.615	3.85347162568232e-45	WT untreated	Pitpnm3
Mapre3	3.97155284265166e-49	0.419301	0.675	0.387	8.16233540221769e-45	WT untreated	Mapre3
Khdrbs3	7.01216607916695e-49	0.407107	0.583	0.29	1.44114037259039e-44	WT untreated	Khdrbs3
Frmd4b	1.20286700021254e-48	0.158092	0.965	0.782	2.47213225883682e-44	WT untreated	Frmd4b
Fndc1	2.39017551740446e-48	0.287569	0.114	0.011	4.91228872336965e-44	WT untreated	Fndc1
Slc6a6	3.26712788114351e-48	0.302383	0.945	0.85	6.71460122132614e-44	WT untreated	Slc6a6
Sphkap	3.58407737181545e-48	0.337751	0.308	0.117	7.36599581455512e-44	WT untreated	Sphkap
Clu	4.12470845497177e-48	0.374401	0.327	0.123	8.47710081665798e-44	WT untreated	Clu
Gng13	2.23775350654594e-47	0.282543	0.323	0.128	4.59903100665322e-43	WT untreated	Gng13
Rorb	2.65962532963163e-47	0.322861	0.863	0.638	5.46606197745892e-43	WT untreated	Rorb
Cacna1f	4.61760909460948e-47	0.393743	0.707	0.429	9.49011021124141e-43	WT untreated	Cacna1f
Tra2a	1.85652117100703e-46	0.418381	0.693	0.414	3.81552231065364e-42	WT untreated	Tra2a
Crybb2	2.27090474426123e-46	0.221295	0.069	0.001	4.66716343040568e-42	WT untreated	Crybb2
Eps8l1	1.91047232501531e-45	0.175344	0.073	0	3.92640272237147e-41	WT untreated	Eps8l1
Gm14268	3.67359018182419e-45	0.250383	0.129	0.015	7.54996254168508e-41	WT untreated	Gm14268
Cryaa	3.82625301779859e-45	0.204057	0.076	0.002	7.86371520217966e-41	WT untreated	Cryaa
Abca8a	1.53061508515431e-44	0.266543	0.145	0.028	3.14572012300914e-40	WT untreated	Abca8a
Gm15564	2.3510120279115e-44	0.43714	0.406	0.18	4.83179991976372e-40	WT untreated	Gm15564
Adrb1	3.82717330728431e-44	0.253596	0.097	0.008	7.86560658113072e-40	WT untreated	Adrb1
Tmem108	4.75397893117858e-44	0.147775	0.933	0.724	9.77037749935822e-40	WT untreated	Tmem108
Gramd1b	8.3418206648684e-44	0.367556	0.779	0.531	1.71441098304375e-39	WT untreated	Gramd1b
Strn	1.58453564656211e-43	0.337228	0.263	0.073	3.25653766081445e-39	WT untreated	Strn
Srsf1	3.15684739664697e-43	0.401069	0.647	0.368	6.48795276958886e-39	WT untreated	Srsf1
Hnrnpl	4.51139728010535e-43	0.393918	0.612	0.334	9.27182369007251e-39	WT untreated	Hnrnpl
Gramd2	7.8598188083728e-43	0.459332	0.508	0.234	1.61534996149678e-38	WT untreated	Gramd2
Rnf150	2.14806607674031e-42	0.36378	0.607	0.322	4.41470540091668e-38	WT untreated	Rnf150
Pde8a	4.13238181947679e-42	0.390103	0.544	0.263	8.49287111538869e-38	WT untreated	Pde8a
Galnt10	8.86577023165896e-42	0.451041	0.579	0.298	1.82209309801055e-37	WT untreated	Galnt10
Gm4792	1.26682152826912e-41	0.316505	0.183	0.049	2.6035716048987e-37	WT untreated	Gm4792
Acbd6	1.73094623547551e-41	0.28304	0.157	0.035	3.55744070314927e-37	WT untreated	Acbd6
Casp7	2.82056980348903e-41	0.241077	0.091	0.008	5.79683506013065e-37	WT untreated	Casp7
Fam161a	5.03769871370085e-41	0.33558	0.84	0.6	1.0353478396398e-36	WT untreated	Fam161a
Kif21b	8.95774681352429e-41	0.443377	0.522	0.259	1.84099612511551e-36	WT untreated	Kif21b
Dbi	9.45591918220832e-41	0.233184	0.375	0.166	1.94338051032745e-36	WT untreated	Dbi
Cdk8	3.2477964304371e-40	0.453874	0.702	0.461	6.67487122383433e-36	WT untreated	Cdk8
Rbm25	3.52689186915464e-40	0.383957	0.754	0.503	7.24846816948662e-36	WT untreated	Rbm25
Cadm1	6.34411334430907e-40	0.230664	0.956	0.823	1.3038421745224e-35	WT untreated	Cadm1
Vps37c	6.72805365417081e-40	0.362171	0.262	0.078	1.38274958700519e-35	WT untreated	Vps37c
Trnp1	9.06023036455168e-40	0.265163	0.206	0.063	1.86205854452266e-35	WT untreated	Trnp1
Plch2	1.38519701139993e-39	0.367242	0.526	0.265	2.84685689782914e-35	WT untreated	Plch2
Tbc1d24	1.46784988976812e-39	0.418687	0.49	0.229	3.01672509345143e-35	WT untreated	Tbc1d24
Tmem145	1.75493244180843e-39	0.307721	0.212	0.06	3.60673715440469e-35	WT untreated	Tmem145
Icmt	2.42828421285804e-39	0.422133	0.554	0.283	4.99060971426584e-35	WT untreated	Icmt
Fam57b	3.68513743451295e-39	0.250717	0.946	0.843	7.57369445541102e-35	WT untreated	Fam57b
Slc25a22	4.43290974556242e-39	0.348937	0.283	0.092	9.11051610907988e-35	WT untreated	Slc25a22
Pfkfb2	5.02702649010136e-39	0.366403	0.717	0.445	1.03315448424563e-34	WT untreated	Pfkfb2
Vax2os	6.72688486039749e-39	0.273907	0.75	0.502	1.38250937650889e-34	WT untreated	Vax2os
Osbp2	1.93146184371054e-38	0.381226	0.776	0.552	3.9695403811939e-34	WT untreated	Osbp2
Ak4	3.30665345536531e-38	0.230725	0.102	0.01	6.79583418146679e-34	WT untreated	Ak4
Rhot2	4.47760377761451e-38	0.370226	0.436	0.197	9.20237128375335e-34	WT untreated	Rhot2
Zswim6	5.94723648784431e-38	0.383792	0.64	0.37	1.22227604298176e-33	WT untreated	Zswim6
Abca4	8.36667970347023e-38	0.270678	0.933	0.826	1.7195200126572e-33	WT untreated	Abca4
Akap11	3.79850367619731e-37	0.407023	0.496	0.239	7.8066847553207e-33	WT untreated	Akap11
Pan2	6.17559210821728e-37	0.330637	0.283	0.099	1.26920769008082e-32	WT untreated	Pan2
A330023F24Rik	9.64627802216525e-37	0.36513	0.662	0.393	1.9825030591154e-32	WT untreated	A330023F24Rik
Dubr	1.16485518867761e-36	0.215648	0.093	0.008	2.39401038377022e-32	WT untreated	Dubr
Ext1	1.34470280957314e-36	0.256581	0.783	0.526	2.76363321423471e-32	WT untreated	Ext1
Tusc3	5.8387903366813e-36	0.427065	0.502	0.229	1.19998818999474e-31	WT untreated	Tusc3
Luc7l3	5.97766270113398e-36	0.347291	0.728	0.474	1.22852923833706e-31	WT untreated	Luc7l3
Crx	8.94625422103492e-36	0.309399	0.86	0.672	1.8386341675071e-31	WT untreated	Crx
Trim67	1.82725329462842e-35	0.191522	0.076	0.005	3.75537097112033e-31	WT untreated	Trim67
Araf	2.43744430263368e-35	0.33	0.49	0.241	5.00943553077274e-31	WT untreated	Araf
Airn	2.48461316131947e-35	0.391804	0.453	0.212	5.10637696914377e-31	WT untreated	Airn
Elk3	2.90032887882226e-35	0.218114	0.07	0.005	5.9607559117555e-31	WT untreated	Elk3
Agpat3	3.19682146998981e-35	0.27478	0.916	0.799	6.57010748512305e-31	WT untreated	Agpat3
Itpr2	3.2129096673266e-35	0.353393	0.236	0.071	6.60317194828963e-31	WT untreated	Itpr2
Erc2	5.93064691291717e-35	0.23126	0.862	0.64	1.21886655354274e-30	WT untreated	Erc2
Map4	6.66636440136488e-35	0.284883	0.637	0.377	1.37007121176851e-30	WT untreated	Map4
C2cd2l	9.5334153694546e-35	0.392879	0.598	0.341	1.95930752673031e-30	WT untreated	C2cd2l
Gm28875	1.16750913140006e-34	0.35096	0.277	0.094	2.3994647668534e-30	WT untreated	Gm28875
Adgrv1	1.79762341888734e-34	0.241038	0.897	0.687	3.69447565049726e-30	WT untreated	Adgrv1
Nrcam	2.43242408064684e-34	0.300866	0.167	0.049	4.99911797054538e-30	WT untreated	Nrcam
Pde8b	4.65868785848466e-34	0.149257	0.871	0.645	9.57453528675767e-30	WT untreated	Pde8b
Map7	1.20743001126994e-33	0.285055	0.833	0.616	2.48151015916197e-29	WT untreated	Map7
Pnisr	1.58482338046916e-33	0.349474	0.732	0.474	3.25712901154021e-29	WT untreated	Pnisr
Sntg2	2.8900503311613e-33	0.348901	0.744	0.485	5.93963144060271e-29	WT untreated	Sntg2
Mapk4	4.3635411687603e-33	0.206338	0.083	0.01	8.96794981003616e-29	WT untreated	Mapk4
Pitpnm1	4.73528021399214e-33	0.351876	0.641	0.392	9.73194789579666e-29	WT untreated	Pitpnm1
Edc4	5.65386899651697e-33	0.292166	0.21	0.067	1.16198315616417e-28	WT untreated	Edc4
Grik1	6.30913046609492e-33	0.304359	0.376	0.204	1.29665249339183e-28	WT untreated	Grik1
Ypel2	6.7583679361437e-33	0.372535	0.715	0.462	1.38897977823625e-28	WT untreated	Ypel2
Mir124-2hg	1.11721555531368e-32	0.216187	0.957	0.858	2.29610140928068e-28	WT untreated	Mir124-2hg
4930526L06Rik	2.73163289134614e-32	0.162635	0.057	0.002	5.61405191829458e-28	WT untreated	4930526L06Rik
Sema3f	3.28912879655772e-32	0.318472	0.313	0.122	6.75981750268543e-28	WT untreated	Sema3f
Nfkb1	3.51466004214523e-32	0.202664	0.084	0.012	7.22332931861687e-28	WT untreated	Nfkb1
Srsf5	4.66470657891881e-32	0.307497	0.712	0.474	9.58690496099394e-28	WT untreated	Srsf5
Flcn	5.49752559409493e-32	0.304927	0.267	0.097	1.12985146009839e-27	WT untreated	Flcn
Gm48099	6.80970037171129e-32	0.191729	0.099	0.014	1.3995296203941e-27	WT untreated	Gm48099
Dgkd	7.19149029924982e-32	0.349864	0.512	0.263	1.47799508630182e-27	WT untreated	Dgkd
Tjp1	1.07749904314395e-31	0.26551	0.802	0.562	2.21447603346945e-27	WT untreated	Tjp1
AY036118	1.21544354114518e-31	0.204164	0.921	0.824	2.49797956576157e-27	WT untreated	AY036118
Trip12	1.26643325698348e-31	0.305635	0.709	0.452	2.60277362975244e-27	WT untreated	Trip12
Leng8	1.61475253590264e-31	0.349945	0.538	0.292	3.3186394117871e-27	WT untreated	Leng8
Dnah9	1.68744395765719e-31	0.356863	0.273	0.104	3.46803482177706e-27	WT untreated	Dnah9
Ckb	1.7673889249048e-31	0.200463	0.775	0.566	3.63233771846435e-27	WT untreated	Ckb
Srsf6	1.98103100360764e-31	0.353048	0.399	0.189	4.07141491861442e-27	WT untreated	Srsf6
Stk3	2.37249340922197e-31	0.394389	0.347	0.146	4.87594845463299e-27	WT untreated	Stk3
Rbm33	6.35310000122838e-31	0.316213	0.502	0.262	1.30568911225246e-26	WT untreated	Rbm33
Pex5l	6.69646375623703e-31	0.13794	0.989	0.922	1.37625723118183e-26	WT untreated	Pex5l
Fxyd6	7.37534352359176e-31	0.160405	0.067	0.005	1.51578060096858e-26	WT untreated	Fxyd6
Tshz2	9.13073970783234e-31	0.249645	0.16	0.05	1.8765496247537e-26	WT untreated	Tshz2
Igf2bp2	9.39186870848164e-31	0.270628	0.142	0.033	1.93021685696715e-26	WT untreated	Igf2bp2
Wdr31	9.99573420254585e-31	0.355661	0.411	0.186	2.05432329330722e-26	WT untreated	Wdr31
Mafg	1.17127070990686e-30	0.274088	0.22	0.066	2.40719556300059e-26	WT untreated	Mafg
Prrt1	1.36900902054688e-30	0.274007	0.183	0.057	2.81358733902795e-26	WT untreated	Prrt1
Qsox1	1.38569567817882e-30	0.21687	0.083	0.01	2.84788175779311e-26	WT untreated	Qsox1
Kcnab2	1.6402574798195e-30	0.282805	0.248	0.083	3.37105717252503e-26	WT untreated	Kcnab2
Map4k3	1.88999303750028e-30	0.297264	0.8	0.566	3.88431369067057e-26	WT untreated	Map4k3
Hnrnph1	2.03446946405148e-30	0.321716	0.655	0.411	4.18124164251861e-26	WT untreated	Hnrnph1
Slc1a2	3.46171273950192e-30	0.304443	0.802	0.577	7.11451202222435e-26	WT untreated	Slc1a2
Otud4	3.75417292425947e-30	0.323895	0.386	0.177	7.71557619393806e-26	WT untreated	Otud4
Galnt13	4.26053787673907e-30	0.194791	0.437	0.252	8.75625744427414e-26	WT untreated	Galnt13
Asic4	5.57839470386222e-30	0.194044	0.082	0.011	1.14647167953776e-25	WT untreated	Asic4
Cdc14a	6.38472236195202e-30	0.318472	0.262	0.091	1.31218813982838e-25	WT untreated	Cdc14a
Ank	7.07140400320924e-30	0.323396	0.25	0.089	1.45331495073956e-25	WT untreated	Ank
Adgrb3	7.25760775824717e-30	0.302667	0.584	0.39	1.49158354647496e-25	WT untreated	Adgrb3
Dip2b	1.19149186653873e-29	0.363134	0.453	0.208	2.4487540841104e-25	WT untreated	Dip2b
Usp48	1.84951296259417e-29	0.363819	0.406	0.193	3.80111904072355e-25	WT untreated	Usp48
Gucy2f	2.04517757051802e-29	0.289644	0.78	0.539	4.20324894292863e-25	WT untreated	Gucy2f
Srrm2	2.04976838240145e-29	0.311704	0.791	0.576	4.21268397951145e-25	WT untreated	Srrm2
Rims2	3.26796604470343e-29	0.156134	0.976	0.872	6.71632381507448e-25	WT untreated	Rims2
Rfx1	3.7733690709804e-29	0.291429	0.228	0.083	7.75502811467892e-25	WT untreated	Rfx1
Slc26a2	5.00141061311581e-29	0.348129	0.328	0.132	1.02788990920756e-24	WT untreated	Slc26a2
Cryab	5.10590536223648e-29	0.184879	0.1	0.02	1.04936567004684e-24	WT untreated	Cryab
Ano2	6.07154344617545e-29	0.314761	0.739	0.488	1.24782360905798e-24	WT untreated	Ano2
Smyd3	6.2275359248396e-29	0.186941	0.67	0.432	1.27988318327303e-24	WT untreated	Smyd3
Map6	1.51537457989317e-28	0.236715	0.098	0.019	3.11439783659645e-24	WT untreated	Map6
Usp33	2.72486400318691e-28	0.337144	0.725	0.49	5.60014049934974e-24	WT untreated	Usp33
Stard7	3.05313880370071e-28	0.294738	0.772	0.556	6.27481086936569e-24	WT untreated	Stard7
Nufip2	3.48014659824531e-28	0.346578	0.479	0.24	7.15239728871376e-24	WT untreated	Nufip2
Lrtm1	4.87247641608782e-28	0.207738	0.148	0.046	1.00139135303437e-23	WT untreated	Lrtm1
Cbx5	4.93234801525072e-28	0.278121	0.319	0.133	1.01369616409433e-23	WT untreated	Cbx5
Fryl	5.53711965419996e-28	0.263555	0.867	0.668	1.13798883133118e-23	WT untreated	Fryl
Tmsb10	8.23641535399415e-28	0.204752	0.168	0.055	1.69274808355288e-23	WT untreated	Tmsb10
Ptgds	8.27244405755708e-28	0.199504	0.114	0.027	1.70015270270913e-23	WT untreated	Ptgds
Tial1	1.05487244923502e-27	0.344348	0.445	0.221	2.16797385766782e-23	WT untreated	Tial1
Atp8a2	1.08431279562514e-27	0.0441463	0.923	0.755	2.22847965756878e-23	WT untreated	Atp8a2
Tspoap1	1.50758700618907e-27	0.261667	0.226	0.081	3.09839281511977e-23	WT untreated	Tspoap1
Eno2	1.76011823325121e-27	0.332956	0.433	0.216	3.6173949929779e-23	WT untreated	Eno2
Plk5	1.7986869823234e-27	0.276168	0.476	0.246	3.69666148607105e-23	WT untreated	Plk5
Mpp6	2.26267677567122e-27	0.284646	0.191	0.06	4.65025330935948e-23	WT untreated	Mpp6
Mef2c	2.36669650417844e-27	0.302447	0.81	0.595	4.86403465538752e-23	WT untreated	Mef2c
Id3	3.49912089718757e-27	0.149741	0.074	0.009	7.19139326789989e-23	WT untreated	Id3
Gtpbp2	4.20926907835918e-27	0.25996	0.272	0.106	8.65088980984378e-23	WT untreated	Gtpbp2
Mdm4	4.74809522699409e-27	0.308798	0.515	0.281	9.75828531051826e-23	WT untreated	Mdm4
Plekhb1	5.00144269068775e-27	0.32007	0.735	0.505	1.02789650179015e-22	WT untreated	Plekhb1
Nptn	5.28608186689205e-27	0.254351	0.766	0.524	1.08639554528365e-22	WT untreated	Nptn
Zfp36l1	6.29390112106387e-27	0.144062	0.074	0.01	1.29352255840105e-22	WT untreated	Zfp36l1
Gm10801	6.42284524811086e-27	0.204228	0.054	0.005	1.32002315539174e-22	WT untreated	Gm10801
Proser2	6.99293611931115e-27	0.184116	0.107	0.019	1.43718823124083e-22	WT untreated	Proser2
Slc12a5	7.77182072271671e-27	0.305916	0.575	0.343	1.59726459493274e-22	WT untreated	Slc12a5
Srrm3	8.63826434816845e-27	0.367397	0.557	0.315	1.77533608883558e-22	WT untreated	Srrm3
Gpr37	1.07119819715689e-26	0.197478	0.103	0.022	2.20152653479684e-22	WT untreated	Gpr37
Celf3	1.23775028705022e-26	0.182091	0.114	0.029	2.54382438994561e-22	WT untreated	Celf3
Camkk2	1.5658395461078e-26	0.279801	0.23	0.077	3.21811343516076e-22	WT untreated	Camkk2
Serinc4	1.63331768088038e-26	0.267027	0.32	0.135	3.35679449774536e-22	WT untreated	Serinc4
Ddx5	1.63761172469632e-26	0.204275	0.951	0.884	3.36561961659587e-22	WT untreated	Ddx5
Jam3	2.03899663192706e-26	0.198496	0.091	0.016	4.19054587793648e-22	WT untreated	Jam3
Ubp1	2.04824773701277e-26	0.251246	0.288	0.119	4.20955874910864e-22	WT untreated	Ubp1
Ncam1	2.07156879406138e-26	0.184741	0.915	0.75	4.25748818555496e-22	WT untreated	Ncam1
Cep164	2.65352887929808e-26	0.348177	0.667	0.43	5.45353255273342e-22	WT untreated	Cep164
Ccn1	3.04821097370977e-26	0.149815	0.065	0.007	6.26468319316831e-22	WT untreated	Ccn1
Mfap3l	3.77500051813051e-26	0.257543	0.235	0.079	7.75838106486182e-22	WT untreated	Mfap3l
Jag1	4.27505210573086e-26	0.33635	0.378	0.171	8.78608708769807e-22	WT untreated	Jag1
Negr1	5.69898220119135e-26	0.0956671	0.928	0.774	1.17125482198885e-21	WT untreated	Negr1
Ttr	6.30898042510324e-26	0.166104	0.059	0.005	1.29662165696722e-21	WT untreated	Ttr
Gas7	9.62587425046162e-26	0.342715	0.388	0.178	1.97830967595487e-21	WT untreated	Gas7
Gjd2	9.79511674320915e-26	0.263959	0.187	0.061	2.01309239306435e-21	WT untreated	Gjd2
Nt5e	1.03937746906988e-25	0.330148	0.583	0.339	2.13612857443242e-21	WT untreated	Nt5e
Pacrg	1.59396531445748e-25	0.283315	0.742	0.501	3.27591751427301e-21	WT untreated	Pacrg
Aff1	1.90641169519593e-25	0.164537	0.814	0.588	3.91805731596667e-21	WT untreated	Aff1
Mif4gd	1.98819829350781e-25	0.29397	0.25	0.093	4.08614513281725e-21	WT untreated	Mif4gd
Optn	2.58110979737089e-25	0.356356	0.559	0.319	5.30469685555664e-21	WT untreated	Optn
Timm44	2.7729182775212e-25	0.285826	0.244	0.083	5.69890164396157e-21	WT untreated	Timm44
Slc24a4	6.16109872426504e-25	0.18111	0.081	0.014	1.26622900981095e-20	WT untreated	Slc24a4
Trip10	6.27768695927395e-25	0.21151	0.142	0.034	1.29019022386998e-20	WT untreated	Trip10
Hes1	7.59590359776044e-25	0.152801	0.088	0.019	1.56111010741173e-20	WT untreated	Hes1
Rspo2	1.01123807015496e-24	0.164802	0.057	0.004	2.07829648178248e-20	WT untreated	Rspo2
Plxnb1	1.21904037357243e-24	0.259407	0.207	0.07	2.50537177576605e-20	WT untreated	Plxnb1
Atf4	1.23635258443972e-24	0.316285	0.534	0.298	2.5409518315405e-20	WT untreated	Atf4
Grm6	1.27857218278613e-24	0.208006	0.11	0.028	2.62772155006206e-20	WT untreated	Grm6
Jmjd1c	1.36402548261254e-24	0.305332	0.671	0.425	2.80334517186529e-20	WT untreated	Jmjd1c
Azi2	1.58102668975412e-24	0.318233	0.428	0.214	3.24932605278267e-20	WT untreated	Azi2
Edrf1	1.69983740970648e-24	0.242962	0.215	0.08	3.49350584442876e-20	WT untreated	Edrf1
Cerk	1.76681387808774e-24	0.328924	0.4	0.182	3.63115588224591e-20	WT untreated	Cerk
Nfasc	2.25597480578772e-24	0.329721	0.709	0.471	4.63647942085492e-20	WT untreated	Nfasc
Nlgn2	2.9965578125207e-24	0.238311	0.18	0.057	6.15852561629254e-20	WT untreated	Nlgn2
Spink10	3.71021797123536e-24	0.208899	0.125	0.034	7.62523997448292e-20	WT untreated	Spink10
Glb1l3	4.79489695919207e-24	0.214458	0.142	0.038	9.85447223053153e-20	WT untreated	Glb1l3
1810013L24Rik	5.81096523837466e-24	0.293248	0.323	0.141	1.19426957579076e-19	WT untreated	1810013L24Rik
Trpc3	6.2609884015824e-24	0.172138	0.093	0.016	1.28675833629322e-19	WT untreated	Trpc3
Pigm	6.72135768881153e-24	0.201166	0.133	0.034	1.38137343220455e-19	WT untreated	Pigm
Mon1a	7.35864133697208e-24	0.147892	0.076	0.01	1.5123479675745e-19	WT untreated	Mon1a
Nr1d2	7.85533437401928e-24	0.327746	0.407	0.204	1.61442832054844e-19	WT untreated	Nr1d2
Sap25	1.06210518654164e-23	0.22559	0.14	0.042	2.18283857938039e-19	WT untreated	Sap25
Hsf2	1.13127710073766e-23	0.285176	0.282	0.116	2.32500069743604e-19	WT untreated	Hsf2
Tgfbr3l	1.15758273897371e-23	0.212713	0.11	0.026	2.37906404513877e-19	WT untreated	Tgfbr3l
Nktr	1.19340482206734e-23	0.318768	0.688	0.461	2.4526855903128e-19	WT untreated	Nktr
Ubr5	1.33482398783476e-23	0.282734	0.638	0.406	2.74333025979801e-19	WT untreated	Ubr5
Bin1	1.4404789003297e-23	0.279518	0.618	0.386	2.9604722359576e-19	WT untreated	Bin1
Jun	1.44685862559682e-23	0.244453	0.242	0.096	2.97358384732659e-19	WT untreated	Jun
Grm8	1.54854186525379e-23	0.107746	0.898	0.727	3.18256324146959e-19	WT untreated	Grm8
Dkk3	1.60008114356499e-23	0.147033	0.177	0.07	3.28848676625478e-19	WT untreated	Dkk3
Ttyh1	1.74520792876913e-23	0.265298	0.386	0.185	3.58675133520632e-19	WT untreated	Ttyh1
Rgl2	2.36128962507982e-23	0.212241	0.145	0.044	4.85292243746405e-19	WT untreated	Rgl2
Otud7a	4.05134101893239e-23	0.225294	0.144	0.05	8.32631606210984e-19	WT untreated	Otud7a
Osbpl3	4.81779213378066e-23	0.161442	0.062	0.008	9.901526393346e-19	WT untreated	Osbpl3
Med13l	5.84979371670012e-23	0.305686	0.654	0.412	1.20224960465621e-18	WT untreated	Med13l
Frmpd2	1.16270963062775e-22	0.182666	0.755	0.524	2.38960083286615e-18	WT untreated	Frmpd2
Clstn3	1.18790108300044e-22	0.180395	0.13	0.037	2.44137430578251e-18	WT untreated	Clstn3
Rhobtb1	1.22797049532191e-22	0.207558	0.148	0.042	2.5237249619856e-18	WT untreated	Rhobtb1
Firre	1.34505437329853e-22	0.255403	0.311	0.15	2.76435574800313e-18	WT untreated	Firre
Acadvl	1.34959224890142e-22	0.267391	0.238	0.095	2.7736819899422e-18	WT untreated	Acadvl
Ppp2r2b	1.48459431867702e-22	0.122497	0.987	0.915	3.05113824374501e-18	WT untreated	Ppp2r2b
2810030D12Rik	1.56618516017669e-22	0.23402	0.196	0.064	3.21882374119513e-18	WT untreated	2810030D12Rik
Ranbp6	2.14171852573021e-22	0.229003	0.195	0.068	4.40165991408074e-18	WT untreated	Ranbp6
Zfyve28	3.65124756709564e-22	0.196874	0.696	0.458	7.50404399989496e-18	WT untreated	Zfyve28
Gpi1	4.19905511569633e-22	0.248596	0.55	0.323	8.6298980737791e-18	WT untreated	Gpi1
Kdr	4.2944454114543e-22	0.18643	0.086	0.018	8.82594420962087e-18	WT untreated	Kdr
Espn	4.31705178577823e-22	0.140635	0.081	0.016	8.87240483013142e-18	WT untreated	Espn
Pttg1	4.50976665712939e-22	0.195485	0.115	0.028	9.26847243373231e-18	WT untreated	Pttg1
Flt1	5.4317027994568e-22	0.245031	0.089	0.021	1.11632355934436e-17	WT untreated	Flt1
Mbnl1	5.75415543637973e-22	0.252766	0.794	0.579	1.18259402528476e-17	WT untreated	Mbnl1
Car14	6.20468469153398e-22	0.132251	0.073	0.014	1.27518679780406e-17	WT untreated	Car14
Gm19951	6.87096672602653e-22	0.156481	0.082	0.014	1.41212108153297e-17	WT untreated	Gm19951
E130304I02Rik	7.06927195886334e-22	0.277229	0.216	0.086	1.45287677298559e-17	WT untreated	E130304I02Rik
Tasor	7.17519367830377e-22	0.306239	0.529	0.311	1.47464580476499e-17	WT untreated	Tasor
Chuk	7.66573970201831e-22	0.290565	0.322	0.144	1.5754628235588e-17	WT untreated	Chuk
Tnk2	7.79685114319659e-22	0.190514	0.147	0.047	1.60240884694976e-17	WT untreated	Tnk2
B230220B15Rik	8.02452980520005e-22	0.238652	0.189	0.059	1.64920136556471e-17	WT untreated	B230220B15Rik
Cd9	8.44204044270372e-22	0.14251	0.075	0.015	1.73500815178447e-17	WT untreated	Cd9
Ddhd1	9.36726451814059e-22	0.271513	0.769	0.549	1.92516020376825e-17	WT untreated	Ddhd1
Hk2	9.50501918305475e-22	0.332332	0.706	0.548	1.95347154250141e-17	WT untreated	Hk2
Acsl3	1.06827817803654e-21	0.250225	0.345	0.166	2.19552531150069e-17	WT untreated	Acsl3
Dgke	1.13863055415583e-21	0.28223	0.688	0.458	2.34011351490107e-17	WT untreated	Dgke
E130310I04Rik	1.15719611704296e-21	0.329501	0.459	0.24	2.37826945974669e-17	WT untreated	E130310I04Rik
Trpm1	1.24228761317897e-21	0.203285	0.165	0.069	2.55314950260543e-17	WT untreated	Trpm1
Scarb1	1.37829643725602e-21	0.327411	0.485	0.257	2.83267483784857e-17	WT untreated	Scarb1
Rogdi	1.39613311060442e-21	0.224797	0.265	0.116	2.86933276891419e-17	WT untreated	Rogdi
Tmem214	1.72775220772465e-21	0.225177	0.228	0.091	3.5508763373157e-17	WT untreated	Tmem214
Ddit4	2.01081372441194e-21	0.25716	0.293	0.123	4.13262436641143e-17	WT untreated	Ddit4
Gse1	2.18815272670785e-21	0.30387	0.567	0.338	4.49709148392997e-17	WT untreated	Gse1
Cngb1	2.21279337436475e-21	0.225996	0.885	0.763	4.54773294299444e-17	WT untreated	Cngb1
Gm33497	2.34356352661481e-21	0.187225	0.065	0.007	4.81649175989876e-17	WT untreated	Gm33497
Atp11b	2.40617311721657e-21	0.283586	0.711	0.483	4.9451669905035e-17	WT untreated	Atp11b
Thsd7a	2.4605687669347e-21	0.175918	0.253	0.126	5.05696092980419e-17	WT untreated	Thsd7a
Ntm	2.53069724972503e-21	0.0855395	0.958	0.845	5.20108898763489e-17	WT untreated	Ntm
Lactbl1	2.75558280361919e-21	0.206526	0.156	0.049	5.66327377799816e-17	WT untreated	Lactbl1
Gucd1	3.42256417769922e-21	0.340909	0.366	0.172	7.03405389800744e-17	WT untreated	Gucd1
4930402D18Rik	3.56780377142e-21	0.225022	0.094	0.021	7.33255031102238e-17	WT untreated	4930402D18Rik
Trappc9	3.89822955530633e-21	0.288576	0.626	0.391	8.01164138206558e-17	WT untreated	Trappc9
Kmt2c	4.36721356386219e-21	0.242041	0.813	0.614	8.97549731644957e-17	WT untreated	Kmt2c
Mpp4	4.39691672845647e-21	0.185613	0.885	0.719	9.03654326032374e-17	WT untreated	Mpp4
Slc16a3	5.07779324278775e-21	0.153602	0.106	0.02	1.04358806725774e-16	WT untreated	Slc16a3
Zfp36l2	5.19257112341524e-21	0.335107	0.423	0.209	1.0671772172843e-16	WT untreated	Zfp36l2
Prkd1	5.31405975192415e-21	0.0404893	0.852	0.67	1.09214556021545e-16	WT untreated	Prkd1
Syne2	5.51702986089881e-21	0.302931	0.721	0.506	1.13385997701192e-16	WT untreated	Syne2
Uckl1	5.71288675766437e-21	0.292	0.528	0.308	1.17411248643518e-16	WT untreated	Uckl1
Gm31615	6.51504233713941e-21	0.158817	0.077	0.016	1.33897150112889e-16	WT untreated	Gm31615
Jrkl	8.18022322180781e-21	0.200253	0.16	0.053	1.68119947654594e-16	WT untreated	Jrkl
Diaph3	8.37649218525138e-21	0.254484	0.687	0.453	1.72153667391286e-16	WT untreated	Diaph3
Scamp2	8.44326098623964e-21	0.252843	0.265	0.111	1.73525899789197e-16	WT untreated	Scamp2
Slc1a3	9.05421598904542e-21	0.155859	0.095	0.026	1.86082247006862e-16	WT untreated	Slc1a3
Tbl1x	1.17889611131041e-20	0.249789	0.403	0.206	2.42286728796515e-16	WT untreated	Tbl1x
Zfp597	1.29151827179195e-20	0.226932	0.178	0.059	2.65432835218681e-16	WT untreated	Zfp597
Immp2l	1.62467440914563e-20	0.0148961	0.505	0.35	3.33903084567611e-16	WT untreated	Immp2l
Tcf20	1.64288836311435e-20	0.319457	0.566	0.327	3.37646416387262e-16	WT untreated	Tcf20
Xpo1	1.90378592633016e-20	0.298738	0.48	0.267	3.91266083579374e-16	WT untreated	Xpo1
Fos	2.0308477387815e-20	0.199133	0.446	0.258	4.17379827274375e-16	WT untreated	Fos
Ahcyl2	2.09148394478465e-20	0.187663	0.192	0.083	4.29841780332142e-16	WT untreated	Ahcyl2
Ankzf1	2.14554818549184e-20	0.209901	0.155	0.05	4.40953063082283e-16	WT untreated	Ankzf1
Xpo6	2.23249220799687e-20	0.283658	0.332	0.158	4.58821798587517e-16	WT untreated	Xpo6
Ccdc24	2.23255535551753e-20	0.245377	0.25	0.102	4.58834776665964e-16	WT untreated	Ccdc24
Clk4	2.23661341168144e-20	0.268208	0.36	0.178	4.5966878836877e-16	WT untreated	Clk4
Macf1	2.87868933789389e-20	0.243197	0.827	0.64	5.91628232723953e-16	WT untreated	Macf1
Cep250	3.72548727229506e-20	0.342768	0.484	0.263	7.65662144202081e-16	WT untreated	Cep250
Laptm4a	3.82386116238186e-20	0.249037	0.285	0.126	7.8587994609272e-16	WT untreated	Laptm4a
Plekhf2	4.78660943739885e-20	0.334129	0.43	0.208	9.83743971574212e-16	WT untreated	Plekhf2
Unc13a	5.55136548636816e-20	0.239729	0.199	0.077	1.14091663475838e-15	WT untreated	Unc13a
Ptpn9	6.09432155728524e-20	0.136059	0.131	0.045	1.25250496645326e-15	WT untreated	Ptpn9
Zfc3h1	7.32378376369717e-20	0.278185	0.574	0.342	1.50518403911504e-15	WT untreated	Zfc3h1
Anp32a	7.93645149150693e-20	0.282556	0.725	0.53	1.6310995105345e-15	WT untreated	Anp32a
Bbs9	8.03974706797292e-20	0.122459	0.907	0.745	1.6523288174098e-15	WT untreated	Bbs9
Frmd6	9.69952253158494e-20	0.125777	0.052	0.006	1.99344587069134e-15	WT untreated	Frmd6
Aopep	1.00047194027558e-19	0.302582	0.408	0.209	2.05616993165438e-15	WT untreated	Aopep
Tnrc6b	1.21618539393664e-19	0.1728	0.907	0.746	2.49950422161859e-15	WT untreated	Tnrc6b
Agap1	1.35949516249068e-19	0.279416	0.524	0.305	2.79403445795085e-15	WT untreated	Agap1
Zbtb20	1.39910943142579e-19	0.134523	0.869	0.696	2.87544970346629e-15	WT untreated	Zbtb20
Sparc	1.4959633830249e-19	0.131695	0.093	0.027	3.07450394479277e-15	WT untreated	Sparc
Ktn1	1.49730434337215e-19	0.268373	0.806	0.635	3.07725988649844e-15	WT untreated	Ktn1
Senp2	1.63389670675287e-19	0.27102	0.433	0.225	3.3579845117185e-15	WT untreated	Senp2
Synpo2	1.7062800187463e-19	0.235147	0.558	0.336	3.5067466945274e-15	WT untreated	Synpo2
Unc45a	1.84959763904784e-19	0.218008	0.192	0.068	3.80129306777112e-15	WT untreated	Unc45a
Synj1	1.93008908975295e-19	0.300431	0.59	0.368	3.96671909726026e-15	WT untreated	Synj1
Hexdc	1.98115000283976e-19	0.237474	0.271	0.118	4.07165948583627e-15	WT untreated	Hexdc
Setbp1	2.04870355739176e-19	0.166288	0.292	0.153	4.21049555115155e-15	WT untreated	Setbp1
Tuft1	2.1075279234408e-19	0.119774	0.064	0.008	4.33139138825553e-15	WT untreated	Tuft1
Celsr3	2.3113738585293e-19	0.205051	0.166	0.062	4.75033555404941e-15	WT untreated	Celsr3
Ip6k1	2.34227950990376e-19	0.270236	0.504	0.289	4.8138528487542e-15	WT untreated	Ip6k1
Hdgfl2	2.46360170962245e-19	0.221875	0.245	0.106	5.06319423361605e-15	WT untreated	Hdgfl2
Shank2	2.98879112984875e-19	0.151634	0.107	0.033	6.14256353006514e-15	WT untreated	Shank2
Zc3h7a	3.19142734400489e-19	0.275899	0.361	0.186	6.55902147739885e-15	WT untreated	Zc3h7a
Hsd17b12	3.21868392268042e-19	0.24533	0.242	0.094	6.6150391978928e-15	WT untreated	Hsd17b12
Fxyd1	3.29245681022551e-19	0.140759	0.1	0.029	6.76665723637546e-15	WT untreated	Fxyd1
Ptprg	3.61134489096679e-19	0.199579	0.264	0.131	7.42203601991495e-15	WT untreated	Ptprg
Rgs7	3.73523477390407e-19	0.146414	0.185	0.09	7.67665450732765e-15	WT untreated	Rgs7
Hook1	4.68930972003485e-19	0.271184	0.638	0.413	9.63746933661562e-15	WT untreated	Hook1
Rab27b	5.8729059109503e-19	0.134971	0.061	0.01	1.20699962281851e-14	WT untreated	Rab27b
Trim2	6.06076472983852e-19	0.22689	0.657	0.432	1.24560836727641e-14	WT untreated	Trim2
Ccdc163	6.10015378934521e-19	0.195901	0.17	0.062	1.25370360678623e-14	WT untreated	Ccdc163
Itsn2	7.0153415849514e-19	0.266934	0.7	0.479	1.44179300253921e-14	WT untreated	Itsn2
Dst	7.14764348673978e-19	0.201886	0.289	0.14	1.46898368939476e-14	WT untreated	Dst
Slc27a1	7.28727233547878e-19	0.241343	0.19	0.071	1.4976802103876e-14	WT untreated	Slc27a1
Aqp4	7.44805558952447e-19	0.12999	0.074	0.016	1.53072438475907e-14	WT untreated	Aqp4
Dennd6b	7.92490590327468e-19	0.203352	0.177	0.063	1.62872666124101e-14	WT untreated	Dennd6b
Wdr20	8.27038975369626e-19	0.293348	0.579	0.352	1.69973050217966e-14	WT untreated	Wdr20
Elk4	8.31125076831157e-19	0.206837	0.157	0.053	1.70812825790339e-14	WT untreated	Elk4
Prkn	8.33684610888934e-19	0.150798	0.732	0.529	1.71338861229894e-14	WT untreated	Prkn
8030462N17Rik	9.63004643630528e-19	0.254147	0.501	0.284	1.97916714358946e-14	WT untreated	8030462N17Rik
Magi1	1.18948710932506e-18	0.206888	0.43	0.248	2.44463390708487e-14	WT untreated	Magi1
Edil3	1.55137304861284e-18	0.209112	0.346	0.187	3.18838188950912e-14	WT untreated	Edil3
Fnbp4	1.70106927613081e-18	0.302238	0.377	0.189	3.49603757630405e-14	WT untreated	Fnbp4
Gm48505	1.80401418536856e-18	0.27841	0.497	0.283	3.70760995376947e-14	WT untreated	Gm48505
Ppm1e	1.84008218866606e-18	0.202342	0.53	0.328	3.78173691414648e-14	WT untreated	Ppm1e
Ncoa1	1.98767017140334e-18	0.211052	0.835	0.639	4.08505973626815e-14	WT untreated	Ncoa1
Mta2	1.98853518642432e-18	0.231712	0.269	0.118	4.08683751513926e-14	WT untreated	Mta2
Srpk2	2.02018303699561e-18	0.246976	0.684	0.459	4.15188017763338e-14	WT untreated	Srpk2
Mllt6	2.70308514651708e-18	0.246413	0.441	0.238	5.55538059312191e-14	WT untreated	Mllt6
Mtss1	2.83458921579431e-18	0.261344	0.349	0.172	5.82564775630047e-14	WT untreated	Mtss1
Atxn7	2.92172143997927e-18	0.239168	0.371	0.189	6.0047219034454e-14	WT untreated	Atxn7
Tub	2.97137355597228e-18	0.222571	0.77	0.557	6.10676693223422e-14	WT untreated	Tub
Abca7	3.19098532603204e-18	0.172019	0.125	0.038	6.55811304206105e-14	WT untreated	Abca7
Actn4	3.23009744476009e-18	0.274348	0.378	0.193	6.63849626847093e-14	WT untreated	Actn4
Apex2	4.5636713301347e-18	0.304709	0.462	0.26	9.37925731769284e-14	WT untreated	Apex2
Fam53c	4.58304642957623e-18	0.22202	0.203	0.082	9.41907702206506e-14	WT untreated	Fam53c
Irf7	4.96204254765125e-18	0.122288	0.092	0.02	1.01979898439328e-13	WT untreated	Irf7
Pxn	5.6074747598755e-18	0.211561	0.168	0.059	1.15244821264961e-13	WT untreated	Pxn
Rai1	6.20467213221168e-18	0.225794	0.211	0.086	1.27518421661214e-13	WT untreated	Rai1
Cltb	6.28801653203746e-18	0.104002	0.101	0.034	1.29231315766434e-13	WT untreated	Cltb
Gm11754	6.43670456083591e-18	0.138932	0.072	0.011	1.322871521343e-13	WT untreated	Gm11754
Elovl6	7.50540295928173e-18	0.172863	0.085	0.022	1.54251041619158e-13	WT untreated	Elovl6
Ogdhl	9.82600368618779e-18	0.196418	0.149	0.052	2.01944027758531e-13	WT untreated	Ogdhl
Lhx4	1.01391969086309e-17	0.138742	0.069	0.016	2.08380774866183e-13	WT untreated	Lhx4
Gm12296	1.02410668801199e-17	0.195257	0.112	0.033	2.10474406520224e-13	WT untreated	Gm12296
Tmem63b	1.17254136512912e-17	0.296578	0.4	0.202	2.40980701361337e-13	WT untreated	Tmem63b
Arhgap28	1.43042758815185e-17	0.196514	0.119	0.037	2.93981477916969e-13	WT untreated	Arhgap28
Nlk	1.57162999655376e-17	0.184896	0.865	0.697	3.23001396891729e-13	WT untreated	Nlk
Kctd2	1.6393379566445e-17	0.196085	0.145	0.05	3.36916736849579e-13	WT untreated	Kctd2
Efr3a	1.80963038128219e-17	0.277552	0.424	0.219	3.71915235961116e-13	WT untreated	Efr3a
Cdc42bpa	1.91982278203451e-17	0.190685	0.594	0.373	3.94561978163732e-13	WT untreated	Cdc42bpa
Vim	2.03378530533866e-17	0.137866	0.09	0.029	4.17983555953201e-13	WT untreated	Vim
Adcy6	2.24769303587443e-17	0.252788	0.307	0.148	4.61945872732914e-13	WT untreated	Adcy6
Nr1d1	2.2524847573658e-17	0.187325	0.223	0.098	4.6293066733382e-13	WT untreated	Nr1d1
Nr3c2	2.3677565208329e-17	0.158572	0.53	0.336	4.86621320161578e-13	WT untreated	Nr3c2
Ankrd33b	2.43941062299041e-17	0.262832	0.743	0.525	5.0134767123699e-13	WT untreated	Ankrd33b
Dapl1	2.63317342923717e-17	0.107995	0.072	0.017	5.41169803176823e-13	WT untreated	Dapl1
6430562O15Rik	4.29090918801307e-17	0.151813	0.089	0.019	8.81867656320447e-13	WT untreated	6430562O15Rik
Nr4a1	4.83385403201302e-17	0.165469	0.096	0.026	9.93453680659317e-13	WT untreated	Nr4a1
Zfp236	5.03954130544358e-17	0.217112	0.267	0.114	1.03572652909476e-12	WT untreated	Zfp236
Sebox	5.18191003425798e-17	0.128275	0.079	0.019	1.0649861502407e-12	WT untreated	Sebox
Hnrnpu	5.8564511676515e-17	0.246373	0.796	0.622	1.20361784397574e-12	WT untreated	Hnrnpu
Asap1	5.90384263289823e-17	0.189698	0.486	0.28	1.21335773791324e-12	WT untreated	Asap1
Btrc	6.43246058955281e-17	0.216277	0.638	0.419	1.32199930036489e-12	WT untreated	Btrc
Mcoln1	6.68457522911082e-17	0.153425	0.103	0.03	1.37381390108686e-12	WT untreated	Mcoln1
A930033H14Rik	6.75580841020705e-17	0.129337	0.091	0.017	1.38845374446575e-12	WT untreated	A930033H14Rik
Smg1	7.71338750907174e-17	0.229774	0.457	0.258	1.58525540086442e-12	WT untreated	Smg1
Flnb	7.99532438618507e-17	0.119385	0.066	0.012	1.64319906784875e-12	WT untreated	Flnb
Trpc1	8.66363357075473e-17	0.327156	0.486	0.274	1.78054997146151e-12	WT untreated	Trpc1
Otx2os1	1.09037535609972e-16	0.0177038	0.916	0.778	2.24093943185614e-12	WT untreated	Otx2os1
Baz1b	1.1144178369441e-16	0.273541	0.441	0.242	2.29035153848752e-12	WT untreated	Baz1b
Ttc39c	1.16005588855226e-16	0.270657	0.483	0.276	2.38414686215261e-12	WT untreated	Ttc39c
Ric1	1.20797464469026e-16	0.259817	0.464	0.251	2.48262948976743e-12	WT untreated	Ric1
Ppp1r12b	1.2223045789706e-16	0.282084	0.504	0.298	2.51208037070038e-12	WT untreated	Ppp1r12b
Slc9a5	1.23914832801808e-16	0.179585	0.164	0.06	2.54669764374276e-12	WT untreated	Slc9a5
St3gal3	1.26895329318947e-16	0.167572	0.078	0.021	2.607952808163e-12	WT untreated	St3gal3
Atn1	1.27905716080541e-16	0.177671	0.242	0.114	2.62871827688727e-12	WT untreated	Atn1
Dusp7	1.55624999752961e-16	0.192853	0.183	0.063	3.19840499492285e-12	WT untreated	Dusp7
Bmpr1a	1.57520280205528e-16	0.276726	0.597	0.372	3.23735679878401e-12	WT untreated	Bmpr1a
Dmxl2	1.77167199343435e-16	0.24226	0.705	0.486	3.64114028090628e-12	WT untreated	Dmxl2
Bach2	1.79424326274958e-16	0.149436	0.099	0.03	3.68752875360293e-12	WT untreated	Bach2
Unc5a	1.87832405651643e-16	0.142352	0.101	0.027	3.86033160095256e-12	WT untreated	Unc5a
Taco1	1.9445218016386e-16	0.175332	0.115	0.035	3.99638120672764e-12	WT untreated	Taco1
Kctd20	2.01976606941504e-16	0.171538	0.158	0.059	4.15102322586178e-12	WT untreated	Kctd20
Bnip3	2.08081938937724e-16	0.144713	0.162	0.058	4.2765000090481e-12	WT untreated	Bnip3
Nf1	2.25791418672869e-16	0.234289	0.628	0.404	4.64046523656481e-12	WT untreated	Nf1
Cpeb4	2.30239188162253e-16	0.265397	0.438	0.238	4.73187579511063e-12	WT untreated	Cpeb4
Vsx2	2.325370344792e-16	0.128109	0.126	0.049	4.77910113261652e-12	WT untreated	Vsx2
Ubn2	2.34319430432543e-16	0.255213	0.676	0.464	4.81573293424962e-12	WT untreated	Ubn2
Epb41l1	2.49415950248331e-16	0.144466	0.072	0.018	5.12599660950369e-12	WT untreated	Epb41l1
Tgfb2	2.53117235739005e-16	0.0890149	0.087	0.029	5.20206542890804e-12	WT untreated	Tgfb2
Rhpn1	2.61364126949183e-16	0.172569	0.123	0.042	5.37155553705961e-12	WT untreated	Rhpn1
Zswim5	2.84973511126308e-16	0.20303	0.219	0.095	5.85677560066789e-12	WT untreated	Zswim5
A430035B10Rik	3.21176748657031e-16	0.344375	0.4	0.211	6.60082453839931e-12	WT untreated	A430035B10Rik
Sfxn5	3.44223580081832e-16	0.183557	0.103	0.034	7.07448301784182e-12	WT untreated	Sfxn5
Kdm2a	3.50749802474883e-16	0.283659	0.529	0.315	7.2086099404638e-12	WT untreated	Kdm2a
Grin2d	3.81131338444813e-16	0.107777	0.085	0.018	7.83301126771779e-12	WT untreated	Grin2d
Elovl2	4.6733721768327e-16	0.273804	0.258	0.106	9.60471449782656e-12	WT untreated	Elovl2
Mapk1ip1	4.84124606569693e-16	0.205605	0.215	0.095	9.94972891422032e-12	WT untreated	Mapk1ip1
Pcare	5.89812361656795e-16	0.279282	0.464	0.252	1.21218236567705e-11	WT untreated	Pcare
Hopx	6.21114928889139e-16	0.122315	0.055	0.01	1.27651540185296e-11	WT untreated	Hopx
Rapgef5	7.16614884605653e-16	0.214328	0.645	0.417	1.47278691084154e-11	WT untreated	Rapgef5
Wdr78	8.02190398290674e-16	0.195001	0.666	0.444	1.64866170656699e-11	WT untreated	Wdr78
Dusp1	8.25149181850125e-16	0.164044	0.096	0.029	1.69584659853838e-11	WT untreated	Dusp1
2610507B11Rik	9.08250467615549e-16	0.234719	0.285	0.133	1.86663636104348e-11	WT untreated	2610507B11Rik
Arhgap5	9.4889363393815e-16	0.256951	0.701	0.493	1.95016619646969e-11	WT untreated	Arhgap5
Zfp608	1.00419780194529e-15	0.152492	0.123	0.05	2.06382732255795e-11	WT untreated	Zfp608
Wipi2	1.06186460612745e-15	0.227787	0.237	0.106	2.18234413851314e-11	WT untreated	Wipi2
Cdh2	1.11064300993928e-15	0.230703	0.386	0.218	2.28259351402721e-11	WT untreated	Cdh2
Slc25a19	1.28032815134721e-15	0.187057	0.175	0.072	2.63133041664879e-11	WT untreated	Slc25a19
Tmcc1	1.49776465534086e-15	0.193455	0.703	0.49	3.07820591965653e-11	WT untreated	Tmcc1
Il31ra	1.54615133238932e-15	0.115543	0.067	0.011	3.17765021832652e-11	WT untreated	Il31ra
Dscam	1.63447640710105e-15	0.0995579	0.243	0.134	3.35917591187408e-11	WT untreated	Dscam
Dip2c	1.67376939738376e-15	0.219529	0.498	0.315	3.43993086550311e-11	WT untreated	Dip2c
Nrf1	1.815147152647e-15	0.259117	0.464	0.263	3.73049042812011e-11	WT untreated	Nrf1
Arid1b	2.05682375804561e-15	0.218769	0.636	0.415	4.22718418753534e-11	WT untreated	Arid1b
Dach1	2.32818812673035e-15	0.144865	0.308	0.179	4.78489223805621e-11	WT untreated	Dach1
Lrrc1	2.36345600062099e-15	0.223347	0.518	0.31	4.85737477247625e-11	WT untreated	Lrrc1
Mdm1	2.56740649834218e-15	0.259776	0.637	0.424	5.27653383539285e-11	WT untreated	Mdm1
Ero1l	2.58873913177625e-15	0.178484	0.198	0.085	5.32037666362655e-11	WT untreated	Ero1l
Agrn	2.60201559427464e-15	0.112153	0.054	0.009	5.34766244935325e-11	WT untreated	Agrn
Rnpc3	2.86977910091829e-15	0.189753	0.327	0.166	5.89797000820726e-11	WT untreated	Rnpc3
Amt	3.16502027682554e-15	0.136649	0.071	0.018	6.50474967293185e-11	WT untreated	Amt
B4galt3	3.22001190427952e-15	0.15117	0.115	0.04	6.61776846567528e-11	WT untreated	B4galt3
Stox2	3.34845585992887e-15	0.210992	0.399	0.226	6.88174648332581e-11	WT untreated	Stox2
Mbnl2	3.72708965273126e-15	0.239337	0.767	0.566	7.65991465429328e-11	WT untreated	Mbnl2
Fbxl12	3.91754696791873e-15	0.198657	0.233	0.104	8.05134252846657e-11	WT untreated	Fbxl12
Utp14b	3.98849286053737e-15	0.126417	0.1	0.032	8.19715052697641e-11	WT untreated	Utp14b
Sntb2	3.99248799770445e-15	0.230538	0.689	0.469	8.20536133288219e-11	WT untreated	Sntb2
Rtn4rl1	4.20654376180392e-15	0.18822	0.119	0.04	8.64528873925941e-11	WT untreated	Rtn4rl1
Cadm2	4.25797027851957e-15	0.00202717	1	0.997	8.75098051641343e-11	WT untreated	Cadm2
Tcerg1	4.69599485452806e-15	0.236206	0.326	0.171	9.65120862502607e-11	WT untreated	Tcerg1
Btaf1	4.73538993009135e-15	0.280137	0.462	0.258	9.73217338432374e-11	WT untreated	Btaf1
Zfp462	5.34652328522535e-15	0.257341	0.567	0.351	1.09881746557951e-10	WT untreated	Zfp462
Camk2b	5.55470668172535e-15	0.122676	0.103	0.036	1.14160331722819e-10	WT untreated	Camk2b
Zscan26	5.70392666402916e-15	0.235321	0.368	0.192	1.17227100799127e-10	WT untreated	Zscan26
Hemk1	6.5009862618075e-15	0.145575	0.116	0.038	1.33608269652668e-10	WT untreated	Hemk1
Clcn5	6.98600504004475e-15	0.213041	0.165	0.063	1.43576375583e-10	WT untreated	Clcn5
CAAA01118383.1	7.5447204113272e-15	0.193222	0.174	0.066	1.55059093893597e-10	WT untreated	CAAA01118383.1
Ppp3ca	7.5882114963292e-15	0.151233	0.775	0.579	1.55952922672558e-10	WT untreated	Ppp3ca
Arhgap24	7.78724091584447e-15	0.252813	0.618	0.403	1.60043375302436e-10	WT untreated	Arhgap24
Ppp3cc	8.04785050069346e-15	0.0896142	0.781	0.588	1.65399423490252e-10	WT untreated	Ppp3cc
Mtdh	8.41590456939764e-15	0.248588	0.648	0.436	1.7296367071026e-10	WT untreated	Mtdh
Strip2	8.46920754863941e-15	0.0903832	0.059	0.015	1.74059153539637e-10	WT untreated	Strip2
Mier2	9.6304791389416e-15	0.167343	0.126	0.044	1.97925607263528e-10	WT untreated	Mier2
Atp11a	9.78701670423639e-15	0.227007	0.446	0.255	2.01142767305466e-10	WT untreated	Atp11a
Gm10419	1.00177681234761e-14	0.126729	0.096	0.03	2.05885170473681e-10	WT untreated	Gm10419
Xylt1	1.04274585417001e-14	0.162738	0.725	0.518	2.1430512794902e-10	WT untreated	Xylt1
Klhl18	1.04563769028056e-14	0.243539	0.684	0.479	2.14899458106461e-10	WT untreated	Klhl18
Zeb1	1.06371668912309e-14	0.230621	0.58	0.376	2.18615053948578e-10	WT untreated	Zeb1
Ctc1	1.08801704388087e-14	0.166218	0.123	0.042	2.23609262858397e-10	WT untreated	Ctc1
Cabp5	1.11260670914677e-14	0.14357	0.112	0.045	2.28662930863844e-10	WT untreated	Cabp5
Elmod1	1.21245147396651e-14	0.246589	0.302	0.14	2.49183026929597e-10	WT untreated	Elmod1
Mbd5	1.30418004234563e-14	0.201546	0.678	0.463	2.68035082302874e-10	WT untreated	Mbd5
Brwd1	1.43743488905278e-14	0.266138	0.52	0.311	2.95421618398127e-10	WT untreated	Brwd1
Mapk9	1.64281347555155e-14	0.220722	0.392	0.214	3.37631025495355e-10	WT untreated	Mapk9
Meak7	1.80260759504596e-14	0.16479	0.135	0.048	3.70471912933846e-10	WT untreated	Meak7
Zfp260	1.91711619349131e-14	0.170516	0.173	0.07	3.94005720086334e-10	WT untreated	Zfp260
Zbed3	1.95538733294102e-14	0.136269	0.106	0.033	4.01871204666037e-10	WT untreated	Zbed3
Strn4	2.04686987258049e-14	0.145253	0.18	0.078	4.20672696212743e-10	WT untreated	Strn4
Zfp617	2.08164390923921e-14	0.164126	0.164	0.06	4.27819456226842e-10	WT untreated	Zfp617
Unc80	2.11607380137099e-14	0.253892	0.626	0.417	4.34895487657765e-10	WT untreated	Unc80
Exoc4	2.17622116677419e-14	0.154019	0.665	0.464	4.47256974195432e-10	WT untreated	Exoc4
Gramd1a	2.25548314860525e-14	0.138554	0.091	0.025	4.63546896701352e-10	WT untreated	Gramd1a
Nfatc3	2.29244179404592e-14	0.237083	0.302	0.147	4.71142637512317e-10	WT untreated	Nfatc3
Wdfy3	2.2962326253399e-14	0.204553	0.611	0.394	4.71921729159857e-10	WT untreated	Wdfy3
Abhd3	2.30496916272671e-14	0.207615	0.196	0.084	4.73717262323594e-10	WT untreated	Abhd3
Gpr179	2.32208672687041e-14	0.0992764	0.072	0.022	4.77235264106408e-10	WT untreated	Gpr179
Usf3	2.41383495758953e-14	0.180137	0.218	0.099	4.96091360483799e-10	WT untreated	Usf3
Large1	2.42229378172214e-14	0.0900804	0.699	0.506	4.97829818019535e-10	WT untreated	Large1
Zfp692	2.64871013444009e-14	0.210868	0.213	0.093	5.44362906830128e-10	WT untreated	Zfp692
Tbc1d8	2.79494244174081e-14	0.172385	0.638	0.422	5.74416570626572e-10	WT untreated	Tbc1d8
Gm12940	2.85777119231473e-14	0.145675	0.111	0.039	5.87329135444523e-10	WT untreated	Gm12940
Taf1	2.8758338395558e-14	0.214339	0.369	0.198	5.91041370705507e-10	WT untreated	Taf1
Safb	2.90684476541377e-14	0.26312	0.482	0.281	5.97414736187837e-10	WT untreated	Safb
Ptprs	2.9102496117229e-14	0.197646	0.259	0.126	5.9811450020129e-10	WT untreated	Ptprs
Apbb1	2.91596986610251e-14	0.162071	0.231	0.107	5.99290126881388e-10	WT untreated	Apbb1
Arl4d	3.14669181840421e-14	0.251349	0.35	0.174	6.46708102518433e-10	WT untreated	Arl4d
Rbp3	3.28771841045495e-14	0.103803	0.888	0.74	6.75691887716701e-10	WT untreated	Rbp3
Insr	3.50011084266008e-14	0.258008	0.381	0.201	7.193427803835e-10	WT untreated	Insr
Crb2	3.55294810820747e-14	0.224306	0.232	0.106	7.302018951988e-10	WT untreated	Crb2
Kank1	3.73745011197183e-14	0.238624	0.615	0.403	7.6812074701245e-10	WT untreated	Kank1
Sidt2	4.04651169551534e-14	0.116523	0.085	0.023	8.31639083662314e-10	WT untreated	Sidt2
Rasgef1b	4.21047637443618e-14	0.118364	0.698	0.515	8.65337104474124e-10	WT untreated	Rasgef1b
Phf20l1	4.25736496224144e-14	0.247541	0.525	0.327	8.74973647039861e-10	WT untreated	Phf20l1
Mettl3	4.50129344738005e-14	0.158619	0.187	0.073	9.25105829305547e-10	WT untreated	Mettl3
Ankrd27	4.72930323171979e-14	0.224689	0.26	0.126	9.7196640018305e-10	WT untreated	Ankrd27
Gm15513	4.96338381002288e-14	0.140175	0.142	0.051	1.0200746406359e-09	WT untreated	Gm15513
Madd	5.24208993581395e-14	0.210874	0.68	0.477	1.07735432360848e-09	WT untreated	Madd
Ccna2	5.37154071722354e-14	0.126604	0.09	0.026	1.10395904820378e-09	WT untreated	Ccna2
Far1	5.44015102493712e-14	0.229651	0.428	0.241	1.11805983864508e-09	WT untreated	Far1
Ptar1	5.57392718985176e-14	0.261347	0.32	0.158	1.14555351605833e-09	WT untreated	Ptar1
Zgrf1	5.87361732258336e-14	0.111743	0.075	0.018	1.20714583213733e-09	WT untreated	Zgrf1
Paxbp1	5.9447362065443e-14	0.188297	0.311	0.16	1.22176218516898e-09	WT untreated	Paxbp1
Gtf3c2	6.66946501102078e-14	0.233476	0.372	0.202	1.37070844906499e-09	WT untreated	Gtf3c2
Cald1	6.76219646674409e-14	0.163304	0.121	0.04	1.38976661784525e-09	WT untreated	Cald1
Usp29	7.05975390237869e-14	0.180611	0.17	0.076	1.45092062201687e-09	WT untreated	Usp29
Ciz1	7.2524615314358e-14	0.193364	0.21	0.095	1.49052589394068e-09	WT untreated	Ciz1
Kcnma1	7.80355011895899e-14	0.103192	0.301	0.193	1.60378562044845e-09	WT untreated	Kcnma1
Peak1	8.40555795398561e-14	0.0998281	0.083	0.024	1.72751027070312e-09	WT untreated	Peak1
Stk38	8.53827047944541e-14	0.205376	0.297	0.151	1.75478534893562e-09	WT untreated	Stk38
Slc4a7	8.73988492898797e-14	0.149131	0.807	0.618	1.79622115060561e-09	WT untreated	Slc4a7
Amy1	8.78326149007687e-14	0.17103	0.461	0.284	1.8051359014406e-09	WT untreated	Amy1
D430042O09Rik	8.93583529950192e-14	0.230789	0.556	0.352	1.83649287075363e-09	WT untreated	D430042O09Rik
Sfswap	8.9559171824008e-14	0.248382	0.379	0.206	1.84062009932701e-09	WT untreated	Sfswap
Heg1	9.10258282379417e-14	0.138626	0.571	0.367	1.87076282194618e-09	WT untreated	Heg1
Pcp4	9.20893694876805e-14	0.0198387	0.188	0.101	1.89262072171081e-09	WT untreated	Pcp4
Galnt4	1.02138593077521e-13	0.189607	0.173	0.07	2.0991523649292e-09	WT untreated	Galnt4
Susd4	1.2668627227072e-13	0.118244	0.093	0.036	2.60365626770783e-09	WT untreated	Susd4
Sept8	1.38238804192749e-13	0.123333	0.113	0.041	2.84108390376937e-09	WT untreated	Sept8
Hist1h2be	1.56137069902938e-13	0.291088	0.397	0.211	3.20892906064518e-09	WT untreated	Hist1h2be
Pdzd2	1.57604250555004e-13	0.0069373	0.784	0.627	3.23908255740645e-09	WT untreated	Pdzd2
Foxo1	1.79578703209944e-13	0.177129	0.173	0.073	3.69070150837077e-09	WT untreated	Foxo1
St8sia1	1.90966714902812e-13	0.279515	0.631	0.425	3.92474792468259e-09	WT untreated	St8sia1
Bend7	1.9188151182976e-13	0.184978	0.132	0.048	3.94354883112523e-09	WT untreated	Bend7
Slc15a2	1.95046262486755e-13	0.118746	0.068	0.017	4.00859078662779e-09	WT untreated	Slc15a2
Rbm12b2	2.02751162464494e-13	0.135792	0.112	0.037	4.16694189097029e-09	WT untreated	Rbm12b2
Abhd17b	2.19855963192895e-13	0.247352	0.389	0.208	4.51847975554037e-09	WT untreated	Abhd17b
Tet2	2.26475952220619e-13	0.216922	0.391	0.217	4.65453377003817e-09	WT untreated	Tet2
Cep85	2.27597909972423e-13	0.20363	0.236	0.112	4.67759224575323e-09	WT untreated	Cep85
Ube2h	2.37253824183131e-13	0.215661	0.535	0.326	4.8760405946117e-09	WT untreated	Ube2h
Tnrc6a	2.57370676768586e-13	0.251732	0.583	0.374	5.28948214894799e-09	WT untreated	Tnrc6a
Las1l	2.73447146548469e-13	0.206858	0.313	0.162	5.61988575586413e-09	WT untreated	Las1l
Slc25a42	2.82207009876903e-13	0.185126	0.142	0.052	5.7999184669901e-09	WT untreated	Slc25a42
Pmepa1	2.86466387998502e-13	0.134039	0.109	0.039	5.88745720614522e-09	WT untreated	Pmepa1
Laptm4b	2.87974395610505e-13	0.204412	0.744	0.561	5.9184497785871e-09	WT untreated	Laptm4b
Lmbr1l	2.88736201606119e-13	0.226498	0.278	0.136	5.93410641540896e-09	WT untreated	Lmbr1l
Aldoa	2.89758644066918e-13	0.138798	0.891	0.768	5.95511965286329e-09	WT untreated	Aldoa
Fsd1l	2.91581834117079e-13	0.185936	0.609	0.4	5.99258985477421e-09	WT untreated	Fsd1l
Pnpla3	3.07348805766832e-13	0.161944	0.149	0.061	6.31663265611992e-09	WT untreated	Pnpla3
Nup88	3.18787284481867e-13	0.200504	0.198	0.088	6.55171627067132e-09	WT untreated	Nup88
Peg13	3.21346363300843e-13	0.207691	0.256	0.118	6.60431045855892e-09	WT untreated	Peg13
Copa	3.3337869440542e-13	0.256337	0.304	0.153	6.85159892742020e-09	WT untreated	Copa
Luc7l	3.84838279601718e-13	0.192404	0.36	0.2	7.9091963223745e-09	WT untreated	Luc7l
Rab30	3.86819471566221e-13	0.242342	0.502	0.302	7.94991377962898e-09	WT untreated	Rab30
Nfat5	3.9738734268232e-13	0.238362	0.522	0.318	8.16710466680705e-09	WT untreated	Nfat5
Amer2	4.19867031153769e-13	0.250883	0.671	0.461	8.62910722427227e-09	WT untreated	Amer2
Prkd3	4.28204724334078e-13	0.153879	0.136	0.053	8.80046349451396e-09	WT untreated	Prkd3
Slc4a10	4.39682496397424e-13	0.118982	0.179	0.097	9.03635466595986e-09	WT untreated	Slc4a10
Crxos	4.60783388619377e-13	0.200205	0.653	0.438	9.47002020290544e-09	WT untreated	Crxos
Grtp1	4.75720819539216e-13	0.229806	0.538	0.327	9.77701428316996e-09	WT untreated	Grtp1
Sfxn2	4.77488817725266e-13	0.190766	0.23	0.111	9.81335018188967e-09	WT untreated	Sfxn2
Ndrg2	4.82767750202073e-13	0.0731603	0.079	0.026	9.921842802153e-09	WT untreated	Ndrg2
Cul9	5.02846719882416e-13	0.21435	0.311	0.166	1.03345057870234e-08	WT untreated	Cul9
Klhl7	5.29284913121447e-13	0.247365	0.311	0.166	1.0877863534472e-08	WT untreated	Klhl7
Mllt3	5.39529715724041e-13	0.0331848	0.538	0.384	1.10884147175605e-08	WT untreated	Mllt3
Rfx7	5.40172187801213e-13	0.181431	0.339	0.186	1.11016188036905e-08	WT untreated	Rfx7
Ndufs2	5.84848594236954e-13	0.297458	0.437	0.239	1.20198083087579e-08	WT untreated	Ndufs2
Arhgef10l	6.00244473877839e-13	0.189118	0.213	0.092	1.23362244271374e-08	WT untreated	Arhgef10l
Pacs1	6.1930948387693e-13	0.192696	0.332	0.186	1.27280485126387e-08	WT untreated	Pacs1
Cherp	6.21676416607805e-13	0.160028	0.164	0.068	1.27766937141236e-08	WT untreated	Cherp
Syne3	6.53478553526086e-13	0.256054	0.347	0.189	1.34302912320681e-08	WT untreated	Syne3
Glb1l2	6.86861740608248e-13	0.275989	0.537	0.335	1.41163824929807e-08	WT untreated	Glb1l2
Abca8b	6.90361660120185e-13	0.0870397	0.051	0.013	1.418831283879e-08	WT untreated	Abca8b
3010001F23Rik	7.38687128055355e-13	0.216746	0.309	0.141	1.51814978557936e-08	WT untreated	3010001F23Rik
Etv5	7.62516666130294e-13	0.0822884	0.053	0.011	1.56712425223098e-08	WT untreated	Etv5
Fbxl3	7.8708615395988e-13	0.209377	0.325	0.169	1.61761946361835e-08	WT untreated	Fbxl3
Trp53bp1	8.22457673445288e-13	0.227214	0.349	0.192	1.69031501046476e-08	WT untreated	Trp53bp1
Appl2	8.22494793099314e-13	0.15628	0.202	0.098	1.69039129877771e-08	WT untreated	Appl2
Dennd4c	8.27992767897666e-13	0.217119	0.267	0.13	1.70169073658328e-08	WT untreated	Dennd4c
Pbx1	8.58553242781059e-13	0.142462	0.769	0.584	1.76449862456363e-08	WT untreated	Pbx1
Plch1	8.98768949626448e-13	0.125978	0.192	0.093	1.84714994527228e-08	WT untreated	Plch1
Pcgf5	9.27134805573685e-13	0.235398	0.302	0.157	1.90544745241504e-08	WT untreated	Pcgf5
Ppef2	1.00879063593409e-12	0.227322	0.536	0.334	2.07326651497173e-08	WT untreated	Ppef2
Fbxo4	1.05849011969331e-12	0.139695	0.131	0.05	2.1754088939937e-08	WT untreated	Fbxo4
Usp3	1.11203087788878e-12	0.161066	0.29	0.156	2.28544586023703e-08	WT untreated	Usp3
Tbc1d9	1.16129929847352e-12	0.127575	0.081	0.024	2.38670231822278e-08	WT untreated	Tbc1d9
Fnip1	1.42908191509994e-12	0.220721	0.538	0.339	2.93704915191339e-08	WT untreated	Fnip1
Sh3kbp1	1.52197303119411e-12	0.199185	0.27	0.137	3.12795897371013e-08	WT untreated	Sh3kbp1
Mid1	1.70492185629291e-12	0.209622	0.528	0.337	3.50395539905318e-08	WT untreated	Mid1
Prickle2	1.72193397443054e-12	0.100327	0.103	0.044	3.53891870424965e-08	WT untreated	Prickle2
Ccnl1	1.72700928677604e-12	0.247805	0.489	0.292	3.54934948618212e-08	WT untreated	Ccnl1
Alkbh5	1.77903957147372e-12	0.251489	0.374	0.194	3.65628212729279e-08	WT untreated	Alkbh5
Usp49	1.80184693632125e-12	0.164052	0.185	0.083	3.70315582352743e-08	WT untreated	Usp49
Gm11290	1.85416064755731e-12	0.0977259	0.064	0.016	3.81067096285977e-08	WT untreated	Gm11290
Fam193a	1.88475484599364e-12	0.194503	0.641	0.431	3.87354815948614e-08	WT untreated	Fam193a
Rad51b	1.88886381918902e-12	0.149736	0.105	0.04	3.88199292119728e-08	WT untreated	Rad51b
Tob1	1.91771276389973e-12	0.236992	0.277	0.135	3.94128327236673e-08	WT untreated	Tob1
Mef2d	1.93701202757106e-12	0.258615	0.657	0.454	3.98094711906404e-08	WT untreated	Mef2d
Maml3	1.95871469454851e-12	0.176195	0.212	0.11	4.0255504402361e-08	WT untreated	Maml3
Hbb-bs	2.17266654829601e-12	0.116826	0.079	0.03	4.46526429005797e-08	WT untreated	Hbb-bs
Pitpnc1	2.21856629679288e-12	0.155441	0.737	0.545	4.55959745316872e-08	WT untreated	Pitpnc1
Mitf	2.2399072974398e-12	0.144877	0.105	0.042	4.60345747769827e-08	WT untreated	Mitf
Eml5	2.28613326297319e-12	0.125579	0.776	0.587	4.6984610820625e-08	WT untreated	Eml5
Nim1k	2.38859886241439e-12	0.240821	0.527	0.319	4.90904838203406e-08	WT untreated	Nim1k
Gnao1	2.65842908166376e-12	0.117063	0.248	0.144	5.46360344863536e-08	WT untreated	Gnao1
Trim3	2.76616247760951e-12	0.149925	0.142	0.052	5.68501712398306e-08	WT untreated	Trim3
Prr14	2.78048078381224e-12	0.222431	0.364	0.202	5.71444410689091e-08	WT untreated	Prr14
Tcf12	2.93419952912129e-12	0.100484	0.754	0.572	6.03036687225008e-08	WT untreated	Tcf12
Kcnd1	3.18608685130804e-12	0.109627	0.052	0.011	6.54804569680829e-08	WT untreated	Kcnd1
Zdhhc14	3.25099501727954e-12	0.197789	0.112	0.044	6.68144495951291e-08	WT untreated	Zdhhc14
Mbd6	3.29157546461327e-12	0.191373	0.181	0.077	6.7648458948732e-08	WT untreated	Mbd6
Pcbp3	3.34480237100525e-12	0.0751246	0.863	0.705	6.87423783288999e-08	WT untreated	Pcbp3
Prdx6	3.39506405487594e-12	0.108387	0.125	0.056	6.97753564558103e-08	WT untreated	Prdx6
Rasgrf2	3.50772665920622e-12	0.0754692	0.834	0.666	7.20907983000063e-08	WT untreated	Rasgrf2
Mms19	3.56332971721331e-12	0.203999	0.251	0.128	7.3233552348168e-08	WT untreated	Mms19
Epb41	3.62142980131796e-12	0.09526	0.965	0.874	7.44276252766868e-08	WT untreated	Epb41
Hivep1	3.63363161499003e-12	0.125117	0.161	0.069	7.46783969512751e-08	WT untreated	Hivep1
Epn1	3.69191221893029e-12	0.204282	0.293	0.154	7.58761799234553e-08	WT untreated	Epn1
Wnk1	3.79470842767895e-12	0.167904	0.628	0.425	7.79888476056578e-08	WT untreated	Wnk1
Hes5	3.82560786910915e-12	0.110842	0.082	0.028	7.86238929259313e-08	WT untreated	Hes5
Oip5os1	4.10354053386328e-12	0.224626	0.644	0.437	8.43359650519582e-08	WT untreated	Oip5os1
Cenpc1	4.23010881902392e-12	0.233094	0.307	0.165	8.69371964485797e-08	WT untreated	Cenpc1
Atxn1l	4.37894401486661e-12	0.100842	0.086	0.028	8.99960573935386e-08	WT untreated	Atxn1l
Mapk1ip1l	4.82514707682976e-12	0.147974	0.165	0.072	9.91664227230052e-08	WT untreated	Mapk1ip1l
Ndnf	5.04218890839883e-12	0.0907842	0.089	0.037	1.03627066445413e-07	WT untreated	Ndnf
Usp19	5.22522420531152e-12	0.180365	0.29	0.148	1.07388807867562e-07	WT untreated	Usp19
Nedd4l	5.99352830239243e-12	0.223912	0.598	0.393	1.23178993670769e-07	WT untreated	Nedd4l
Srebf1	6.21914283531354e-12	0.148549	0.136	0.049	1.27815823551364e-07	WT untreated	Srebf1
Fto	6.28268690715074e-12	0.202105	0.625	0.423	1.29121781315762e-07	WT untreated	Fto
Xkr6	6.33451272086282e-12	0.143888	0.498	0.321	1.30186905439173e-07	WT untreated	Xkr6
Cdk5r2	6.39507042081647e-12	0.163679	0.313	0.151	1.3143148728862e-07	WT untreated	Cdk5r2
Prdm9	6.43681882773589e-12	0.20418	0.219	0.101	1.32289500547628e-07	WT untreated	Prdm9
Kdm5d	7.28105168710975e-12	0.134531	0.155	0.065	1.4964017427348e-07	WT untreated	Kdm5d
Zmym5	7.28736351243532e-12	0.273773	0.413	0.235	1.49769894907571e-07	WT untreated	Zmym5
Zfp445	7.55936082010034e-12	0.221674	0.554	0.356	1.55359983574702e-07	WT untreated	Zfp445
Cdc7	8.11784040058411e-12	0.122399	0.111	0.041	1.66837855912805e-07	WT untreated	Cdc7
Svil	8.20210742513143e-12	0.198591	0.514	0.322	1.68569711801301e-07	WT untreated	Svil
Pikfyve	8.20397357023797e-12	0.181733	0.251	0.121	1.68608064815531e-07	WT untreated	Pikfyve
Zfand3	8.32091110476341e-12	0.202701	0.318	0.179	1.71011365025098e-07	WT untreated	Zfand3
Alms1	8.5695376341e-12	0.207552	0.39	0.224	1.76121137456023e-07	WT untreated	Alms1
Tex2	8.80406998050808e-12	0.166121	0.194	0.094	1.80941246239402e-07	WT untreated	Tex2
Lrpprc	9.33196673360016e-12	0.222497	0.374	0.208	1.91790580308951e-07	WT untreated	Lrpprc
Arrdc3	1.01646461031113e-11	0.197493	0.257	0.127	2.08903806711143e-07	WT untreated	Arrdc3
Rnf41	1.02863078476221e-11	0.109816	0.12	0.043	2.1140419888433e-07	WT untreated	Rnf41
Abca2	1.03465727671205e-11	0.13462	0.098	0.037	2.1264276350986e-07	WT untreated	Abca2
4932438A13Rik	1.12944859282807e-11	0.238133	0.611	0.413	2.32124274798025e-07	WT untreated	4932438A13Rik
Whrn	1.13871746432765e-11	0.241906	0.445	0.256	2.34029213268619e-07	WT untreated	Whrn
Gstm5	1.1705518522837e-11	0.0250212	0.075	0.031	2.40571816681345e-07	WT untreated	Gstm5
Phf1	1.19591303030525e-11	0.127914	0.145	0.059	2.45784045988335e-07	WT untreated	Phf1
Mterf3	1.2447566654608e-11	0.172471	0.178	0.076	2.55822389885503e-07	WT untreated	Mterf3
Slc12a6	1.27342258553751e-11	0.156416	0.656	0.454	2.6171380977967e-07	WT untreated	Slc12a6
Hnrnpdl	1.36103830868504e-11	0.186956	0.505	0.32	2.7972059320095e-07	WT untreated	Hnrnpdl
Abl2	1.40425676330162e-11	0.195377	0.308	0.167	2.88602849993748e-07	WT untreated	Abl2
C130080G10Rik	1.58801477099545e-11	0.120323	0.131	0.053	3.26368795734986e-07	WT untreated	C130080G10Rik
Dcaf10	1.6403151312086e-11	0.213627	0.22	0.103	3.37117565765992e-07	WT untreated	Dcaf10
Taok2	1.64714976119588e-11	0.134092	0.143	0.06	3.38522218920978e-07	WT untreated	Taok2
Klc2	1.66033045708931e-11	0.168789	0.156	0.064	3.41231115540995e-07	WT untreated	Klc2
Rbbp5	1.72868746168472e-11	0.17183	0.156	0.068	3.55279847125444e-07	WT untreated	Rbbp5
Slc38a1	1.84778623107108e-11	0.168724	0.154	0.072	3.79757026209729e-07	WT untreated	Slc38a1
Slc29a2	1.85925562690351e-11	0.119321	0.095	0.03	3.82114216441209e-07	WT untreated	Slc29a2
Arid3b	1.89857443782208e-11	0.203795	0.33	0.178	3.90195018461195e-07	WT untreated	Arid3b
Sfpq	1.9712950572227e-11	0.230663	0.571	0.38	4.0514056016041e-07	WT untreated	Sfpq
Sugp2	1.97326062066674e-11	0.154176	0.317	0.171	4.05544522759428e-07	WT untreated	Sugp2
Ssbp2	2.02333447137395e-11	0.0129192	0.752	0.593	4.15835700556774e-07	WT untreated	Ssbp2
Dnmt3a	2.14365316787383e-11	0.225619	0.484	0.289	4.4056359906143e-07	WT untreated	Dnmt3a
Sat1	2.15935476965403e-11	0.128988	0.137	0.057	4.43790592259295e-07	WT untreated	Sat1
Gnai2	2.16355483056599e-11	0.112193	0.114	0.05	4.44653788777922e-07	WT untreated	Gnai2
Ppp6r1	2.16692296710897e-11	0.143935	0.161	0.072	4.45346008200235e-07	WT untreated	Ppp6r1
Zfp398	2.19745947897246e-11	0.19175	0.27	0.133	4.51621872118421e-07	WT untreated	Zfp398
Btbd9	2.23030641677283e-11	0.0798524	0.673	0.495	4.58372574775152e-07	WT untreated	Btbd9
Tpo	2.34269859919857e-11	0.135348	0.074	0.021	4.81471416107291e-07	WT untreated	Tpo
Tox4	2.4592160580802e-11	0.122791	0.154	0.065	5.05418084256643e-07	WT untreated	Tox4
Sv2b	2.48955093277055e-11	0.158021	0.86	0.712	5.11652507703003e-07	WT untreated	Sv2b
Clk1	2.49501062970279e-11	0.198088	0.65	0.448	5.12774584616517e-07	WT untreated	Clk1
Kdsr	2.50178377653679e-11	0.168289	0.269	0.136	5.1416660175384e-07	WT untreated	Kdsr
Pou6f1	2.50629280859007e-11	0.183516	0.227	0.111	5.15093298021431e-07	WT untreated	Pou6f1
Ide	2.5684649352679e-11	0.184346	0.272	0.133	5.27870913496258e-07	WT untreated	Ide
Gbf1	2.83145781381906e-11	0.160083	0.73	0.535	5.81921209896092e-07	WT untreated	Gbf1
Dennd1a	2.99684073432054e-11	0.140048	0.714	0.523	6.15910707717557e-07	WT untreated	Dennd1a
Dyrk1a	3.03483514379716e-11	0.177259	0.608	0.409	6.23719318753192e-07	WT untreated	Dyrk1a
L3hypdh	3.07269701900826e-11	0.0918086	0.06	0.014	6.31500691346578e-07	WT untreated	L3hypdh
Plekhg4	3.11593916429144e-11	0.10653	0.052	0.012	6.40387817045177e-07	WT untreated	Plekhg4
Gm14091	3.1857698413947e-11	0.144964	0.162	0.071	6.54739417803438e-07	WT untreated	Gm14091
Clasrp	3.19658572214762e-11	0.167925	0.172	0.076	6.56962297615779e-07	WT untreated	Clasrp
Csk	3.23885892225474e-11	0.120687	0.116	0.043	6.65650285701794e-07	WT untreated	Csk
E230029C05Rik	3.33172114612502e-11	0.130022	0.057	0.015	6.84735329951614e-07	WT untreated	E230029C05Rik
Tspan9	3.35152750229451e-11	0.108372	0.066	0.018	6.88805932271567e-07	WT untreated	Tspan9
Ap3d1	3.49665990454992e-11	0.166387	0.242	0.118	7.18633543583099e-07	WT untreated	Ap3d1
Ivns1abp	3.61337175293216e-11	0.177359	0.35	0.193	7.42620162662617e-07	WT untreated	Ivns1abp
Ctxn1	3.62799820388424e-11	0.0776933	0.053	0.011	7.45626190862288e-07	WT untreated	Ctxn1
Plcd3	3.63933493204608e-11	0.224551	0.311	0.152	7.47956115234111e-07	WT untreated	Plcd3
Atxn2l	3.66126456225605e-11	0.150765	0.239	0.115	7.52463092834864e-07	WT untreated	Atxn2l
Aak1	3.93745087565096e-11	0.134547	0.738	0.545	8.09224903963786e-07	WT untreated	Aak1
Apba3	3.95180546702465e-11	0.112421	0.092	0.03	8.12175059582906e-07	WT untreated	Apba3
Egflam	4.03436051700879e-11	0.0216187	0.802	0.644	8.29141773455647e-07	WT untreated	Egflam
Stxbp5	4.1493635497552e-11	0.178566	0.549	0.353	8.52777196745689e-07	WT untreated	Stxbp5
Gigyf1	4.17374850499668e-11	0.162901	0.197	0.095	8.57788792746917e-07	WT untreated	Gigyf1
Med26	4.2363562887534e-11	0.153776	0.144	0.062	8.70655944464599e-07	WT untreated	Med26
Col7a1	4.42904027036002e-11	0.123587	0.058	0.015	9.10256356364392e-07	WT untreated	Col7a1
Zfp961	4.46582741403901e-11	0.190176	0.234	0.111	9.17816850133297e-07	WT untreated	Zfp961
Rad54b	4.68566997457956e-11	0.102361	0.082	0.026	9.62998893175591e-07	WT untreated	Rad54b
Cers2	5.02061179177537e-11	0.106164	0.085	0.028	1.03183613544567e-06	WT untreated	Cers2
Morc3	5.22316142841876e-11	0.184205	0.245	0.12	1.07346413676862e-06	WT untreated	Morc3
Ttf1	5.25108354217774e-11	0.166515	0.157	0.063	1.07920268958837e-06	WT untreated	Ttf1
Tom1	5.4000670133544e-11	0.173442	0.144	0.062	1.1098217725846e-06	WT untreated	Tom1
Nr6a1	5.42156356255209e-11	0.0857766	0.414	0.27	1.11423974337571e-06	WT untreated	Nr6a1
Kpna1	5.43290367338906e-11	0.153203	0.327	0.176	1.11657036295492e-06	WT untreated	Kpna1
Six3os1	5.47346843320933e-11	0.0723507	0.053	0.016	1.12490723239318e-06	WT untreated	Six3os1
Braf	5.68901575776916e-11	0.145109	0.651	0.451	1.16920651853672e-06	WT untreated	Braf
Evi5l	5.72411807546675e-11	0.14689	0.166	0.072	1.17642074686993e-06	WT untreated	Evi5l
Hdac3	5.98333807558412e-11	0.149114	0.122	0.05	1.22969564129405e-06	WT untreated	Hdac3
Trpm7	6.03336811599255e-11	0.195392	0.476	0.287	1.23997781519879e-06	WT untreated	Trpm7
Zfp974	6.08413365374531e-11	0.104545	0.08	0.024	1.25041114851774e-06	WT untreated	Zfp974
Uspl1	6.43982980397906e-11	0.193416	0.201	0.098	1.32351382131378e-06	WT untreated	Uspl1
Zbtb37	6.4427835525944e-11	0.166384	0.239	0.121	1.3241208757292e-06	WT untreated	Zbtb37
Sp3	6.51440893472839e-11	0.237806	0.359	0.2	1.33884132426538e-06	WT untreated	Sp3
Meis1	6.72571172497453e-11	0.0283922	0.653	0.49	1.38226827371677e-06	WT untreated	Meis1
Vti1a	6.79117621103861e-11	0.167198	0.456	0.286	1.39572253489265e-06	WT untreated	Vti1a
Nxf1	6.95701630662796e-11	0.16699	0.17	0.077	1.42980599133818e-06	WT untreated	Nxf1
Myo18a	7.45163587723865e-11	0.172329	0.237	0.114	1.53146020549009e-06	WT untreated	Myo18a
Adamtsl1	7.60438080783167e-11	0.0579485	0.164	0.091	1.56285234362556e-06	WT untreated	Adamtsl1
Trps1	7.62453081307519e-11	0.0828771	0.634	0.453	1.56699357270321e-06	WT untreated	Trps1
Zkscan2	7.62693285332088e-11	0.182122	0.271	0.139	1.56748724001451e-06	WT untreated	Zkscan2
Arhgef12	7.95042305181959e-11	0.193306	0.567	0.372	1.63397094560996e-06	WT untreated	Arhgef12
1700029J07Rik	8.10530013076501e-11	0.177566	0.197	0.088	1.66580128287482e-06	WT untreated	1700029J07Rik
Anks1	8.34478646398109e-11	0.21313	0.335	0.185	1.71502051407739e-06	WT untreated	Anks1
Wnk2	8.46833788976368e-11	0.0930339	0.116	0.05	1.74041280310423e-06	WT untreated	Wnk2
BC005537	9.47095075130555e-11	0.211087	0.541	0.355	1.94646979840832e-06	WT untreated	BC005537
Entr1	9.60632791148448e-11	0.121823	0.129	0.051	1.97429251236829e-06	WT untreated	Entr1
Nemf	1.01771558944873e-10	0.245021	0.409	0.232	2.09160907943502e-06	WT untreated	Nemf
Cacna2d3	1.03074512428152e-10	0.0840425	0.156	0.086	2.11838737942337e-06	WT untreated	Cacna2d3
Kif1a	1.03939970596587e-10	0.186741	0.376	0.221	2.13617427570106e-06	WT untreated	Kif1a
Nup85	1.03970475832586e-10	0.181448	0.177	0.077	2.13680121931131e-06	WT untreated	Nup85
Myo5b	1.07222664065123e-10	0.151721	0.062	0.017	2.20364019186642e-06	WT untreated	Myo5b
Sec61a1	1.07446670482276e-10	0.0735211	0.291	0.18	2.20824397175173e-06	WT untreated	Sec61a1
Srebf2	1.08622231562458e-10	0.0999107	0.133	0.056	2.23240410307163e-06	WT untreated	Srebf2
Tnpo1	1.11590518783769e-10	0.0680272	0.829	0.669	2.29340834204401e-06	WT untreated	Tnpo1
4833420G17Rik	1.13509298358663e-10	0.198074	0.308	0.168	2.33284309986723e-06	WT untreated	4833420G17Rik
Dbp	1.15371277295936e-10	0.0728937	0.145	0.073	2.37111049098607e-06	WT untreated	Dbp
Zbtb6	1.15827070670302e-10	0.145862	0.154	0.067	2.38047795641604e-06	WT untreated	Zbtb6
Mtmr6	1.16180996388737e-10	0.209129	0.312	0.165	2.38775183778133e-06	WT untreated	Mtmr6
Pygm	1.18567083516727e-10	0.0917709	0.075	0.026	2.43679070043578e-06	WT untreated	Pygm
Rpl29	1.24494650165662e-10	0.287634	0.321	0.155	2.5586140502047e-06	WT untreated	Rpl29
Myo9b	1.28849206141311e-10	0.156547	0.201	0.098	2.64810888461622e-06	WT untreated	Myo9b
Sh3gl2	1.38413062137234e-10	0.0968719	0.729	0.553	2.84466525304444e-06	WT untreated	Sh3gl2
Megf9	1.47000804079244e-10	0.180154	0.249	0.132	3.02116052543663e-06	WT untreated	Megf9
Mbp	1.48857779620918e-10	0.113287	0.094	0.032	3.05932508676911e-06	WT untreated	Mbp
Polg	1.59047213229299e-10	0.0982397	0.081	0.026	3.26873832628856e-06	WT untreated	Polg
Ints1	1.61739565257935e-10	0.134269	0.138	0.062	3.32407154518109e-06	WT untreated	Ints1
Plcl1	1.62548496413817e-10	0.0781396	0.187	0.108	3.34069669829677e-06	WT untreated	Plcl1
Phip	1.63580688002533e-10	0.191312	0.488	0.312	3.36191029982805e-06	WT untreated	Phip
Tspan4	1.64816509505103e-10	0.0863614	0.064	0.019	3.38730890334888e-06	WT untreated	Tspan4
Dus3l	1.66652505608308e-10	0.138843	0.155	0.07	3.42504229526194e-06	WT untreated	Dus3l
Chl1	1.73611470410662e-10	0.102875	0.06	0.02	3.56806293987992e-06	WT untreated	Chl1
Phlpp1	1.87210582497309e-10	0.163008	0.47	0.3	3.84755189148469e-06	WT untreated	Phlpp1
Ddx39b	1.90423865820235e-10	0.200578	0.418	0.253	3.91359129033746e-06	WT untreated	Ddx39b
Pgk1	1.91308044220029e-10	0.224323	0.508	0.32	3.93176292481003e-06	WT untreated	Pgk1
Cmtm4	1.91597020953167e-10	0.179741	0.193	0.088	3.9377019746295e-06	WT untreated	Cmtm4
Rnf20	1.91925796137076e-10	0.176786	0.264	0.138	3.94445896220919e-06	WT untreated	Rnf20
Mak	1.92289031702222e-10	0.146456	0.811	0.635	3.95192417954407e-06	WT untreated	Mak
Zyg11b	2.04866784372577e-10	0.173759	0.321	0.178	4.21042215242519e-06	WT untreated	Zyg11b
Phf14	2.13484091092232e-10	0.179212	0.54	0.352	4.38752504012755e-06	WT untreated	Phf14
Isl1	2.13837670574734e-10	0.0826594	0.069	0.025	4.39479180565193e-06	WT untreated	Isl1
Gm49336	2.15080489507485e-10	0.183619	0.276	0.143	4.42033422035783e-06	WT untreated	Gm49336
Zfp410	2.19998759116762e-10	0.15483	0.138	0.057	4.52141449736769e-06	WT untreated	Zfp410
Ptges2	2.20532613660967e-10	0.0696632	0.148	0.064	4.53238627596018e-06	WT untreated	Ptges2
Ttc14	2.22021414460941e-10	0.212073	0.534	0.347	4.56298411000126e-06	WT untreated	Ttc14
Sdc2	2.27480065890847e-10	0.180554	0.261	0.139	4.6751703141887e-06	WT untreated	Sdc2
Fbrsl1	2.28880035757708e-10	0.153338	0.244	0.127	4.70394249489241e-06	WT untreated	Fbrsl1
Brd4	2.30664956189761e-10	0.186637	0.454	0.28	4.74062617961197e-06	WT untreated	Brd4
Rbl1	2.32802971253905e-10	0.0814608	0.056	0.014	4.78456666521025e-06	WT untreated	Rbl1
Jam2	2.47950105488841e-10	0.236785	0.509	0.316	5.09587056800666e-06	WT untreated	Jam2
U2af2	2.48210540281263e-10	0.146831	0.307	0.174	5.10122302386051e-06	WT untreated	U2af2
Ssh1	2.50497658820942e-10	0.176677	0.163	0.069	5.148227884088e-06	WT untreated	Ssh1
Ipo9	2.53718295202673e-10	0.174209	0.271	0.147	5.21441840300533e-06	WT untreated	Ipo9
Arl15	2.56077908888097e-10	0.168665	0.501	0.331	5.26291318346817e-06	WT untreated	Arl15
Yod1	2.67287787950149e-10	0.155893	0.15	0.062	5.49329861795146e-06	WT untreated	Yod1
Gm20139	2.70506209590462e-10	0.0118132	0.679	0.52	5.55944361950317e-06	WT untreated	Gm20139
Lsm14b	2.8465710605574e-10	0.127797	0.12	0.05	5.85027284365758e-06	WT untreated	Lsm14b
Cnn3	2.86478374710567e-10	0.0722737	0.068	0.023	5.88770355705158e-06	WT untreated	Cnn3
Aaas	2.88710619498001e-10	0.1111	0.08	0.025	5.93358065192291e-06	WT untreated	Aaas
Ociad1	3.10541212354508e-10	0.170693	0.321	0.167	6.38224299630984e-06	WT untreated	Ociad1
Slk	3.11714942864918e-10	0.233445	0.366	0.205	6.4063655057598e-06	WT untreated	Slk
Tmtc3	3.12854927097938e-10	0.199582	0.263	0.133	6.42979446171682e-06	WT untreated	Tmtc3
Cul4a	3.15506895517972e-10	0.204498	0.332	0.183	6.48429771668536e-06	WT untreated	Cul4a
Cep350	3.17639712693636e-10	0.199993	0.529	0.337	6.5281313752796e-06	WT untreated	Cep350
Pkia	3.34638774999678e-10	0.0974586	0.076	0.029	6.87749610379338e-06	WT untreated	Pkia
Fbxw9	3.35279350407641e-10	0.162239	0.152	0.07	6.89066120957783e-06	WT untreated	Fbxw9
Nudt4	3.39061628426628e-10	0.106083	0.124	0.053	6.96839458742405e-06	WT untreated	Nudt4
Zbtb34	3.6437878647653e-10	0.0900708	0.071	0.021	7.48871281966565e-06	WT untreated	Zbtb34
Fam222a	3.74969279336818e-10	0.217991	0.303	0.157	7.70636862893029e-06	WT untreated	Fam222a
Kcnj14	4.0135956355175e-10	0.262355	0.511	0.319	8.24874175011557e-06	WT untreated	Kcnj14
Tug1	4.036259860769e-10	0.174953	0.212	0.096	8.29532126585246e-06	WT untreated	Tug1
Sipa1l2	4.0579977339126e-10	0.189649	0.244	0.122	8.33999694273718e-06	WT untreated	Sipa1l2
Pdpk1	4.21098917614501e-10	0.198961	0.349	0.191	8.65442495481322e-06	WT untreated	Pdpk1
Pdha1	4.34538469295551e-10	0.149511	0.199	0.099	8.93063462096216e-06	WT untreated	Pdha1
Cpsf7	4.44493011810371e-10	0.180703	0.352	0.206	9.13522037872675e-06	WT untreated	Cpsf7
Fancc	4.47716958736378e-10	0.144698	0.154	0.071	9.20147893595003e-06	WT untreated	Fancc
Purg	4.55075938074936e-10	0.179532	0.339	0.191	9.35272067931608e-06	WT untreated	Purg
Fbxl20	4.62740772687536e-10	0.163928	0.372	0.217	9.51024836027424e-06	WT untreated	Fbxl20
Cc2d2a	4.66014916515019e-10	0.204678	0.49	0.311	9.57753856421666e-06	WT untreated	Cc2d2a
Gpsm2	4.66436733578016e-10	0.212329	0.667	0.464	9.58620774849538e-06	WT untreated	Gpsm2
Ptpn23	4.7775261866605e-10	0.148439	0.115	0.047	9.81877181882466e-06	WT untreated	Ptpn23
Enkd1	4.90436393879528e-10	0.131229	0.145	0.064	1.00794487670121e-05	WT untreated	Enkd1
Cdk17	4.93189006095013e-10	0.110852	0.075	0.024	1.01360204532647e-05	WT untreated	Cdk17
Map2k1	5.09004215080307e-10	0.157509	0.239	0.125	1.04610546283305e-05	WT untreated	Map2k1
Ptch1	5.19407650779915e-10	0.155748	0.172	0.078	1.06748660388288e-05	WT untreated	Ptch1
Tbp	5.27323037107471e-10	0.157067	0.156	0.069	1.08375430586327e-05	WT untreated	Tbp
1700119H24Rik	5.27449526261743e-10	0.110829	0.07	0.021	1.08401426637313e-05	WT untreated	1700119H24Rik
Dop1a	5.47283800028582e-10	0.174996	0.473	0.293	1.12477766581874e-05	WT untreated	Dop1a
Ipo8	5.52770566142923e-10	0.18484	0.323	0.174	1.13605406753693e-05	WT untreated	Ipo8
Arhgap31	5.63361113369176e-10	0.128236	0.18	0.091	1.15781976019633e-05	WT untreated	Arhgap31
Xlr5a	5.71629403950123e-10	0.0845442	0.171	0.098	1.17481275099829e-05	WT untreated	Xlr5a
Fam222b	6.03003822473466e-10	0.204291	0.248	0.123	1.23929345594747e-05	WT untreated	Fam222b
Megf8	6.13661409594872e-10	0.133675	0.164	0.073	1.26119692899938e-05	WT untreated	Megf8
Faf1	6.17205814480992e-10	0.127364	0.722	0.534	1.26848138992134e-05	WT untreated	Faf1
Ralgapb	6.23514018192039e-10	0.217358	0.367	0.216	1.28144601018828e-05	WT untreated	Ralgapb
Mob1b	6.40039982557551e-10	0.180952	0.255	0.122	1.31541017215228e-05	WT untreated	Mob1b
Clk3	6.68494101011993e-10	0.141025	0.139	0.06	1.37388907639985e-05	WT untreated	Clk3
Arhgef11	6.70755700177998e-10	0.162361	0.359	0.215	1.37853711500582e-05	WT untreated	Arhgef11
E4f1	6.8438087270198e-10	0.153227	0.186	0.087	1.40653956957711e-05	WT untreated	E4f1
Kdm3a	6.85429576166397e-10	0.197037	0.285	0.161	1.40869486493718e-05	WT untreated	Kdm3a
Irf3	6.87445348604847e-10	0.133643	0.177	0.085	1.41283768045268e-05	WT untreated	Irf3
Tob2	6.98027409625882e-10	0.238536	0.514	0.311	1.43458593226311e-05	WT untreated	Tob2
Togaram1	7.34551635101438e-10	0.194148	0.288	0.151	1.50965052046047e-05	WT untreated	Togaram1
Txndc11	7.77016708920354e-10	0.149487	0.233	0.12	1.59692474017311e-05	WT untreated	Txndc11
Gm40477	7.83031974065188e-10	0.178283	0.223	0.107	1.60928731309878e-05	WT untreated	Gm40477
Aftph	8.06043798537061e-10	0.235081	0.38	0.217	1.65658121475337e-05	WT untreated	Aftph
Ttll4	8.29460826940411e-10	0.18389	0.171	0.077	1.70470789152793e-05	WT untreated	Ttll4
Tnks2	8.58060974683546e-10	0.196605	0.603	0.404	1.76348691516962e-05	WT untreated	Tnks2
Ykt6	8.70323775395921e-10	0.11704	0.115	0.047	1.7886894231937e-05	WT untreated	Ykt6
Ubr4	8.78841708356597e-10	0.166041	0.263	0.138	1.80619547901448e-05	WT untreated	Ubr4
Agbl4	8.82520751512284e-10	0.0867403	0.083	0.036	1.81375664850805e-05	WT untreated	Agbl4
Ppp2r5e	8.96471379444552e-10	0.181418	0.642	0.449	1.84242797903444e-05	WT untreated	Ppp2r5e
Elp2	9.02773065160545e-10	0.154942	0.192	0.096	1.85537920351795e-05	WT untreated	Elp2
Gorasp2	9.03260940374962e-10	0.195537	0.37	0.205	1.85638188465862e-05	WT untreated	Gorasp2
Tmem170b	9.11576353389706e-10	0.147616	0.214	0.102	1.87347172148652e-05	WT untreated	Tmem170b
Mbd1	9.20647536020795e-10	0.146828	0.167	0.079	1.89211481602994e-05	WT untreated	Mbd1
Herc3	9.33783690109579e-10	0.119457	0.867	0.722	1.91911223991321e-05	WT untreated	Herc3
Kdm6b	9.53033879639023e-10	0.155433	0.141	0.061	1.95867522943412e-05	WT untreated	Kdm6b
Spon1	9.5509175455614e-10	0.0978356	0.062	0.021	1.96290457396378e-05	WT untreated	Spon1
Ankrd23	1.03876708350002e-09	0.104513	0.055	0.015	2.13487411000925e-05	WT untreated	Ankrd23
Ssh2	1.07760423554248e-09	0.125145	0.554	0.378	2.21469222488691e-05	WT untreated	Ssh2
4833428L15Rik	1.08560671538772e-09	0.0975617	0.069	0.021	2.23113892146484e-05	WT untreated	4833428L15Rik
Hmg20a	1.14285558685874e-09	0.169367	0.329	0.185	2.34879680211208e-05	WT untreated	Hmg20a
Dvl1	1.14304495122251e-09	0.0977207	0.096	0.038	2.3491859837525e-05	WT untreated	Dvl1
Cep63	1.17186043972746e-09	0.136016	0.204	0.107	2.40840757572788e-05	WT untreated	Cep63
AA465934	1.21960898890369e-09	0.137517	0.095	0.037	2.50654039399487e-05	WT untreated	AA465934
Luzp1	1.23819746618973e-09	0.142314	0.285	0.155	2.54474343251313e-05	WT untreated	Luzp1
Polr3a	1.25114889006729e-09	0.141353	0.137	0.058	2.57136119886629e-05	WT untreated	Polr3a
Kif1c	1.28432454524202e-09	0.110405	0.081	0.028	2.63954380538139e-05	WT untreated	Kif1c
Zfp653	1.30792752038903e-09	0.100425	0.129	0.055	2.68805263990353e-05	WT untreated	Zfp653
Fhad1	1.38255100691769e-09	0.108436	0.053	0.013	2.84141882941723e-05	WT untreated	Fhad1
Vps13b	1.50007944774271e-09	0.169819	0.666	0.471	3.08296328100081e-05	WT untreated	Vps13b
Ksr1	1.50321659842015e-09	0.12337	0.112	0.047	3.0894107530731e-05	WT untreated	Ksr1
Derl2	1.50883921322253e-09	0.118983	0.121	0.049	3.10096635101494e-05	WT untreated	Derl2
Adamts3	1.52734628721625e-09	0.0313681	0.652	0.488	3.13900208948684e-05	WT untreated	Adamts3
Myrip	1.52967773700376e-09	0.18525	0.321	0.176	3.14379368509013e-05	WT untreated	Myrip
Szt2	1.57956266047724e-09	0.137995	0.111	0.046	3.24631717981283e-05	WT untreated	Szt2
Cdh23	1.59515034653393e-09	0.0795637	0.076	0.032	3.27835299219654e-05	WT untreated	Cdh23
Cdk13	1.60268579549012e-09	0.189706	0.533	0.342	3.2938398468913e-05	WT untreated	Cdk13
Zfp536	1.65415992776955e-09	0.0717106	0.726	0.557	3.39962948355197e-05	WT untreated	Zfp536
Khsrp	1.65873853635188e-09	0.191273	0.324	0.177	3.40903943991037e-05	WT untreated	Khsrp
Gabpb2	1.68472175924483e-09	0.177806	0.232	0.112	3.46244015959998e-05	WT untreated	Gabpb2
Igflr1	1.68931778044982e-09	0.107491	0.088	0.035	3.47188590238047e-05	WT untreated	Igflr1
Fam149a	1.68993086886997e-09	0.240588	0.459	0.273	3.47314592170157e-05	WT untreated	Fam149a
Gpam	1.7007814037374e-09	0.190218	0.213	0.102	3.4954459409611e-05	WT untreated	Gpam
5830416I19Rik	1.72002530550377e-09	0.0776554	0.159	0.091	3.53499600787135e-05	WT untreated	5830416I19Rik
Ubr3	1.72273137706841e-09	0.186016	0.6	0.406	3.540557526151e-05	WT untreated	Ubr3
Nfkbiz	1.73029223856081e-09	0.0972798	0.067	0.022	3.55609660869018e-05	WT untreated	Nfkbiz
Lpcat1	1.81513133055128e-09	0.197646	0.433	0.261	3.73045791054898e-05	WT untreated	Lpcat1
Pitpnm2	1.86790563322788e-09	0.194216	0.263	0.14	3.83891965740994e-05	WT untreated	Pitpnm2
Slx1b	1.88253161350409e-09	0.119978	0.22	0.114	3.86897897207361e-05	WT untreated	Slx1b
1700054A03Rik	1.88513638685061e-09	0.0590329	0.177	0.104	3.87433230225538e-05	WT untreated	1700054A03Rik
Cyp4f17	1.89208677994175e-09	0.095804	0.106	0.042	3.88861675013629e-05	WT untreated	Cyp4f17
Igf1r	1.89590572175985e-09	0.106954	0.777	0.606	3.89646543936084e-05	WT untreated	Igf1r
Hr	1.91878800617788e-09	0.110013	0.056	0.017	3.94349311029678e-05	WT untreated	Hr
Mri1	1.98767833943077e-09	0.0859077	0.081	0.028	4.08507652319812e-05	WT untreated	Mri1
Zfp280d	1.99116869295516e-09	0.181732	0.525	0.34	4.09224989776145e-05	WT untreated	Zfp280d
Smc5	2.11349174048721e-09	0.196959	0.38	0.224	4.34364822504931e-05	WT untreated	Smc5
D1Ertd622e	2.13508175016394e-09	0.218291	0.513	0.316	4.38802001293694e-05	WT untreated	D1Ertd622e
Ppox	2.15019967630191e-09	0.125482	0.105	0.044	4.41909037473569e-05	WT untreated	Ppox
Ddx23	2.15679403043749e-09	0.181884	0.241	0.125	4.43264309135513e-05	WT untreated	Ddx23
Ranbp10	2.21441148319497e-09	0.174258	0.194	0.091	4.5510584802623e-05	WT untreated	Ranbp10
Rbm28	2.32040008540226e-09	0.209506	0.28	0.15	4.76888625551873e-05	WT untreated	Rbm28
Thsd4	2.36796315130581e-09	0.114166	0.07	0.026	4.8666378685637e-05	WT untreated	Thsd4
Clpb	2.47448915568208e-09	0.159057	0.157	0.071	5.08557011275781e-05	WT untreated	Clpb
Pip5k1b	2.72963696149352e-09	0.135219	0.138	0.064	5.60994988326148e-05	WT untreated	Pip5k1b
Nf2	2.89856034407728e-09	0.167225	0.264	0.138	5.95712121914762e-05	WT untreated	Nf2
Pkm	2.90940286094047e-09	0.150945	0.823	0.674	5.97940475980485e-05	WT untreated	Pkm
Phf21a	2.97910105706149e-09	0.186763	0.521	0.344	6.12264849247277e-05	WT untreated	Phf21a
Mir99ahg	3.04315475639038e-09	0.117652	0.122	0.064	6.2542916553335e-05	WT untreated	Mir99ahg
Akap8	3.10104277420189e-09	0.183284	0.354	0.203	6.37326310953973e-05	WT untreated	Akap8
Smarca2	3.23158097603565e-09	0.195493	0.562	0.375	6.64154522194847e-05	WT untreated	Smarca2
Zzz3	3.26082477926263e-09	0.216377	0.44	0.271	6.70164708634056e-05	WT untreated	Zzz3
Hdac8	3.39209498505969e-09	0.063	0.306	0.201	6.97143361329468e-05	WT untreated	Hdac8
Tube1	3.40652101661918e-09	0.161454	0.166	0.074	7.00108199335574e-05	WT untreated	Tube1
Kansl2	3.42977647576603e-09	0.183948	0.252	0.128	7.04887661299435e-05	WT untreated	Kansl2
Safb2	3.54584663403699e-09	0.18164	0.265	0.139	7.28742400227282e-05	WT untreated	Safb2
Rlf	3.60140289302855e-09	0.194594	0.394	0.229	7.40160322575228e-05	WT untreated	Rlf
Gm13583	3.60772888948942e-09	0.0798966	0.117	0.047	7.41460441367866e-05	WT untreated	Gm13583
Zfp579	3.76004131508759e-09	0.114392	0.088	0.031	7.72763691076802e-05	WT untreated	Zfp579
Tmem161b	3.79480966249717e-09	0.154428	0.257	0.138	7.79909281836419e-05	WT untreated	Tmem161b
Synm	3.83036697910813e-09	0.0802646	0.074	0.023	7.87217021546303e-05	WT untreated	Synm
Tomm34	3.83955752730749e-09	0.0953926	0.077	0.029	7.89105863012236e-05	WT untreated	Tomm34
Kif1b	3.99263829841032e-09	0.097456	0.939	0.834	8.2056702308929e-05	WT untreated	Kif1b
Klhdc10	3.99924025381794e-09	0.217063	0.396	0.232	8.21923856964663e-05	WT untreated	Klhdc10
Clasp1	4.05126887442698e-09	0.160539	0.665	0.475	8.32616779072233e-05	WT untreated	Clasp1
Syncrip	4.12738182557691e-09	0.173645	0.438	0.264	8.48259512792566e-05	WT untreated	Syncrip
Stim1	4.19332421522262e-09	0.156565	0.344	0.202	8.61811992712554e-05	WT untreated	Stim1
Pank4	4.23127364331348e-09	0.149916	0.238	0.124	8.69611359173786e-05	WT untreated	Pank4
Cars	4.29149016337207e-09	0.133134	0.113	0.046	8.81987058376228e-05	WT untreated	Cars
Copz1	4.29551685750858e-09	0.157297	0.224	0.117	8.82814624555162e-05	WT untreated	Copz1
Eml6	4.33790642680183e-09	0.149993	0.581	0.403	8.91526528836311e-05	WT untreated	Eml6
Cdc73	4.40758707351136e-09	0.199707	0.407	0.241	9.05847295348055e-05	WT untreated	Cdc73
Adnp	4.4352858856258e-09	0.199454	0.524	0.329	9.11539955213815e-05	WT untreated	Adnp
Senp3	4.44462795072782e-09	0.178067	0.245	0.131	9.13459936433582e-05	WT untreated	Senp3
Ddx3x	4.53975265880479e-09	0.157054	0.347	0.2	9.33009966437561e-05	WT untreated	Ddx3x
Coro2b	4.59675434089385e-09	0.17398	0.388	0.239	9.44724952140504e-05	WT untreated	Coro2b
Amph	4.59709039445473e-09	0.0808624	0.744	0.572	9.44794017868336e-05	WT untreated	Amph
Cadm3	4.64236220354307e-09	0.0935337	0.134	0.07	9.54098280072172e-05	WT untreated	Cadm3
C2cd5	4.72581539076772e-09	0.15215	0.586	0.4	9.71249579110582e-05	WT untreated	C2cd5
Dpysl4	4.79382472799564e-09	0.081548	0.09	0.037	9.85226858097664e-05	WT untreated	Dpysl4
Pdk1	4.84044039934417e-09	0.0782898	0.068	0.02	9.94807310873215e-05	WT untreated	Pdk1
Tapt1	4.93484568001436e-09	0.163133	0.572	0.384	0.000101421	WT untreated	Tapt1
Cul5	5.12958257437658e-09	0.23779	0.599	0.409	0.000105423	WT untreated	Cul5
Ccar2	5.13843792246392e-09	0.115717	0.132	0.058	0.000105605	WT untreated	Ccar2
Ppp1r15b	5.26393813584996e-09	0.113584	0.075	0.024	0.000108184	WT untreated	Ppp1r15b
Ahi1	5.37414641266381e-09	0.185483	0.66	0.469	0.000110449	WT untreated	Ahi1
Srgap2	5.38681448774197e-09	0.129397	0.237	0.131	0.00011071	WT untreated	Srgap2
Cp	5.38881755477356e-09	0.115919	0.108	0.049	0.000110751	WT untreated	Cp
4930402H24Rik	5.64231444714271e-09	0.16949	0.331	0.196	0.000115961	WT untreated	4930402H24Rik
Gabpb1	5.87518259955822e-09	0.143408	0.187	0.092	0.000120747	WT untreated	Gabpb1
Lyrm7	5.95616314024174e-09	0.098527	0.069	0.023	0.000122411	WT untreated	Lyrm7
Kctd1	6.00223220812029e-09	0.0996535	0.127	0.058	0.000123358	WT untreated	Kctd1
Recql5	6.15029649874713e-09	0.139327	0.111	0.046	0.000126401	WT untreated	Recql5
Nsd2	6.27294265372211e-09	0.0889389	0.282	0.166	0.000128922	WT untreated	Nsd2
Pou2f1	6.38865067382634e-09	0.156856	0.489	0.319	0.0001313	WT untreated	Pou2f1
Kmt5c	6.41805731792348e-09	0.100338	0.158	0.076	0.000131904	WT untreated	Kmt5c
Stk11ip	6.82525885814625e-09	0.0855337	0.073	0.026	0.000140273	WT untreated	Stk11ip
Camsap1	7.42451230725073e-09	0.22535	0.652	0.46	0.000152589	WT untreated	Camsap1
Tmem201	7.465385250497e-09	0.14191	0.191	0.092	0.000153429	WT untreated	Tmem201
Htr1f	7.47896207701308e-09	0.0542717	0.086	0.03	0.000153708	WT untreated	Htr1f
Dip2a	7.56903446932007e-09	0.137769	0.12	0.052	0.000155559	WT untreated	Dip2a
Map7d1	7.78117035840971e-09	0.104616	0.104	0.042	0.000159919	WT untreated	Map7d1
Cnot4	7.79034104751553e-09	0.165391	0.552	0.366	0.000160107	WT untreated	Cnot4
Rnf216	7.81469897182718e-09	0.176271	0.358	0.21	0.000160608	WT untreated	Rnf216
Gm19409	7.81692892289515e-09	0.0865289	0.099	0.039	0.000160654	WT untreated	Gm19409
Hdac10	8.1910063984246e-09	0.0795574	0.068	0.024	0.000168342	WT untreated	Hdac10
Ackr1	8.44876238532930e-09	0.0887521	0.067	0.026	0.000173639	WT untreated	Ackr1
Plagl2	8.48434220316625e-09	0.173769	0.187	0.09	0.00017437	WT untreated	Plagl2
Rara	8.49899365838599e-09	0.13251	0.204	0.1	0.000174671	WT untreated	Rara
Arnt	8.54984695865221e-09	0.16115	0.328	0.187	0.000175716	WT untreated	Arnt
Ppfia1	8.55602684659061e-09	0.157589	0.275	0.149	0.000175843	WT untreated	Ppfia1
Cbfb	8.59167918572595e-09	0.150346	0.172	0.081	0.000176576	WT untreated	Cbfb
Abcg1	8.83193092713316e-09	0.215973	0.326	0.172	0.000181514	WT untreated	Abcg1
Cpne1	8.94090658034833e-09	0.0991396	0.245	0.133	0.000183754	WT untreated	Cpne1
Mamld1	8.97574834572697e-09	0.112039	0.458	0.298	0.00018447	WT untreated	Mamld1
Lemd3	9.02242403008451e-09	0.150394	0.306	0.172	0.000185429	WT untreated	Lemd3
Scube2	9.04653277528706e-09	0.0832419	0.051	0.014	0.000185924	WT untreated	Scube2
Pdlim5	9.09239827469744e-09	0.111104	0.176	0.089	0.000186867	WT untreated	Pdlim5
Fzd5	9.22390562120913e-09	0.103009	0.074	0.026	0.00018957	WT untreated	Fzd5
Mlh1	9.30106120335517e-09	0.0825071	0.105	0.043	0.000191155	WT untreated	Mlh1
Zfp738	9.33092694164672e-09	0.142609	0.116	0.045	0.000191769	WT untreated	Zfp738
Kat6b	9.33973806777737e-09	0.121743	0.479	0.312	0.00019195	WT untreated	Kat6b
Ccnl2	9.56304580451274e-09	0.19886	0.483	0.3	0.00019654	WT untreated	Ccnl2
Ppm1n	9.69376605944828e-09	0.220744	0.395	0.222	0.000199226	WT untreated	Ppm1n
Plekhn1	9.88410797018199e-09	0.105852	0.106	0.045	0.000203138	WT untreated	Plekhn1
Nipbl	9.90316605583534e-09	0.143516	0.788	0.613	0.00020353	WT untreated	Nipbl
Inafm1	9.91013264984699e-09	0.0811288	0.092	0.039	0.000203673	WT untreated	Inafm1
Prpf40b	9.92292874220647e-09	0.159421	0.178	0.09	0.000203936	WT untreated	Prpf40b
AW011738	1.0046026961198e-08	0.0932537	0.064	0.018	0.000206466	WT untreated	AW011738
Fnip2	1.02956094316197e-08	0.153957	0.413	0.253	0.000211595	WT untreated	Fnip2
R3hdm1	1.04087515658979e-08	0.107597	0.557	0.381	0.000213921	WT untreated	R3hdm1
Gm32031	1.04360728996143e-08	0.122632	0.122	0.05	0.000214482	WT untreated	Gm32031
Bsn	1.06009246345552e-08	0.155534	0.197	0.097	0.00021787	WT untreated	Bsn
Dido1	1.06820768477192e-08	0.149137	0.32	0.178	0.000219538	WT untreated	Dido1
Map2	1.08263138725518e-08	0.0679133	0.869	0.731	0.000222502	WT untreated	Map2
Rreb1	1.08545526386761e-08	0.161376	0.199	0.099	0.000223083	WT untreated	Rreb1
Tbc1d17	1.10256175830689e-08	0.106828	0.123	0.057	0.000226598	WT untreated	Tbc1d17
Sgpp1	1.19036715977539e-08	0.147071	0.144	0.064	0.000244644	WT untreated	Sgpp1
Nsd3	1.20412413499829e-08	0.189774	0.445	0.272	0.000247472	WT untreated	Nsd3
Cdh16	1.2502433938783e-08	0.0849877	0.06	0.018	0.00025695	WT untreated	Cdh16
Atxn2	1.25332416819321e-08	0.206906	0.469	0.292	0.000257583	WT untreated	Atxn2
Fbxo11	1.26115153622723e-08	0.205413	0.393	0.24	0.000259192	WT untreated	Fbxo11
Homer3	1.26194630550283e-08	0.0788324	0.108	0.045	0.000259355	WT untreated	Homer3
Cyth1	1.26656615206848e-08	0.147251	0.272	0.151	0.000260305	WT untreated	Cyth1
Memo1	1.26782365007886e-08	0.129297	0.775	0.604	0.000260563	WT untreated	Memo1
Mycbp2	1.30030171913927e-08	0.181025	0.625	0.439	0.000267238	WT untreated	Mycbp2
4933439C10Rik	1.30987524459021e-08	0.0729947	0.051	0.015	0.000269206	WT untreated	4933439C10Rik
Cotl1	1.32036794160664e-08	0.12091	0.207	0.106	0.000271362	WT untreated	Cotl1
Tab2	1.33366947512848e-08	0.155968	0.265	0.139	0.000274096	WT untreated	Tab2
Insl5	1.34782902142643e-08	0.112436	0.063	0.022	0.000277006	WT untreated	Insl5
Rnaset2a	1.35405881486551e-08	0.0778856	0.073	0.021	0.000278286	WT untreated	Rnaset2a
Fosb	1.39948008535818e-08	0.154496	0.118	0.054	0.000287621	WT untreated	Fosb
Sulf1	1.42358446299628e-08	0.0666407	0.055	0.021	0.000292575	WT untreated	Sulf1
D5Ertd579e	1.48339032223819e-08	0.185378	0.428	0.263	0.000304866	WT untreated	D5Ertd579e
Coro7	1.50341548695428e-08	0.117142	0.145	0.071	0.000308982	WT untreated	Coro7
Osbp	1.56609003998152e-08	0.154125	0.193	0.097	0.000321863	WT untreated	Osbp
Dgat1	1.58873052029143e-08	0.110749	0.141	0.064	0.000326516	WT untreated	Dgat1
Taf5l	1.65383310748601e-08	0.0832136	0.096	0.04	0.000339896	WT untreated	Taf5l
Birc6	1.68994367577524e-08	0.181819	0.608	0.417	0.000347317	WT untreated	Birc6
Gm12216	1.69029080356873e-08	0.09107	0.129	0.07	0.000347389	WT untreated	Gm12216
Krit1	1.7125963731615e-08	0.152566	0.346	0.2	0.000351973	WT untreated	Krit1
Repin1	1.7740374899992e-08	0.107916	0.078	0.029	0.0003646	WT untreated	Repin1
Zdhhc5	1.78520053199697e-08	0.204041	0.341	0.18	0.000366894	WT untreated	Zdhhc5
Trf	1.85112157909108e-08	0.0692778	0.053	0.02	0.000380443	WT untreated	Trf
Itsn1	1.87225447306318e-08	0.179626	0.372	0.22	0.000384786	WT untreated	Itsn1
Sptb	1.87237691780466e-08	0.0877815	0.052	0.018	0.000384811	WT untreated	Sptb
Crb1	1.87307355301956e-08	0.193281	0.644	0.458	0.000384954	WT untreated	Crb1
Oxsr1	1.92660973906367e-08	0.102939	0.119	0.051	0.000395957	WT untreated	Oxsr1
Zbtb10	2.03045128625079e-08	0.091089	0.069	0.022	0.000417298	WT untreated	Zbtb10
Fbxo3	2.04284858491301e-08	0.185621	0.236	0.122	0.000419846	WT untreated	Fbxo3
Eif3b	2.05435877739808e-08	0.0860025	0.123	0.058	0.000422212	WT untreated	Eif3b
Myt1	2.06941116012563e-08	0.183013	0.287	0.157	0.000425305	WT untreated	Myt1
Gm28578	2.08710826643405e-08	0.0876001	0.088	0.036	0.000428942	WT untreated	Gm28578
Casz1	2.10452324075576e-08	0.109719	0.902	0.778	0.000432522	WT untreated	Casz1
Ttc7b	2.10887559156109e-08	0.190255	0.527	0.351	0.000433416	WT untreated	Ttc7b
Aldh3a2	2.20656315364812e-08	0.0997575	0.08	0.03	0.000453493	WT untreated	Aldh3a2
Stk11	2.2255731082841e-08	0.151136	0.28	0.157	0.0004574	WT untreated	Stk11
Smg9	2.23575779881054e-08	0.101001	0.111	0.049	0.000459493	WT untreated	Smg9
Stxbp1	2.30735626308894e-08	0.156873	0.768	0.611	0.000474208	WT untreated	Stxbp1
Ablim1	2.32499227929121e-08	0.162625	0.602	0.416	0.000477832	WT untreated	Ablim1
Chfr	2.34641940848959e-08	0.179571	0.291	0.165	0.000482236	WT untreated	Chfr
Plcxd2	2.37460366106217e-08	0.213339	0.313	0.169	0.000488029	WT untreated	Plcxd2
Alpl	2.42949609253196e-08	0.177621	0.433	0.258	0.00049931	WT untreated	Alpl
Esrrg	2.43381006061688e-08	0.0677162	0.47	0.327	0.000500197	WT untreated	Esrrg
Acly	2.44989817404599e-08	0.132355	0.258	0.14	0.000503503	WT untreated	Acly
Mfsd8	2.46610873116874e-08	0.0925459	0.126	0.056	0.000506835	WT untreated	Mfsd8
Ppp1r9a	2.48088308528574e-08	0.121418	0.593	0.416	0.000509871	WT untreated	Ppp1r9a
Mcc	2.49164978037175e-08	0.120228	0.089	0.039	0.000512084	WT untreated	Mcc
C130073E24Rik	2.50634349661798e-08	0.0878618	0.103	0.051	0.000515104	WT untreated	C130073E24Rik
Abcg4	2.5076868156981e-08	0.147235	0.219	0.11	0.00051538	WT untreated	Abcg4
Herc4	2.53213881762763e-08	0.158161	0.391	0.231	0.000520405	WT untreated	Herc4
Wdr7	2.61488890745176e-08	0.152691	0.47	0.301	0.000537412	WT untreated	Wdr7
Sf1	2.63602448439268e-08	0.161642	0.363	0.212	0.000541756	WT untreated	Sf1
Grina	2.66980493323844e-08	0.145852	0.55	0.371	0.000548698	WT untreated	Grina
Serinc3	2.77975281888624e-08	0.198893	0.327	0.187	0.000571295	WT untreated	Serinc3
Dock9	2.84102272410001e-08	0.179833	0.359	0.213	0.000583887	WT untreated	Dock9
Trpm3	2.84158065070023e-08	0.0589155	0.216	0.141	0.000584002	WT untreated	Trpm3
Slc39a9	2.86067760836399e-08	0.0901563	0.124	0.056	0.000587926	WT untreated	Slc39a9
Apc	2.87921410239964e-08	0.173907	0.653	0.462	0.000591736	WT untreated	Apc
Sh2d1a	2.90270676811609e-08	0.133365	0.21	0.099	0.000596564	WT untreated	Sh2d1a
Mtr	2.91220084216022e-08	0.127642	0.232	0.124	0.000598516	WT untreated	Mtr
Numb	2.96343188340246e-08	0.112648	0.397	0.249	0.000609045	WT untreated	Numb
Zswim8	3.00247025338124e-08	0.103605	0.183	0.096	0.000617068	WT untreated	Zswim8
Kdm3b	3.01516989118622e-08	0.214416	0.515	0.332	0.000619678	WT untreated	Kdm3b
Glcci1	3.03144876262877e-08	0.176084	0.585	0.397	0.000623023	WT untreated	Glcci1
Doc2g	3.07744720354668e-08	0.0872752	0.064	0.022	0.000632477	WT untreated	Doc2g
Tcf7l2	3.0940126919792e-08	0.0998156	0.055	0.016	0.000635881	WT untreated	Tcf7l2
Cdk10	3.1866258703622e-08	0.125946	0.131	0.059	0.000654915	WT untreated	Cdk10
Mfhas1	3.27571421330434e-08	0.206903	0.3	0.169	0.000673225	WT untreated	Mfhas1
Ncoa3	3.32048889807018e-08	0.0959728	0.093	0.041	0.000682427	WT untreated	Ncoa3
Gm35256	3.33652273978355e-08	0.100822	0.086	0.034	0.000685722	WT untreated	Gm35256
Arhgap10	3.38848186994774e-08	0.110413	0.732	0.556	0.000696401	WT untreated	Arhgap10
Tmtc2	3.42595878187933e-08	0.0250957	0.2	0.132	0.000704103	WT untreated	Tmtc2
Mark2	3.42852628556739e-08	0.140279	0.341	0.207	0.000704631	WT untreated	Mark2
Traf3	3.57621400767695e-08	0.142283	0.211	0.115	0.000734984	WT untreated	Traf3
Neurl4	3.59215262843927e-08	0.13287	0.166	0.082	0.000738259	WT untreated	Neurl4
Rabgap1l	3.66265383498774e-08	0.0632716	0.602	0.443	0.000752749	WT untreated	Rabgap1l
Trrap	3.68314667732511e-08	0.173108	0.326	0.187	0.00075696	WT untreated	Trrap
Sec63	3.70054781675869e-08	0.144043	0.447	0.278	0.000760537	WT untreated	Sec63
Sh2b1	3.77515344350372e-08	0.101387	0.132	0.062	0.00077587	WT untreated	Sh2b1
Cep120	3.80119730710057e-08	0.199655	0.431	0.257	0.000781222	WT untreated	Cep120
Diaph2	3.86684984363572e-08	0.106942	0.312	0.196	0.000794715	WT untreated	Diaph2
Kmt2a	3.9081272438842e-08	0.192315	0.705	0.517	0.000803198	WT untreated	Kmt2a
Sipa1l3	3.91498484761587e-08	0.124388	0.297	0.169	0.000804608	WT untreated	Sipa1l3
Ints6l	3.9157278633097e-08	0.110758	0.14	0.072	0.00080476	WT untreated	Ints6l
Socs5	3.92252064337725e-08	0.158739	0.22	0.114	0.000806156	WT untreated	Socs5
Dipk2a	3.93683272188158e-08	0.0963572	0.071	0.025	0.000809098	WT untreated	Dipk2a
Rab11fip3	3.96031019340283e-08	0.0785011	0.307	0.192	0.000813923	WT untreated	Rab11fip3
2610008E11Rik	4.10875935940528e-08	0.141452	0.219	0.113	0.000844432	WT untreated	2610008E11Rik
Cplane1	4.11605763639092e-08	0.174689	0.316	0.192	0.000845932	WT untreated	Cplane1
Crkl	4.17155040471662e-08	0.139779	0.152	0.07	0.000857337	WT untreated	Crkl
Lonp1	4.24011860122387e-08	0.0963994	0.14	0.065	0.000871429	WT untreated	Lonp1
St3gal1	4.29443909588237e-08	0.158202	0.389	0.232	0.000882593	WT untreated	St3gal1
Ankhd1	4.31939365650224e-08	0.176464	0.561	0.373	0.000887722	WT untreated	Ankhd1
Wdr3	4.34728454306931e-08	0.122634	0.1	0.039	0.000893454	WT untreated	Wdr3
Gm17231	4.39266585434366e-08	0.176542	0.322	0.161	0.000902781	WT untreated	Gm17231
Gm13944	4.4227096476363e-08	0.059838	0.121	0.052	0.000908955	WT untreated	Gm13944
Rnf157	4.67959037707558e-08	0.184898	0.548	0.359	0.000961749	WT untreated	Rnf157
Abca5	4.74460783142599e-08	0.142613	0.26	0.146	0.000975112	WT untreated	Abca5
Usp34	4.8594659613173e-08	0.14809	0.762	0.591	0.000998717	WT untreated	Usp34
Tia1	4.89482126888461e-08	0.211802	0.411	0.252	0.00100598	WT untreated	Tia1
Unc79	4.90040675026794e-08	0.100075	0.096	0.045	0.00100713	WT untreated	Unc79
Senp1	4.9453313665742e-08	0.146536	0.178	0.087	0.00101636	WT untreated	Senp1
Tstd2	5.12189124007163e-08	0.106906	0.087	0.034	0.00105265	WT untreated	Tstd2
Lcor	5.27328994955943e-08	0.0955524	0.502	0.345	0.00108377	WT untreated	Lcor
Arhgap39	5.32075853593687e-08	0.143526	0.277	0.158	0.00109352	WT untreated	Arhgap39
Dpyd	5.44436859003202e-08	0.0779804	0.057	0.023	0.00111893	WT untreated	Dpyd
Slc38a6	5.80905370692351e-08	0.176078	0.242	0.128	0.00119388	WT untreated	Slc38a6
Hdac4	6.01097243800619e-08	0.16061	0.236	0.129	0.00123538	WT untreated	Hdac4
Dcaf11	6.19217424524133e-08	0.133782	0.194	0.097	0.00127262	WT untreated	Dcaf11
Zmym3	6.37270364479785e-08	0.127708	0.097	0.042	0.00130972	WT untreated	Zmym3
Katnbl1	6.48005437863165e-08	0.131167	0.258	0.148	0.00133178	WT untreated	Katnbl1
Ulk1	6.61220057983674e-08	0.0925414	0.107	0.046	0.00135894	WT untreated	Ulk1
Sirt1	6.67696491113748e-08	0.192198	0.303	0.171	0.00137225	WT untreated	Sirt1
Gdpd5	6.83557392302613e-08	0.186435	0.465	0.296	0.00140485	WT untreated	Gdpd5
Zfp438	6.88399071370777e-08	0.140834	0.158	0.078	0.0014148	WT untreated	Zfp438
N4bp2	6.89652868171664e-08	0.16657	0.379	0.229	0.00141737	WT untreated	N4bp2
Ell	6.94321702142441e-08	0.0707602	0.135	0.065	0.00142697	WT untreated	Ell
Add3	7.19618756123899e-08	0.21836	0.635	0.445	0.00147896	WT untreated	Add3
Prr14l	7.26826754915041e-08	0.140623	0.183	0.095	0.00149377	WT untreated	Prr14l
Gls	7.30945142754342e-08	0.12548	0.75	0.583	0.00150224	WT untreated	Gls
Taf15	7.54077521108256e-08	0.176491	0.478	0.305	0.00154978	WT untreated	Taf15
Zfp846	7.57988399424083e-08	0.118059	0.13	0.056	0.00155782	WT untreated	Zfp846
Paip1	7.84203791450328e-08	0.147325	0.371	0.221	0.0016117	WT untreated	Paip1
Reps1	7.85760465203986e-08	0.166471	0.315	0.181	0.00161489	WT untreated	Reps1
Gan	7.93139319380987e-08	0.11094	0.103	0.043	0.00163006	WT untreated	Gan
March7	7.98743146975762e-08	0.15317	0.38	0.228	0.00164158	WT untreated	March7
Tent4a	8.00499534261585e-08	0.099115	0.114	0.049	0.00164519	WT untreated	Tent4a
Sept11	8.15135854157903e-08	0.0745076	0.15	0.073	0.00167527	WT untreated	Sept11
Col23a1	8.57960916353163e-08	0.0694806	0.055	0.021	0.00176328	WT untreated	Col23a1
Trmt2a	8.80448552940245e-08	0.141854	0.104	0.044	0.0018095	WT untreated	Trmt2a
Lrig2	8.93779749724428e-08	0.163805	0.27	0.151	0.0018369	WT untreated	Lrig2
Phlpp2	9.07164778366758e-08	0.0206104	0.594	0.446	0.00186441	WT untreated	Phlpp2
Jarid2	9.17353514477642e-08	0.0476344	0.724	0.565	0.00188534	WT untreated	Jarid2
Ino80d	9.42462945691633e-08	0.13428	0.377	0.226	0.00193695	WT untreated	Ino80d
Hars2	9.45225681784078e-08	0.109401	0.105	0.046	0.00194263	WT untreated	Hars2
Kmt2e	9.4805348115858e-08	0.169425	0.694	0.518	0.00194844	WT untreated	Kmt2e
Xbp1	9.54676578256026e-08	0.0982425	0.129	0.055	0.00196205	WT untreated	Xbp1
Zup1	1.00472383927035e-07	0.153566	0.215	0.118	0.00206491	WT untreated	Zup1
Me2	1.0284404480431e-07	0.128225	0.231	0.117	0.00211365	WT untreated	Me2
Luc7l2	1.03015888744539e-07	0.164538	0.67	0.489	0.00211718	WT untreated	Luc7l2
Rnft2	1.07496274712918e-07	0.147729	0.179	0.088	0.00220926	WT untreated	Rnft2
Spry2	1.08201203875731e-07	0.121689	0.198	0.102	0.00222375	WT untreated	Spry2
Abhd4	1.09839610685694e-07	0.115571	0.115	0.047	0.00225742	WT untreated	Abhd4
Numa1	1.10617953424244e-07	0.184186	0.269	0.148	0.00227342	WT untreated	Numa1
Ccnk	1.13566228377746e-07	0.123172	0.166	0.08	0.00233401	WT untreated	Ccnk
Zfp946	1.16236012427482e-07	0.125288	0.15	0.071	0.00238888	WT untreated	Zfp946
Uck2	1.1880594614542e-07	0.100289	0.116	0.053	0.0024417	WT untreated	Uck2
Ints13	1.202496179769e-07	0.178431	0.267	0.141	0.00247137	WT untreated	Ints13
Ankrd40	1.20396999474771e-07	0.160848	0.244	0.128	0.0024744	WT untreated	Ankrd40
Thada	1.20522390867768e-07	0.111021	0.456	0.3	0.00247698	WT untreated	Thada
Zfp655	1.22795556806007e-07	0.102568	0.108	0.044	0.00252369	WT untreated	Zfp655
Flvcr1	1.25780594756292e-07	0.102339	0.129	0.058	0.00258504	WT untreated	Flvcr1
Ago2	1.25948886401545e-07	0.192459	0.336	0.185	0.0025885	WT untreated	Ago2
Zfp804b	1.26676618231023e-07	0.0342709	0.561	0.488	0.00260346	WT untreated	Zfp804b
Zhx2	1.2723253890437e-07	0.0864443	0.059	0.021	0.00261488	WT untreated	Zhx2
Ppp6c	1.28342378742743e-07	0.138159	0.226	0.12	0.00263769	WT untreated	Ppp6c
Cdon	1.28647851148099e-07	0.166437	0.305	0.172	0.00264397	WT untreated	Cdon
Phf12	1.28921691722716e-07	0.140911	0.317	0.184	0.0026496	WT untreated	Phf12
Atf7ip	1.29292669603658e-07	0.0693294	0.51	0.354	0.00265722	WT untreated	Atf7ip
Gtf2ird1	1.33426348329984e-07	0.146267	0.475	0.303	0.00274218	WT untreated	Gtf2ird1
Zrsr1	1.34645345874373e-07	0.174544	0.205	0.101	0.00276723	WT untreated	Zrsr1
Metap1	1.3648217916808e-07	0.108237	0.114	0.05	0.00280498	WT untreated	Metap1
Papola	1.3894105155173e-07	0.181297	0.55	0.371	0.00285552	WT untreated	Papola
Wdr6	1.40482348967566e-07	0.113807	0.201	0.108	0.00288719	WT untreated	Wdr6
Ezh2	1.41339232398033e-07	0.135856	0.214	0.113	0.0029048	WT untreated	Ezh2
BC017158	1.4142748681937e-07	0.100396	0.091	0.04	0.00290662	WT untreated	BC017158
Sesn1	1.45114505031265e-07	0.134103	0.358	0.219	0.00298239	WT untreated	Sesn1
Taok1	1.45277990407644e-07	0.197335	0.489	0.31	0.00298575	WT untreated	Taok1
Ppm1h	1.45999616275356e-07	0.159308	0.546	0.37	0.00300058	WT untreated	Ppm1h
Kcnab1	1.46922997940737e-07	0.0724133	0.139	0.08	0.00301956	WT untreated	Kcnab1
Poglut2	1.47110691542297e-07	0.105399	0.064	0.025	0.00302342	WT untreated	Poglut2
Sumo3	1.48377298170737e-07	0.0986426	0.288	0.172	0.00304945	WT untreated	Sumo3
Lims1	1.52185949588223e-07	0.0157618	0.544	0.407	0.00312773	WT untreated	Lims1
Usp47	1.55662267740979e-07	0.141376	0.532	0.354	0.00319917	WT untreated	Usp47
Camta2	1.5616550787315e-07	0.144103	0.264	0.143	0.00320951	WT untreated	Camta2
Zscan29	1.59791689695897e-07	0.120696	0.183	0.088	0.00328404	WT untreated	Zscan29
Map4k2	1.61860566171989e-07	0.11455	0.108	0.048	0.00332656	WT untreated	Map4k2
Ccp110	1.62665404473624e-07	0.0914459	0.142	0.069	0.0033431	WT untreated	Ccp110
Tmem266	1.63004135285733e-07	0.169554	0.391	0.245	0.00335006	WT untreated	Tmem266
Urgcp	1.65093715681689e-07	0.121534	0.195	0.1	0.00339301	WT untreated	Urgcp
Gga1	1.6547068335413e-07	0.0984495	0.125	0.058	0.00340075	WT untreated	Gga1
Mapk14	1.66381990826281e-07	0.115815	0.263	0.158	0.00341948	WT untreated	Mapk14
Acsl6	1.6658675020681e-07	0.174968	0.45	0.282	0.00342369	WT untreated	Acsl6
Zbtb48	1.66602799314987e-07	0.0879579	0.061	0.021	0.00342402	WT untreated	Zbtb48
Wipf2	1.70790173760363e-07	0.178336	0.189	0.091	0.00351008	WT untreated	Wipf2
Heca	1.76776199263011e-07	0.116782	0.128	0.057	0.0036331	WT untreated	Heca
Mphosph9	1.7709770478785e-07	0.178923	0.29	0.168	0.00363971	WT untreated	Mphosph9
N4bp2l1	1.78385061141196e-07	0.180215	0.2	0.11	0.00366617	WT untreated	N4bp2l1
Fam160a1	1.81119097037938e-07	0.116401	0.141	0.065	0.00372236	WT untreated	Fam160a1
Tmem259	1.83998596026986e-07	0.110157	0.2	0.108	0.00378154	WT untreated	Tmem259
Maged1	1.86566565409989e-07	0.0775706	0.238	0.143	0.00383432	WT untreated	Maged1
Gm11906	1.90335214119977e-07	0.0800302	0.057	0.02	0.00391177	WT untreated	Gm11906
Olfm1	1.92957436874602e-07	0.0716333	0.063	0.025	0.00396566	WT untreated	Olfm1
Dcaf6	1.95587801013631e-07	0.105446	0.458	0.304	0.00401972	WT untreated	Dcaf6
Ctnnd1	1.97169215324556e-07	0.142192	0.197	0.104	0.00405222	WT untreated	Ctnnd1
Pard3	1.97474931742418e-07	0.12511	0.414	0.27	0.0040585	WT untreated	Pard3
Ankrd17	1.97921572031371e-07	0.118889	0.575	0.402	0.00406768	WT untreated	Ankrd17
Kmt2b	1.98882256206894e-07	0.140738	0.167	0.081	0.00408743	WT untreated	Kmt2b
Micu3	2.02457921352939e-07	0.158672	0.328	0.189	0.00416092	WT untreated	Micu3
Ids	2.03818135775691e-07	0.0710354	0.114	0.054	0.00418887	WT untreated	Ids
Lmln	2.04057446927816e-07	0.112921	0.226	0.119	0.00419379	WT untreated	Lmln
Nab1	2.05894247088677e-07	0.0730008	0.07	0.027	0.00423154	WT untreated	Nab1
Stxbp2	2.08664377855325e-07	0.107906	0.062	0.023	0.00428847	WT untreated	Stxbp2
Bcat1	2.12158317098237e-07	0.111338	0.31	0.188	0.00436028	WT untreated	Bcat1
Ccdc157	2.12389897480644e-07	0.144878	0.164	0.08	0.00436504	WT untreated	Ccdc157
Inpp5b	2.1918780561008e-07	0.138949	0.139	0.065	0.00450475	WT untreated	Inpp5b
Cpsf1	2.19452163608768e-07	0.118265	0.109	0.05	0.00451018	WT untreated	Cpsf1
Zfp292	2.19660413560824e-07	0.174815	0.567	0.381	0.00451446	WT untreated	Zfp292
Adam17	2.2132125519958e-07	0.145749	0.137	0.067	0.00454859	WT untreated	Adam17
Mns1	2.24765915547194e-07	0.0693957	0.093	0.035	0.00461939	WT untreated	Mns1
Sp1	2.31075607937611e-07	0.185416	0.17	0.082	0.00474907	WT untreated	Sp1
Akap8l	2.37815978486839e-07	0.149561	0.431	0.27	0.00488759	WT untreated	Akap8l
Dlgap4	2.37886578054889e-07	0.112071	0.178	0.094	0.00488904	WT untreated	Dlgap4
Fbh1	2.3827732818169e-07	0.107573	0.106	0.045	0.00489708	WT untreated	Fbh1
Lin52	2.4290953641758e-07	0.126964	0.262	0.154	0.00499228	WT untreated	Lin52
Rxra	2.43573180738058e-07	0.100809	0.107	0.046	0.00500592	WT untreated	Rxra
Sh2d5	2.44660700427996e-07	0.0390582	0.051	0.018	0.00502827	WT untreated	Sh2d5
Plekhm1	2.52913107205408e-07	0.09561	0.095	0.039	0.00519787	WT untreated	Plekhm1
Gm49519	2.6280992284165e-07	0.128771	0.106	0.051	0.00540127	WT untreated	Gm49519
Fbxo30	2.65608842213104e-07	0.0694624	0.106	0.046	0.00545879	WT untreated	Fbxo30
Npat	2.66537069369148e-07	0.123151	0.219	0.115	0.00547787	WT untreated	Npat
Atp9b	2.69555252483462e-07	0.0747955	0.424	0.283	0.0055399	WT untreated	Atp9b
Tsc1	2.70834123582991e-07	0.121321	0.207	0.114	0.00556618	WT untreated	Tsc1
Lcmt2	2.71532107479133e-07	0.0835315	0.069	0.023	0.00558053	WT untreated	Lcmt2
Eif4enif1	2.77779807805418e-07	0.142982	0.183	0.094	0.00570893	WT untreated	Eif4enif1
Adipor2	2.79546071290443e-07	0.0822475	0.21	0.112	0.00574523	WT untreated	Adipor2
C430042M11Rik	2.89356757096295e-07	0.050482	0.053	0.015	0.00594686	WT untreated	C430042M11Rik
6430571L13Rik	2.9526958652027e-07	0.0827912	0.121	0.053	0.00606838	WT untreated	6430571L13Rik
Mdm2	2.95447626073553e-07	0.169438	0.249	0.131	0.00607204	WT untreated	Mdm2
Kif16b	2.96605294902961e-07	0.0321276	0.248	0.16	0.00609583	WT untreated	Kif16b
Cacng7	2.97186519973469e-07	0.12977	0.177	0.087	0.00610778	WT untreated	Cacng7
Dnajc1	3.01249762167691e-07	0.0837531	0.504	0.351	0.00619129	WT untreated	Dnajc1
Brd9	3.07976769808187e-07	0.117138	0.246	0.134	0.00632954	WT untreated	Brd9
Rif1	3.11031103630439e-07	0.201227	0.373	0.228	0.00639231	WT untreated	Rif1
Malt1	3.13189006434993e-07	0.14736	0.154	0.077	0.00643666	WT untreated	Malt1
Rbm15	3.17168706111709e-07	0.132488	0.146	0.068	0.00651845	WT untreated	Rbm15
Etnk1	3.19834809140458e-07	0.154654	0.429	0.267	0.00657324	WT untreated	Etnk1
Rps6ka3	3.20787221909444e-07	0.142548	0.383	0.242	0.00659282	WT untreated	Rps6ka3
Lrrc45	3.22877356074053e-07	0.0918365	0.071	0.029	0.00663578	WT untreated	Lrrc45
Gpr108	3.35617903246883e-07	0.1272	0.191	0.099	0.00689762	WT untreated	Gpr108
Usp21	3.52019800908208e-07	0.0791823	0.089	0.036	0.00723471	WT untreated	Usp21
Phf2	3.57496045314505e-07	0.172237	0.183	0.089	0.00734726	WT untreated	Phf2
Smurf1	3.60960767803166e-07	0.107142	0.126	0.06	0.00741847	WT untreated	Smurf1
Snta1	3.62847755213557e-07	0.171313	0.573	0.39	0.00745725	WT untreated	Snta1
Akap1	3.65301431004863e-07	0.168115	0.287	0.165	0.00750768	WT untreated	Akap1
Ncln	3.66101245617607e-07	0.106221	0.139	0.071	0.00752411	WT untreated	Ncln
Mfap3	3.80952292454832e-07	0.122839	0.167	0.081	0.00782933	WT untreated	Mfap3
Lrit2	3.99229809136213e-07	0.201277	0.451	0.275	0.00820497	WT untreated	Lrit2
Gm10062	4.01394179870881e-07	0.0491069	0.107	0.058	0.00824945	WT untreated	Gm10062
Zfp397	4.0205120284374e-07	0.149056	0.222	0.111	0.00826296	WT untreated	Zfp397
Gigyf2	4.10586802926202e-07	0.163547	0.535	0.354	0.00843838	WT untreated	Gigyf2
Ambra1	4.19667184953499e-07	0.0391413	0.443	0.31	0.008625	WT untreated	Ambra1
Hs3st3b1	4.21491966187096e-07	0.210528	0.507	0.322	0.0086625	WT untreated	Hs3st3b1
Tnrc6c	4.23630735252133e-07	0.170845	0.599	0.421	0.00870646	WT untreated	Tnrc6c
Rpia	4.23992889941982e-07	0.0932506	0.076	0.031	0.0087139	WT untreated	Rpia
Casc3	4.25749253292187e-07	0.125865	0.272	0.15	0.00875	WT untreated	Casc3
Hexim1	4.27205567291096e-07	0.0749093	0.071	0.026	0.00877993	WT untreated	Hexim1
Kyat1	4.42166449131966e-07	0.0688082	0.077	0.031	0.0090874	WT untreated	Kyat1
Brpf1	4.47481905355382e-07	0.103819	0.124	0.056	0.00919665	WT untreated	Brpf1
Def8	4.49450009834848e-07	0.118888	0.107	0.047	0.0092371	WT untreated	Def8
Map2k6	4.53590652453255e-07	0.121257	0.203	0.112	0.0093222	WT untreated	Map2k6
Spata1	4.53949567579826e-07	0.126413	0.612	0.43	0.00932957	WT untreated	Spata1
Wdr17	4.55063217102599e-07	0.0597392	0.873	0.74	0.00935246	WT untreated	Wdr17
Actn1	4.56932973004073e-07	0.123378	0.165	0.079	0.00939089	WT untreated	Actn1
B130055M24Rik	4.58217760465688e-07	0.155071	0.165	0.08	0.00941729	WT untreated	B130055M24Rik
Car8	4.60363991427308e-07	0.0601373	0.055	0.022	0.0094614	WT untreated	Car8
Gm4107	4.75078893379714e-07	0.114277	0.071	0.028	0.00976382	WT untreated	Gm4107
Creld1	4.76681705031857e-07	0.0976073	0.077	0.031	0.00979676	WT untreated	Creld1
Ctnnal1	4.83259329981152e-07	0.0991776	0.094	0.04	0.00993195	WT untreated	Ctnnal1
Sclt1	4.83695898296736e-07	0.103814	0.372	0.241	0.00994092	WT untreated	Sclt1
Apbb2	4.95252143132716e-07	0.156662	0.389	0.243	0.0101784	WT untreated	Apbb2
Aplp1	4.9560442303762e-07	0.0675918	0.07	0.032	0.0101857	WT untreated	Aplp1
Zfp383	4.95688836586505e-07	0.072846	0.061	0.022	0.0101874	WT untreated	Zfp383
Gnaq	5.02296736372272e-07	0.142388	0.442	0.286	0.0103232	WT untreated	Gnaq
Stk39	5.02966105460925e-07	0.122929	0.632	0.455	0.010337	WT untreated	Stk39
Kcnq1ot1	5.04509028751926e-07	0.0135491	0.43	0.323	0.0103687	WT untreated	Kcnq1ot1
Sema3c	5.08905420939611e-07	0.0910006	0.246	0.154	0.010459	WT untreated	Sema3c
Kmt5b	5.1027282069123e-07	0.172484	0.381	0.232	0.0104871	WT untreated	Kmt5b
Trib2	5.12729177594713e-07	0.164575	0.387	0.23	0.0105376	WT untreated	Trib2
Cdk5rap2	5.1596932355029e-07	0.154401	0.246	0.134	0.0106042	WT untreated	Cdk5rap2
Mtf2	5.22963134570954e-07	0.172895	0.269	0.15	0.0107479	WT untreated	Mtf2
Sbno1	5.25991731911137e-07	0.170142	0.453	0.293	0.0108102	WT untreated	Sbno1
Cep97	5.31297550922647e-07	0.110129	0.103	0.045	0.0109192	WT untreated	Cep97
Ash1l	5.32565647812767e-07	0.189174	0.662	0.478	0.0109453	WT untreated	Ash1l
Oga	5.38268016528847e-07	0.161397	0.404	0.245	0.0110625	WT untreated	Oga
Prpf38b	5.38784032011709e-07	0.189498	0.276	0.155	0.0110731	WT untreated	Prpf38b
Gm20754	5.4161646657857e-07	0.0509744	0.138	0.082	0.0111313	WT untreated	Gm20754
Hspa4l	5.44721185785715e-07	0.196643	0.659	0.477	0.0111951	WT untreated	Hspa4l
Lnx2	5.4584357912248e-07	0.121419	0.158	0.08	0.0112182	WT untreated	Lnx2
Ptpn21	5.49448920789056e-07	0.137061	0.293	0.166	0.0112923	WT untreated	Ptpn21
Cc2d1b	5.51506569528869e-07	0.120022	0.127	0.061	0.0113346	WT untreated	Cc2d1b
Arg2	5.5717156389035e-07	0.114696	0.133	0.062	0.011451	WT untreated	Arg2
Bmi1	5.61022304111005e-07	0.130175	0.209	0.109	0.0115301	WT untreated	Bmi1
Noc2l	5.63086870319364e-07	0.104316	0.103	0.045	0.0115726	WT untreated	Noc2l
Blm	5.73349311136179e-07	0.0817764	0.083	0.036	0.0117835	WT untreated	Blm
Fam160a2	5.7392925759905e-07	0.122853	0.228	0.122	0.0117954	WT untreated	Fam160a2
Ehbp1	5.75165843910436e-07	0.00970966	0.555	0.419	0.0118208	WT untreated	Ehbp1
Rap1gds1	5.84681845804829e-07	0.0996276	0.464	0.317	0.0120164	WT untreated	Rap1gds1
Gm37240	5.88468934219491e-07	0.0659083	0.524	0.364	0.0120942	WT untreated	Gm37240
Xpo7	5.89418497498018e-07	0.165226	0.343	0.206	0.0121137	WT untreated	Xpo7
Pde7a	6.17941230922595e-07	0.0594139	0.258	0.157	0.0126999	WT untreated	Pde7a
Vps54	6.26970007780696e-07	0.137249	0.32	0.194	0.0128855	WT untreated	Vps54
Tmod3	6.31803534113703e-07	0.026084	0.1	0.05	0.0129848	WT untreated	Tmod3
Spice1	6.32090693755332e-07	0.13805	0.167	0.085	0.0129907	WT untreated	Spice1
Usp7	6.3584547178783e-07	0.16702	0.331	0.192	0.0130679	WT untreated	Usp7
Rnf5	6.37920345871701e-07	0.092521	0.205	0.111	0.0131105	WT untreated	Rnf5
Ppp2r3d	6.46965833738132e-07	0.146582	0.142	0.072	0.0132964	WT untreated	Ppp2r3d
Ppp1cb	6.50248668045208e-07	0.121485	0.392	0.245	0.0133639	WT untreated	Ppp1cb
Tut4	6.53385448904569e-07	0.122593	0.522	0.349	0.0134284	WT untreated	Tut4
Eaf1	6.54526619176335e-07	0.0648208	0.063	0.023	0.0134518	WT untreated	Eaf1
Carmil3	6.59083083388136e-07	0.0872188	0.081	0.032	0.0135455	WT untreated	Carmil3
Cdkal1	6.61389278358965e-07	0.128865	0.462	0.308	0.0135929	WT untreated	Cdkal1
Hist1h4d	6.70275164533379e-07	0.0486002	0.098	0.038	0.0137755	WT untreated	Hist1h4d
Trappc12	6.73329848063215e-07	0.117501	0.141	0.067	0.0138383	WT untreated	Trappc12
Gm765	6.79160056928081e-07	0.0878865	0.082	0.038	0.0139581	WT untreated	Gm765
Pias1	6.81284412236238e-07	0.131365	0.665	0.482	0.0140018	WT untreated	Pias1
Dnm1l	6.90748579641402e-07	0.135344	0.324	0.195	0.0141963	WT untreated	Dnm1l
Brd3	6.9221301703308e-07	0.148276	0.286	0.157	0.0142264	WT untreated	Brd3
Cep290	7.02177465153654e-07	0.177031	0.763	0.609	0.0144312	WT untreated	Cep290
E2f4	7.03523011245396e-07	0.0966978	0.133	0.063	0.0144588	WT untreated	E2f4
Gbe1	7.04721813603678e-07	0.0991166	0.175	0.098	0.0144834	WT untreated	Gbe1
Crk	7.10668252162307e-07	0.159471	0.33	0.191	0.0146057	WT untreated	Crk
Clk2	7.30997130967739e-07	0.127492	0.17	0.088	0.0150235	WT untreated	Clk2
Tab1	7.43823380654261e-07	0.118197	0.165	0.081	0.0152871	WT untreated	Tab1
Vps11	7.55771785938121e-07	0.0797676	0.112	0.052	0.0155326	WT untreated	Vps11
Arhgap26	7.6067689070958e-07	0.0747582	0.603	0.445	0.0156334	WT untreated	Arhgap26
Plekhg3	7.75161178316914e-07	0.154175	0.185	0.099	0.0159311	WT untreated	Plekhg3
Abi1	7.85679429906365e-07	0.138401	0.35	0.21	0.0161473	WT untreated	Abi1
Ski	7.86351796687525e-07	0.103545	0.105	0.047	0.0161611	WT untreated	Ski
Slmap	8.11283390513099e-07	0.0656528	0.44	0.307	0.0166735	WT untreated	Slmap
Hnrnpa2b1	8.19706147390466e-07	0.157257	0.751	0.605	0.0168466	WT untreated	Hnrnpa2b1
Psme4	8.30972774548388e-07	0.111808	0.463	0.307	0.0170782	WT untreated	Psme4
Umad1	8.32822477550649e-07	0.16601	0.438	0.281	0.0171162	WT untreated	Umad1
Ranbp9	8.37913797765797e-07	0.163164	0.322	0.188	0.0172208	WT untreated	Ranbp9
Rrp1b	8.46043533557844e-07	0.136395	0.356	0.217	0.0173879	WT untreated	Rrp1b
Wbp1l	8.49289902966922e-07	0.143399	0.2	0.107	0.0174546	WT untreated	Wbp1l
Zmynd8	8.67561066063085e-07	0.157565	0.593	0.413	0.0178301	WT untreated	Zmynd8
Cs	8.70736986605823e-07	0.147937	0.241	0.13	0.0178954	WT untreated	Cs
Ilkap	8.74559563756832e-07	0.147355	0.262	0.153	0.0179739	WT untreated	Ilkap
Hpcal1	8.86021688444155e-07	0.170337	0.45	0.293	0.0182095	WT untreated	Hpcal1
Fgd6	8.88796849122078e-07	0.100605	0.123	0.061	0.0182666	WT untreated	Fgd6
Acp6	9.0058852854303e-07	0.10761	0.084	0.035	0.0185089	WT untreated	Acp6
Ankrd26	9.34331885174509e-07	0.152816	0.155	0.076	0.0192024	WT untreated	Ankrd26
Taf4	9.35758410894778e-07	0.143687	0.199	0.107	0.0192317	WT untreated	Taf4
Cntn1	9.56548041255502e-07	0.0621993	0.124	0.074	0.019659	WT untreated	Cntn1
Rora	9.81121197462041e-07	0.0901625	0.827	0.702	0.020164	WT untreated	Rora
Chd8	9.8503393738148e-07	0.197319	0.302	0.174	0.0202444	WT untreated	Chd8
Pick1	9.86005432953336e-07	0.110896	0.129	0.061	0.0202644	WT untreated	Pick1
Srrm4	9.92019886892263e-07	0.0803719	0.51	0.367	0.020388	WT untreated	Srrm4
Actr3b	1.02099757825912e-06	0.0957193	0.14	0.068	0.0209835	WT untreated	Actr3b
Plekha8	1.05571554731164e-06	0.175477	0.376	0.222	0.0216971	WT untreated	Plekha8
Surf4	1.06010404184461e-06	0.0924503	0.108	0.049	0.0217873	WT untreated	Surf4
Sirt4	1.06602528128726e-06	0.135922	0.2	0.105	0.021909	WT untreated	Sirt4
Evi5	1.06953318757148e-06	0.118094	0.294	0.175	0.021981	WT untreated	Evi5
Klkb1	1.079849816662e-06	0.1053	0.133	0.07	0.0221931	WT untreated	Klkb1
Crim1	1.08106071272308e-06	0.107499	0.106	0.05	0.022218	WT untreated	Crim1
Unkl	1.08669796929415e-06	0.0860331	0.099	0.045	0.0223338	WT untreated	Unkl
A830009L08Rik	1.08769418957269e-06	0.084161	0.053	0.019	0.0223543	WT untreated	A830009L08Rik
Vps13d	1.08941520638151e-06	0.166114	0.317	0.191	0.0223897	WT untreated	Vps13d
Zfp770	1.09236712168104e-06	0.0443546	0.109	0.052	0.0224503	WT untreated	Zfp770
Tsc22d2	1.10531037872593e-06	0.136184	0.32	0.198	0.0227163	WT untreated	Tsc22d2
Camta1	1.10834499372098e-06	0.0149718	0.808	0.681	0.0227787	WT untreated	Camta1
Tbk1	1.12504185039471e-06	0.102375	0.166	0.084	0.0231219	WT untreated	Tbk1
Rnf25	1.14249386824183e-06	0.0913012	0.135	0.065	0.0234805	WT untreated	Rnf25
Tjap1	1.1446514877768e-06	0.116812	0.14	0.07	0.0235249	WT untreated	Tjap1
Zbtb41	1.14606672410602e-06	0.0830324	0.085	0.035	0.023554	WT untreated	Zbtb41
Lysmd3	1.14799997382142e-06	0.115593	0.125	0.053	0.0235937	WT untreated	Lysmd3
Zfp598	1.17049187098539e-06	0.0953102	0.109	0.052	0.0240559	WT untreated	Zfp598
Arih1	1.17577648305245e-06	0.0610865	0.675	0.512	0.0241646	WT untreated	Arih1
Samhd1	1.1803796486951e-06	0.0846064	0.126	0.062	0.0242592	WT untreated	Samhd1
Ralgapa2	1.18313468070737e-06	0.117335	0.346	0.227	0.0243158	WT untreated	Ralgapa2
1110018N20Rik	1.19002093471815e-06	0.0873676	0.099	0.039	0.0244573	WT untreated	1110018N20Rik
Smap2	1.19047328777954e-06	0.104678	0.122	0.057	0.0244666	WT untreated	Smap2
Rab10	1.19269618622392e-06	0.143879	0.417	0.265	0.0245123	WT untreated	Rab10
Rcn2	1.19496336030824e-06	0.104633	0.102	0.047	0.0245589	WT untreated	Rcn2
Pcf11	1.21298691549116e-06	0.209786	0.413	0.249	0.0249293	WT untreated	Pcf11
Shprh	1.22107422053824e-06	0.114573	0.316	0.188	0.0250955	WT untreated	Shprh
Hcls1	1.22496963184242e-06	0.0935275	0.119	0.054	0.0251756	WT untreated	Hcls1
Gm12996	1.22977573635286e-06	0.0608412	0.055	0.019	0.0252744	WT untreated	Gm12996
Sbf1	1.25482331679827e-06	0.0860096	0.135	0.068	0.0257891	WT untreated	Sbf1
Ilk	1.26096383675476e-06	0.123584	0.149	0.078	0.0259153	WT untreated	Ilk
Zfp609	1.26103519936057e-06	0.118391	0.393	0.252	0.0259168	WT untreated	Zfp609
Mfsd2b	1.29561245060498e-06	0.0583745	0.059	0.022	0.0266274	WT untreated	Mfsd2b
Mgat5	1.29983584898811e-06	0.0885167	0.239	0.142	0.0267142	WT untreated	Mgat5
Zfyve27	1.30612948373769e-06	0.14363	0.168	0.087	0.0268436	WT untreated	Zfyve27
Fabp4	1.33243481282859e-06	0.0917769	0.139	0.07	0.0273842	WT untreated	Fabp4
Dtx3	1.33629896553553e-06	0.119215	0.368	0.237	0.0274636	WT untreated	Dtx3
Tead1	1.33915127156395e-06	0.0980829	0.255	0.156	0.0275222	WT untreated	Tead1
Eps15l1	1.38479453542278e-06	0.170551	0.263	0.147	0.0284603	WT untreated	Eps15l1
Erbin	1.39681955477817e-06	0.0974855	0.356	0.229	0.0287074	WT untreated	Erbin
Slc25a20	1.39825633304458e-06	0.0771279	0.073	0.028	0.028737	WT untreated	Slc25a20
8430429K09Rik	1.40194361283996e-06	0.0996674	0.133	0.067	0.0288127	WT untreated	8430429K09Rik
Cebpg	1.40396386687235e-06	0.105599	0.129	0.058	0.0288543	WT untreated	Cebpg
Miip	1.42697067361599e-06	0.103001	0.111	0.05	0.0293271	WT untreated	Miip
Zcchc18	1.42858649829618e-06	0.0365435	0.121	0.063	0.0293603	WT untreated	Zcchc18
Cspp1	1.43760090769613e-06	0.107924	0.676	0.507	0.0295456	WT untreated	Cspp1
Tmem135	1.48505830866332e-06	0.11185	0.606	0.434	0.0305209	WT untreated	Tmem135
Upf3b	1.48574734092997e-06	0.173664	0.639	0.468	0.0305351	WT untreated	Upf3b
Atp11c	1.4858923620258e-06	0.085242	0.219	0.132	0.0305381	WT untreated	Atp11c
Crym	1.48669259436884e-06	0.0197934	0.079	0.039	0.0305545	WT untreated	Crym
Srek1	1.49491037877561e-06	0.136733	0.541	0.371	0.0307234	WT untreated	Srek1
S100a1	1.50984746660315e-06	0.0547661	0.054	0.023	0.0310304	WT untreated	S100a1
Iars	1.51000871317981e-06	0.121232	0.173	0.091	0.0310337	WT untreated	Iars
Unk	1.56369354868687e-06	0.112236	0.153	0.077	0.032137	WT untreated	Unk
Akt2	1.57237853931581e-06	0.112911	0.115	0.052	0.0323155	WT untreated	Akt2
Akna	1.59335118315514e-06	0.113705	0.101	0.042	0.0327466	WT untreated	Akna
Tacc1	1.59489967834039e-06	0.11127	0.185	0.102	0.0327784	WT untreated	Tacc1
Setd2	1.61009419976479e-06	0.104132	0.4	0.258	0.0330907	WT untreated	Setd2
Kat8	1.62186518464441e-06	0.0832643	0.111	0.052	0.0333326	WT untreated	Kat8
Ntng2	1.62771993028105e-06	0.181639	0.549	0.367	0.0334529	WT untreated	Ntng2
Ppp1r16a	1.64483304335064e-06	0.0802665	0.153	0.082	0.0338046	WT untreated	Ppp1r16a
Pttg1ip	1.65593462922693e-06	0.108795	0.115	0.057	0.0340328	WT untreated	Pttg1ip
2510039O18Rik	1.6686729869576e-06	0.0531333	0.072	0.028	0.0342946	WT untreated	2510039O18Rik
Zfp263	1.67044539989068e-06	0.102559	0.105	0.047	0.034331	WT untreated	Zfp263
Mtcl1	1.69855416346326e-06	0.171086	0.587	0.407	0.0349087	WT untreated	Mtcl1
4931414P19Rik	1.71630866479775e-06	0.0709462	0.055	0.019	0.0352736	WT untreated	4931414P19Rik
Nup54	1.71676013668578e-06	0.111931	0.131	0.061	0.0352829	WT untreated	Nup54
Ccdc88a	1.71944995380634e-06	0.1271	0.258	0.152	0.0353381	WT untreated	Ccdc88a
Naa16	1.72661543314685e-06	0.153173	0.228	0.122	0.0354854	WT untreated	Naa16
Arhgap12	1.73111987682298e-06	0.108106	0.278	0.16	0.035578	WT untreated	Arhgap12
Mtmr4	1.74877890751379e-06	0.0686355	0.086	0.036	0.0359409	WT untreated	Mtmr4
Usp54	1.7552205067701e-06	0.126373	0.218	0.124	0.0360733	WT untreated	Usp54
Map2k7	1.75523906142451e-06	0.104795	0.159	0.08	0.0360737	WT untreated	Map2k7
March6	1.76140868943111e-06	0.130843	0.333	0.204	0.0362005	WT untreated	March6
Paxip1	1.76867865575815e-06	0.0789284	0.121	0.06	0.0363499	WT untreated	Paxip1
Prmt9	1.77330354126206e-06	0.111141	0.106	0.05	0.0364449	WT untreated	Prmt9
Steap2	1.7754186428017e-06	0.0823669	0.165	0.087	0.0364884	WT untreated	Steap2
Med15	1.7837448535444e-06	0.111598	0.201	0.107	0.0366595	WT untreated	Med15
Phkb	1.81146847885469e-06	0.0901899	0.218	0.134	0.0372293	WT untreated	Phkb
Ncoa2	1.82520640156333e-06	0.0949127	0.696	0.526	0.0375116	WT untreated	Ncoa2
Zbtb43	1.82886368309903e-06	0.0808846	0.088	0.036	0.0375868	WT untreated	Zbtb43
Fbxl18	1.8383110058779e-06	0.0700835	0.071	0.028	0.037781	WT untreated	Fbxl18
Rab43	1.8492730334711e-06	0.123967	0.252	0.144	0.0380063	WT untreated	Rab43
Lclat1	1.85069694590955e-06	0.0886283	0.406	0.267	0.0380355	WT untreated	Lclat1
Inka2	1.86812219714506e-06	0.111087	0.18	0.09	0.0383936	WT untreated	Inka2
Nfkbia	1.94471700544384e-06	0.11868	0.119	0.053	0.0399678	WT untreated	Nfkbia
S100pbp	1.974545004708e-06	0.158086	0.136	0.067	0.0405808	WT untreated	S100pbp
Nfatc2ip	1.97504334895679e-06	0.0509663	0.076	0.032	0.0405911	WT untreated	Nfatc2ip
Socs7	1.97965699064368e-06	0.168315	0.402	0.241	0.0406859	WT untreated	Socs7
Gna13	1.98105638271215e-06	0.102796	0.178	0.089	0.0407147	WT untreated	Gna13
Cipc	2.04061260029478e-06	0.0993309	0.224	0.122	0.0419387	WT untreated	Cipc
Snd1	2.04091179300398e-06	0.118057	0.394	0.256	0.0419448	WT untreated	Snd1
Arhgap32	2.04863725316013e-06	0.123767	0.599	0.424	0.0421036	WT untreated	Arhgap32
Pip4k2a	2.06469543168202e-06	0.0676502	0.103	0.053	0.0424336	WT untreated	Pip4k2a
Slc1a7	2.07832766678604e-06	0.18428	0.466	0.3	0.0427138	WT untreated	Slc1a7
Atp8a1	2.08282590109661e-06	0.13201	0.505	0.34	0.0428062	WT untreated	Atp8a1
Slc25a25	2.11946417300525e-06	0.171305	0.594	0.417	0.0435592	WT untreated	Slc25a25
Cstf3	2.12617754771962e-06	0.128363	0.479	0.313	0.0436972	WT untreated	Cstf3
Stam2	2.13453524231238e-06	0.172605	0.379	0.233	0.043869	WT untreated	Stam2
Ccdc82	2.14489631150389e-06	0.0959434	0.185	0.099	0.0440819	WT untreated	Ccdc82
Zfp788	2.14725714952165e-06	0.122645	0.153	0.077	0.0441304	WT untreated	Zfp788
Mars2	2.14813806788251e-06	0.0864124	0.064	0.024	0.0441485	WT untreated	Mars2
Ppp1r12c	2.18255690285607e-06	0.0683717	0.159	0.085	0.0448559	WT untreated	Ppp1r12c
Ptpru	2.18572855924513e-06	0.124589	0.162	0.086	0.0449211	WT untreated	Ptpru
Haus6	2.20604818809014e-06	0.0808202	0.092	0.039	0.0453387	WT untreated	Haus6
Tfdp1	2.23151878920759e-06	0.111032	0.167	0.086	0.0458622	WT untreated	Tfdp1
Pcca	2.23327391239557e-06	0.160006	0.468	0.315	0.0458982	WT untreated	Pcca
Trim39	2.24111726341611e-06	0.0764337	0.101	0.048	0.0460594	WT untreated	Trim39
Snap23	2.2417120652902e-06	0.0788508	0.168	0.092	0.0460717	WT untreated	Snap23
Arhgef2	2.24671843338212e-06	0.197293	0.209	0.108	0.0461746	WT untreated	Arhgef2
Cep170b	2.2499432642138e-06	0.0722772	0.068	0.029	0.0462408	WT untreated	Cep170b
Tmem30a	2.27240955258913e-06	0.141892	0.337	0.201	0.0467026	WT untreated	Tmem30a
Aurkaip1	2.2872085664681e-06	0.0597645	0.148	0.072	0.0470067	WT untreated	Aurkaip1
Scyl3	2.28782271584577e-06	0.0938727	0.083	0.037	0.0470193	WT untreated	Scyl3
Dennd4b	2.34790965460221e-06	0.0838092	0.074	0.03	0.0482542	WT untreated	Dennd4b
Cog5	2.36733585247091e-06	0.0923696	0.467	0.319	0.0486535	WT untreated	Cog5
Rnf38	2.36912306057876e-06	0.102108	0.164	0.088	0.0486902	WT untreated	Rnf38
Tada1	2.42780743875332e-06	0.0481018	0.091	0.041	0.0498963	WT untreated	Tada1
Dcun1d4	2.49860703300433e-06	0.12269	0.103	0.046	0.0513514	WT untreated	Dcun1d4
Ercc2	2.5016575474441e-06	0.144507	0.174	0.091	0.0514141	WT untreated	Ercc2
Ints6	2.51075260465403e-06	0.166864	0.334	0.207	0.051601	WT untreated	Ints6
Crebl2	2.52891508908711e-06	0.068588	0.141	0.073	0.0519743	WT untreated	Crebl2
Kansl1	2.59651890145321e-06	0.0944334	0.717	0.549	0.0533637	WT untreated	Kansl1
Slf2	2.71770693045617e-06	0.171689	0.328	0.198	0.0558543	WT untreated	Slf2
Tmem39a	2.7428486956425e-06	0.0709187	0.094	0.041	0.056371	WT untreated	Tmem39a
Usp36	2.76688629164906e-06	0.0645257	0.151	0.078	0.056865	WT untreated	Usp36
Gga3	2.77033027358862e-06	0.0862539	0.115	0.058	0.0569358	WT untreated	Gga3
Gm49602	2.8055180631056e-06	0.169663	0.161	0.077	0.057659	WT untreated	Gm49602
Tom1l2	2.8255915385552e-06	0.119901	0.374	0.234	0.0580716	WT untreated	Tom1l2
Cic	2.83667151209055e-06	0.088059	0.172	0.09	0.0582993	WT untreated	Cic
Incenp	2.84437168546399e-06	0.092797	0.078	0.031	0.0584575	WT untreated	Incenp
Nol4l	2.87041039506286e-06	0.110277	0.194	0.107	0.0589927	WT untreated	Nol4l
Hmces	2.89834403636729e-06	0.0724215	0.086	0.037	0.0595668	WT untreated	Hmces
Syt14	2.90263905324306e-06	0.134987	0.414	0.268	0.059655	WT untreated	Syt14
Ehmt2	2.93851376962759e-06	0.122029	0.152	0.079	0.0603923	WT untreated	Ehmt2
Fxr2	2.98482349907025e-06	0.115934	0.233	0.131	0.0613441	WT untreated	Fxr2
Emsy	2.98701070914474e-06	0.137938	0.414	0.263	0.061389	WT untreated	Emsy
Crtc2	3.04440929572827e-06	0.0925057	0.074	0.03	0.0625687	WT untreated	Crtc2
Cse1l	3.0524472150334e-06	0.066065	0.213	0.125	0.0627339	WT untreated	Cse1l
Aasdh	3.05832989340703e-06	0.0848049	0.081	0.037	0.0628548	WT untreated	Aasdh
Zfp652	3.08389784149569e-06	0.115266	0.293	0.171	0.0633803	WT untreated	Zfp652
Lta4h	3.09384626855954e-06	0.103752	0.137	0.07	0.0635847	WT untreated	Lta4h
Ankrd52	3.15857303439834e-06	0.105603	0.135	0.065	0.064915	WT untreated	Ankrd52
Tmem248	3.16093986832142e-06	0.105574	0.122	0.058	0.0649636	WT untreated	Tmem248
Med23	3.17921427198264e-06	0.0583568	0.153	0.081	0.0653392	WT untreated	Med23
Zfp207	3.20098940603359e-06	0.166043	0.496	0.32	0.0657867	WT untreated	Zfp207
Pnrc2	3.20734421351836e-06	0.0950557	0.13	0.063	0.0659173	WT untreated	Pnrc2
Scd2	3.21251604110801e-06	0.0903533	0.216	0.131	0.0660236	WT untreated	Scd2
Chkb	3.33617957086467e-06	0.0533288	0.137	0.074	0.0685652	WT untreated	Chkb
Fbxw11	3.37507236555394e-06	0.162544	0.33	0.199	0.0693645	WT untreated	Fbxw11
Prkag1	3.42836652096835e-06	0.0919174	0.177	0.095	0.0704598	WT untreated	Prkag1
Rb1	3.46833052434969e-06	0.138368	0.346	0.216	0.0712811	WT untreated	Rb1
Nat10	3.48800428698382e-06	0.13191	0.113	0.051	0.0716855	WT untreated	Nat10
Zfp354a	3.49206114090926e-06	0.0716704	0.056	0.019	0.0717688	WT untreated	Zfp354a
Ccdc167	3.49676806715474e-06	0.073806	0.115	0.055	0.0718656	WT untreated	Ccdc167
Zbtb44	3.54751364029463e-06	0.0976219	0.298	0.185	0.0729085	WT untreated	Zbtb44
Ccdc66	3.56346596114397e-06	0.126001	0.244	0.132	0.0732364	WT untreated	Ccdc66
Rnf44	3.59174538662766e-06	0.0978089	0.105	0.046	0.0738176	WT untreated	Rnf44
Dop1b	3.60114715663897e-06	0.056757	0.061	0.027	0.0740108	WT untreated	Dop1b
Dyrk2	3.62032434470435e-06	0.194239	0.385	0.225	0.0744049	WT untreated	Dyrk2
Ston2	3.67345484342567e-06	0.169006	0.207	0.117	0.0754968	WT untreated	Ston2
Abl1	3.71091929325815e-06	0.132145	0.23	0.133	0.0762668	WT untreated	Abl1
Rnf152	3.7491801232121e-06	0.0516301	0.062	0.029	0.0770531	WT untreated	Rnf152
Anks3	3.80857360656344e-06	0.11078	0.192	0.105	0.0782738	WT untreated	Anks3
Gfpt1	3.81435406242724e-06	0.155516	0.308	0.175	0.0783926	WT untreated	Gfpt1
Cep89	3.82272932929842e-06	0.129721	0.218	0.118	0.0785647	WT untreated	Cep89
Ctnnb1	3.87293685217437e-06	0.143272	0.33	0.198	0.0795966	WT untreated	Ctnnb1
Stk36	3.90241377568235e-06	0.0998377	0.097	0.044	0.0802024	WT untreated	Stk36
Ralgps1	3.95706865744513e-06	0.14581	0.332	0.212	0.0813257	WT untreated	Ralgps1
Dgcr2	3.98304652617597e-06	0.09688	0.145	0.072	0.0818596	WT untreated	Dgcr2
Ireb2	4.00327542181709e-06	0.123756	0.256	0.15	0.0822753	WT untreated	Ireb2
Cdk5	4.00590553725964e-06	0.0998287	0.119	0.059	0.0823294	WT untreated	Cdk5
Rnf185	4.05848082342092e-06	0.112757	0.159	0.081	0.0834099	WT untreated	Rnf185
Atrx	4.08162899004335e-06	0.16016	0.653	0.478	0.0838856	WT untreated	Atrx
Epb41l5	4.16572939623675e-06	0.130529	0.557	0.381	0.0856141	WT untreated	Epb41l5
Vps39	4.16659961807908e-06	0.107646	0.1	0.047	0.085632	WT untreated	Vps39
Igip	4.32950848083743e-06	0.0972331	0.132	0.061	0.0889801	WT untreated	Igip
Dnmbp	4.35594454624465e-06	0.164962	0.324	0.194	0.0895234	WT untreated	Dnmbp
Capns1	4.37219704117576e-06	0.0214404	0.114	0.062	0.0898574	WT untreated	Capns1
Sema7a	4.41157192861605e-06	0.0923954	0.085	0.039	0.0906666	WT untreated	Sema7a
Arfgef2	4.42183102083592e-06	0.137234	0.219	0.126	0.0908775	WT untreated	Arfgef2
Edem2	4.48398824659581e-06	0.0964183	0.103	0.049	0.0921549	WT untreated	Edem2
Scrib	4.55987277392311e-06	0.0768178	0.087	0.04	0.0937145	WT untreated	Scrib
Gmcl1	4.58740266927875e-06	0.118751	0.313	0.192	0.0942803	WT untreated	Gmcl1
Cacul1	4.59361633853211e-06	0.115834	0.235	0.135	0.094408	WT untreated	Cacul1
Gpatch8	4.62103117371573e-06	0.148877	0.664	0.49	0.0949714	WT untreated	Gpatch8
Slc44a1	4.62625174845383e-06	0.0769544	0.705	0.539	0.0950787	WT untreated	Slc44a1
Foxo3	4.64340509424397e-06	0.147344	0.358	0.222	0.0954313	WT untreated	Foxo3
Pum2	4.70253839774827e-06	0.156598	0.552	0.382	0.0966466	WT untreated	Pum2
Crtc3	4.72116496502532e-06	0.0545905	0.501	0.354	0.0970294	WT untreated	Crtc3
Mfge8	4.73879904826625e-06	0.0537845	0.326	0.206	0.0973918	WT untreated	Mfge8
Cplx3	4.74398012513428e-06	0.0272583	0.301	0.213	0.0974983	WT untreated	Cplx3
Tuba1b	4.7917864999315e-06	0.107038	0.529	0.358	0.0984808	WT untreated	Tuba1b
Rcor1	4.82222406167839e-06	0.115069	0.231	0.134	0.0991063	WT untreated	Rcor1
Haus8	4.85456467743423e-06	0.0901657	0.111	0.054	0.099771	WT untreated	Haus8
Nob1	4.8560211818481e-06	0.0817006	0.09	0.039	0.0998009	WT untreated	Nob1
Inpp1	4.86511788475862e-06	0.120762	0.209	0.115	0.0999879	WT untreated	Inpp1
Usp4	4.93310690930253e-06	0.125082	0.215	0.122	0.101385	WT untreated	Usp4
Slc20a1	4.93358457076241e-06	0.112114	0.139	0.069	0.101395	WT untreated	Slc20a1
Pcnx	4.94714424210329e-06	0.113188	0.34	0.214	0.101674	WT untreated	Pcnx
Chrna7	4.99545894576165e-06	0.0941894	0.076	0.036	0.102667	WT untreated	Chrna7
Rnf130	5.03741413661382e-06	0.11217	0.239	0.147	0.103529	WT untreated	Rnf130
Zmynd11	5.0574717261463e-06	0.0483476	0.444	0.312	0.103941	WT untreated	Zmynd11
Arfgap1	5.05830060969455e-06	0.106118	0.139	0.07	0.103958	WT untreated	Arfgap1
Rnf139	5.10617236138637e-06	0.113367	0.121	0.059	0.104942	WT untreated	Rnf139
Pde4dip	5.13230492641267e-06	0.170966	0.435	0.268	0.105479	WT untreated	Pde4dip
Sdc3	5.14157245826638e-06	0.129374	0.177	0.093	0.10567	WT untreated	Sdc3
Helq	5.16105776951744e-06	0.110478	0.119	0.058	0.10607	WT untreated	Helq
Fam102a	5.20753177799295e-06	0.0770885	0.087	0.039	0.107025	WT untreated	Fam102a
Rapgef4	5.21588736841225e-06	0.0626132	0.105	0.062	0.107197	WT untreated	Rapgef4
Kif3b	5.24128540204231e-06	0.210165	0.341	0.192	0.107719	WT untreated	Kif3b
Gmppa	5.26696136054185e-06	0.0994499	0.067	0.029	0.108247	WT untreated	Gmppa
Lypla1	5.26809551467293e-06	0.191427	0.362	0.222	0.10827	WT untreated	Lypla1
Exoc1	5.26888371713801e-06	0.132984	0.191	0.107	0.108286	WT untreated	Exoc1
Agpat1	5.28572835563716e-06	0.0652404	0.059	0.022	0.108632	WT untreated	Agpat1
Bmpr2	5.30941453333222e-06	0.221941	0.375	0.231	0.109119	WT untreated	Bmpr2
Atp2a2	5.34191452951508e-06	0.149156	0.375	0.228	0.109787	WT untreated	Atp2a2
Ppp1r37	5.37881606771688e-06	0.0623664	0.183	0.1	0.110545	WT untreated	Ppp1r37
A430033K04Rik	5.44739069905113e-06	0.0917284	0.127	0.058	0.111955	WT untreated	A430033K04Rik
Uck1	5.46851647183798e-06	0.0673634	0.073	0.032	0.112389	WT untreated	Uck1
Rusc2	5.63968802029209e-06	0.0884546	0.106	0.049	0.115907	WT untreated	Rusc2
Dusp12	5.68290832459757e-06	0.0599316	0.123	0.062	0.116795	WT untreated	Dusp12
Grk5	5.70053713978997e-06	0.0540805	0.126	0.069	0.117157	WT untreated	Grk5
D10Wsu102e	5.71346518910853e-06	0.126973	0.197	0.114	0.117423	WT untreated	D10Wsu102e
Mon2	5.7483992571698e-06	0.114956	0.28	0.166	0.118141	WT untreated	Mon2
Pdia5	5.81706793051892e-06	0.1401	0.395	0.247	0.119552	WT untreated	Pdia5
Iqcb1	5.82632863734464e-06	0.0721661	0.178	0.107	0.119743	WT untreated	Iqcb1
Rfx3	6.10523520763534e-06	0.122765	0.619	0.455	0.125475	WT untreated	Rfx3
Serinc5	6.16885902986178e-06	0.0655787	0.119	0.064	0.126782	WT untreated	Serinc5
Hsf1	6.34519782147413e-06	0.101105	0.105	0.046	0.130407	WT untreated	Hsf1
Zfp12	6.34908508613664e-06	0.0760594	0.055	0.02	0.130486	WT untreated	Zfp12
Ugp2	6.37558094866828e-06	0.061826	0.094	0.044	0.131031	WT untreated	Ugp2
Tasp1	6.45114502397733e-06	0.018581	0.421	0.303	0.132584	WT untreated	Tasp1
Zfp523	6.49301425587811e-06	0.1146	0.152	0.08	0.133444	WT untreated	Zfp523
Tubgcp4	6.49467730823623e-06	0.124522	0.172	0.088	0.133479	WT untreated	Tubgcp4
Cnnm3	6.56914714035291e-06	0.0970517	0.085	0.037	0.135009	WT untreated	Cnnm3
Zadh2	6.60474575238517e-06	0.101341	0.148	0.074	0.135741	WT untreated	Zadh2
Exd2	6.76102186941355e-06	0.1176	0.155	0.08	0.138953	WT untreated	Exd2
Pla2r1	6.76161077482596e-06	0.0693594	0.768	0.62	0.138965	WT untreated	Pla2r1
Gzf1	6.80843092880115e-06	0.0779379	0.088	0.039	0.139927	WT untreated	Gzf1
Zfp865	6.88748721975074e-06	0.0854734	0.077	0.033	0.141552	WT untreated	Zfp865
AI480526	6.92411252008382e-06	0.0949736	0.221	0.125	0.142304	WT untreated	AI480526
Bicral	6.93301851021097e-06	0.182787	0.436	0.274	0.142487	WT untreated	Bicral
Terb1	7.01133928228418e-06	0.104685	0.1	0.047	0.144097	WT untreated	Terb1
Reep6	7.01200887747913e-06	0.0606567	0.732	0.587	0.144111	WT untreated	Reep6
Zfp142	7.01698829246037e-06	0.0719698	0.057	0.021	0.144213	WT untreated	Zfp142
Sdc4	7.07777905355253e-06	0.112069	0.23	0.119	0.145463	WT untreated	Sdc4
Daam1	7.08953568484792e-06	0.140465	0.344	0.213	0.145704	WT untreated	Daam1
Adam10	7.23653007478722e-06	0.0950072	0.272	0.163	0.148725	WT untreated	Adam10
Lrba	7.27284520887785e-06	0.113176	0.761	0.602	0.149472	WT untreated	Lrba
Dicer1	7.32046817484455e-06	0.130349	0.308	0.189	0.15045	WT untreated	Dicer1
Rere	7.49485390101871e-06	0.0574415	0.733	0.576	0.154034	WT untreated	Rere
Rnpepl1	7.57015789177253e-06	0.0659151	0.072	0.03	0.155582	WT untreated	Rnpepl1
Erp44	7.57485834331488e-06	0.117157	0.22	0.126	0.155678	WT untreated	Erp44
Trim25	7.68833648237899e-06	0.0938835	0.097	0.043	0.158011	WT untreated	Trim25
Smc4	7.85459644277365e-06	0.107575	0.203	0.112	0.161428	WT untreated	Smc4
Snhg1	7.9496490924945e-06	0.0395592	0.164	0.093	0.163381	WT untreated	Snhg1
Ppargc1a	7.97019528718532e-06	0.14834	0.392	0.244	0.163803	WT untreated	Ppargc1a
Nr3c1	8.07465995204521e-06	0.169122	0.488	0.322	0.16595	WT untreated	Nr3c1
Prkcsh	8.08553540764996e-06	0.0318373	0.143	0.083	0.166174	WT untreated	Prkcsh
Rbm6	8.29063851857092e-06	0.136288	0.566	0.398	0.170389	WT untreated	Rbm6
Msh3	8.29786651946593e-06	0.0554742	0.321	0.208	0.170538	WT untreated	Msh3
Mcu	8.30248905065298e-06	0.0738603	0.381	0.264	0.170633	WT untreated	Mcu
Llgl2	8.40067784506271e-06	0.11201	0.262	0.146	0.172651	WT untreated	Llgl2
Gm13483	8.44585204094458e-06	0.0891533	0.054	0.021	0.173579	WT untreated	Gm13483
Rgs6	8.51335541681387e-06	0.0346346	0.113	0.066	0.174966	WT untreated	Rgs6
Trmt1	8.71859891789615e-06	0.0903131	0.122	0.061	0.179185	WT untreated	Trmt1
Uty	8.80529182948444e-06	0.142933	0.468	0.312	0.180966	WT untreated	Uty
Lnpep	8.83547022601565e-06	0.0925731	0.346	0.216	0.181587	WT untreated	Lnpep
Ndst2	8.86426801326239e-06	0.0670235	0.056	0.021	0.182178	WT untreated	Ndst2
Lemd2	9.00297793817774e-06	0.0983306	0.104	0.05	0.185029	WT untreated	Lemd2
Scg3	9.11475985991392e-06	0.0741932	0.112	0.062	0.187327	WT untreated	Scg3
Tmem260	9.18431509445243e-06	0.0971073	0.276	0.172	0.188756	WT untreated	Tmem260
Grid2	9.1862549296371e-06	0.0441698	0.149	0.095	0.188796	WT untreated	Grid2
Hspa1b	9.26914716046899e-06	0.0937756	0.093	0.039	0.1905	WT untreated	Hspa1b
Rev1	9.30718882870531e-06	0.104334	0.254	0.15	0.191281	WT untreated	Rev1
Ccndbp1	9.42270230490942e-06	0.0382542	0.375	0.256	0.193655	WT untreated	Ccndbp1
Hmgxb3	9.50870484419851e-06	0.096665	0.105	0.049	0.195423	WT untreated	Hmgxb3
Fbxw4	9.66365902959845e-06	0.117975	0.164	0.093	0.198608	WT untreated	Fbxw4
Uap1	9.69254934935129e-06	0.101927	0.217	0.126	0.199201	WT untreated	Uap1
Ylpm1	9.69559392427848e-06	0.161833	0.348	0.206	0.199264	WT untreated	Ylpm1
Larp1	9.86710113543673e-06	0.130161	0.246	0.142	0.202789	WT untreated	Larp1
Plxna2	9.92952419411931e-06	0.0786812	0.546	0.394	0.204072	WT untreated	Plxna2
Drg2	1.00488689352237e-05	0.0833098	0.103	0.05	0.206524	WT untreated	Drg2
Pwwp3a	1.0146140466562e-05	0.072697	0.101	0.05	0.208523	WT untreated	Pwwp3a
8430422H06Rik	1.02729281330879e-05	0.0281101	0.087	0.049	0.211129	WT untreated	8430422H06Rik
Map3k13	1.02783236740806e-05	0.0859939	0.209	0.123	0.21124	WT untreated	Map3k13
Nek9	1.05683001349686e-05	0.129796	0.261	0.152	0.2172	WT untreated	Nek9
D930016D06Rik	1.05910840731194e-05	0.11449	0.138	0.072	0.217668	WT untreated	D930016D06Rik
Dcaf7	1.07041734278889e-05	0.0840351	0.217	0.123	0.219992	WT untreated	Dcaf7
Dleu2	1.08655691307657e-05	0.122609	0.291	0.176	0.223309	WT untreated	Dleu2
Zfp281	1.09065089050092e-05	0.185421	0.224	0.117	0.224151	WT untreated	Zfp281
Tnik	1.10633414669957e-05	0.0721592	0.115	0.066	0.227374	WT untreated	Tnik
Slf1	1.10914971603628e-05	0.162834	0.285	0.171	0.227952	WT untreated	Slf1
Metap1d	1.1109753723472e-05	0.116144	0.244	0.145	0.228328	WT untreated	Metap1d
Dmxl1	1.11556348727209e-05	0.098617	0.523	0.365	0.229271	WT untreated	Dmxl1
Dlat	1.11602865294495e-05	0.131748	0.197	0.106	0.229366	WT untreated	Dlat
Fbxl19	1.1192880810352e-05	0.0865536	0.115	0.057	0.230036	WT untreated	Fbxl19
Zfp623	1.12078057935346e-05	0.0579037	0.055	0.021	0.230343	WT untreated	Zfp623
2010315B03Rik	1.12670359131994e-05	0.107074	0.168	0.093	0.23156	WT untreated	2010315B03Rik
Ice1	1.12771205893002e-05	0.130521	0.249	0.14	0.231767	WT untreated	Ice1
Dusp11	1.1339908249716e-05	0.13389	0.428	0.277	0.233058	WT untreated	Dusp11
Gpc6	1.14353927959881e-05	0.00813319	0.222	0.153	0.23502	WT untreated	Gpc6
Ncapd3	1.15012189265506e-05	0.101655	0.254	0.151	0.236373	WT untreated	Ncapd3
Cmip	1.15730846414362e-05	0.0732326	0.157	0.086	0.23785	WT untreated	Cmip
Npepps	1.16723139066029e-05	0.139707	0.641	0.464	0.239889	WT untreated	Npepps
Rnf181	1.17289837026992e-05	0.111583	0.159	0.081	0.241054	WT untreated	Rnf181
Dot1l	1.17752777894704e-05	0.107842	0.209	0.113	0.242006	WT untreated	Dot1l
Brf1	1.18236805567019e-05	0.118218	0.215	0.119	0.243	WT untreated	Brf1
Lhfpl4	1.18563860919919e-05	0.0855282	0.188	0.103	0.243672	WT untreated	Lhfpl4
Cacfd1	1.18582885425607e-05	0.0356579	0.135	0.076	0.243712	WT untreated	Cacfd1
Rax	1.20922355765023e-05	0.144706	0.46	0.298	0.24852	WT untreated	Rax
Ddx20	1.21541419437594e-05	0.0751812	0.094	0.042	0.249792	WT untreated	Ddx20
Chtop	1.21714460380392e-05	0.137091	0.317	0.186	0.250148	WT untreated	Chtop
Xrcc1	1.22189211476297e-05	0.0497189	0.101	0.051	0.251123	WT untreated	Xrcc1
Ifngr1	1.24153303170154e-05	0.106774	0.151	0.076	0.25516	WT untreated	Ifngr1
Pccb	1.24314523274257e-05	0.0783351	0.111	0.055	0.255491	WT untreated	Pccb
Aqp1	1.25331050043735e-05	0.120454	0.232	0.124	0.25758	WT untreated	Aqp1
Lrp11	1.25868004925007e-05	0.0760027	0.17	0.094	0.258684	WT untreated	Lrp11
Nup93	1.26043363550494e-05	0.085097	0.116	0.062	0.259044	WT untreated	Nup93
Arhgap21	1.27138032576364e-05	0.0795262	0.211	0.127	0.261294	WT untreated	Arhgap21
Tox2	1.2772970087625e-05	0.0517698	0.061	0.026	0.26251	WT untreated	Tox2
Brwd3	1.28601789215816e-05	0.1474	0.251	0.142	0.264302	WT untreated	Brwd3
Acap2	1.28652442629651e-05	0.101823	0.35	0.226	0.264407	WT untreated	Acap2
Hacd3	1.28896692511745e-05	0.128692	0.307	0.178	0.264908	WT untreated	Hacd3
Lrrc51	1.30139148719408e-05	0.070471	0.139	0.073	0.267462	WT untreated	Lrrc51
Lmtk2	1.30697035414518e-05	0.146856	0.219	0.123	0.268609	WT untreated	Lmtk2
Nup160	1.30711779819191e-05	0.0374834	0.16	0.096	0.268639	WT untreated	Nup160
Gm26917	1.31128892674751e-05	0.139936	0.158	0.091	0.269496	WT untreated	Gm26917
Pkn1	1.34554991864588e-05	0.118143	0.127	0.062	0.276537	WT untreated	Pkn1
B3galnt2	1.35017534229061e-05	0.096693	0.109	0.055	0.277488	WT untreated	B3galnt2
Dhx15	1.35386684266187e-05	0.128112	0.317	0.192	0.278247	WT untreated	Dhx15
Rprd1a	1.35513376379014e-05	0.122262	0.282	0.166	0.278507	WT untreated	Rprd1a
Rhbdd2	1.35565533815192e-05	0.0907911	0.145	0.072	0.278614	WT untreated	Rhbdd2
Rfwd3	1.36839645991391e-05	0.124564	0.155	0.079	0.281233	WT untreated	Rfwd3
Fsbp	1.38118764486202e-05	0.0569585	0.054	0.019	0.283862	WT untreated	Fsbp
Pan3	1.4023718652707e-05	0.10658	0.52	0.368	0.288215	WT untreated	Pan3
Klhl15	1.41185498580553e-05	0.123046	0.138	0.071	0.290164	WT untreated	Klhl15
Trafd1	1.41193784754087e-05	0.16295	0.552	0.376	0.290181	WT untreated	Trafd1
Preb	1.41693325247023e-05	0.0800346	0.133	0.072	0.291208	WT untreated	Preb
Hic2	1.4225317692535e-05	0.0469605	0.058	0.022	0.292359	WT untreated	Hic2
Pcyt2	1.43778423486073e-05	0.094903	0.173	0.097	0.295493	WT untreated	Pcyt2
Fam49b	1.46259685174709e-05	0.112498	0.372	0.242	0.300593	WT untreated	Fam49b
Map3k4	1.46448712821846e-05	0.120276	0.244	0.14	0.300981	WT untreated	Map3k4
Ypel5	1.47019981064336e-05	0.0325656	0.14	0.076	0.302155	WT untreated	Ypel5
Camkmt	1.49068289209948e-05	0.119394	0.36	0.247	0.306365	WT untreated	Camkmt
Faxc	1.49598868019904e-05	0.126194	0.171	0.088	0.307456	WT untreated	Faxc
Amer1	1.50491742901017e-05	0.0771649	0.076	0.033	0.309291	WT untreated	Amer1
Fam135b	1.52432369060104e-05	0.0431874	0.119	0.072	0.313279	WT untreated	Fam135b
Heatr5a	1.52643223426853e-05	0.144024	0.441	0.287	0.313712	WT untreated	Heatr5a
Mboat7	1.55236630470263e-05	0.0815226	0.059	0.021	0.319042	WT untreated	Mboat7
Gm43597	1.55272956303667e-05	0.0640007	0.071	0.032	0.319117	WT untreated	Gm43597
Zdhhc8	1.55609863086987e-05	0.0704007	0.055	0.02	0.319809	WT untreated	Zdhhc8
Reep3	1.56988816377335e-05	0.0871715	0.174	0.093	0.322643	WT untreated	Reep3
Ist1	1.59302291484999e-05	0.133198	0.273	0.158	0.327398	WT untreated	Ist1
Ift80	1.59835477576304e-05	0.114535	0.263	0.155	0.328494	WT untreated	Ift80
Ap3b2	1.60479366318663e-05	0.140272	0.261	0.153	0.329817	WT untreated	Ap3b2
Aldoc	1.60879359992397e-05	0.023539	0.336	0.219	0.330639	WT untreated	Aldoc
Cdk16	1.62169897780864e-05	0.0975896	0.157	0.087	0.333292	WT untreated	Cdk16
Smim24	1.6217497563693e-05	0.072889	0.06	0.025	0.333302	WT untreated	Smim24
Tut7	1.6288495699751e-05	0.102197	0.239	0.134	0.334761	WT untreated	Tut7
Zfp334	1.63456589288289e-05	0.077765	0.057	0.022	0.335936	WT untreated	Zfp334
Olfm2	1.6401276884843e-05	0.0715441	0.124	0.065	0.337079	WT untreated	Olfm2
Herc1	1.64680534804599e-05	0.111747	0.506	0.354	0.338451	WT untreated	Herc1
Bbx	1.67069519896812e-05	0.169162	0.304	0.182	0.343361	WT untreated	Bbx
Kremen1	1.67216058032703e-05	0.0926878	0.077	0.033	0.343662	WT untreated	Kremen1
Snx18	1.68148944362352e-05	0.0928039	0.076	0.03	0.34558	WT untreated	Snx18
Gabrg2	1.68285503743725e-05	0.033011	0.066	0.034	0.34586	WT untreated	Gabrg2
Foxk2	1.69056171269621e-05	0.101018	0.177	0.097	0.347444	WT untreated	Foxk2
Cdk5rap1	1.6908355941515e-05	0.0789768	0.077	0.034	0.347501	WT untreated	Cdk5rap1
Msl2	1.69896742288553e-05	0.145664	0.236	0.128	0.349172	WT untreated	Msl2
Wsb1	1.70254287331647e-05	0.104646	0.122	0.06	0.349907	WT untreated	Wsb1
2610037D02Rik	1.71087627115986e-05	0.0262495	0.273	0.185	0.351619	WT untreated	2610037D02Rik
Slc31a1	1.73132714807816e-05	0.0795187	0.15	0.08	0.355822	WT untreated	Slc31a1
Shb	1.7344905177212e-05	0.00275196	0.069	0.039	0.356472	WT untreated	Shb
Maz	1.80550794917748e-05	0.0271866	0.151	0.087	0.371068	WT untreated	Maz
Esyt2	1.82226270133725e-05	0.128422	0.372	0.243	0.374511	WT untreated	Esyt2
Asph	1.82852906153271e-05	0.079567	0.179	0.103	0.375799	WT untreated	Asph
Zfp740	1.8357608083514e-05	0.100069	0.23	0.133	0.377286	WT untreated	Zfp740
Slc7a1	1.84396392811038e-05	0.0883794	0.055	0.021	0.378971	WT untreated	Slc7a1
Atpsckmt	1.86531479650183e-05	0.0877743	0.089	0.039	0.383359	WT untreated	Atpsckmt
Smg7	1.88171080098856e-05	0.142927	0.329	0.202	0.386729	WT untreated	Smg7
Trak2	1.92057735428188e-05	0.137647	0.376	0.238	0.394717	WT untreated	Trak2
Cers4	1.92070436712869e-05	0.158501	0.66	0.501	0.394743	WT untreated	Cers4
Orc5	1.92293703331608e-05	0.106478	0.143	0.076	0.395202	WT untreated	Orc5
Prkab1	1.92391766992561e-05	0.134865	0.333	0.197	0.395404	WT untreated	Prkab1
Fbxl4	1.93006745948966e-05	0.0859604	0.116	0.058	0.396667	WT untreated	Fbxl4
Iffo1	1.94478439759543e-05	0.132196	0.179	0.093	0.399692	WT untreated	Iffo1
Strip1	1.94786366636366e-05	0.1125	0.134	0.072	0.400325	WT untreated	Strip1
Lrguk	1.94924630805472e-05	0.0945765	0.127	0.065	0.400609	WT untreated	Lrguk
AW554918	1.9908476709327e-05	0.063004	0.425	0.302	0.409159	WT untreated	AW554918
Gon4l	2.00519116567655e-05	0.0688313	0.318	0.204	0.412107	WT untreated	Gon4l
Ubxn7	2.04082867352201e-05	0.147055	0.424	0.272	0.419431	WT untreated	Ubxn7
Abca3	2.06446166070917e-05	0.074595	0.146	0.08	0.424288	WT untreated	Abca3
Syt9	2.07165642623389e-05	0.03604	0.163	0.1	0.425767	WT untreated	Syt9
Golim4	2.11195576782785e-05	0.0207877	0.27	0.181	0.434049	WT untreated	Golim4
Frs2	2.154208046746e-05	0.092665	0.273	0.167	0.442733	WT untreated	Frs2
Tubb4b	2.18806595325344e-05	0.00172837	0.193	0.117	0.449691	WT untreated	Tubb4b
Smarcc2	2.198126556577e-05	0.136461	0.386	0.254	0.451759	WT untreated	Smarcc2
Zfp612	2.21333063401799e-05	0.0877325	0.159	0.088	0.454884	WT untreated	Zfp612
Polr3k	2.2237440586867e-05	0.109177	0.241	0.134	0.457024	WT untreated	Polr3k
Snx2	2.25453508279629e-05	0.105676	0.282	0.174	0.463352	WT untreated	Snx2
Mical3	2.25494423345513e-05	0.105546	0.133	0.068	0.463436	WT untreated	Mical3
Supt5	2.2785733314348e-05	0.011194	0.258	0.173	0.468292	WT untreated	Supt5
Diaph1	2.30915371778607e-05	0.0960608	0.261	0.157	0.474577	WT untreated	Diaph1
C130071C03Rik	2.31306057594215e-05	0.134194	0.33	0.214	0.47538	WT untreated	C130071C03Rik
Scai	2.33532568440579e-05	0.019375	0.321	0.221	0.479956	WT untreated	Scai
Washc4	2.36578997174087e-05	0.102325	0.159	0.087	0.486217	WT untreated	Washc4
Tmem86b	2.36858890998241e-05	0.0604573	0.059	0.024	0.486792	WT untreated	Tmem86b
Ccnyl1	2.37159261608747e-05	0.114738	0.117	0.056	0.48741	WT untreated	Ccnyl1
Lats1	2.38410180464149e-05	0.125535	0.236	0.127	0.489981	WT untreated	Lats1
Pla2g5	2.38966815137505e-05	0.139977	0.265	0.148	0.491125	WT untreated	Pla2g5
Clec16a	2.40248014783927e-05	0.0930264	0.26	0.16	0.493758	WT untreated	Clec16a
Klhl12	2.40375886165794e-05	0.103566	0.26	0.154	0.494021	WT untreated	Klhl12
Zfp607b	2.49085701142669e-05	0.0355967	0.058	0.023	0.511921	WT untreated	Zfp607b
Deptor	2.52592119781389e-05	0.0439193	0.075	0.037	0.519127	WT untreated	Deptor
Psmd5	2.56462619549826e-05	0.0317768	0.129	0.068	0.527082	WT untreated	Psmd5
Fam228b	2.56574842062626e-05	0.0646144	0.054	0.022	0.527313	WT untreated	Fam228b
Rab40c	2.56963783525747e-05	0.121783	0.161	0.089	0.528112	WT untreated	Rab40c
Sympk	2.5838638388954e-05	0.155491	0.229	0.128	0.531036	WT untreated	Sympk
Pi4ka	2.58866593864326e-05	0.0852902	0.357	0.233	0.532023	WT untreated	Pi4ka
Rufy2	2.60008386416519e-05	0.0816207	0.233	0.139	0.534369	WT untreated	Rufy2
Khdc4	2.60188563507636e-05	0.10541	0.222	0.13	0.53474	WT untreated	Khdc4
Zcchc4	2.61642895632774e-05	0.087623	0.125	0.064	0.537728	WT untreated	Zcchc4
Skil	2.63050701651407e-05	0.0836664	0.104	0.052	0.540622	WT untreated	Skil
Paf1	2.64463372418013e-05	0.102695	0.141	0.073	0.543525	WT untreated	Paf1
Top3a	2.65111805228191e-05	0.0758264	0.053	0.021	0.544858	WT untreated	Top3a
Dcaf15	2.66003504572151e-05	0.06094	0.064	0.028	0.54669	WT untreated	Dcaf15
Rarb	2.68201968196296e-05	0.140789	0.219	0.127	0.551209	WT untreated	Rarb
Pramef8	2.6823845512161e-05	0.0597871	0.051	0.02	0.551284	WT untreated	Pramef8
Fam219a	2.68787203619232e-05	0.0857973	0.154	0.088	0.552411	WT untreated	Fam219a
Mex3c	2.69392056769622e-05	0.0924185	0.126	0.062	0.553655	WT untreated	Mex3c
Arglu1	2.69565523578395e-05	0.141784	0.57	0.399	0.554011	WT untreated	Arglu1
Npc2	2.71320298749319e-05	0.0768259	0.117	0.059	0.557617	WT untreated	Npc2
Rcbtb1	2.71764433026065e-05	0.139757	0.192	0.103	0.55853	WT untreated	Rcbtb1
Tollip	2.72474915580637e-05	0.0650052	0.114	0.057	0.55999	WT untreated	Tollip
Spry3	2.7417305138029e-05	0.0463678	0.064	0.025	0.56348	WT untreated	Spry3
Agap3	2.77367274003402e-05	0.117168	0.23	0.133	0.570045	WT untreated	Agap3
Carf	2.79437391071657e-05	0.111536	0.162	0.088	0.5743	WT untreated	Carf
Sike1	2.81696376061538e-05	0.0988875	0.184	0.102	0.578942	WT untreated	Sike1
Tsga10	2.83878719905471e-05	0.0868066	0.196	0.116	0.583428	WT untreated	Tsga10
Arntl	2.85963455679248e-05	0.111815	0.52	0.353	0.587712	WT untreated	Arntl
Pla2g6	2.85972319107018e-05	0.0568876	0.055	0.023	0.58773	WT untreated	Pla2g6
Ntng1	2.87861637514247e-05	0.0728376	0.151	0.104	0.591613	WT untreated	Ntng1
Cep57	2.89138189628786e-05	0.10867	0.187	0.104	0.594237	WT untreated	Cep57
Brca2	2.95395889549015e-05	0.0849571	0.079	0.034	0.607098	WT untreated	Brca2
Rnf24	2.96698409512216e-05	0.122453	0.119	0.059	0.609775	WT untreated	Rnf24
Zfp26	3.0708242328872e-05	0.11053	0.124	0.062	0.631116	WT untreated	Zfp26
Pgm1	3.07875163560582e-05	0.136945	0.212	0.116	0.632745	WT untreated	Pgm1
Ccnt2	3.08645072592678e-05	0.173903	0.251	0.153	0.634327	WT untreated	Ccnt2
Epha5	3.1159732141798e-05	0.008536	0.11	0.069	0.640395	WT untreated	Epha5
Nckap5	3.14405719660886e-05	0.00610165	0.236	0.166	0.646167	WT untreated	Nckap5
Rab1a	3.16444659863011e-05	0.113158	0.336	0.209	0.650357	WT untreated	Rab1a
Shroom2	3.16607069708468e-05	0.122969	0.239	0.135	0.650691	WT untreated	Shroom2
Golph3l	3.22160169952734e-05	0.0902756	0.145	0.081	0.662104	WT untreated	Golph3l
Ppm1b	3.2370892690164e-05	0.123247	0.653	0.476	0.665287	WT untreated	Ppm1b
Zfp672	3.24772845802011e-05	0.0660176	0.102	0.049	0.667473	WT untreated	Zfp672
Slc25a36	3.31568706204082e-05	0.0707014	0.145	0.08	0.68144	WT untreated	Slc25a36
Zfp395	3.34282357624781e-05	0.105468	0.143	0.075	0.687017	WT untreated	Zfp395
Arid5b	3.35328263591178e-05	0.0487311	0.095	0.05	0.689167	WT untreated	Arid5b
Atp7b	3.35503347978968e-05	0.0900442	0.093	0.043	0.689526	WT untreated	Atp7b
Elmo2	3.35938824329274e-05	0.107655	0.106	0.053	0.690421	WT untreated	Elmo2
Zfhx2	3.3628735120671e-05	0.0864582	0.116	0.058	0.691138	WT untreated	Zfhx2
Snx4	3.36586704718385e-05	0.0900679	0.108	0.054	0.691753	WT untreated	Snx4
Ovgp1	3.36738846542288e-05	0.0751079	0.088	0.045	0.692066	WT untreated	Ovgp1
Wasf2	3.42719265510643e-05	0.133404	0.168	0.093	0.704357	WT untreated	Wasf2
Ints9	3.4744071560059e-05	0.0904324	0.133	0.067	0.71406	WT untreated	Ints9
Atp1b2	3.51660987222573e-05	0.0406225	0.692	0.549	0.722734	WT untreated	Atp1b2
Rpap1	3.52705271528177e-05	0.0839872	0.074	0.033	0.72488	WT untreated	Rpap1
Cd63	3.54425950837756e-05	0.0662605	0.114	0.057	0.728416	WT untreated	Cd63
Cant1	3.55103121805859e-05	0.0651866	0.064	0.028	0.729808	WT untreated	Cant1
Ppp1r12a	3.57125468572584e-05	0.12572	0.494	0.338	0.733964	WT untreated	Ppp1r12a
Aldh4a1	3.58840019204636e-05	0.0782542	0.079	0.036	0.737488	WT untreated	Aldh4a1
Rapgef2	3.62996526551066e-05	0.12176	0.464	0.321	0.74603	WT untreated	Rapgef2
Ago3	3.63104253168367e-05	0.158516	0.471	0.311	0.746252	WT untreated	Ago3
Sec24b	3.63335386009797e-05	0.155499	0.25	0.147	0.746727	WT untreated	Sec24b
Hivep2	3.63558421405716e-05	0.0562268	0.073	0.04	0.747185	WT untreated	Hivep2
Itm2c	3.6371036853063e-05	0.0272631	0.088	0.049	0.747498	WT untreated	Itm2c
Mroh1	3.67035266663105e-05	0.116356	0.171	0.092	0.754331	WT untreated	Mroh1
Per3	3.72469233038811e-05	0.0946206	0.168	0.095	0.765499	WT untreated	Per3
Ermard	3.74160923823058e-05	0.0626744	0.17	0.093	0.768976	WT untreated	Ermard
Mettl14	3.7710022741479e-05	0.0651329	0.109	0.054	0.775016	WT untreated	Mettl14
Fem1a	3.84180807136133e-05	0.073496	0.07	0.03	0.789568	WT untreated	Fem1a
Prkci	3.86197411332774e-05	0.0608046	0.108	0.055	0.793713	WT untreated	Prkci
Fzr1	3.88104105956688e-05	0.0359728	0.086	0.042	0.797632	WT untreated	Fzr1
Ecpas	3.92880319310402e-05	0.0641328	0.44	0.305	0.807448	WT untreated	Ecpas
Pdss2	3.99096996042102e-05	0.0974132	0.261	0.169	0.820224	WT untreated	Pdss2
Scg2	3.99635691014722e-05	0.0672482	0.112	0.07	0.821331	WT untreated	Scg2
1600002K03Rik	4.00091989649354e-05	0.0774428	0.086	0.042	0.822269	WT untreated	1600002K03Rik
Hmgcl	4.00876155509292e-05	0.0747859	0.101	0.051	0.823881	WT untreated	Hmgcl
Zbtb4	4.02744023628172e-05	0.141517	0.277	0.162	0.82772	WT untreated	Zbtb4
Smarcd2	4.03036170213082e-05	0.101065	0.106	0.052	0.82832	WT untreated	Smarcd2
1700026F02Rik	4.03701123006341e-05	0.0679953	0.052	0.019	0.829687	WT untreated	1700026F02Rik
Nfya	4.05915708431181e-05	0.0896894	0.087	0.038	0.834238	WT untreated	Nfya
Ogt	4.06731340000116e-05	0.116719	0.472	0.32	0.835914	WT untreated	Ogt
Ube2cbp	4.16848153441424e-05	0.0587038	0.091	0.047	0.856706	WT untreated	Ube2cbp
Tab3	4.16851444314025e-05	0.149459	0.222	0.123	0.856713	WT untreated	Tab3
Lrch3	4.17817265888266e-05	0.072688	0.427	0.292	0.858698	WT untreated	Lrch3
Tcf25	4.20468824390644e-05	0.104561	0.485	0.332	0.864148	WT untreated	Tcf25
Tubgcp6	4.2081551757173e-05	0.0856333	0.072	0.031	0.86486	WT untreated	Tubgcp6
Sppl2a	4.21121310591992e-05	0.0837525	0.177	0.101	0.865489	WT untreated	Sppl2a
Mib1	4.23644756647076e-05	0.139714	0.413	0.27	0.870675	WT untreated	Mib1
Tctn1	4.25130526905495e-05	0.0927898	0.08	0.037	0.873728	WT untreated	Tctn1
Rbpj	4.26614870391154e-05	0.116859	0.224	0.129	0.876779	WT untreated	Rbpj
Slc9a6	4.29177169792656e-05	0.0913015	0.113	0.057	0.882045	WT untreated	Slc9a6
Scaf8	4.30486045178092e-05	0.142615	0.451	0.301	0.884735	WT untreated	Scaf8
Cdo1	4.30581183972453e-05	0.0587891	0.057	0.024	0.88493	WT untreated	Cdo1
Mavs	4.33078045857802e-05	0.063713	0.061	0.026	0.890062	WT untreated	Mavs
Zfp719	4.38843480108131e-05	0.0893505	0.086	0.038	0.901911	WT untreated	Zfp719
2310061I04Rik	4.46403090103916e-05	0.0814067	0.142	0.077	0.917448	WT untreated	2310061I04Rik
Ythdc2	4.49475282892313e-05	0.0629119	0.138	0.081	0.923762	WT untreated	Ythdc2
Cdc27	4.54588845107962e-05	0.0847971	0.172	0.097	0.934271	WT untreated	Cdc27
Ddx3y	4.61107466446555e-05	0.0731653	0.239	0.146	0.947668	WT untreated	Ddx3y
Spen	4.62143659123053e-05	0.135866	0.283	0.164	0.949798	WT untreated	Spen
Cpsf2	4.62320800659045e-05	0.106441	0.128	0.064	0.950162	WT untreated	Cpsf2
Ppp1cc	4.63317883718148e-05	0.110172	0.531	0.372	0.952211	WT untreated	Ppp1cc
Vamp3	4.75582824614916e-05	0.0651481	0.073	0.031	0.977418	WT untreated	Vamp3
Rsad1	4.80915306519397e-05	0.0730136	0.052	0.019	0.988377	WT untreated	Rsad1
Zw10	4.8235977970094e-05	0.0998489	0.086	0.041	0.991346	WT untreated	Zw10
Hnrnpul2	4.82992251039929e-05	0.149343	0.357	0.217	0.992646	WT untreated	Hnrnpul2
Zdhhc7	4.84170406552907e-05	0.0754316	0.135	0.074	0.995067	WT untreated	Zdhhc7
B4galt1	4.87085834230363e-05	0.14958	0.527	0.361	1	WT untreated	B4galt1
Trp53inp1	4.87248449932807e-05	0.0948759	0.12	0.059	1	WT untreated	Trp53inp1
Acad8	4.88851485923545e-05	0.0567851	0.165	0.092	1	WT untreated	Acad8
Prpsap1	4.94698834207006e-05	0.0746455	0.143	0.078	1	WT untreated	Prpsap1
Fzd4	4.9565010837166e-05	0.0804181	0.066	0.024	1	WT untreated	Fzd4
Ptpn18	4.95657324128047e-05	0.0627155	0.074	0.033	1	WT untreated	Ptpn18
Dctn1	5.02093242525808e-05	0.0781655	0.484	0.337	1	WT untreated	Dctn1
Prpf39	5.08195188387757e-05	0.14484	0.434	0.284	1	WT untreated	Prpf39
Mink1	5.10132431808673e-05	0.0673458	0.155	0.086	1	WT untreated	Mink1
Rab26os	5.10483767884254e-05	0.0604076	0.055	0.023	1	WT untreated	Rab26os
Ascc3	5.14869747132991e-05	0.00954391	0.404	0.298	1	WT untreated	Ascc3
Stt3b	5.15223766534543e-05	0.104939	0.242	0.141	1	WT untreated	Stt3b
Acvr2a	5.24476948521265e-05	0.123219	0.267	0.166	1	WT untreated	Acvr2a
9330182L06Rik	5.26003689500433e-05	0.0847059	0.06	0.029	1	WT untreated	9330182L06Rik
Ap5m1	5.26062045172106e-05	0.0805886	0.153	0.084	1	WT untreated	Ap5m1
Vcpip1	5.27270666480855e-05	0.11534	0.192	0.106	1	WT untreated	Vcpip1
Kat7	5.28702232771092e-05	0.0221204	0.198	0.128	1	WT untreated	Kat7
Champ1	5.31017089377972e-05	0.0586668	0.088	0.04	1	WT untreated	Champ1
Creb3l2	5.32443050388381e-05	0.0668714	0.059	0.023	1	WT untreated	Creb3l2
Dvl3	5.41618680193954e-05	0.0563556	0.127	0.065	1	WT untreated	Dvl3
Tm9sf1	5.49690269460158e-05	0.0589004	0.068	0.03	1	WT untreated	Tm9sf1
Bcl2l2	5.55332671778302e-05	0.06931	0.114	0.055	1	WT untreated	Bcl2l2
Zfpm1	5.55968301805131e-05	0.0586853	0.056	0.022	1	WT untreated	Zfpm1
Stk24	5.57385321934774e-05	0.0992157	0.1	0.046	1	WT untreated	Stk24
Neurod1	5.64628198047004e-05	0.125022	0.818	0.674	1	WT untreated	Neurod1
Fem1c	5.68651162872435e-05	0.0741265	0.231	0.129	1	WT untreated	Fem1c
Supt6	5.78916918835333e-05	0.0783708	0.29	0.183	1	WT untreated	Supt6
Cry2	5.84695554930159e-05	0.0683102	0.114	0.062	1	WT untreated	Cry2
Arfrp1	5.92808537844812e-05	0.0514824	0.155	0.087	1	WT untreated	Arfrp1
Kdm1a	5.93014206993806e-05	0.13676	0.357	0.223	1	WT untreated	Kdm1a
Brca1	6.01180565011146e-05	0.080343	0.066	0.027	1	WT untreated	Brca1
Marf1	6.02827176071815e-05	0.117834	0.247	0.146	1	WT untreated	Marf1
B3galt2	6.06850191474477e-05	0.0502696	0.078	0.038	1	WT untreated	B3galt2
Pelp1	6.0767105654316e-05	0.0926122	0.107	0.053	1	WT untreated	Pelp1
Stx5a	6.08135443476447e-05	0.0745694	0.196	0.116	1	WT untreated	Stx5a
Zcchc14	6.13485496552556e-05	0.105358	0.174	0.092	1	WT untreated	Zcchc14
Tex30	6.13769267782829e-05	0.0732038	0.087	0.04	1	WT untreated	Tex30
Dnaaf5	6.25498278193135e-05	0.0577326	0.094	0.044	1	WT untreated	Dnaaf5
Pafah1b2	6.28548497361109e-05	0.0943697	0.298	0.181	1	WT untreated	Pafah1b2
Spire1	6.28812057362766e-05	0.0682267	0.284	0.181	1	WT untreated	Spire1
Ccdc134	6.29367186795767e-05	0.0635789	0.055	0.022	1	WT untreated	Ccdc134
C1galt1	6.34862565165924e-05	0.0804438	0.059	0.023	1	WT untreated	C1galt1
Flii	6.35467042831838e-05	0.0740056	0.106	0.052	1	WT untreated	Flii
Trim24	6.35698491675987e-05	0.0402545	0.218	0.139	1	WT untreated	Trim24
Slc25a28	6.41318486416749e-05	0.103736	0.172	0.096	1	WT untreated	Slc25a28
Rnf167	6.60364856064212e-05	0.0934745	0.173	0.095	1	WT untreated	Rnf167
Mios	6.6141023907395e-05	0.0936003	0.069	0.03	1	WT untreated	Mios
Dpp8	6.72042517593073e-05	0.0599869	0.232	0.144	1	WT untreated	Dpp8
Ndc1	6.74338144696505e-05	0.0753736	0.067	0.029	1	WT untreated	Ndc1
Apeh	6.76868030573696e-05	0.113179	0.131	0.068	1	WT untreated	Apeh
Dtx2	6.78336125319072e-05	0.0558286	0.056	0.023	1	WT untreated	Dtx2
[truncated: 6,569 more rows]

## Sheet: Cluster 1
p_val	avg_logFC	pct.1	pct.2	p_val_adj	cluster	gene
Gm42418	1.73803337555784e-220	1.12994	0.997	0.999	3.57200619344647e-216	WT untreated	Gm42418
Rho	4.84990200872555e-149	1.64446	0.957	0.95	9.96751860833276e-145	WT untreated	Rho
Gnb1	7.58334113641366e-122	1.28407	0.894	0.829	1.55852827035574e-117	WT untreated	Gnb1
Gnat1	8.36046843853628e-122	1.28824	0.897	0.742	1.71824347348798e-117	WT untreated	Gnat1
Dmd	5.88894156622659e-118	1.30094	0.908	0.904	1.21029527069089e-113	WT untreated	Dmd
March1	1.49864495574894e-117	1.24795	0.874	0.8	3.08001511305523e-113	WT untreated	March1
Camk1d	5.44167509978823e-114	0.898742	0.977	0.99	1.11837306650848e-109	WT untreated	Camk1d
Rpgrip1	5.19591496312183e-108	1.22035	0.868	0.538	1.0678644432208e-103	WT untreated	Rpgrip1
Pdc	5.99442338631566e-106	1.20533	0.865	0.662	1.23197389435559e-101	WT untreated	Pdc
Pde6b	6.07629887697924e-103	1.1384	0.828	0.496	1.24880094519677e-98	WT untreated	Pde6b
Rbp3	1.06634737982324e-98	1.16653	0.788	0.297	2.19155713501273e-94	WT untreated	Rbp3
Pde6a	5.19307683222994e-97	0.968979	0.84	0.614	1.0672811505599e-92	WT untreated	Pde6a
Epb41l2	8.89564018204035e-97	1.11313	0.822	0.51	1.82823197021293e-92	WT untreated	Epb41l2
Prph2	6.93827481975996e-96	0.82062	0.917	0.885	1.42595424095707e-91	WT untreated	Prph2
Rp1	1.09410068578717e-95	1.13494	0.819	0.62	2.2485957294298e-91	WT untreated	Rp1
Fam57b	2.16594241303446e-95	0.903518	0.802	0.487	4.45144484726843e-91	WT untreated	Fam57b
Tulp1	3.93539028879613e-94	1.05586	0.805	0.504	8.0880141215338e-90	WT untreated	Tulp1
Pdzph1	1.95584264252301e-93	1.15524	0.754	0.343	4.0196477989133e-89	WT untreated	Pdzph1
Pde6h	2.35083011691306e-91	1.0344	0.593	0.035	4.83142605627971e-87	WT untreated	Pde6h
Arr3	3.79989213791157e-91	1.17439	0.691	0.077	7.80953832183585e-87	WT untreated	Arr3
Opn1sw	6.19256051383495e-91	1.1063	0.602	0.042	1.27269503680336e-86	WT untreated	Opn1sw
Pex5l	9.03311537451348e-88	1.04132	0.84	0.684	1.85648587177001e-83	WT untreated	Pex5l
Gm44196	6.18212038561491e-86	1.0415	0.745	0.362	1.27054938165158e-81	WT untreated	Gm44196
Dlg4	1.48450051392386e-84	0.806171	0.831	0.464	3.05094545621631e-80	WT untreated	Dlg4
Abca4	4.55852820749631e-84	0.983829	0.785	0.372	9.36868717204642e-80	WT untreated	Abca4
Kcnb1	4.26068168488117e-83	0.789089	0.934	0.771	8.75655299876778e-79	WT untreated	Kcnb1
Rgs9	1.11471619910817e-80	0.914464	0.788	0.429	2.2909647324071e-76	WT untreated	Rgs9
Gngt1	5.91306856392947e-79	1.07837	0.885	0.767	1.21525385125878e-74	WT untreated	Gngt1
Thrb	1.58436371396996e-78	0.94415	0.673	0.391	3.25618430495105e-74	WT untreated	Thrb
Lhfpl3	1.70868381139052e-76	0.899341	0.722	0.485	3.51168696916979e-72	WT untreated	Lhfpl3
Pde6g	2.82679776497315e-76	0.984723	0.791	0.563	5.80963476657282e-72	WT untreated	Pde6g
Opn1mw	5.1750475041188e-76	0.924771	0.544	0.034	1.0635757630465e-71	WT untreated	Opn1mw
Slc24a1	1.90674114700006e-73	0.981338	0.742	0.294	3.91873440531452e-69	WT untreated	Slc24a1
Rgs20	4.61385567877027e-71	1.10354	0.688	0.309	9.48239619100865e-67	WT untreated	Rgs20
Fhod3	1.39663616993617e-70	0.961155	0.679	0.283	2.87036665645282e-66	WT untreated	Fhod3
Glul	2.39814936353613e-66	1.14186	0.719	0.35	4.92867657193946e-62	WT untreated	Glul
Cdh18	1.40793979067423e-65	1.03685	0.653	0.159	2.89359785779369e-61	WT untreated	Cdh18
Prom1	7.14434144923117e-65	0.820583	0.699	0.351	1.46830505464599e-60	WT untreated	Prom1
Mir124a-1hg	1.77613955475421e-64	0.56493	0.928	0.905	3.65032201293085e-60	WT untreated	Mir124a-1hg
Apoe	4.9720022328812e-64	1.06808	0.619	0.222	1.02184589890174e-59	WT untreated	Apoe
Ush2a	1.05209418877579e-63	0.788596	0.751	0.69	2.162263976772e-59	WT untreated	Ush2a
Dpf3	4.52060079045234e-63	0.832357	0.688	0.386	9.29073874453766e-59	WT untreated	Dpf3
Rcvrn	7.30298807943556e-63	0.867983	0.648	0.449	1.5009101100856e-58	WT untreated	Rcvrn
Rgs9bp	1.13975355647975e-62	0.729052	0.731	0.296	2.34242150927718e-58	WT untreated	Rgs9bp
Agpat3	7.5164872266976e-62	0.648477	0.871	0.652	1.54478845483089e-57	WT untreated	Agpat3
Cnga1	5.33725244833588e-60	0.853837	0.728	0.362	1.09691212318199e-55	WT untreated	Cnga1
Msi1	6.41976778595583e-60	0.683399	0.774	0.391	1.31939067536964e-55	WT untreated	Msi1
Guca1a	1.51268155421056e-59	0.785983	0.745	0.458	3.10886313021355e-55	WT untreated	Guca1a
Guca1b	4.29665049725016e-59	0.756206	0.648	0.277	8.83047610194853e-55	WT untreated	Guca1b
Casz1	5.16120785388504e-59	0.812403	0.679	0.372	1.06073143813045e-54	WT untreated	Casz1
Pitpnm3	1.02248157752021e-58	0.716536	0.63	0.264	2.10140413811955e-54	WT untreated	Pitpnm3
Pcmtd2	2.98755559049046e-58	0.683912	0.831	0.544	6.14002424957599e-54	WT untreated	Pcmtd2
Nrl	9.80046044233802e-57	0.810993	0.602	0.273	2.01419063010931e-52	WT untreated	Nrl
Lars2	4.25170350309846e-56	0.60755	0.822	0.577	8.73810103956795e-52	WT untreated	Lars2
Rs1	7.00535053362008e-56	0.769462	0.659	0.327	1.4397396416696e-51	WT untreated	Rs1
Fos	1.01367009092184e-55	0.744719	0.579	0.127	2.08329477086257e-51	WT untreated	Fos
Impg1	1.1923388451325e-55	0.749109	0.596	0.268	2.45049479451632e-51	WT untreated	Impg1
Grk1	4.81946719617374e-55	0.72679	0.599	0.192	9.90496898157628e-51	WT untreated	Grk1
Rom1	8.24329845860765e-55	0.632458	0.897	0.838	1.69416269921304e-50	WT untreated	Rom1
Sag	1.07846563770774e-53	0.684978	0.905	0.948	2.21646257861695e-49	WT untreated	Sag
Pde6c	3.1249971568131e-53	0.534596	0.361	0.01	6.42249415668229e-49	WT untreated	Pde6c
Phactr1	4.12329603834361e-52	0.652431	0.645	0.468	8.47419801800379e-48	WT untreated	Phactr1
Tmem108	6.19845199300247e-52	0.77631	0.679	0.41	1.27390585360187e-47	WT untreated	Tmem108
Pbx3	7.02270298686735e-52	0.715803	0.585	0.319	1.44330591786098e-47	WT untreated	Pbx3
Rtbdn	8.62241095908223e-52	0.691378	0.587	0.229	1.77207790031058e-47	WT untreated	Rtbdn
Wdr17	2.07865111062407e-51	0.753703	0.642	0.332	4.27204376255459e-47	WT untreated	Wdr17
Esrrb	2.11131042418022e-51	0.749349	0.579	0.23	4.33916518377519e-47	WT untreated	Esrrb
Rpl29	2.11972367442208e-51	0.638765	0.713	0.305	4.35645609567227e-47	WT untreated	Rpl29
Tmlhe	2.55396717497398e-51	0.791854	0.613	0.217	5.24891333800653e-47	WT untreated	Tmlhe
Map1b	3.71152190095847e-51	0.61878	0.84	0.636	7.62791981084984e-47	WT untreated	Map1b
Mpp4	5.43847214566956e-51	0.683727	0.691	0.313	1.11771479537801e-46	WT untreated	Mpp4
Abhd14a	1.00590781895747e-50	0.554897	0.458	0.044	2.06734174952138e-46	WT untreated	Abhd14a
Reep6	1.26372979462526e-50	0.691988	0.564	0.216	2.59721747391384e-46	WT untreated	Reep6
Stk35	1.86255841977572e-50	0.527357	0.888	0.627	3.82793006432307e-46	WT untreated	Stk35
Pde8b	2.3041772055671e-50	0.738492	0.65	0.321	4.7355449928815e-46	WT untreated	Pde8b
Cngb1	7.18294620621501e-50	0.565628	0.851	0.624	1.47623910430131e-45	WT untreated	Cngb1
Clu	1.72821929518037e-49	0.740388	0.493	0.121	3.5518362954547e-45	WT untreated	Clu
Gngt2	8.14032593676083e-49	0.693695	0.381	0.042	1.67299978652309e-44	WT untreated	Gngt2
Elmod1	4.69959897263287e-48	0.670566	0.725	0.271	9.65861580855507e-44	WT untreated	Elmod1
Mak	2.52213626558017e-47	0.676834	0.553	0.232	5.18349445302038e-43	WT untreated	Mak
Grm8	3.44898216553314e-47	0.672506	0.693	0.466	7.0883481466037e-43	WT untreated	Grm8
Bbs9	6.44334799242066e-46	0.62656	0.825	0.622	1.32423687940229e-41	WT untreated	Bbs9
Stard7	4.96989579600651e-45	0.563321	0.67	0.397	1.02141298399526e-40	WT untreated	Stard7
Cadm2	2.31923964660222e-44	0.767522	0.963	0.996	4.76650132169689e-40	WT untreated	Cadm2
Cngb3	2.8037575705352e-44	0.724629	0.436	0.055	5.76228255896393e-40	WT untreated	Cngb3
Spc25	3.59001532674899e-44	0.564407	0.309	0.012	7.37819949953452e-40	WT untreated	Spc25
Fam161a	3.71774194970611e-44	0.617984	0.67	0.316	7.640703255036e-40	WT untreated	Fam161a
Samd11	4.19979316134641e-44	0.597655	0.59	0.271	8.63141490519913e-40	WT untreated	Samd11
Cplx4	5.43238139544719e-44	0.731004	0.544	0.222	1.11646302439231e-39	WT untreated	Cplx4
Pcdh15	5.93295618001992e-44	0.699892	0.891	0.907	1.21934115411769e-39	WT untreated	Pcdh15
Cacnb2	6.05401955918465e-44	0.500706	0.966	0.958	1.24422209980363e-39	WT untreated	Cacnb2
Epb41	6.2148857416875e-44	0.467082	0.937	0.908	1.27728331763162e-39	WT untreated	Epb41
Ybx3	9.32780749340528e-44	0.563473	0.642	0.397	1.91705099604465e-39	WT untreated	Ybx3
Pbx1	4.6637868792451e-42	0.613887	0.785	0.455	9.58501479422452e-38	WT untreated	Pbx1
Meis2	1.38054635771531e-41	0.616372	0.49	0.169	2.83729887437651e-37	WT untreated	Meis2
Rabgef1	1.61628997102371e-41	0.576354	0.648	0.337	3.32179914844792e-37	WT untreated	Rabgef1
Sgip1	3.05739014078297e-41	0.421285	0.923	0.895	6.28354821733715e-37	WT untreated	Sgip1
Rsrp1	4.76257740841419e-41	0.410485	0.9	0.837	9.78804908977283e-37	WT untreated	Rsrp1
Syne2	5.42080086389703e-41	0.607892	0.496	0.179	1.11408299354812e-36	WT untreated	Syne2
Cmss1	1.25565242561113e-40	0.373449	0.923	0.94	2.58061686511599e-36	WT untreated	Cmss1
Aipl1	1.8828701462818e-40	0.556022	0.53	0.255	3.86967472463835e-36	WT untreated	Aipl1
Laptm4b	2.61260281946388e-40	0.459511	0.782	0.539	5.36942131456216e-36	WT untreated	Laptm4b
Iqsec1	4.56957549725381e-40	0.502668	0.768	0.481	9.39139156195602e-36	WT untreated	Iqsec1
Gucy2f	7.69392228882516e-40	0.585382	0.499	0.173	1.58125490879935e-35	WT untreated	Gucy2f
Hk2	1.13842130241546e-39	0.584531	0.407	0.117	2.33968346072425e-35	WT untreated	Hk2
Prkd1	1.3486254646092e-39	0.614715	0.662	0.389	2.77169505486482e-35	WT untreated	Prkd1
Ano2	1.46153943486379e-39	0.621187	0.487	0.179	3.00375584653205e-35	WT untreated	Ano2
Crb1	6.00793263551799e-39	0.578553	0.47	0.134	1.23475031525166e-34	WT untreated	Crb1
Nr2e3	7.64186502290712e-39	0.616288	0.484	0.187	1.57055609950787e-34	WT untreated	Nr2e3
Egr1	1.08927645649076e-38	0.651993	0.55	0.133	2.23868097337981e-34	WT untreated	Egr1
Crxos	4.41920541187224e-38	0.480474	0.536	0.223	9.08235096247983e-34	WT untreated	Crxos
Atp8a2	4.57028986905696e-38	0.55323	0.842	0.662	9.39285973888586e-34	WT untreated	Atp8a2
Gpm6b	5.97740230631889e-38	0.542146	0.599	0.407	1.22847572199466e-33	WT untreated	Gpm6b
Sntg2	6.48750649412538e-38	0.584176	0.456	0.162	1.33331233467265e-33	WT untreated	Sntg2
Rlbp1	7.10357721750643e-38	0.564415	0.384	0.064	1.45992718974192e-33	WT untreated	Rlbp1
AI847159	8.76617703981286e-38	0.622777	0.436	0.109	1.80162470522234e-33	WT untreated	AI847159
Pfkfb2	9.76405812029997e-38	0.548023	0.579	0.267	2.00670922488405e-33	WT untreated	Pfkfb2
Gm26954	1.06098450889678e-37	0.51589	0.799	0.531	2.18053536268467e-33	WT untreated	Gm26954
Tub	1.96136025159727e-37	0.531266	0.593	0.327	4.03098758908271e-33	WT untreated	Tub
Pla2r1	9.5638374393411e-37	0.531243	0.573	0.321	1.96555987053338e-32	WT untreated	Pla2r1
Elovl4	1.13469801650765e-36	0.440416	0.716	0.497	2.33203136352652e-32	WT untreated	Elovl4
Sik2	2.61204615419896e-36	0.517869	0.361	0.058	5.3682772561097e-32	WT untreated	Sik2
Slc38a3	5.20902295186611e-36	0.437939	0.713	0.385	1.07055839706752e-31	WT untreated	Slc38a3
Egflam	8.52832719802181e-36	0.557633	0.516	0.248	1.75274180573744e-31	WT untreated	Egflam
Hexb	9.05276283142188e-36	0.514461	0.711	0.362	1.86052381711383e-31	WT untreated	Hexb
Msi2	9.32143697578314e-36	0.372287	0.96	0.937	1.91574172726295e-31	WT untreated	Msi2
Large1	1.90094504718907e-35	0.484641	0.49	0.255	3.90682226098297e-31	WT untreated	Large1
Slc6a6	3.41098338526145e-35	0.364817	0.96	0.969	7.01025305338933e-31	WT untreated	Slc6a6
Fabp12	3.61589371745993e-35	0.564859	0.533	0.223	7.43138476812365e-31	WT untreated	Fabp12
Pitpnc1	5.02572580572934e-35	0.548705	0.516	0.232	1.03288716759349e-30	WT untreated	Pitpnc1
Slc4a7	8.67272594561115e-35	0.514853	0.573	0.338	1.782418636342e-30	WT untreated	Slc4a7
Sgk1	9.82133754188012e-35	0.488087	0.378	0.083	2.0184812916072e-30	WT untreated	Sgk1
Gm19689	3.182108068245e-34	0.502058	0.338	0.006	6.53986850185712e-30	WT untreated	Gm19689
Mylk	4.5289831322527e-34	0.468428	0.33	0.042	9.30796613340576e-30	WT untreated	Mylk
Gnat2	4.85999568360553e-34	0.474691	0.367	0.066	9.98826312894609e-30	WT untreated	Gnat2
Cdhr1	5.58407574879823e-34	0.52052	0.464	0.172	1.14763924789301e-29	WT untreated	Cdhr1
Tnpo1	6.28360583472493e-34	0.394962	0.831	0.678	1.29140667115267e-29	WT untreated	Tnpo1
Map2	6.56619711269753e-34	0.46257	0.828	0.653	1.3494848306016e-29	WT untreated	Map2
Gm47283	2.26558479926385e-33	0.493916	0.673	0.319	4.65622987944707e-29	WT untreated	Gm47283
Zfp536	4.02629406501033e-33	0.543433	0.467	0.219	8.27483956240922e-29	WT untreated	Zfp536
Zdhhc2	4.90619764488316e-33	0.525232	0.516	0.245	1.00832173997639e-28	WT untreated	Zdhhc2
Ddx17	8.55439202885765e-33	0.36606	0.877	0.819	1.75809864977082e-28	WT untreated	Ddx17
Gm16346	1.26897313325818e-32	0.311463	0.304	0	2.60799358347221e-28	WT untreated	Gm16346
Zswim6	2.17794860497938e-32	0.562147	0.427	0.166	4.47611997295363e-28	WT untreated	Zswim6
Diaph3	3.34508883416803e-32	0.562179	0.424	0.184	6.87482657198214e-28	WT untreated	Diaph3
Ppp3cc	3.39146020228565e-32	0.495187	0.636	0.357	6.97012900773748e-28	WT untreated	Ppp3cc
Taok3	5.63359677490082e-32	0.426631	0.774	0.555	1.15781680917762e-27	WT untreated	Taok3
F630040K05Rik	6.21550415052684e-32	0.447752	0.352	0.07	1.27741041301628e-27	WT untreated	F630040K05Rik
Mbnl1	6.95216570719762e-32	0.44871	0.708	0.466	1.42880909614325e-27	WT untreated	Mbnl1
Rp1l1	1.3315273597673e-31	0.492082	0.415	0.144	2.73655502979376e-27	WT untreated	Rp1l1
Gm32442	2.48046199930665e-31	0.509328	0.527	0.293	5.09784550097502e-27	WT untreated	Gm32442
Fam3c	2.591382445465e-31	0.460225	0.493	0.264	5.32580920191967e-27	WT untreated	Fam3c
Add3	3.00294521970801e-31	0.496196	0.47	0.182	6.1716530155439e-27	WT untreated	Add3
Rdh12	4.08890542008214e-31	0.438695	0.415	0.127	8.4035184193528e-27	WT untreated	Rdh12
Tdrd7	4.29882422254223e-31	0.477097	0.536	0.273	8.83494354216879e-27	WT untreated	Tdrd7
Kdm4c	6.47527260006508e-31	0.421812	0.888	0.767	1.33079802476537e-26	WT untreated	Kdm4c
Frmpd2	7.4850541156914e-31	0.489178	0.47	0.187	1.5383283218569e-26	WT untreated	Frmpd2
Ano3	1.32662438910182e-30	0.602078	0.822	0.682	2.72647844448205e-26	WT untreated	Ano3
Crx	1.63578422389979e-30	0.350927	0.845	0.741	3.36186373695884e-26	WT untreated	Crx
Fam169a	4.45539984225934e-30	0.34669	0.928	0.883	9.1567377558114e-26	WT untreated	Fam169a
Xiap	5.48506411179795e-30	0.411801	0.791	0.606	1.12729037625671e-25	WT untreated	Xiap
Dixdc1	9.65352465838615e-30	0.442967	0.401	0.111	1.98399238779152e-25	WT untreated	Dixdc1
Mdm1	1.49973379641318e-29	0.467926	0.464	0.195	3.08225289838836e-25	WT untreated	Mdm1
Bbs7	1.8454772718045e-29	0.450872	0.562	0.227	3.79282488901262e-25	WT untreated	Bbs7
Kcnj14	2.67803994084885e-29	0.450493	0.341	0.069	5.50390768643255e-25	WT untreated	Kcnj14
Vtn	3.04711295798623e-29	0.483203	0.507	0.214	6.26242655125331e-25	WT untreated	Vtn
Cabp4	3.23126407825856e-29	0.430471	0.352	0.092	6.640893933637e-25	WT untreated	Cabp4
Frmd4b	3.52366915607335e-29	0.353463	0.923	0.898	7.24184484956194e-25	WT untreated	Frmd4b
Dkk3	4.78957825170132e-29	0.477794	0.307	0.063	9.84354122289655e-25	WT untreated	Dkk3
Gm20139	5.83105562641005e-29	0.443006	0.427	0.207	1.19839855233979e-24	WT untreated	Gm20139
Rasgrf2	1.45821450873977e-28	0.440312	0.791	0.587	2.99692245836198e-24	WT untreated	Rasgrf2
Ankrd33b	2.09861846471512e-28	0.515621	0.413	0.152	4.3130806686825e-24	WT untreated	Ankrd33b
Nedd4l	2.80829942328922e-28	0.491113	0.407	0.155	5.77161697474401e-24	WT untreated	Nedd4l
Cep164	3.42955776440767e-28	0.457814	0.519	0.245	7.04842711741065e-24	WT untreated	Cep164
Atp11b	4.00790070554499e-28	0.384364	0.705	0.48	8.23703753003607e-24	WT untreated	Atp11b
Gulp1	5.92462931074836e-28	0.391716	0.41	0.297	1.217629815945e-23	WT untreated	Gulp1
mt-Nd3	6.59725058395458e-28	0.40926	0.946	0.98	1.35586694001434e-23	WT untreated	mt-Nd3
Dnm3	8.26926063172533e-28	0.448963	0.797	0.617	1.69949844503219e-23	WT untreated	Dnm3
Gramd2	1.18663817231592e-27	0.389662	0.332	0.069	2.43877877174368e-23	WT untreated	Gramd2
St8sia1	1.27794285732672e-27	0.442146	0.393	0.13	2.62642816037788e-23	WT untreated	St8sia1
Frmd5	1.42205357364976e-27	0.556062	0.547	0.318	2.92260450456499e-23	WT untreated	Frmd5
Rax	1.71020332942596e-27	0.423021	0.324	0.063	3.51480988263624e-23	WT untreated	Rax
2410018L13Rik	2.03488844740142e-27	0.621337	0.533	0.31	4.1821027370994e-23	WT untreated	2410018L13Rik
Dpysl3	3.18027582713943e-27	0.500956	0.585	0.319	6.53610287993695e-23	WT untreated	Dpysl3
Plekhb1	5.09842001083292e-27	0.317797	0.797	0.676	1.04782728062638e-22	WT untreated	Plekhb1
Snta1	7.73953679846363e-27	0.431694	0.33	0.102	1.59062960282024e-22	WT untreated	Snta1
Adamts3	3.26480500775041e-26	0.45246	0.395	0.179	6.70982725192865e-22	WT untreated	Adamts3
Wdr78	4.6518524091414e-26	0.438949	0.539	0.252	9.56048707126741e-22	WT untreated	Wdr78
Chd7	8.27505703431412e-26	0.441925	0.427	0.194	1.70068972169224e-21	WT untreated	Chd7
Trpm3	8.31288615606196e-26	0.506876	0.341	0.147	1.70846436279385e-21	WT untreated	Trpm3
Mbnl2	9.09575657747595e-26	0.315584	0.845	0.742	1.86935989180286e-21	WT untreated	Mbnl2
Dgke	1.18391766135134e-25	0.401069	0.573	0.321	2.43318757760928e-21	WT untreated	Dgke
Ppp2r2b	1.53353113793896e-25	0.356913	0.98	0.977	3.15171319469215e-21	WT untreated	Ppp2r2b
Pacrg	3.57566481525559e-25	0.517903	0.564	0.259	7.34870632831329e-21	WT untreated	Pacrg
Kank1	3.71688821507426e-25	0.417709	0.335	0.109	7.63894865962062e-21	WT untreated	Kank1
Zfp36l2	5.61164616105128e-25	0.384538	0.278	0.054	1.15330551901926e-20	WT untreated	Zfp36l2
Cds1	5.80281485743525e-25	0.372187	0.332	0.087	1.19259450950009e-20	WT untreated	Cds1
Grik1	9.48293707940718e-25	0.752148	0.63	0.306	1.94893322855976e-20	WT untreated	Grik1
Hnrnpl	1.00856204210274e-24	0.30726	0.754	0.577	2.07279670892955e-20	WT untreated	Hnrnpl
Adgrv1	1.0785158712838e-24	0.381569	0.845	0.757	2.21656581866246e-20	WT untreated	Adgrv1
Cuedc1	1.16287555928929e-24	0.355892	0.722	0.468	2.38994184945135e-20	WT untreated	Cuedc1
Heg1	1.66159776645696e-24	0.380355	0.321	0.102	3.41491572962235e-20	WT untreated	Heg1
Abca8a	1.79990793151692e-24	0.339281	0.215	0.025	3.69917078085357e-20	WT untreated	Abca8a
Tbc1d8	2.09468176583125e-24	0.375396	0.407	0.169	4.30498996513638e-20	WT untreated	Tbc1d8
Galnt7	2.35783894422652e-24	0.44091	0.378	0.184	4.84583059817435e-20	WT untreated	Galnt7
Synpo2	2.56003059637683e-24	0.405643	0.321	0.111	5.26137488167366e-20	WT untreated	Synpo2
Cacna1f	4.821056032531e-24	0.323817	0.736	0.523	9.90823435805772e-20	WT untreated	Cacna1f
Grtp1	5.33565819745934e-24	0.322435	0.37	0.138	1.09658447274184e-19	WT untreated	Grtp1
Galnt14	8.09501682362153e-24	0.365615	0.272	0.013	1.6636878575907e-19	WT untreated	Galnt14
Nt5e	1.11824116557899e-23	0.362439	0.338	0.122	2.29820924349793e-19	WT untreated	Nt5e
Hcn1	1.16077787372704e-23	0.297836	0.98	0.993	2.38563068608382e-19	WT untreated	Hcn1
Jam2	1.24221325570767e-23	0.385473	0.324	0.09	2.5529966831304e-19	WT untreated	Jam2
Pitpnm2os2	1.27238434218056e-23	0.352453	0.338	0.115	2.61500430004949e-19	WT untreated	Pitpnm2os2
Crocc	1.42098266863445e-23	0.301286	0.656	0.462	2.92040358057752e-19	WT untreated	Crocc
Rasal2	2.23632365133169e-23	0.481072	0.562	0.315	4.5960923682169e-19	WT untreated	Rasal2
Dnm1	2.2849892410407e-23	0.311958	0.756	0.587	4.69610988818685e-19	WT untreated	Dnm1
Sntb2	2.32274486550935e-23	0.404191	0.49	0.23	4.77370524759481e-19	WT untreated	Sntb2
Arhgef26	2.93723335812705e-23	0.403705	0.413	0.188	6.03660199762271e-19	WT untreated	Arhgef26
Peg3	3.36704718864447e-23	0.365649	0.461	0.206	6.91995538210212e-19	WT untreated	Peg3
Plch2	4.71504056917654e-23	0.28966	0.754	0.586	9.69035137777163e-19	WT untreated	Plch2
Gm17057	4.89968118626404e-23	0.330315	0.223	0.035	1.00698247740099e-18	WT untreated	Gm17057
5430419D17Rik	7.72854919494364e-23	0.266995	0.195	0.015	1.58837143054482e-18	WT untreated	5430419D17Rik
Klhl18	7.81421824451724e-23	0.31134	0.645	0.456	1.60597813361318e-18	WT untreated	Klhl18
Ppm1n	9.06619507385049e-23	0.30549	0.206	0.025	1.86328441157775e-18	WT untreated	Ppm1n
Snhg9	9.274954268962e-23	0.345506	0.633	0.37	1.90618860135707e-18	WT untreated	Snhg9
Dbi	9.49157366629298e-23	0.330825	0.542	0.401	1.95070821989653e-18	WT untreated	Dbi
Uckl1	1.16693500560107e-22	0.355115	0.493	0.211	2.39828482351131e-18	WT untreated	Uckl1
Ddhd1	1.24164716314721e-22	0.365623	0.716	0.531	2.55183324970015e-18	WT untreated	Ddhd1
Csmd1	2.71434952736805e-22	0.526153	0.461	0.111	5.57853114864681e-18	WT untreated	Csmd1
Dach1	3.92718984950093e-22	0.433441	0.295	0.103	8.0711605786943e-18	WT untreated	Dach1
Clstn1	4.04786145354617e-22	0.29254	0.777	0.617	8.31916485932808e-18	WT untreated	Clstn1
Gm9195	4.69390262195599e-22	0.404914	0.453	0.087	9.64690866864396e-18	WT untreated	Gm9195
Ier2	4.70211782050043e-22	0.316401	0.295	0.061	9.66379254469248e-18	WT untreated	Ier2
Synpr	4.90000412389818e-22	0.445177	0.372	0.137	1.00704884754355e-17	WT untreated	Synpr
Neurod1	8.91752660106845e-22	0.29505	0.891	0.793	1.83273006705159e-17	WT untreated	Neurod1
Herc3	9.08652960290637e-22	0.266325	0.874	0.822	1.86746356398932e-17	WT untreated	Herc3
Nr4a1	9.28232148914532e-22	0.427093	0.43	0.079	1.90770271244915e-17	WT untreated	Nr4a1
Kif1b	1.35122041356219e-21	0.255292	0.951	0.958	2.77702819395301e-17	WT untreated	Kif1b
Erc2	1.49870525236811e-21	0.379781	0.854	0.663	3.08013903466693e-17	WT untreated	Erc2
mt-Nd2	1.65717792496982e-21	0.32102	0.98	0.996	3.40583207139797e-17	WT untreated	mt-Nd2
Fam149a	1.75964869364259e-21	0.336439	0.261	0.061	3.61642999517426e-17	WT untreated	Fam149a
Hs3st3b1	2.13730442488367e-21	0.335765	0.272	0.071	4.39258805402091e-17	WT untreated	Hs3st3b1
Ttc39c	2.20346750334407e-21	0.375376	0.39	0.141	4.52856641287274e-17	WT untreated	Ttc39c
Enox1	2.22186119452951e-21	0.429373	0.725	0.48	4.56636912699704e-17	WT untreated	Enox1
Arl6	2.48805719611237e-21	0.337981	0.51	0.283	5.11345514945014e-17	WT untreated	Arl6
Arhgap10	2.90218476197159e-21	0.397004	0.447	0.219	5.96457012280401e-17	WT untreated	Arhgap10
Tmem135	3.80643633133342e-21	0.319503	0.736	0.557	7.82298794815644e-17	WT untreated	Tmem135
Wwc2	3.8134567451924e-21	0.377598	0.347	0.121	7.83741630271941e-17	WT untreated	Wwc2
Tet3	4.09846396872653e-21	0.351874	0.722	0.459	8.42316314852677e-17	WT untreated	Tet3
Esrrg	4.88776721953628e-21	0.371021	0.327	0.131	1.0045339189591e-16	WT untreated	Esrrg
Fbxl5	5.15811304621982e-21	0.29355	0.742	0.603	1.0600953932591e-16	WT untreated	Fbxl5
Slc17a7	5.39997356905783e-21	0.216085	0.894	0.87	1.10980256791277e-16	WT untreated	Slc17a7
Prcd	6.88392070400392e-21	0.34014	0.347	0.2	1.41478338308689e-16	WT untreated	Prcd
Purg	1.00751838762766e-20	0.389935	0.725	0.519	2.07065179025236e-16	WT untreated	Purg
Meis1	1.42075669760709e-20	0.375068	0.493	0.299	2.9199391649221e-16	WT untreated	Meis1
Spata1	1.4965765479533e-20	0.40223	0.387	0.155	3.07576412135362e-16	WT untreated	Spata1
Ppm1b	1.5640342378322e-20	0.280043	0.736	0.605	3.21440316559273e-16	WT untreated	Ppm1b
Cpe	2.39255145391671e-20	0.206783	0.943	0.952	4.91717174808962e-16	WT untreated	Cpe
Cdk8	2.61399368348389e-20	0.239383	0.819	0.78	5.3722798182961e-16	WT untreated	Cdk8
Kras	3.22919850940356e-20	0.309488	0.573	0.385	6.6366487765262e-16	WT untreated	Kras
Kmt2d	3.30469459714578e-20	0.310931	0.585	0.321	6.79180833605402e-16	WT untreated	Kmt2d
Pcdh9	4.18874873699487e-20	0.320833	0.464	0.418	8.60871640427187e-16	WT untreated	Pcdh9
Zfyve28	4.23086420457138e-20	0.394236	0.49	0.246	8.69527211323509e-16	WT untreated	Zfyve28
Kcnv2	4.2755918931673e-20	0.343954	0.281	0.092	8.78719645883743e-16	WT untreated	Kcnv2
Ppara	4.46597436631724e-20	0.215883	0.123	0.003	9.17847051765519e-16	WT untreated	Ppara
D1Ertd622e	4.64525901868514e-20	0.327921	0.35	0.137	9.5469363352017e-16	WT untreated	D1Ertd622e
Amer2	4.88686214357645e-20	0.351098	0.516	0.264	1.00434790774783e-15	WT untreated	Amer2
Lbh	5.29371738876988e-20	0.336791	0.232	0.045	1.08796479773999e-15	WT untreated	Lbh
Susd3	5.81849399362127e-20	0.320752	0.226	0.051	1.19581688556904e-15	WT untreated	Susd3
Pitpnm1	5.95645590761946e-20	0.267297	0.662	0.481	1.22417081813395e-15	WT untreated	Pitpnm1
Camsap1	6.43695213866947e-20	0.279972	0.673	0.474	1.32292240353935e-15	WT untreated	Camsap1
Cdk19	6.45755975275624e-20	0.346244	0.567	0.398	1.32715768038646e-15	WT untreated	Cdk19
Drd4	7.37102430606666e-20	0.342656	0.315	0.121	1.51489291538282e-15	WT untreated	Drd4
C2cd2l	7.92932953063112e-20	0.308669	0.415	0.206	1.62963580513531e-15	WT untreated	C2cd2l
Magi2	8.29802522325708e-20	0.312777	0.974	0.971	1.70541014388379e-15	WT untreated	Magi2
Slc16a6	9.25427754555383e-20	0.332976	0.298	0.096	1.90193912116222e-15	WT untreated	Slc16a6
Pacsin2	9.97278139553717e-20	0.252602	0.556	0.42	2.0496060324108e-15	WT untreated	Pacsin2
Gucy2e	1.08860450091535e-19	0.322779	0.447	0.232	2.23729997028124e-15	WT untreated	Gucy2e
Memo1	1.0913129524165e-19	0.362185	0.756	0.585	2.24286637980638e-15	WT untreated	Memo1
Ppm1h	1.19939585290771e-19	0.35622	0.673	0.503	2.46499835689592e-15	WT untreated	Ppm1h
Impg2	1.49412184543161e-19	0.325792	0.547	0.429	3.07071921673105e-15	WT untreated	Impg2
Ddx5	1.74444080326831e-19	0.192898	0.951	0.975	3.58517473887703e-15	WT untreated	Ddx5
Fsd1l	1.98449201561364e-19	0.333931	0.418	0.216	4.07852799048914e-15	WT untreated	Fsd1l
Lbhd1	2.30040722516775e-19	0.321315	0.321	0.111	4.72779692916475e-15	WT untreated	Lbhd1
Fgfr2	2.3040401157259e-19	0.250458	0.797	0.73	4.73526324583987e-15	WT untreated	Fgfr2
Plekhb2	2.65199269381049e-19	0.275914	0.57	0.382	5.45037538431931e-15	WT untreated	Plekhb2
Hspa4l	3.32558859586802e-19	0.331351	0.771	0.605	6.83474968222795e-15	WT untreated	Hspa4l
Gm19667	3.89730355446199e-19	0.317434	0.244	0.064	8.00973826513027e-15	WT untreated	Gm19667
Adipor1	4.68486347291194e-19	0.272495	0.59	0.42	9.62833140952862e-15	WT untreated	Adipor1
Pdzd2	4.68521310954949e-19	0.341483	0.788	0.621	9.62904998274611e-15	WT untreated	Pdzd2
Mllt3	5.37097961497451e-19	0.364699	0.364	0.201	1.10384373046956e-14	WT untreated	Mllt3
Epas1	6.60077978048684e-19	0.324881	0.223	0.044	1.35659226048565e-14	WT untreated	Epas1
Rhot2	7.26910009316806e-19	0.288124	0.415	0.214	1.4939454511479e-14	WT untreated	Rhot2
Srsf2	9.17842979914221e-19	0.186607	0.831	0.822	1.88635089231971e-14	WT untreated	Srsf2
Bcat1	9.39466602696691e-19	0.301878	0.232	0.055	1.93079176186224e-14	WT untreated	Bcat1
Tbc1d24	9.64615575913558e-19	0.310529	0.47	0.233	1.98247793161755e-14	WT untreated	Tbc1d24
Mid1	1.19141652408451e-18	0.381415	0.458	0.246	2.44859924029848e-14	WT untreated	Mid1
Ktn1	1.44692576525711e-18	0.272128	0.877	0.793	2.97372183275641e-14	WT untreated	Ktn1
Nxnl1	2.03619367656995e-18	0.290528	0.226	0.054	4.18478524408656e-14	WT untreated	Nxnl1
Nxnl2	2.50049282905618e-18	0.29041	0.249	0.079	5.13901286227626e-14	WT untreated	Nxnl2
Slc1a3	2.62872284508008e-18	0.328726	0.166	0.025	5.40255119120858e-14	WT untreated	Slc1a3
A930003A15Rik	2.8907497347216e-18	0.289163	0.264	0.133	5.94106885479984e-14	WT untreated	A930003A15Rik
Man2a2	4.0782239961567e-18	0.272009	0.748	0.541	8.38156595690125e-14	WT untreated	Man2a2
Ip6k1	4.57805953690893e-18	0.261968	0.679	0.497	9.40882796025523e-14	WT untreated	Ip6k1
Gas7	5.10074885790315e-18	0.277834	0.289	0.077	1.04830590527626e-13	WT untreated	Gas7
Rasgef1b	5.27483007569158e-18	0.319408	0.911	0.843	1.08408307715613e-13	WT untreated	Rasgef1b
Mfge8	6.10358302751809e-18	0.298702	0.261	0.073	1.25440838381552e-13	WT untreated	Mfge8
Ext1	6.36595869782209e-18	0.376933	0.61	0.418	1.3083318315764e-13	WT untreated	Ext1
Tnfsf12	7.52390784824348e-18	0.33441	0.252	0.077	1.546313540971e-13	WT untreated	Tnfsf12
Actb	8.11446660487191e-18	0.20139	0.874	0.832	1.66768517663327e-13	WT untreated	Actb
Zfp804b	8.17515642463536e-18	0.746962	0.585	0.487	1.68015814839106e-13	WT untreated	Zfp804b
1110051M20Rik	8.47182670511399e-18	0.331874	0.725	0.522	1.74112982443503e-13	WT untreated	1110051M20Rik
Pcare	9.89252692713315e-18	0.285939	0.246	0.052	2.0331121340644e-13	WT untreated	Pcare
Dusp1	1.05256194615891e-17	0.255588	0.252	0.051	2.16322531174579e-13	WT untreated	Dusp1
Gm28875	1.14315941296072e-17	0.238316	0.198	0.031	2.34942122551686e-13	WT untreated	Gm28875
Osbp2	1.32006457537047e-17	0.245384	0.822	0.759	2.71299671530138e-13	WT untreated	Osbp2
Gas1	1.43051608455811e-17	0.217605	0.103	0.001	2.93999665698382e-13	WT untreated	Gas1
Slco4a1	1.47877542352115e-17	0.277689	0.307	0.071	3.03917925042067e-13	WT untreated	Slco4a1
Tob2	1.48317448692462e-17	0.300413	0.516	0.316	3.04822020552748e-13	WT untreated	Tob2
Cspp1	1.49114610327836e-17	0.318607	0.722	0.526	3.06460347145769e-13	WT untreated	Cspp1
Elfn1	1.76056997139099e-17	0.280192	0.218	0.061	3.61832340520276e-13	WT untreated	Elfn1
Glmn	1.80338494887235e-17	0.275615	0.53	0.375	3.70631674692246e-13	WT untreated	Glmn
Lsamp	2.08594513980939e-17	0.371016	0.487	0.429	4.28703445133626e-13	WT untreated	Lsamp
Mef2d	2.21155829567418e-17	0.26219	0.751	0.563	4.54519460926957e-13	WT untreated	Mef2d
Trafd1	2.50489921747258e-17	0.289855	0.533	0.318	5.14806887174964e-13	WT untreated	Trafd1
St3gal1	3.31152015014909e-17	0.290137	0.244	0.077	6.80583621258641e-13	WT untreated	St3gal1
D430042O09Rik	5.24920885563728e-17	0.311702	0.473	0.204	1.07881740401057e-12	WT untreated	D430042O09Rik
Plxna2	5.71801719870645e-17	0.314109	0.289	0.125	1.17516689467815e-12	WT untreated	Plxna2
Rims2	5.7579545500575e-17	0.230924	0.971	0.988	1.18337481912782e-12	WT untreated	Rims2
Slc44a1	6.19565026786502e-17	0.281767	0.751	0.603	1.27333004305162e-12	WT untreated	Slc44a1
Hes1	6.30802594312012e-17	0.369588	0.146	0.022	1.29642549183005e-12	WT untreated	Hes1
Slc16a1	7.48581361538271e-17	0.313339	0.249	0.08	1.53848441423345e-12	WT untreated	Slc16a1
Scarb1	7.87267932113464e-17	0.306761	0.395	0.175	1.61799305407959e-12	WT untreated	Scarb1
Cers4	8.58479818038749e-17	0.232105	0.802	0.71	1.76434772203324e-12	WT untreated	Cers4
Kdr	9.85617860672817e-17	0.24191	0.155	0.016	2.02564182725477e-12	WT untreated	Kdr
Tapt1	1.15933666603558e-16	0.301792	0.456	0.208	2.38266871603632e-12	WT untreated	Tapt1
Hist1h2be	1.26774665344587e-16	0.297268	0.544	0.367	2.60547292216195e-12	WT untreated	Hist1h2be
Rab28	1.27631873264838e-16	0.280875	0.754	0.605	2.62309025933895e-12	WT untreated	Rab28
Fxyd6	1.32029932526248e-16	0.182706	0.106	0.001	2.71347917327944e-12	WT untreated	Fxyd6
Paip1	1.3687422287812e-16	0.167793	0.544	0.491	2.81303902859112e-12	WT untreated	Paip1
Ndrg1	1.3792342324303e-16	0.289487	0.249	0.077	2.83460219449076e-12	WT untreated	Ndrg1
Rnf207	2.24076945490379e-16	0.289658	0.301	0.122	4.60522938371827e-12	WT untreated	Rnf207
Eml3	2.46422237647994e-16	0.27396	0.384	0.16	5.06446982814158e-12	WT untreated	Eml3
Kif21b	2.66231709117586e-16	0.298021	0.63	0.362	5.47159408578462e-12	WT untreated	Kif21b
Cotl1	2.68294407376892e-16	0.212361	0.158	0.017	5.51398666040988e-12	WT untreated	Cotl1
BC005537	2.74112687578558e-16	0.216222	0.673	0.532	5.63356395511453e-12	WT untreated	BC005537
Lpcat2	2.83811812770855e-16	0.289609	0.255	0.085	5.83290037606661e-12	WT untreated	Lpcat2
Zfp36l1	3.0961544669986e-16	0.276345	0.135	0.015	6.36321666057552e-12	WT untreated	Zfp36l1
Pla2g7	3.45284268828171e-16	0.285057	0.223	0.086	7.09628229295656e-12	WT untreated	Pla2g7
Srsf1	3.53346305500158e-16	0.204937	0.84	0.761	7.26197327063924e-12	WT untreated	Srsf1
Tnfaip3	3.97128005878312e-16	0.267478	0.338	0.14	8.16177477681106e-12	WT untreated	Tnfaip3
B4galt1	4.19253711137721e-16	0.28401	0.261	0.109	8.61650227130245e-12	WT untreated	B4galt1
Map4k3	4.55058312288162e-16	0.325435	0.751	0.574	9.35235843414631e-12	WT untreated	Map4k3
Atp11a	5.090062734004e-16	0.265576	0.249	0.085	1.0461096930925e-11	WT untreated	Atp11a
Plekha7	5.93480450162194e-16	0.285615	0.229	0.067	1.21972102117334e-11	WT untreated	Plekha7
Pak7	6.60511043306685e-16	0.329091	0.668	0.512	1.3574822962039e-11	WT untreated	Pak7
Prkcz	6.65330946089106e-16	0.275342	0.275	0.092	1.36738816040233e-11	WT untreated	Prkcz
Ncam1	7.47327266207455e-16	0.241338	0.951	0.914	1.53590699750956e-11	WT untreated	Ncam1
Igsf11	8.98113951694233e-16	0.286696	0.298	0.149	1.84580379352199e-11	WT untreated	Igsf11
Jag1	9.05781629588081e-16	0.269769	0.246	0.064	1.86156240512942e-11	WT untreated	Jag1
Cc2d2a	9.20809246538415e-16	0.301684	0.43	0.201	1.89244716348575e-11	WT untreated	Cc2d2a
Bicdl1	9.45390044872139e-16	0.354429	0.622	0.375	1.94296562022122e-11	WT untreated	Bicdl1
Dyrk2	9.81151153229609e-16	0.262551	0.221	0.052	2.01646185011749e-11	WT untreated	Dyrk2
Pcbp2	1.17325035421905e-15	0.191449	0.911	0.937	2.41126412799098e-11	WT untreated	Pcbp2
Rab30	1.25057862062969e-15	0.325988	0.507	0.27	2.57018918111814e-11	WT untreated	Rab30
Nrcam	1.29294984593622e-15	0.348874	0.318	0.099	2.65727052336812e-11	WT untreated	Nrcam
Pdia5	1.35359960296896e-15	0.235844	0.183	0.038	2.78191790402181e-11	WT untreated	Pdia5
Wdr47	1.5477734370714e-15	0.320156	0.513	0.281	3.18098396786914e-11	WT untreated	Wdr47
Sema3f	1.65338893554313e-15	0.237231	0.215	0.05	3.39804494032823e-11	WT untreated	Sema3f
Hook1	1.68816416530686e-15	0.255612	0.713	0.519	3.46951499253867e-11	WT untreated	Hook1
Mpp7	1.82559135399306e-15	0.352539	0.628	0.38	3.75195535072653e-11	WT untreated	Mpp7
A530058N18Rik	1.91292241304361e-15	0.297491	0.229	0.061	3.93143814328722e-11	WT untreated	A530058N18Rik
Pde8a	1.91769525686058e-15	0.334883	0.47	0.251	3.94124729189986e-11	WT untreated	Pde8a
Prdx6	2.26150570788316e-15	0.216599	0.287	0.15	4.64784653084147e-11	WT untreated	Prdx6
5730507C01Rik	2.55647676835556e-15	0.221956	0.415	0.325	5.25407105432434e-11	WT untreated	5730507C01Rik
Svil	2.79339464009183e-15	0.251063	0.252	0.083	5.74098466431673e-11	WT untreated	Svil
Lima1	2.84919495480929e-15	0.285484	0.264	0.085	5.85566547112405e-11	WT untreated	Lima1
Cryab	3.43671613960991e-15	0.211817	0.155	0.017	7.06313901012629e-11	WT untreated	Cryab
Usp33	3.4979133315267e-15	0.243127	0.791	0.682	7.18891147895368e-11	WT untreated	Usp33
Gm30593	3.86950247335977e-15	0.224274	0.358	0.255	7.952601483249e-11	WT untreated	Gm30593
Ric1	4.2470532422205e-15	0.299666	0.484	0.278	8.72854382341158e-11	WT untreated	Ric1
Ssu72	4.24905671846426e-15	0.165285	0.602	0.501	8.73266136778775e-11	WT untreated	Ssu72
Ctnnb1	4.2735609565545e-15	0.14493	0.53	0.431	8.78302247791081e-11	WT untreated	Ctnnb1
Kmt2a	4.51862607142259e-15	0.241307	0.799	0.697	9.2866803019877e-11	WT untreated	Kmt2a
Wdr31	4.63983618126085e-15	0.278081	0.212	0.052	9.5357913197273e-11	WT untreated	Wdr31
Ric8b	4.87772932653273e-15	0.251104	0.553	0.379	1.00247093118901e-10	WT untreated	Ric8b
Cpt1a	5.24238601710096e-15	0.27731	0.218	0.063	1.07741517423459e-10	WT untreated	Cpt1a
E130310I04Rik	5.41467425827267e-15	0.275111	0.289	0.115	1.1128238535602e-10	WT untreated	E130310I04Rik
A930006I01Rik	5.69318062566847e-15	0.259139	0.226	0.071	1.17006248218738e-10	WT untreated	A930006I01Rik
Mapre3	5.70799341942109e-15	0.217002	0.705	0.534	1.17310680755942e-10	WT untreated	Mapre3
A430035B10Rik	6.18587162789017e-15	0.263035	0.298	0.105	1.27132033696399e-10	WT untreated	A430035B10Rik
Otud7b	6.95605657154963e-15	0.269729	0.59	0.408	1.42960874658488e-10	WT untreated	Otud7b
Ctif	7.28851810163988e-15	0.279021	0.281	0.127	1.49793624024903e-10	WT untreated	Ctif
Kmt2c	7.40269742411012e-15	0.223471	0.874	0.799	1.52140237460311e-10	WT untreated	Kmt2c
Zfp654	7.61865760040998e-15	0.310917	0.693	0.525	1.56578651003626e-10	WT untreated	Zfp654
Gm17231	8.68523885297679e-15	0.306241	0.547	0.254	1.78499028906379e-10	WT untreated	Gm17231
Wwox	9.17080983830588e-15	0.285699	0.931	0.917	1.88478483796862e-10	WT untreated	Wwox
Med13l	9.38205674842332e-15	0.247339	0.696	0.544	1.92820030293596e-10	WT untreated	Med13l
Myrip	9.48112989157303e-15	0.256797	0.215	0.052	1.94856181531609e-10	WT untreated	Myrip
Gckr	1.00282600147193e-14	0.202283	0.149	0.017	2.06100799822511e-10	WT untreated	Gckr
Aqp1	1.41614060509991e-14	0.192043	0.149	0.017	2.91045217160133e-10	WT untreated	Aqp1
Aak1	1.50087822761441e-14	0.251403	0.88	0.789	3.08460493339313e-10	WT untreated	Aak1
Wdpcp	1.52282219608412e-14	0.330131	0.315	0.12	3.12970417739208e-10	WT untreated	Wdpcp
Nrip1	1.54767909126174e-14	0.298974	0.436	0.216	3.18079006836113e-10	WT untreated	Nrip1
Lgalsl	1.5889918745609e-14	0.215204	0.619	0.446	3.26569610059757e-10	WT untreated	Lgalsl
Ttc8	1.60342692092618e-14	0.246287	0.524	0.338	3.29536300788748e-10	WT untreated	Ttc8
Pttg1	1.67427095521612e-14	0.269765	0.395	0.115	3.44096166716017e-10	WT untreated	Pttg1
Sparc	1.81775324994124e-14	0.261552	0.146	0.023	3.73584647927923e-10	WT untreated	Sparc
BC065403	1.83663722043423e-14	0.223265	0.172	0.022	3.77465681543644e-10	WT untreated	BC065403
Synj1	2.17857257609125e-14	0.230725	0.676	0.515	4.47740235838274e-10	WT untreated	Synj1
Uba52	2.31586355895478e-14	0.220575	0.481	0.267	4.75956278636386e-10	WT untreated	Uba52
Gm11342	2.31598544964556e-14	0.265318	0.241	0.102	4.75981329611156e-10	WT untreated	Gm11342
Nlgn1	2.34296089846689e-14	0.356663	0.281	0.175	4.81525323852915e-10	WT untreated	Nlgn1
Bcl2	2.3490378449765e-14	0.184009	0.14	0.015	4.8277425789957e-10	WT untreated	Bcl2
Cyld	2.48940715461157e-14	0.213946	0.739	0.665	5.11622958415769e-10	WT untreated	Cyld
Ankrd33	2.71912882160361e-14	0.235512	0.169	0.032	5.58835355415974e-10	WT untreated	Ankrd33
Cd9	2.77517927790102e-14	0.231861	0.135	0.02	5.70354845194218e-10	WT untreated	Cd9
Taf15	2.86098174482463e-14	0.217464	0.665	0.544	5.87988968196357e-10	WT untreated	Taf15
Tle4	2.88289968618005e-14	0.28221	0.39	0.249	5.92493543503724e-10	WT untreated	Tle4
Slc25a37	3.50616326062015e-14	0.20322	0.183	0.025	7.20586673322653e-10	WT untreated	Slc25a37
Ppargc1a	3.74019210356694e-14	0.240571	0.206	0.06	7.68684281125078e-10	WT untreated	Ppargc1a
Zfand6	3.98555735237953e-14	0.171223	0.779	0.719	8.19111747061041e-10	WT untreated	Zfand6
Gnai2	4.2478132349189e-14	0.166273	0.544	0.42	8.73010576040532e-10	WT untreated	Gnai2
Cadm1	4.91171643044656e-14	0.198701	0.966	0.99	1.00945596078538e-09	WT untreated	Cadm1
Mab21l1	5.09548741211302e-14	0.247512	0.264	0.061	1.04722457293747e-09	WT untreated	Mab21l1
Pias1	5.90487228858002e-14	0.187342	0.736	0.66	1.21356935274897e-09	WT untreated	Pias1
Icmt	5.97472517473173e-14	0.265182	0.599	0.379	1.22792551791086e-09	WT untreated	Icmt
Cst3	6.39133392303362e-14	0.109495	0.765	0.757	1.31354694786187e-09	WT untreated	Cst3
Bin1	6.76891918769303e-14	0.244898	0.702	0.529	1.39114827145467e-09	WT untreated	Bin1
Zfp236	7.3630372730329e-14	0.284605	0.519	0.258	1.51325142035372e-09	WT untreated	Zfp236
Tcf12	7.98923321983242e-14	0.21013	0.923	0.828	1.64194721133996e-09	WT untreated	Tcf12
Robo2	8.12047233718595e-14	0.390365	0.911	0.921	1.66891947473846e-09	WT untreated	Robo2
Serinc4	9.15588450306885e-14	0.209707	0.212	0.047	1.88171738307071e-09	WT untreated	Serinc4
Optn	9.29701528150102e-14	0.295308	0.315	0.152	1.91072258065409e-09	WT untreated	Optn
Asrgl1	1.01484561967177e-13	0.244064	0.252	0.099	2.08571071754941e-09	WT untreated	Asrgl1
Pla2g5	1.08211071392605e-13	0.206088	0.158	0.025	2.22395393926081e-09	WT untreated	Pla2g5
Tead1	1.15222031981788e-13	0.2111	0.183	0.041	2.36804320128971e-09	WT untreated	Tead1
Pdlim5	1.16234804374125e-13	0.20478	0.146	0.029	2.38885769949701e-09	WT untreated	Pdlim5
Slc26a2	1.2427363302108e-13	0.258825	0.232	0.057	2.55407170584923e-09	WT untreated	Slc26a2
Peli3	1.32778922306861e-13	0.21067	0.252	0.071	2.72887241125062e-09	WT untreated	Peli3
Cdr2	1.40573919186345e-13	0.231104	0.241	0.073	2.88907518711777e-09	WT untreated	Cdr2
Dpp10	1.45421099037338e-13	0.219945	0.183	0.032	2.98869442741537e-09	WT untreated	Dpp10
Tjp1	1.5054151617056e-13	0.314641	0.739	0.592	3.09392924033735e-09	WT untreated	Tjp1
Dapl1	1.53111268460591e-13	0.197552	0.14	0.019	3.14674278940207e-09	WT untreated	Dapl1
Kdm3b	1.54019522916687e-13	0.263769	0.579	0.407	3.16540923498376e-09	WT untreated	Kdm3b
Sec22a	1.62527406631237e-13	0.25459	0.527	0.354	3.34026326108517e-09	WT untreated	Sec22a
Zfc3h1	1.65856684746407e-13	0.192053	0.593	0.436	3.40868658490817e-09	WT untreated	Zfc3h1
Ppef2	1.71124890314831e-13	0.252884	0.307	0.149	3.51695874575041e-09	WT untreated	Ppef2
Ptn	1.72661532527966e-13	0.227262	0.143	0.025	3.54853981651477e-09	WT untreated	Ptn
Anp32a	1.76869461875945e-13	0.170263	0.865	0.859	3.63502118047443e-09	WT untreated	Anp32a
Espn	2.27119328899656e-13	0.204902	0.146	0.023	4.66775644754572e-09	WT untreated	Espn
Fxyd1	2.29396322087088e-13	0.242271	0.155	0.031	4.71455321153384e-09	WT untreated	Fxyd1
Aldoc	2.30001067259272e-13	0.252804	0.324	0.166	4.72698193431255e-09	WT untreated	Aldoc
Nr1d1	2.42910428286219e-13	0.185658	0.679	0.564	4.99229512213838e-09	WT untreated	Nr1d1
Podxl	2.50012047959142e-13	0.266256	0.223	0.085	5.13824760965629e-09	WT untreated	Podxl
Efr3b	2.58976218382283e-13	0.261329	0.716	0.722	5.32247924019267e-09	WT untreated	Efr3b
Rgs6	2.65906930923244e-13	0.26594	0.212	0.064	5.46491924433452e-09	WT untreated	Rgs6
Crybb2	2.70209606823366e-13	0.157775	0.1	0.003	5.55334783943382e-09	WT untreated	Crybb2
Mfhas1	3.42687845170104e-13	0.216636	0.183	0.042	7.04292059393597e-09	WT untreated	Mfhas1
Slc25a25	3.97849571714335e-13	0.258302	0.436	0.274	8.17660439787301e-09	WT untreated	Slc25a25
Trip12	4.17885614129192e-13	0.202848	0.754	0.662	8.58838514158316e-09	WT untreated	Trip12
Vopp1	4.39242964765891e-13	0.191654	0.645	0.55	9.02732141186859e-09	WT untreated	Vopp1
Canx	4.42238144653029e-13	0.180647	0.782	0.732	9.08887834890905e-09	WT untreated	Canx
Add1	4.91719217231644e-13	0.182243	0.705	0.579	1.01058133525448e-08	WT untreated	Add1
Vps13b	4.93538088839306e-13	0.18818	0.811	0.792	1.01431948018254e-08	WT untreated	Vps13b
Cdk2ap2	4.97234371460009e-13	0.190064	0.453	0.245	1.02191608022461e-08	WT untreated	Cdk2ap2
Oip5os1	5.40160202969497e-13	0.162098	0.751	0.703	1.11013724914291e-08	WT untreated	Oip5os1
mt-Nd6	5.49296391544531e-13	0.291885	0.61	0.411	1.12891394390232e-08	WT untreated	mt-Nd6
Baz2b	5.85112383068596e-13	0.15786	0.931	0.955	1.20252296968258e-08	WT untreated	Baz2b
Syngr1	6.21179102176143e-13	0.177288	0.427	0.255	1.27664729079241e-08	WT untreated	Syngr1
Uhmk1	6.31132431101158e-13	0.188905	0.444	0.303	1.2971033723991e-08	WT untreated	Uhmk1
Acsl6	6.90004150660998e-13	0.219923	0.504	0.344	1.41809653043848e-08	WT untreated	Acsl6
Jun	7.05113364389145e-13	0.25709	0.364	0.216	1.44914898649257e-08	WT untreated	Jun
Sox9	7.81378288104525e-13	0.210084	0.092	0.006	1.60588865771242e-08	WT untreated	Sox9
Plekhf2	8.89073685488619e-13	0.217732	0.447	0.264	1.82722423841621e-08	WT untreated	Plekhf2
Vim	9.11935327974633e-13	0.215938	0.143	0.032	1.87420948605347e-08	WT untreated	Vim
Tln2	1.04425205303727e-12	0.264897	0.484	0.324	2.1461468194022e-08	WT untreated	Tln2
Atad2b	1.05598468008999e-12	0.231554	0.748	0.605	2.17025971452094e-08	WT untreated	Atad2b
Acsl1	1.18711584670166e-12	0.255484	0.261	0.105	2.43976048814125e-08	WT untreated	Acsl1
Kif3b	1.20368766704007e-12	0.238603	0.433	0.217	2.47381889330075e-08	WT untreated	Kif3b
Ap2a2	1.23628564058388e-12	0.169985	0.742	0.617	2.54081424852798e-08	WT untreated	Ap2a2
Lrp1b	1.30801907840172e-12	0.226177	0.401	0.303	2.68824080993122e-08	WT untreated	Lrp1b
Pon2	1.36147893852668e-12	0.152577	0.086	0.003	2.79811151446003e-08	WT untreated	Pon2
Itsn2	1.39471891908405e-12	0.198212	0.785	0.704	2.86642632250155e-08	WT untreated	Itsn2
E130114P18Rik	1.40156203740671e-12	0.189309	0.123	0.017	2.88049029927827e-08	WT untreated	E130114P18Rik
Zfp445	1.40691750926328e-12	0.233244	0.645	0.474	2.89149686503789e-08	WT untreated	Zfp445
Ap1b1	1.4334554774628e-12	0.16354	0.507	0.405	2.94603769728155e-08	WT untreated	Ap1b1
Cntn5	1.48853136001888e-12	0.411226	0.244	0.257	3.0592296511108e-08	WT untreated	Cntn5
Ide	1.69991511685222e-12	0.259269	0.499	0.216	3.49366554815468e-08	WT untreated	Ide
Plxnb1	1.78236937119592e-12	0.169179	0.132	0.016	3.66312553168186e-08	WT untreated	Plxnb1
Adcy6	1.81487679569754e-12	0.228264	0.209	0.074	3.72993479051759e-08	WT untreated	Adcy6
Flt1	1.91329798994359e-12	0.220595	0.138	0.026	3.93221002893207e-08	WT untreated	Flt1
Trpc1	2.09500249558173e-12	0.270392	0.691	0.534	4.30564912891957e-08	WT untreated	Trpc1
Tafa3	2.15164533296036e-12	0.184448	0.155	0.028	4.42206148830012e-08	WT untreated	Tafa3
Laptm4a	2.36702001321415e-12	0.188056	0.533	0.373	4.86469953115772e-08	WT untreated	Laptm4a
Pcf11	3.02962011229699e-12	0.148842	0.576	0.448	6.22647525479277e-08	WT untreated	Pcf11
Stxbp5	3.14005565472107e-12	0.276826	0.421	0.258	6.45344238158275e-08	WT untreated	Stxbp5
Lims1	3.18763390850874e-12	0.277731	0.705	0.551	6.55122520876716e-08	WT untreated	Lims1
Gphn	3.25934098442211e-12	0.24234	0.968	0.983	6.69859759118432e-08	WT untreated	Gphn
Sh3glb1	3.37936882431482e-12	0.23161	0.587	0.421	6.94527880773182e-08	WT untreated	Sh3glb1
Pan2	3.47990260190696e-12	0.249119	0.344	0.157	7.15189582743919e-08	WT untreated	Pan2
Rps6ka2	3.49662361336459e-12	0.210413	0.172	0.076	7.1862608501869e-08	WT untreated	Rps6ka2
Pde6d	3.68682188705277e-12	0.179922	0.567	0.429	7.57715634227085e-08	WT untreated	Pde6d
Spry2	4.18282732992106e-12	0.226042	0.169	0.047	8.59654672845377e-08	WT untreated	Spry2
Erbin	4.32818910736784e-12	0.224184	0.232	0.092	8.89529425346239e-08	WT untreated	Erbin
Me1	4.36566959214309e-12	0.238732	0.232	0.12	8.97232414577248e-08	WT untreated	Me1
Eno2	4.44566368912536e-12	0.216352	0.648	0.45	9.13672801389045e-08	WT untreated	Eno2
Faim	4.56154131025446e-12	0.0634005	0.347	0.325	9.37487970083497e-08	WT untreated	Faim
Epb41l5	5.15841033147037e-12	0.296365	0.57	0.344	1.06015649132379e-07	WT untreated	Epb41l5
Kcnip4	5.21469925743062e-12	0.512654	0.602	0.536	1.07172499138714e-07	WT untreated	Kcnip4
Cul3	5.27524363200411e-12	0.187402	0.842	0.794	1.08416807124948e-07	WT untreated	Cul3
Dnah9	5.32382996059348e-12	0.241368	0.149	0.034	1.09415353350117e-07	WT untreated	Dnah9
Pnisr	5.61148880042635e-12	0.163044	0.868	0.872	1.15327317826362e-07	WT untreated	Pnisr
Col4a3bp	6.14411757706418e-12	0.251821	0.61	0.426	1.26273904443823e-07	WT untreated	Col4a3bp
Fscn2	6.31995186594154e-12	0.192555	0.146	0.028	1.29887650748831e-07	WT untreated	Fscn2
Kbtbd11	6.34618481989745e-12	0.124801	0.112	0.004	1.30426790418532e-07	WT untreated	Kbtbd11
Akt3	6.42063160268997e-12	0.256014	0.822	0.736	1.31956820698484e-07	WT untreated	Akt3
Acsl3	6.58585487211908e-12	0.209969	0.682	0.561	1.35352489331791e-07	WT untreated	Acsl3
Sipa1l2	7.08658553048507e-12	0.195642	0.158	0.035	1.45643505822529e-07	WT untreated	Sipa1l2
Spon1	7.24708693047525e-12	0.157379	0.109	0.012	1.48942130595127e-07	WT untreated	Spon1
Golgb1	7.26407154241976e-12	0.198446	0.693	0.609	1.49291198339811e-07	WT untreated	Golgb1
Usp6nl	8.02464152009691e-12	0.249787	0.415	0.278	1.64922432521032e-07	WT untreated	Usp6nl
Slc24a2	9.35289482856805e-12	0.229388	0.183	0.045	1.92220694516731e-07	WT untreated	Slc24a2
Whrn	9.81255576620541e-12	0.222572	0.203	0.063	2.01667646107054e-07	WT untreated	Whrn
Camta1	1.02024019341754e-11	0.205524	0.903	0.862	2.09679764551174e-07	WT untreated	Camta1
1810013L24Rik	1.03611038412847e-11	0.228803	0.47	0.262	2.12941406146084e-07	WT untreated	1810013L24Rik
Csnk1g1	1.05340987901457e-11	0.203779	0.831	0.742	2.16496798335074e-07	WT untreated	Csnk1g1
Grina	1.09834065666046e-11	0.163383	0.759	0.673	2.25730971756858e-07	WT untreated	Grina
8030462N17Rik	1.18717946483323e-11	0.208345	0.533	0.398	2.43989123612525e-07	WT untreated	8030462N17Rik
Car10	1.28605781209999e-11	0.0399753	0.991	1	2.6431060154279e-07	WT untreated	Car10
Bbs5	1.30924293180059e-11	0.226624	0.318	0.163	2.69075607343657e-07	WT untreated	Bbs5
Lca5	1.32415170171507e-11	0.237918	0.467	0.28	2.7213965773648e-07	WT untreated	Lca5
Nadk2	1.38362518799125e-11	0.145469	0.375	0.284	2.84362648635961e-07	WT untreated	Nadk2
Eml5	1.48970228428512e-11	0.197245	0.834	0.761	3.06163613466278e-07	WT untreated	Eml5
Gtf3c2	1.78153400935808e-11	0.115295	0.438	0.359	3.66140869603272e-07	WT untreated	Gtf3c2
Tmem266	1.81233803940075e-11	0.245399	0.238	0.095	3.72471713857641e-07	WT untreated	Tmem266
Pank4	1.84192418583774e-11	0.207511	0.398	0.191	3.78552258673373e-07	WT untreated	Pank4
Bicral	1.86092376399411e-11	0.106156	0.642	0.614	3.82457051976069e-07	WT untreated	Bicral
Ccn1	1.87734963741627e-11	0.175198	0.097	0.01	3.85832897481792e-07	WT untreated	Ccn1
Ntng2	1.9197449288393e-11	0.257923	0.524	0.306	3.94545977775052e-07	WT untreated	Ntng2
Socs7	1.94334817652482e-11	0.133017	0.613	0.534	3.9939691723938e-07	WT untreated	Socs7
Brd9	2.05200541136793e-11	0.0620084	0.436	0.373	4.21728152144337e-07	WT untreated	Brd9
Ptprg	2.1190728758777e-11	0.239547	0.255	0.086	4.35511857450385e-07	WT untreated	Ptprg
Snx12	2.14098998862402e-11	0.270046	0.648	0.442	4.40016262462009e-07	WT untreated	Snx12
Lonrf1	2.19140201529373e-11	0.228513	0.258	0.101	4.50376942183167e-07	WT untreated	Lonrf1
5031425E22Rik	2.33765532517892e-11	0.163251	0.67	0.56	4.80434922430772e-07	WT untreated	5031425E22Rik
Gm16055	2.49607028313599e-11	0.143995	0.123	0.015	5.1299236459011e-07	WT untreated	Gm16055
Fosb	2.5649473438577e-11	0.227319	0.138	0.032	5.27147978109634e-07	WT untreated	Fosb
Unc5c	2.64860723495588e-11	0.286309	0.235	0.141	5.44341758928133e-07	WT untreated	Unc5c
Dscaml1	2.70501553442723e-11	0.20714	0.968	0.964	5.55934792635485e-07	WT untreated	Dscaml1
Tusc3	2.80704336577609e-11	0.238243	0.461	0.281	5.76903552534302e-07	WT untreated	Tusc3
Tspan7	2.83525002120234e-11	0.181337	0.748	0.675	5.82700584357504e-07	WT untreated	Tspan7
Gtf2f2	3.0897017814295e-11	0.220448	0.415	0.264	6.3499551011939e-07	WT untreated	Gtf2f2
Stk39	3.28760277770388e-11	0.23432	0.673	0.531	6.75668122873701e-07	WT untreated	Stk39
Hnrnpu	3.29770557440802e-11	0.158984	0.874	0.838	6.77744449652336e-07	WT untreated	Hnrnpu
Hist1h2bc	3.57801039553252e-11	0.155507	0.668	0.574	7.35352696489843e-07	WT untreated	Hist1h2bc
Atf7ip	3.69558831988313e-11	0.179223	0.748	0.7	7.59517311502381e-07	WT untreated	Atf7ip
Rock2	3.837085386841e-11	0.283114	0.427	0.213	7.88597788703562e-07	WT untreated	Rock2
Ccdc126	3.85659743995813e-11	0.210601	0.358	0.248	7.92607905860194e-07	WT untreated	Ccdc126
Leng8	3.95216188300505e-11	0.0656653	0.777	0.736	8.12248310195198e-07	WT untreated	Leng8
Gbf1	3.97779713518353e-11	0.212086	0.814	0.659	8.17516867222918e-07	WT untreated	Gbf1
Eps8l1	4.14992530705238e-11	0.0834933	0.106	0	8.52892649105406e-07	WT untreated	Eps8l1
Cfap61	4.58140453561183e-11	0.247335	0.278	0.137	9.41570260158943e-07	WT untreated	Cfap61
Epn1	4.68024103080944e-11	0.110607	0.493	0.383	9.61883136651957e-07	WT untreated	Epn1
Fnip2	4.72617251408331e-11	0.215745	0.252	0.118	9.71322975094402e-07	WT untreated	Fnip2
Timm8b	4.79177163995421e-11	0.0504854	0.696	0.757	9.8480490744339e-07	WT untreated	Timm8b
Gpsm1	4.8084178286257e-11	0.235431	0.524	0.309	9.88226032139154e-07	WT untreated	Gpsm1
Cep290	5.8291464747089e-11	0.255542	0.731	0.593	1.19800618348217e-06	WT untreated	Cep290
Elovl2	5.85536689300251e-11	0.168779	0.175	0.036	1.20339500384988e-06	WT untreated	Elovl2
Pik3r1	5.90300318764437e-11	0.214295	0.169	0.052	1.21318521512467e-06	WT untreated	Pik3r1
Mast2	6.35325632429223e-11	0.239453	0.785	0.65	1.30572123976854e-06	WT untreated	Mast2
Ube4b	6.81219735742257e-11	0.128046	0.582	0.493	1.40004280089749e-06	WT untreated	Ube4b
Id3	6.96041366767655e-11	0.144935	0.1	0.01	1.43050421698088e-06	WT untreated	Id3
Slc1a2	7.00458975499513e-11	0.171714	0.903	0.901	1.4395832864466e-06	WT untreated	Slc1a2
Btbd10	7.09009347022922e-11	0.168494	0.407	0.292	1.45715601000151e-06	WT untreated	Btbd10
Cecr2	7.2883258360099e-11	0.264768	0.479	0.297	1.49789672581676e-06	WT untreated	Cecr2
Traf3ip3	7.38683915344471e-11	0.167552	0.123	0.025	1.51814318281596e-06	WT untreated	Traf3ip3
Agpat5	7.4775893927573e-11	0.174292	0.441	0.332	1.53679417199948e-06	WT untreated	Agpat5
Junb	7.51257041335584e-11	0.229488	0.327	0.111	1.54398347135289e-06	WT untreated	Junb
Gm48236	7.59571366848868e-11	0.24569	0.195	0.095	1.56107107314779e-06	WT untreated	Gm48236
Copa	7.99894695574673e-11	0.184289	0.559	0.363	1.64394357834507e-06	WT untreated	Copa
Otud4	8.05781562595566e-11	0.15728	0.476	0.353	1.65604226744641e-06	WT untreated	Otud4
Nfib	8.89030138135974e-11	0.24571	0.149	0.048	1.82713473989705e-06	WT untreated	Nfib
AI480526	9.71222120121339e-11	0.0598927	0.587	0.564	1.99605570127338e-06	WT untreated	AI480526
Ppp2r5c	1.06621179017028e-10	0.150142	0.731	0.663	2.19127847115796e-06	WT untreated	Ppp2r5c
Mir99ahg	1.07469998409052e-10	0.354156	0.662	0.449	2.20872340730284e-06	WT untreated	Mir99ahg
Slc31a2	1.12374137599545e-10	0.24729	0.338	0.152	2.30951327594586e-06	WT untreated	Slc31a2
Tbc1d30	1.17643522753732e-10	0.192532	0.155	0.052	2.4178096796347e-06	WT untreated	Tbc1d30
Prkab1	1.17854718388164e-10	0.171194	0.249	0.098	2.42215017231354e-06	WT untreated	Prkab1
Nubpl	1.18238860083707e-10	0.277072	0.298	0.109	2.43004505244035e-06	WT untreated	Nubpl
R3hdm4	1.20918159985499e-10	0.125444	0.338	0.249	2.48511002402197e-06	WT untreated	R3hdm4
Slc12a6	1.21664003548632e-10	0.221146	0.797	0.703	2.50043860093149e-06	WT untreated	Slc12a6
Zscan26	1.23712282001311e-10	0.172706	0.507	0.382	2.54253481969095e-06	WT untreated	Zscan26
Mff	1.31511863627959e-10	0.014872	0.579	0.585	2.70283182128181e-06	WT untreated	Mff
Rab11b	1.35221533149386e-10	0.107632	0.493	0.426	2.77907294928619e-06	WT untreated	Rab11b
Pitpnm2	1.41905322096766e-10	0.181262	0.146	0.032	2.91643817973274e-06	WT untreated	Pitpnm2
Ndrg3	1.43520367293374e-10	0.148503	0.779	0.692	2.94963058861342e-06	WT untreated	Ndrg3
Crot	1.46968365113458e-10	0.19844	0.172	0.054	3.0204938398118e-06	WT untreated	Crot
Lrit2	1.4898793156082e-10	0.177551	0.599	0.44	3.06199996943797e-06	WT untreated	Lrit2
Syne3	1.54576215950126e-10	0.189761	0.146	0.034	3.17685039020699e-06	WT untreated	Syne3
Sbf2	1.55624351541371e-10	0.230834	0.748	0.603	3.19839167287826e-06	WT untreated	Sbf2
Prkn	1.56448574492383e-10	0.28515	0.845	0.692	3.21533110296745e-06	WT untreated	Prkn
Rab11fip3	1.61506328242952e-10	0.228121	0.427	0.3	3.31927805804915e-06	WT untreated	Rab11fip3
Airn	1.63433048314817e-10	0.293003	0.347	0.175	3.35887600896613e-06	WT untreated	Airn
Snx10	1.63921517007265e-10	0.207457	0.401	0.213	3.36891501753332e-06	WT untreated	Snx10
Samsn1	1.78226582516576e-10	0.259517	0.163	0.102	3.66291272388068e-06	WT untreated	Samsn1
Foxo3	1.79396371637715e-10	0.234947	0.481	0.277	3.68695422989832e-06	WT untreated	Foxo3
Sh2d1a	1.79956845703142e-10	0.123593	0.092	0.009	3.69847309289098e-06	WT untreated	Sh2d1a
Nim1k	1.9209539158579e-10	0.245564	0.456	0.254	3.94794448787115e-06	WT untreated	Nim1k
Tmcc1	1.94684652049832e-10	0.196195	0.842	0.784	4.00115896892815e-06	WT untreated	Tmcc1
Ubr5	2.02226038827628e-10	0.155794	0.794	0.724	4.15614954998541e-06	WT untreated	Ubr5
Ppip5k1	2.0807630568681e-10	0.222135	0.573	0.423	4.27638423447531e-06	WT untreated	Ppip5k1
Nap1l1	2.10002779725898e-10	0.106897	0.642	0.598	4.31597712892665e-06	WT untreated	Nap1l1
Ttll5	2.12347689099756e-10	0.237341	0.413	0.267	4.36416970637819e-06	WT untreated	Ttll5
Eps8	2.12557370948578e-10	0.193109	0.61	0.515	4.36847908773517e-06	WT untreated	Eps8
Slit2	2.12673196925556e-10	0.387007	0.461	0.302	4.37085954321403e-06	WT untreated	Slit2
Klf12	2.12859080013747e-10	0.264035	0.685	0.557	4.37467981244253e-06	WT untreated	Klf12
Srpk2	2.30878923060837e-10	0.174488	0.819	0.73	4.74502362674633e-06	WT untreated	Srpk2
Doc2b	2.35082144738102e-10	0.170609	0.158	0.036	4.83140823865747e-06	WT untreated	Doc2b
Gm48505	2.3570453187573e-10	0.208016	0.264	0.103	4.84419953911e-06	WT untreated	Gm48505
Glb1l2	2.42547903377624e-10	0.23323	0.289	0.144	4.98484451021693e-06	WT untreated	Glb1l2
Gas6	2.48367963341255e-10	0.208593	0.223	0.083	5.10445838258948e-06	WT untreated	Gas6
Fam45a	2.4894609478193e-10	0.130576	0.418	0.341	5.11634013995823e-06	WT untreated	Fam45a
Lpin2	2.50228594021936e-10	0.208857	0.461	0.264	5.14269806433883e-06	WT untreated	Lpin2
Cpeb4	2.57094260087195e-10	0.148107	0.711	0.653	5.28380123331204e-06	WT untreated	Cpeb4
2900097C17Rik	2.58446339057534e-10	0.0384761	0.404	0.357	5.31158916031044e-06	WT untreated	2900097C17Rik
Usp34	2.88427643583972e-10	0.14202	0.894	0.876	5.92776493093779e-06	WT untreated	Usp34
Rbm25	3.03628219294539e-10	0.145631	0.865	0.854	6.24016716294137e-06	WT untreated	Rbm25
Dcaf6	3.08496955463605e-10	0.243509	0.639	0.462	6.34022942868801e-06	WT untreated	Dcaf6
Cp	3.37288612476689e-10	0.203546	0.175	0.063	6.93195556362092e-06	WT untreated	Cp
Fndc1	3.37611612074986e-10	0.127921	0.089	0.007	6.93859385136511e-06	WT untreated	Fndc1
Tra2a	3.50237326848849e-10	0.149092	0.794	0.724	7.19807754139754e-06	WT untreated	Tra2a
Pdia3	3.5583768693619e-10	0.0741471	0.553	0.51	7.31317614191257e-06	WT untreated	Pdia3
Arhgap32	3.69463425108942e-10	0.19865	0.811	0.708	7.59321231283898e-06	WT untreated	Arhgap32
Zbtb18	3.71217010142322e-10	0.208479	0.166	0.045	7.62925199244501e-06	WT untreated	Zbtb18
Sumo3	3.76531442657444e-10	0.0373734	0.461	0.44	7.73847420949579e-06	WT untreated	Sumo3
Lrrc8b	4.17604341186349e-10	0.227828	0.244	0.105	8.58260442006184e-06	WT untreated	Lrrc8b
Ncbp1	4.37940056397885e-10	0.0340992	0.281	0.264	9.00054403908934e-06	WT untreated	Ncbp1
Tma7	4.43853190797976e-10	0.126414	0.931	0.978	9.12207077728001e-06	WT untreated	Tma7
Tmem63b	4.60170774355427e-10	0.142695	0.573	0.449	9.45742975455274e-06	WT untreated	Tmem63b
Tmem136	4.65052277709754e-10	0.183567	0.344	0.206	9.55775441149087e-06	WT untreated	Tmem136
Igf1r	4.66590419138107e-10	0.148963	0.891	0.864	9.58936629412638e-06	WT untreated	Igf1r
Thoc5	4.78992438370709e-10	0.168777	0.269	0.162	9.8442525933948e-06	WT untreated	Thoc5
Nptn	4.97035876608478e-10	0.172005	0.865	0.816	1.02150813360574e-05	WT untreated	Nptn
Mbd6	5.13258694757562e-10	0.0421601	0.427	0.379	1.05484926946574e-05	WT untreated	Mbd6
Cnot6	5.24261625654415e-10	0.140599	0.619	0.513	1.07746249304495e-05	WT untreated	Cnot6
Eml1	5.25301303618622e-10	0.235366	0.424	0.264	1.07959923919699e-05	WT untreated	Eml1
Cryaa	5.25670872554623e-10	0.0868011	0.072	0.001	1.08035877727426e-05	WT untreated	Cryaa
Mlc1	5.51644252722072e-10	0.13026	0.092	0.009	1.1337392681944e-05	WT untreated	Mlc1
Ebpl	5.55452523747432e-10	0.113991	0.367	0.299	1.14156602680572e-05	WT untreated	Ebpl
Rprd1a	6.0564069650532e-10	0.143091	0.587	0.493	1.24471275945773e-05	WT untreated	Rprd1a
Nae1	6.15272204567445e-10	0.100861	0.504	0.426	1.26450743482701e-05	WT untreated	Nae1
Senp3	6.79448503813572e-10	0.161888	0.301	0.168	1.39640256503765e-05	WT untreated	Senp3
Llgl2	7.03409004310542e-10	0.137677	0.106	0.016	1.44564618565903e-05	WT untreated	Llgl2
Plpp3	7.14814964534491e-10	0.159324	0.083	0.007	1.46908771511129e-05	WT untreated	Plpp3
Wapl	7.36395824275056e-10	0.147219	0.685	0.608	1.5134406980501e-05	WT untreated	Wapl
Mtmr3	7.4001069097049e-10	0.194456	0.734	0.634	1.52086997208255e-05	WT untreated	Mtmr3
Rhot1	7.80193263209585e-10	0.143875	0.616	0.545	1.60345319454834e-05	WT untreated	Rhot1
Ccdc85c	8.2557124674768e-10	0.227628	0.304	0.169	1.69671402631583e-05	WT untreated	Ccdc85c
Nlk	8.26253186478903e-10	0.149122	0.966	0.977	1.69811554885144e-05	WT untreated	Nlk
Abhd17b	8.41860914332746e-10	0.180727	0.404	0.305	1.73019255113666e-05	WT untreated	Abhd17b
Qsox1	8.62699685425089e-10	0.2082	0.172	0.054	1.77302039348564e-05	WT untreated	Qsox1
Arl4d	8.64998162663735e-10	0.177979	0.232	0.102	1.77774422390651e-05	WT untreated	Arl4d
mt-Nd5	8.74953978065865e-10	0.138904	0.94	0.99	1.79820541572096e-05	WT untreated	mt-Nd5
Ascc3	9.13145064958996e-10	0.18451	0.61	0.496	1.87669573750373e-05	WT untreated	Ascc3
Hook3	9.52906774107175e-10	0.185135	0.696	0.574	1.95841400214507e-05	WT untreated	Hook3
Clpx	9.57019013452982e-10	0.0891519	0.441	0.382	1.96686547644857e-05	WT untreated	Clpx
Mpdz	9.57713338017390e-10	0.244759	0.582	0.383	1.96829245229334e-05	WT untreated	Mpdz
Dync1li1	9.65305875771501e-10	0.194135	0.481	0.286	1.98389663588559e-05	WT untreated	Dync1li1
Kansl1l	1.00062522092565e-09	0.25033	0.628	0.459	2.05648495404639e-05	WT untreated	Kansl1l
Kmt2e	1.01527624930286e-09	0.141196	0.868	0.872	2.08659574756723e-05	WT untreated	Kmt2e
Fam193b	1.04152938096563e-09	0.182228	0.447	0.302	2.14055118376056e-05	WT untreated	Fam193b
Rbm12b2	1.04174090639317e-09	0.178869	0.215	0.058	2.14098591081924e-05	WT untreated	Rbm12b2
Pts	1.09840133554024e-09	0.179248	0.338	0.162	2.2574344248023e-05	WT untreated	Pts
Nf1	1.11240682679083e-09	0.158368	0.771	0.703	2.28621851042052e-05	WT untreated	Nf1
Plcxd2	1.11768305218155e-09	0.187191	0.249	0.106	2.29706220884351e-05	WT untreated	Plcxd2
Atp8a1	1.14493096143066e-09	0.196152	0.702	0.602	2.35306211193229e-05	WT untreated	Atp8a1
Sox6	1.17057286629127e-09	0.222033	0.126	0.036	2.40576135480181e-05	WT untreated	Sox6
Psd	1.21735796702152e-09	0.170903	0.249	0.12	2.50191409382262e-05	WT untreated	Psd
Zeb1	1.22694615420641e-09	0.268766	0.808	0.687	2.52161973612501e-05	WT untreated	Zeb1
Ttc7b	1.25000376685827e-09	0.202948	0.648	0.507	2.56900774164711e-05	WT untreated	Ttc7b
Pde4dip	1.33392020401431e-09	0.115265	0.318	0.239	2.74147280329021e-05	WT untreated	Pde4dip
Fryl	1.33727179345437e-09	0.143241	0.911	0.914	2.74836098990743e-05	WT untreated	Fryl
Pdpn	1.35050902492641e-09	0.135584	0.08	0.006	2.77556614802875e-05	WT untreated	Pdpn
Cnot4	1.35698479997015e-09	0.180753	0.731	0.65	2.78887516089865e-05	WT untreated	Cnot4
Ccdc173	1.35767082706918e-09	0.177975	0.172	0.051	2.79028508379258e-05	WT untreated	Ccdc173
Cacna2d4	1.35986639755847e-09	0.203126	0.946	0.965	2.79479742026216e-05	WT untreated	Cacna2d4
Ppp3r1	1.38318333802473e-09	0.115848	0.413	0.294	2.84271839630843e-05	WT untreated	Ppp3r1
Ccna2	1.4187367539366e-09	0.14201	0.109	0.016	2.9157877766905e-05	WT untreated	Ccna2
Secisbp2	1.4269708453561e-09	0.0644243	0.378	0.328	2.93271048137587e-05	WT untreated	Secisbp2
Inka2	1.42940785066506e-09	0.150028	0.097	0.016	2.93771901468682e-05	WT untreated	Inka2
Polr2k	1.43459091672033e-09	0.00607655	0.401	0.372	2.94837125204362e-05	WT untreated	Polr2k
Exoc4	1.52946051719788e-09	0.198224	0.842	0.79	3.14334725494508e-05	WT untreated	Exoc4
Srrm2	1.63296515716765e-09	0.127897	0.9	0.924	3.35606999101095e-05	WT untreated	Srrm2
Fbxl3	1.69942602045397e-09	0.160903	0.41	0.268	3.492660357237e-05	WT untreated	Fbxl3
Gm49797	1.70364881882761e-09	0.187987	0.456	0.31	3.50133905245449e-05	WT untreated	Gm49797
Ppp1r9a	1.75490092499473e-09	0.201427	0.774	0.685	3.60667238104916e-05	WT untreated	Ppp1r9a
Arhgap5	1.8691917414808e-09	0.184923	0.774	0.666	3.84156286709133e-05	WT untreated	Arhgap5
Rnf157	2.15933290844309e-09	0.169909	0.728	0.624	4.43786099343224e-05	WT untreated	Rnf157
Gnb5	2.27783999314671e-09	0.117366	0.911	0.936	4.68141675391512e-05	WT untreated	Gnb5
Tet2	2.32038421736784e-09	0.167696	0.464	0.318	4.76885364353439e-05	WT untreated	Tet2
Chchd3	2.37178347816111e-09	0.0883411	0.711	0.703	4.87448940431671e-05	WT untreated	Chchd3
Phlpp2	2.38561987593529e-09	0.190964	0.527	0.357	4.90292596902221e-05	WT untreated	Phlpp2
Setd2	2.4026035333226e-09	0.0689739	0.556	0.501	4.9378307816846e-05	WT untreated	Setd2
Wdr83os	2.40784189958766e-09	0.0688441	0.347	0.265	4.94859667203256e-05	WT untreated	Wdr83os
Lpcat1	2.48155280474653e-09	0.197342	0.39	0.246	5.10008732431507e-05	WT untreated	Lpcat1
Rbm20	2.49077716522391e-09	0.201113	0.218	0.093	5.11904522996817e-05	WT untreated	Rbm20
Cnnm4	2.54129261932236e-09	0.206527	0.367	0.197	5.22286459123132e-05	WT untreated	Cnnm4
Ccnl1	2.65189702408263e-09	0.126755	0.636	0.5	5.45017876389462e-05	WT untreated	Ccnl1
Kdm6b	2.70974132763819e-09	0.173473	0.404	0.259	5.56906037656201e-05	WT untreated	Kdm6b
Btbd7	2.78018593194428e-09	0.126657	0.625	0.541	5.71383812733188e-05	WT untreated	Btbd7
Zfp207	2.86266961688745e-09	0.122846	0.754	0.684	5.88335859662708e-05	WT untreated	Zfp207
Tmed7	2.87103125926605e-09	0.101304	0.358	0.243	5.90054344404358e-05	WT untreated	Tmed7
Eepd1	3.03593274817426e-09	0.199223	0.289	0.149	6.23944898404773e-05	WT untreated	Eepd1
Pmm1	3.11543001021125e-09	0.0446896	0.39	0.343	6.40283175698616e-05	WT untreated	Pmm1
Togaram1	3.16906742248696e-09	0.166607	0.384	0.257	6.5130673666952e-05	WT untreated	Togaram1
Tasp1	3.28261184310349e-09	0.133512	0.464	0.401	6.74642385994629e-05	WT untreated	Tasp1
Ubap1l	3.42590666698231e-09	0.192127	0.258	0.117	7.04092338198204e-05	WT untreated	Ubap1l
Klhl36	3.43641276369664e-09	0.160356	0.158	0.036	7.06251551194934e-05	WT untreated	Klhl36
Ahcyl1	3.43786189262247e-09	0.163497	0.665	0.531	7.06549376171771e-05	WT untreated	Ahcyl1
Crym	3.45977747971648e-09	0.179658	0.138	0.051	7.1105346763133e-05	WT untreated	Crym
Pkdcc	3.58572372435188e-09	0.123094	0.169	0.016	7.36937939828799e-05	WT untreated	Pkdcc
Ssx2ip	3.64973640573759e-09	0.166865	0.284	0.153	7.5009382610719e-05	WT untreated	Ssx2ip
Il33	3.67813213984425e-09	0.125786	0.086	0.012	7.5592971738079e-05	WT untreated	Il33
Kif1a	3.97925197933092e-09	0.0818867	0.739	0.751	8.1781586679209e-05	WT untreated	Kif1a
Tom1l2	4.12984336089838e-09	0.202382	0.576	0.431	8.48765407531836e-05	WT untreated	Tom1l2
Setd3	4.19351607459765e-09	0.0215409	0.444	0.431	8.61851423651309e-05	WT untreated	Setd3
St5	4.29604259322446e-09	0.170708	0.135	0.036	8.82922673759491e-05	WT untreated	St5
Vps37b	4.43911291768975e-09	0.129672	0.33	0.204	9.12326486843597e-05	WT untreated	Vps37b
Zkscan3	4.50431860897747e-09	0.129632	0.444	0.338	9.2572756051705e-05	WT untreated	Zkscan3
Dusp8	4.59735181421025e-09	0.0693704	0.539	0.456	9.44847744856491e-05	WT untreated	Dusp8
Mllt6	4.63338916174104e-09	0.0474142	0.642	0.601	9.5225414052102e-05	WT untreated	Mllt6
Tcf20	4.64928487099465e-09	0.237446	0.67	0.471	9.55521026686821e-05	WT untreated	Tcf20
Srsf6	4.74609748204257e-09	0.155544	0.481	0.364	9.75417954509389e-05	WT untreated	Srsf6
Atp9b	5.01732153030878e-09	0.213249	0.665	0.52	0.000103116	WT untreated	Atp9b
Nup88	5.0177300273063e-09	0.0859792	0.304	0.23	0.000103124	WT untreated	Nup88
Zfand5	5.03927035725575e-09	0.0862748	0.642	0.573	0.000103567	WT untreated	Zfand5
Rpn2	5.1225864552018e-09	0.0212527	0.43	0.356	0.000105279	WT untreated	Rpn2
Sympk	5.14412580945777e-09	0.0411958	0.295	0.267	0.000105722	WT untreated	Sympk
Slc23a2	5.28496203677563e-09	0.0159434	0.424	0.423	0.000108617	WT untreated	Slc23a2
Galnt10	5.3906741646358e-09	0.182749	0.745	0.643	0.000110789	WT untreated	Galnt10
Yy1	5.4370313502991e-09	0.074147	0.413	0.359	0.000111742	WT untreated	Yy1
Sat1	5.44449614410335e-09	0.159612	0.135	0.042	0.000111895	WT untreated	Sat1
Tardbp	5.49161763077294e-09	0.0803068	0.668	0.627	0.000112864	WT untreated	Tardbp
Lyar	5.73596116011077e-09	0.134966	0.341	0.232	0.000117885	WT untreated	Lyar
Dnajc1	6.14103121033791e-09	0.260498	0.593	0.42	0.00012621	WT untreated	Dnajc1
Camk2n1	6.15732340372838e-09	0.0890399	0.301	0.239	0.000126545	WT untreated	Camk2n1
Dyrk1a	6.25699626754632e-09	0.129061	0.659	0.586	0.000128594	WT untreated	Dyrk1a
Srrm3	6.29100196226461e-09	0.108518	0.779	0.792	0.000129293	WT untreated	Srrm3
Hmgb2	6.46857636179207e-09	0.194865	0.287	0.179	0.000132942	WT untreated	Hmgb2
Erlec1	6.53097861928152e-09	0.0494656	0.484	0.43	0.000134225	WT untreated	Erlec1
Nrg3	6.59971414411318e-09	0.0256529	0.175	0.252	0.000135637	WT untreated	Nrg3
Wnk1	6.64193590913989e-09	0.152537	0.768	0.672	0.000136505	WT untreated	Wnk1
Pou2f2	6.71300048189895e-09	0.282055	0.585	0.407	0.000137966	WT untreated	Pou2f2
Itpr2	6.83265634627503e-09	0.163896	0.117	0.034	0.000140425	WT untreated	Itpr2
Klhl33	6.85953175799943e-09	0.1525	0.149	0.028	0.000140977	WT untreated	Klhl33
Fam216a	7.00968710667908e-09	0.0394093	0.272	0.238	0.000144063	WT untreated	Fam216a
Pou6f1	7.03895285277775e-09	0.155139	0.458	0.302	0.000144665	WT untreated	Pou6f1
Dennd6b	7.45814561401713e-09	0.170425	0.275	0.16	0.00015328	WT untreated	Dennd6b
Adarb2	7.46150985129363e-09	0.252069	0.149	0.146	0.000153349	WT untreated	Adarb2
Runx1t1	7.49796322973135e-09	0.0574507	0.777	0.898	0.000154098	WT untreated	Runx1t1
Calr	7.70102861081060e-09	0.107958	0.682	0.65	0.000158272	WT untreated	Calr
Ubr3	7.90232258379077e-09	0.129414	0.771	0.719	0.000162409	WT untreated	Ubr3
Mmd2	7.90457427472768e-09	0.15574	0.146	0.038	0.000162455	WT untreated	Mmd2
Rnf11	8.33304216278468e-09	0.0464866	0.57	0.547	0.000171261	WT untreated	Rnf11
Clk1	8.35075036061505e-09	0.109532	0.774	0.755	0.000171625	WT untreated	Clk1
Secisbp2l	8.3947790693136e-09	0.141381	0.453	0.35	0.000172529	WT untreated	Secisbp2l
Ndfip2	8.40970194853559e-09	0.0249667	0.544	0.547	0.000172836	WT untreated	Ndfip2
Hps3	8.41050848724585e-09	0.023265	0.192	0.208	0.000172853	WT untreated	Hps3
Atg4c	8.5459554523753e-09	0.165525	0.304	0.181	0.000175636	WT untreated	Atg4c
Rph3a	8.61362573955445e-09	0.157911	0.556	0.462	0.000177027	WT untreated	Rph3a
Snrk	8.66436000874972e-09	0.161288	0.559	0.392	0.00017807	WT untreated	Snrk
Ttll11	9.31810001683138e-09	0.179757	0.378	0.261	0.000191506	WT untreated	Ttll11
Ccndbp1	9.32460092201219e-09	0.122135	0.467	0.357	0.000191639	WT untreated	Ccndbp1
Gm15564	9.40766863392626e-09	0.167517	0.404	0.284	0.000193346	WT untreated	Gm15564
Per3	9.48760490031476e-09	0.112227	0.616	0.557	0.000194989	WT untreated	Per3
Strbp	9.75199970247009e-09	0.144861	0.911	0.898	0.000200423	WT untreated	Strbp
Dalrd3	9.85620302563378e-09	0.130308	0.309	0.172	0.000202565	WT untreated	Dalrd3
A930001M01Rik	1.00436071919815e-08	0.16032	0.143	0.042	0.000206416	WT untreated	A930001M01Rik
Stk3	1.00713726791725e-08	0.230552	0.544	0.38	0.000206987	WT untreated	Stk3
Strn3	1.01395989465521e-08	0.111277	0.805	0.797	0.000208389	WT untreated	Strn3
Kirrel	1.02269721832257e-08	0.1707	0.155	0.063	0.000210185	WT untreated	Kirrel
Slc25a22	1.08049668247391e-08	0.123394	0.605	0.488	0.000222064	WT untreated	Slc25a22
Cav1	1.08304135750814e-08	0.110435	0.066	0.004	0.000222587	WT untreated	Cav1
Zbtb37	1.08934990087556e-08	0.189487	0.352	0.204	0.000223883	WT untreated	Zbtb37
Zdhhc5	1.09164647395315e-08	0.104086	0.327	0.236	0.000224355	WT untreated	Zdhhc5
Cerkl	1.11685268489508e-08	0.163803	0.304	0.188	0.000229536	WT untreated	Cerkl
Gdi1	1.13414585524082e-08	0.0261053	0.544	0.497	0.00023309	WT untreated	Gdi1
Firre	1.18950325891242e-08	0.155706	0.476	0.338	0.000244467	WT untreated	Firre
Grb10	1.24814443665344e-08	0.177253	0.183	0.071	0.000256519	WT untreated	Grb10
Sh3kbp1	1.25988264161407e-08	0.173742	0.12	0.041	0.000258931	WT untreated	Sh3kbp1
Ulk4	1.28158095686e-08	0.158174	0.138	0.047	0.000263391	WT untreated	Ulk4
Nit1	1.31587098073643e-08	0.00513353	0.244	0.241	0.000270438	WT untreated	Nit1
Chfr	1.33092236187276e-08	0.134128	0.453	0.343	0.000273531	WT untreated	Chfr
Cald1	1.35236994307662e-08	0.110734	0.08	0.007	0.000277939	WT untreated	Cald1
Mtf1	1.3601266689023e-08	0.0762769	0.395	0.321	0.000279533	WT untreated	Mtf1
Myt1	1.37988485205516e-08	0.189534	0.384	0.226	0.000283594	WT untreated	Myt1
Ypel5	1.38422522467231e-08	0.111116	0.309	0.245	0.000284486	WT untreated	Ypel5
Ctsb	1.38919773479574e-08	0.108819	0.55	0.423	0.000285508	WT untreated	Ctsb
Neurl1a	1.40259376829395e-08	0.0379118	0.533	0.494	0.000288261	WT untreated	Neurl1a
Nr1d2	1.50578485271828e-08	0.124142	0.625	0.526	0.000309469	WT untreated	Nr1d2
Sp4	1.50949850044337e-08	0.148263	0.539	0.456	0.000310232	WT untreated	Sp4
Tbc1d32	1.52828148404079e-08	0.205405	0.567	0.411	0.000314092	WT untreated	Tbc1d32
Vbp1	1.53457917738276e-08	0.00223786	0.524	0.526	0.000315387	WT untreated	Vbp1
R3hcc1l	1.57426923001378e-08	0.208411	0.307	0.155	0.000323544	WT untreated	R3hcc1l
Cntln	1.6274723748706e-08	0.246369	0.413	0.235	0.000334478	WT untreated	Cntln
Tssc4	1.64593207801786e-08	0.00735546	0.201	0.184	0.000338272	WT untreated	Tssc4
Cbx3	1.65061748505344e-08	0.0652492	0.782	0.776	0.000339235	WT untreated	Cbx3
Fam120a	1.67331266668706e-08	0.150526	0.559	0.445	0.000343899	WT untreated	Fam120a
Slc3a2	1.70114508533207e-08	0.0487618	0.312	0.274	0.000349619	WT untreated	Slc3a2
Klhl5	1.70398821870988e-08	0.121445	0.685	0.687	0.000350204	WT untreated	Klhl5
Cep250	1.73096263796826e-08	0.200327	0.418	0.242	0.000355747	WT untreated	Cep250
Brd4	1.79996504849928e-08	0.107623	0.616	0.544	0.000369929	WT untreated	Brd4
Atp1b3	1.80771148674534e-08	0.125311	0.089	0.015	0.000371521	WT untreated	Atp1b3
Kansl2	1.81506800371108e-08	0.12695	0.324	0.22	0.000373033	WT untreated	Kansl2
Htatsf1	1.85549493334875e-08	0.115831	0.355	0.258	0.000381341	WT untreated	Htatsf1
Gm26917	1.88063574332569e-08	0.202417	0.364	0.2	0.000386508	WT untreated	Gm26917
Armc9	1.89072876354943e-08	0.164781	0.352	0.223	0.000388583	WT untreated	Armc9
Ptpn4	1.89583251587452e-08	0.204976	0.688	0.586	0.000389631	WT untreated	Ptpn4
Dcaf8	1.9359017398607e-08	0.0999207	0.57	0.494	0.000397867	WT untreated	Dcaf8
Rb1cc1	1.94533190402742e-08	0.12616	0.676	0.583	0.000399805	WT untreated	Rb1cc1
Rab5a	1.94639038026065e-08	0.0458197	0.384	0.345	0.000400022	WT untreated	Rab5a
Phyh	1.9537949003272e-08	0.0823677	0.287	0.217	0.000401544	WT untreated	Phyh
Hpcal1	1.99947294955996e-08	0.0811246	0.258	0.278	0.000410932	WT untreated	Hpcal1
Aldh7a1	2.00257676889727e-08	0.180462	0.241	0.102	0.00041157	WT untreated	Aldh7a1
Gjd2	2.01286758547627e-08	0.13365	0.135	0.034	0.000413685	WT untreated	Gjd2
Serinc3	2.01890208111506e-08	0.102198	0.49	0.372	0.000414925	WT untreated	Serinc3
Use1	2.07806685272811e-08	0.0253433	0.519	0.469	0.000427084	WT untreated	Use1
Six3os1	2.09452116065907e-08	0.152337	0.178	0.035	0.000430466	WT untreated	Six3os1
Hnrnpul1	2.23528231635446e-08	0.121487	0.527	0.397	0.000459395	WT untreated	Hnrnpul1
Rnf144b	2.23740340528498e-08	0.172313	0.266	0.141	0.000459831	WT untreated	Rnf144b
Car14	2.268363835501e-08	0.131055	0.12	0.025	0.000466194	WT untreated	Car14
Stt3b	2.32123523301657e-08	0.133014	0.653	0.558	0.00047706	WT untreated	Stt3b
Numa1	2.38126802456436e-08	0.0873466	0.447	0.357	0.000489398	WT untreated	Numa1
Kdm5b	2.42753107722931e-08	0.142497	0.679	0.531	0.000498906	WT untreated	Kdm5b
Arl13b	2.44040602534205e-08	0.12775	0.352	0.255	0.000501552	WT untreated	Arl13b
Mrpl24	2.46043557127171e-08	0.00759612	0.33	0.3	0.000505669	WT untreated	Mrpl24
Eif4g3	2.52582171281314e-08	0.149556	0.819	0.784	0.000519107	WT untreated	Eif4g3
Plekhh2	2.55988140566132e-08	0.127376	0.077	0.007	0.000526107	WT untreated	Plekhh2
Glcci1	2.60155516100311e-08	0.16197	0.599	0.519	0.000534672	WT untreated	Glcci1
Lmbr1l	2.60231290268459e-08	0.128916	0.175	0.108	0.000534827	WT untreated	Lmbr1l
Scamp2	2.6107454223477e-08	0.142928	0.344	0.207	0.00053656	WT untreated	Scamp2
Zfyve9	2.63951022930813e-08	0.168664	0.553	0.429	0.000542472	WT untreated	Zfyve9
B230220B15Rik	2.66045960886916e-08	0.110957	0.097	0.012	0.000546778	WT untreated	B230220B15Rik
Hspa5	2.71774073845589e-08	0.175925	0.725	0.631	0.00055855	WT untreated	Hspa5
Alkbh5	2.72070363647e-08	0.0996877	0.484	0.383	0.000559159	WT untreated	Alkbh5
Cul5	2.74383719100781e-08	0.14381	0.653	0.56	0.000563913	WT untreated	Cul5
Tasor	2.77562430477902e-08	0.139206	0.685	0.593	0.000570446	WT untreated	Tasor
Wdfy3	2.87967597669744e-08	0.122925	0.759	0.749	0.000591831	WT untreated	Wdfy3
Mtfr1	2.97362858114934e-08	0.125247	0.318	0.217	0.00061114	WT untreated	Mtfr1
Btaf1	2.9746902039581e-08	0.173633	0.61	0.434	0.000611358	WT untreated	Btaf1
Arl8b	2.98443286124983e-08	0.085684	0.295	0.214	0.000613361	WT untreated	Arl8b
Eif4g2	2.99208169317582e-08	0.0597983	0.817	0.854	0.000614933	WT untreated	Eif4g2
Klhl7	3.0092716566074e-08	0.157505	0.456	0.353	0.000618466	WT untreated	Klhl7
Ptgds	3.02523932331221e-08	0.192315	0.206	0.064	0.000621747	WT untreated	Ptgds
Siah1a	3.04036560655709e-08	0.0575445	0.367	0.316	0.000624856	WT untreated	Siah1a
Dcun1d2	3.06195355329348e-08	0.0799677	0.321	0.257	0.000629293	WT untreated	Dcun1d2
Samd7	3.11491571934025e-08	0.186687	0.226	0.101	0.000640177	WT untreated	Samd7
Rreb1	3.1168443067031e-08	0.153033	0.112	0.028	0.000640574	WT untreated	Rreb1
Snhg6	3.15766243665073e-08	0.119039	0.301	0.173	0.000648963	WT untreated	Snhg6
Ppp1r42	3.20353256108191e-08	0.155031	0.143	0.05	0.00065839	WT untreated	Ppp1r42
Unc13c	3.38416183717043e-08	0.175753	0.178	0.121	0.000695513	WT untreated	Unc13c
Ash1l	3.43775358777227e-08	0.161224	0.799	0.774	0.000706527	WT untreated	Ash1l
Cdon	3.60635184922194e-08	0.220662	0.315	0.147	0.000741177	WT untreated	Cdon
Gng5	3.68042762827392e-08	0.178547	0.143	0.045	0.000756401	WT untreated	Gng5
Adamtsl1	3.68490151244211e-08	0.297384	0.255	0.14	0.000757321	WT untreated	Adamtsl1
Arid3b	3.70613364733974e-08	0.154275	0.493	0.392	0.000761685	WT untreated	Arid3b
Rest	3.74091214629959e-08	0.00939694	0.264	0.258	0.000768832	WT untreated	Rest
Hk1	3.77132086906807e-08	0.0731551	0.788	0.784	0.000775082	WT untreated	Hk1
Glt28d2	3.78134204061627e-08	0.071235	0.244	0.194	0.000777141	WT untreated	Glt28d2
Ap3b2	3.81506211594453e-08	0.0396798	0.456	0.386	0.000784072	WT untreated	Ap3b2
Lrit3	3.86502143178485e-08	0.126137	0.089	0.015	0.000794339	WT untreated	Lrit3
Trim25	3.9068140638969e-08	0.124208	0.129	0.029	0.000802928	WT untreated	Trim25
Rab12	3.9697343785838e-08	0.0569981	0.415	0.364	0.00081586	WT untreated	Rab12
Ptpn21	3.97698508504765e-08	0.109016	0.264	0.185	0.00081735	WT untreated	Ptpn21
Gm19951	4.05022380159939e-08	0.121972	0.12	0.017	0.000832402	WT untreated	Gm19951
Hopx	4.08647454606571e-08	0.10411	0.08	0.009	0.000839852	WT untreated	Hopx
Gm11906	4.14576928008357e-08	0.133378	0.132	0.026	0.000852039	WT untreated	Gm11906
Ubn2	4.19596585922419e-08	0.134743	0.842	0.812	0.000862355	WT untreated	Ubn2
Cdc14a	4.19897447337533e-08	0.175778	0.138	0.047	0.000862973	WT untreated	Cdc14a
Cdkn1b	4.20391320047665e-08	0.0843572	0.467	0.38	0.000863988	WT untreated	Cdkn1b
Aopep	4.2042855098879e-08	0.236081	0.45	0.257	0.000864065	WT untreated	Aopep
Btg2	4.25908133831567e-08	0.0910439	0.619	0.552	0.000875326	WT untreated	Btg2
Smc5	4.32832389009756e-08	0.166469	0.536	0.389	0.000889557	WT untreated	Smc5
Arpc5l	4.34078278355488e-08	0.0271736	0.364	0.31	0.000892118	WT untreated	Arpc5l
Dek	4.64451992925136e-08	0.0710876	0.539	0.487	0.000954542	WT untreated	Dek
Zdhhc14	4.6756618448802e-08	0.162733	0.115	0.032	0.000960942	WT untreated	Zdhhc14
Camk2d	4.72959819000705e-08	0.136482	0.951	0.969	0.000972027	WT untreated	Camk2d
Caprin1	4.73328461551867e-08	0.0865844	0.553	0.475	0.000972785	WT untreated	Caprin1
C230014O12Rik	4.77515628369596e-08	0.104873	0.052	0.001	0.00098139	WT untreated	C230014O12Rik
Trib2	4.77814824623147e-08	0.185607	0.169	0.07	0.000982005	WT untreated	Trib2
Aqp4	4.7913146777957e-08	0.18704	0.132	0.045	0.000984711	WT untreated	Aqp4
Csmd3	4.82296308559782e-08	0.334399	0.269	0.136	0.000991215	WT untreated	Csmd3
Dag1	4.84449180009895e-08	0.13563	0.255	0.178	0.00099564	WT untreated	Dag1
Nr3c1	4.84485074118516e-08	0.210046	0.384	0.258	0.000995714	WT untreated	Nr3c1
Crb2	4.88155834555193e-08	0.138801	0.112	0.025	0.00100326	WT untreated	Crb2
St6galnac6	4.8992297976849e-08	0.120974	0.415	0.303	0.00100689	WT untreated	St6galnac6
Ccn2	4.99925021473663e-08	0.0823969	0.069	0.004	0.00102745	WT untreated	Ccn2
Rpl36a	5.12447928780243e-08	0.00299138	0.61	0.609	0.00105318	WT untreated	Rpl36a
Mmd	5.28123125348177e-08	0.0849218	0.67	0.653	0.0010854	WT untreated	Mmd
Trim2	5.40385234290889e-08	0.174427	0.756	0.638	0.0011106	WT untreated	Trim2
Ntm	5.65081670343872e-08	0.173484	0.974	0.984	0.00116136	WT untreated	Ntm
Ppp2r3d	5.72008924098059e-08	0.059976	0.264	0.203	0.00117559	WT untreated	Ppp2r3d
Metap2	5.7421907097506e-08	0.00783441	0.55	0.547	0.00118014	WT untreated	Metap2
Phyhd1	5.84994137835764e-08	0.166218	0.221	0.074	0.00120228	WT untreated	Phyhd1
Zbtb6	5.96078016760379e-08	0.0960938	0.178	0.122	0.00122506	WT untreated	Zbtb6
Ddx6	6.00408678590258e-08	0.159272	0.728	0.609	0.00123396	WT untreated	Ddx6
Gnaz	6.10726316747711e-08	0.172437	0.169	0.07	0.00125516	WT untreated	Gnaz
Fam53b	6.12024549778152e-08	0.129683	0.195	0.083	0.00125783	WT untreated	Fam53b
Bmpr2	6.12059013830244e-08	0.148602	0.645	0.534	0.0012579	WT untreated	Bmpr2
Slirp	6.27526755636655e-08	0.0684139	0.467	0.376	0.00128969	WT untreated	Slirp
Hmg20a	6.32852365455474e-08	0.142213	0.613	0.535	0.00130064	WT untreated	Hmg20a
Cul4a	6.39490439477584e-08	0.193279	0.476	0.287	0.00131428	WT untreated	Cul4a
Umad1	6.47513203966914e-08	0.169148	0.519	0.395	0.00133077	WT untreated	Umad1
Tor1aip1	6.48017128442889e-08	0.178148	0.45	0.309	0.0013318	WT untreated	Tor1aip1
Tnfsf13	6.58069147241976e-08	0.168992	0.163	0.05	0.00135246	WT untreated	Tnfsf13
Dmxl2	6.66809077373646e-08	0.126741	0.805	0.732	0.00137043	WT untreated	Dmxl2
Dnajc18	6.73080114915718e-08	0.0270537	0.413	0.379	0.00138331	WT untreated	Dnajc18
Ppp2r5a	6.79630242653599e-08	0.137302	0.264	0.172	0.00139678	WT untreated	Ppp2r5a
Mapk4	6.88074680212679e-08	0.136728	0.097	0.015	0.00141413	WT untreated	Mapk4
Ubxn11	6.90496810766292e-08	0.209065	0.169	0.087	0.00141911	WT untreated	Ubxn11
Atf6b	7.03230832495234e-08	0.0253719	0.186	0.162	0.00144528	WT untreated	Atf6b
Gpsm2	7.18986714536623e-08	0.151076	0.699	0.611	0.00147766	WT untreated	Gpsm2
Larp4	7.22331212314151e-08	0.0499803	0.398	0.366	0.00148454	WT untreated	Larp4
Nin	7.25239638333762e-08	0.18007	0.155	0.05	0.00149051	WT untreated	Nin
Zfp266	7.29835802250297e-08	0.041953	0.381	0.347	0.00149996	WT untreated	Zfp266
Cd47	7.34811966385195e-08	0.0268502	0.521	0.497	0.00151019	WT untreated	Cd47
Ptprn	7.36148685803749e-08	0.133804	0.117	0.022	0.00151293	WT untreated	Ptprn
Ogfrl1	7.42799422548114e-08	0.059845	0.352	0.309	0.0015266	WT untreated	Ogfrl1
Chuk	7.47566276617912e-08	0.127655	0.372	0.255	0.0015364	WT untreated	Chuk
Rassf8	7.50670571650369e-08	0.198399	0.381	0.206	0.00154278	WT untreated	Rassf8
Zfp444	7.55043812266749e-08	0.125916	0.481	0.383	0.00155177	WT untreated	Zfp444
A230059L01Rik	7.76512139633137e-08	0.0622297	0.052	0	0.00159589	WT untreated	A230059L01Rik
Mtmr1	7.94220554771989e-08	0.115565	0.415	0.303	0.00163228	WT untreated	Mtmr1
Rpp30	7.99184764471374e-08	0.0142012	0.241	0.243	0.00164248	WT untreated	Rpp30
Mir100hg	7.99263481952853e-08	0.13856	0.08	0.013	0.00164265	WT untreated	Mir100hg
Ccdc24	8.12486431972708e-08	0.113361	0.126	0.031	0.00166982	WT untreated	Ccdc24
Ahr	8.18160930824692e-08	0.142375	0.169	0.073	0.00168148	WT untreated	Ahr
Plekhm3	8.30582698214041e-08	0.172374	0.458	0.302	0.00170701	WT untreated	Plekhm3
Peak1	8.30955890963233e-08	0.234585	0.235	0.074	0.00170778	WT untreated	Peak1
Ppa2	8.3239114648594e-08	0.173773	0.421	0.289	0.00171073	WT untreated	Ppa2
Osbpl3	8.3290510113948e-08	0.163543	0.143	0.038	0.00171179	WT untreated	Osbpl3
Grsf1	8.42831307902024e-08	0.0432224	0.341	0.283	0.00173219	WT untreated	Grsf1
Atp1a3	8.44139367607061e-08	0.0838366	0.911	0.964	0.00173488	WT untreated	Atp1a3
Apc	8.53613431241547e-08	0.176233	0.802	0.684	0.00175435	WT untreated	Apc
Ypel3	8.55686895598217e-08	0.0602545	0.562	0.487	0.00175861	WT untreated	Ypel3
Srgap2	8.55927621844829e-08	0.20916	0.281	0.122	0.0017591	WT untreated	Srgap2
Aff1	8.60636825292848e-08	0.173627	0.794	0.729	0.00176878	WT untreated	Aff1
Myg1	9.04168084065915e-08	0.0302181	0.201	0.192	0.00185825	WT untreated	Myg1
Sox12	9.05484935354006e-08	0.137375	0.117	0.028	0.00186095	WT untreated	Sox12
Srsf4	9.07348913314793e-08	0.139223	0.593	0.468	0.00186478	WT untreated	Srsf4
Tsc22d2	9.18091545741534e-08	0.186694	0.456	0.297	0.00188686	WT untreated	Tsc22d2
Madd	9.21101202941567e-08	0.048777	0.688	0.653	0.00189305	WT untreated	Madd
Rbm45	9.25624321256246e-08	0.151815	0.264	0.159	0.00190234	WT untreated	Rbm45
Acaca	9.40723882789554e-08	0.175782	0.559	0.442	0.00193338	WT untreated	Acaca
Camta2	9.43908810131359e-08	0.111152	0.261	0.195	0.00193992	WT untreated	Camta2
Ubp1	9.53255489853248e-08	0.151572	0.384	0.268	0.00195913	WT untreated	Ubp1
Smyd3	9.59140824242239e-08	0.180641	0.911	0.875	0.00197123	WT untreated	Smyd3
S100a16	9.83309367656932e-08	0.105549	0.1	0.013	0.0020209	WT untreated	S100a16
Dnajc5	9.86421713255415e-08	0.00410862	0.656	0.647	0.00202729	WT untreated	Dnajc5
Bhlhe41	1.01065392157291e-07	0.143475	0.582	0.415	0.0020771	WT untreated	Bhlhe41
Akap1	1.01320096407023e-07	0.158098	0.246	0.13	0.00208233	WT untreated	Akap1
Zfp385a	1.02226543461003e-07	0.0483208	0.845	0.897	0.00210096	WT untreated	Zfp385a
Ssr1	1.03466177844732e-07	0.00294612	0.458	0.44	0.00212644	WT untreated	Ssr1
Ctbp1	1.03879528668053e-07	0.100181	0.458	0.344	0.00213493	WT untreated	Ctbp1
Acadvl	1.05355189526565e-07	0.140394	0.189	0.071	0.00216526	WT untreated	Acadvl
Wtap	1.06357645259565e-07	0.0793085	0.298	0.274	0.00218586	WT untreated	Wtap
Klhl29	1.06989306319605e-07	0.124931	0.264	0.229	0.00219884	WT untreated	Klhl29
Gse1	1.0847149076503e-07	0.168357	0.834	0.808	0.00222931	WT untreated	Gse1
Trim39	1.11357330382912e-07	0.142465	0.172	0.067	0.00228862	WT untreated	Trim39
Hnrnpa2b1	1.1150440535236e-07	0.0863187	0.877	0.91	0.00229164	WT untreated	Hnrnpa2b1
Dars	1.14935171845501e-07	0.12032	0.298	0.226	0.00236215	WT untreated	Dars
Arhgap31	1.14959201039948e-07	0.158934	0.166	0.05	0.00236264	WT untreated	Arhgap31
Emc1	1.19315863538872e-07	0.0537768	0.212	0.175	0.00245218	WT untreated	Emc1
Vps37a	1.21698036626075e-07	0.129235	0.556	0.434	0.00250114	WT untreated	Vps37a
Ncoa4	1.22778513292445e-07	0.0617465	0.172	0.125	0.00252334	WT untreated	Ncoa4
Dnah7b	1.24300549148158e-07	0.163877	0.163	0.087	0.00255462	WT untreated	Dnah7b
Cnot7	1.24447995028954e-07	0.0494018	0.436	0.385	0.00255766	WT untreated	Cnot7
Pias2	1.24705610212274e-07	0.166072	0.587	0.462	0.00256295	WT untreated	Pias2
Shoc2	1.25242003315432e-07	0.153658	0.587	0.456	0.00257397	WT untreated	Shoc2
Dst	1.25604192714307e-07	0.19907	0.576	0.398	0.00258142	WT untreated	Dst
Rb1	1.28107353838224e-07	0.119372	0.521	0.433	0.00263286	WT untreated	Rb1
Azi2	1.28756979018088e-07	0.138612	0.53	0.394	0.00264621	WT untreated	Azi2
Pcbp4	1.3020147248567e-07	0.00927422	0.811	0.819	0.0026759	WT untreated	Pcbp4
Tmem259	1.31386021567754e-07	0.0522782	0.289	0.223	0.00270025	WT untreated	Tmem259
Scaf11	1.31446246535215e-07	0.0649615	0.61	0.566	0.00270148	WT untreated	Scaf11
Eif4b	1.33616261894236e-07	0.0444078	0.415	0.354	0.00274608	WT untreated	Eif4b
Nr2c2	1.34056870520762e-07	0.116056	0.585	0.507	0.00275514	WT untreated	Nr2c2
Arntl	1.36272648482742e-07	0.0890688	0.567	0.516	0.00280068	WT untreated	Arntl
Mamld1	1.36581475475073e-07	0.184512	0.335	0.181	0.00280702	WT untreated	Mamld1
Atp1b2	1.40395815369821e-07	0.053755	0.851	0.892	0.00288541	WT untreated	Atp1b2
Dido1	1.43863336131521e-07	0.112338	0.504	0.394	0.00295668	WT untreated	Dido1
Dync1h1	1.44673146515967e-07	0.0414968	0.599	0.58	0.00297332	WT untreated	Dync1h1
Vps35	1.45829803277939e-07	0.0209834	0.499	0.456	0.00299709	WT untreated	Vps35
Hipk3	1.45933565076327e-07	0.120889	0.481	0.372	0.00299923	WT untreated	Hipk3
Snd1	1.46036861791986e-07	0.186968	0.504	0.359	0.00300135	WT untreated	Snd1
Sorcs1	1.46833160590494e-07	0.200229	0.163	0.08	0.00301772	WT untreated	Sorcs1
Dock9	1.50496806639055e-07	0.144409	0.39	0.297	0.00309301	WT untreated	Dock9
Ccdc51	1.50757315289457e-07	0.143077	0.255	0.146	0.00309836	WT untreated	Ccdc51
Ubtd1	1.54004227736308e-07	0.164159	0.261	0.127	0.00316509	WT untreated	Ubtd1
Acp1	1.56441979802879e-07	0.0617841	0.398	0.344	0.0032152	WT untreated	Acp1
Sdc2	1.60913266125338e-07	0.159806	0.218	0.103	0.00330709	WT untreated	Sdc2
Krt10	1.62886579155449e-07	0.043099	0.307	0.249	0.00334764	WT untreated	Krt10
Mfap3l	1.64878504646341e-07	0.167866	0.166	0.063	0.00338858	WT untreated	Mfap3l
Rabep1	1.65484383952403e-07	0.0897061	0.562	0.531	0.00340104	WT untreated	Rabep1
Piwil2	1.66904455158339e-07	0.0846442	0.06	0.001	0.00343022	WT untreated	Piwil2
Sap18	1.74563017851029e-07	0.0270144	0.289	0.239	0.00358762	WT untreated	Sap18
Khsrp	1.77556064470865e-07	0.139559	0.493	0.331	0.00364913	WT untreated	Khsrp
Sgpp1	1.77990857770948e-07	0.0815416	0.284	0.224	0.00365807	WT untreated	Sgpp1
Homer1	1.79659545668631e-07	0.121959	0.264	0.185	0.00369236	WT untreated	Homer1
Nfia	1.80398203065687e-07	0.246294	0.335	0.172	0.00370754	WT untreated	Nfia
Zfp740	1.81808543001996e-07	0.08397	0.37	0.246	0.00373653	WT untreated	Zfp740
Mier3	1.82196804737175e-07	0.0574215	0.229	0.211	0.00374451	WT untreated	Mier3
2610002M06Rik	1.83776310036827e-07	0.0114513	0.338	0.316	0.00377697	WT untreated	2610002M06Rik
Rgs8	1.87845730943442e-07	0.00133207	0.656	0.73	0.00386061	WT untreated	Rgs8
Cbx6	1.88613265148548e-07	0.0814254	0.47	0.388	0.00387638	WT untreated	Cbx6
Rab6a	1.91591793337628e-07	0.00707524	0.47	0.442	0.00393759	WT untreated	Rab6a
Actn4	1.92419354327218e-07	0.143019	0.427	0.328	0.0039546	WT untreated	Actn4
Plcz1	1.93870636396911e-07	0.0923506	0.052	0.003	0.00398443	WT untreated	Plcz1
Ppp4r3b	1.96585570372081e-07	0.0604355	0.573	0.544	0.00404023	WT untreated	Ppp4r3b
Api5	1.97912851293368e-07	0.03807	0.401	0.343	0.0040675	WT untreated	Api5
Slc15a2	1.98536665316969e-07	0.127339	0.103	0.016	0.00408033	WT untreated	Slc15a2
Lrrc1	1.99154885699297e-07	0.138011	0.516	0.405	0.00409303	WT untreated	Lrrc1
Ndrg2	2.00513915756148e-07	0.174845	0.097	0.032	0.00412096	WT untreated	Ndrg2
Nipbl	2.01020564939165e-07	0.109699	0.877	0.857	0.00413137	WT untreated	Nipbl
Hspa14	2.1049150271716e-07	0.00726687	0.298	0.276	0.00432602	WT untreated	Hspa14
Ofd1	2.15725999786989e-07	0.0902992	0.387	0.306	0.0044336	WT untreated	Ofd1
E130308A19Rik	2.16394240177639e-07	0.170227	0.375	0.265	0.00444733	WT untreated	E130308A19Rik
Slc30a9	2.17609944507323e-07	0.0290398	0.559	0.547	0.00447232	WT untreated	Slc30a9
Slc9a7	2.17899322736384e-07	0.206499	0.673	0.475	0.00447827	WT untreated	Slc9a7
Hcls1	2.21941698250674e-07	0.116116	0.092	0.015	0.00456135	WT untreated	Hcls1
Gm41804	2.22230996723935e-07	0.148479	0.456	0.364	0.00456729	WT untreated	Gm41804
Stk25	2.27770529387328e-07	0.0183059	0.424	0.373	0.00468114	WT untreated	Stk25
2610507B11Rik	2.28183308868248e-07	0.131812	0.43	0.328	0.00468962	WT untreated	2610507B11Rik
Eml6	2.30005007341926e-07	0.222546	0.696	0.554	0.00472706	WT untreated	Eml6
Ckap5	2.32431696439579e-07	0.0999072	0.713	0.636	0.00477694	WT untreated	Ckap5
Smug1	2.37606814108334e-07	0.095678	0.352	0.273	0.0048833	WT untreated	Smug1
Atp1a1	2.41341366891935e-07	0.16899	0.166	0.069	0.00496005	WT untreated	Atp1a1
Hr	2.48846688043113e-07	0.0486059	0.281	0.217	0.0051143	WT untreated	Hr
Sdf4	2.53260342074032e-07	0.0525699	0.484	0.429	0.00520501	WT untreated	Sdf4
Aftph	2.53579074012845e-07	0.0544415	0.484	0.424	0.00521156	WT untreated	Aftph
Pdzd8	2.55722516679341e-07	0.182402	0.361	0.238	0.00525561	WT untreated	Pdzd8
5930430L01Rik	2.65593178353826e-07	0.186113	0.327	0.184	0.00545847	WT untreated	5930430L01Rik
Birc6	2.70743110555172e-07	0.085797	0.808	0.771	0.00556431	WT untreated	Birc6
Arih1	2.72935369531268e-07	0.161558	0.811	0.722	0.00560937	WT untreated	Arih1
Fam120b	2.73653714763415e-07	0.104183	0.421	0.315	0.00562413	WT untreated	Fam120b
Carf	2.743748711493e-07	0.175304	0.287	0.14	0.00563895	WT untreated	Carf
Urgcp	2.74516949918735e-07	0.158117	0.453	0.283	0.00564187	WT untreated	Urgcp
Gm2000	2.7574399499091e-07	0.0789916	0.269	0.172	0.00566709	WT untreated	Gm2000
Cep120	2.76051332155781e-07	0.179794	0.593	0.417	0.00567341	WT untreated	Cep120
Twf1	2.77347292838319e-07	0.0510788	0.272	0.226	0.00570004	WT untreated	Twf1
Btrc	2.77770847852353e-07	0.157492	0.771	0.684	0.00570875	WT untreated	Btrc
Cyth1	2.94345759342557e-07	0.074659	0.645	0.593	0.00604939	WT untreated	Cyth1
Faah	2.95732628681699e-07	0.120585	0.112	0.022	0.0060779	WT untreated	Faah
Zfp618	2.99462742676353e-07	0.12494	0.507	0.413	0.00615456	WT untreated	Zfp618
Hnrnph2	3.01933785725607e-07	0.0033811	0.556	0.534	0.00620534	WT untreated	Hnrnph2
Chmp3	3.0746560873996e-07	0.0209456	0.401	0.386	0.00631903	WT untreated	Chmp3
Cerk	3.08699422478416e-07	0.132612	0.481	0.347	0.00634439	WT untreated	Cerk
Stam2	3.08812009190578e-07	0.148723	0.479	0.318	0.0063467	WT untreated	Stam2
Rtn4rl1	3.09993728540145e-07	0.0768484	0.668	0.681	0.00637099	WT untreated	Rtn4rl1
Dnmt3a	3.11444530796811e-07	0.110255	0.756	0.691	0.00640081	WT untreated	Dnmt3a
Mxd4	3.13882614177602e-07	0.00310749	0.284	0.277	0.00645092	WT untreated	Mxd4
Washc4	3.14177241510915e-07	0.0298515	0.352	0.321	0.00645697	WT untreated	Washc4
Plekha6	3.16309314901238e-07	0.180868	0.593	0.456	0.00650079	WT untreated	Plekha6
Galnt4	3.17338232098794e-07	0.136649	0.132	0.034	0.00652194	WT untreated	Galnt4
CAAA01118383.1	3.1759683020408e-07	0.142638	0.246	0.095	0.00652725	WT untreated	CAAA01118383.1
Ddx23	3.17669804776351e-07	0.121841	0.367	0.276	0.00652875	WT untreated	Ddx23
Rad17	3.1775743420854e-07	0.069041	0.307	0.249	0.00653055	WT untreated	Rad17
Gm48099	3.20908644935325e-07	0.089908	0.097	0.009	0.00659531	WT untreated	Gm48099
Slc20a1	3.24929999485328e-07	0.0985975	0.209	0.136	0.00667796	WT untreated	Slc20a1
Prrt1	3.25780054782215e-07	0.126858	0.395	0.248	0.00669543	WT untreated	Prrt1
Mbd2	3.28224026754387e-07	0.0238774	0.536	0.501	0.00674566	WT untreated	Mbd2
Ercc2	3.36959625057682e-07	0.152111	0.266	0.13	0.00692519	WT untreated	Ercc2
Selenot	3.37547242428855e-07	0.059439	0.479	0.395	0.00693727	WT untreated	Selenot
Pomgnt1	3.40429637351288e-07	0.0245439	0.272	0.233	0.00699651	WT untreated	Pomgnt1
Snrnp70	3.42557431136287e-07	0.0662959	0.862	0.905	0.00704024	WT untreated	Snrnp70
Safb	3.43168165757069e-07	0.0922868	0.567	0.484	0.00705279	WT untreated	Safb
Eno1	3.49071162610706e-07	0.0918269	0.751	0.701	0.00717411	WT untreated	Eno1
Elmod2	3.52620627457299e-07	0.121884	0.295	0.166	0.00724706	WT untreated	Elmod2
Socs5	3.53058500054323e-07	0.17381	0.344	0.19	0.00725606	WT untreated	Socs5
Glyr1	3.57013548826935e-07	0.0358161	0.504	0.45	0.00733734	WT untreated	Glyr1
S100a1	3.57203396394366e-07	0.121451	0.077	0.013	0.00734124	WT untreated	S100a1
Cdc42bpa	3.58190235770004e-07	0.165134	0.845	0.799	0.00736153	WT untreated	Cdc42bpa
Cdk6	3.58974334224932e-07	0.126634	0.074	0.012	0.00737764	WT untreated	Cdk6
Zkscan2	3.67947181013535e-07	0.127437	0.332	0.227	0.00756205	WT untreated	Zkscan2
Arhgef2	3.79820423964286e-07	0.136854	0.163	0.067	0.00780607	WT untreated	Arhgef2
4930526L06Rik	3.79957375855541e-07	0.0709644	0.052	0.001	0.00780888	WT untreated	4930526L06Rik
Rapgef1	3.86544255980808e-07	0.129757	0.433	0.315	0.00794426	WT untreated	Rapgef1
Rd3	3.868105132775e-07	0.0922375	0.43	0.345	0.00794973	WT untreated	Rd3
Mif4gd	3.9116224402464e-07	0.0821768	0.321	0.229	0.00803917	WT untreated	Mif4gd
Akap9	3.94928321712481e-07	0.11362	0.719	0.663	0.00811657	WT untreated	Akap9
Ogdhl	4.01949171690602e-07	0.170054	0.301	0.147	0.00826086	WT untreated	Ogdhl
E130102H24Rik	4.16542284006851e-07	0.0327917	0.43	0.395	0.00856078	WT untreated	E130102H24Rik
Ptprz1	4.17253978972058e-07	0.145467	0.135	0.082	0.0085754	WT untreated	Ptprz1
Atf6	4.18798536141318e-07	0.140337	0.507	0.395	0.00860715	WT untreated	Atf6
Hist1h1c	4.19662982879103e-07	0.164278	0.421	0.239	0.00862491	WT untreated	Hist1h1c
Zfp512	4.22841786364414e-07	0.081586	0.332	0.258	0.00869024	WT untreated	Zfp512
Cnpy3	4.45667961856462e-07	0.044981	0.39	0.315	0.00915937	WT untreated	Cnpy3
Kcnab2	4.51352949452513e-07	0.0518359	0.59	0.548	0.00927621	WT untreated	Kcnab2
Cdk13	4.5220324186101e-07	0.124032	0.708	0.653	0.00929368	WT untreated	Cdk13
Nup98	4.62804991962937e-07	0.131477	0.533	0.44	0.00951157	WT untreated	Nup98
Rasa2	4.63310078473041e-07	0.165025	0.375	0.245	0.00952195	WT untreated	Rasa2
Sema3e	4.65707283390309e-07	0.323382	0.693	0.5	0.00957122	WT untreated	Sema3e
Ppa1	4.74408703271197e-07	0.0883078	0.441	0.345	0.00975005	WT untreated	Ppa1
Tomm70a	4.80224031547317e-07	0.0712096	0.536	0.472	0.00986956	WT untreated	Tomm70a
Rabgap1l	4.82776412963155e-07	0.226199	0.642	0.481	0.00992202	WT untreated	Rabgap1l
Mcfd2	4.9424030253938e-07	0.0894719	0.304	0.198	0.0101576	WT untreated	Mcfd2
Atxn2	4.95995507543681e-07	0.11013	0.585	0.472	0.0101937	WT untreated	Atxn2
Gm6169	4.96103314369574e-07	0.0453428	0.063	0	0.0101959	WT untreated	Gm6169
Tmub2	4.9633063546355e-07	0.0260156	0.149	0.122	0.0102006	WT untreated	Tmub2
Ino80	4.9659077637126e-07	0.0846015	0.493	0.423	0.0102059	WT untreated	Ino80
Dpysl4	4.98401298624276e-07	0.111173	0.086	0.017	0.0102431	WT untreated	Dpysl4
Plekha8	5.17073032856832e-07	0.10427	0.375	0.267	0.0106269	WT untreated	Plekha8
Slc22a29	5.21691229382034e-07	0.169156	0.072	0.012	0.0107218	WT untreated	Slc22a29
Tnks2	5.2220219230442e-07	0.110652	0.705	0.628	0.0107323	WT untreated	Tnks2
Ep300	5.29599802083768e-07	0.115468	0.63	0.531	0.0108843	WT untreated	Ep300
Slc2a1	5.41498071375287e-07	0.109158	0.266	0.171	0.0111289	WT untreated	Slc2a1
Slc25a27	5.46416782157856e-07	0.000976653	0.384	0.351	0.01123	WT untreated	Slc25a27
Fam107b	5.46825940207754e-07	0.18169	0.249	0.165	0.0112384	WT untreated	Fam107b
D5Ertd579e	5.54188111927931e-07	0.117592	0.507	0.421	0.0113897	WT untreated	D5Ertd579e
Epha5	5.66845414678445e-07	0.208978	0.192	0.085	0.0116498	WT untreated	Epha5
Rab27b	5.66925102738125e-07	0.0921317	0.092	0.013	0.0116514	WT untreated	Rab27b
Marf1	5.84645239552242e-07	0.0889615	0.444	0.341	0.0120156	WT untreated	Marf1
Zranb1	5.88915143327026e-07	0.0964473	0.799	0.805	0.0121034	WT untreated	Zranb1
Idh1	5.91627794499805e-07	0.141326	0.16	0.052	0.0121591	WT untreated	Idh1
5730419F03Rik	6.07449772030642e-07	0.0779841	0.691	0.717	0.0124843	WT untreated	5730419F03Rik
Shroom2	6.07469097828723e-07	0.157128	0.14	0.045	0.0124847	WT untreated	Shroom2
Csde1	6.26816273481183e-07	0.0458207	0.713	0.695	0.0128823	WT untreated	Csde1
Arl2bp	6.27877987771826e-07	0.0407702	0.453	0.383	0.0129041	WT untreated	Arl2bp
Rcan3	6.30023995911492e-07	0.0607257	0.467	0.431	0.0129483	WT untreated	Rcan3
Cpne1	6.32225046171202e-07	0.101844	0.352	0.248	0.0129935	WT untreated	Cpne1
Tex9	6.38984860125272e-07	0.137058	0.183	0.074	0.0131324	WT untreated	Tex9
Zfp763	6.39397396244704e-07	0.0484931	0.201	0.169	0.0131409	WT untreated	Zfp763
Usp48	6.40364597072798e-07	0.0231982	0.682	0.704	0.0131608	WT untreated	Usp48
Hcfc1	6.40836408517513e-07	0.091909	0.341	0.236	0.0131705	WT untreated	Hcfc1
Prrc2b	6.49378170401255e-07	0.0649142	0.756	0.781	0.013346	WT untreated	Prrc2b
Slmap	6.53965655807546e-07	0.195323	0.65	0.531	0.0134403	WT untreated	Slmap
Cnmd	6.55273619931253e-07	0.282101	0.418	0.222	0.0134672	WT untreated	Cnmd
Tial1	6.58121249795764e-07	0.113094	0.602	0.484	0.0135257	WT untreated	Tial1
Ppp1cb	6.6259961647718e-07	0.0858792	0.533	0.461	0.0136177	WT untreated	Ppp1cb
Zdhhc6	6.64184143110206e-07	0.0955253	0.261	0.203	0.0136503	WT untreated	Zdhhc6
Arhgef12	6.86657301410104e-07	0.125399	0.768	0.698	0.0141122	WT untreated	Arhgef12
Crim1	6.87116109678709e-07	0.121771	0.092	0.023	0.0141216	WT untreated	Crim1
Cul4b	6.96121876783204e-07	0.0934156	0.221	0.14	0.0143067	WT untreated	Cul4b
Gm19466	6.9831548498887e-07	0.166487	0.284	0.14	0.0143518	WT untreated	Gm19466
2810030D12Rik	7.02581216010852e-07	0.111488	0.103	0.025	0.0144394	WT untreated	2810030D12Rik
Hirip3	7.30499143915492e-07	0.12267	0.295	0.197	0.0150132	WT untreated	Hirip3
Lsm14a	7.31631357802944e-07	0.138455	0.542	0.401	0.0150365	WT untreated	Lsm14a
Smarca4	7.34668440583921e-07	0.0587625	0.628	0.589	0.0150989	WT untreated	Smarca4
Fxr2	7.34675090313002e-07	0.136115	0.384	0.255	0.015099	WT untreated	Fxr2
Faf1	7.53331524262149e-07	0.14366	0.814	0.729	0.0154825	WT untreated	Faf1
Pram1	7.54372199194032e-07	0.10069	0.244	0.162	0.0155039	WT untreated	Pram1
AW549877	7.68180192762017e-07	0.130976	0.427	0.289	0.0157876	WT untreated	AW549877
Efr3a	7.71029018605855e-07	0.136641	0.625	0.547	0.0158462	WT untreated	Efr3a
Dlg1	7.7963357518211e-07	0.144573	0.713	0.615	0.016023	WT untreated	Dlg1
Chsy1	7.91011931609336e-07	0.14311	0.264	0.163	0.0162569	WT untreated	Chsy1
U2af2	7.91341954491583e-07	0.0735523	0.461	0.376	0.0162637	WT untreated	U2af2
Dnajc13	8.06417448551621e-07	0.061844	0.438	0.367	0.0165735	WT untreated	Dnajc13
Rapgef2	8.09257411055663e-07	0.164678	0.596	0.44	0.0166319	WT untreated	Rapgef2
Mad1l1	8.09760281914699e-07	0.0364192	0.312	0.273	0.0166422	WT untreated	Mad1l1
Ptprm	8.31182441533647e-07	0.278242	0.261	0.101	0.0170825	WT untreated	Ptprm
Actn1	8.33841221976356e-07	0.127554	0.123	0.031	0.0171371	WT untreated	Actn1
Ankrd11	8.37088753343955e-07	0.106103	0.734	0.676	0.0172038	WT untreated	Ankrd11
Rpl30	8.50034278714525e-07	0.119824	0.911	0.942	0.0174699	WT untreated	Rpl30
Nek1	8.55058964644346e-07	0.181589	0.415	0.289	0.0175732	WT untreated	Nek1
Ptch1	8.63416511252667e-07	0.0241001	0.401	0.354	0.0177449	WT untreated	Ptch1
2610035D17Rik	8.65147096703992e-07	0.189408	0.341	0.165	0.0177805	WT untreated	2610035D17Rik
Pip4p1	8.86457116264553e-07	0.00186622	0.335	0.277	0.0182185	WT untreated	Pip4p1
Raf1	8.94964513111314e-07	0.00762472	0.51	0.474	0.0183933	WT untreated	Raf1
Rer1	8.98293019191835e-07	0.0356803	0.401	0.321	0.0184617	WT untreated	Rer1
Ocrl	9.05309250267297e-07	0.0703534	0.516	0.443	0.0186059	WT untreated	Ocrl
Ythdf1	9.18903552021225e-07	0.0148298	0.198	0.169	0.0188853	WT untreated	Ythdf1
Timp3	9.24562272611063e-07	0.141437	0.135	0.041	0.0190016	WT untreated	Timp3
Fzd5	9.39149413364958e-07	0.110473	0.069	0.009	0.0193014	WT untreated	Fzd5
Marcks	9.40908813340255e-07	0.155127	0.175	0.08	0.0193376	WT untreated	Marcks
St3gal4	9.53089761477216e-07	0.125044	0.109	0.028	0.0195879	WT untreated	St3gal4
Dubr	9.71658259294444e-07	0.126988	0.135	0.029	0.0199695	WT untreated	Dubr
2300009A05Rik	9.72064728153471e-07	0.0809449	0.481	0.418	0.0199779	WT untreated	2300009A05Rik
Mgat1	9.7307882913314e-07	0.0330779	0.338	0.287	0.0199987	WT untreated	Mgat1
Larp7	9.79476745650176e-07	0.00236176	0.189	0.201	0.0201302	WT untreated	Larp7
Hdac5	9.79944392895969e-07	0.111401	0.456	0.318	0.0201398	WT untreated	Hdac5
Slf2	9.8000750526956e-07	0.127472	0.499	0.364	0.0201411	WT untreated	Slf2
Ncln	9.81370312319103e-07	0.0300036	0.158	0.134	0.0201691	WT untreated	Ncln
Ier3	9.91686186481205e-07	0.138298	0.16	0.079	0.0203811	WT untreated	Ier3
Carm1	9.93654692044135e-07	0.0762734	0.246	0.192	0.0204216	WT untreated	Carm1
Usp54	9.97109942461892e-07	0.122808	0.278	0.197	0.0204926	WT untreated	Usp54
Gria2	9.97893673643748e-07	0.123219	0.195	0.127	0.0205087	WT untreated	Gria2
Srprb	1.00978510327477e-06	0.0473063	0.298	0.223	0.0207531	WT untreated	Srprb
Eef2	1.01105964435115e-06	0.0197137	0.794	0.829	0.0207793	WT untreated	Eef2
Arhgap21	1.01736150167813e-06	0.142997	0.456	0.31	0.0209088	WT untreated	Arhgap21
Amy1	1.03394024108094e-06	0.166825	0.745	0.678	0.0212495	WT untreated	Amy1
Alg10b	1.03731062419827e-06	0.164615	0.35	0.159	0.0213188	WT untreated	Alg10b
Elk4	1.0409867765641e-06	0.0982572	0.307	0.206	0.0213944	WT untreated	Elk4
Med1	1.05374072974785e-06	0.0845482	0.395	0.308	0.0216565	WT untreated	Med1
Usp10	1.06117353698775e-06	0.0263422	0.278	0.246	0.0218092	WT untreated	Usp10
Inpp4a	1.0638676851185e-06	0.131904	0.384	0.252	0.0218646	WT untreated	Inpp4a
Htra2	1.0692503634223e-06	0.041041	0.158	0.133	0.0219752	WT untreated	Htra2
Ccni	1.07405146023925e-06	0.0120336	0.582	0.542	0.0220739	WT untreated	Ccni
Actr3	1.07477654397195e-06	0.0276782	0.533	0.496	0.0220888	WT untreated	Actr3
Pkd1	1.08154771726341e-06	0.164082	0.358	0.207	0.022228	WT untreated	Pkd1
Rffl	1.08359917337929e-06	0.159475	0.14	0.061	0.0222701	WT untreated	Rffl
Adar	1.08458275016443e-06	0.0126845	0.327	0.289	0.0222903	WT untreated	Adar
Rpl38	1.08688376089928e-06	0.0336507	0.865	0.931	0.0223376	WT untreated	Rpl38
Stag1	1.09292303001796e-06	0.104001	0.865	0.854	0.0224618	WT untreated	Stag1
Tax1bp1	1.10889227820988e-06	0.0920284	0.785	0.714	0.02279	WT untreated	Tax1bp1
Map2k1	1.10970379577785e-06	0.0792932	0.338	0.283	0.0228066	WT untreated	Map2k1
Usp19	1.10993641960237e-06	0.119397	0.418	0.292	0.0228114	WT untreated	Usp19
Bcl2l1	1.14270108370916e-06	0.084085	0.295	0.241	0.0234848	WT untreated	Bcl2l1
Hdlbp	1.15185749684568e-06	0.0516081	0.413	0.367	0.023673	WT untreated	Hdlbp
Rgl1	1.15455785425018e-06	0.120918	0.143	0.064	0.0237285	WT untreated	Rgl1
Lrrc4c	1.16878736776923e-06	0.134129	0.249	0.204	0.0240209	WT untreated	Lrrc4c
Prdm1	1.18346430131408e-06	0.147985	0.132	0.054	0.0243226	WT untreated	Prdm1
Map2k4	1.19572572513257e-06	0.0106759	0.447	0.449	0.0245746	WT untreated	Map2k4
Pdcl	1.19935282131316e-06	0.0307099	0.287	0.249	0.0246491	WT untreated	Pdcl
Wdfy2	1.19995991652577e-06	0.146225	0.266	0.179	0.0246616	WT untreated	Wdfy2
Mfsd14a	1.21394976095384e-06	0.0319844	0.226	0.197	0.0249491	WT untreated	Mfsd14a
Grin2d	1.22033138535315e-06	0.0756913	0.06	0.003	0.0250803	WT untreated	Grin2d
Peli2	1.2442547462196e-06	0.112037	0.53	0.437	0.0255719	WT untreated	Peli2
Adgrl1	1.25023402680071e-06	0.0149326	0.476	0.434	0.0256948	WT untreated	Adgrl1
Pygm	1.26333766227975e-06	0.116902	0.393	0.261	0.0259641	WT untreated	Pygm
Camkk2	1.26612643666225e-06	0.0826615	0.252	0.175	0.0260214	WT untreated	Camkk2
Nufip2	1.26950102863043e-06	0.121968	0.642	0.484	0.0260908	WT untreated	Nufip2
Stx5a	1.27005815166441e-06	0.0224826	0.39	0.325	0.0261022	WT untreated	Stx5a
Rbck1	1.27187567983351e-06	0.0393773	0.218	0.175	0.0261396	WT untreated	Rbck1
Nrbp1	1.28768803552962e-06	0.0159316	0.37	0.324	0.0264646	WT untreated	Nrbp1
Leng9	1.31784370227532e-06	0.121425	0.241	0.143	0.0270843	WT untreated	Leng9
Mettl3	1.33353623800403e-06	0.0737102	0.252	0.168	0.0274068	WT untreated	Mettl3
Ptgr2	1.33397651844084e-06	0.0786637	0.358	0.246	0.0274159	WT untreated	Ptgr2
Adam10	1.33565870688125e-06	0.105635	0.461	0.353	0.0274505	WT untreated	Adam10
Myo9a	1.33964332422176e-06	0.105639	0.691	0.637	0.0275323	WT untreated	Myo9a
Smad5	1.34213457310827e-06	0.14753	0.215	0.086	0.0275835	WT untreated	Smad5
Ehmt2	1.36428041606608e-06	0.0592992	0.307	0.239	0.0280387	WT untreated	Ehmt2
Hnrnpc	1.36514487603994e-06	0.0586857	0.756	0.736	0.0280565	WT untreated	Hnrnpc
Ncoa5	1.36732646197185e-06	0.0670852	0.461	0.388	0.0281013	WT untreated	Ncoa5
Dcc	1.37158343863361e-06	0.223746	0.837	0.684	0.0281888	WT untreated	Dcc
St6galnac5	1.37861336851619e-06	0.120329	0.146	0.083	0.0283333	WT untreated	St6galnac5
Dbnl	1.43036628949001e-06	0.0231572	0.195	0.162	0.0293969	WT untreated	Dbnl
Ryr2	1.46850270642076e-06	0.154239	0.14	0.052	0.0301807	WT untreated	Ryr2
5830416I19Rik	1.48593081187719e-06	0.103736	0.143	0.092	0.0305389	WT untreated	5830416I19Rik
B230369F24Rik	1.48663360405011e-06	0.0140744	0.192	0.175	0.0305533	WT untreated	B230369F24Rik
3110021N24Rik	1.5702738187243e-06	0.0121203	0.332	0.322	0.0322723	WT untreated	3110021N24Rik
Fam53c	1.57264769077544e-06	0.117611	0.281	0.153	0.0323211	WT untreated	Fam53c
Tsta3	1.5756355933625e-06	0.0315044	0.163	0.144	0.0323825	WT untreated	Tsta3
Styx	1.58790236851341e-06	0.18854	0.41	0.251	0.0326346	WT untreated	Styx
Lynx1	1.59952960387289e-06	0.15463	0.281	0.136	0.0328735	WT untreated	Lynx1
Steap2	1.60427947084238e-06	0.141726	0.404	0.283	0.0329712	WT untreated	Steap2
Brsk1	1.60761349787117e-06	0.109564	0.241	0.146	0.0330397	WT untreated	Brsk1
Ankrd17	1.60806535566776e-06	0.085511	0.736	0.733	0.033049	WT untreated	Ankrd17
Cask	1.62211221604367e-06	0.150966	0.673	0.532	0.0333377	WT untreated	Cask
Pogz	1.62266007761521e-06	0.0466697	0.444	0.386	0.0333489	WT untreated	Pogz
Dpp6	1.63462239587365e-06	0.250308	0.834	0.869	0.0335948	WT untreated	Dpp6
Rara	1.63792313922062e-06	0.152626	0.261	0.13	0.0336626	WT untreated	Rara
Fam13b	1.67952304563554e-06	0.0808016	0.49	0.407	0.0345176	WT untreated	Fam13b
Hltf	1.68540358279632e-06	0.149812	0.361	0.219	0.0346384	WT untreated	Hltf
Plekha2	1.69495104360977e-06	0.131119	0.109	0.042	0.0348346	WT untreated	Plekha2
Dync2h1	1.69895537572847e-06	0.158505	0.779	0.691	0.0349169	WT untreated	Dync2h1
Micu3	1.7212155361265e-06	0.121557	0.633	0.547	0.0353744	WT untreated	Micu3
App	1.72571484719589e-06	0.147033	0.14	0.082	0.0354669	WT untreated	App
Sox2	1.77068687037507e-06	0.101683	0.089	0.015	0.0363912	WT untreated	Sox2
Stxbp1	1.77735226716098e-06	0.0802903	0.874	0.856	0.0365281	WT untreated	Stxbp1
Atf4	1.79018679279098e-06	0.0535637	0.585	0.515	0.0367919	WT untreated	Atf4
Amfr	1.81024322435175e-06	0.0964483	0.461	0.35	0.0372041	WT untreated	Amfr
Bmpr1a	1.81475691218762e-06	0.16308	0.596	0.472	0.0372969	WT untreated	Bmpr1a
Zfp944	1.82295000625571e-06	0.105686	0.223	0.14	0.0374653	WT untreated	Zfp944
Sept8	1.85207888474543e-06	0.138341	0.206	0.066	0.0380639	WT untreated	Sept8
Timm44	1.86903764813259e-06	0.0440797	0.315	0.261	0.0384125	WT untreated	Timm44
Smurf2	1.88277049178115e-06	0.15732	0.605	0.453	0.0386947	WT untreated	Smurf2
Snhg14	1.88534974247519e-06	0.0255395	0.539	0.551	0.0387477	WT untreated	Snhg14
Ip6k2	1.89702166041407e-06	0.106482	0.533	0.413	0.0389876	WT untreated	Ip6k2
Sfmbt1	1.89910123798172e-06	0.0881237	0.467	0.426	0.0390303	WT untreated	Sfmbt1
Sec63	1.91545235290434e-06	0.062971	0.542	0.496	0.0393664	WT untreated	Sec63
Myef2	1.91742715605761e-06	0.116936	0.619	0.515	0.039407	WT untreated	Myef2
Naa60	1.93893766942772e-06	0.00524287	0.315	0.262	0.039849	WT untreated	Naa60
Diaph2	1.96180403162176e-06	0.172059	0.209	0.102	0.040319	WT untreated	Diaph2
Hgsnat	1.96729224682777e-06	0.0234681	0.238	0.206	0.0404318	WT untreated	Hgsnat
Lta4h	1.97823182657516e-06	0.0622652	0.218	0.156	0.0406566	WT untreated	Lta4h
Ttc13	1.98022117185792e-06	0.055197	0.223	0.168	0.0406975	WT untreated	Ttc13
Apoa2	1.9873011448968e-06	0.0812781	0.089	0.001	0.040843	WT untreated	Apoa2
2810013P06Rik	1.99863258267821e-06	0.0593125	0.355	0.293	0.0410759	WT untreated	2810013P06Rik
Cog4	2.00654547171349e-06	0.00698436	0.275	0.267	0.0412385	WT untreated	Cog4
Ppp6r3	2.01761117744913e-06	0.0715311	0.625	0.566	0.0414659	WT untreated	Ppp6r3
Slc38a9	2.02919274811111e-06	0.166743	0.602	0.465	0.041704	WT untreated	Slc38a9
Cltc	2.04025131467739e-06	0.0668007	0.745	0.716	0.0419312	WT untreated	Cltc
Uimc1	2.07385887108008e-06	0.151046	0.424	0.31	0.0426219	WT untreated	Uimc1
Uso1	2.07598201711812e-06	0.0367354	0.35	0.299	0.0426656	WT untreated	Uso1
Brms1l	2.07644969694712e-06	0.0819662	0.384	0.29	0.0426752	WT untreated	Brms1l
Immt	2.08225536507368e-06	0.0161146	0.599	0.56	0.0427945	WT untreated	Immt
Kansl1	2.08746731489863e-06	0.123941	0.857	0.856	0.0429016	WT untreated	Kansl1
Tia1	2.12279526925194e-06	0.110266	0.696	0.608	0.0436277	WT untreated	Tia1
Gm5149	2.13813516718226e-06	0.0221196	0.444	0.404	0.043943	WT untreated	Gm5149
Mrpl9	2.13873836152024e-06	0.0316117	0.312	0.246	0.0439554	WT untreated	Mrpl9
Dlc1	2.13952311573255e-06	0.147308	0.095	0.041	0.0439715	WT untreated	Dlc1
Adprhl2	2.17023341235944e-06	0.000255887	0.143	0.149	0.0446026	WT untreated	Adprhl2
Rnf25	2.18150355509975e-06	0.0545636	0.244	0.195	0.0448343	WT untreated	Rnf25
Wasf1	2.18926533825011e-06	0.103637	0.266	0.204	0.0449938	WT untreated	Wasf1
Fam118b	2.21367260423207e-06	0.0902999	0.212	0.147	0.0454954	WT untreated	Fam118b
Ap3s1	2.25129537986276e-06	0.113528	0.536	0.437	0.0462686	WT untreated	Ap3s1
Tmem9b	2.27059080556009e-06	0.114452	0.223	0.136	0.0466652	WT untreated	Tmem9b
Vezt	2.29073273550184e-06	0.060606	0.453	0.401	0.0470791	WT untreated	Vezt
Rfx3	2.29250740203205e-06	0.188608	0.774	0.672	0.0471156	WT untreated	Rfx3
Tmem150c	2.29392162284238e-06	0.152363	0.433	0.331	0.0471447	WT untreated	Tmem150c
Pes1	2.31392953383482e-06	0.0332032	0.123	0.114	0.0475559	WT untreated	Pes1
Kmt2b	2.33447796797798e-06	0.0851294	0.287	0.194	0.0479782	WT untreated	Kmt2b
Mia3	2.3346539236018e-06	0.0477101	0.45	0.395	0.0479818	WT untreated	Mia3
Max	2.33615151362609e-06	0.0813736	0.35	0.29	0.0480126	WT untreated	Max
Bptf	2.362775091783e-06	0.136916	0.777	0.694	0.0485598	WT untreated	Bptf
Celf5	2.37028053151644e-06	0.12378	0.367	0.238	0.048714	WT untreated	Celf5
Fam192a	2.38439739395127e-06	0.0185702	0.264	0.241	0.0490041	WT untreated	Fam192a
Cep95	2.38638753259131e-06	0.0179285	0.298	0.276	0.049045	WT untreated	Cep95
Myt1l	2.4293290189514e-06	0.179925	0.249	0.109	0.0499276	WT untreated	Myt1l
Phf12	2.43734203068814e-06	0.14215	0.501	0.376	0.0500923	WT untreated	Phf12
Araf	2.44763240392266e-06	0.0353863	0.696	0.676	0.0503037	WT untreated	Araf
Ids	2.48477914895247e-06	0.104686	0.358	0.254	0.0510672	WT untreated	Ids
Uap1	2.48762546404837e-06	0.130377	0.158	0.086	0.0511257	WT untreated	Uap1
4932438A13Rik	2.51585256589515e-06	0.100116	0.756	0.698	0.0517058	WT untreated	4932438A13Rik
Sh3bgrl	2.5504428254257e-06	0.0432657	0.413	0.35	0.0524167	WT untreated	Sh3bgrl
Agps	2.55093749930331e-06	0.154549	0.444	0.329	0.0524269	WT untreated	Agps
Suz12	2.58489328270192e-06	0.0533609	0.67	0.646	0.0531247	WT untreated	Suz12
Grb2	2.5850076515891e-06	0.000140494	0.275	0.264	0.0531271	WT untreated	Grb2
Tecpr1	2.59169590694375e-06	0.136467	0.444	0.308	0.0532645	WT untreated	Tecpr1
Mta2	2.62952385685431e-06	0.120044	0.258	0.134	0.054042	WT untreated	Mta2
Gm44532	2.64178522098983e-06	0.119344	0.123	0.047	0.054294	WT untreated	Gm44532
Sdhc	2.65358965799432e-06	0.0495456	0.441	0.347	0.0545366	WT untreated	Sdhc
Cacna1h	2.66298522486773e-06	0.0890263	0.074	0.009	0.0547297	WT untreated	Cacna1h
Itprid2	2.6641853973465e-06	0.113073	0.132	0.038	0.0547543	WT untreated	Itprid2
Rnf130	2.67265121997833e-06	0.056918	0.562	0.51	0.0549283	WT untreated	Rnf130
Agpat1	2.67342064797535e-06	0.0930472	0.192	0.09	0.0549441	WT untreated	Agpat1
Galntl6	2.69625447473879e-06	0.0534057	0.172	0.179	0.0554134	WT untreated	Galntl6
Rnf216	2.70571666048201e-06	0.0776058	0.484	0.421	0.0556079	WT untreated	Rnf216
Gga1	2.73442114868353e-06	0.0639146	0.235	0.179	0.0561978	WT untreated	Gga1
Ppp1r12b	2.75332815044245e-06	0.193754	0.648	0.503	0.0565864	WT untreated	Ppp1r12b
Dnajc2	2.75593081985071e-06	0.0413127	0.226	0.216	0.0566399	WT untreated	Dnajc2
Raph1	2.76254423080189e-06	0.0966964	0.304	0.255	0.0567758	WT untreated	Raph1
Pias3	2.77070395333355e-06	0.119832	0.129	0.041	0.0569435	WT untreated	Pias3
Fbxo11	2.7734613889686e-06	0.0972609	0.582	0.528	0.0570002	WT untreated	Fbxo11
Szrd1	2.7977870729378e-06	0.0280199	0.393	0.327	0.0575001	WT untreated	Szrd1
Tapbp	2.82275543571889e-06	0.164679	0.238	0.087	0.0580133	WT untreated	Tapbp
Clasp2	2.84654288548839e-06	0.114265	0.799	0.758	0.0585021	WT untreated	Clasp2
Pnkd	2.8608891925952e-06	0.0453327	0.599	0.586	0.058797	WT untreated	Pnkd
Arhgap28	2.86179675646185e-06	0.0902208	0.072	0.012	0.0588156	WT untreated	Arhgap28
Lrrc2	2.86468157178193e-06	0.147294	0.106	0.035	0.0588749	WT untreated	Lrrc2
Mat2a	2.89478213829429e-06	0.00608993	0.668	0.676	0.0594936	WT untreated	Mat2a
Bag6	2.90050282434457e-06	0.0672064	0.404	0.325	0.0596111	WT untreated	Bag6
Dip2b	2.93041342585292e-06	0.0728226	0.536	0.483	0.0602259	WT untreated	Dip2b
Dcaf11	2.98028060190445e-06	0.00242884	0.407	0.343	0.0612507	WT untreated	Dcaf11
Kpnb1	3.00636051466277e-06	0.0540104	0.33	0.252	0.0617867	WT untreated	Kpnb1
Usp47	3.03080718488358e-06	0.0761464	0.619	0.574	0.0622891	WT untreated	Usp47
Cnot10	3.03578553664906e-06	0.0404177	0.344	0.29	0.0623915	WT untreated	Cnot10
Cebpd	3.05429991186232e-06	0.116655	0.092	0.029	0.062772	WT untreated	Cebpd
Nktr	3.07539609273372e-06	0.10241	0.817	0.78	0.0632055	WT untreated	Nktr
Rab43	3.10125992225829e-06	0.125571	0.166	0.074	0.0637371	WT untreated	Rab43
Gpr152	3.10292017814998e-06	0.108364	0.074	0.016	0.0637712	WT untreated	Gpr152
Ppp6r1	3.1201798207343e-06	0.0354274	0.235	0.187	0.0641259	WT untreated	Ppp6r1
Pde4b	3.12378648179165e-06	0.0192037	0.966	0.996	0.0642001	WT untreated	Pde4b
Ubald2	3.14389354888785e-06	0.0242341	0.175	0.152	0.0646133	WT untreated	Ubald2
Wasf3	3.14449136756328e-06	0.112618	0.708	0.585	0.0646256	WT untreated	Wasf3
Rere	3.17365622999884e-06	0.116108	0.9	0.898	0.065225	WT untreated	Rere
Vit	3.18905894714519e-06	0.25736	0.484	0.271	0.0655415	WT untreated	Vit
Sirt1	3.19831451226202e-06	0.14893	0.358	0.229	0.0657318	WT untreated	Sirt1
Ssh1	3.2017634993068e-06	0.0838984	0.198	0.134	0.0658026	WT untreated	Ssh1
Cul9	3.22065351322099e-06	0.113968	0.536	0.401	0.0661909	WT untreated	Cul9
B3galt1	3.23223133687943e-06	0.237345	0.682	0.497	0.0664288	WT untreated	B3galt1
Sik3	3.24307463559164e-06	0.127947	0.756	0.652	0.0666517	WT untreated	Sik3
Kiz	3.27511124895754e-06	0.155848	0.307	0.175	0.0673101	WT untreated	Kiz
Fem1c	3.32621025847822e-06	0.0854265	0.261	0.172	0.0683603	WT untreated	Fem1c
1700054A03Rik	3.34689968929695e-06	0.0766257	0.14	0.105	0.0687855	WT untreated	1700054A03Rik
Dnajb12	3.36907106200545e-06	0.0350858	0.241	0.2	0.0692411	WT untreated	Dnajb12
Dcp2	3.39533975278315e-06	0.0561213	0.226	0.197	0.069781	WT untreated	Dcp2
Pum2	3.44068876794958e-06	0.120988	0.711	0.625	0.070713	WT untreated	Pum2
Slitrk2	3.46315164553344e-06	0.087469	0.057	0.007	0.0711747	WT untreated	Slitrk2
Rbm6	3.48215882712413e-06	0.097657	0.777	0.692	0.0715653	WT untreated	Rbm6
Tmem145	3.50831263885447e-06	0.0583179	0.347	0.246	0.0721028	WT untreated	Tmem145
Rnf5	3.50858318338388e-06	0.0844259	0.384	0.258	0.0721084	WT untreated	Rnf5
Ssh2	3.52892172525701e-06	0.141452	0.51	0.404	0.0725264	WT untreated	Ssh2
Gm14091	3.53846269759054e-06	0.085619	0.06	0.009	0.0727225	WT untreated	Gm14091
Rnf214	3.53898040925026e-06	0.0425948	0.444	0.372	0.0727331	WT untreated	Rnf214
Ppp4r3a	3.59976601838991e-06	0.117365	0.504	0.401	0.0739824	WT untreated	Ppp4r3a
Acox1	3.60836507240657e-06	0.0497092	0.407	0.338	0.0741591	WT untreated	Acox1
Sdha	3.61095375256677e-06	0.0119606	0.702	0.713	0.0742123	WT untreated	Sdha
Prkaca	3.62872678330134e-06	0.0194525	0.484	0.392	0.0745776	WT untreated	Prkaca
Twsg1	3.6354855505636e-06	0.137059	0.258	0.146	0.0747165	WT untreated	Twsg1
Ppp1r12a	3.67842157459795e-06	0.112355	0.742	0.695	0.0755989	WT untreated	Ppp1r12a
Gtf3c1	3.69671524383556e-06	0.0242721	0.516	0.458	0.0759749	WT untreated	Gtf3c1
Ift74	3.72802186255727e-06	0.153385	0.358	0.235	0.0766183	WT untreated	Ift74
Chd1	3.84702496957903e-06	0.104325	0.453	0.348	0.0790641	WT untreated	Chd1
Chd6	3.85205014673688e-06	0.0361516	0.722	0.732	0.0791673	WT untreated	Chd6
Trip10	3.86991821703379e-06	0.0916985	0.074	0.009	0.0795346	WT untreated	Trip10
C130080G10Rik	3.90047029634837e-06	0.118305	0.069	0.012	0.0801625	WT untreated	C130080G10Rik
Birc2	3.93994680496424e-06	0.0461257	0.324	0.284	0.0809738	WT untreated	Birc2
Filip1l	3.97671772714017e-06	0.0531255	0.229	0.198	0.0817295	WT untreated	Filip1l
Chd2	3.99516884376195e-06	0.12191	0.665	0.589	0.0821087	WT untreated	Chd2
Lrit1	4.05895058409119e-06	0.0425758	0.513	0.465	0.0834196	WT untreated	Lrit1
Ciz1	4.06575454101989e-06	0.0685149	0.281	0.214	0.0835594	WT untreated	Ciz1
Smarcal1	4.06745732093672e-06	0.0758037	0.255	0.175	0.0835944	WT untreated	Smarcal1
Stmn1	4.07589486254371e-06	0.00984768	0.14	0.152	0.0837678	WT untreated	Stmn1
Vldlr	4.1245418181277e-06	0.014016	0.562	0.523	0.0847676	WT untreated	Vldlr
Ldha	4.13413988918003e-06	0.0967388	0.725	0.672	0.0849648	WT untreated	Ldha
Gtf2a1	4.18440880946617e-06	0.0916193	0.59	0.477	0.085998	WT untreated	Gtf2a1
Fip1l1	4.18894338805198e-06	0.0820342	0.573	0.488	0.0860912	WT untreated	Fip1l1
Ipo5	4.20665202614052e-06	0.0563669	0.304	0.245	0.0864551	WT untreated	Ipo5
Rnft2	4.24158013790812e-06	0.126066	0.344	0.226	0.087173	WT untreated	Rnft2
Rpl39	4.25939753370585e-06	0.0408915	0.851	0.91	0.0875391	WT untreated	Rpl39
Kctd20	4.27884575475318e-06	0.0897329	0.269	0.166	0.0879388	WT untreated	Kctd20
Fam193a	4.32219008250752e-06	0.117548	0.788	0.708	0.0888297	WT untreated	Fam193a
Dpysl2	4.34464903488022e-06	0.0373392	0.745	0.765	0.0892912	WT untreated	Dpysl2
Brap	4.38491739485787e-06	0.0951544	0.189	0.134	0.0901188	WT untreated	Brap
Trak1	4.43221406351796e-06	0.113832	0.372	0.264	0.0910909	WT untreated	Trak1
Mapre2	4.48023654414014e-06	0.0573678	0.645	0.606	0.0920778	WT untreated	Mapre2
Foxn2	4.50462881405545e-06	0.108943	0.08	0.02	0.0925791	WT untreated	Foxn2
Gpr108	4.51419340277173e-06	0.0541418	0.244	0.165	0.0927757	WT untreated	Gpr108
Anxa5	4.54291790456129e-06	0.0995144	0.095	0.022	0.093366	WT untreated	Anxa5
Ttyh2	4.55640934288452e-06	0.104304	0.115	0.035	0.0936433	WT untreated	Ttyh2
Uhrf2	4.56384887222693e-06	0.0666935	0.53	0.448	0.0937962	WT untreated	Uhrf2
Tmem106b	4.5903965159692e-06	0.0135525	0.479	0.421	0.0943418	WT untreated	Tmem106b
Nemf	4.63129595988666e-06	0.0066693	0.53	0.506	0.0951824	WT untreated	Nemf
Ankrd26	4.64506324127599e-06	0.0800382	0.258	0.213	0.0954653	WT untreated	Ankrd26
Ylpm1	4.66600483605464e-06	0.0934386	0.61	0.536	0.0958957	WT untreated	Ylpm1
Fam222a	4.6848702044363e-06	0.0857442	0.304	0.219	0.0962835	WT untreated	Fam222a
Snapc1	4.75719910734051e-06	0.0862861	0.421	0.281	0.09777	WT untreated	Snapc1
Gm14505	4.75729752498674e-06	0.134063	0.109	0.038	0.097772	WT untreated	Gm14505
Gtpbp1	4.76034918896683e-06	0.0329282	0.427	0.363	0.0978347	WT untreated	Gtpbp1
Zbtb7a	4.76674363576056e-06	0.0392981	0.516	0.462	0.0979661	WT untreated	Zbtb7a
Golph3	4.79179035408571e-06	0.0491399	0.223	0.19	0.0984809	WT untreated	Golph3
Nkiras1	4.79949119912897e-06	0.0569521	0.307	0.219	0.0986391	WT untreated	Nkiras1
Baz1b	4.80674109172364e-06	0.0928041	0.619	0.526	0.0987881	WT untreated	Baz1b
Gdpd5	4.82976365517095e-06	0.0931652	0.659	0.577	0.0992613	WT untreated	Gdpd5
Tob1	4.88088711628463e-06	0.0308974	0.481	0.414	0.100312	WT untreated	Tob1
Tmem87b	4.8922436532687e-06	0.0872994	0.272	0.197	0.100545	WT untreated	Tmem87b
Mdm2	4.90069678407259e-06	0.0253401	0.384	0.329	0.100719	WT untreated	Mdm2
Slc25a42	4.9083969178635e-06	0.100475	0.189	0.09	0.100877	WT untreated	Slc25a42
Pik3ca	4.97661016587587e-06	0.12298	0.696	0.592	0.102279	WT untreated	Pik3ca
Clcn3	5.00053498910745e-06	0.0992799	0.799	0.767	0.102771	WT untreated	Clcn3
Iqsec3	5.01247691757602e-06	0.0610231	0.456	0.378	0.103016	WT untreated	Iqsec3
Letm2	5.02871577874762e-06	0.010255	0.499	0.456	0.10335	WT untreated	Letm2
Cherp	5.05011304223037e-06	0.0134492	0.241	0.188	0.10379	WT untreated	Cherp
Rogdi	5.08257988433864e-06	0.063911	0.458	0.344	0.104457	WT untreated	Rogdi
Stk4	5.09039109806264e-06	0.100475	0.269	0.16	0.104618	WT untreated	Stk4
Mvb12a	5.13661075013169e-06	0.019901	0.123	0.124	0.105568	WT untreated	Mvb12a
Smim13	5.19818304921659e-06	0.00594136	0.444	0.421	0.106833	WT untreated	Smim13
Adcy2	5.2030083380808e-06	0.139614	0.106	0.047	0.106932	WT untreated	Adcy2
Fto	5.23214835253355e-06	0.097974	0.725	0.684	0.107531	WT untreated	Fto
Brd3	5.28846846153432e-06	0.01708	0.41	0.379	0.108689	WT untreated	Brd3
Ago3	5.31159563298448e-06	0.156839	0.613	0.51	0.109164	WT untreated	Ago3
Zmynd8	5.32905404143784e-06	0.0253138	0.785	0.843	0.109523	WT untreated	Zmynd8
Smg1	5.32957790410046e-06	0.0760617	0.61	0.551	0.109533	WT untreated	Smg1
Arhgef7	5.33205129321878e-06	0.0275146	0.355	0.297	0.109584	WT untreated	Arhgef7
Kpna6	5.37574101705438e-06	0.0493841	0.324	0.27	0.110482	WT untreated	Kpna6
Kpna3	5.38294857513073e-06	0.132228	0.473	0.367	0.11063	WT untreated	Kpna3
Os9	5.42738468628558e-06	0.0472091	0.295	0.243	0.111544	WT untreated	Os9
Aplp1	5.44992141848871e-06	0.0143932	0.547	0.504	0.112007	WT untreated	Aplp1
Scamp5	5.57903421171461e-06	0.113955	0.556	0.429	0.11466	WT untreated	Scamp5
Myom1	5.62409072448712e-06	0.0272605	0.513	0.48	0.115586	WT untreated	Myom1
Ipmk	5.62762983504243e-06	0.14956	0.327	0.204	0.115659	WT untreated	Ipmk
Egln1	5.7065465749148e-06	0.0750052	0.33	0.268	0.117281	WT untreated	Egln1
Lman1	5.72746693203411e-06	0.0697632	0.519	0.44	0.117711	WT untreated	Lman1
Zfp869	5.74635577593093e-06	0.00491201	0.309	0.28	0.118099	WT untreated	Zfp869
Dnajb4	5.75159414684364e-06	0.029894	0.433	0.394	0.118207	WT untreated	Dnajb4
Clcn4	5.76957969860615e-06	0.0316268	0.393	0.329	0.118576	WT untreated	Clcn4
Ltv1	5.77080302126816e-06	0.0414076	0.143	0.121	0.118602	WT untreated	Ltv1
Hdgfl2	5.79591323618612e-06	0.0653846	0.284	0.223	0.119118	WT untreated	Hdgfl2
Prr14	5.81451108225886e-06	0.100028	0.461	0.328	0.1195	WT untreated	Prr14
Samd8	5.8287497628074e-06	0.10514	0.398	0.31	0.119792	WT untreated	Samd8
Hsp90aa1	5.83376468256838e-06	0.079347	0.946	0.98	0.119896	WT untreated	Hsp90aa1
Bcl2l2	5.89157951843012e-06	0.109399	0.287	0.156	0.121084	WT untreated	Bcl2l2
Abhd3	5.922246896822e-06	0.0552734	0.246	0.204	0.121714	WT untreated	Abhd3
Akap8	5.92672095926948e-06	0.0379203	0.484	0.429	0.121806	WT untreated	Akap8
Arcn1	6.03331330633989e-06	0.0185868	0.404	0.345	0.123997	WT untreated	Arcn1
Ift43	6.07245894706045e-06	0.00282347	0.375	0.347	0.124801	WT untreated	Ift43
Arid2	6.11413045671649e-06	0.102824	0.547	0.455	0.125658	WT untreated	Arid2
Arhgap17	6.13636150773856e-06	0.0735092	0.181	0.15	0.126115	WT untreated	Arhgap17
Eif1a	6.17485755672778e-06	0.00050157	0.269	0.236	0.126906	WT untreated	Eif1a
Plekha3	6.1969847887973e-06	0.0311334	0.292	0.242	0.12736	WT untreated	Plekha3
Stag2	6.20082710681803e-06	0.0931327	0.768	0.724	0.127439	WT untreated	Stag2
Slf1	6.23849836995151e-06	0.195978	0.504	0.337	0.128214	WT untreated	Slf1
Mapk8ip1	6.2840991822881e-06	0.0345072	0.287	0.245	0.129151	WT untreated	Mapk8ip1
Stx6	6.35257723121946e-06	0.0578538	0.41	0.335	0.130558	WT untreated	Stx6
Intu	6.47273997641188e-06	0.121031	0.129	0.047	0.133028	WT untreated	Intu
Zmat1	6.50403624865594e-06	0.114474	0.447	0.348	0.133671	WT untreated	Zmat1
Zmynd11	6.60646161393075e-06	0.0573937	0.656	0.617	0.135776	WT untreated	Zmynd11
Bach2	6.61578075962291e-06	0.115001	0.097	0.036	0.135968	WT untreated	Bach2
Nrg1	6.63160478882349e-06	0.125027	0.648	0.62	0.136293	WT untreated	Nrg1
Gapvd1	6.65444009066594e-06	0.116767	0.628	0.488	0.136762	WT untreated	Gapvd1
Akap7	6.76864800458746e-06	0.152618	0.464	0.331	0.139109	WT untreated	Akap7
Mospd2	6.78819937168687e-06	0.00301136	0.092	0.098	0.139511	WT untreated	Mospd2
Atp13a3	6.80839119780314e-06	0.135115	0.476	0.367	0.139926	WT untreated	Atp13a3
Dbndd2	6.84489606753115e-06	0.111834	0.172	0.066	0.140676	WT untreated	Dbndd2
Dnm1l	6.87025161943916e-06	0.0128963	0.55	0.513	0.141197	WT untreated	Dnm1l
Map2k7	6.92752990938822e-06	0.0937645	0.324	0.198	0.142375	WT untreated	Map2k7
Rit2	6.98152401767031e-06	0.00105197	0.782	0.904	0.143484	WT untreated	Rit2
Pdia6	7.02463649987472e-06	0.115412	0.456	0.335	0.14437	WT untreated	Pdia6
Epm2aip1	7.0301372457765e-06	0.0826725	0.504	0.375	0.144483	WT untreated	Epm2aip1
Trp53bp2	7.03745219250973e-06	0.0675234	0.212	0.152	0.144634	WT untreated	Trp53bp2
Ncstn	7.06137005195917e-06	0.088198	0.178	0.102	0.145125	WT untreated	Ncstn
Pcca	7.06685976498547e-06	0.0815786	0.668	0.64	0.145238	WT untreated	Pcca
Padi2	7.30443651018553e-06	0.0817348	0.066	0.007	0.150121	WT untreated	Padi2
Myo6	7.35261120790266e-06	0.0967544	0.722	0.695	0.151111	WT untreated	Myo6
Mindy2	7.43858734275431e-06	0.0862397	0.501	0.418	0.152878	WT untreated	Mindy2
Borcs5	7.44084719863171e-06	0.112985	0.235	0.146	0.152924	WT untreated	Borcs5
Tgfbr3l	7.44455001185701e-06	0.104889	0.195	0.06	0.153	WT untreated	Tgfbr3l
Adnp	7.45443645550494e-06	0.102917	0.711	0.606	0.153204	WT untreated	Adnp
Chrm3	7.46644733132301e-06	0.127533	0.095	0.038	0.15345	WT untreated	Chrm3
Rnf10	7.47979589070976e-06	0.0276447	0.553	0.52	0.153725	WT untreated	Rnf10
Preb	7.50636480098015e-06	0.00937328	0.244	0.204	0.154271	WT untreated	Preb
Gm40477	7.52985624306616e-06	0.135182	0.235	0.118	0.154754	WT untreated	Gm40477
Yme1l1	7.60321707398162e-06	0.0307017	0.585	0.541	0.156261	WT untreated	Yme1l1
Anapc10	7.68135358988308e-06	0.0147841	0.384	0.353	0.157867	WT untreated	Anapc10
Jmjd1c	7.74994806975659e-06	0.139182	0.797	0.724	0.159277	WT untreated	Jmjd1c
Xkr6	7.75381690378713e-06	0.0516768	0.716	0.695	0.159356	WT untreated	Xkr6
Plce1	7.91118515015619e-06	0.0894663	0.072	0.015	0.162591	WT untreated	Plce1
Clasp1	7.9458394674086e-06	0.0858012	0.759	0.707	0.163303	WT untreated	Clasp1
Tm9sf2	7.95738984628453e-06	0.052923	0.493	0.414	0.16354	WT untreated	Tm9sf2
Phactr4	8.06635796097e-06	0.00349653	0.295	0.299	0.16578	WT untreated	Phactr4
Rtn4	8.14359742659356e-06	0.0796183	0.908	0.924	0.167367	WT untreated	Rtn4
Rab3gap1	8.206525358687e-06	0.0517485	0.576	0.531	0.168661	WT untreated	Rab3gap1
Brwd1	8.40872731469359e-06	0.0977595	0.705	0.622	0.172816	WT untreated	Brwd1
Slc22a17	8.46266387171755e-06	0.0181092	0.415	0.321	0.173925	WT untreated	Slc22a17
C1qtnf12	8.48397401788308e-06	0.0238098	0.453	0.392	0.174363	WT untreated	C1qtnf12
Xpo7	8.5408204532231e-06	0.0331415	0.533	0.5	0.175531	WT untreated	Xpo7
Fance	8.58546829905896e-06	0.115658	0.324	0.192	0.176449	WT untreated	Fance
Pip5k1b	8.63710162211828e-06	0.0901131	0.189	0.118	0.17751	WT untreated	Pip5k1b
Oxct1	8.74359662288604e-06	0.0989168	0.57	0.501	0.179698	WT untreated	Oxct1
E130304I02Rik	8.79333189818543e-06	0.115686	0.115	0.034	0.180721	WT untreated	E130304I02Rik
Atxn2l	8.86714023006816e-06	0.0697696	0.404	0.306	0.182237	WT untreated	Atxn2l
Tut4	9.06107612658544e-06	0.0683059	0.799	0.803	0.186223	WT untreated	Tut4
Plpbp	9.10800129559782e-06	0.0729497	0.203	0.15	0.187188	WT untreated	Plpbp
Mcl1	9.16689009229678e-06	0.0856764	0.324	0.223	0.188398	WT untreated	Mcl1
Tagln3	9.22426517853598e-06	0.0934512	0.143	0.066	0.189577	WT untreated	Tagln3
Ncbp3	9.25595860991171e-06	0.117631	0.375	0.251	0.190228	WT untreated	Ncbp3
Por	9.32925929406853e-06	0.0507328	0.229	0.179	0.191735	WT untreated	Por
Eif2ak4	9.35172788618997e-06	0.0402269	0.335	0.286	0.192197	WT untreated	Eif2ak4
Dennd1a	9.36675668563309e-06	0.117116	0.888	0.891	0.192506	WT untreated	Dennd1a
Zfas1	9.40392994161338e-06	0.130218	0.295	0.153	0.19327	WT untreated	Zfas1
Ppp1cc	9.47795064471263e-06	0.0866795	0.745	0.641	0.194791	WT untreated	Ppp1cc
Pmepa1	9.49073840815078e-06	0.11656	0.109	0.057	0.195054	WT untreated	Pmepa1
Dock4	9.49452240816308e-06	0.0912992	0.069	0.013	0.195131	WT untreated	Dock4
Baz2a	9.52493768064292e-06	0.0112348	0.53	0.509	0.195757	WT untreated	Baz2a
Trmt61b	9.63023677665406e-06	0.0294825	0.183	0.175	0.197921	WT untreated	Trmt61b
Sirt2	9.66153355478251e-06	0.0742234	0.421	0.319	0.198564	WT untreated	Sirt2
Atrx	9.75624286597434e-06	0.04618	0.817	0.834	0.20051	WT untreated	Atrx
Gpr137c	9.82870863926907e-06	0.217302	0.496	0.328	0.202	WT untreated	Gpr137c
Ttr	9.88488895783529e-06	0.0610056	0.074	0.007	0.203154	WT untreated	Ttr
Wipi2	9.92216644262107e-06	0.0738958	0.292	0.22	0.20392	WT untreated	Wipi2
Nudt13	9.96708040539074e-06	0.0620393	0.201	0.147	0.204843	WT untreated	Nudt13
Ubxn8	1.00583633881595e-05	0.0162895	0.1	0.115	0.206719	WT untreated	Ubxn8
Kdm5a	1.01224560901856e-05	0.0269898	0.481	0.43	0.208037	WT untreated	Kdm5a
Vps45	1.02233510601383e-05	0.0608568	0.324	0.264	0.21011	WT untreated	Vps45
Synrg	1.02705910140635e-05	0.0410748	0.499	0.43	0.211081	WT untreated	Synrg
Rufy3	1.03049386068476e-05	0.086698	0.854	0.845	0.211787	WT untreated	Rufy3
Yeats2	1.04213911375741e-05	0.152777	0.564	0.455	0.21418	WT untreated	Yeats2
Taok1	1.0426083442195e-05	0.103227	0.705	0.618	0.214277	WT untreated	Taok1
Exoc6b	1.04895783776105e-05	0.116414	0.731	0.628	0.215582	WT untreated	Exoc6b
Hmgxb4	1.05086769040216e-05	0.0181055	0.252	0.224	0.215974	WT untreated	Hmgxb4
Zbtb44	1.05659211360252e-05	0.0920182	0.421	0.292	0.217151	WT untreated	Zbtb44
Sp3	1.05809541062531e-05	0.0897565	0.418	0.316	0.21746	WT untreated	Sp3
Gnpat	1.06240128899493e-05	0.0833604	0.355	0.239	0.218345	WT untreated	Gnpat
Ro60	1.07086924561151e-05	0.113896	0.622	0.485	0.220085	WT untreated	Ro60
Hist1h4d	1.07849098707402e-05	0.093144	0.453	0.286	0.221651	WT untreated	Hist1h4d
Hnrnpul2	1.08671786334039e-05	0.0716401	0.593	0.51	0.223342	WT untreated	Hnrnpul2
Cebpg	1.09353892137002e-05	0.0956302	0.221	0.136	0.224744	WT untreated	Cebpg
Mkln1	1.11220623252852e-05	0.0852511	0.725	0.662	0.228581	WT untreated	Mkln1
Bbs1	1.11685675080089e-05	0.110839	0.183	0.085	0.229536	WT untreated	Bbs1
Scap	1.12088994771398e-05	0.0915089	0.327	0.242	0.230365	WT untreated	Scap
Crk	1.13405889128394e-05	0.10554	0.516	0.404	0.233072	WT untreated	Crk
Heatr5a	1.13562698486921e-05	0.153223	0.367	0.232	0.233394	WT untreated	Heatr5a
Prnp	1.13620454701912e-05	0.024039	0.802	0.84	0.233513	WT untreated	Prnp
Sdc3	1.14663242314887e-05	0.116498	0.103	0.041	0.235656	WT untreated	Sdc3
Rell2	1.15103792074862e-05	0.0311103	0.163	0.12	0.236561	WT untreated	Rell2
Pam	1.15637501096916e-05	0.10515	0.837	0.901	0.237658	WT untreated	Pam
Polg2	1.15855374337524e-05	0.100398	0.189	0.095	0.238106	WT untreated	Polg2
Nomo1	1.16424015444625e-05	0.0805576	0.252	0.16	0.239275	WT untreated	Nomo1
Cradd	1.18721238054766e-05	0.199483	0.398	0.246	0.243996	WT untreated	Cradd
Arhgap35	1.22214840177051e-05	0.0920638	0.519	0.423	0.251176	WT untreated	Arhgap35
Zc3h4	1.22365158847626e-05	0.0953168	0.395	0.255	0.251485	WT untreated	Zc3h4
Wdr26	1.22616895467852e-05	0.110885	0.553	0.449	0.252002	WT untreated	Wdr26
Larp4b	1.23137718417022e-05	0.130904	0.613	0.513	0.253073	WT untreated	Larp4b
Sec61a1	1.2330869205787e-05	0.0795575	0.312	0.233	0.253424	WT untreated	Sec61a1
Ambra1	1.25363965250097e-05	0.117216	0.713	0.618	0.257648	WT untreated	Ambra1
Gsk3a	1.25872533379889e-05	0.0369857	0.352	0.292	0.258693	WT untreated	Gsk3a
Htra1	1.26862757168948e-05	0.0981393	0.074	0.017	0.260728	WT untreated	Htra1
Usp53	1.27230332234671e-05	0.108197	0.327	0.195	0.261484	WT untreated	Usp53
Tspyl1	1.30212169377498e-05	0.0336863	0.289	0.211	0.267612	WT untreated	Tspyl1
Tab2	1.31171157112031e-05	0.0476675	0.458	0.397	0.269583	WT untreated	Tab2
Npc2	1.32046358821163e-05	0.129131	0.203	0.111	0.271382	WT untreated	Npc2
Actr2	1.32219979687895e-05	0.0642177	0.53	0.442	0.271739	WT untreated	Actr2
Gm30198	1.33497700942475e-05	0.103251	0.109	0.035	0.274364	WT untreated	Gm30198
Ube2h	1.33877659433412e-05	0.154712	0.682	0.541	0.275145	WT untreated	Ube2h
Vegfa	1.33943460412723e-05	0.076919	0.387	0.28	0.275281	WT untreated	Vegfa
Zzz3	1.3434589909065e-05	0.118747	0.676	0.557	0.276108	WT untreated	Zzz3
Ackr1	1.34411698994522e-05	0.108799	0.198	0.067	0.276243	WT untreated	Ackr1
Rnf123	1.34668332601562e-05	0.0743549	0.456	0.329	0.27677	WT untreated	Rnf123
Pot1a	1.34822698518829e-05	0.135959	0.289	0.201	0.277088	WT untreated	Pot1a
A330023F24Rik	1.3529140951645e-05	0.0959323	0.845	0.822	0.278051	WT untreated	A330023F24Rik
Trim37	1.36879259528433e-05	0.106444	0.43	0.337	0.281314	WT untreated	Trim37
Sbno1	1.3736089531385e-05	0.0712185	0.682	0.598	0.282304	WT untreated	Sbno1
Ggh	1.37411052302369e-05	0.000477032	0.183	0.156	0.282407	WT untreated	Ggh
Mthfsl	1.37729106957419e-05	0.0551178	0.335	0.252	0.283061	WT untreated	Mthfsl
Jarid2	1.37980671355412e-05	0.112987	0.808	0.789	0.283578	WT untreated	Jarid2
Txndc11	1.38498258079609e-05	0.157167	0.335	0.188	0.284642	WT untreated	Txndc11
Ankrd28	1.38791453857843e-05	0.0893746	0.479	0.414	0.285244	WT untreated	Ankrd28
Nup85	1.40728688314233e-05	0.101313	0.246	0.144	0.289226	WT untreated	Nup85
Cnep1r1	1.40984321939529e-05	0.113245	0.292	0.178	0.289751	WT untreated	Cnep1r1
Tmem192	1.414408218506e-05	0.0209316	0.206	0.173	0.290689	WT untreated	Tmem192
Rfx1	1.41606522077534e-05	0.134693	0.235	0.108	0.29103	WT untreated	Rfx1
Gtpbp3	1.43065944978026e-05	0.024519	0.086	0.083	0.294029	WT untreated	Gtpbp3
Adipor2	1.43708802917293e-05	0.0803263	0.324	0.227	0.29535	WT untreated	Adipor2
Celsr3	1.47973445558052e-05	0.101923	0.246	0.131	0.304115	WT untreated	Celsr3
Lhx4	1.48241067905291e-05	0.149764	0.499	0.353	0.304665	WT untreated	Lhx4
Mib1	1.48282785681136e-05	0.143747	0.602	0.455	0.304751	WT untreated	Mib1
Ivd	1.49394565648087e-05	0.0365001	0.438	0.37	0.307036	WT untreated	Ivd
Ctnnd1	1.50341372694138e-05	0.00464531	0.355	0.34	0.308982	WT untreated	Ctnnd1
Snrpd3	1.51429438077027e-05	0.00499212	0.493	0.442	0.311218	WT untreated	Snrpd3
Fam214a	1.51534495578533e-05	0.00647576	0.55	0.535	0.311434	WT untreated	Fam214a
Fancc	1.5189611732839e-05	0.151403	0.261	0.099	0.312177	WT untreated	Fancc
Lhx2	1.52233455796955e-05	0.087966	0.063	0.012	0.31287	WT untreated	Lhx2
Srsf10	1.53728679526264e-05	0.0355632	0.607	0.535	0.315943	WT untreated	Srsf10
Wdr60	1.54199561585875e-05	0.137085	0.261	0.133	0.316911	WT untreated	Wdr60
Gm12296	1.54622979580227e-05	0.0903046	0.054	0.007	0.317781	WT untreated	Gm12296
Nfix	1.5471646660397e-05	0.101519	0.149	0.117	0.317973	WT untreated	Nfix
Trappc8	1.55180645868004e-05	0.0214504	0.47	0.443	0.318927	WT untreated	Trappc8
Wdtc1	1.5549762781835e-05	0.0717118	0.51	0.415	0.319579	WT untreated	Wdtc1
Far1	1.56010956635909e-05	0.111407	0.602	0.464	0.320634	WT untreated	Far1
Gfpt1	1.57045616155859e-05	0.0567101	0.387	0.299	0.32276	WT untreated	Gfpt1
Nudcd3	1.5816630041838e-05	0.00049948	0.527	0.506	0.325063	WT untreated	Nudcd3
Ppp1r9b	1.58174337295655e-05	0.00589936	0.33	0.287	0.32508	WT untreated	Ppp1r9b
Dip2c	1.58336810646581e-05	0.131932	0.748	0.66	0.325414	WT untreated	Dip2c
P4hb	1.597036989988e-05	0.0279274	0.318	0.255	0.328223	WT untreated	P4hb
Sptan1	1.60527721411151e-05	0.0598777	0.708	0.669	0.329917	WT untreated	Sptan1
Zyg11b	1.6236344172411e-05	0.105194	0.567	0.472	0.333689	WT untreated	Zyg11b
Flcn	1.62627206797095e-05	0.118281	0.298	0.152	0.334231	WT untreated	Flcn
Ddost	1.63577814447085e-05	0.00091792	0.198	0.175	0.336185	WT untreated	Ddost
Vax2os	1.64408978482521e-05	0.164933	0.799	0.641	0.337893	WT untreated	Vax2os
Tmem30a	1.64669238935872e-05	0.0660067	0.501	0.388	0.338428	WT untreated	Tmem30a
Alpl	1.65227604719005e-05	0.09131	0.347	0.261	0.339576	WT untreated	Alpl
Agtpbp1	1.65938183690898e-05	0.104725	0.794	0.742	0.341036	WT untreated	Agtpbp1
Trps1	1.66105703749376e-05	0.170873	0.774	0.681	0.34138	WT untreated	Trps1
mt-Nd4	1.66369032913626e-05	0.201355	0.98	0.999	0.341922	WT untreated	mt-Nd4
Uckl1os	1.68037582341848e-05	0.100116	0.112	0.035	0.345351	WT untreated	Uckl1os
Pdha1	1.68371387581722e-05	0.0908236	0.347	0.246	0.346037	WT untreated	Pdha1
Zfp91	1.68561586284773e-05	0.0310592	0.602	0.574	0.346428	WT untreated	Zfp91
Kansl3	1.68832245985832e-05	0.0419105	0.318	0.257	0.346984	WT untreated	Kansl3
Trappc10	1.70330365193207e-05	0.0248552	0.378	0.325	0.350063	WT untreated	Trappc10
Metrn	1.71481504658978e-05	0.0979796	0.06	0.012	0.352429	WT untreated	Metrn
Ginm1	1.72462749935539e-05	0.0905605	0.189	0.12	0.354445	WT untreated	Ginm1
Arl4a	1.73162366878473e-05	0.11579	0.183	0.087	0.355883	WT untreated	Arl4a
Gbe1	1.73646911731988e-05	0.150469	0.181	0.105	0.356879	WT untreated	Gbe1
Sfpq	1.74231258759163e-05	0.0333763	0.742	0.752	0.35808	WT untreated	Sfpq
Dym	1.74700507402787e-05	0.147181	0.559	0.399	0.359044	WT untreated	Dym
Kdelr1	1.75656158628623e-05	0.0416091	0.312	0.233	0.361009	WT untreated	Kdelr1
Creb1	1.77077091345575e-05	0.101086	0.593	0.477	0.363929	WT untreated	Creb1
Uvrag	1.77606150919858e-05	0.133616	0.519	0.383	0.365016	WT untreated	Uvrag
Ube4bos1	1.78214424155454e-05	0.10687	0.158	0.098	0.366266	WT untreated	Ube4bos1
Ptbp2	1.81434621284609e-05	0.0506019	0.719	0.72	0.372884	WT untreated	Ptbp2
Arfgap1	1.82422193181113e-05	0.0651571	0.241	0.191	0.374914	WT untreated	Arfgap1
Edc4	1.83024760385945e-05	0.106582	0.269	0.149	0.376152	WT untreated	Edc4
Qrich1	1.83428359404176e-05	0.133693	0.484	0.357	0.376982	WT untreated	Qrich1
E2f5	1.84700904895457e-05	0.059208	0.163	0.112	0.379597	WT untreated	E2f5
Tshz2	1.85162352989355e-05	0.125488	0.123	0.057	0.380546	WT untreated	Tshz2
Fam189a2	1.85214644998908e-05	0.090148	0.516	0.417	0.380653	WT untreated	Fam189a2
Mpv17l	1.86527872354421e-05	0.0743401	0.45	0.366	0.383352	WT untreated	Mpv17l
Gm11961	1.86597920652166e-05	0.088814	0.097	0.025	0.383496	WT untreated	Gm11961
Zcchc14	1.88336193790197e-05	0.0115624	0.275	0.246	0.387069	WT untreated	Zcchc14
Tspan31	1.90966978840659e-05	0.0322349	0.318	0.245	0.392475	WT untreated	Tspan31
Rnf146	1.93150452161586e-05	0.00515875	0.35	0.297	0.396963	WT untreated	Rnf146
Gm31333	1.94684520332354e-05	0.172153	0.301	0.15	0.400116	WT untreated	Gm31333
Srcap	1.94854609866804e-05	0.0730268	0.547	0.453	0.400465	WT untreated	Srcap
Kat6a	1.96509193101909e-05	0.0194918	0.576	0.574	0.403866	WT untreated	Kat6a
Dazap1	1.96743329288239e-05	0.0149154	0.332	0.273	0.404347	WT untreated	Dazap1
Ipo7	1.99296204184665e-05	0.0938738	0.39	0.3	0.409594	WT untreated	Ipo7
Gatad2b	1.99321616784892e-05	0.0576373	0.607	0.531	0.409646	WT untreated	Gatad2b
Pnpt1	1.99644339333679e-05	0.139418	0.315	0.178	0.410309	WT untreated	Pnpt1
E4f1	1.9971575481439e-05	0.116438	0.229	0.122	0.410456	WT untreated	E4f1
Golga4	2.01334511736789e-05	0.0193273	0.562	0.531	0.413783	WT untreated	Golga4
Gm31615	2.0161037511632e-05	0.114461	0.086	0.025	0.41435	WT untreated	Gm31615
Chchd6	2.01643045219109e-05	0.122421	0.284	0.201	0.414417	WT untreated	Chchd6
Trrap	2.02331246787636e-05	0.143019	0.562	0.388	0.415831	WT untreated	Trrap
Aste1	2.03954514497282e-05	0.116718	0.186	0.055	0.419167	WT untreated	Aste1
Myo9b	2.05149116117115e-05	0.0967183	0.321	0.201	0.421622	WT untreated	Myo9b
Aff4	2.07408081839891e-05	0.0810684	0.759	0.751	0.426265	WT untreated	Aff4
Sptbn1	2.08839740059839e-05	0.0292966	0.739	0.768	0.429207	WT untreated	Sptbn1
Hnrnpa1	2.09641592763629e-05	0.0150036	0.782	0.781	0.430855	WT untreated	Hnrnpa1
Jund	2.10981949228487e-05	0.017329	0.693	0.682	0.43361	WT untreated	Jund
Supt5	2.12446648072613e-05	0.107113	0.438	0.34	0.43662	WT untreated	Supt5
Abcg4	2.12871799692081e-05	0.110689	0.252	0.138	0.437494	WT untreated	Abcg4
Tmx1	2.13843174929948e-05	0.00157915	0.653	0.631	0.43949	WT untreated	Tmx1
Il1rapl2	2.13959089638654e-05	0.169068	0.138	0.082	0.439729	WT untreated	Il1rapl2
Klhl28	2.1432267861774e-05	0.122851	0.244	0.153	0.440476	WT untreated	Klhl28
Ppil3	2.14378743745492e-05	0.0260164	0.138	0.141	0.440591	WT untreated	Ppil3
Fbxo9	2.14587403875319e-05	0.0433599	0.553	0.474	0.44102	WT untreated	Fbxo9
Smad2	2.16783023408196e-05	0.091509	0.381	0.292	0.445532	WT untreated	Smad2
Cdc23	2.19803060255238e-05	0.048167	0.241	0.187	0.451739	WT untreated	Cdc23
Lnx2	2.21933602079707e-05	0.0938671	0.08	0.019	0.456118	WT untreated	Lnx2
Epha3	2.22598936647705e-05	0.152048	0.12	0.051	0.457485	WT untreated	Epha3
Rpl23a	2.2389930593006e-05	0.0076105	0.693	0.727	0.460158	WT untreated	Rpl23a
2610301B20Rik	2.2437302728096e-05	0.0553768	0.172	0.13	0.461131	WT untreated	2610301B20Rik
Sbspon	2.24409257794559e-05	0.0823315	0.077	0.017	0.461206	WT untreated	Sbspon
Cry2	2.2521624243657e-05	0.128841	0.496	0.353	0.462864	WT untreated	Cry2
Esco1	2.25293893928834e-05	0.00709549	0.418	0.385	0.463024	WT untreated	Esco1
Dlgap1	2.26108655493345e-05	0.0420951	0.138	0.144	0.464699	WT untreated	Dlgap1
Smim19	2.26197767335761e-05	0.0339222	0.241	0.195	0.464882	WT untreated	Smim19
Nfic	2.26427430394387e-05	0.0404749	0.633	0.593	0.465354	WT untreated	Nfic
Nhp2	2.26862000170046e-05	0.0218171	0.086	0.092	0.466247	WT untreated	Nhp2
Cmc4	2.27039238924886e-05	0.0356626	0.189	0.14	0.466611	WT untreated	Cmc4
Arl15	2.28455822099702e-05	0.192752	0.602	0.449	0.469522	WT untreated	Arl15
Zfp369	2.30727057761934e-05	0.0221403	0.209	0.175	0.47419	WT untreated	Zfp369
E2f3	2.31446049584683e-05	0.0712154	0.393	0.315	0.475668	WT untreated	E2f3
Ppfia2	2.3399896179671e-05	0.112737	0.903	0.885	0.480915	WT untreated	Ppfia2
Tulp4	2.34413432888316e-05	0.0700141	0.751	0.708	0.481766	WT untreated	Tulp4
Paqr4	2.37598769540075e-05	0.0988095	0.095	0.02	0.488313	WT untreated	Paqr4
Yipf1	2.38966834726649e-05	0.0149384	0.203	0.16	0.491125	WT untreated	Yipf1
Cabin1	2.39284777695942e-05	0.101594	0.223	0.162	0.491778	WT untreated	Cabin1
Gm49602	2.39612680501201e-05	0.076962	0.178	0.109	0.492452	WT untreated	Gm49602
Ncdn	2.44844914129542e-05	0.0756273	0.238	0.162	0.503205	WT untreated	Ncdn
Lrrc49	2.45549686335012e-05	0.125478	0.258	0.162	0.504654	WT untreated	Lrrc49
Tmem237	2.45705109208055e-05	0.0858461	0.232	0.169	0.504973	WT untreated	Tmem237
Irf3	2.4766593363809e-05	0.0674016	0.264	0.171	0.509003	WT untreated	Irf3
Map3k4	2.48162048933211e-05	0.0751214	0.533	0.445	0.510023	WT untreated	Map3k4
Lrig1	2.48906793278163e-05	0.137656	0.109	0.039	0.511553	WT untreated	Lrig1
Parvb	2.51634720570676e-05	0.0716692	0.06	0.009	0.51716	WT untreated	Parvb
Abca8b	2.53132996021532e-05	0.160139	0.209	0.118	0.520239	WT untreated	Abca8b
Anks1	2.53464700436656e-05	0.097553	0.544	0.413	0.520921	WT untreated	Anks1
Megf9	2.5406497583744e-05	0.0822942	0.407	0.331	0.522154	WT untreated	Megf9
Gm35256	2.54627827629924e-05	0.109777	0.083	0.017	0.523311	WT untreated	Gm35256
Plcd3	2.57976131906299e-05	0.154361	0.229	0.109	0.530193	WT untreated	Plcd3
Vat1l	2.58394819428454e-05	0.139349	0.209	0.117	0.531053	WT untreated	Vat1l
Slc17a1	2.58634709829275e-05	0.145026	0.103	0.045	0.531546	WT untreated	Slc17a1
Spg7	2.59889488363753e-05	0.0802194	0.415	0.312	0.534125	WT untreated	Spg7
Riok3	2.60655906984115e-05	0.0373384	0.662	0.66	0.5357	WT untreated	Riok3
Gprasp2	2.61619527227225e-05	0.00257159	0.298	0.262	0.53768	WT untreated	Gprasp2
Rdx	2.61828345913385e-05	0.0653162	0.599	0.519	0.53811	WT untreated	Rdx
AA465934	2.67291545518991e-05	0.115294	0.143	0.058	0.549338	WT untreated	AA465934
Fam8a1	2.67526787533353e-05	0.0389477	0.158	0.13	0.549821	WT untreated	Fam8a1
Gpr37	2.67716017399201e-05	0.0548219	0.341	0.292	0.55021	WT untreated	Gpr37
Gadd45a	2.69933853614324e-05	0.0893778	0.146	0.07	0.554768	WT untreated	Gadd45a
Usp7	2.70226681122172e-05	0.0024279	0.513	0.468	0.55537	WT untreated	Usp7
Pdcd6	2.70620940033287e-05	0.0595959	0.232	0.149	0.55618	WT untreated	Pdcd6
Zfp516	2.70796642065301e-05	0.107161	0.438	0.324	0.556541	WT untreated	Zfp516
Prpf39	2.7466889940714e-05	0.101916	0.579	0.48	0.5645	WT untreated	Prpf39
Mterf3	2.74880070041057e-05	0.051233	0.281	0.21	0.564934	WT untreated	Mterf3
Ddx41	2.74938135483995e-05	0.0500584	0.183	0.133	0.565053	WT untreated	Ddx41
Atat1	2.75590940268447e-05	0.00389391	0.212	0.179	0.566395	WT untreated	Atat1
Ebag9	2.75602788856002e-05	0.022512	0.269	0.185	0.566419	WT untreated	Ebag9
Zdhhc3	2.77598290671055e-05	0.023741	0.261	0.22	0.57052	WT untreated	Zdhhc3
Stim1	2.82150891341775e-05	0.149553	0.527	0.399	0.579877	WT untreated	Stim1
Hdac6	2.83682996155391e-05	0.068002	0.152	0.099	0.583025	WT untreated	Hdac6
Crtc1	2.84225669281144e-05	0.0509875	0.43	0.324	0.584141	WT untreated	Crtc1
Wipi1	2.85402616619483e-05	0.111336	0.077	0.02	0.586559	WT untreated	Wipi1
Fam20b	2.86790853102146e-05	0.132643	0.252	0.15	0.589413	WT untreated	Fam20b
Ldhb	2.88075863023072e-05	0.124561	0.109	0.047	0.592054	WT untreated	Ldhb
Pcdh7	2.89211222006322e-05	0.131679	0.223	0.134	0.594387	WT untreated	Pcdh7
Rrp1b	2.90156376089502e-05	0.104144	0.275	0.185	0.596329	WT untreated	Rrp1b
Gm49417	2.90831132693805e-05	0.113904	0.149	0.057	0.597716	WT untreated	Gm49417
Ankrd12	2.92703665290415e-05	0.116717	0.928	0.937	0.601565	WT untreated	Ankrd12
Zswim8	2.94005588269877e-05	0.0156383	0.341	0.274	0.60424	WT untreated	Zswim8
Nrf1	2.9560211227975e-05	0.10741	0.536	0.453	0.607521	WT untreated	Nrf1
Rbm26	2.96119397824741e-05	0.078456	0.699	0.668	0.608585	WT untreated	Rbm26
Nsd3	2.97986502382738e-05	0.0400442	0.728	0.735	0.612422	WT untreated	Nsd3
Golim4	3.02209728226111e-05	0.146222	0.338	0.204	0.621101	WT untreated	Golim4
1700029J07Rik	3.02587600141479e-05	0.12947	0.172	0.054	0.621878	WT untreated	1700029J07Rik
Pik3c2a	3.05744054673789e-05	0.103973	0.507	0.382	0.628365	WT untreated	Pik3c2a
Mrpl47	3.05950174625e-05	0.027767	0.169	0.137	0.628789	WT untreated	Mrpl47
Msmo1	3.0666060407852e-05	0.0754962	0.138	0.08	0.630249	WT untreated	Msmo1
Thoc2	3.08435047592413e-05	0.0882928	0.699	0.625	0.633896	WT untreated	Thoc2
Ggnbp2	3.09026698878049e-05	0.0570289	0.599	0.545	0.635112	WT untreated	Ggnbp2
Sap130	3.14224235895916e-05	0.0131966	0.327	0.284	0.645794	WT untreated	Sap130
Arel1	3.14411966449091e-05	0.105245	0.258	0.16	0.646179	WT untreated	Arel1
Uty	3.15758508397178e-05	0.0719252	0.688	0.669	0.648947	WT untreated	Uty
Gm21781	3.18051182419392e-05	0.0678961	0.178	0.111	0.653659	WT untreated	Gm21781
Mfn1	3.18254992244949e-05	0.0766162	0.375	0.302	0.654078	WT untreated	Mfn1
Bsn	3.20361884176805e-05	0.0387365	0.401	0.318	0.658408	WT untreated	Bsn
Kdm2a	3.20436305236334e-05	0.0949651	0.676	0.603	0.658561	WT untreated	Kdm2a
Zfp933	3.20602281223888e-05	0.0344696	0.246	0.223	0.658902	WT untreated	Zfp933
Sept10	3.21076156617322e-05	0.132075	0.163	0.079	0.659876	WT untreated	Sept10
Trip11	3.21744902953041e-05	0.156866	0.607	0.478	0.66125	WT untreated	Trip11
Pawr	3.23018555709538e-05	0.119147	0.109	0.054	0.663868	WT untreated	Pawr
Ddx3x	3.23233606631324e-05	0.0196657	0.484	0.437	0.66431	WT untreated	Ddx3x
Atg5	3.24163301371388e-05	0.0137553	0.292	0.249	0.66622	WT untreated	Atg5
Unc79	3.28504960395129e-05	0.0029866	0.576	0.59	0.675143	WT untreated	Unc79
Trip4	3.29465899680668e-05	0.102681	0.461	0.364	0.677118	WT untreated	Trip4
Zc3h7a	3.3067679054095e-05	0.124305	0.49	0.338	0.679607	WT untreated	Zc3h7a
Slc6a11	3.31268376558e-05	0.115631	0.115	0.045	0.680823	WT untreated	Slc6a11
Rmnd5a	3.36287524895394e-05	0.0701139	0.57	0.513	0.691138	WT untreated	Rmnd5a
Trp53bp1	3.37174037177002e-05	0.0763589	0.321	0.226	0.69296	WT untreated	Trp53bp1
Map3k10	3.38263351472874e-05	0.0443036	0.341	0.277	0.695199	WT untreated	Map3k10
Med27	3.47283934474234e-05	0.0544436	0.358	0.278	0.713738	WT untreated	Med27
Mark2	3.51829197911689e-05	0.0465849	0.484	0.436	0.723079	WT untreated	Mark2
Stard10	3.55067275858248e-05	0.0987464	0.175	0.089	0.729734	WT untreated	Stard10
Cdkl5	3.5544644592081e-05	0.138728	0.275	0.143	0.730514	WT untreated	Cdkl5
Car11	3.56155165563925e-05	0.0318711	0.332	0.258	0.73197	WT untreated	Car11
Klhl3	3.56620042701498e-05	0.0987492	0.221	0.133	0.732926	WT untreated	Klhl3
Carmil1	3.60136799793281e-05	0.119641	0.172	0.093	0.740153	WT untreated	Carmil1
Ubr2	3.66566304130518e-05	0.00843328	0.524	0.497	0.753367	WT untreated	Ubr2
Olfm2	3.69935162745985e-05	0.0935919	0.095	0.023	0.760291	WT untreated	Olfm2
Usp36	3.70946523983735e-05	0.0800614	0.266	0.195	0.762369	WT untreated	Usp36
Igf2bp2	3.71686501746963e-05	0.0920226	0.066	0.013	0.76389	WT untreated	Igf2bp2
Gpalpp1	3.73308951466224e-05	0.00797671	0.287	0.243	0.767225	WT untreated	Gpalpp1
Enpp2	3.75325276935454e-05	0.0959235	0.057	0.01	0.771369	WT untreated	Enpp2
Il31ra	3.75398193574327e-05	0.0824865	0.112	0.023	0.771518	WT untreated	Il31ra
Sox2ot	3.75486474525247e-05	0.210706	0.355	0.179	0.7717	WT untreated	Sox2ot
Hmgxb3	3.7729822365142e-05	0.0197293	0.212	0.179	0.775423	WT untreated	Hmgxb3
Tmem170b	3.77859673621068e-05	0.0741419	0.292	0.187	0.776577	WT untreated	Tmem170b
Srp68	3.79002258051246e-05	0.0119923	0.301	0.232	0.778925	WT untreated	Srp68
Samd4b	3.83708782449881e-05	0.0673771	0.258	0.184	0.788598	WT untreated	Samd4b
Ube4a	3.83850681170562e-05	0.0264356	0.395	0.34	0.78889	WT untreated	Ube4a
Ncoa2	3.8965128166936e-05	0.108319	0.782	0.708	0.800811	WT untreated	Ncoa2
Ubap1	3.94602037292888e-05	0.000989707	0.269	0.243	0.810986	WT untreated	Ubap1
Mapk1	3.94725639124262e-05	0.020289	0.605	0.558	0.81124	WT untreated	Mapk1
Sec31a	3.9599926450402e-05	0.0812133	0.433	0.325	0.813858	WT untreated	Sec31a
Sec22b	3.96194608251501e-05	0.000144814	0.315	0.267	0.814259	WT untreated	Sec22b
Setdb1	4.01182247749001e-05	0.0367414	0.284	0.238	0.82451	WT untreated	Setdb1
Slc39a7	4.0330191641751e-05	0.0938907	0.238	0.192	0.828866	WT untreated	Slc39a7
Phf20	4.03750755638006e-05	0.0590578	0.524	0.469	0.829789	WT untreated	Phf20
Zmym4	4.04081154553429e-05	0.138971	0.742	0.65	0.830468	WT untreated	Zmym4
Wdr1	4.06742944798857e-05	0.0891371	0.332	0.191	0.835938	WT untreated	Wdr1
N4bp2	4.07230478164213e-05	0.105058	0.438	0.354	0.83694	WT untreated	N4bp2
Nudt3	4.10191100547035e-05	0.0834953	0.415	0.322	0.843025	WT untreated	Nudt3
Kifc3	4.10532015191865e-05	0.113775	0.106	0.051	0.843725	WT untreated	Kifc3
Akna	4.11128672419184e-05	0.0666201	0.066	0.01	0.844952	WT untreated	Akna
Rhbdl3	4.16589656994967e-05	0.108115	0.112	0.045	0.856175	WT untreated	Rhbdl3
Mreg	4.19432682867213e-05	0.0566987	0.266	0.232	0.862018	WT untreated	Mreg
Usp24	4.21038396896278e-05	0.109132	0.404	0.303	0.865318	WT untreated	Usp24
Flvcr1	4.21280194951201e-05	0.104844	0.155	0.086	0.865815	WT untreated	Flvcr1
Gpr162	4.21964244027968e-05	0.0551851	0.372	0.258	0.867221	WT untreated	Gpr162
Zfp871	4.24127103636855e-05	0.0990299	0.536	0.429	0.871666	WT untreated	Zfp871
Gm48321	4.27874021522243e-05	0.113909	0.08	0.029	0.879367	WT untreated	Gm48321
Apbb2	4.29701484667518e-05	0.103818	0.521	0.415	0.883122	WT untreated	Apbb2
Rassf1	4.3318262432592e-05	0.0228387	0.166	0.149	0.890277	WT untreated	Rassf1
Kbtbd3	4.33648266707529e-05	0.0381437	0.249	0.203	0.891234	WT untreated	Kbtbd3
Shank2	4.37870346457393e-05	0.146568	0.745	0.733	0.899911	WT untreated	Shank2
Ddah1	4.39094473679458e-05	0.100086	0.086	0.022	0.902427	WT untreated	Ddah1
Tpm3	4.42517529078393e-05	0.0372172	0.341	0.289	0.909462	WT untreated	Tpm3
Cd164	4.44178454436754e-05	0.133627	0.206	0.112	0.912876	WT untreated	Cd164
Ogdh	4.46376921918849e-05	0.0417748	0.662	0.628	0.917394	WT untreated	Ogdh
Fndc4	4.4755344991475e-05	0.0588743	0.192	0.134	0.919812	WT untreated	Fndc4
Coq10b	4.51018982468647e-05	0.0269909	0.295	0.239	0.926934	WT untreated	Coq10b
Irf2bp2	4.61220225943018e-05	0.0904719	0.186	0.106	0.9479	WT untreated	Irf2bp2
Vmp1	4.63615074238496e-05	0.0370456	0.516	0.462	0.952822	WT untreated	Vmp1
Xbp1	4.63962433413748e-05	0.0283471	0.341	0.271	0.953536	WT untreated	Xbp1
Crtc3	4.65262354571302e-05	0.128678	0.476	0.353	0.956207	WT untreated	Crtc3
Adgrl3	4.66205711175039e-05	0.0408213	0.126	0.144	0.958146	WT untreated	Adgrl3
Dis3l2	4.69228931816343e-05	0.14649	0.628	0.51	0.964359	WT untreated	Dis3l2
Pcsk4	4.72883027785528e-05	0.131747	0.146	0.048	0.971869	WT untreated	Pcsk4
Mcts1	4.77282539780487e-05	0.024097	0.358	0.316	0.980911	WT untreated	Mcts1
Lmln	4.79783874349448e-05	0.0716823	0.252	0.173	0.986052	WT untreated	Lmln
Rnpc3	4.79996655136178e-05	0.0362915	0.547	0.487	0.986489	WT untreated	Rnpc3
Rangap1	4.80578840734767e-05	0.0373489	0.372	0.305	0.987686	WT untreated	Rangap1
1300002E11Rik	4.82856192873007e-05	0.0500404	0.152	0.136	0.992366	WT untreated	1300002E11Rik
Lclat1	4.84474351935005e-05	0.0804631	0.51	0.397	0.995692	WT untreated	Lclat1
Ctnna1	4.87062399350029e-05	0.144309	0.364	0.23	1	WT untreated	Ctnna1
Efcab14	4.91442678569214e-05	0.0964354	0.315	0.211	1	WT untreated	Efcab14
Atg16l1	4.93154168303681e-05	0.086125	0.344	0.245	1	WT untreated	Atg16l1
Eif3b	4.94157971147603e-05	0.106089	0.215	0.115	1	WT untreated	Eif3b
Cacna1i	4.95843591673935e-05	0.0504032	0.347	0.229	1	WT untreated	Cacna1i
Fam227a	4.96850902064511e-05	0.100776	0.1	0.039	1	WT untreated	Fam227a
Lrp6	5.01320794778675e-05	0.0618389	0.421	0.357	1	WT untreated	Lrp6
Gm14858	5.04561072306165e-05	0.112238	0.155	0.079	1	WT untreated	Gm14858
Tmprss11d	5.08813034416001e-05	0.0878068	0.089	0.02	1	WT untreated	Tmprss11d
Sv2b	5.11652012349544e-05	0.100301	0.934	0.953	1	WT untreated	Sv2b
4833439L19Rik	5.13570201520077e-05	0.00308274	0.413	0.378	1	WT untreated	4833439L19Rik
Ralgapa1	5.1575497359097e-05	0.070668	0.785	0.773	1	WT untreated	Ralgapa1
Cdh8	5.15869398389343e-05	0.104044	0.103	0.055	1	WT untreated	Cdh8
Mgrn1	5.19271365481632e-05	0.0838509	0.401	0.31	1	WT untreated	Mgrn1
Tmf1	5.19693673625345e-05	0.0362386	0.358	0.303	1	WT untreated	Tmf1
Mtpn	5.24991730635172e-05	0.0428457	0.35	0.321	1	WT untreated	Mtpn
Gabpb1	5.25853434777168e-05	0.073534	0.278	0.184	1	WT untreated	Gabpb1
Atn1	5.28658994473532e-05	0.108776	0.401	0.271	1	WT untreated	Atn1
Coro2b	5.30318643557793e-05	0.0800395	0.665	0.571	1	WT untreated	Coro2b
Hip1	5.32033709825859e-05	0.191	0.404	0.254	1	WT untreated	Hip1
Fam49b	5.33938189088128e-05	0.113059	0.628	0.529	1	WT untreated	Fam49b
Prpf40b	5.37438724028332e-05	0.0824159	0.269	0.191	1	WT untreated	Prpf40b
Cep126	5.39702854178035e-05	0.163281	0.37	0.211	1	WT untreated	Cep126
Srr	5.42406238586501e-05	0.0791709	0.404	0.321	1	WT untreated	Srr
Bcor	5.42650409385643e-05	0.0541808	0.404	0.337	1	WT untreated	Bcor
Raver2	5.43655006762058e-05	0.0785972	0.054	0.01	1	WT untreated	Raver2
Oga	5.4438536308858e-05	0.0288313	0.564	0.515	1	WT untreated	Oga
Fbxl12	5.44801162948148e-05	0.0538191	0.304	0.233	1	WT untreated	Fbxl12
Slc38a6	5.46079460941171e-05	0.154758	0.266	0.118	1	WT untreated	Slc38a6
Dgkd	5.47480006088593e-05	0.142029	0.653	0.516	1	WT untreated	Dgkd
Gabarapl1	5.52718793602487e-05	0.00428527	0.433	0.382	1	WT untreated	Gabarapl1
Mgat5	5.5781777487373e-05	0.116265	0.47	0.362	1	WT untreated	Mgat5
Ehmt1	5.60767648481414e-05	0.0708997	0.616	0.538	1	WT untreated	Ehmt1
Lpgat1	5.62309650625237e-05	0.0771924	0.805	0.832	1	WT untreated	Lpgat1
Ctbp2	5.62546219338319e-05	0.0292043	0.628	0.598	1	WT untreated	Ctbp2
Mob2	5.67189831570545e-05	0.0749985	0.315	0.235	1	WT untreated	Mob2
Pxk	5.70433677555723e-05	0.0196116	0.401	0.372	1	WT untreated	Pxk
Rai1	5.70592078658753e-05	0.106309	0.47	0.318	1	WT untreated	Rai1
Nsmaf	5.75617779670664e-05	0.0230234	0.415	0.367	1	WT untreated	Nsmaf
Emsy	5.77713284435278e-05	0.0894614	0.544	0.421	1	WT untreated	Emsy
Als2	5.78837366815476e-05	0.116538	0.181	0.086	1	WT untreated	Als2
Mxd1	5.79567912726832e-05	0.000614115	0.307	0.274	1	WT untreated	Mxd1
Prpsap1	5.79978946685508e-05	0.0209875	0.292	0.235	1	WT untreated	Prpsap1
Pard3b	5.81713446269134e-05	0.121285	0.103	0.038	1	WT untreated	Pard3b
Cdk17	5.87703503436099e-05	0.0967187	0.143	0.089	1	WT untreated	Cdk17
Kat2b	5.89430201772903e-05	0.0811944	0.513	0.423	1	WT untreated	Kat2b
Suv39h2	5.89441793559937e-05	0.0956169	0.086	0.029	1	WT untreated	Suv39h2
Nelfa	5.92584372371183e-05	0.0474649	0.198	0.138	1	WT untreated	Nelfa
Scmh1	5.96717853199972e-05	0.0360579	0.659	0.649	1	WT untreated	Scmh1
Epha10	5.97122072365938e-05	0.0787913	0.054	0.009	1	WT untreated	Epha10
Pank3	6.01809569269152e-05	0.0093523	0.358	0.338	1	WT untreated	Pank3
B230206L02Rik	6.01864727453415e-05	0.00714399	0.433	0.423	1	WT untreated	B230206L02Rik
Arhgap23	6.021380768354e-05	0.0547214	0.453	0.379	1	WT untreated	Arhgap23
Itgb1	6.10094367412291e-05	0.124186	0.289	0.198	1	WT untreated	Itgb1
Gm15706	6.15765667998361e-05	0.109426	0.163	0.07	1	WT untreated	Gm15706
Tsc2	6.16586276446664e-05	0.113058	0.178	0.103	1	WT untreated	Tsc2
Kifap3	6.16863404706471e-05	0.083062	0.625	0.528	1	WT untreated	Kifap3
Kat6b	6.17529920447151e-05	0.140214	0.653	0.544	1	WT untreated	Kat6b
Lypla1	6.21914133646461e-05	0.0923724	0.415	0.313	1	WT untreated	Lypla1
Vwc2l	6.31541975156353e-05	0.325434	0.625	0.437	1	WT untreated	Vwc2l
Hspa1a	6.33504520493349e-05	0.0837027	0.063	0.013	1	WT untreated	Hspa1a
Trp53inp2	6.42194121814575e-05	0.0875415	0.241	0.138	1	WT untreated	Trp53inp2
Supt7l	6.42288282032354e-05	0.0592669	0.1	0.073	1	WT untreated	Supt7l
E230029C05Rik	6.42613961092708e-05	0.104001	0.14	0.031	1	WT untreated	E230029C05Rik
Ddr1	6.43378924333213e-05	0.0551041	0.175	0.109	1	WT untreated	Ddr1
Terf1	6.48550089372254e-05	0.0266408	0.367	0.332	1	WT untreated	Terf1
Ralgps2	6.50124198749498e-05	0.0924562	0.567	0.446	1	WT untreated	Ralgps2
Capza1	6.61700578669851e-05	0.0451717	0.441	0.359	1	WT untreated	Capza1
Lztfl1	6.65166201729192e-05	0.0576198	0.361	0.262	1	WT untreated	Lztfl1
Zfp532	6.66156493271465e-05	0.0579959	0.464	0.378	1	WT untreated	Zfp532
Entr1	6.67018076666388e-05	0.0702691	0.209	0.149	1	WT untreated	Entr1
Elp2	6.67785291753082e-05	0.0281767	0.295	0.251	1	WT untreated	Elp2
Eif2a	6.70476782599979e-05	0.0352133	0.347	0.264	1	WT untreated	Eif2a
Fam189a1	6.75012185230691e-05	0.100302	0.072	0.019	1	WT untreated	Fam189a1
Sms	6.75623553733874e-05	0.0477831	0.562	0.468	1	WT untreated	Sms
Sdc4	6.7702788789871e-05	0.102094	0.092	0.026	1	WT untreated	Sdc4
Arfgef1	6.79064037432116e-05	0.100537	0.722	0.63	1	WT untreated	Arfgef1
Pnpla8	6.79801752106862e-05	0.0155388	0.421	0.383	1	WT untreated	Pnpla8
Fndc3a	6.82631619485768e-05	0.066478	0.507	0.449	1	WT untreated	Fndc3a
Plekhg4	6.92966916494066e-05	0.0707774	0.06	0.01	1	WT untreated	Plekhg4
2010315B03Rik	6.94862723164092e-05	0.106611	0.209	0.108	1	WT untreated	2010315B03Rik
Larp1	6.95015976875812e-05	0.0461572	0.433	0.353	1	WT untreated	Larp1
Map3k7	6.97926480572679e-05	0.0092016	0.401	0.362	1	WT untreated	Map3k7
Zfp810	7.00919596727025e-05	0.0299941	0.255	0.214	1	WT untreated	Zfp810
Ivns1abp	7.07493713846449e-05	0.0710554	0.613	0.528	1	WT untreated	Ivns1abp
Tnrc6c	7.07973221576976e-05	0.0980036	0.779	0.717	1	WT untreated	Tnrc6c
Sipa1l3	7.10895486516444e-05	0.115622	0.433	0.329	1	WT untreated	Sipa1l3
Mfsd4a	7.13987019546198e-05	0.0429327	0.201	0.157	1	WT untreated	Mfsd4a
Mpped2	7.21938451066916e-05	0.177692	0.47	0.328	1	WT untreated	Mpped2
Mapkap1	7.26335620679451e-05	0.0792422	0.47	0.373	1	WT untreated	Mapkap1
Tmem115	7.26753179579811e-05	0.0207154	0.095	0.089	1	WT untreated	Tmem115
Khdc4	7.26930355297912e-05	0.103675	0.39	0.315	1	WT untreated	Khdc4
4933431E20Rik	7.32547789642276e-05	0.0373938	0.181	0.137	1	WT untreated	4933431E20Rik
Carnmt1	7.37905156171617e-05	0.119574	0.304	0.192	1	WT untreated	Carnmt1
Prdm2	7.40868913661579e-05	0.0583686	0.438	0.362	1	WT untreated	Prdm2
Gpbp1l1	7.45117545076978e-05	0.0244234	0.41	0.351	1	WT untreated	Gpbp1l1
Capn7	7.46179655090168e-05	0.0803042	0.43	0.359	1	WT untreated	Capn7
Phf10	7.5592963286258e-05	0.015713	0.203	0.179	1	WT untreated	Phf10
Srebf2	7.62839753446516e-05	0.060792	0.186	0.138	1	WT untreated	Srebf2
Dnmbp	7.75078931824944e-05	0.100733	0.372	0.268	1	WT untreated	Dnmbp
Oat	7.79672189317151e-05	0.105813	0.212	0.125	1	WT untreated	Oat
Glt8d1	7.86016864424854e-05	0.0200193	0.381	0.318	1	WT untreated	Glt8d1
Gm11944	7.95996489488813e-05	0.031247	0.304	0.252	1	WT untreated	Gm11944
Nbeal1	7.97989753340725e-05	0.0693496	0.553	0.488	1	WT untreated	Nbeal1
Ankhd1	7.98883044707879e-05	0.0603021	0.682	0.641	1	WT untreated	Ankhd1
Zcchc7	7.99169852446656e-05	0.115911	0.831	0.789	1	WT untreated	Zcchc7
Cs	8.09829311156433e-05	0.146577	0.387	0.259	1	WT untreated	Cs
Smarcc2	8.11512844458181e-05	0.0636037	0.656	0.567	1	WT untreated	Smarcc2
Rfk	8.22470130043514e-05	0.033804	0.155	0.127	1	WT untreated	Rfk
Retreg3	8.29027407352834e-05	0.0533369	0.421	0.315	1	WT untreated	Retreg3
Ksr1	8.317145545939e-05	0.110127	0.155	0.077	1	WT untreated	Ksr1
Scamp1	8.32067002247907e-05	0.002315	0.579	0.56	1	WT untreated	Scamp1
Synj2	8.38111163366832e-05	0.00887608	0.533	0.485	1	WT untreated	Synj2
Anxa7	8.40491735592381e-05	0.0290864	0.484	0.424	1	WT untreated	Anxa7
Sulf1	8.41150754552881e-05	0.104174	0.1	0.044	1	WT untreated	Sulf1
Kirrel3	8.41433904691216e-05	0.108854	0.132	0.125	1	WT untreated	Kirrel3
Naa40	8.41579754406751e-05	0.0505549	0.321	0.238	1	WT untreated	Naa40
Klhl9	8.42142873554914e-05	0.0416575	0.395	0.313	1	WT untreated	Klhl9
Iqce	8.44053218162042e-05	0.0983766	0.103	0.035	1	WT untreated	Iqce
Bbx	8.45958802135287e-05	0.132092	0.521	0.36	1	WT untreated	Bbx
Maea	8.48423455542064e-05	0.019788	0.226	0.176	1	WT untreated	Maea
Tab1	8.51955541995938e-05	0.104549	0.232	0.162	1	WT untreated	Tab1
Abcd3	8.59115273866005e-05	0.0645262	0.361	0.277	1	WT untreated	Abcd3
Ptpn11	8.68220646408244e-05	0.0187937	0.461	0.378	1	WT untreated	Ptpn11
Ddb1	8.68892120283817e-05	0.0613498	0.593	0.499	1	WT untreated	Ddb1
Wdr20	8.7605759914469e-05	0.0866421	0.484	0.391	1	WT untreated	Wdr20
Rad54l2	8.77769697162897e-05	0.0575742	0.272	0.223	1	WT untreated	Rad54l2
Acly	8.7920467213429e-05	0.0680842	0.384	0.271	1	WT untreated	Acly
Tmem131	8.79997947123062e-05	0.0457604	0.413	0.341	1	WT untreated	Tmem131
Ankrd27	8.80942029052789e-05	0.14093	0.255	0.125	1	WT untreated	Ankrd27
Zc3h3	8.89855295788443e-05	0.0619897	0.178	0.117	1	WT untreated	Zc3h3
Sf1	8.93887637322547e-05	0.0304948	0.542	0.497	1	WT untreated	Sf1
Syt14	9.09564206461738e-05	0.0144703	0.556	0.519	1	WT untreated	Syt14
5830448L01Rik	9.1066014050735e-05	0.0909819	0.12	0.047	1	WT untreated	5830448L01Rik
Snx2	9.11595124658404e-05	0.00542146	0.387	0.357	1	WT untreated	Snx2
Miga1	9.13086082352936e-05	0.111601	0.404	0.276	1	WT untreated	Miga1
Ift80	9.16786026280917e-05	0.111496	0.309	0.203	1	WT untreated	Ift80
Senp1	9.18404171500933e-05	0.0905844	0.284	0.204	1	WT untreated	Senp1
Gxylt1	9.20645238134628e-05	0.103414	0.238	0.131	1	WT untreated	Gxylt1
Nipal2	9.31451101657994e-05	0.231525	0.453	0.289	1	WT untreated	Nipal2
Ralgapb	9.35964146328606e-05	0.0667952	0.562	0.478	1	WT untreated	Ralgapb
9330020H09Rik	9.37423247515023e-05	0.0848713	0.155	0.061	1	WT untreated	9330020H09Rik
Slc4a5	9.38449071006617e-05	0.0933682	0.086	0.029	1	WT untreated	Slc4a5
Nup188	9.4375652651042e-05	0.0302311	0.172	0.12	1	WT untreated	Nup188
Asb7	9.51495651483816e-05	0.0633026	0.203	0.152	1	WT untreated	Asb7
Gigyf2	9.51992215340253e-05	0.0800154	0.653	0.598	1	WT untreated	Gigyf2
Dhrs3	9.58343080441031e-05	0.0797118	0.209	0.146	1	WT untreated	Dhrs3
Rusc2	9.59105885266351e-05	0.0907297	0.281	0.176	1	WT untreated	Rusc2
Sez6l2	9.6264421775864e-05	0.00167539	0.318	0.286	1	WT untreated	Sez6l2
Vps8	9.66364911871446e-05	0.0222629	0.487	0.42	1	WT untreated	Vps8
Cdv3	9.67651656336047e-05	0.0128362	0.292	0.262	1	WT untreated	Cdv3
Irf7	9.69138524133069e-05	0.0754154	0.052	0.007	1	WT untreated	Irf7
[truncated: 8,886 more rows]

## Sheet: Cluster 2
p_val	avg_logFC	pct.1	pct.2	p_val_adj	cluster	gene
Rho	1.29395455073941e-218	1.99121	0.966	0.92	2.65933539267963e-214	WT untreated	Rho
Pde6h	3.72438866564478e-183	1.56858	0.723	0.04	7.65436358563316e-179	WT untreated	Pde6h
Fam169a	1.29904771738358e-182	1.04974	0.947	0.715	2.66980286876673e-178	WT untreated	Fam169a
Rpgrip1	2.26421294879644e-182	1.41972	0.906	0.525	4.65341045236644e-178	WT untreated	Rpgrip1
Opn1sw	5.93915616604447e-181	1.54258	0.731	0.058	1.22061537524546e-176	WT untreated	Opn1sw
Gnat1	3.62672815988057e-179	1.5497	0.936	0.786	7.45365171418654e-175	WT untreated	Gnat1
Arr3	1.35095309661141e-178	1.59596	0.753	0.09	2.77647880415576e-174	WT untreated	Arr3
Camk1d	4.27974519460307e-177	1.21202	0.943	0.933	8.79573232394823e-173	WT untreated	Camk1d
Opn1mw	5.54507159172164e-172	1.44884	0.649	0.023	1.13962311353063e-167	WT untreated	Opn1mw
Gm42418	1.25833668757398e-170	0.92345	0.996	1	2.58613356030203e-166	WT untreated	Gm42418
Cdh18	8.2749649550843e-168	1.50803	0.757	0.131	1.70067079756893e-163	WT untreated	Cdh18
Dscaml1	5.85376405355151e-163	1.41438	0.847	0.281	1.20306558828591e-158	WT untreated	Dscaml1
Kcnb1	2.38409835462989e-162	1.35198	0.874	0.462	4.89979893843536e-158	WT untreated	Kcnb1
Zfp385b	1.16313235583854e-161	1.409	0.862	0.355	2.39046961771936e-157	WT untreated	Zfp385b
Mir124a-1hg	2.98672959629531e-160	1.2922	0.896	0.478	6.13832666630613e-156	WT untreated	Mir124a-1hg
Pde6b	1.81642284815075e-158	1.35042	0.887	0.469	3.73311223751942e-154	WT untreated	Pde6b
Rbp3	3.9357765772174e-158	1.45511	0.842	0.318	8.08880802149721e-154	WT untreated	Rbp3
Gnb1	8.62257563683279e-158	1.31421	0.964	0.933	1.77211174488188e-153	WT untreated	Gnb1
March1	1.88364221401804e-152	1.1834	0.912	0.825	3.87126147824989e-148	WT untreated	March1
Dmd	1.92200263090395e-152	1.07649	0.96	0.976	3.95009980703379e-148	WT untreated	Dmd
Gm44196	1.17102178459433e-145	1.33107	0.825	0.307	2.40668397169826e-141	WT untreated	Gm44196
Pex5l	8.34368663293653e-145	1.19328	0.878	0.698	1.71479447680111e-140	WT untreated	Pex5l
Prph2	1.76232501274216e-144	1.47336	0.906	0.658	3.62193036618768e-140	WT untreated	Prph2
Rp1	3.6496190622305e-144	1.23322	0.901	0.593	7.50069709669611e-140	WT untreated	Rp1
Tulp1	1.01532737589615e-142	1.26144	0.878	0.486	2.08670082294176e-138	WT untreated	Tulp1
Pdc	1.36541363073778e-140	1.44713	0.904	0.716	2.80619809389229e-136	WT untreated	Pdc
Slc6a6	3.16661009959083e-139	1.17469	0.898	0.578	6.50801707667907e-135	WT untreated	Slc6a6
Pdzph1	7.24304145291941e-137	1.30211	0.82	0.347	1.488589879404e-132	WT untreated	Pdzph1
Hcn1	9.30935130579401e-137	1.03359	0.909	0.86	1.91325788036679e-132	WT untreated	Hcn1
Pde6a	2.23056806990337e-135	1.19899	0.879	0.568	4.5842634972654e-131	WT untreated	Pde6a
Ppp2r2b	1.48576758508573e-134	1.11244	0.882	0.678	3.05354954086819e-130	WT untreated	Ppp2r2b
Fam57b	1.89082778394535e-134	1.17733	0.865	0.501	3.88602926156449e-130	WT untreated	Fam57b
Rgs9bp	6.52495758046403e-133	1.02375	0.714	0.146	1.34100928193697e-128	WT untreated	Rgs9bp
Rom1	8.21468323293598e-131	1.52294	0.886	0.646	1.688281698033e-126	WT untreated	Rom1
Gngt1	4.37801848940186e-129	1.44376	0.912	0.83	8.99770359941871e-125	WT untreated	Gngt1
Neurod1	7.4912140203203e-129	1.1383	0.764	0.233	1.53959430545623e-124	WT untreated	Neurod1
Pde6g	6.34956410261459e-128	1.62203	0.883	0.589	1.30496241436935e-123	WT untreated	Pde6g
Abca4	2.94172016930338e-126	1.16826	0.831	0.347	6.0458232919523e-122	WT untreated	Abca4
Pcp2	3.11588467676932e-126	1.66923	0.657	0.13	6.40376618769631e-122	WT untreated	Pcp2
Nrl	3.23417923410685e-126	1.23481	0.767	0.272	6.6468851619364e-122	WT untreated	Nrl
Mir124-2hg	9.08204093265151e-126	1.11149	0.868	0.542	1.86654105247854e-121	WT untreated	Mir124-2hg
Cngb1	2.29821411019392e-123	1.143	0.762	0.265	4.72328963927055e-119	WT untreated	Cngb1
Pde6c	3.61066989948225e-123	0.787451	0.469	0.007	7.42064877741591e-119	WT untreated	Pde6c
Gngt2	4.49911327094858e-123	1.21518	0.548	0.047	9.24657759445352e-119	WT untreated	Gngt2
Cngb3	3.77035288391481e-122	1.09147	0.557	0.04	7.74882924702172e-118	WT untreated	Cngb3
Cacna2d4	5.8773713336207e-122	1.09738	0.721	0.191	1.20791735648573e-117	WT untreated	Cacna2d4
Cacnb2	1.50814655171703e-120	1.02753	0.883	0.708	3.09954279308884e-116	WT untreated	Cacnb2
Rims2	4.01346280145022e-120	0.995364	0.901	0.645	8.24846874954048e-116	WT untreated	Rims2
Slc24a1	2.95777498357178e-119	1.16788	0.797	0.297	6.07881914623673e-115	WT untreated	Slc24a1
Syt1	1.26033834644458e-118	0.97313	0.913	0.847	2.59024736961289e-114	WT untreated	Syt1
Agpat3	2.9524167749266e-118	1.02898	0.877	0.611	6.06780695582914e-114	WT untreated	Agpat3
Grk1	1.50249415730773e-117	1.00871	0.716	0.187	3.08792599209885e-113	WT untreated	Grk1
Rs1	2.6674358641832e-115	1.11491	0.779	0.315	5.48211418806931e-111	WT untreated	Rs1
Unc119	2.83282942370358e-114	1.16699	0.891	0.719	5.8220310315956e-110	WT untreated	Unc119
Gnat2	2.93231244081738e-114	0.912297	0.489	0.019	6.02648852836789e-110	WT untreated	Gnat2
Slc17a7	1.25807493376586e-113	1.09183	0.723	0.231	2.5855956038756e-109	WT untreated	Slc17a7
Otx2os1	1.34625522454019e-113	1.11454	0.808	0.465	2.766823737475e-109	WT untreated	Otx2os1
Rcvrn	1.16154616312817e-112	1.47716	0.801	0.478	2.38720967446103e-108	WT untreated	Rcvrn
Guca1a	9.20914270352773e-110	1.11471	0.838	0.525	1.89266300842902e-105	WT untreated	Guca1a
Spc25	5.05586183871949e-108	1.14918	0.913	0.649	1.03908072509363e-103	WT untreated	Spc25
Fam161a	7.43692412926899e-108	0.966891	0.738	0.245	1.52843664704736e-103	WT untreated	Fam161a
Rabgef1	9.69068106051388e-108	0.966028	0.757	0.295	1.99162877155681e-103	WT untreated	Rabgef1
Rtbdn	1.03307754977553e-107	1.08375	0.711	0.217	2.12318098029866e-103	WT untreated	Rtbdn
Fhod3	1.6768321078446e-107	1.04554	0.77	0.298	3.44622534804223e-103	WT untreated	Fhod3
Dlg4	1.28692997477982e-106	0.961703	0.823	0.455	2.64489848416749e-102	WT untreated	Dlg4
Mpp4	2.90435029045857e-105	0.954756	0.785	0.327	5.96902071695045e-101	WT untreated	Mpp4
Fxyd6	2.95452182198471e-105	0.88956	0.575	0.151	6.07213324854298e-101	WT untreated	Fxyd6
AI847159	5.64096667526387e-105	0.997852	0.609	0.127	1.15933147110023e-100	WT untreated	AI847159
Rgs9	3.8627049010918e-104	0.955401	0.83	0.506	7.93863111272388e-100	WT untreated	Rgs9
Atp1a3	5.99293951830564e-104	1.04829	0.732	0.274	1.23166892980217e-99	WT untreated	Atp1a3
Reep6	8.24684368305595e-104	1.02626	0.716	0.355	1.69489131374166e-99	WT untreated	Reep6
Hk2	2.15998912512912e-103	0.96572	0.636	0.171	4.43920964996536e-99	WT untreated	Hk2
Crx	4.19101960056449e-102	0.939027	0.745	0.248	8.61338348308015e-98	WT untreated	Crx
Osbp2	9.88104844716936e-101	0.885324	0.672	0.191	2.03075307686225e-96	WT untreated	Osbp2
Gng13	1.69846774429568e-100	1.31056	0.639	0.163	3.49069090807648e-96	WT untreated	Gng13
Nr2e3	1.14171314980273e-99	0.981047	0.66	0.194	2.34644886547456e-95	WT untreated	Nr2e3
Pcmtd2	3.08151247165349e-99	0.940252	0.808	0.495	6.33312443174225e-95	WT untreated	Pcmtd2
Impdh1	4.63839890772199e-99	0.904884	0.692	0.215	9.53283743515024e-95	WT untreated	Impdh1
Cplx4	1.75451824984475e-98	1.03008	0.708	0.264	3.60588590708092e-94	WT untreated	Cplx4
Prom1	2.29176743445466e-98	1.00994	0.785	0.385	4.71004043129121e-94	WT untreated	Prom1
Prkca	8.19274217859856e-98	1.15059	0.842	0.619	1.68377237254558e-93	WT untreated	Prkca
Guca1b	1.14427455532278e-97	1.06673	0.761	0.361	2.35171306609937e-93	WT untreated	Guca1b
Cacna1f	3.2397707962634e-97	0.857455	0.625	0.14	6.65837694048055e-93	WT untreated	Cacna1f
Gnb3	7.96939694863401e-97	1.05254	0.691	0.254	1.63787046088326e-92	WT untreated	Gnb3
Cnga1	2.6246523359895e-96	0.995845	0.781	0.389	5.39418548092563e-92	WT untreated	Cnga1
Gabrb3	2.73088370672569e-96	1.11489	0.684	0.231	5.61251219406263e-92	WT untreated	Gabrb3
Esrrb	2.41285360692444e-95	0.951891	0.699	0.218	4.95889673295111e-91	WT untreated	Esrrb
Epb41	2.6960876886994e-94	0.869761	0.911	0.733	5.540999417815e-90	WT untreated	Epb41
Impg1	4.12337812860076e-94	0.976501	0.703	0.261	8.47436672990027e-90	WT untreated	Impg1
Mak	6.76761918587394e-94	0.864322	0.692	0.221	1.39088109508081e-89	WT untreated	Mak
Sgk1	6.99334458845873e-93	0.787715	0.542	0.107	1.43727217982004e-88	WT untreated	Sgk1
Lhfpl3	1.0038066896239e-90	0.893148	0.813	0.494	2.06302350851503e-86	WT untreated	Lhfpl3
Aipl1	5.91845644383393e-89	0.959755	0.654	0.217	1.21636116833675e-84	WT untreated	Aipl1
Rpl29	1.40281189301285e-88	0.753854	0.708	0.421	2.88305900252e-84	WT untreated	Rpl29
Sag	3.50421734590567e-88	0.83077	0.914	0.951	7.20186748930533e-84	WT untreated	Sag
Vtn	1.38097493863979e-87	0.910887	0.66	0.223	2.8381796938925e-83	WT untreated	Vtn
Pde8b	1.56081152762005e-87	0.882778	0.745	0.337	3.20777985156473e-83	WT untreated	Pde8b
Trnp1	4.20805916601785e-86	0.97235	0.483	0.077	8.64840319799988e-82	WT untreated	Trnp1
Sv2b	1.69202276924714e-85	0.909877	0.774	0.427	3.47744519535672e-81	WT untreated	Sv2b
Ybx3	1.40610093867974e-83	0.826766	0.791	0.521	2.8898186491746e-79	WT untreated	Ybx3
Pcdh15	2.2655068404686e-82	0.845106	0.951	0.93	4.65606965853107e-78	WT untreated	Pcdh15
Fabp12	4.48409003506026e-82	0.859742	0.66	0.235	9.21570184005584e-78	WT untreated	Fabp12
Pitpnm3	7.15366042313359e-82	0.825128	0.696	0.241	1.47022029016242e-77	WT untreated	Pitpnm3
Gm19667	2.13196728026707e-81	0.613223	0.37	0.011	4.38161915440488e-77	WT untreated	Gm19667
Snap25	4.36242712011422e-81	0.844007	0.803	0.492	8.96566021725875e-77	WT untreated	Snap25
Mylk	4.93237584133451e-81	0.629792	0.47	0.056	1.01370188291107e-76	WT untreated	Mylk
Tmlhe	9.48221521839147e-81	0.850603	0.725	0.378	1.94878487168381e-76	WT untreated	Tmlhe
Map1b	1.61227270319476e-80	0.902908	0.772	0.449	3.31354285960587e-76	WT untreated	Map1b
Ush2a	1.34981200805308e-79	0.802064	0.863	0.659	2.77413363895069e-75	WT untreated	Ush2a
Crxos	1.39628103223185e-79	0.78006	0.586	0.155	2.86963677744289e-75	WT untreated	Crxos
Sphkap	1.8942069180883e-78	0.867541	0.54	0.124	3.89297405805507e-74	WT untreated	Sphkap
Stx3	3.11691259455612e-78	0.824153	0.681	0.275	6.40587876433173e-74	WT untreated	Stx3
Slc12a5	5.43331254673174e-78	0.701322	0.577	0.147	1.11665439460431e-73	WT untreated	Slc12a5
Ntm	8.41629054683733e-78	0.76269	0.853	0.683	1.72971603318601e-73	WT untreated	Ntm
Rasgrf2	3.72251706672148e-77	0.813276	0.737	0.325	7.65051707552599e-73	WT untreated	Rasgrf2
Laptm4b	2.80118787613545e-76	0.707756	0.769	0.539	5.75700132303357e-72	WT untreated	Laptm4b
Unc13b	3.88414864913441e-76	0.733225	0.875	0.698	7.98270230370105e-72	WT untreated	Unc13b
Smim40	4.66576818637197e-76	0.826143	0.576	0.175	9.58908677663167e-72	WT untreated	Smim40
Rapgef5	1.43456396378526e-75	0.723187	0.581	0.147	2.94831585837146e-71	WT untreated	Rapgef5
Dcc	1.57333072707085e-75	0.799225	0.66	0.22	3.23350931027601e-71	WT untreated	Dcc
Cpe	2.23714809779146e-75	0.735876	0.898	0.826	4.59778677058101e-71	WT untreated	Cpe
Ccser1	3.17687053467577e-75	0.808487	0.806	0.524	6.52910432286565e-71	WT untreated	Ccser1
Chgb	4.66971890250076e-75	0.806336	0.499	0.093	9.59720628841956e-71	WT untreated	Chgb
Slco4a1	6.49756837948606e-75	0.569305	0.403	0.04	1.33538025335198e-70	WT untreated	Slco4a1
Trpm1	6.75848984054767e-75	0.971092	0.55	0.153	1.38900483202936e-70	WT untreated	Trpm1
Lrfn2	1.01340069676686e-74	0.628237	0.394	0.039	2.08274111199524e-70	WT untreated	Lrfn2
Mef2c	1.90882771314057e-74	0.870893	0.708	0.318	3.9230227160465e-70	WT untreated	Mef2c
Dnm1	2.18639005043484e-74	0.668984	0.613	0.18	4.49346883165369e-70	WT untreated	Dnm1
Dlg2	2.91082335481216e-74	0.727287	0.919	0.816	5.98232415880995e-70	WT untreated	Dlg2
Cadm2	3.82015085514483e-74	0.580143	0.995	0.999	7.85117403749366e-70	WT untreated	Cadm2
Gpsm2	1.05608628427143e-72	0.736046	0.584	0.207	2.17046853143465e-68	WT untreated	Gpsm2
Tmem108	1.81506071782632e-72	0.809253	0.79	0.454	3.73031278727665e-68	WT untreated	Tmem108
Bbs9	2.46569282699396e-72	0.722071	0.848	0.596	5.06749189803798e-68	WT untreated	Bbs9
Atp8a2	2.82904386547876e-72	0.780114	0.795	0.444	5.81425095233194e-68	WT untreated	Atp8a2
Susd3	3.53131587053615e-72	0.576623	0.392	0.047	7.25756037712589e-68	WT untreated	Susd3
Taok3	5.25867750787715e-72	0.778043	0.701	0.347	1.08076340141891e-67	WT untreated	Taok3
Casz1	5.45855844372562e-72	0.734001	0.814	0.612	1.12184293135449e-67	WT untreated	Casz1
Grm8	7.78360654369783e-72	0.802498	0.792	0.474	1.59968681686078e-67	WT untreated	Grm8
Samd11	9.79178971708702e-72	0.710617	0.684	0.268	2.01240862265572e-67	WT untreated	Samd11
Gm20754	1.88394322320845e-71	0.981655	0.462	0.084	3.871880112338e-67	WT untreated	Gm20754
Nlk	2.28505753951324e-71	0.663824	0.872	0.708	4.69625025520761e-67	WT untreated	Nlk
Tub	7.87591190109306e-71	0.630189	0.643	0.215	1.61865741391265e-66	WT untreated	Tub
Vax2os	7.89549410213096e-71	0.824973	0.732	0.409	1.62268194786995e-66	WT untreated	Vax2os
Ankrd33b	1.4168220732273e-70	0.744226	0.574	0.168	2.91185272489674e-66	WT untreated	Ankrd33b
Fmn1	1.73840527185456e-70	0.87259	0.577	0.19	3.57277051471548e-66	WT untreated	Fmn1
Pla2r1	2.19329133162947e-70	0.74281	0.659	0.237	4.50765234476489e-66	WT untreated	Pla2r1
Rdh12	2.54684576332108e-70	0.696141	0.532	0.137	5.23427741277748e-66	WT untreated	Rdh12
Egflam	3.16801495713636e-70	0.731711	0.654	0.235	6.51090433990665e-66	WT untreated	Egflam
Prcd	4.22649359371823e-70	0.850899	0.553	0.188	8.68628963380971e-66	WT untreated	Prcd
Pkm	5.76998691574249e-70	0.783285	0.893	0.84	1.1858477109234e-65	WT untreated	Pkm
Pcp4	1.04112757047459e-69	0.969711	0.507	0.14	2.13972538283938e-65	WT untreated	Pcp4
Tma7	1.68130788697201e-69	0.872017	0.912	0.919	3.45542396930486e-65	WT untreated	Tma7
Iqsec1	2.41390671037428e-69	0.689376	0.693	0.318	4.96106107116122e-65	WT untreated	Iqsec1
Kcnj14	2.87052030737451e-69	0.586726	0.45	0.081	5.8994933357161e-65	WT untreated	Kcnj14
Elovl4	3.25152997312563e-69	0.765926	0.679	0.328	6.6825444007678e-65	WT untreated	Elovl4
Rgs20	4.17775347772175e-69	0.760769	0.862	0.659	8.58611894741375e-65	WT untreated	Rgs20
Thrb	4.00757252356033e-68	0.64886	0.914	0.746	8.23636305042119e-64	WT untreated	Thrb
Cdhr1	4.10258083738775e-68	0.689806	0.561	0.16	8.4316241369993e-64	WT untreated	Cdhr1
Gm4792	8.10014702442697e-68	0.673324	0.409	0.057	1.66474221646023e-63	WT untreated	Gm4792
Stard7	1.76541182727297e-67	0.719492	0.718	0.385	3.6282743874114e-63	WT untreated	Stard7
Stxbp1	5.37678223215205e-67	0.709661	0.673	0.332	1.10503628435189e-62	WT untreated	Stxbp1
Vopp1	6.62585849869922e-67	0.680364	0.628	0.235	1.36174643865266e-62	WT untreated	Vopp1
Gm45716	1.00014730060214e-66	0.755739	0.609	0.218	2.05550273219752e-62	WT untreated	Gm45716
Dpf3	2.53766863655979e-66	0.731346	0.836	0.639	5.21541658185769e-62	WT untreated	Dpf3
Cplx3	3.33145087829849e-66	0.722924	0.541	0.16	6.84679784507905e-62	WT untreated	Cplx3
Frmpd2	5.19318521477636e-66	0.677796	0.605	0.19	1.06730342534084e-61	WT untreated	Frmpd2
Arhgap24	6.33110427859293e-66	0.63938	0.555	0.155	1.30116855133642e-61	WT untreated	Arhgap24
Cabp4	6.80889405888945e-66	0.633389	0.472	0.111	1.39936390698296e-61	WT untreated	Cabp4
Rp1l1	8.38832177561695e-66	0.671682	0.557	0.161	1.7239678913248e-61	WT untreated	Rp1l1
Gucy2e	1.01150968581551e-65	0.584914	0.541	0.138	2.07885470628803e-61	WT untreated	Gucy2e
Grtp1	1.14017911903894e-65	0.617647	0.475	0.111	2.34329612544883e-61	WT untreated	Grtp1
Srrm3	1.5033228335151e-65	0.640633	0.499	0.111	3.08962908744023e-61	WT untreated	Srrm3
Pde8a	2.54859721597314e-65	0.59687	0.444	0.074	5.23787699826799e-61	WT untreated	Pde8a
Gm20139	2.78466904888257e-65	0.749482	0.558	0.171	5.72305182926345e-61	WT untreated	Gm20139
Pbx3	5.28386911586892e-65	0.732269	0.714	0.34	1.08594078069338e-60	WT untreated	Pbx3
Sntb2	8.19139744398137e-65	0.676093	0.581	0.195	1.68349600268705e-60	WT untreated	Sntb2
Bicdl1	1.06917393131459e-64	0.647265	0.61	0.227	2.19736626363774e-60	WT untreated	Bicdl1
Ldha	1.28085898389115e-64	0.733347	0.819	0.673	2.63242138369308e-60	WT untreated	Ldha
A930003A15Rik	1.78002414210479e-64	0.626431	0.479	0.113	3.65830561685377e-60	WT untreated	A930003A15Rik
Ypel2	2.43920598273105e-64	0.659974	0.621	0.27	5.01305613570885e-60	WT untreated	Ypel2
Wwox	4.42947866972223e-64	0.708807	0.909	0.782	9.10346456201313e-60	WT untreated	Wwox
Ptp4a3	1.41367053413074e-63	0.706868	0.576	0.221	2.9053756817455e-59	WT untreated	Ptp4a3
Gramd2	1.53802081011779e-63	0.542807	0.42	0.058	3.16094036895408e-59	WT untreated	Gramd2
C2cd2l	1.82604591731061e-63	0.587409	0.547	0.167	3.75288956925677e-59	WT untreated	C2cd2l
Erc2	2.043412811953e-63	0.770817	0.733	0.389	4.1996220111258e-59	WT untreated	Erc2
Plch2	4.28373336390722e-63	0.546041	0.491	0.12	8.80392880950212e-59	WT untreated	Plch2
Lrrtm4	5.16654346816946e-63	1.16974	0.548	0.181	1.06182801357819e-58	WT untreated	Lrrtm4
Drd4	5.2488705755524e-63	0.687879	0.47	0.136	1.07874788068753e-58	WT untreated	Drd4
Lrtm1	5.56739194105295e-63	0.563448	0.406	0.06	1.1442103917252e-58	WT untreated	Lrtm1
Ano2	6.56391345720875e-63	0.720457	0.605	0.247	1.34901549372554e-58	WT untreated	Ano2
A530058N18Rik	2.67286367737008e-62	0.55301	0.426	0.076	5.493269429731e-58	WT untreated	A530058N18Rik
Dgke	3.23342477829264e-62	0.637179	0.571	0.204	6.64533460434703e-58	WT untreated	Dgke
F630040K05Rik	3.74897519479961e-62	0.630967	0.502	0.136	7.70489382035215e-58	WT untreated	F630040K05Rik
Cds1	6.05238375948028e-62	0.568178	0.467	0.103	1.24388591024839e-57	WT untreated	Cds1
Syp	1.26492252988545e-61	0.63154	0.538	0.164	2.59966878342058e-57	WT untreated	Syp
Nsf	1.83326265583992e-61	0.678657	0.741	0.392	3.7677214102822e-57	WT untreated	Nsf
Gnb5	1.96537015155567e-61	0.693428	0.78	0.548	4.03922873547722e-57	WT untreated	Gnb5
Car10	2.89878281445157e-61	0.922856	0.579	0.198	5.95757844026086e-57	WT untreated	Car10
Snap91	3.6308826104546e-61	0.667652	0.663	0.262	7.46218994100629e-57	WT untreated	Snap91
Mdm1	4.23128156876949e-61	0.615262	0.555	0.163	8.69612988013506e-57	WT untreated	Mdm1
Zfyve28	7.08293123292591e-61	0.543499	0.548	0.164	1.45568402699093e-56	WT untreated	Zfyve28
Rd3	7.27898057268795e-61	0.508363	0.366	0.05	1.49597608729883e-56	WT untreated	Rd3
Cntn4	7.77002085139162e-61	0.952553	0.525	0.154	1.59689468537801e-56	WT untreated	Cntn4
Gls	8.52561609380748e-61	0.679912	0.755	0.495	1.75218461959931e-56	WT untreated	Gls
Nxnl1	1.22683647400229e-60	0.564648	0.409	0.073	2.5213943213695e-56	WT untreated	Nxnl1
Klhl18	1.23971047716998e-60	0.611376	0.561	0.197	2.54785297267974e-56	WT untreated	Klhl18
Herc3	1.78443033328404e-60	0.693212	0.791	0.553	3.66736122096536e-56	WT untreated	Herc3
Icmt	2.45635008042708e-60	0.621848	0.496	0.138	5.04829068529373e-56	WT untreated	Icmt
Sgip1	3.11483093180308e-60	0.613132	0.935	0.862	6.4016005310417e-56	WT untreated	Sgip1
Arhgap10	7.68072201939596e-60	0.634828	0.577	0.195	1.57854198942626e-55	WT untreated	Arhgap10
Lrit2	1.55199347076066e-59	0.525576	0.376	0.057	3.18965698110731e-55	WT untreated	Lrit2
Tmsb10	3.37309460898142e-59	0.757322	0.636	0.462	6.93238404037861e-55	WT untreated	Tmsb10
Kdm4c	6.01275750482126e-59	0.634421	0.836	0.715	1.23574192239087e-54	WT untreated	Kdm4c
Slc1a7	1.18552049912068e-58	0.529899	0.425	0.081	2.43648172979283e-54	WT untreated	Slc1a7
Tdrd7	1.28981516219952e-58	0.658478	0.614	0.265	2.65082812135245e-54	WT untreated	Tdrd7
Kcne2	1.37088315164838e-58	0.400362	0.257	0.006	2.81743905326776e-54	WT untreated	Kcne2
Sntg2	2.27699110642935e-58	0.701414	0.596	0.22	4.6796721219336e-54	WT untreated	Sntg2
Cdr2	3.05881497106557e-58	0.48284	0.387	0.071	6.28647652853396e-54	WT untreated	Cdr2
Frmpd1	3.46698282066399e-58	0.623114	0.577	0.193	7.12534309302864e-54	WT untreated	Frmpd1
Pitpnm1	4.21443974099329e-58	0.579071	0.585	0.221	8.6615165556894e-54	WT untreated	Pitpnm1
E130310I04Rik	5.26283598888473e-58	0.495379	0.377	0.051	1.08161805243559e-53	WT untreated	E130310I04Rik
Bbs7	5.48401334942327e-58	0.67294	0.521	0.21	1.12707442357347e-53	WT untreated	Bbs7
Car8	7.06041057901684e-58	0.457403	0.284	0.017	1.45105558219954e-53	WT untreated	Car8
Amer2	1.77707226698064e-57	0.633697	0.648	0.32	3.6522389230986e-53	WT untreated	Amer2
Slc24a4	3.00757414581495e-57	0.405973	0.253	0.004	6.18116638447889e-53	WT untreated	Slc24a4
Ppp3cc	3.46837183717444e-57	0.696358	0.693	0.374	7.1281977997609e-53	WT untreated	Ppp3cc
Jag1	3.79935765496787e-57	0.521997	0.381	0.06	7.80843985248996e-53	WT untreated	Jag1
Dpp10	5.95732761431302e-57	0.526989	0.281	0.019	1.22434997129361e-52	WT untreated	Dpp10
Adrb1	6.66259992695946e-57	0.373533	0.233	0.003	1.36929753698871e-52	WT untreated	Adrb1
Pacrg	6.97300740349746e-57	0.696884	0.635	0.262	1.4330924815668e-52	WT untreated	Pacrg
Syne1	8.14252302243891e-57	0.65373	0.535	0.163	1.67345133157164e-52	WT untreated	Syne1
Crocc	8.15136686714061e-57	0.53791	0.535	0.183	1.67526891853474e-52	WT untreated	Crocc
Pcare	2.80684768299136e-56	0.45758	0.379	0.061	5.76863335808385e-52	WT untreated	Pcare
Ntng1	6.43564756680428e-56	0.694677	0.439	0.097	1.32265428792962e-51	WT untreated	Ntng1
Synpo2	9.04304379841364e-56	0.424478	0.442	0.097	1.85852636144997e-51	WT untreated	Synpo2
Ppm1n	1.6017893403042e-55	0.447773	0.319	0.03	3.2919974521932e-51	WT untreated	Ppm1n
Sebox	2.85088556156529e-55	0.377739	0.23	0.006	5.85914000612899e-51	WT untreated	Sebox
Ndrg3	3.17382383379572e-55	0.677832	0.696	0.456	6.52284274321697e-51	WT untreated	Ndrg3
Slc4a7	8.11277276848114e-55	0.655432	0.75	0.469	1.66733705937824e-50	WT untreated	Slc4a7
Usp33	1.05825172816455e-54	0.636005	0.677	0.405	2.17491895172378e-50	WT untreated	Usp33
Sdk1	1.20254270373013e-54	0.640363	0.366	0.051	2.47146576470616e-50	WT untreated	Sdk1
Abhd14a	2.09734842982022e-54	0.602883	0.552	0.252	4.31047049296651e-50	WT untreated	Abhd14a
Plk5	2.48380400822719e-54	0.494857	0.447	0.116	5.10471399770851e-50	WT untreated	Plk5
Madd	3.2589099367918e-54	0.556823	0.594	0.247	6.69771170209451e-50	WT untreated	Madd
Cep290	3.93450178107778e-54	0.655108	0.657	0.355	8.08618806047105e-50	WT untreated	Cep290
5430419D17Rik	4.29663424926212e-54	0.453995	0.291	0.02	8.8304427090835e-50	WT untreated	5430419D17Rik
Kcnv2	5.36826266987188e-54	0.486627	0.405	0.077	1.10328534391207e-49	WT untreated	Kcnv2
Fyco1	1.63715584169673e-53	0.635365	0.647	0.348	3.36468268585511e-49	WT untreated	Fyco1
Gm47283	1.78497636845447e-53	0.589937	0.595	0.307	3.66848343244762e-49	WT untreated	Gm47283
Vldlr	2.00609610855459e-53	0.532003	0.463	0.131	4.12292872230139e-49	WT untreated	Vldlr
Macrod2	3.38035690856281e-53	0.622142	0.884	0.793	6.94730951847829e-49	WT untreated	Macrod2
Heg1	3.59733490532801e-53	0.592096	0.511	0.183	7.39324269743013e-49	WT untreated	Heg1
Gucy2f	1.67906907863319e-52	0.659086	0.703	0.428	3.45082277040693e-48	WT untreated	Gucy2f
Bin1	2.57710208892008e-52	0.578547	0.577	0.272	5.29646021314854e-48	WT untreated	Bin1
Srrm4	3.77102899113232e-52	0.591876	0.484	0.143	7.75021878257514e-48	WT untreated	Srrm4
Aldoa	1.05611061486258e-51	0.673949	0.928	0.914	2.17051853566557e-47	WT untreated	Aldoa
Nptn	2.44896229243607e-51	0.566216	0.801	0.628	5.0331073034146e-47	WT untreated	Nptn
C130073E24Rik	2.80543044418843e-51	0.677968	0.356	0.053	5.76572064889605e-47	WT untreated	C130073E24Rik
Slc16a6	4.27170110508455e-51	0.519071	0.439	0.128	8.77920011116976e-47	WT untreated	Slc16a6
Grm5	4.55504436225332e-51	0.59658	0.379	0.074	9.36152717330301e-47	WT untreated	Grm5
Xylt1	5.79778225879222e-51	0.584156	0.562	0.215	1.19156020982698e-46	WT untreated	Xylt1
St8sia1	6.27048817044037e-51	0.549224	0.611	0.288	1.2887107287889e-46	WT untreated	St8sia1
Sncb	1.43022811811013e-50	0.623848	0.542	0.21	2.93940482833995e-46	WT untreated	Sncb
A430035B10Rik	1.66336758916547e-50	0.44153	0.337	0.054	3.41855306925287e-46	WT untreated	A430035B10Rik
Zfp385a	1.71633773447867e-50	0.553605	0.696	0.506	3.52741731190057e-46	WT untreated	Zfp385a
Ppef2	2.48543750659178e-50	0.555675	0.429	0.097	5.10807116354743e-46	WT untreated	Ppef2
Mef2d	3.62988128490773e-50	0.59283	0.63	0.34	7.46013201674237e-46	WT untreated	Mef2d
Gm17231	8.66103650077647e-50	0.419922	0.286	0.03	1.78001622163958e-45	WT untreated	Gm17231
Lrit1	1.12455702667803e-49	0.412377	0.302	0.033	2.31118960122868e-45	WT untreated	Lrit1
Tnfaip3	1.13026561504308e-49	0.494525	0.365	0.068	2.32292189203653e-45	WT untreated	Tnfaip3
Cabp5	2.02227041674963e-49	0.473696	0.341	0.057	4.15617016050385e-45	WT untreated	Cabp5
Ubap1l	2.79349503254026e-49	0.454132	0.362	0.071	5.74119099087673e-45	WT untreated	Ubap1l
Wdr78	3.22692858444226e-49	0.572521	0.546	0.215	6.63198362674572e-45	WT untreated	Wdr78
Kif21b	3.76903461465087e-49	0.502959	0.448	0.144	7.74611994003048e-45	WT untreated	Kif21b
Guk1	4.22574576996999e-49	0.583689	0.599	0.369	8.68475270644232e-45	WT untreated	Guk1
Gpsm1	5.97178211364962e-49	0.529758	0.478	0.158	1.22732065999727e-44	WT untreated	Gpsm1
Rhot1	6.381292852837e-49	0.594253	0.668	0.412	1.31148330711506e-44	WT untreated	Rhot1
Dpysl3	1.40290241720101e-48	0.582396	0.664	0.352	2.88324504783152e-44	WT untreated	Dpysl3
Pfkfb2	1.99709981246053e-48	0.579032	0.595	0.25	4.10443953456888e-44	WT untreated	Pfkfb2
Atp2b1	2.41084646512693e-48	0.593399	0.795	0.665	4.95477165512886e-44	WT untreated	Atp2b1
Hs3st3b1	3.58136079389065e-48	0.432714	0.374	0.078	7.36041270360407e-44	WT untreated	Hs3st3b1
Nyap2	3.8425570177469e-48	0.574651	0.357	0.07	7.89722318287343e-44	WT untreated	Nyap2
Edil3	4.46399768556793e-48	0.498487	0.46	0.126	9.17440804337921e-44	WT untreated	Edil3
Ccdc136	6.03013046659673e-48	0.561986	0.631	0.455	1.23931241349496e-43	WT untreated	Ccdc136
Nfasc	6.43407818175692e-48	0.579507	0.665	0.379	1.32233174791468e-43	WT untreated	Nfasc
Pclo	7.88596522086804e-48	0.59246	0.718	0.478	1.6207235721928e-43	WT untreated	Pclo
Gm17057	8.14398779144905e-48	0.418787	0.312	0.041	1.67375237089861e-43	WT untreated	Gm17057
Ddhd1	2.062392416225e-47	0.602978	0.697	0.441	4.23862889382562e-43	WT untreated	Ddhd1
Grm6	2.47015436466835e-47	0.371268	0.267	0.027	5.07666125026639e-43	WT untreated	Grm6
Nt5e	2.65780314944324e-47	0.519365	0.491	0.181	5.46231703273576e-43	WT untreated	Nt5e
Pitpnm2os2	2.95891377498927e-47	0.473942	0.4	0.11	6.08115959035795e-43	WT untreated	Pitpnm2os2
Nxnl2	4.03704328643818e-47	0.479494	0.401	0.117	8.29693136228775e-43	WT untreated	Nxnl2
Gm17167	6.83792161564072e-47	0.259062	0.17	0.001	1.40532965044648e-42	WT untreated	Gm17167
A930006I01Rik	1.13130738440463e-46	0.46177	0.361	0.076	2.32506293642839e-42	WT untreated	A930006I01Rik
Klc3	2.15868267241866e-46	0.442469	0.343	0.074	4.43652462835484e-42	WT untreated	Klc3
Tbc1d8	2.24368670313686e-46	0.54027	0.527	0.195	4.61122491228687e-42	WT untreated	Tbc1d8
Slc44a1	3.19072268565493e-46	0.555478	0.642	0.315	6.55757326355801e-42	WT untreated	Slc44a1
Fam3c	5.99487825727014e-46	0.519412	0.753	0.626	1.23206737943416e-41	WT untreated	Fam3c
Gm32442	6.45028940256519e-46	0.599621	0.639	0.295	1.3256634780152e-41	WT untreated	Gm32442
Elfn1	6.65478018019834e-46	0.392526	0.317	0.047	1.36769042263436e-41	WT untreated	Elfn1
Ddx17	1.08488235380881e-45	0.514907	0.85	0.713	2.22965021354786e-41	WT untreated	Ddx17
Adipor1	1.22558625595454e-45	0.569585	0.635	0.409	2.51882487323777e-41	WT untreated	Adipor1
Otx2	1.27395973250966e-45	0.524382	0.438	0.136	2.61824204225385e-41	WT untreated	Otx2
Xiap	2.11560918819107e-45	0.516435	0.833	0.663	4.3480000035703e-41	WT untreated	Xiap
Gas7	2.62360938684473e-45	0.346377	0.361	0.081	5.39204201184329e-41	WT untreated	Gas7
Podxl	5.60517649234194e-45	0.480046	0.364	0.076	1.15197587270611e-40	WT untreated	Podxl
Eps8	6.32561932270988e-45	0.457293	0.428	0.114	1.30004128320334e-40	WT untreated	Eps8
Rasgef1b	9.05314717852878e-45	0.597397	0.633	0.3	1.86060280813124e-40	WT untreated	Rasgef1b
Gm26954	9.35305439558277e-45	0.582096	0.678	0.384	1.92223973938017e-40	WT untreated	Gm26954
Magi2	1.00361129373348e-44	0.474408	0.948	0.914	2.06262193088104e-40	WT untreated	Magi2
Mapre3	1.34774493554744e-44	0.567893	0.634	0.412	2.76988539153709e-40	WT untreated	Mapre3
A330023F24Rik	1.36804873189579e-44	0.54867	0.655	0.415	2.81161375379223e-40	WT untreated	A330023F24Rik
Fscn2	1.71172638010793e-44	0.361213	0.286	0.047	3.51794005639782e-40	WT untreated	Fscn2
Slc4a10	1.72176182547192e-44	0.500295	0.405	0.108	3.5385649037099e-40	WT untreated	Slc4a10
Fam135b	1.75748017163963e-44	0.583303	0.362	0.081	3.61197324875377e-40	WT untreated	Fam135b
Mbnl1	1.7593772071477e-44	0.551391	0.741	0.519	3.61587203612996e-40	WT untreated	Mbnl1
Atxn1	2.25810595489034e-44	0.482545	0.926	0.876	4.64085935849063e-40	WT untreated	Atxn1
Wdr31	2.54028195239644e-44	0.465412	0.326	0.067	5.22078746856517e-40	WT untreated	Wdr31
BC065403	4.44837605183161e-44	0.290473	0.204	0.009	9.14230246172432e-40	WT untreated	BC065403
Uckl1	6.48876394875626e-44	0.52573	0.452	0.167	1.33357076674839e-39	WT untreated	Uckl1
Unc80	9.35095267482e-44	0.493957	0.575	0.257	1.92180779372901e-39	WT untreated	Unc80
Mast2	3.49211283519979e-43	0.525369	0.669	0.432	7.17699029890261e-39	WT untreated	Mast2
Rnf207	3.59997752751692e-43	0.415004	0.406	0.117	7.39867381455276e-39	WT untreated	Rnf207
Ccdc126	3.80085725744658e-43	0.410862	0.493	0.185	7.8115218355042e-39	WT untreated	Ccdc126
Tln2	5.10139281817241e-43	0.567876	0.532	0.231	1.04843825199079e-38	WT untreated	Tln2
Zdhhc2	5.48355116848219e-43	0.629315	0.628	0.365	1.12697943614646e-38	WT untreated	Zdhhc2
Tbc1d24	6.262148198011e-43	0.474481	0.43	0.15	1.28699669765522e-38	WT untreated	Tbc1d24
4930555F03Rik	6.48840743053008e-43	0.410907	0.211	0.007	1.33349749512254e-38	WT untreated	4930555F03Rik
Cep164	1.03217542872157e-42	0.502746	0.561	0.307	2.12132694110857e-38	WT untreated	Cep164
Ankrd33	1.38529134059026e-42	0.32352	0.281	0.044	2.84705076318109e-38	WT untreated	Ankrd33
Plxna2	1.68458960265761e-42	0.449262	0.46	0.148	3.46216855138191e-38	WT untreated	Plxna2
Kmt2d	3.22249933016811e-42	0.446632	0.484	0.201	6.6228806233615e-38	WT untreated	Kmt2d
Dmxl2	3.44920309770958e-42	0.540231	0.615	0.327	7.08880220641273e-38	WT untreated	Dmxl2
Map4k3	4.89527596005214e-42	0.546118	0.721	0.535	1.00607711530992e-37	WT untreated	Map4k3
Meis2	9.41475366037552e-42	0.522947	0.609	0.295	1.93492017228038e-37	WT untreated	Meis2
Hdac9	1.45279230893151e-41	0.545064	0.719	0.442	2.98577875331605e-37	WT untreated	Hdac9
Cerkl	1.48560461164112e-41	0.374716	0.362	0.083	3.05321459784483e-37	WT untreated	Cerkl
Cdk5r2	1.70558362359407e-41	0.329738	0.279	0.041	3.50531546321054e-37	WT untreated	Cdk5r2
Fbxl5	1.74363705572269e-41	0.505751	0.688	0.504	3.58352287692126e-37	WT untreated	Fbxl5
Slc24a2	3.29699455394137e-41	0.429375	0.36	0.087	6.7759832072603e-37	WT untreated	Slc24a2
Rnf157	7.39034052947934e-41	0.509079	0.497	0.205	1.51886278561859e-36	WT untreated	Rnf157
Ankrd12	7.75207133992466e-41	0.476447	0.874	0.77	1.59320570178132e-36	WT untreated	Ankrd12
Isl1	8.45666491641638e-41	0.349066	0.277	0.039	1.73801377362189e-36	WT untreated	Isl1
Dscam	8.56747935595114e-41	0.466519	0.391	0.11	1.76078835723508e-36	WT untreated	Dscam
Pcbp4	8.59308802494445e-41	0.511162	0.722	0.535	1.76605145088658e-36	WT untreated	Pcbp4
Hmgn1	1.08970294228247e-40	0.563307	0.912	0.877	2.23955748697894e-36	WT untreated	Hmgn1
Pcbp3	1.51569159963384e-40	0.473291	0.87	0.752	3.11504937556748e-36	WT untreated	Pcbp3
Napb	1.90080194574931e-40	0.439119	0.438	0.16	3.90652815890398e-36	WT untreated	Napb
Stk35	3.31035844706375e-40	0.484006	0.836	0.673	6.80344868040542e-36	WT untreated	Stk35
Rab28	3.33526696979866e-40	0.491725	0.717	0.524	6.8546406763302e-36	WT untreated	Rab28
Bbs5	4.83235954669663e-40	0.416261	0.39	0.137	9.93146534037092e-36	WT untreated	Bbs5
Lca5	5.00207497710555e-40	0.460393	0.442	0.161	1.02802644929473e-35	WT untreated	Lca5
Tafa3	5.44837262933272e-40	0.303101	0.201	0.011	1.11974954278046e-35	WT untreated	Tafa3
Nbea	6.60898267709173e-40	0.478841	0.867	0.759	1.35827811979589e-35	WT untreated	Nbea
8030462N17Rik	8.50157707929046e-40	0.502439	0.546	0.335	1.74724412133578e-35	WT untreated	8030462N17Rik
Sh3gl2	9.46781122823512e-40	0.454694	0.745	0.545	1.94582456362688e-35	WT untreated	Sh3gl2
Camsap1	1.04275790224646e-39	0.460219	0.613	0.352	2.14307604069693e-35	WT untreated	Camsap1
Lurap1l	1.0443463455463e-39	0.445219	0.34	0.076	2.14634060936676e-35	WT untreated	Lurap1l
Whrn	1.08329334993054e-39	0.431062	0.364	0.096	2.22638449277726e-35	WT untreated	Whrn
Gpi1	1.21952373084398e-39	0.494757	0.648	0.509	2.50636517163055e-35	WT untreated	Gpi1
Kcnab2	1.58662825821239e-39	0.364039	0.345	0.101	3.2608383962781e-35	WT untreated	Kcnab2
Peli3	1.62357055121007e-39	0.324804	0.299	0.061	3.33676219684694e-35	WT untreated	Peli3
Fstl5	1.92525307498201e-39	0.601876	0.416	0.13	3.95678011970302e-35	WT untreated	Fstl5
Lgalsl	2.48935600585014e-39	0.459322	0.527	0.325	5.1161244632232e-35	WT untreated	Lgalsl
Prdm8	2.82540095968198e-39	0.319373	0.279	0.051	5.80676405233841e-35	WT untreated	Prdm8
4930509J09Rik	3.00472970017521e-39	0.387519	0.204	0.009	6.17532047980008e-35	WT untreated	4930509J09Rik
Arl6	3.39614886812331e-39	0.524188	0.532	0.272	6.97976515376703e-35	WT untreated	Arl6
Gm48505	5.21460296155593e-39	0.402422	0.325	0.064	1.07170520065897e-34	WT untreated	Gm48505
Fam149a	9.11600498356741e-39	0.405645	0.401	0.131	1.87352134422277e-34	WT untreated	Fam149a
Lactbl1	9.94611218086145e-39	0.349946	0.231	0.024	2.04412497541065e-34	WT untreated	Lactbl1
Ckmt1	1.08170550003793e-38	0.292	0.274	0.046	2.22312114367796e-34	WT untreated	Ckmt1
Elovl2	1.26648993959127e-38	0.31456	0.228	0.023	2.60289012384798e-34	WT untreated	Elovl2
Pcp4l1	1.40104145613889e-38	0.293513	0.209	0.019	2.87942040065666e-34	WT untreated	Pcp4l1
Gm45321	1.81894627031488e-38	0.31759	0.171	0.003	3.73829837475115e-34	WT untreated	Gm45321
Pcbp2	2.20035301563178e-38	0.488947	0.873	0.842	4.52216551772644e-34	WT untreated	Pcbp2
Slc9a7	2.65027244628139e-38	0.544535	0.469	0.191	5.44683993159751e-34	WT untreated	Slc9a7
Adamts3	5.94107664517249e-38	0.49674	0.577	0.307	1.22101007211585e-33	WT untreated	Adamts3
Tet3	6.88942144326053e-38	0.52958	0.67	0.466	1.4159138950189e-33	WT untreated	Tet3
Pak7	7.26333828170793e-38	0.50687	0.652	0.367	1.49276128365661e-33	WT untreated	Pak7
Dnajc6	9.99489029143431e-38	0.442471	0.38	0.104	2.05414985269558e-33	WT untreated	Dnajc6
Trafd1	1.85068445869217e-37	0.488706	0.514	0.282	3.80352669950414e-33	WT untreated	Trafd1
Lbhd1	2.50405297778703e-37	0.349569	0.371	0.103	5.1463296799479e-33	WT untreated	Lbhd1
Slc25a25	2.59047978054215e-37	0.499488	0.479	0.203	5.32395404497023e-33	WT untreated	Slc25a25
Pacsin2	4.11195538194412e-37	0.474357	0.445	0.164	8.45089070097155e-33	WT untreated	Pacsin2
Cers4	4.2312127370477e-37	0.47335	0.722	0.535	8.69598841718043e-33	WT untreated	Cers4
D1Ertd622e	8.82789694548734e-37	0.476054	0.458	0.221	1.81430938023656e-32	WT untreated	D1Ertd622e
Tjp1	9.10692972815188e-37	0.494437	0.823	0.678	1.87165619772978e-32	WT untreated	Tjp1
Plekhb1	9.35666346500889e-37	0.435697	0.845	0.743	1.92298147532863e-32	WT untreated	Plekhb1
Atp11b	1.86840208950467e-36	0.470463	0.673	0.442	3.83993997435001e-32	WT untreated	Atp11b
Plekha6	2.12841323969813e-36	0.296656	0.319	0.08	4.3743148902276e-32	WT untreated	Plekha6
Eml5	2.67069780241728e-36	0.458181	0.73	0.575	5.488818123528e-32	WT untreated	Eml5
Strbp	2.92405213632262e-36	0.42938	0.862	0.763	6.00951195057025e-32	WT untreated	Strbp
Gse1	5.97515611076414e-36	0.525887	0.546	0.328	1.22801408388425e-31	WT untreated	Gse1
Ntng2	7.74793426917714e-36	0.485355	0.42	0.15	1.59235545100129e-31	WT untreated	Ntng2
Pacsin1	7.8995633764732e-36	0.434314	0.426	0.167	1.62351826513277e-31	WT untreated	Pacsin1
Atrnl1	8.83205801374223e-36	0.49842	0.709	0.519	1.8151645629843e-31	WT untreated	Atrnl1
Celf3	9.69665480749747e-36	0.299994	0.225	0.027	1.99285649603688e-31	WT untreated	Celf3
Nim1k	1.43581918404681e-35	0.495386	0.47	0.201	2.950895587053e-31	WT untreated	Nim1k
Aff1	2.33429795979056e-35	0.46579	0.824	0.653	4.79744916696157e-31	WT untreated	Aff1
Sik2	3.24317674433959e-35	0.50962	0.575	0.352	6.66537684496673e-31	WT untreated	Sik2
B4galt1	4.51615658098641e-35	0.440014	0.425	0.184	9.28160500524327e-31	WT untreated	B4galt1
Got1	5.09202713432303e-35	0.424692	0.426	0.187	1.04651341664607e-30	WT untreated	Got1
Tmem136	5.31514354661426e-35	0.432403	0.369	0.137	1.09236830170016e-30	WT untreated	Tmem136
Tmem132d	6.45703455949167e-35	0.422717	0.353	0.094	1.32704974266673e-30	WT untreated	Tmem132d
Hnrnpl	9.14230579542758e-35	0.43444	0.748	0.638	1.87892668707628e-30	WT untreated	Hnrnpl
Memo1	1.01039136672055e-34	0.462444	0.732	0.576	2.07655633688407e-30	WT untreated	Memo1
Stxbp5l	1.11707868895e-34	0.344392	0.374	0.113	2.29582012153005e-30	WT untreated	Stxbp5l
Vamp2	1.26060633246375e-34	0.433649	0.665	0.544	2.5907981344795e-30	WT untreated	Vamp2
Btaf1	1.3052241917182e-34	0.399972	0.542	0.328	2.68249675881925e-30	WT untreated	Btaf1
Nrn1l	1.65110480439698e-34	0.24622	0.157	0.007	3.39335059399668e-30	WT untreated	Nrn1l
Rd3l	1.68591916786999e-34	0.329441	0.267	0.053	3.46490107380641e-30	WT untreated	Rd3l
Mllt6	1.94806281446562e-34	0.382736	0.467	0.237	4.00365869628974e-30	WT untreated	Mllt6
Oip5os1	2.38900067347159e-34	0.438694	0.673	0.519	4.90987418411882e-30	WT untreated	Oip5os1
Rufy3	4.95251392176893e-34	0.432908	0.753	0.641	1.01784066120195e-29	WT untreated	Rufy3
Peli2	5.45530184701179e-34	0.275004	0.361	0.111	1.12117363559786e-29	WT untreated	Peli2
Arid3b	9.732815683858e-34	0.340475	0.297	0.08	2.0002882793465e-29	WT untreated	Arid3b
Kif1b	9.76600866091235e-34	0.446005	0.938	0.876	2.00711009999071e-29	WT untreated	Kif1b
Cul3	1.09605360493998e-33	0.441451	0.784	0.648	2.25260936887265e-29	WT untreated	Cul3
Eno2	2.28746303171346e-33	0.38436	0.438	0.193	4.70119402277751e-29	WT untreated	Eno2
Strip2	2.28858306136415e-33	0.306159	0.219	0.03	4.7034959077156e-29	WT untreated	Strip2
Gzmm	2.59128653582008e-33	0.312756	0.238	0.044	5.32561208841743e-29	WT untreated	Gzmm
Ogdhl	3.28456426911916e-33	0.297844	0.24	0.04	6.75043648589369e-29	WT untreated	Ogdhl
Hk1	3.86092667516967e-33	0.420882	0.678	0.558	7.9349765028087e-29	WT untreated	Hk1
Srsf1	3.9883184973827e-33	0.456505	0.742	0.591	8.19679217582092e-29	WT untreated	Srsf1
Vit	4.19314564340414e-33	0.268262	0.189	0.029	8.6177529263242e-29	WT untreated	Vit
Samd7	4.38366724466972e-33	0.332286	0.352	0.104	9.00931292124521e-29	WT untreated	Samd7
Frmd3	4.81634995686326e-33	0.463262	0.376	0.13	9.89856243134538e-29	WT untreated	Frmd3
Brsk2	6.61880559222188e-33	0.272487	0.231	0.037	1.36029692531344e-28	WT untreated	Brsk2
Glcci1	1.19173679371028e-32	0.409844	0.494	0.231	2.44925745843336e-28	WT untreated	Glcci1
2810030D12Rik	2.04805051976211e-32	0.254173	0.176	0.013	4.20915342821508e-28	WT untreated	2810030D12Rik
Pla2g7	3.20587223311304e-32	0.412066	0.468	0.217	6.58870861349393e-28	WT untreated	Pla2g7
Gabrr1	3.81555973191183e-32	0.239089	0.181	0.016	7.8417383610252e-28	WT untreated	Gabrr1
Gm16055	3.87237251420874e-32	0.221487	0.156	0.007	7.9584999912018e-28	WT untreated	Gm16055
Peg3	4.17781722154849e-32	0.420352	0.57	0.358	8.58624995372646e-28	WT untreated	Peg3
Tmem266	4.37625303770481e-32	0.340265	0.313	0.081	8.99407524309093e-28	WT untreated	Tmem266
Psd	5.40396770629884e-32	0.340958	0.322	0.097	1.11062344299854e-27	WT untreated	Psd
Rnf150	5.62838245034702e-32	0.38725	0.708	0.545	1.15674516119532e-27	WT untreated	Rnf150
Pttg1	5.75326438923647e-32	0.284785	0.318	0.126	1.18241089727588e-27	WT untreated	Pttg1
Ttc39c	8.83603759981377e-32	0.446599	0.448	0.223	1.81598244751373e-27	WT untreated	Ttc39c
Rhot2	1.00688310008479e-31	0.363079	0.419	0.17	2.06934614729426e-27	WT untreated	Rhot2
Serinc4	1.02450655654896e-31	0.327145	0.25	0.049	2.10556587501941e-27	WT untreated	Serinc4
Ttll11	1.1176361111059e-31	0.39121	0.426	0.18	2.29696573554484e-27	WT untreated	Ttll11
Gpr152	1.19052379838236e-31	0.222624	0.17	0.011	2.44676451043543e-27	WT untreated	Gpr152
4930402D18Rik	1.32686340635205e-31	0.238822	0.153	0.004	2.72696967273473e-27	WT untreated	4930402D18Rik
Optn	1.37432725347778e-31	0.428498	0.454	0.241	2.82451737134754e-27	WT untreated	Optn
Gabrr2	1.55855459170278e-31	0.336619	0.264	0.058	3.20314139686756e-27	WT untreated	Gabrr2
Atp5b	1.63042950872016e-31	0.425328	0.77	0.743	3.35085872632167e-27	WT untreated	Atp5b
Eml3	2.33992401266864e-31	0.375387	0.374	0.15	4.80901183083658e-27	WT untreated	Eml3
Ralgapa2	3.03688399026737e-31	0.4285	0.509	0.301	6.24140397679749e-27	WT untreated	Ralgapa2
Aak1	3.07196071865908e-31	0.372394	0.782	0.639	6.31349366898814e-27	WT untreated	Aak1
Epb41l3	3.72912616022624e-31	0.420388	0.379	0.133	7.66410008449697e-27	WT untreated	Epb41l3
Gm30725	4.47584949775363e-31	0.238282	0.172	0.013	9.19876588778326e-27	WT untreated	Gm30725
Ppip5k1	4.91459411915538e-31	0.375892	0.516	0.29	1.01004738336881e-26	WT untreated	Ppip5k1
Synj1	6.65011147804869e-31	0.392656	0.569	0.357	1.36673091096857e-26	WT untreated	Synj1
Ppm1b	8.44669901732226e-31	0.399744	0.677	0.524	1.73596558204007e-26	WT untreated	Ppm1b
Csnk1g1	8.5069812602967e-31	0.422654	0.638	0.461	1.74835478861618e-26	WT untreated	Csnk1g1
Slc8a3	9.41124673986241e-31	0.411534	0.497	0.26	1.93419942997652e-26	WT untreated	Slc8a3
Uba52	1.13616376197413e-30	0.372029	0.425	0.277	2.33504376360923e-26	WT untreated	Uba52
Bzw2	1.35833180832367e-30	0.383645	0.562	0.368	2.7916435324668e-26	WT untreated	Bzw2
Aqp1	1.53225760616716e-30	0.242941	0.184	0.023	3.14909583219475e-26	WT untreated	Aqp1
Syt9	1.55701337371609e-30	0.333362	0.309	0.088	3.19997388566131e-26	WT untreated	Syt9
Cnnm4	1.63546676159016e-30	0.315463	0.319	0.114	3.36121128842009e-26	WT untreated	Cnnm4
Ctif	1.64548057292188e-30	0.347794	0.39	0.171	3.38179167346904e-26	WT untreated	Ctif
Gm40477	2.10194224889336e-30	0.204301	0.181	0.021	4.31991170992563e-26	WT untreated	Gm40477
Ktn1	2.36958562779781e-30	0.422276	0.813	0.72	4.86997238225005e-26	WT untreated	Ktn1
A930004D18Rik	2.97415455913583e-30	0.310031	0.234	0.043	6.11248244993596e-26	WT untreated	A930004D18Rik
Smyd3	3.13673110680828e-30	0.414158	0.702	0.505	6.44660977071238e-26	WT untreated	Smyd3
Map6	3.64934834815343e-30	0.288046	0.254	0.058	7.50014072512494e-26	WT untreated	Map6
Dnajc5	3.86093767560024e-30	0.414579	0.606	0.411	7.93499911089361e-26	WT untreated	Dnajc5
Vstm2b	4.00893035931731e-30	0.25405	0.177	0.021	8.23915367446894e-26	WT untreated	Vstm2b
Mreg	4.127883509644e-30	0.301321	0.229	0.041	8.48362618902035e-26	WT untreated	Mreg
Mtcl1	4.32977203190902e-30	0.386028	0.577	0.364	8.89854747997943e-26	WT untreated	Mtcl1
4933413L06Rik	4.89467770883707e-30	0.219454	0.187	0.02	1.00595416272019e-25	WT untreated	4933413L06Rik
Cdk2ap2	6.00129245925675e-30	0.370803	0.47	0.305	1.23338562622645e-25	WT untreated	Cdk2ap2
Grina	6.39315180087328e-30	0.423693	0.673	0.559	1.31392055811548e-25	WT untreated	Grina
Slc25a37	7.14400520457334e-30	0.313471	0.238	0.053	1.46823594964391e-25	WT untreated	Slc25a37
Camk2b	9.05790983468792e-30	0.287262	0.263	0.07	1.86158162922506e-25	WT untreated	Camk2b
Doc2b	1.09541321362027e-29	0.30249	0.234	0.046	2.25129323663238e-25	WT untreated	Doc2b
D430042O09Rik	1.14101684335334e-29	0.383047	0.527	0.33	2.34501781645978e-25	WT untreated	D430042O09Rik
Prkab1	1.22716401200151e-29	0.324121	0.294	0.084	2.5220674774655e-25	WT untreated	Prkab1
Ablim1	1.26129247135114e-29	0.30763	0.745	0.605	2.59220828712086e-25	WT untreated	Ablim1
Pdzd2	1.44671883971606e-29	0.421626	0.758	0.621	2.97329655938444e-25	WT untreated	Pdzd2
Phlpp2	1.57263196797009e-29	0.404276	0.487	0.252	3.23207322057213e-25	WT untreated	Phlpp2
Ppp1r42	2.10268329721457e-29	0.30036	0.275	0.068	4.32143471243539e-25	WT untreated	Ppp1r42
Gm45323	2.12286864222889e-29	0.27011	0.177	0.021	4.36291963350881e-25	WT untreated	Gm45323
Adcy1	2.92367255701967e-29	0.322632	0.365	0.121	6.00873183918683e-25	WT untreated	Adcy1
Gckr	2.94149736856025e-29	0.260522	0.216	0.036	6.04536539186503e-25	WT untreated	Gckr
Sh2d1a	2.97292477333857e-29	0.216972	0.158	0.011	6.10995499416543e-25	WT untreated	Sh2d1a
Otud7b	3.03540511793203e-29	0.434912	0.625	0.425	6.23836459837391e-25	WT untreated	Otud7b
Uckl1os	3.16064908360148e-29	0.211999	0.175	0.026	6.49576599661776e-25	WT untreated	Uckl1os
Gm12239	3.94266534725869e-29	0.272579	0.174	0.016	8.10296582168607e-25	WT untreated	Gm12239
Srsf2	4.87302814760652e-29	0.430785	0.765	0.643	1.00150474489609e-24	WT untreated	Srsf2
Rhobtb1	5.4422570882205e-29	0.223492	0.161	0.014	1.11849267677108e-24	WT untreated	Rhobtb1
Gm48236	5.48910556715516e-29	0.322766	0.328	0.116	1.12812097616173e-24	WT untreated	Gm48236
Tnfsf12	6.23334459567872e-29	0.397578	0.489	0.332	1.28107698130389e-24	WT untreated	Tnfsf12
Alpl	6.42590167083546e-29	0.333149	0.361	0.141	1.3206513113901e-24	WT untreated	Alpl
Rsrp1	6.56158400854076e-29	0.42832	0.907	0.867	1.3485367454353e-24	WT untreated	Rsrp1
Snhg9	6.96338640226069e-29	0.409044	0.624	0.404	1.43111517339262e-24	WT untreated	Snhg9
Gnaz	7.28634671735754e-29	0.286866	0.335	0.121	1.49748997735132e-24	WT untreated	Gnaz
Zfp654	7.60926904337763e-29	0.386779	0.669	0.464	1.56385697379497e-24	WT untreated	Zfp654
Hnrnpu	9.13139147351925e-29	0.379546	0.821	0.726	1.87668357563768e-24	WT untreated	Hnrnpu
Tapt1	1.11110708146036e-28	0.444335	0.507	0.278	2.28354727381733e-24	WT untreated	Tapt1
Ptprn	1.14823650978635e-28	0.266731	0.197	0.034	2.3598556749129e-24	WT untreated	Ptprn
Ppargc1a	1.22174976901083e-28	0.355548	0.379	0.171	2.51094012527106e-24	WT untreated	Ppargc1a
Ndufa4	1.23439407980149e-28	0.509051	0.849	0.847	2.53692671280803e-24	WT untreated	Ndufa4
Rabgap1l	1.61455148648681e-28	0.318626	0.608	0.35	3.31822621502769e-24	WT untreated	Rabgap1l
Kcnmb2	1.96372973586255e-28	0.295991	0.189	0.021	4.03585735314471e-24	WT untreated	Kcnmb2
Plekha8	2.86554559808836e-28	0.312857	0.358	0.157	5.88926931319119e-24	WT untreated	Plekha8
Tmem145	3.04538983323808e-28	0.247382	0.194	0.029	6.2588851852709e-24	WT untreated	Tmem145
Diaph3	3.1473011694486e-28	0.379206	0.636	0.402	6.46833336345077e-24	WT untreated	Diaph3
BC005537	3.46492236960217e-28	0.430902	0.608	0.421	7.12110845400637e-24	WT untreated	BC005537
Plekhf2	3.6885798115577e-28	0.352275	0.385	0.184	7.58076922871338e-24	WT untreated	Plekhf2
Ssu72	3.99881638490279e-28	0.391083	0.638	0.553	8.21836743425222e-24	WT untreated	Ssu72
Gm28875	4.32954387662065e-28	0.30601	0.255	0.063	8.89807857523076e-24	WT untreated	Gm28875
Chga	4.70119133527206e-28	0.234478	0.209	0.04	9.66188843225113e-24	WT untreated	Chga
Prickle1	4.99848848020693e-28	0.410602	0.478	0.238	1.02728935245213e-23	WT untreated	Prickle1
Plcxd2	5.37542092271607e-28	0.274169	0.269	0.07	1.10475650803661e-23	WT untreated	Plcxd2
Myt1	6.49505229849474e-28	0.274083	0.236	0.049	1.33486314838664e-23	WT untreated	Myt1
Svop	6.93608864789815e-28	0.278123	0.234	0.049	1.42550493891603e-23	WT untreated	Svop
4930419G24Rik	8.69917218743869e-28	0.269069	0.191	0.023	1.7878538679624e-23	WT untreated	4930419G24Rik
Dnah9	9.49951341063341e-28	0.298149	0.233	0.047	1.95233999615338e-23	WT untreated	Dnah9
Thoc5	1.01982636297599e-27	0.318648	0.348	0.141	2.09594714118825e-23	WT untreated	Thoc5
Lyar	1.03414058196857e-27	0.374909	0.477	0.251	2.12536572406181e-23	WT untreated	Lyar
Pde6d	1.10793426616655e-27	0.417529	0.552	0.384	2.2770265038255e-23	WT untreated	Pde6d
Negr1	1.16558425613624e-27	0.400335	0.925	0.872	2.3955087632112e-23	WT untreated	Negr1
Plekha2	1.3629095463564e-27	0.281562	0.228	0.051	2.80105169967168e-23	WT untreated	Plekha2
Smug1	1.46507472518116e-27	0.263225	0.405	0.183	3.01102157519232e-23	WT untreated	Smug1
Cfap61	1.57414096173183e-27	0.365961	0.37	0.138	3.23517450455125e-23	WT untreated	Cfap61
Camta1	3.44770980326754e-27	0.42457	0.809	0.715	7.08573318767545e-23	WT untreated	Camta1
Gabra5	3.6838685149137e-27	0.203888	0.143	0.009	7.57108657185063e-23	WT untreated	Gabra5
Slc26a2	3.75939075432843e-27	0.261812	0.296	0.107	7.72629987829578e-23	WT untreated	Slc26a2
Mmd	3.97864847159501e-27	0.324955	0.397	0.175	8.17691833882207e-23	WT untreated	Mmd
Gm11342	4.55659920843003e-27	0.337769	0.316	0.1	9.36472269316541e-23	WT untreated	Gm11342
Slc12a6	5.49907202713613e-27	0.412734	0.668	0.531	1.13016928301702e-22	WT untreated	Slc12a6
Gm2516	6.00247511544754e-27	0.224653	0.133	0.004	1.23362868572678e-22	WT untreated	Gm2516
Mtus2	6.21508724074272e-27	0.345766	0.267	0.073	1.27732472971744e-22	WT untreated	Mtus2
Lars2	6.34309295547395e-27	0.467721	0.79	0.729	1.30363246420901e-22	WT untreated	Lars2
Cited2	6.62524580983364e-27	0.337229	0.44	0.238	1.36162051883701e-22	WT untreated	Cited2
Ap2a2	8.2510357606471e-27	0.382341	0.648	0.499	1.69575286952819e-22	WT untreated	Ap2a2
Hdc	8.82769394261874e-27	0.121336	0.097	0.001	1.814267659087e-22	WT untreated	Hdc
Syne2	9.0130577453236e-27	0.42954	0.681	0.534	1.85236362781891e-22	WT untreated	Syne2
Prkcz	9.5249243188195e-27	0.293061	0.318	0.118	1.95756244600378e-22	WT untreated	Prkcz
Neurod4	9.61383882234313e-27	0.3433	0.242	0.056	1.97583615476796e-22	WT untreated	Neurod4
Glb1l2	1.00538769240791e-26	0.352088	0.46	0.24	2.06627278543673e-22	WT untreated	Glb1l2
Gramd1b	1.05271815878422e-26	0.330093	0.83	0.732	2.16354635993332e-22	WT untreated	Gramd1b
Btrc	1.06205682629328e-26	0.394159	0.639	0.489	2.18273918939795e-22	WT untreated	Btrc
Spata1	1.15505977762407e-26	0.378898	0.538	0.317	2.37387885497299e-22	WT untreated	Spata1
Adgrb3	1.63850179127385e-26	0.343788	0.746	0.516	3.36744888142602e-22	WT untreated	Adgrb3
Ccdc24	1.70165877099368e-26	0.268521	0.197	0.027	3.49724910614622e-22	WT untreated	Ccdc24
Commd1	1.86362848746762e-26	0.368932	0.587	0.468	3.83012926744345e-22	WT untreated	Commd1
Asic4	1.87179650160136e-26	0.17368	0.146	0.013	3.84691617009112e-22	WT untreated	Asic4
Tmem150c	2.11025485059015e-26	0.354749	0.493	0.314	4.33699576893289e-22	WT untreated	Tmem150c
Hsbp1l1	2.12362436582554e-26	0.239072	0.186	0.03	4.36447279664464e-22	WT untreated	Hsbp1l1
Trak2	2.19107768416519e-26	0.286863	0.358	0.155	4.5031028564963e-22	WT untreated	Trak2
Smim13	2.82631097622015e-26	0.349794	0.34	0.136	5.80863431832765e-22	WT untreated	Smim13
Rab3a	3.46203319050626e-26	0.384361	0.387	0.245	7.11517061312846e-22	WT untreated	Rab3a
Hif1a	3.55482699046833e-26	0.396572	0.787	0.69	7.30588043081052e-22	WT untreated	Hif1a
Rrp1b	3.66931044998672e-26	0.32351	0.296	0.1	7.5411668368127e-22	WT untreated	Rrp1b
Ank	3.79563231989714e-26	0.249112	0.286	0.098	7.8007835438526e-22	WT untreated	Ank
Dixdc1	4.66134110443435e-26	0.387644	0.494	0.267	9.57998823783348e-22	WT untreated	Dixdc1
Dync1li1	5.79019917283666e-26	0.401146	0.473	0.282	1.19000173400139e-21	WT untreated	Dync1li1
Itsn2	5.9702351571026e-26	0.38229	0.708	0.575	1.22700272948773e-21	WT untreated	Itsn2
Ppp2r5e	6.73534670978337e-26	0.365658	0.669	0.535	1.38424845579468e-21	WT untreated	Ppp2r5e
Aplp1	6.93450297367833e-26	0.238381	0.195	0.036	1.42517905115037e-21	WT untreated	Aplp1
B230220B15Rik	7.32518234914573e-26	0.193963	0.151	0.016	1.50547147639643e-21	WT untreated	B230220B15Rik
Asic2	7.50272977579363e-26	0.581272	0.545	0.322	1.54196102352111e-21	WT untreated	Asic2
Ppp2r5c	7.75116814098496e-26	0.357297	0.675	0.562	1.59302007633523e-21	WT untreated	Ppp2r5c
Gm41804	8.91629008516198e-26	0.402417	0.443	0.214	1.83247593830249e-21	WT untreated	Gm41804
Ppm1e	9.57810824642608e-26	0.435796	0.584	0.405	1.96849280680549e-21	WT untreated	Ppm1e
Acsl1	1.04028815089706e-25	0.317699	0.396	0.178	2.13800020772363e-21	WT untreated	Acsl1
Arfgef1	1.41741216639566e-25	0.386581	0.674	0.548	2.91306548437635e-21	WT untreated	Arfgef1
Zfp365	1.4201988483866e-25	0.315631	0.333	0.154	2.91879267320414e-21	WT untreated	Zfp365
Hprt	1.49099645232032e-25	0.377809	0.489	0.311	3.06429590880872e-21	WT untreated	Hprt
Ppa1	1.58554415307041e-25	0.374301	0.444	0.272	3.25861034339031e-21	WT untreated	Ppa1
Scg3	1.6690977948925e-25	0.313804	0.269	0.083	3.43032978806307e-21	WT untreated	Scg3
Akap11	2.62599726800308e-25	0.385241	0.553	0.445	5.39694958519992e-21	WT untreated	Akap11
Atf4	3.86941838762857e-25	0.398039	0.587	0.511	7.95242867025424e-21	WT untreated	Atf4
Anp32a	3.98518253258649e-25	0.357743	0.805	0.777	8.19034714097176e-21	WT untreated	Anp32a
Nebl	3.98603856105831e-25	0.259999	0.272	0.08	8.19210645068705e-21	WT untreated	Nebl
Tnks2	4.25753992642773e-25	0.361037	0.711	0.589	8.75009605679427e-21	WT untreated	Tnks2
Heatr5a	4.54417124056302e-25	0.372326	0.41	0.201	9.33918073360511e-21	WT untreated	Heatr5a
Slc25a22	5.00159332133354e-25	0.250286	0.278	0.094	1.02792745940047e-20	WT untreated	Slc25a22
Nrm	5.5981523785198e-25	0.20581	0.194	0.039	1.15053227683339e-20	WT untreated	Nrm
Gm31615	5.91731702176677e-25	0.261724	0.187	0.029	1.21612699431351e-20	WT untreated	Gm31615
Enox1	9.50255920389117e-25	0.330296	0.356	0.148	1.95296596758371e-20	WT untreated	Enox1
Lima1	1.18735511063574e-24	0.412991	0.416	0.22	2.44025222337858e-20	WT untreated	Lima1
Man2a2	1.23163989492701e-24	0.338167	0.709	0.653	2.53126631205399e-20	WT untreated	Man2a2
Casp7	1.29133783863541e-24	0.271189	0.218	0.056	2.6539575259635e-20	WT untreated	Casp7
Lrrc2	1.43327614829089e-24	0.249762	0.187	0.039	2.94566913996744e-20	WT untreated	Lrrc2
Kcnh5	1.59915596179939e-24	0.359003	0.233	0.054	3.28658533269011e-20	WT untreated	Kcnh5
D16Ertd472e	1.64664891300394e-24	0.286894	0.357	0.16	3.38419284600571e-20	WT untreated	D16Ertd472e
Ip6k2	1.79496806363949e-24	0.368133	0.47	0.305	3.68901836439188e-20	WT untreated	Ip6k2
Pnpla3	2.08482901643087e-24	0.213969	0.148	0.014	4.28474059456872e-20	WT untreated	Pnpla3
Wdr47	2.09671634923982e-24	0.366584	0.543	0.412	4.30917144095769e-20	WT untreated	Wdr47
Msi1	2.44879929919825e-24	0.400904	0.943	0.859	5.03277231971225e-20	WT untreated	Msi1
Agtpbp1	2.62139000641073e-24	0.351356	0.608	0.421	5.38748074117533e-20	WT untreated	Agtpbp1
Gdpd5	2.96063606041116e-24	0.355548	0.367	0.175	6.08469923135702e-20	WT untreated	Gdpd5
Celsr3	3.2407919997999e-24	0.218362	0.165	0.023	6.66047571798875e-20	WT untreated	Celsr3
Gm13944	3.36272888961321e-24	0.180566	0.116	0.003	6.91108041393306e-20	WT untreated	Gm13944
Eml1	3.62156602791067e-24	0.358806	0.352	0.153	7.44304250056201e-20	WT untreated	Eml1
Hexb	3.62697762062797e-24	0.422731	0.631	0.499	7.45416440591461e-20	WT untreated	Hexb
Fndc1	3.94506674183446e-24	0.190197	0.118	0.003	8.10790116781818e-20	WT untreated	Fndc1
Tcp11	4.1256852758333e-24	0.149417	0.13	0.011	8.4791083788926e-20	WT untreated	Tcp11
Atad2b	4.21529970166208e-24	0.327215	0.755	0.635	8.66328394685591e-20	WT untreated	Atad2b
St6galnac2	4.46308197476566e-24	0.169584	0.161	0.027	9.17252607453839e-20	WT untreated	St6galnac2
Faim	4.56333912496259e-24	0.354261	0.481	0.367	9.37857456962312e-20	WT untreated	Faim
Slc25a5	4.57230796210382e-24	0.352014	0.527	0.435	9.39700732371578e-20	WT untreated	Slc25a5
Sez6l2	4.60091760105628e-24	0.220555	0.182	0.034	9.45580585369087e-20	WT untreated	Sez6l2
Lmo1	4.64702662751922e-24	0.138983	0.137	0.019	9.5505691248775e-20	WT untreated	Lmo1
C1ql3	4.92186110935399e-24	0.22227	0.185	0.033	1.01154089519443e-19	WT untreated	C1ql3
Ppargc1b	5.09443199415701e-24	0.291713	0.247	0.071	1.04700766343915e-19	WT untreated	Ppargc1b
Prdm9	5.20620621265137e-24	0.273099	0.197	0.04	1.06997950082411e-19	WT untreated	Prdm9
Fam78b	5.47108576591648e-24	0.290976	0.438	0.215	1.12441754661115e-19	WT untreated	Fam78b
Hecw1	6.78788226960468e-24	0.253665	0.205	0.041	1.39504556404915e-19	WT untreated	Hecw1
Hist1h1c	8.80806795726558e-24	0.316313	0.381	0.204	1.81023412657722e-19	WT untreated	Hist1h1c
Ip6k1	8.86653435944092e-24	0.333156	0.545	0.395	1.8222501415523e-19	WT untreated	Ip6k1
Dnm3	1.00913779219903e-23	0.429467	0.776	0.66	2.07397999052745e-19	WT untreated	Dnm3
Unc79	1.16734296919957e-23	0.242414	0.209	0.044	2.39912327029896e-19	WT untreated	Unc79
Lypla1	1.19600424734015e-23	0.336539	0.414	0.241	2.45802792913348e-19	WT untreated	Lypla1
Dyrk2	1.2419542475087e-23	0.299115	0.345	0.165	2.55246436947988e-19	WT untreated	Dyrk2
Usp34	1.43209077306995e-23	0.337044	0.819	0.749	2.94323295681335e-19	WT untreated	Usp34
Adcy6	1.47890592865671e-23	0.32	0.274	0.094	3.03944746457528e-19	WT untreated	Adcy6
Hook3	1.48010828054184e-23	0.35009	0.674	0.541	3.04191853816959e-19	WT untreated	Hook3
Samsn1	1.54421660854239e-23	0.28192	0.301	0.1	3.17367397387632e-19	WT untreated	Samsn1
Rskr	1.65588505878253e-23	0.269363	0.219	0.053	3.40317497280985e-19	WT untreated	Rskr
Ccdc51	2.00581509687746e-23	0.267061	0.282	0.107	4.12235118710256e-19	WT untreated	Ccdc51
Flcn	2.14813601462203e-23	0.271806	0.289	0.101	4.4148491372512e-19	WT untreated	Flcn
Myo10	2.15581587686036e-23	0.214893	0.263	0.088	4.43063279012342e-19	WT untreated	Myo10
Plcd3	2.59999242434417e-23	0.272265	0.229	0.071	5.34350443051215e-19	WT untreated	Plcd3
Cnot6	2.84447653202494e-23	0.353642	0.581	0.421	5.84596816861766e-19	WT untreated	Cnot6
Airn	2.89321495215607e-23	0.380613	0.445	0.25	5.94613536967115e-19	WT untreated	Airn
Pde4dip	3.12744103080364e-23	0.316484	0.467	0.294	6.42751680650765e-19	WT untreated	Pde4dip
Wscd2	3.50432008658847e-23	0.132456	0.119	0.011	7.20207864195662e-19	WT untreated	Wscd2
Traf3ip3	4.34940018230713e-23	0.194568	0.197	0.043	8.93888725467762e-19	WT untreated	Traf3ip3
Zfc3h1	4.75747917305286e-23	0.343199	0.572	0.421	9.77757119645825e-19	WT untreated	Zfc3h1
Tpd52	4.78443067605278e-23	0.341878	0.771	0.666	9.83296192542368e-19	WT untreated	Tpd52
Ttc8	4.95089827631626e-23	0.390577	0.581	0.405	1.01750861374852e-18	WT untreated	Ttc8
Sema3f	5.01734642413981e-23	0.332245	0.317	0.14	1.03116503708921e-18	WT untreated	Sema3f
Chst9	5.56566923612383e-23	0.414173	0.348	0.16	1.14385634140817e-18	WT untreated	Chst9
Calm1	6.97759360924659e-23	0.502621	0.865	0.842	1.43403503857236e-18	WT untreated	Calm1
Shroom2	7.55899082434902e-23	0.281523	0.243	0.078	1.55352379422021e-18	WT untreated	Shroom2
Me1	8.67278434772205e-23	0.35008	0.392	0.18	1.78243063914384e-18	WT untreated	Me1
Vps13b	8.81084916663186e-23	0.348278	0.699	0.612	1.81080572072618e-18	WT untreated	Vps13b
Map4	9.29673739959742e-23	0.301728	0.824	0.757	1.91066547036526e-18	WT untreated	Map4
Ndufs2	9.45193880706821e-23	0.339186	0.562	0.526	1.94256246362866e-18	WT untreated	Ndufs2
Gm13963	9.69165916375829e-23	0.250338	0.155	0.017	1.9918297913356e-18	WT untreated	Gm13963
Syt4	1.05019652325465e-22	0.186745	0.18	0.039	2.15836389459295e-18	WT untreated	Syt4
Gm47543	1.1010614194879e-22	0.172843	0.196	0.046	2.26290142933152e-18	WT untreated	Gm47543
Gbf1	1.10197502590286e-22	0.38315	0.727	0.618	2.26477907323555e-18	WT untreated	Gbf1
Dgkd	1.11103491331044e-22	0.353147	0.579	0.445	2.28339895383563e-18	WT untreated	Dgkd
Atp5mpl	1.22764118499438e-22	0.377415	0.702	0.682	2.52304816340044e-18	WT untreated	Atp5mpl
Hspa4l	1.26073629763974e-22	0.325244	0.709	0.639	2.59106523890919e-18	WT untreated	Hspa4l
Tcf20	1.42246315296019e-22	0.379131	0.592	0.427	2.92344627196378e-18	WT untreated	Tcf20
Uhmk1	1.60321595146729e-22	0.3532	0.473	0.305	3.29492942345557e-18	WT untreated	Uhmk1
Ndufaf5	1.61616401770385e-22	0.259039	0.335	0.158	3.32154028918495e-18	WT untreated	Ndufaf5
Hmgb2	1.92083643111073e-22	0.335971	0.44	0.29	3.94770303321878e-18	WT untreated	Hmgb2
CAAA01118383.1	1.99546568617305e-22	0.227385	0.248	0.09	4.10108107822286e-18	WT untreated	CAAA01118383.1
Cerk	2.02297250605039e-22	0.348439	0.409	0.245	4.15761309443476e-18	WT untreated	Cerk
Snrnp70	2.1269978824051e-22	0.3739	0.839	0.775	4.37140604791897e-18	WT untreated	Snrnp70
Gm10544	2.20318702793395e-22	0.213194	0.196	0.046	4.52798997980986e-18	WT untreated	Gm10544
Ahcyl1	2.31479841333761e-22	0.342365	0.686	0.579	4.75737369909145e-18	WT untreated	Ahcyl1
Hnrnph1	2.84531229572995e-22	0.339312	0.726	0.631	5.84768583018419e-18	WT untreated	Hnrnph1
Gm6169	2.88945191471789e-22	0.126091	0.091	0.004	5.93840157512821e-18	WT untreated	Gm6169
Lpgat1	3.34176245507454e-22	0.346968	0.543	0.408	6.8679901976692e-18	WT untreated	Lpgat1
Apex2	4.14923429353036e-22	0.377017	0.512	0.337	8.5275063200636e-18	WT untreated	Apex2
Grik1	4.94086289038273e-22	0.554723	0.459	0.234	1.01544614123146e-17	WT untreated	Grik1
Glmn	4.96194827478077e-22	0.317857	0.595	0.444	1.01977960943294e-17	WT untreated	Glmn
Fam107b	5.63764865619486e-22	0.268008	0.283	0.098	1.15864955182117e-17	WT untreated	Fam107b
Cacna2d3	6.77514338795402e-22	0.401983	0.449	0.26	1.39242746909231e-17	WT untreated	Cacna2d3
Trps1	6.85059972045109e-22	0.376276	0.711	0.576	1.40793525454711e-17	WT untreated	Trps1
Fance	7.11739706366661e-22	0.315641	0.356	0.207	1.46276744452476e-17	WT untreated	Fance
Slc17a1	8.5982719036936e-22	0.165798	0.213	0.054	1.76711684164711e-17	WT untreated	Slc17a1
Eepd1	9.81024632719227e-22	0.298241	0.257	0.087	2.01620182516456e-17	WT untreated	Eepd1
Akap6	1.03634322400611e-21	0.406421	0.503	0.275	2.12989259397736e-17	WT untreated	Akap6
Atp11a	1.26172769476295e-21	0.357346	0.45	0.254	2.59310275827681e-17	WT untreated	Atp11a
Hook1	1.329975108056e-21	0.318248	0.643	0.478	2.73336484207669e-17	WT untreated	Hook1
Cdh12	1.34634097908692e-21	0.256677	0.239	0.071	2.76699998021944e-17	WT untreated	Cdh12
Cep250	1.50515116637761e-21	0.350852	0.401	0.238	3.09338667713926e-17	WT untreated	Cep250
Ric1	1.54539967029205e-21	0.293853	0.45	0.308	3.17610540238422e-17	WT untreated	Ric1
Hist1h2be	1.614148728044e-21	0.337585	0.464	0.287	3.31739846587603e-17	WT untreated	Hist1h2be
Esrrg	1.70195161030433e-21	0.293299	0.491	0.294	3.49785094949746e-17	WT untreated	Esrrg
Sarm1	1.723626697132e-21	0.184228	0.153	0.027	3.54239758794569e-17	WT untreated	Sarm1
A230059L01Rik	1.7790463688022e-21	0.12177	0.084	0.001	3.65629609716228e-17	WT untreated	A230059L01Rik
Igsf9	1.81861044548721e-21	0.205032	0.234	0.07	3.73760818756531e-17	WT untreated	Igsf9
Prkce	1.91015931507768e-21	0.351786	0.601	0.476	3.92575942434764e-17	WT untreated	Prkce
Scamp5	1.92800609353491e-21	0.334232	0.404	0.211	3.96243812343295e-17	WT untreated	Scamp5
Lsm14a	1.94247318872828e-21	0.264216	0.584	0.427	3.99217089747436e-17	WT untreated	Lsm14a
Rpgr	2.03640107074637e-21	0.352805	0.518	0.304	4.18521148059793e-17	WT untreated	Rpgr
Ipmk	2.08779802324052e-21	0.328696	0.35	0.161	4.29084249736393e-17	WT untreated	Ipmk
Umad1	2.2099706325514e-21	0.377007	0.464	0.295	4.54193164401964e-17	WT untreated	Umad1
Impg2	2.78886734567408e-21	0.269867	0.642	0.437	5.73168016882938e-17	WT untreated	Impg2
Gem	2.80694593820663e-21	0.144831	0.138	0.021	5.76883529220227e-17	WT untreated	Gem
Cdkl5	3.56260241611464e-21	0.278739	0.268	0.096	7.3218604855988e-17	WT untreated	Cdkl5
Ppm1h	3.63632562708745e-21	0.301703	0.592	0.441	7.47337642879014e-17	WT untreated	Ppm1h
Bex2	3.80114086929747e-21	0.306575	0.323	0.147	7.81210471458016e-17	WT untreated	Bex2
Dusp8	4.56548643089213e-21	0.255751	0.294	0.14	9.38298771276951e-17	WT untreated	Dusp8
Gm44532	5.98889448316875e-21	0.220629	0.224	0.064	1.23083759418084e-16	WT untreated	Gm44532
A930001M01Rik	6.75284572453572e-21	0.208441	0.192	0.049	1.38784485330658e-16	WT untreated	A930001M01Rik
Trip12	6.9453304099872e-21	0.333373	0.704	0.619	1.42740430586057e-16	WT untreated	Trip12
Scg2	7.04617879875362e-21	0.232502	0.282	0.116	1.44813066671984e-16	WT untreated	Scg2
Fsd1l	9.23352709345525e-21	0.348344	0.565	0.442	1.89767448824692e-16	WT untreated	Fsd1l
Spock2	1.10113697666376e-20	0.206927	0.172	0.034	2.26305671443936e-16	WT untreated	Spock2
Tmem135	1.29310998078469e-20	0.30309	0.584	0.411	2.6575996325087e-16	WT untreated	Tmem135
Fnip2	1.36629913580295e-20	0.338354	0.374	0.184	2.80801798390222e-16	WT untreated	Fnip2
Zfp445	1.42830584616469e-20	0.379685	0.546	0.399	2.93545417503767e-16	WT untreated	Zfp445
Asic3	1.45633670799115e-20	0.130401	0.121	0.014	2.9930632022634e-16	WT untreated	Asic3
Kcnma1	1.52904254646608e-20	0.45564	0.603	0.402	3.14248824149709e-16	WT untreated	Kcnma1
Usp29	1.54350463280147e-20	0.246623	0.228	0.07	3.17221072133358e-16	WT untreated	Usp29
Ttc7b	1.55232768571536e-20	0.283137	0.508	0.352	3.19034385968221e-16	WT untreated	Ttc7b
Alkbh5	2.63917887481977e-20	0.316772	0.513	0.404	5.42404042352959e-16	WT untreated	Alkbh5
Nrep	2.67913149689434e-20	0.227559	0.33	0.15	5.50615105241725e-16	WT untreated	Nrep
Ppara	2.96383928626285e-20	0.234085	0.208	0.061	6.09128250112741e-16	WT untreated	Ppara
Bsn	3.27512413697304e-20	0.1992	0.179	0.044	6.731035126307e-16	WT untreated	Bsn
Slc22a29	3.37774171417552e-20	0.194276	0.13	0.011	6.94193477097353e-16	WT untreated	Slc22a29
Rab30	3.66026785597757e-20	0.310877	0.519	0.369	7.52258249760509e-16	WT untreated	Rab30
Ssh2	3.85489201122313e-20	0.318716	0.509	0.32	7.92257406146578e-16	WT untreated	Ssh2
Pdia5	3.91480436612653e-20	0.289214	0.303	0.124	8.04570593326325e-16	WT untreated	Pdia5
Clstn3	4.08721230102402e-20	0.234081	0.209	0.068	8.40003872106457e-16	WT untreated	Clstn3
Lgmn	4.48857446259117e-20	0.266494	0.41	0.295	9.22491823551737e-16	WT untreated	Lgmn
Gabarapl1	4.60820636864245e-20	0.315956	0.419	0.288	9.47078572883396e-16	WT untreated	Gabarapl1
4930447C04Rik	4.85468870876186e-20	0.411513	0.59	0.482	9.97735623424738e-16	WT untreated	4930447C04Rik
Hspa12a	5.04880467861116e-20	0.203007	0.245	0.081	1.03763033754817e-15	WT untreated	Hspa12a
Plcl1	5.71490653557034e-20	0.276605	0.374	0.188	1.17452759119042e-15	WT untreated	Plcl1
Rbm25	5.93290299441285e-20	0.31789	0.794	0.776	1.21933022341173e-15	WT untreated	Rbm25
Ybx1	5.94116253001768e-20	0.29793	0.764	0.785	1.22102772316923e-15	WT untreated	Ybx1
Stxbp5	6.05411915867484e-20	0.314246	0.572	0.417	1.24424256949085e-15	WT untreated	Stxbp5
Nap1l5	6.32806270128381e-20	0.153955	0.249	0.097	1.30054344636785e-15	WT untreated	Nap1l5
Stom	6.82451183656957e-20	0.245696	0.242	0.097	1.40257367265178e-15	WT untreated	Stom
Zfp444	6.93182039236544e-20	0.324251	0.385	0.244	1.42462772703895e-15	WT untreated	Zfp444
Ankrd27	7.5942251223904e-20	0.218911	0.278	0.128	1.56076514715368e-15	WT untreated	Ankrd27
Tbc1d30	7.64420222162757e-20	0.223557	0.174	0.037	1.5710364405889e-15	WT untreated	Tbc1d30
Cep126	8.61239799509206e-20	0.329815	0.289	0.114	1.77002003595132e-15	WT untreated	Cep126
Ap1b1	8.78861044194754e-20	0.352934	0.47	0.32	1.80623521802906e-15	WT untreated	Ap1b1
Skida1	9.27804783599271e-20	0.246718	0.247	0.098	1.90682439125322e-15	WT untreated	Skida1
Mpped2	1.00247804264417e-19	0.265802	0.489	0.315	2.06029287324231e-15	WT untreated	Mpped2
Tial1	1.02530516459517e-19	0.318074	0.555	0.439	2.10720717427599e-15	WT untreated	Tial1
Rtn4rl1	1.12389041406707e-19	0.196822	0.174	0.041	2.30981957899064e-15	WT untreated	Rtn4rl1
Upf3b	1.18357152354451e-19	0.323834	0.64	0.536	2.43247619518868e-15	WT untreated	Upf3b
Atp6v1b2	1.33571439080923e-19	0.324476	0.543	0.409	2.74516021599114e-15	WT untreated	Atp6v1b2
Ap3b2	1.46759860224331e-19	0.253091	0.234	0.081	3.01620864733045e-15	WT untreated	Ap3b2
Radil	1.48838652005358e-19	0.170049	0.165	0.033	3.05893197601411e-15	WT untreated	Radil
Rbm45	1.57484450110363e-19	0.253692	0.292	0.127	3.23662041866819e-15	WT untreated	Rbm45
Ric8b	1.72684141054484e-19	0.326027	0.547	0.368	3.54900446695175e-15	WT untreated	Ric8b
2310030A07Rik	1.99453910205688e-19	0.173454	0.107	0.004	4.09917676254731e-15	WT untreated	2310030A07Rik
A1bg	2.21734333464461e-19	0.141153	0.088	0.001	4.55708402136159e-15	WT untreated	A1bg
Fam193b	2.59886574263391e-19	0.355106	0.438	0.267	5.34118887426121e-15	WT untreated	Fam193b
St18	2.90721123893585e-19	0.187616	0.176	0.041	5.97490053826095e-15	WT untreated	St18
Med13l	2.91914289016472e-19	0.294933	0.624	0.532	5.99942246786653e-15	WT untreated	Med13l
Zmynd8	3.04790194031324e-19	0.296595	0.624	0.544	6.26404806773178e-15	WT untreated	Zmynd8
[truncated: 11,195 more rows]

## Sheet: Cluster 3
p_val	avg_logFC	pct.1	pct.2	p_val_adj	cluster	gene
[truncated: 11,037 more rows]

## Sheet: Cluster 4
p_val	avg_logFC	pct.1	pct.2	p_val_adj	cluster	gene
[truncated: 11,210 more rows]

[truncated: 13 more sheets: Cluster 5, Cluster 6, Cluster 7, Cluster 8, Cluster 9, Cluster 10, Cluster 11, Cluster 12, Cluster 13, Cluster 14, Cluster 15, Cluster 16, Cluster 17]
