# Supplementary material for: A combination treatment based on drug repurposing demonstrates mutation-agnostic efficacy in pre-clinical retinopathy models
Source: Nat Commun. 2024 Jul 15;15:5943. doi: 10.1038/s41467-024-50033-5 (PMC11251169; doi:10.1038/s41467-024-50033-5)
Supplement: Supplementary file 18 — Supplementary Data 15 [file 41467_2024_50033_MOESM18_ESM.xlsx]

## Sheet: Cluster 0
p_val	avg_logFC	pct.1	pct.2	p_val_adj	cluster	gene
Pdzph1	5.28900433993637e-115	0.627972	0.866	0.669	1.08699617194372e-110	RPE65 KO vehicle	Pdzph1
Rgs20	1.15229921361831e-68	0.505341	0.835	0.675	2.36820534382836e-64	RPE65 KO vehicle	Rgs20
Gm26954	3.9861255580492e-59	0.460552	0.861	0.734	8.19228524690272e-55	RPE65 KO vehicle	Gm26954
Crxos	4.1052010387087e-58	0.491489	0.65	0.438	8.43700917475411e-54	RPE65 KO vehicle	Crxos
Pcdh15	8.94589725101476e-50	0.34864	0.969	0.944	1.83856080302855e-45	RPE65 KO vehicle	Pcdh15
Kdm4c	3.84224602269198e-47	0.34671	0.892	0.78	7.89658402583656e-43	RPE65 KO vehicle	Kdm4c
Mir124a-1hg	2.52368682079493e-45	0.317574	0.893	0.75	5.18668115409775e-41	RPE65 KO vehicle	Mir124a-1hg
Hcn1	1.98270756013961e-42	0.29019	0.973	0.962	4.07486057759893e-38	RPE65 KO vehicle	Hcn1
Malat1	8.07888145805176e-42	0.277619	0.999	1	1.6603717172588e-37	RPE65 KO vehicle	Malat1
Ppp2r2b	5.34879992404953e-40	0.30896	0.961	0.915	1.09928536039066e-35	RPE65 KO vehicle	Ppp2r2b
Pitpnm2os2	6.26108068687852e-40	0.397476	0.565	0.425	1.28677730276727e-35	RPE65 KO vehicle	Pitpnm2os2
Pcbp2	3.84201795092918e-39	0.316762	0.826	0.753	7.89611529274965e-35	RPE65 KO vehicle	Pcbp2
Itpr2	3.4676708182661e-38	0.415935	0.195	0.071	7.12675706570048e-34	RPE65 KO vehicle	Itpr2
Stard7	3.84971280542792e-38	0.360204	0.708	0.556	7.91192975771547e-34	RPE65 KO vehicle	Stard7
Rims2	8.61644492562989e-38	0.310632	0.918	0.872	1.77085176111546e-33	RPE65 KO vehicle	Rims2
Tmlhe	9.86593937918569e-38	0.409924	0.563	0.388	2.02764786121024e-33	RPE65 KO vehicle	Tmlhe
Gm20139	5.55063518495416e-35	0.390455	0.672	0.52	1.14076654321178e-30	RPE65 KO vehicle	Gm20139
Sgip1	7.27023206676426e-35	0.268101	0.91	0.809	1.49417809436139e-30	RPE65 KO vehicle	Sgip1
Pde6b	3.93535858113978e-34	0.219317	0.933	0.898	8.08794895595847e-30	RPE65 KO vehicle	Pde6b
Cadm2	7.78785337647423e-34	0.267148	0.995	0.997	1.60055962593298e-29	RPE65 KO vehicle	Cadm2
Pclo	1.65816534587624e-32	0.354164	0.813	0.7	3.40786141884485e-28	RPE65 KO vehicle	Pclo
Abhd14b	1.9738886622815e-32	0.387367	0.526	0.368	4.05673597872094e-28	RPE65 KO vehicle	Abhd14b
Hdac9	4.78508648209668e-32	0.394873	0.562	0.406	9.83430973800509e-28	RPE65 KO vehicle	Hdac9
Neurod1	2.35311521893804e-31	0.306682	0.783	0.674	4.83612239796146e-27	RPE65 KO vehicle	Neurod1
Mast2	1.23037623828268e-30	0.361532	0.517	0.359	2.52866924491856e-26	RPE65 KO vehicle	Mast2
Pcmtd2	1.01696167379826e-29	0.275759	0.77	0.664	2.09005963199019e-25	RPE65 KO vehicle	Pcmtd2
Mef2c	1.27461847200004e-28	0.30212	0.73	0.595	2.61959588365449e-24	RPE65 KO vehicle	Mef2c
March1	2.95110463760174e-28	0.245971	0.957	0.923	6.06511025119909e-24	RPE65 KO vehicle	March1
Dmd	1.73908806268398e-27	0.232902	0.984	0.979	3.57417378642812e-23	RPE65 KO vehicle	Dmd
Camk2d	1.61937726213051e-25	0.207657	0.913	0.826	3.32814414913063e-21	RPE65 KO vehicle	Camk2d
Mat2a	1.98461507871857e-25	0.304807	0.566	0.429	4.07878090978241e-21	RPE65 KO vehicle	Mat2a
Sgk1	9.31670457382465e-25	0.351105	0.415	0.296	1.91476912401244e-20	RPE65 KO vehicle	Sgk1
Syt1	5.6632667058589e-24	0.184042	0.977	0.971	1.16391457338812e-19	RPE65 KO vehicle	Syt1
Hk2	7.35209969513234e-24	0.286988	0.653	0.548	1.5110035293436e-19	RPE65 KO vehicle	Hk2
Xiap	3.1338291369693e-23	0.248635	0.755	0.679	6.4406456422993e-19	RPE65 KO vehicle	Xiap
Gm10544	2.53601582422965e-22	0.370305	0.265	0.155	5.21201972195678e-18	RPE65 KO vehicle	Gm10544
Atp1b2	1.06935222780273e-21	0.273624	0.606	0.549	2.19773269858016e-17	RPE65 KO vehicle	Atp1b2
Mbnl2	2.66021258229139e-21	0.264345	0.678	0.566	5.46726889912527e-17	RPE65 KO vehicle	Mbnl2
2310030A07Rik	2.7201905124143e-21	0.393573	0.333	0.212	5.59053554111386e-17	RPE65 KO vehicle	2310030A07Rik
Rpgrip1	3.60822372897042e-21	0.167236	0.903	0.808	7.41562140778002e-17	RPE65 KO vehicle	Rpgrip1
Samd11	5.41932269188819e-21	0.223684	0.847	0.762	1.11377919963686e-16	RPE65 KO vehicle	Samd11
Cacnb2	8.56101823475055e-21	0.206157	0.923	0.873	1.75946046760593e-16	RPE65 KO vehicle	Cacnb2
5031425E22Rik	1.98595504352927e-20	0.284621	0.504	0.381	4.08153480546136e-16	RPE65 KO vehicle	5031425E22Rik
A930004D18Rik	3.91215182715286e-20	0.300366	0.319	0.219	8.04025443516455e-16	RPE65 KO vehicle	A930004D18Rik
Gm15872	4.17000819034019e-20	0.312677	0.197	0.106	8.57020083278715e-16	RPE65 KO vehicle	Gm15872
Gm17057	4.45878304477585e-20	0.347767	0.405	0.293	9.16369091362334e-16	RPE65 KO vehicle	Gm17057
A930014E10Rik	1.57839119866762e-19	0.358901	0.189	0.101	3.24390959150169e-15	RPE65 KO vehicle	A930014E10Rik
Gnb1	6.54866319143166e-19	0.125045	0.995	0.984	1.34588125910303e-14	RPE65 KO vehicle	Gnb1
Glmn	1.11072845656388e-18	0.227682	0.731	0.629	2.28276912393009e-14	RPE65 KO vehicle	Glmn
Tnpo1	1.69205021167324e-18	0.175804	0.781	0.669	3.47750159503085e-14	RPE65 KO vehicle	Tnpo1
Zdhhc2	1.73975799930423e-18	0.191468	0.741	0.627	3.57555064017004e-14	RPE65 KO vehicle	Zdhhc2
Tspan7	1.92580858338908e-18	0.221559	0.712	0.637	3.95792180058124e-14	RPE65 KO vehicle	Tspan7
Hmgb2	2.04470214547504e-18	0.275853	0.48	0.388	4.2022718493803e-14	RPE65 KO vehicle	Hmgb2
Ttll11	3.14484033476491e-18	0.294865	0.585	0.48	6.46327585600884e-14	RPE65 KO vehicle	Ttll11
Stxbp1	3.21925639771159e-17	0.211175	0.694	0.611	6.61621574857687e-13	RPE65 KO vehicle	Stxbp1
A930014D07Rik	3.56795299979303e-17	0.251686	0.582	0.465	7.33285700517463e-13	RPE65 KO vehicle	A930014D07Rik
Antxr2	6.03785329593057e-17	0.275212	0.453	0.338	1.24089960937965e-12	RPE65 KO vehicle	Antxr2
Pla2r1	6.63514003547303e-17	0.224467	0.727	0.62	1.36365398009042e-12	RPE65 KO vehicle	Pla2r1
Tra2b	1.62582793984667e-16	0.256359	0.465	0.359	3.34140158197288e-12	RPE65 KO vehicle	Tra2b
Fgfr2	2.74585423078618e-16	0.240316	0.575	0.46	5.64327961511176e-12	RPE65 KO vehicle	Fgfr2
Wdr17	3.47301870009158e-16	0.189748	0.831	0.74	7.13774803242821e-12	RPE65 KO vehicle	Wdr17
Rs1	5.180982500655e-16	0.185848	0.864	0.837	1.06479552353462e-11	RPE65 KO vehicle	Rs1
Fhod3	7.53271757108508e-16	0.233355	0.732	0.634	1.54812411520941e-11	RPE65 KO vehicle	Fhod3
Plekhf2	9.64883371870126e-16	0.236952	0.302	0.208	1.98302830586748e-11	RPE65 KO vehicle	Plekhf2
Kif1b	1.55183918673376e-15	0.163188	0.896	0.834	3.18933989657523e-11	RPE65 KO vehicle	Kif1b
Slc17a1	2.29802087173614e-15	0.260645	0.417	0.313	4.72289249559212e-11	RPE65 KO vehicle	Slc17a1
Gm47543	2.44905087014372e-15	0.279699	0.336	0.266	5.03328934831937e-11	RPE65 KO vehicle	Gm47543
Baz2b	2.67402336762372e-15	0.154751	0.88	0.798	5.49565282514028e-11	RPE65 KO vehicle	Baz2b
Gm32031	3.02672941174504e-15	0.245384	0.109	0.05	6.2205342870184e-11	RPE65 KO vehicle	Gm32031
Gm48678	3.22589422708693e-15	0.321994	0.39	0.279	6.62985781550905e-11	RPE65 KO vehicle	Gm48678
Adamts3	4.68185216588485e-15	0.270669	0.588	0.488	9.62214257132654e-11	RPE65 KO vehicle	Adamts3
Ppargc1a	7.64347623597192e-15	0.250229	0.341	0.244	1.57088723601695e-10	RPE65 KO vehicle	Ppargc1a
Frmd4b	9.90493237645285e-15	0.143554	0.869	0.782	2.03566170200859e-10	RPE65 KO vehicle	Frmd4b
Kansl1	1.05282123633596e-14	0.241353	0.651	0.549	2.16375820491767e-10	RPE65 KO vehicle	Kansl1
Grm8	1.28986878522141e-14	0.26322	0.767	0.727	2.65093832738704e-10	RPE65 KO vehicle	Grm8
Gm13944	1.38855746285751e-14	0.261336	0.115	0.052	2.85376329766476e-10	RPE65 KO vehicle	Gm13944
Atxn1	1.49242242040798e-14	0.149048	0.907	0.837	3.06722655842247e-10	RPE65 KO vehicle	Atxn1
Slc22a29	2.01637661690464e-14	0.298692	0.321	0.22	4.14405722306242e-10	RPE65 KO vehicle	Slc22a29
Snhg9	2.80264404588391e-14	0.214829	0.308	0.208	5.75999404310062e-10	RPE65 KO vehicle	Snhg9
Trpc1	4.21014128827022e-14	0.270081	0.365	0.274	8.65268237565295e-10	RPE65 KO vehicle	Trpc1
Ncam1	5.62684039292714e-14	0.189675	0.823	0.75	1.15642823755439e-09	RPE65 KO vehicle	Ncam1
Zfp36l2	1.02246122514366e-13	0.22765	0.297	0.209	2.10136230991526e-09	RPE65 KO vehicle	Zfp36l2
Cpsf6	1.37396082014672e-13	0.216073	0.429	0.329	2.82376427756553e-09	RPE65 KO vehicle	Cpsf6
Sag	2.82020949568348e-13	0.0752047	0.999	0.998	5.79609455552869e-09	RPE65 KO vehicle	Sag
Snhg20	3.36288725879376e-13	0.302043	0.336	0.25	6.91140589427294e-09	RPE65 KO vehicle	Snhg20
Tle4	3.74269438653663e-13	0.230732	0.619	0.523	7.69198550321008e-09	RPE65 KO vehicle	Tle4
Aff1	4.6156379458291e-13	0.158857	0.686	0.588	9.48605910626796e-09	RPE65 KO vehicle	Aff1
4930419G24Rik	4.65932859223627e-13	0.250927	0.443	0.339	9.57585212276397e-09	RPE65 KO vehicle	4930419G24Rik
Taf4b	1.66737891140018e-12	0.278925	0.208	0.142	3.42679713870965e-08	RPE65 KO vehicle	Taf4b
Snhg3	1.78979646104771e-12	0.248181	0.189	0.12	3.67838968674526e-08	RPE65 KO vehicle	Snhg3
Akt3	1.84198507414405e-12	0.231709	0.743	0.672	3.78564772438085e-08	RPE65 KO vehicle	Akt3
Rapgef5	2.43168853885268e-12	0.208786	0.513	0.417	4.99760628505003e-08	RPE65 KO vehicle	Rapgef5
Cfap61	3.1471850383584e-12	0.22027	0.544	0.448	6.46809469083418e-08	RPE65 KO vehicle	Cfap61
Esrrb	4.0635153627409e-12	0.0549577	0.655	0.574	8.35133677350511e-08	RPE65 KO vehicle	Esrrb
Gpatch8	4.38997882467979e-12	0.218576	0.581	0.49	9.0222844804819e-08	RPE65 KO vehicle	Gpatch8
Dpf3	4.43744904682364e-12	0.193418	0.795	0.719	9.11984528103195e-08	RPE65 KO vehicle	Dpf3
Cited2	5.19371849694002e-12	0.231401	0.366	0.299	1.06741302549111e-07	RPE65 KO vehicle	Cited2
Zcchc7	6.48735356679587e-12	0.18983	0.688	0.597	1.33328090504789e-07	RPE65 KO vehicle	Zcchc7
AI847159	7.91609324023964e-12	0.203627	0.669	0.594	1.62691548273405e-07	RPE65 KO vehicle	AI847159
BC005537	8.21921108016975e-12	0.183243	0.416	0.355	1.68921226119649e-07	RPE65 KO vehicle	BC005537
Bmpr1a	8.23174937660695e-12	0.229296	0.462	0.372	1.69178913188026e-07	RPE65 KO vehicle	Bmpr1a
Gm40477	8.24636676601761e-12	0.224917	0.176	0.107	1.69479329775194e-07	RPE65 KO vehicle	Gm40477
Son	8.81952643411865e-12	0.163387	0.746	0.658	1.81258907274007e-07	RPE65 KO vehicle	Son
4933413L06Rik	9.42582590499144e-12	0.264509	0.385	0.29	1.93719573999384e-07	RPE65 KO vehicle	4933413L06Rik
Tmem108	1.2041132952935e-11	0.126742	0.809	0.724	2.47469364448721e-07	RPE65 KO vehicle	Tmem108
Diaph3	1.36745481898775e-11	0.242669	0.539	0.453	2.81039314398362e-07	RPE65 KO vehicle	Diaph3
Ush2a	2.83217301673739e-11	0.150213	0.918	0.875	5.82068198399869e-07	RPE65 KO vehicle	Ush2a
Pex5l	3.03066410289548e-11	0.138097	0.951	0.922	6.22862086427078e-07	RPE65 KO vehicle	Pex5l
Nlk	3.10740409100377e-11	0.164689	0.776	0.697	6.38633688783096e-07	RPE65 KO vehicle	Nlk
Pbx3	3.61371934755859e-11	0.197727	0.742	0.67	7.42691600310241e-07	RPE65 KO vehicle	Pbx3
Rbm25	4.97581516384629e-11	0.168886	0.593	0.503	1.02262953247369e-06	RPE65 KO vehicle	Rbm25
Adgrv1	5.43079740261267e-11	0.167374	0.769	0.687	1.11613748218496e-06	RPE65 KO vehicle	Adgrv1
Gas7	6.59124256156635e-11	0.228794	0.253	0.178	1.35463217125312e-06	RPE65 KO vehicle	Gas7
Wwox	6.64151085376324e-11	0.178925	0.821	0.757	1.36496331066542e-06	RPE65 KO vehicle	Wwox
Snrnp70	7.43418536322042e-11	0.209384	0.57	0.479	1.52787377584906e-06	RPE65 KO vehicle	Snrnp70
Ralgps2	1.02418149242308e-10	0.20864	0.452	0.365	2.10489780322792e-06	RPE65 KO vehicle	Ralgps2
3110056K07Rik	1.26373435319906e-10	0.251437	0.233	0.164	2.59722684269471e-06	RPE65 KO vehicle	3110056K07Rik
Ppp3cc	1.45521776446772e-10	0.0794236	0.668	0.588	2.99076354953405e-06	RPE65 KO vehicle	Ppp3cc
Magi2	1.54346181866131e-10	0.189117	0.885	0.869	3.17212272971273e-06	RPE65 KO vehicle	Magi2
Prkd1	1.65285993468457e-10	0.190461	0.741	0.67	3.39695773776373e-06	RPE65 KO vehicle	Prkd1
Strbp	1.81281030020255e-10	0.178276	0.767	0.693	3.72568772897629e-06	RPE65 KO vehicle	Strbp
Nptn	1.98373034415939e-10	0.170798	0.608	0.524	4.07696260331638e-06	RPE65 KO vehicle	Nptn
Kcnb1	1.98418704989004e-10	0.137746	0.886	0.859	4.07790122493402e-06	RPE65 KO vehicle	Kcnb1
Elovl4	2.12711599102157e-10	0.165105	0.679	0.658	4.37164878474754e-06	RPE65 KO vehicle	Elovl4
4931406P16Rik	2.161768530887e-10	0.2451	0.375	0.298	4.44286668467896e-06	RPE65 KO vehicle	4931406P16Rik
Atp8a2	2.51110357685294e-10	0.101421	0.831	0.755	5.16082007114817e-06	RPE65 KO vehicle	Atp8a2
Srsf1	2.54554894806057e-10	0.195324	0.45	0.368	5.23161219805408e-06	RPE65 KO vehicle	Srsf1
6720427I07Rik	2.5709013299082e-10	0.256607	0.237	0.171	5.28371641322733e-06	RPE65 KO vehicle	6720427I07Rik
Klf12	2.61038301956192e-10	0.212086	0.601	0.52	5.36485918180367e-06	RPE65 KO vehicle	Klf12
Nbea	3.10132691682282e-10	0.147546	0.798	0.72	6.37384707945426e-06	RPE65 KO vehicle	Nbea
Fam45a	3.45638074442121e-10	0.221008	0.348	0.275	7.10355370593448e-06	RPE65 KO vehicle	Fam45a
Uckl1os	3.86102316440689e-10	0.194526	0.178	0.117	7.93517480748904e-06	RPE65 KO vehicle	Uckl1os
Zfyve28	5.10893664269939e-10	0.166749	0.539	0.458	1.04998865880758e-05	RPE65 KO vehicle	Zfyve28
Fam161a	6.14562208669326e-10	0.168996	0.682	0.6	1.2630482512572e-05	RPE65 KO vehicle	Fam161a
Pdzd2	6.97324539286301e-10	0.0860155	0.699	0.627	1.43314139314121e-05	RPE65 KO vehicle	Pdzd2
Dync1i2	7.04517532336677e-10	0.173523	0.544	0.472	1.44792443245834e-05	RPE65 KO vehicle	Dync1i2
Crb1	7.27479941122693e-10	0.175916	0.508	0.458	1.49511677499536e-05	RPE65 KO vehicle	Crb1
Rasgrf2	8.23795324384919e-10	0.16983	0.741	0.666	1.69306415067589e-05	RPE65 KO vehicle	Rasgrf2
Fam169a	9.45005061252468e-10	0.152421	0.667	0.6	1.94217440188607e-05	RPE65 KO vehicle	Fam169a
Dyrk2	9.92438693087376e-10	0.195527	0.288	0.225	2.03966000203318e-05	RPE65 KO vehicle	Dyrk2
Mbd5	1.05449744037374e-09	0.215099	0.545	0.463	2.1672031394561e-05	RPE65 KO vehicle	Mbd5
Grina	1.14737259767758e-09	0.192515	0.438	0.371	2.35808016274697e-05	RPE65 KO vehicle	Grina
Xylt1	1.50121358527167e-09	0.168557	0.6	0.518	3.08529416045033e-05	RPE65 KO vehicle	Xylt1
Faf1	1.64358248003394e-09	0.181755	0.615	0.534	3.37789071296575e-05	RPE65 KO vehicle	Faf1
Tob2	1.67791954011672e-09	0.159076	0.384	0.311	3.44846023884787e-05	RPE65 KO vehicle	Tob2
Rfx3	1.87380390133501e-09	0.225645	0.533	0.455	3.8510417780237e-05	RPE65 KO vehicle	Rfx3
Atp5g1	2.06788962915446e-09	0.145151	0.438	0.415	4.24992676583824e-05	RPE65 KO vehicle	Atp5g1
Slc44a1	2.08412638216012e-09	0.141179	0.62	0.539	4.28329654061548e-05	RPE65 KO vehicle	Slc44a1
Hook3	2.23712104879029e-09	0.161457	0.555	0.475	4.59773117947381e-05	RPE65 KO vehicle	Hook3
Ppp3r1	2.56945632664187e-09	0.180819	0.303	0.231	5.28074664251437e-05	RPE65 KO vehicle	Ppp3r1
Fyco1	2.75060908709829e-09	0.161185	0.663	0.584	5.6530517958044e-05	RPE65 KO vehicle	Fyco1
Tmem136	2.87465923690496e-09	0.176959	0.329	0.263	5.90799966368707e-05	RPE65 KO vehicle	Tmem136
Celf2	2.94499767758893e-09	0.131034	0.869	0.815	6.05255922698077e-05	RPE65 KO vehicle	Celf2
9330020H09Rik	3.80623517572458e-09	0.191017	0.115	0.065	7.82257453314916e-05	RPE65 KO vehicle	9330020H09Rik
Dennd1a	3.87692648707673e-09	0.0736085	0.593	0.523	7.96785931624009e-05	RPE65 KO vehicle	Dennd1a
Tnrc6b	4.11581590071274e-09	0.108929	0.819	0.746	8.45882483914483e-05	RPE65 KO vehicle	Tnrc6b
Arhgef26	4.13125830826203e-09	0.177042	0.591	0.518	8.49056207514013e-05	RPE65 KO vehicle	Arhgef26
Gm32250	4.29733701894324e-09	0.22284	0.129	0.076	8.83188704133214e-05	RPE65 KO vehicle	Gm32250
Zfand6	4.74216835123824e-09	0.168868	0.519	0.443	9.74610439546483e-05	RPE65 KO vehicle	Zfand6
Srpk2	5.71100007309718e-09	0.193753	0.536	0.459	0.000117372	RPE65 KO vehicle	Srpk2
Atp11b	6.19961604550716e-09	0.176997	0.557	0.483	0.000127415	RPE65 KO vehicle	Atp11b
Gm42555	6.63377801348562e-09	0.194571	0.075	0.039	0.000136337	RPE65 KO vehicle	Gm42555
Rpl39	7.4896887575666e-09	0.190647	0.546	0.507	0.000153928	RPE65 KO vehicle	Rpl39
Zswim6	8.19440019505258e-09	0.197722	0.448	0.37	0.000168411	RPE65 KO vehicle	Zswim6
Mbnl1	8.31005243332478e-09	0.179379	0.64	0.579	0.000170788	RPE65 KO vehicle	Mbnl1
Gm48677	8.39211598204509e-09	0.256548	0.342	0.263	0.000172475	RPE65 KO vehicle	Gm48677
Unc13b	8.69435183688404e-09	0.117956	0.778	0.705	0.000178686	RPE65 KO vehicle	Unc13b
Arglu1	1.2557411412164e-08	0.183219	0.476	0.399	0.00025808	RPE65 KO vehicle	Arglu1
Lima1	1.3615456331449e-08	0.221459	0.324	0.261	0.000279825	RPE65 KO vehicle	Lima1
Pacrg	1.37448441869522e-08	0.19789	0.572	0.501	0.000282484	RPE65 KO vehicle	Pacrg
Fam229b	1.7058814151117e-08	0.190268	0.194	0.133	0.000350593	RPE65 KO vehicle	Fam229b
Rasal2	1.81086593912408e-08	0.145641	0.672	0.596	0.000372169	RPE65 KO vehicle	Rasal2
Sntg2	1.83748340819345e-08	0.155431	0.562	0.485	0.00037764	RPE65 KO vehicle	Sntg2
D1Ertd622e	1.90972571165834e-08	0.175054	0.388	0.316	0.000392487	RPE65 KO vehicle	D1Ertd622e
5330438D12Rik	1.93135372675968e-08	0.227818	0.299	0.225	0.000396932	RPE65 KO vehicle	5330438D12Rik
A430105J06Rik	2.42769702861846e-08	0.221753	0.172	0.118	0.00049894	RPE65 KO vehicle	A430105J06Rik
Herc3	2.83240169769668e-08	0.10658	0.792	0.722	0.000582115	RPE65 KO vehicle	Herc3
Tpp1	3.18250512192402e-08	0.140702	0.186	0.13	0.000654068	RPE65 KO vehicle	Tpp1
Nmt1	3.24401412635111e-08	0.132916	0.339	0.269	0.00066671	RPE65 KO vehicle	Nmt1
Tmem258	4.01205258404534e-08	0.183569	0.257	0.196	0.000824557	RPE65 KO vehicle	Tmem258
Ahi1	4.10204718270477e-08	0.172688	0.541	0.469	0.000843053	RPE65 KO vehicle	Ahi1
Gm37459	4.19796001041461e-08	0.220354	0.276	0.205	0.000862765	RPE65 KO vehicle	Gm37459
Zfp385b	4.28885390024505e-08	0.141348	0.657	0.582	0.000881445	RPE65 KO vehicle	Zfp385b
Spata1	4.81950350050347e-08	0.143226	0.502	0.43	0.000990504	RPE65 KO vehicle	Spata1
Med13l	4.84402064673283e-08	0.133446	0.483	0.412	0.000995543	RPE65 KO vehicle	Med13l
Rpl35	5.23355592186531e-08	0.158762	0.325	0.268	0.0010756	RPE65 KO vehicle	Rpl35
Zfp207	5.71988436148954e-08	0.192529	0.39	0.32	0.00117555	RPE65 KO vehicle	Zfp207
Gm45716	5.7279539049269e-08	0.117506	0.737	0.666	0.00117721	RPE65 KO vehicle	Gm45716
Bbs9	5.88279650269746e-08	0.0766698	0.811	0.745	0.00120903	RPE65 KO vehicle	Bbs9
Ubl5	6.2961745979137e-08	0.159287	0.459	0.419	0.00129399	RPE65 KO vehicle	Ubl5
Nxnl1	6.73003919345934e-08	0.166346	0.443	0.388	0.00138316	RPE65 KO vehicle	Nxnl1
Msi2	7.37331760382194e-08	0.0904291	0.903	0.851	0.00151536	RPE65 KO vehicle	Msi2
Ikzf2	8.18762386125593e-08	0.17139	0.319	0.25	0.00168272	RPE65 KO vehicle	Ikzf2
Slc38a3	8.19986637321839e-08	0.182517	0.289	0.23	0.00168524	RPE65 KO vehicle	Slc38a3
Tmem161b	8.26055621528589e-08	0.168197	0.197	0.138	0.00169771	RPE65 KO vehicle	Tmem161b
2610020C07Rik	8.45391954298987e-08	0.232674	0.375	0.313	0.00173745	RPE65 KO vehicle	2610020C07Rik
Adcy1	9.28568313747555e-08	0.141481	0.463	0.393	0.00190839	RPE65 KO vehicle	Adcy1
Cox6c	9.78102689627446e-08	0.107797	0.575	0.577	0.0020102	RPE65 KO vehicle	Cox6c
Nfat5	1.0524194716332e-07	0.20006	0.387	0.318	0.00216293	RPE65 KO vehicle	Nfat5
Trps1	1.18995973263913e-07	0.188389	0.522	0.453	0.00244561	RPE65 KO vehicle	Trps1
Cpt1a	1.23419903908423e-07	0.179781	0.346	0.288	0.00253653	RPE65 KO vehicle	Cpt1a
Ccdc51	1.34384477816258e-07	0.232059	0.288	0.225	0.00276187	RPE65 KO vehicle	Ccdc51
Atad2b	1.36507781202981e-07	0.180369	0.609	0.544	0.00280551	RPE65 KO vehicle	Atad2b
Uckl1	1.40150838193231e-07	0.180274	0.372	0.308	0.00288038	RPE65 KO vehicle	Uckl1
Kantr	1.76902018695462e-07	0.218379	0.202	0.151	0.00363569	RPE65 KO vehicle	Kantr
Ccser1	1.87709105065456e-07	0.151933	0.737	0.672	0.0038578	RPE65 KO vehicle	Ccser1
Ogt	1.92389506168004e-07	0.176206	0.391	0.32	0.00395399	RPE65 KO vehicle	Ogt
Ahr	1.99302871393996e-07	0.137087	0.411	0.345	0.00409607	RPE65 KO vehicle	Ahr
Rpgr	2.01426289691874e-07	0.137607	0.54	0.47	0.00413971	RPE65 KO vehicle	Rpgr
Casz1	2.02746735952986e-07	0.0243641	0.837	0.778	0.00416685	RPE65 KO vehicle	Casz1
Mcf2l	2.03861955832636e-07	0.0833475	0.578	0.519	0.00418977	RPE65 KO vehicle	Mcf2l
Cst3	2.06575452766809e-07	0.145088	0.833	0.791	0.00424554	RPE65 KO vehicle	Cst3
Nipbl	2.12284993591426e-07	0.134955	0.681	0.613	0.00436288	RPE65 KO vehicle	Nipbl
Alkbh5	2.21499321173652e-07	0.124902	0.254	0.194	0.00455225	RPE65 KO vehicle	Alkbh5
Terf1	2.26185857409287e-07	0.194321	0.304	0.239	0.00464857	RPE65 KO vehicle	Terf1
2810030D12Rik	2.31303863971091e-07	0.145264	0.108	0.064	0.00475376	RPE65 KO vehicle	2810030D12Rik
Snhg8	2.38243442419804e-07	0.143155	0.235	0.175	0.00489638	RPE65 KO vehicle	Snhg8
Ddhd1	2.63413185894562e-07	0.141243	0.618	0.549	0.00541367	RPE65 KO vehicle	Ddhd1
Hif1a	2.68331367154369e-07	0.126846	0.781	0.734	0.00551475	RPE65 KO vehicle	Hif1a
BB218582	2.84170544389601e-07	0.17933	0.153	0.106	0.00584027	RPE65 KO vehicle	BB218582
Cstf3	2.92056439965342e-07	0.197435	0.382	0.313	0.00600234	RPE65 KO vehicle	Cstf3
Brd9	3.03999893859508e-07	0.183669	0.186	0.134	0.00624781	RPE65 KO vehicle	Brd9
Epb41	3.32968588326855e-07	0.0979788	0.921	0.874	0.00684317	RPE65 KO vehicle	Epb41
Man2a2	3.38030674857453e-07	0.147864	0.464	0.4	0.00694721	RPE65 KO vehicle	Man2a2
Madd	3.5746376057858e-07	0.155581	0.544	0.477	0.0073466	RPE65 KO vehicle	Madd
Bzw2	3.57534909788395e-07	0.162824	0.473	0.421	0.00734806	RPE65 KO vehicle	Bzw2
Stag1	3.58516045333633e-07	0.183129	0.664	0.607	0.00736822	RPE65 KO vehicle	Stag1
Zbtb20	3.69580392494608e-07	0.15322	0.76	0.696	0.00759562	RPE65 KO vehicle	Zbtb20
B4galt1	3.81173667609463e-07	0.138567	0.427	0.361	0.00783388	RPE65 KO vehicle	B4galt1
4930517O19Rik	3.97215058915449e-07	0.212318	0.155	0.103	0.00816356	RPE65 KO vehicle	4930517O19Rik
Pak7	4.23977534743001e-07	0.14627	0.73	0.665	0.00871359	RPE65 KO vehicle	Pak7
Gm2087	4.38788678494777e-07	0.212447	0.163	0.112	0.00901798	RPE65 KO vehicle	Gm2087
D16Ertd472e	4.88430520752742e-07	0.153211	0.385	0.328	0.0100382	RPE65 KO vehicle	D16Ertd472e
Nsun4	5.06596715413561e-07	0.189096	0.181	0.13	0.0104116	RPE65 KO vehicle	Nsun4
Tnfsf12	5.11258700300403e-07	0.176534	0.473	0.427	0.0105074	RPE65 KO vehicle	Tnfsf12
Kdm5c	5.21606165724394e-07	0.154513	0.319	0.257	0.01072	RPE65 KO vehicle	Kdm5c
Slc12a6	5.73826569416076e-07	0.111326	0.519	0.454	0.0117933	RPE65 KO vehicle	Slc12a6
Amph	5.94812281894218e-07	0.151899	0.64	0.572	0.0122246	RPE65 KO vehicle	Amph
Dlg4	6.06833083493269e-07	0.093124	0.601	0.536	0.0124716	RPE65 KO vehicle	Dlg4
Eml5	6.3672084762929e-07	0.118088	0.655	0.587	0.0130859	RPE65 KO vehicle	Eml5
Luc7l2	6.69408698315946e-07	0.174796	0.544	0.489	0.0137577	RPE65 KO vehicle	Luc7l2
Igsf11	7.18717254051868e-07	0.0261867	0.49	0.452	0.0147711	RPE65 KO vehicle	Igsf11
Atf7	7.476727133359e-07	0.0989482	0.415	0.359	0.0153662	RPE65 KO vehicle	Atf7
Cdhr1	8.16618319983878e-07	0.139779	0.595	0.587	0.0167831	RPE65 KO vehicle	Cdhr1
Gm46367	8.32528688759079e-07	0.193588	0.122	0.077	0.0171101	RPE65 KO vehicle	Gm46367
Atp5md	8.5053705850775e-07	0.130552	0.443	0.392	0.0174802	RPE65 KO vehicle	Atp5md
Pnisr	8.82504264272882e-07	0.115712	0.537	0.474	0.0181372	RPE65 KO vehicle	Pnisr
Rhot2	9.35958632781451e-07	0.16499	0.255	0.197	0.0192358	RPE65 KO vehicle	Rhot2
Tmcc1	9.51652308356638e-07	0.166319	0.558	0.49	0.0195584	RPE65 KO vehicle	Tmcc1
Synpo2	9.70422798008365e-07	0.18974	0.402	0.336	0.0199441	RPE65 KO vehicle	Synpo2
Ank2	9.82921892992581e-07	0.107117	0.828	0.769	0.020201	RPE65 KO vehicle	Ank2
Gls	1.00779839675956e-06	0.137746	0.647	0.583	0.0207123	RPE65 KO vehicle	Gls
Gulp1	1.03494528407005e-06	0.118948	0.714	0.65	0.0212702	RPE65 KO vehicle	Gulp1
Gm11961	1.03921370623369e-06	0.203599	0.195	0.148	0.0213579	RPE65 KO vehicle	Gm11961
Epb41l2	1.06966243410162e-06	0.107099	0.905	0.87	0.0219837	RPE65 KO vehicle	Epb41l2
Srsf2	1.08896151345364e-06	0.184985	0.424	0.357	0.0223803	RPE65 KO vehicle	Srsf2
Memo1	1.14737626644063e-06	0.152937	0.666	0.604	0.0235809	RPE65 KO vehicle	Memo1
Kmt2a	1.26274679341341e-06	0.0920308	0.58	0.517	0.025952	RPE65 KO vehicle	Kmt2a
A330023F24Rik	1.35473883342664e-06	0.161309	0.46	0.393	0.0278426	RPE65 KO vehicle	A330023F24Rik
Mak	1.42149794218528e-06	0.0616972	0.694	0.635	0.0292146	RPE65 KO vehicle	Mak
Mettl25	1.4537210924924e-06	0.176629	0.217	0.161	0.0298769	RPE65 KO vehicle	Mettl25
Slc4a7	1.45633863100966e-06	0.133811	0.681	0.618	0.0299307	RPE65 KO vehicle	Slc4a7
Fnip1	1.46566160271126e-06	0.175287	0.404	0.339	0.0301223	RPE65 KO vehicle	Fnip1
Pias1	1.47641858732743e-06	0.148576	0.547	0.482	0.0303434	RPE65 KO vehicle	Pias1
Msi1	1.53237833893447e-06	0.141728	0.488	0.436	0.0314934	RPE65 KO vehicle	Msi1
Tmem243	1.53734576815021e-06	0.168464	0.435	0.372	0.0315955	RPE65 KO vehicle	Tmem243
Atp5g2	1.55410069050691e-06	0.136143	0.467	0.431	0.0319399	RPE65 KO vehicle	Atp5g2
Agl	1.57750114556377e-06	0.196444	0.257	0.199	0.0324208	RPE65 KO vehicle	Agl
Cep164	1.61643122922565e-06	0.166834	0.495	0.43	0.0332209	RPE65 KO vehicle	Cep164
Zfp536	1.87459033548127e-06	0.0666527	0.609	0.557	0.0385266	RPE65 KO vehicle	Zfp536
Ubald2	1.99732707806401e-06	0.105163	0.101	0.062	0.0410491	RPE65 KO vehicle	Ubald2
Gm35188	2.07852840639507e-06	0.173736	0.249	0.192	0.0427179	RPE65 KO vehicle	Gm35188
Crlf3	2.37210272596905e-06	0.0968537	0.441	0.384	0.0487515	RPE65 KO vehicle	Crlf3
Vopp1	2.52899174257546e-06	0.137588	0.592	0.532	0.0519758	RPE65 KO vehicle	Vopp1
Otx2os1	2.56984127509197e-06	0.0641639	0.836	0.778	0.0528154	RPE65 KO vehicle	Otx2os1
Rabgap1l	2.75708202068347e-06	0.156011	0.51	0.443	0.0566635	RPE65 KO vehicle	Rabgap1l
Cul3	2.86476356152737e-06	0.113174	0.72	0.658	0.0588766	RPE65 KO vehicle	Cul3
Kcnj14	2.9296799108727e-06	0.135238	0.35	0.319	0.0602108	RPE65 KO vehicle	Kcnj14
1110051M20Rik	2.99119544659635e-06	0.133274	0.644	0.58	0.061475	RPE65 KO vehicle	1110051M20Rik
Prdm1	3.24816489236212e-06	0.18007	0.322	0.26	0.0667563	RPE65 KO vehicle	Prdm1
Smug1	3.27394017146134e-06	0.126928	0.396	0.333	0.067286	RPE65 KO vehicle	Smug1
Gm29018	3.41258693216961e-06	0.162772	0.071	0.038	0.0701355	RPE65 KO vehicle	Gm29018
Tnfaip3	3.49355666179765e-06	0.145282	0.233	0.183	0.0717996	RPE65 KO vehicle	Tnfaip3
Prkca	3.57357841799114e-06	0.0286868	0.81	0.756	0.0734442	RPE65 KO vehicle	Prkca
Egflam	3.63568816176982e-06	0.0594983	0.704	0.644	0.0747207	RPE65 KO vehicle	Egflam
Vax2os	4.02495341006191e-06	0.225073	0.553	0.502	0.0827208	RPE65 KO vehicle	Vax2os
Pitpnc1	4.08684695199147e-06	0.156471	0.605	0.545	0.0839929	RPE65 KO vehicle	Pitpnc1
Fam57b	4.18188873382508e-06	0.115204	0.881	0.843	0.0859462	RPE65 KO vehicle	Fam57b
Tub	4.22149620120353e-06	0.0922057	0.618	0.557	0.0867602	RPE65 KO vehicle	Tub
H2afj	4.31129609440321e-06	0.160665	0.168	0.125	0.0886058	RPE65 KO vehicle	H2afj
Gm15614	4.364245444122e-06	0.179179	0.14	0.094	0.089694	RPE65 KO vehicle	Gm15614
Klhl3	4.52754298156352e-06	0.148791	0.189	0.142	0.0930501	RPE65 KO vehicle	Klhl3
Rab30	4.78828456460157e-06	0.192116	0.358	0.302	0.0984088	RPE65 KO vehicle	Rab30
Cdkl5	4.79826391708605e-06	0.173968	0.357	0.295	0.0986139	RPE65 KO vehicle	Cdkl5
Fryl	4.9919611397551e-06	0.0753657	0.727	0.668	0.102595	RPE65 KO vehicle	Fryl
Gm44532	5.06261436427351e-06	0.182884	0.268	0.21	0.104047	RPE65 KO vehicle	Gm44532
Ubn2	5.3257961795151e-06	0.147203	0.521	0.464	0.109456	RPE65 KO vehicle	Ubn2
Mfsd14b	5.34726035255133e-06	0.132529	0.123	0.087	0.109897	RPE65 KO vehicle	Mfsd14b
Gm14508	6.5897079929886e-06	0.183173	0.253	0.2	0.135432	RPE65 KO vehicle	Gm14508
Gm5914	6.66102870567001e-06	0.151469	0.147	0.104	0.136897	RPE65 KO vehicle	Gm5914
Zbtb18	6.73112999248717e-06	0.137718	0.21	0.165	0.138338	RPE65 KO vehicle	Zbtb18
Mid1	6.79664371878344e-06	0.150607	0.4	0.337	0.139685	RPE65 KO vehicle	Mid1
Gm12973	7.10019073690476e-06	0.109401	0.069	0.037	0.145923	RPE65 KO vehicle	Gm12973
Atp5e	7.39955769794841e-06	0.104095	0.441	0.427	0.152076	RPE65 KO vehicle	Atp5e
Ptpn2	7.55599565497959e-06	0.180619	0.39	0.33	0.155291	RPE65 KO vehicle	Ptpn2
Tomm6	7.62393462843805e-06	0.128078	0.343	0.303	0.156687	RPE65 KO vehicle	Tomm6
St8sia1	8.03170430186631e-06	0.128413	0.483	0.425	0.165068	RPE65 KO vehicle	St8sia1
Aak1	8.06806401959237e-06	0.0647809	0.596	0.545	0.165815	RPE65 KO vehicle	Aak1
Traf3ip3	9.11016199630144e-06	0.125255	0.288	0.234	0.187232	RPE65 KO vehicle	Traf3ip3
Cdk19	9.33495604297052e-06	0.0971341	0.606	0.548	0.191852	RPE65 KO vehicle	Cdk19
Pam16	9.4839938395203e-06	0.14025	0.209	0.162	0.194915	RPE65 KO vehicle	Pam16
Tmprss11d	9.48605532548229e-06	0.115464	0.081	0.047	0.194957	RPE65 KO vehicle	Tmprss11d
Pak2	1.01665138265825e-05	0.152445	0.345	0.293	0.208942	RPE65 KO vehicle	Pak2
Col19a1	1.04496226636243e-05	0.166694	0.127	0.086	0.214761	RPE65 KO vehicle	Col19a1
Snhg1	1.05361051989149e-05	0.119132	0.134	0.093	0.216538	RPE65 KO vehicle	Snhg1
Sbf2	1.06111358767827e-05	0.160474	0.508	0.45	0.21808	RPE65 KO vehicle	Sbf2
Cerkl	1.0861455672317e-05	0.0586909	0.47	0.429	0.223225	RPE65 KO vehicle	Cerkl
Ahcyl1	1.14529611120057e-05	0.115946	0.582	0.527	0.235381	RPE65 KO vehicle	Ahcyl1
Nrip1	1.20117256074851e-05	0.155703	0.421	0.367	0.246865	RPE65 KO vehicle	Nrip1
Nufip2	1.21367521817756e-05	0.152495	0.289	0.24	0.249435	RPE65 KO vehicle	Nufip2
Ndufaf2	1.25803236964194e-05	0.196368	0.295	0.241	0.258551	RPE65 KO vehicle	Ndufaf2
Gm48321	1.26227788024379e-05	0.207323	0.143	0.1	0.259423	RPE65 KO vehicle	Gm48321
Rabgef1	1.29594914869886e-05	0.155685	0.537	0.482	0.266343	RPE65 KO vehicle	Rabgef1
Rpl29	1.35873282808203e-05	0.128456	0.2	0.155	0.279247	RPE65 KO vehicle	Rpl29
Slc7a8	1.46568516136287e-05	0.183575	0.266	0.217	0.301228	RPE65 KO vehicle	Slc7a8
5830448L01Rik	1.4677896933564e-05	0.131869	0.11	0.072	0.30166	RPE65 KO vehicle	5830448L01Rik
Znrf1	1.51774438809869e-05	0.152439	0.311	0.255	0.311927	RPE65 KO vehicle	Znrf1
Ttc8	1.52517889890731e-05	0.135113	0.575	0.518	0.313455	RPE65 KO vehicle	Ttc8
Tmem216	1.59889708273851e-05	0.15304	0.133	0.095	0.328605	RPE65 KO vehicle	Tmem216
D830036C21Rik	1.62173167914181e-05	0.140789	0.081	0.05	0.333298	RPE65 KO vehicle	D830036C21Rik
Smim26	1.68536984837822e-05	0.139932	0.136	0.097	0.346377	RPE65 KO vehicle	Smim26
Atp6v0b	1.69842220732992e-05	0.140364	0.588	0.542	0.34906	RPE65 KO vehicle	Atp6v0b
Rnf114	1.7105614154103e-05	0.145084	0.13	0.089	0.351555	RPE65 KO vehicle	Rnf114
Hmgb1	1.74363089158911e-05	0.127969	0.485	0.439	0.358351	RPE65 KO vehicle	Hmgb1
Heg1	1.84414980632703e-05	0.0164338	0.399	0.367	0.37901	RPE65 KO vehicle	Heg1
Stt3a	1.89443982156848e-05	0.125675	0.117	0.08	0.389345	RPE65 KO vehicle	Stt3a
C920021L13Rik	1.90890818436788e-05	0.138008	0.121	0.083	0.392319	RPE65 KO vehicle	C920021L13Rik
Gm16541	1.91344486796866e-05	0.162671	0.103	0.067	0.393251	RPE65 KO vehicle	Gm16541
Zfp654	1.97372935159165e-05	0.105659	0.64	0.582	0.405641	RPE65 KO vehicle	Zfp654
Arhgap10	1.99102545730371e-05	0.0825526	0.612	0.556	0.409196	RPE65 KO vehicle	Arhgap10
Gpr137c	2.04060493214058e-05	0.106758	0.398	0.344	0.419385	RPE65 KO vehicle	Gpr137c
Clcn3	2.10562331415598e-05	0.139024	0.542	0.501	0.432748	RPE65 KO vehicle	Clcn3
Yod1	2.23511380545404e-05	0.124853	0.093	0.062	0.459361	RPE65 KO vehicle	Yod1
Kdm3b	2.28386896608802e-05	0.166339	0.379	0.332	0.469381	RPE65 KO vehicle	Kdm3b
Gm41804	2.30772105678057e-05	0.063055	0.508	0.463	0.474283	RPE65 KO vehicle	Gm41804
Eif2s2	2.35283090735919e-05	0.137553	0.347	0.293	0.483554	RPE65 KO vehicle	Eif2s2
Dennd4c	2.38409849218146e-05	0.146248	0.173	0.13	0.48998	RPE65 KO vehicle	Dennd4c
Shisa2	2.52890373419006e-05	0.0918428	0.061	0.035	0.51974	RPE65 KO vehicle	Shisa2
Gpm6b	2.5750959397361e-05	0.0517492	0.759	0.704	0.529234	RPE65 KO vehicle	Gpm6b
Trib2	2.59600859451847e-05	0.120491	0.28	0.23	0.533532	RPE65 KO vehicle	Trib2
Ssbp2	2.60595919971373e-05	0.0866839	0.648	0.593	0.535577	RPE65 KO vehicle	Ssbp2
Psme4	2.74445820268805e-05	0.134435	0.362	0.307	0.564041	RPE65 KO vehicle	Psme4
5830408C22Rik	2.90970553645107e-05	0.133074	0.196	0.149	0.598003	RPE65 KO vehicle	5830408C22Rik
Rpl37	2.92824103260766e-05	0.0818569	0.551	0.547	0.601812	RPE65 KO vehicle	Rpl37
Rnf121	2.97896766820933e-05	0.127789	0.421	0.364	0.612237	RPE65 KO vehicle	Rnf121
Gm49417	3.03853877329896e-05	0.154695	0.266	0.214	0.62448	RPE65 KO vehicle	Gm49417
Pdc	3.04455098195736e-05	0.0450032	0.971	0.957	0.625716	RPE65 KO vehicle	Pdc
4930405A21Rik	3.05012811411398e-05	0.16919	0.122	0.088	0.626862	RPE65 KO vehicle	4930405A21Rik
Stk35	3.07387410742489e-05	0.0854343	0.517	0.462	0.631743	RPE65 KO vehicle	Stk35
Gm19522	3.09874423519484e-05	0.198226	0.117	0.08	0.636854	RPE65 KO vehicle	Gm19522
C79798	3.14233556790641e-05	0.178577	0.121	0.082	0.645813	RPE65 KO vehicle	C79798
Jarid2	3.33171830823861e-05	0.132306	0.622	0.565	0.684735	RPE65 KO vehicle	Jarid2
Itga4	3.58312984333916e-05	0.170586	0.148	0.108	0.736405	RPE65 KO vehicle	Itga4
Tut4	3.68894030739746e-05	0.149548	0.404	0.349	0.758151	RPE65 KO vehicle	Tut4
Rps6ka2	3.71863013702793e-05	0.159534	0.325	0.277	0.764253	RPE65 KO vehicle	Rps6ka2
4933411O13Rik	3.73531396616194e-05	0.148655	0.112	0.075	0.767682	RPE65 KO vehicle	4933411O13Rik
Ptbp2	3.75204154252018e-05	0.173266	0.345	0.297	0.77112	RPE65 KO vehicle	Ptbp2
Mllt3	3.91755047045992e-05	0.107256	0.441	0.384	0.805135	RPE65 KO vehicle	Mllt3
Rbm26	3.941502270495e-05	0.108497	0.376	0.324	0.810058	RPE65 KO vehicle	Rbm26
1110018N20Rik	3.94579672591665e-05	0.0992761	0.068	0.039	0.81094	RPE65 KO vehicle	1110018N20Rik
1700028K03Rik	4.01548989909378e-05	0.206766	0.104	0.071	0.825263	RPE65 KO vehicle	1700028K03Rik
Celf1	4.24207049910344e-05	0.153819	0.403	0.353	0.87183	RPE65 KO vehicle	Celf1
Prom1	4.35555406376794e-05	0.0759672	0.878	0.841	0.895153	RPE65 KO vehicle	Prom1
Leng8	4.63094602979912e-05	0.142894	0.343	0.292	0.951752	RPE65 KO vehicle	Leng8
Ndufb1-ps	4.72864730056882e-05	0.109566	0.411	0.389	0.971832	RPE65 KO vehicle	Ndufb1-ps
Gucy2e	4.80882586858081e-05	0.0686131	0.5	0.513	0.98831	RPE65 KO vehicle	Gucy2e
Qk	5.28543296744142e-05	0.0400641	0.384	0.348	1	RPE65 KO vehicle	Qk
Heatr5a	5.37310918097191e-05	0.131016	0.338	0.287	1	RPE65 KO vehicle	Heatr5a
Gt(ROSA)26Sor	5.39169446961251e-05	0.135787	0.149	0.11	1	RPE65 KO vehicle	Gt(ROSA)26Sor
Rorb	5.59465896100971e-05	0.0952253	0.688	0.638	1	RPE65 KO vehicle	Rorb
Dscaml1	5.64124738351475e-05	0.0564791	0.652	0.6	1	RPE65 KO vehicle	Dscaml1
Stag2	5.890459328041e-05	0.134395	0.529	0.481	1	RPE65 KO vehicle	Stag2
Cnot3	5.89892751295014e-05	0.149433	0.259	0.21	1	RPE65 KO vehicle	Cnot3
Zmym2	6.37343032917841e-05	0.148638	0.453	0.406	1	RPE65 KO vehicle	Zmym2
Sema3f	6.54305545154491e-05	0.0974918	0.163	0.122	1	RPE65 KO vehicle	Sema3f
Pola1	6.65389201584005e-05	0.17586	0.265	0.22	1	RPE65 KO vehicle	Pola1
Ndufa3	6.6822031741047e-05	0.114928	0.262	0.222	1	RPE65 KO vehicle	Ndufa3
Gnb3	6.74825848649096e-05	0.0183692	0.628	0.582	1	RPE65 KO vehicle	Gnb3
Gpsm2	6.90539501255566e-05	0.116392	0.517	0.464	1	RPE65 KO vehicle	Gpsm2
Cplx4	7.09894743584327e-05	0.0861427	0.87	0.839	1	RPE65 KO vehicle	Cplx4
Cspp1	7.37829452229397e-05	0.0984549	0.561	0.507	1	RPE65 KO vehicle	Cspp1
Lca5	7.46714222089966e-05	0.132752	0.423	0.372	1	RPE65 KO vehicle	Lca5
Rfng	7.52069872618119e-05	0.0503879	0.058	0.034	1	RPE65 KO vehicle	Rfng
2700033N17Rik	7.60486019742685e-05	0.092088	0.051	0.027	1	RPE65 KO vehicle	2700033N17Rik
Lrba	7.68153728413409e-05	0.126062	0.654	0.602	1	RPE65 KO vehicle	Lrba
Hnrnpc	7.8844849134017e-05	0.118935	0.443	0.392	1	RPE65 KO vehicle	Hnrnpc
Tia1	7.91294836109248e-05	0.140283	0.302	0.252	1	RPE65 KO vehicle	Tia1
Thrb	8.18255613303455e-05	0.120773	0.758	0.709	1	RPE65 KO vehicle	Thrb
Strn3	8.18952485753079e-05	0.091105	0.451	0.398	1	RPE65 KO vehicle	Strn3
Gm20110	8.64725805694522e-05	0.140569	0.1	0.066	1	RPE65 KO vehicle	Gm20110
2900093K20Rik	8.65525336115593e-05	0.10978	0.076	0.047	1	RPE65 KO vehicle	2900093K20Rik
Gm15283	8.74901006132381e-05	0.212872	0.435	0.383	1	RPE65 KO vehicle	Gm15283
Hist1h1c	9.12173958547446e-05	0.149571	0.325	0.282	1	RPE65 KO vehicle	Hist1h1c
Asrgl1	9.13163057427175e-05	0.145244	0.289	0.247	1	RPE65 KO vehicle	Asrgl1
Phf14	9.34855228959816e-05	0.127619	0.403	0.352	1	RPE65 KO vehicle	Phf14
Tbc1d8	9.47678153678502e-05	0.0281177	0.449	0.422	1	RPE65 KO vehicle	Tbc1d8
Trmt10a	9.61671900538623e-05	0.106956	0.095	0.063	1	RPE65 KO vehicle	Trmt10a
Atxn2l	0.000102494	0.116088	0.156	0.115	1	RPE65 KO vehicle	Atxn2l
Rpl38	0.0001047	0.119317	0.534	0.511	1	RPE65 KO vehicle	Rpl38
Cox7c	0.000105423	0.0886683	0.519	0.498	1	RPE65 KO vehicle	Cox7c
Cnot6	0.000106987	0.100447	0.413	0.378	1	RPE65 KO vehicle	Cnot6
Arih1	0.000112887	0.124937	0.565	0.512	1	RPE65 KO vehicle	Arih1
2810403D21Rik	0.000115755	0.115856	0.12	0.085	1	RPE65 KO vehicle	2810403D21Rik
Cpeb4	0.000117347	0.121677	0.285	0.238	1	RPE65 KO vehicle	Cpeb4
Atf7ip	0.00012806	0.0914761	0.402	0.354	1	RPE65 KO vehicle	Atf7ip
Trip12	0.000128165	0.117182	0.501	0.452	1	RPE65 KO vehicle	Trip12
Lrrc8b	0.000130555	0.111033	0.262	0.215	1	RPE65 KO vehicle	Lrrc8b
Arid1b	0.000135462	0.0680601	0.458	0.415	1	RPE65 KO vehicle	Arid1b
Rhot1	0.000136361	0.108942	0.699	0.654	1	RPE65 KO vehicle	Rhot1
Gbf1	0.000141949	0.147914	0.58	0.535	1	RPE65 KO vehicle	Gbf1
Emsy	0.000148653	0.121088	0.309	0.263	1	RPE65 KO vehicle	Emsy
Igip	0.000150197	0.122232	0.089	0.061	1	RPE65 KO vehicle	Igip
E130308A19Rik	0.000153942	0.125473	0.506	0.456	1	RPE65 KO vehicle	E130308A19Rik
Pdcd10	0.000158341	0.155515	0.181	0.143	1	RPE65 KO vehicle	Pdcd10
Gm13269	0.00016036	0.136781	0.087	0.056	1	RPE65 KO vehicle	Gm13269
Bicral	0.000161167	0.17312	0.318	0.274	1	RPE65 KO vehicle	Bicral
Ypel2	0.000164273	0.109849	0.512	0.462	1	RPE65 KO vehicle	Ypel2
Cnot6l	0.000167358	0.145034	0.407	0.365	1	RPE65 KO vehicle	Cnot6l
Uhmk1	0.000178642	0.10633	0.565	0.522	1	RPE65 KO vehicle	Uhmk1
2900076A07Rik	0.000183622	0.154928	0.174	0.142	1	RPE65 KO vehicle	2900076A07Rik
Ube4b	0.00018524	0.15709	0.293	0.248	1	RPE65 KO vehicle	Ube4b
Map2	0.000188062	0.0828495	0.779	0.731	1	RPE65 KO vehicle	Map2
Gm15706	0.000188098	0.121659	0.344	0.304	1	RPE65 KO vehicle	Gm15706
Eri3	0.000188191	0.127329	0.336	0.288	1	RPE65 KO vehicle	Eri3
Npepps	0.000195807	0.0388004	0.502	0.464	1	RPE65 KO vehicle	Npepps
9330159M07Rik	0.00019739	0.157543	0.299	0.253	1	RPE65 KO vehicle	9330159M07Rik
Atp5l	0.000198989	0.0776144	0.559	0.563	1	RPE65 KO vehicle	Atp5l
Gm5617	0.000202431	0.130412	0.15	0.115	1	RPE65 KO vehicle	Gm5617
Gm28370	0.000207339	0.122921	0.086	0.057	1	RPE65 KO vehicle	Gm28370
Dpysl3	0.000216942	0.0809872	0.708	0.658	1	RPE65 KO vehicle	Dpysl3
Sh2d1a	0.000221426	0.124103	0.134	0.099	1	RPE65 KO vehicle	Sh2d1a
Clk1	0.000222835	0.101295	0.496	0.448	1	RPE65 KO vehicle	Clk1
Rarb	0.000224567	0.113182	0.163	0.127	1	RPE65 KO vehicle	Rarb
Ppdpf	0.000224589	0.095893	0.131	0.097	1	RPE65 KO vehicle	Ppdpf
Plekhm3	0.000227997	0.109205	0.406	0.358	1	RPE65 KO vehicle	Plekhm3
Pfkfb2	0.00022807	0.101961	0.493	0.445	1	RPE65 KO vehicle	Pfkfb2
AI480526	0.000229287	0.147012	0.16	0.125	1	RPE65 KO vehicle	AI480526
Pcf11	0.000231877	0.121495	0.291	0.249	1	RPE65 KO vehicle	Pcf11
Sec61g	0.000241612	0.120708	0.299	0.261	1	RPE65 KO vehicle	Sec61g
Copg2	0.000246604	0.148918	0.308	0.263	1	RPE65 KO vehicle	Copg2
Med13	0.000248038	0.0716148	0.496	0.448	1	RPE65 KO vehicle	Med13
Map1b	0.000252337	0.068109	0.885	0.846	1	RPE65 KO vehicle	Map1b
Cox17	0.000260657	0.126221	0.287	0.25	1	RPE65 KO vehicle	Cox17
Smim27	0.000263814	0.0884758	0.097	0.067	1	RPE65 KO vehicle	Smim27
Ube4bos1	0.000266317	0.149899	0.212	0.174	1	RPE65 KO vehicle	Ube4bos1
Exoc4	0.000275875	0.106067	0.515	0.464	1	RPE65 KO vehicle	Exoc4
Tank	0.000280192	0.111933	0.174	0.136	1	RPE65 KO vehicle	Tank
Scamp2	0.000280586	0.133524	0.144	0.111	1	RPE65 KO vehicle	Scamp2
Uqcr10	0.000281079	0.116834	0.351	0.316	1	RPE65 KO vehicle	Uqcr10
2310009A05Rik	0.0002841	0.0750297	0.145	0.109	1	RPE65 KO vehicle	2310009A05Rik
Usp33	0.000287072	0.112305	0.537	0.49	1	RPE65 KO vehicle	Usp33
Meis1	0.000289778	0.0634211	0.527	0.49	1	RPE65 KO vehicle	Meis1
Polr2i	0.000290232	0.132069	0.181	0.143	1	RPE65 KO vehicle	Polr2i
Lims1	0.000291179	0.0349563	0.441	0.407	1	RPE65 KO vehicle	Lims1
Braf	0.000304508	0.123201	0.501	0.451	1	RPE65 KO vehicle	Braf
Tnks2	0.000305043	0.100765	0.453	0.404	1	RPE65 KO vehicle	Tnks2
Rgs9bp	0.000305772	0.0945592	0.458	0.42	1	RPE65 KO vehicle	Rgs9bp
Arxes2	0.000308772	0.0999907	0.16	0.13	1	RPE65 KO vehicle	Arxes2
Arf5	0.000310318	0.0787516	0.232	0.189	1	RPE65 KO vehicle	Arf5
Gm28875	0.000321144	0.132948	0.123	0.094	1	RPE65 KO vehicle	Gm28875
Gm30593	0.000339341	0.130659	0.476	0.423	1	RPE65 KO vehicle	Gm30593
Megf9	0.000362904	0.0683865	0.168	0.132	1	RPE65 KO vehicle	Megf9
Metap1d	0.000364935	0.150561	0.184	0.145	1	RPE65 KO vehicle	Metap1d
Kdm2a	0.000366173	0.150406	0.359	0.315	1	RPE65 KO vehicle	Kdm2a
Tbc1d23	0.000369855	0.135744	0.21	0.17	1	RPE65 KO vehicle	Tbc1d23
Mpdz	0.00037367	0.121148	0.49	0.445	1	RPE65 KO vehicle	Mpdz
Atg4c	0.000375132	0.162296	0.222	0.191	1	RPE65 KO vehicle	Atg4c
Gm20300	0.000384313	0.0863796	0.062	0.04	1	RPE65 KO vehicle	Gm20300
Wdr7	0.000389688	0.105383	0.346	0.301	1	RPE65 KO vehicle	Wdr7
Rab28	0.000393865	0.127354	0.658	0.62	1	RPE65 KO vehicle	Rab28
Etnk1	0.000395864	0.0888669	0.309	0.267	1	RPE65 KO vehicle	Etnk1
Tmtc3	0.000404212	0.115032	0.171	0.133	1	RPE65 KO vehicle	Tmtc3
Gm12709	0.000405045	0.172374	0.203	0.167	1	RPE65 KO vehicle	Gm12709
Abi2	0.000405307	0.14541	0.282	0.243	1	RPE65 KO vehicle	Abi2
Fam171b	0.000409363	0.0915809	0.438	0.406	1	RPE65 KO vehicle	Fam171b
Hist1h2be	0.0004127	0.135048	0.253	0.211	1	RPE65 KO vehicle	Hist1h2be
Mthfs	0.000420361	0.0704072	0.187	0.157	1	RPE65 KO vehicle	Mthfs
Gng5	0.000434855	0.114889	0.155	0.12	1	RPE65 KO vehicle	Gng5
Tnrc6a	0.000438645	0.109038	0.419	0.374	1	RPE65 KO vehicle	Tnrc6a
Sall2	0.000439065	0.0536314	0.065	0.041	1	RPE65 KO vehicle	Sall2
Pet100	0.000445825	0.110901	0.127	0.095	1	RPE65 KO vehicle	Pet100
Klhdc1	0.000447569	0.12373	0.218	0.178	1	RPE65 KO vehicle	Klhdc1
Nf1	0.000449305	0.0850254	0.448	0.404	1	RPE65 KO vehicle	Nf1
Bicd1	0.000457244	0.122463	0.19	0.153	1	RPE65 KO vehicle	Bicd1
Cox7a2	0.000462582	0.0560831	0.471	0.48	1	RPE65 KO vehicle	Cox7a2
1500015A07Rik	0.000464583	0.105336	0.084	0.06	1	RPE65 KO vehicle	1500015A07Rik
Smurf2	0.000468959	0.150424	0.38	0.335	1	RPE65 KO vehicle	Smurf2
Gm11808	0.000475728	0.0609812	0.082	0.055	1	RPE65 KO vehicle	Gm11808
Gm37240	0.00047653	0.146784	0.412	0.364	1	RPE65 KO vehicle	Gm37240
Serinc3	0.0004773	0.104448	0.226	0.187	1	RPE65 KO vehicle	Serinc3
Laptm4b	0.000482037	0.0835516	0.585	0.561	1	RPE65 KO vehicle	Laptm4b
Fcho2	0.000484091	0.152162	0.288	0.25	1	RPE65 KO vehicle	Fcho2
Bmpr2	0.000489721	0.143977	0.266	0.231	1	RPE65 KO vehicle	Bmpr2
C2cd5	0.000491731	0.145302	0.447	0.4	1	RPE65 KO vehicle	C2cd5
Enox2	0.000493858	0.159919	0.18	0.141	1	RPE65 KO vehicle	Enox2
Sept1	0.000494406	0.0997839	0.06	0.036	1	RPE65 KO vehicle	Sept1
1810044D09Rik	0.000496633	0.0825916	0.052	0.031	1	RPE65 KO vehicle	1810044D09Rik
Glg1	0.000501992	0.152421	0.288	0.261	1	RPE65 KO vehicle	Glg1
Tcf12	0.000504756	0.114951	0.619	0.572	1	RPE65 KO vehicle	Tcf12
Samd8	0.000509421	0.11848	0.241	0.204	1	RPE65 KO vehicle	Samd8
Hmgxb3	0.000524054	0.0975977	0.075	0.049	1	RPE65 KO vehicle	Hmgxb3
Atxn7l3b	0.000526033	0.116721	0.351	0.312	1	RPE65 KO vehicle	Atxn7l3b
Wdr89	0.000527755	0.12977	0.19	0.151	1	RPE65 KO vehicle	Wdr89
Nsa2	0.000541248	0.00455136	0.146	0.122	1	RPE65 KO vehicle	Nsa2
Taok3	0.000556929	0.0791739	0.58	0.536	1	RPE65 KO vehicle	Taok3
Eif2s3x	0.000560469	0.104569	0.142	0.114	1	RPE65 KO vehicle	Eif2s3x
Slirp	0.000568691	0.0983223	0.165	0.129	1	RPE65 KO vehicle	Slirp
Col4a3	0.000578669	0.128941	0.352	0.307	1	RPE65 KO vehicle	Col4a3
Wdr47	0.000581654	0.15295	0.274	0.238	1	RPE65 KO vehicle	Wdr47
Gsk3b	0.000582482	0.0880062	0.603	0.559	1	RPE65 KO vehicle	Gsk3b
Zfc3h1	0.00059055	0.110879	0.386	0.342	1	RPE65 KO vehicle	Zfc3h1
Ralgapa1	0.000599708	0.0940646	0.525	0.478	1	RPE65 KO vehicle	Ralgapa1
Gm10138	0.000607161	0.134537	0.08	0.055	1	RPE65 KO vehicle	Gm10138
Prdx1	0.00061371	0.100116	0.239	0.197	1	RPE65 KO vehicle	Prdx1
Med14	0.000617465	0.14742	0.188	0.154	1	RPE65 KO vehicle	Med14
Usp47	0.000627056	0.137	0.394	0.354	1	RPE65 KO vehicle	Usp47
Ncoa2	0.000635718	0.10333	0.573	0.526	1	RPE65 KO vehicle	Ncoa2
Galnt7	0.00063597	0.104085	0.622	0.575	1	RPE65 KO vehicle	Galnt7
Ost4	0.000637124	0.0789485	0.21	0.17	1	RPE65 KO vehicle	Ost4
St13	0.000641466	0.0938859	0.377	0.335	1	RPE65 KO vehicle	St13
Mtmr1	0.000669794	0.13411	0.216	0.181	1	RPE65 KO vehicle	Mtmr1
Rbm39	0.000676234	0.0827203	0.763	0.716	1	RPE65 KO vehicle	Rbm39
Lrp2	0.000684486	0.148884	0.219	0.178	1	RPE65 KO vehicle	Lrp2
Ppp3ca	0.000692553	0.0782675	0.625	0.579	1	RPE65 KO vehicle	Ppp3ca
Trib1	0.000695315	0.053909	0.072	0.047	1	RPE65 KO vehicle	Trib1
Zc3h6	0.000697833	0.0911562	0.213	0.175	1	RPE65 KO vehicle	Zc3h6
Gatd1	0.000717611	0.047567	0.059	0.038	1	RPE65 KO vehicle	Gatd1
Cdc14a	0.000720131	0.137238	0.118	0.091	1	RPE65 KO vehicle	Cdc14a
Gtf2a1	0.000745684	0.102656	0.281	0.243	1	RPE65 KO vehicle	Gtf2a1
Stim1	0.000746575	0.139934	0.242	0.202	1	RPE65 KO vehicle	Stim1
Akap6	0.000747657	0.131058	0.507	0.463	1	RPE65 KO vehicle	Akap6
Amy1	0.000750786	0.0349837	0.309	0.284	1	RPE65 KO vehicle	Amy1
Gm46218	0.000756219	0.113101	0.073	0.047	1	RPE65 KO vehicle	Gm46218
Ubr1	0.000759249	0.151866	0.258	0.221	1	RPE65 KO vehicle	Ubr1
Fto	0.000771577	0.0193781	0.446	0.423	1	RPE65 KO vehicle	Fto
Gm20404	0.000788679	0.125326	0.085	0.06	1	RPE65 KO vehicle	Gm20404
Atf2	0.000799194	0.149994	0.303	0.266	1	RPE65 KO vehicle	Atf2
B230220B15Rik	0.000799247	0.100819	0.085	0.059	1	RPE65 KO vehicle	B230220B15Rik
Asxl1	0.000802619	0.175956	0.226	0.193	1	RPE65 KO vehicle	Asxl1
Gm15520	0.000813188	0.13187	0.078	0.052	1	RPE65 KO vehicle	Gm15520
Ankhd1	0.000817124	0.113532	0.416	0.373	1	RPE65 KO vehicle	Ankhd1
AA386476	0.000841985	0.110535	0.063	0.04	1	RPE65 KO vehicle	AA386476
Irf2bp2	0.00084559	0.0623394	0.071	0.047	1	RPE65 KO vehicle	Irf2bp2
Rpl36	0.00085046	0.0458765	0.494	0.51	1	RPE65 KO vehicle	Rpl36
Tmem138	0.000862078	0.116379	0.181	0.147	1	RPE65 KO vehicle	Tmem138
Egr1	0.000902047	0.171508	0.289	0.247	1	RPE65 KO vehicle	Egr1
Mfge8	0.000905062	0.0471074	0.242	0.206	1	RPE65 KO vehicle	Mfge8
Lsm14a	0.000946444	0.103722	0.464	0.427	1	RPE65 KO vehicle	Lsm14a
Hpcal1	0.000987985	0.104048	0.335	0.293	1	RPE65 KO vehicle	Hpcal1
2610306M01Rik	0.00100546	0.121354	0.071	0.052	1	RPE65 KO vehicle	2610306M01Rik
Kmt2c	0.001011	0.0779811	0.658	0.614	1	RPE65 KO vehicle	Kmt2c
Mterf1a	0.00101673	0.110283	0.06	0.038	1	RPE65 KO vehicle	Mterf1a
Hnrnph3	0.00105019	0.116773	0.487	0.453	1	RPE65 KO vehicle	Hnrnph3
Dcaf6	0.00105377	0.104416	0.345	0.304	1	RPE65 KO vehicle	Dcaf6
Dph6	0.00105834	0.157934	0.291	0.255	1	RPE65 KO vehicle	Dph6
N4bp2l2	0.00107565	0.148265	0.374	0.339	1	RPE65 KO vehicle	N4bp2l2
Ubr3	0.00110693	0.0841812	0.447	0.406	1	RPE65 KO vehicle	Ubr3
Alg10b	0.00110809	0.0746517	0.12	0.091	1	RPE65 KO vehicle	Alg10b
Tbc1d32	0.00113148	0.109457	0.401	0.358	1	RPE65 KO vehicle	Tbc1d32
Lrrc4	0.00113152	0.152889	0.164	0.127	1	RPE65 KO vehicle	Lrrc4
Fbxo8	0.00113192	0.0420794	0.171	0.143	1	RPE65 KO vehicle	Fbxo8
Gm42726	0.00113514	0.107738	0.051	0.032	1	RPE65 KO vehicle	Gm42726
Atg16l1	0.00113562	0.12497	0.253	0.214	1	RPE65 KO vehicle	Atg16l1
Kdm4d	0.00115985	0.100984	0.07	0.046	1	RPE65 KO vehicle	Kdm4d
Gm47578	0.00118579	0.132178	0.072	0.05	1	RPE65 KO vehicle	Gm47578
Ptpn4	0.00119227	0.0606135	0.413	0.375	1	RPE65 KO vehicle	Ptpn4
Ttll5	0.0012095	0.0256445	0.433	0.407	1	RPE65 KO vehicle	Ttll5
Med21	0.00121383	0.0970251	0.068	0.046	1	RPE65 KO vehicle	Med21
Ccar1	0.00121794	0.138195	0.388	0.357	1	RPE65 KO vehicle	Ccar1
Dnm3	0.00122635	0.00725452	0.757	0.724	1	RPE65 KO vehicle	Dnm3
Cd59a	0.00128893	0.107717	0.207	0.173	1	RPE65 KO vehicle	Cd59a
Cflar	0.0012899	0.126161	0.164	0.138	1	RPE65 KO vehicle	Cflar
A930041C12Rik	0.0013088	0.097433	0.126	0.095	1	RPE65 KO vehicle	A930041C12Rik
Amz2	0.00132326	0.139327	0.257	0.225	1	RPE65 KO vehicle	Amz2
Sv2b	0.00133929	0.0791583	0.747	0.712	1	RPE65 KO vehicle	Sv2b
Mbd6	0.00134887	0.127029	0.1	0.077	1	RPE65 KO vehicle	Mbd6
Slc25a12	0.00135915	0.0680905	0.282	0.245	1	RPE65 KO vehicle	Slc25a12
Ric1	0.00136101	0.142377	0.292	0.251	1	RPE65 KO vehicle	Ric1
Rsbn1l	0.00136591	0.103834	0.301	0.262	1	RPE65 KO vehicle	Rsbn1l
Sdc4	0.00142143	0.109711	0.152	0.119	1	RPE65 KO vehicle	Sdc4
Wdr33	0.0015174	0.115716	0.41	0.367	1	RPE65 KO vehicle	Wdr33
Mab21l1	0.00153017	0.102313	0.292	0.256	1	RPE65 KO vehicle	Mab21l1
Gm15983	0.00153376	0.0393891	0.258	0.232	1	RPE65 KO vehicle	Gm15983
Slc25a19	0.00157258	0.124759	0.1	0.072	1	RPE65 KO vehicle	Slc25a19
Csnk1g1	0.00157593	0.132301	0.493	0.455	1	RPE65 KO vehicle	Csnk1g1
Rhbdd3	0.00159359	0.103977	0.1	0.072	1	RPE65 KO vehicle	Rhbdd3
Mllt10	0.00161158	0.0933795	0.47	0.427	1	RPE65 KO vehicle	Mllt10
A930031H19Rik	0.00161673	0.134217	0.136	0.106	1	RPE65 KO vehicle	A930031H19Rik
Ammecr1	0.00162261	0.113047	0.486	0.444	1	RPE65 KO vehicle	Ammecr1
Atox1	0.00163949	0.0876896	0.173	0.141	1	RPE65 KO vehicle	Atox1
Nfatc3	0.00167933	0.136034	0.183	0.147	1	RPE65 KO vehicle	Nfatc3
Plxna2	0.00168312	0.0956819	0.435	0.394	1	RPE65 KO vehicle	Plxna2
Gm9750	0.00168441	0.102817	0.074	0.05	1	RPE65 KO vehicle	Gm9750
Sem1	0.00170345	0.0762386	0.3	0.287	1	RPE65 KO vehicle	Sem1
Btbd7	0.00176587	0.12304	0.346	0.32	1	RPE65 KO vehicle	Btbd7
Ubxn7	0.00177801	0.052941	0.3	0.272	1	RPE65 KO vehicle	Ubxn7
Ppp2r3a	0.00178669	0.0968358	0.345	0.307	1	RPE65 KO vehicle	Ppp2r3a
Krt10	0.00179068	0.043012	0.11	0.083	1	RPE65 KO vehicle	Krt10
Cntln	0.00179909	0.0844903	0.444	0.404	1	RPE65 KO vehicle	Cntln
Kras	0.00182003	0.109056	0.454	0.418	1	RPE65 KO vehicle	Kras
Kifap3	0.00183634	0.0915844	0.372	0.332	1	RPE65 KO vehicle	Kifap3
Cep290	0.00183778	0.0122138	0.634	0.609	1	RPE65 KO vehicle	Cep290
Cox7b	0.00184828	0.0768137	0.453	0.433	1	RPE65 KO vehicle	Cox7b
Foxo3	0.00185291	0.143715	0.253	0.222	1	RPE65 KO vehicle	Foxo3
Mtdh	0.00185393	0.110793	0.478	0.436	1	RPE65 KO vehicle	Mtdh
Mcts2	0.00189764	0.0985473	0.093	0.066	1	RPE65 KO vehicle	Mcts2
Klhl9	0.00190332	0.0728334	0.157	0.126	1	RPE65 KO vehicle	Klhl9
Scand1	0.00192593	0.092133	0.411	0.377	1	RPE65 KO vehicle	Scand1
Zfp148	0.00193005	0.126105	0.352	0.318	1	RPE65 KO vehicle	Zfp148
Abi1	0.00193399	0.102873	0.248	0.21	1	RPE65 KO vehicle	Abi1
Rps26	0.00194127	0.0831541	0.486	0.459	1	RPE65 KO vehicle	Rps26
A430035B10Rik	0.00196175	0.0804151	0.203	0.211	1	RPE65 KO vehicle	A430035B10Rik
Immp1l	0.00197878	0.138744	0.37	0.329	1	RPE65 KO vehicle	Immp1l
Nktr	0.0019828	0.128072	0.496	0.461	1	RPE65 KO vehicle	Nktr
Bcl2	0.00198469	0.09075	0.077	0.052	1	RPE65 KO vehicle	Bcl2
A930015D03Rik	0.00200066	0.124009	0.247	0.211	1	RPE65 KO vehicle	A930015D03Rik
Wdr27	0.00200978	0.108013	0.165	0.132	1	RPE65 KO vehicle	Wdr27
Rbm20	0.00203591	0.16707	0.249	0.219	1	RPE65 KO vehicle	Rbm20
Mob1a	0.00206139	0.0888391	0.068	0.047	1	RPE65 KO vehicle	Mob1a
Pcbp4	0.0020687	0.0738959	0.652	0.637	1	RPE65 KO vehicle	Pcbp4
Lrrc29	0.00207427	0.112443	0.064	0.046	1	RPE65 KO vehicle	Lrrc29
Mrpl4	0.00209251	0.0735299	0.075	0.051	1	RPE65 KO vehicle	Mrpl4
Matr3	0.00209297	0.0751263	0.332	0.298	1	RPE65 KO vehicle	Matr3
Gm20275	0.00212325	0.119928	0.228	0.193	1	RPE65 KO vehicle	Gm20275
Taok1	0.00212528	0.100552	0.344	0.31	1	RPE65 KO vehicle	Taok1
Ppfia2	0.00212672	0.0833767	0.647	0.604	1	RPE65 KO vehicle	Ppfia2
Wdr60	0.00214707	0.110116	0.323	0.286	1	RPE65 KO vehicle	Wdr60
Lbh	0.00217119	0.0981852	0.127	0.098	1	RPE65 KO vehicle	Lbh
Wac	0.00217745	0.117639	0.434	0.409	1	RPE65 KO vehicle	Wac
Gm49602	0.00218143	0.0754449	0.103	0.077	1	RPE65 KO vehicle	Gm49602
Ubap2	0.00219301	0.0810543	0.157	0.126	1	RPE65 KO vehicle	Ubap2
Kat2b	0.00222205	0.0952948	0.304	0.268	1	RPE65 KO vehicle	Kat2b
Dnajc1	0.00227241	0.152521	0.392	0.351	1	RPE65 KO vehicle	Dnajc1
Pcsk1n	0.00231464	0.001766	0.374	0.401	1	RPE65 KO vehicle	Pcsk1n
Atp6v1a	0.00231823	0.0683179	0.241	0.206	1	RPE65 KO vehicle	Atp6v1a
Ppm1b	0.00236434	0.0662601	0.514	0.476	1	RPE65 KO vehicle	Ppm1b
Sh3gl2	0.00237846	0.0686816	0.595	0.553	1	RPE65 KO vehicle	Sh3gl2
4930484I04Rik	0.00238518	0.119046	0.086	0.06	1	RPE65 KO vehicle	4930484I04Rik
Rps29	0.00242343	0.10914	0.713	0.7	1	RPE65 KO vehicle	Rps29
Cpeb3	0.00245711	0.116381	0.487	0.445	1	RPE65 KO vehicle	Cpeb3
Cbfb	0.00245887	0.0678085	0.104	0.081	1	RPE65 KO vehicle	Cbfb
Wdr78	0.00247134	0.109122	0.483	0.444	1	RPE65 KO vehicle	Wdr78
Dixdc1	0.00258422	0.00913303	0.512	0.494	1	RPE65 KO vehicle	Dixdc1
Dcaf7	0.00259665	0.0926159	0.154	0.123	1	RPE65 KO vehicle	Dcaf7
Snx12	0.00261164	0.114489	0.359	0.321	1	RPE65 KO vehicle	Snx12
B230219D22Rik	0.00261462	0.0847982	0.216	0.185	1	RPE65 KO vehicle	B230219D22Rik
AV356131	0.00262353	0.0944363	0.084	0.061	1	RPE65 KO vehicle	AV356131
Tardbp	0.00267574	0.0923049	0.349	0.314	1	RPE65 KO vehicle	Tardbp
Snhg6	0.00271767	0.0735109	0.131	0.103	1	RPE65 KO vehicle	Snhg6
Gm48505	0.00276028	0.112136	0.322	0.283	1	RPE65 KO vehicle	Gm48505
Asxl2	0.00281505	0.127847	0.332	0.295	1	RPE65 KO vehicle	Asxl2
Gm47283	0.00283625	0.130845	0.245	0.207	1	RPE65 KO vehicle	Gm47283
Klhl12	0.00285715	0.0918197	0.188	0.154	1	RPE65 KO vehicle	Klhl12
Glcci1	0.00287604	0.109731	0.435	0.397	1	RPE65 KO vehicle	Glcci1
Creb1	0.00288054	0.119596	0.394	0.361	1	RPE65 KO vehicle	Creb1
Fam173a	0.00288974	0.124309	0.125	0.097	1	RPE65 KO vehicle	Fam173a
A430033K04Rik	0.00289126	0.0888075	0.082	0.058	1	RPE65 KO vehicle	A430033K04Rik
Coq3	0.00291194	0.104514	0.064	0.047	1	RPE65 KO vehicle	Coq3
Eif2s3y	0.00300564	0.146077	0.363	0.322	1	RPE65 KO vehicle	Eif2s3y
Gm21781	0.00301173	0.0897002	0.059	0.039	1	RPE65 KO vehicle	Gm21781
Gm45435	0.00306511	0.0885692	0.055	0.035	1	RPE65 KO vehicle	Gm45435
Kif9	0.0031153	0.119312	0.081	0.065	1	RPE65 KO vehicle	Kif9
Fam199x	0.00312479	0.0783411	0.126	0.099	1	RPE65 KO vehicle	Fam199x
Dpm3	0.00314932	0.0938985	0.173	0.147	1	RPE65 KO vehicle	Dpm3
Itsn2	0.00315737	0.0882495	0.518	0.479	1	RPE65 KO vehicle	Itsn2
Enah	0.00318779	0.130111	0.424	0.388	1	RPE65 KO vehicle	Enah
Psap	0.00320534	0.0577634	0.24	0.228	1	RPE65 KO vehicle	Psap
Pou2f1	0.00322737	0.117651	0.357	0.319	1	RPE65 KO vehicle	Pou2f1
Ythdc1	0.00325844	0.098568	0.378	0.347	1	RPE65 KO vehicle	Ythdc1
Anapc10	0.00328113	0.127728	0.206	0.173	1	RPE65 KO vehicle	Anapc10
Kdm2b	0.00328364	0.123058	0.114	0.091	1	RPE65 KO vehicle	Kdm2b
Zcrb1	0.00328908	0.0657716	0.284	0.246	1	RPE65 KO vehicle	Zcrb1
Mib1	0.00329048	0.101184	0.307	0.27	1	RPE65 KO vehicle	Mib1
Dusp11	0.00329974	0.111567	0.314	0.277	1	RPE65 KO vehicle	Dusp11
Relch	0.0033038	0.128235	0.306	0.272	1	RPE65 KO vehicle	Relch
Iqsec1	0.00330741	0.0410057	0.509	0.477	1	RPE65 KO vehicle	Iqsec1
Kdm5b	0.00332988	0.085873	0.583	0.545	1	RPE65 KO vehicle	Kdm5b
Dand5	0.00333837	0.115538	0.138	0.115	1	RPE65 KO vehicle	Dand5
Snap91	0.00338445	0.0533091	0.637	0.599	1	RPE65 KO vehicle	Snap91
Fam104a	0.00338909	0.080949	0.27	0.235	1	RPE65 KO vehicle	Fam104a
Phf12	0.00339759	0.101269	0.219	0.184	1	RPE65 KO vehicle	Phf12
Zfp641	0.00340121	0.104926	0.103	0.076	1	RPE65 KO vehicle	Zfp641
Glb1l2	0.00345576	0.111216	0.371	0.335	1	RPE65 KO vehicle	Glb1l2
Inafm2	0.00349507	0.045513	0.066	0.046	1	RPE65 KO vehicle	Inafm2
Phlpp2	0.0035098	0.0420977	0.471	0.446	1	RPE65 KO vehicle	Phlpp2
Kifc1	0.00352014	0.123597	0.084	0.062	1	RPE65 KO vehicle	Kifc1
Gm15417	0.00355041	0.0382362	0.111	0.087	1	RPE65 KO vehicle	Gm15417
Slc25a42	0.00358653	0.092097	0.074	0.052	1	RPE65 KO vehicle	Slc25a42
Dnajc5	0.00360141	0.0871546	0.404	0.377	1	RPE65 KO vehicle	Dnajc5
Cnot4	0.00362569	0.0570491	0.397	0.366	1	RPE65 KO vehicle	Cnot4
Armc9	0.00364958	0.126047	0.334	0.296	1	RPE65 KO vehicle	Armc9
Parp2	0.00365505	0.0133725	0.061	0.08	1	RPE65 KO vehicle	Parp2
Rtbdn	0.00367712	0.0916742	0.786	0.766	1	RPE65 KO vehicle	Rtbdn
Slc35a2	0.0036827	0.0870657	0.051	0.036	1	RPE65 KO vehicle	Slc35a2
Wrb	0.00371907	0.107776	0.07	0.05	1	RPE65 KO vehicle	Wrb
Eaf2	0.00376253	0.120051	0.076	0.053	1	RPE65 KO vehicle	Eaf2
Dhx15	0.00376911	0.0347584	0.219	0.192	1	RPE65 KO vehicle	Dhx15
Csnk2a1	0.0038054	0.102159	0.275	0.242	1	RPE65 KO vehicle	Csnk2a1
Cc2d2a	0.00387336	0.118458	0.348	0.311	1	RPE65 KO vehicle	Cc2d2a
Rabgap1	0.00389833	0.0774189	0.375	0.34	1	RPE65 KO vehicle	Rabgap1
0610012G03Rik	0.00390217	0.103203	0.206	0.179	1	RPE65 KO vehicle	0610012G03Rik
Ncoa1	0.00390884	0.0451425	0.674	0.639	1	RPE65 KO vehicle	Ncoa1
Atf4	0.00396521	0.0920908	0.329	0.298	1	RPE65 KO vehicle	Atf4
Ank3	0.00400141	0.0676069	0.655	0.616	1	RPE65 KO vehicle	Ank3
Pan3	0.00401114	0.11747	0.407	0.368	1	RPE65 KO vehicle	Pan3
Fabp12	0.0040194	0.0564642	0.764	0.726	1	RPE65 KO vehicle	Fabp12
Socs6	0.00402994	0.0924841	0.08	0.056	1	RPE65 KO vehicle	Socs6
Upf3b	0.00407148	0.080977	0.504	0.468	1	RPE65 KO vehicle	Upf3b
Rab10	0.00411568	0.091609	0.302	0.265	1	RPE65 KO vehicle	Rab10
Snta1	0.00413097	0.124212	0.429	0.39	1	RPE65 KO vehicle	Snta1
Gm48383	0.00416269	0.123436	0.07	0.05	1	RPE65 KO vehicle	Gm48383
Apeh	0.00418851	0.116061	0.08	0.068	1	RPE65 KO vehicle	Apeh
Itfg1	0.00419153	0.0992434	0.237	0.203	1	RPE65 KO vehicle	Itfg1
Crppa	0.00419214	0.153751	0.343	0.311	1	RPE65 KO vehicle	Crppa
Gtf2f2	0.00421237	0.0808295	0.431	0.393	1	RPE65 KO vehicle	Gtf2f2
Smim4	0.00423369	0.123101	0.094	0.07	1	RPE65 KO vehicle	Smim4
Khsrp	0.00423937	0.102424	0.206	0.177	1	RPE65 KO vehicle	Khsrp
Sat1	0.00424362	0.0748852	0.08	0.057	1	RPE65 KO vehicle	Sat1
Gin1	0.00424851	0.109028	0.097	0.075	1	RPE65 KO vehicle	Gin1
Paqr4	0.00428829	0.0606609	0.126	0.099	1	RPE65 KO vehicle	Paqr4
Iqcd	0.00439428	0.117529	0.103	0.082	1	RPE65 KO vehicle	Iqcd
Shroom2	0.00443815	0.0999046	0.16	0.135	1	RPE65 KO vehicle	Shroom2
Mpp7	0.00445094	0.0728453	0.413	0.383	1	RPE65 KO vehicle	Mpp7
Dazap2	0.00448159	0.0742232	0.118	0.091	1	RPE65 KO vehicle	Dazap2
Numb	0.00456035	0.100218	0.286	0.249	1	RPE65 KO vehicle	Numb
Mkln1	0.00462099	0.115268	0.448	0.414	1	RPE65 KO vehicle	Mkln1
Chka	0.00468082	0.136286	0.166	0.134	1	RPE65 KO vehicle	Chka
Mtpn	0.00471039	0.0603406	0.126	0.099	1	RPE65 KO vehicle	Mtpn
Gmpr2	0.00473002	0.101917	0.07	0.049	1	RPE65 KO vehicle	Gmpr2
Jrkl	0.00473387	0.0846475	0.074	0.053	1	RPE65 KO vehicle	Jrkl
Gm28375	0.00473687	0.13633	0.117	0.089	1	RPE65 KO vehicle	Gm28375
C1ql3	0.00477766	0.102607	0.249	0.214	1	RPE65 KO vehicle	C1ql3
Itch	0.00481947	0.118227	0.376	0.339	1	RPE65 KO vehicle	Itch
Cacna2d4	0.00482915	0.0391811	0.612	0.581	1	RPE65 KO vehicle	Cacna2d4
Ganc	0.00484685	0.140352	0.114	0.091	1	RPE65 KO vehicle	Ganc
Rbx1	0.00499105	0.0293865	0.447	0.463	1	RPE65 KO vehicle	Rbx1
Mcts1	0.00500951	0.0880542	0.24	0.206	1	RPE65 KO vehicle	Mcts1
Pi4kb	0.00504916	0.14046	0.189	0.158	1	RPE65 KO vehicle	Pi4kb
Gm38134	0.00506343	0.143097	0.07	0.05	1	RPE65 KO vehicle	Gm38134
Ppp1r9a	0.00507944	0.0935999	0.453	0.416	1	RPE65 KO vehicle	Ppp1r9a
Tmed10	0.00510963	0.106602	0.302	0.279	1	RPE65 KO vehicle	Tmed10
Rsrp1	0.00512939	0.0356155	0.751	0.719	1	RPE65 KO vehicle	Rsrp1
Stxbp5	0.00519121	0.0507784	0.385	0.353	1	RPE65 KO vehicle	Stxbp5
Fam126b	0.00520085	0.0317339	0.302	0.274	1	RPE65 KO vehicle	Fam126b
Wdfy3	0.00523472	0.0213081	0.417	0.394	1	RPE65 KO vehicle	Wdfy3
Tmpo	0.00523948	0.0926272	0.215	0.189	1	RPE65 KO vehicle	Tmpo
Gm11149	0.00525634	0.129446	0.112	0.085	1	RPE65 KO vehicle	Gm11149
Senp6	0.00527129	0.0518304	0.34	0.318	1	RPE65 KO vehicle	Senp6
Arhgap24	0.00529176	0.100025	0.441	0.403	1	RPE65 KO vehicle	Arhgap24
Jpx	0.0053022	0.0812604	0.206	0.173	1	RPE65 KO vehicle	Jpx
Gphn	0.0053169	0.109991	0.721	0.693	1	RPE65 KO vehicle	Gphn
Jchain	0.00536938	0.104858	0.087	0.066	1	RPE65 KO vehicle	Jchain
Mospd3	0.00546235	0.020166	0.054	0.037	1	RPE65 KO vehicle	Mospd3
Ubxn11	0.00546252	0.140459	0.214	0.185	1	RPE65 KO vehicle	Ubxn11
Ube2d1	0.00546606	0.0655024	0.093	0.07	1	RPE65 KO vehicle	Ube2d1
Ablim1	0.005531	0.00869297	0.428	0.416	1	RPE65 KO vehicle	Ablim1
Sntb2	0.00553932	0.104767	0.506	0.469	1	RPE65 KO vehicle	Sntb2
Itgb3bp	0.00553941	0.122649	0.14	0.113	1	RPE65 KO vehicle	Itgb3bp
Nedd8	0.00554057	0.0422684	0.355	0.357	1	RPE65 KO vehicle	Nedd8
Raph1	0.00556204	0.1123	0.301	0.266	1	RPE65 KO vehicle	Raph1
Lsm5	0.0055683	0.0955009	0.137	0.11	1	RPE65 KO vehicle	Lsm5
Huwe1	0.00557122	0.0680604	0.494	0.458	1	RPE65 KO vehicle	Huwe1
Tigd2	0.00558448	0.0965586	0.123	0.111	1	RPE65 KO vehicle	Tigd2
Usp34	0.00558932	0.0938743	0.628	0.591	1	RPE65 KO vehicle	Usp34
Rogdi	0.00560484	0.0681913	0.145	0.116	1	RPE65 KO vehicle	Rogdi
Lamp2	0.00561094	0.125833	0.216	0.19	1	RPE65 KO vehicle	Lamp2
Tbc1d24	0.00572578	0.117841	0.26	0.229	1	RPE65 KO vehicle	Tbc1d24
Acad8	0.00580073	0.0926158	0.11	0.092	1	RPE65 KO vehicle	Acad8
Epb41l5	0.00592173	0.0970486	0.416	0.381	1	RPE65 KO vehicle	Epb41l5
Tomm7	0.00595604	0.0727407	0.306	0.297	1	RPE65 KO vehicle	Tomm7
Uri1	0.00597409	0.113683	0.273	0.25	1	RPE65 KO vehicle	Uri1
Ssu72	0.00603083	0.0693602	0.502	0.476	1	RPE65 KO vehicle	Ssu72
Arl4d	0.00603766	0.0872246	0.2	0.174	1	RPE65 KO vehicle	Arl4d
Ugcg	0.0060928	0.0764614	0.069	0.049	1	RPE65 KO vehicle	Ugcg
Zfp871	0.00621615	0.0671661	0.242	0.211	1	RPE65 KO vehicle	Zfp871
Gm48765	0.00624455	0.115738	0.068	0.046	1	RPE65 KO vehicle	Gm48765
Ppp1r42	0.00638473	0.144236	0.334	0.308	1	RPE65 KO vehicle	Ppp1r42
A930005H10Rik	0.00640789	0.0843593	0.088	0.065	1	RPE65 KO vehicle	A930005H10Rik
Zfas1	0.00641287	0.080637	0.133	0.107	1	RPE65 KO vehicle	Zfas1
Zfp617	0.00653259	0.0707536	0.082	0.06	1	RPE65 KO vehicle	Zfp617
Scmh1	0.00653669	0.105695	0.262	0.226	1	RPE65 KO vehicle	Scmh1
Fam50a	0.00661047	0.0842684	0.092	0.07	1	RPE65 KO vehicle	Fam50a
Pnn	0.00665367	0.0880841	0.44	0.406	1	RPE65 KO vehicle	Pnn
Gigyf2	0.00671538	0.0391115	0.377	0.354	1	RPE65 KO vehicle	Gigyf2
Ambra1	0.00680406	0.122781	0.347	0.31	1	RPE65 KO vehicle	Ambra1
Erc2	0.00686484	0.0645101	0.677	0.64	1	RPE65 KO vehicle	Erc2
Timm10b	0.00687793	0.0687553	0.173	0.143	1	RPE65 KO vehicle	Timm10b
Guca1b	0.00694132	0.0332486	0.864	0.83	1	RPE65 KO vehicle	Guca1b
Npdc1	0.00694175	0.0841334	0.075	0.055	1	RPE65 KO vehicle	Npdc1
Usp19	0.00706841	0.083013	0.179	0.148	1	RPE65 KO vehicle	Usp19
Gm26724	0.00708477	0.09801	0.051	0.035	1	RPE65 KO vehicle	Gm26724
Nt5dc1	0.00715443	0.112289	0.114	0.09	1	RPE65 KO vehicle	Nt5dc1
Fbxo3	0.00720397	0.0868178	0.15	0.122	1	RPE65 KO vehicle	Fbxo3
Crebrf	0.00724281	0.0839521	0.289	0.257	1	RPE65 KO vehicle	Crebrf
Chic2	0.00724509	0.10501	0.163	0.134	1	RPE65 KO vehicle	Chic2
Rnf123	0.00725666	0.0714868	0.237	0.206	1	RPE65 KO vehicle	Rnf123
Stk39	0.00730844	0.0592535	0.486	0.455	1	RPE65 KO vehicle	Stk39
Scaper	0.00732388	0.107182	0.405	0.369	1	RPE65 KO vehicle	Scaper
Top1	0.00733767	0.100394	0.433	0.405	1	RPE65 KO vehicle	Top1
Dalrd3	0.00738298	0.0987512	0.205	0.187	1	RPE65 KO vehicle	Dalrd3
Lnpep	0.00739338	0.0469191	0.242	0.216	1	RPE65 KO vehicle	Lnpep
Actr6	0.00742843	0.0766189	0.11	0.085	1	RPE65 KO vehicle	Actr6
Cep126	0.00746145	0.124657	0.274	0.242	1	RPE65 KO vehicle	Cep126
Slx4ip	0.00755119	0.0880757	0.168	0.138	1	RPE65 KO vehicle	Slx4ip
Zmym4	0.00761103	0.0998325	0.408	0.375	1	RPE65 KO vehicle	Zmym4
C1qtnf4	0.00763805	0.0749353	0.194	0.178	1	RPE65 KO vehicle	C1qtnf4
Gabpb1	0.00766075	0.0915448	0.117	0.092	1	RPE65 KO vehicle	Gabpb1
Bbs1	0.00768698	0.0618111	0.123	0.098	1	RPE65 KO vehicle	Bbs1
Arr3	0.00769726	0.0547674	0.104	0.08	1	RPE65 KO vehicle	Arr3
Kdm5d	0.00775117	0.0895593	0.088	0.065	1	RPE65 KO vehicle	Kdm5d
Gm32442	0.00784171	0.10046	0.643	0.615	1	RPE65 KO vehicle	Gm32442
Lrrc19	0.00785963	0.0753801	0.071	0.05	1	RPE65 KO vehicle	Lrrc19
Ext1	0.00786244	0.0862076	0.565	0.526	1	RPE65 KO vehicle	Ext1
Chp1	0.0079875	0.126575	0.182	0.158	1	RPE65 KO vehicle	Chp1
Reep3	0.00807165	0.0732226	0.118	0.093	1	RPE65 KO vehicle	Reep3
Slc31a2	0.00810692	0.125735	0.455	0.424	1	RPE65 KO vehicle	Slc31a2
Stambp	0.00813965	0.043385	0.059	0.04	1	RPE65 KO vehicle	Stambp
4933421O10Rik	0.00815973	0.0818408	0.092	0.08	1	RPE65 KO vehicle	4933421O10Rik
Gnat1	0.00823115	0.0517749	0.962	0.948	1	RPE65 KO vehicle	Gnat1
Qrsl1	0.00835272	0.0733042	0.07	0.05	1	RPE65 KO vehicle	Qrsl1
8430429K09Rik	0.00844615	0.10299	0.09	0.067	1	RPE65 KO vehicle	8430429K09Rik
R3hdm4	0.00846426	0.0559194	0.254	0.22	1	RPE65 KO vehicle	R3hdm4
Pde6d	0.00847277	0.0695184	0.387	0.386	1	RPE65 KO vehicle	Pde6d
Sirt4	0.00851657	0.119385	0.123	0.105	1	RPE65 KO vehicle	Sirt4
Uqcr11	0.00853125	0.0422637	0.317	0.307	1	RPE65 KO vehicle	Uqcr11
Gm28501	0.00855746	0.104622	0.057	0.038	1	RPE65 KO vehicle	Gm28501
Kansl1l	0.00860495	0.0754135	0.494	0.462	1	RPE65 KO vehicle	Kansl1l
Fbxw9	0.00867236	0.0715471	0.093	0.07	1	RPE65 KO vehicle	Fbxw9
5430419D17Rik	0.00868244	0.0988549	0.078	0.058	1	RPE65 KO vehicle	5430419D17Rik
Slc25a25	0.0088898	0.0844704	0.45	0.417	1	RPE65 KO vehicle	Slc25a25
Rmdn1	0.00892633	0.0971533	0.285	0.253	1	RPE65 KO vehicle	Rmdn1
Katnbl1	0.00895193	0.0887607	0.178	0.148	1	RPE65 KO vehicle	Katnbl1
Card19	0.00897796	0.0731631	0.135	0.108	1	RPE65 KO vehicle	Card19
Gps2	0.00907708	0.092417	0.243	0.212	1	RPE65 KO vehicle	Gps2
Mylip	0.00907828	0.108688	0.138	0.116	1	RPE65 KO vehicle	Mylip
1110059G10Rik	0.00916206	0.0524113	0.091	0.07	1	RPE65 KO vehicle	1110059G10Rik
Znhit1	0.00917278	0.0364527	0.131	0.107	1	RPE65 KO vehicle	Znhit1
Cuta	0.00918974	0.0565888	0.16	0.136	1	RPE65 KO vehicle	Cuta
Klhl36	0.0092847	0.103466	0.215	0.185	1	RPE65 KO vehicle	Klhl36
Tjp1	0.00929526	0.107193	0.598	0.562	1	RPE65 KO vehicle	Tjp1
Hmbox1	0.00931863	0.122155	0.179	0.153	1	RPE65 KO vehicle	Hmbox1
Trappc6a	0.00932247	0.103703	0.092	0.072	1	RPE65 KO vehicle	Trappc6a
Evi5l	0.00932363	0.0947591	0.095	0.072	1	RPE65 KO vehicle	Evi5l
Rbl2	0.00932992	0.0602485	0.132	0.135	1	RPE65 KO vehicle	Rbl2
Kif21a	0.00937788	0.0817824	0.527	0.494	1	RPE65 KO vehicle	Kif21a
Btrc	0.00948439	0.0760062	0.45	0.419	1	RPE65 KO vehicle	Btrc
AI429214	0.00952142	0.0541311	0.056	0.039	1	RPE65 KO vehicle	AI429214
6230400D17Rik	0.00956421	0.0866334	0.074	0.054	1	RPE65 KO vehicle	6230400D17Rik
Osbp2	0.0095752	0.0790075	0.576	0.552	1	RPE65 KO vehicle	Osbp2
Fubp1	0.00965367	0.129401	0.371	0.336	1	RPE65 KO vehicle	Fubp1
Atp1a3	0.00965558	0.00496146	0.706	0.739	1	RPE65 KO vehicle	Atp1a3
Arl15	0.00966437	0.110481	0.368	0.331	1	RPE65 KO vehicle	Arl15
Eif5b	0.00968121	0.10003	0.292	0.264	1	RPE65 KO vehicle	Eif5b
Yy1	0.00970249	0.108048	0.228	0.204	1	RPE65 KO vehicle	Yy1
Tmsb4x	0.00975146	0.027006	0.6	0.565	1	RPE65 KO vehicle	Tmsb4x
Fam133b	0.00999103	0.126989	0.207	0.177	1	RPE65 KO vehicle	Fam133b
Chst3	0.0100356	0.0662265	0.086	0.064	1	RPE65 KO vehicle	Chst3
Isyna1	0.0101766	0.0660072	0.07	0.051	1	RPE65 KO vehicle	Isyna1
Dctn4	0.0102415	0.0950803	0.171	0.143	1	RPE65 KO vehicle	Dctn4
Sf3b5	0.0103198	0.0725139	0.174	0.146	1	RPE65 KO vehicle	Sf3b5
Ube2w	0.0103859	0.101866	0.317	0.284	1	RPE65 KO vehicle	Ube2w
A230083N12Rik	0.0103909	0.0607543	0.058	0.04	1	RPE65 KO vehicle	A230083N12Rik
Cog5	0.0104467	0.108554	0.354	0.319	1	RPE65 KO vehicle	Cog5
Zfp292	0.0104488	0.0106248	0.399	0.381	1	RPE65 KO vehicle	Zfp292
Aim2	0.0104588	0.00760257	0.379	0.384	1	RPE65 KO vehicle	Aim2
Rictor	0.0105428	0.103711	0.296	0.269	1	RPE65 KO vehicle	Rictor
Tapt1	0.0105531	0.0296348	0.4	0.384	1	RPE65 KO vehicle	Tapt1
Arid3b	0.0106939	0.122107	0.203	0.178	1	RPE65 KO vehicle	Arid3b
Gm14342	0.0107377	0.117789	0.068	0.048	1	RPE65 KO vehicle	Gm14342
Fbxw4	0.0108077	0.0830499	0.117	0.093	1	RPE65 KO vehicle	Fbxw4
Pcgf1	0.0108336	0.074276	0.058	0.042	1	RPE65 KO vehicle	Pcgf1
Adam10	0.0109544	0.0388528	0.187	0.163	1	RPE65 KO vehicle	Adam10
Pccb	0.0109867	0.0615529	0.075	0.055	1	RPE65 KO vehicle	Pccb
3830406C13Rik	0.0110763	0.0905504	0.085	0.064	1	RPE65 KO vehicle	3830406C13Rik
Lonrf1	0.0113074	0.100235	0.088	0.068	1	RPE65 KO vehicle	Lonrf1
Slc12a2	0.0113659	0.0895728	0.115	0.092	1	RPE65 KO vehicle	Slc12a2
Bbs7	0.0114213	0.108071	0.302	0.295	1	RPE65 KO vehicle	Bbs7
Yipf4	0.0114635	0.0674459	0.147	0.127	1	RPE65 KO vehicle	Yipf4
Rpp21	0.0114956	0.0588374	0.142	0.128	1	RPE65 KO vehicle	Rpp21
Grtp1	0.0115896	0.0817804	0.358	0.327	1	RPE65 KO vehicle	Grtp1
Brms1l	0.0116232	0.108311	0.209	0.18	1	RPE65 KO vehicle	Brms1l
Prkar2a	0.0116644	0.0628915	0.331	0.303	1	RPE65 KO vehicle	Prkar2a
0610009B22Rik	0.0117469	0.102051	0.248	0.224	1	RPE65 KO vehicle	0610009B22Rik
Galc	0.0117637	0.073631	0.074	0.054	1	RPE65 KO vehicle	Galc
Smim8	0.0117695	0.0191593	0.195	0.175	1	RPE65 KO vehicle	Smim8
Arl6ip1	0.0117835	0.0770525	0.398	0.373	1	RPE65 KO vehicle	Arl6ip1
Plagl2	0.0118409	0.0852672	0.103	0.09	1	RPE65 KO vehicle	Plagl2
8030462N17Rik	0.0119296	0.0613454	0.316	0.284	1	RPE65 KO vehicle	8030462N17Rik
Mpp5	0.0120333	0.103733	0.186	0.158	1	RPE65 KO vehicle	Mpp5
Tm2d1	0.0120501	0.0757014	0.222	0.192	1	RPE65 KO vehicle	Tm2d1
Snx32	0.0121506	0.108542	0.146	0.133	1	RPE65 KO vehicle	Snx32
Klhl15	0.0122039	0.108774	0.09	0.071	1	RPE65 KO vehicle	Klhl15
Guca1a	0.0124307	0.0331006	0.905	0.877	1	RPE65 KO vehicle	Guca1a
Lpgat1	0.0127003	0.0744531	0.437	0.418	1	RPE65 KO vehicle	Lpgat1
Gm11342	0.0127619	0.0640327	0.402	0.374	1	RPE65 KO vehicle	Gm11342
Gm43376	0.0127632	0.0979029	0.123	0.099	1	RPE65 KO vehicle	Gm43376
Ndrg3	0.0128512	0.0823479	0.676	0.646	1	RPE65 KO vehicle	Ndrg3
Nim1k	0.012903	0.0772976	0.35	0.319	1	RPE65 KO vehicle	Nim1k
Kpna3	0.0129753	0.0447466	0.374	0.347	1	RPE65 KO vehicle	Kpna3
Zfp414	0.0131411	0.088019	0.067	0.049	1	RPE65 KO vehicle	Zfp414
BC002059	0.0131495	0.100867	0.099	0.084	1	RPE65 KO vehicle	BC002059
Mttp	0.0132377	0.0878069	0.083	0.063	1	RPE65 KO vehicle	Mttp
Ska2	0.0133309	0.0984311	0.17	0.142	1	RPE65 KO vehicle	Ska2
Pcyt1b	0.013334	0.0922955	0.11	0.087	1	RPE65 KO vehicle	Pcyt1b
Slc6a6	0.0133485	0.03891	0.84	0.85	1	RPE65 KO vehicle	Slc6a6
Arrdc3	0.0133655	0.090557	0.154	0.127	1	RPE65 KO vehicle	Arrdc3
Trpm7	0.0134572	0.0731906	0.318	0.287	1	RPE65 KO vehicle	Trpm7
Gucy2f	0.013469	0.0725168	0.572	0.539	1	RPE65 KO vehicle	Gucy2f
Gm15818	0.0134912	0.10374	0.075	0.058	1	RPE65 KO vehicle	Gm15818
1700012D14Rik	0.0135893	0.0527266	0.147	0.128	1	RPE65 KO vehicle	1700012D14Rik
Cept1	0.0136004	0.105391	0.157	0.13	1	RPE65 KO vehicle	Cept1
3110021N24Rik	0.013669	0.146739	0.117	0.095	1	RPE65 KO vehicle	3110021N24Rik
1700081N11Rik	0.0138102	0.0946565	0.064	0.048	1	RPE65 KO vehicle	1700081N11Rik
Ranbp2	0.0138526	0.0910442	0.313	0.285	1	RPE65 KO vehicle	Ranbp2
Vipas39	0.0138538	0.0920251	0.084	0.063	1	RPE65 KO vehicle	Vipas39
Gm27003	0.0139132	0.076428	0.052	0.037	1	RPE65 KO vehicle	Gm27003
Tcp11l1	0.0139242	0.0798336	0.194	0.167	1	RPE65 KO vehicle	Tcp11l1
Akna	0.013936	0.0751612	0.057	0.042	1	RPE65 KO vehicle	Akna
Haus8	0.0139525	0.0479742	0.073	0.054	1	RPE65 KO vehicle	Haus8
Ppip5k1	0.0140157	0.103471	0.405	0.374	1	RPE65 KO vehicle	Ppip5k1
Uqcc1	0.0140204	0.135075	0.182	0.154	1	RPE65 KO vehicle	Uqcc1
1700109H08Rik	0.014035	0.0914813	0.07	0.055	1	RPE65 KO vehicle	1700109H08Rik
Dlgap4	0.0141792	0.0625963	0.115	0.094	1	RPE65 KO vehicle	Dlgap4
Sox30	0.0145509	0.0750095	0.128	0.104	1	RPE65 KO vehicle	Sox30
Prorsd1	0.0145894	0.0821481	0.098	0.077	1	RPE65 KO vehicle	Prorsd1
6330418K02Rik	0.0146011	0.0294656	0.053	0.039	1	RPE65 KO vehicle	6330418K02Rik
Cdc42bpa	0.0147134	0.0431033	0.401	0.373	1	RPE65 KO vehicle	Cdc42bpa
Gm48552	0.0150911	0.0726903	0.075	0.057	1	RPE65 KO vehicle	Gm48552
Styx	0.0151405	0.106589	0.26	0.23	1	RPE65 KO vehicle	Styx
Drg1	0.0151717	0.093336	0.214	0.183	1	RPE65 KO vehicle	Drg1
Gm26549	0.0152171	0.0394338	0.065	0.05	1	RPE65 KO vehicle	Gm26549
Usp32	0.0154936	0.0668437	0.365	0.336	1	RPE65 KO vehicle	Usp32
Ppa2	0.0156438	0.0460341	0.364	0.336	1	RPE65 KO vehicle	Ppa2
Dnm1	0.0156952	0.10138	0.336	0.308	1	RPE65 KO vehicle	Dnm1
Sclt1	0.0157061	0.142492	0.27	0.241	1	RPE65 KO vehicle	Sclt1
Gm47157	0.0157469	0.0902042	0.057	0.04	1	RPE65 KO vehicle	Gm47157
Zfp26	0.0157706	0.0874567	0.079	0.062	1	RPE65 KO vehicle	Zfp26
Ago3	0.0158606	0.12187	0.341	0.311	1	RPE65 KO vehicle	Ago3
5930430L01Rik	0.0158857	0.0738349	0.189	0.162	1	RPE65 KO vehicle	5930430L01Rik
Atp2c1	0.0160469	0.0658461	0.413	0.383	1	RPE65 KO vehicle	Atp2c1
1110020A21Rik	0.0160947	0.0836521	0.08	0.064	1	RPE65 KO vehicle	1110020A21Rik
Wdpcp	0.0161747	0.101367	0.29	0.261	1	RPE65 KO vehicle	Wdpcp
Epc1	0.0162738	0.0877073	0.453	0.422	1	RPE65 KO vehicle	Epc1
Zfp639	0.0162823	0.0887781	0.098	0.077	1	RPE65 KO vehicle	Zfp639
Zfp236	0.0163102	0.100812	0.14	0.114	1	RPE65 KO vehicle	Zfp236
2310010J17Rik	0.0164964	0.0736044	0.097	0.077	1	RPE65 KO vehicle	2310010J17Rik
Dnajb14	0.0165959	0.0651519	0.213	0.186	1	RPE65 KO vehicle	Dnajb14
2210408I21Rik	0.0166434	0.0303706	0.339	0.315	1	RPE65 KO vehicle	2210408I21Rik
Pbrm1	0.0167096	0.0633857	0.388	0.361	1	RPE65 KO vehicle	Pbrm1
Zbtb41	0.0168268	0.045768	0.051	0.035	1	RPE65 KO vehicle	Zbtb41
Tube1	0.0168297	0.073536	0.095	0.074	1	RPE65 KO vehicle	Tube1
Tmem135	0.0170018	0.0756729	0.465	0.434	1	RPE65 KO vehicle	Tmem135
Commd4	0.0170487	0.0773461	0.085	0.065	1	RPE65 KO vehicle	Commd4
Ccdc163	0.0171615	0.0676777	0.082	0.062	1	RPE65 KO vehicle	Ccdc163
Dcbld1	0.0172881	0.0684202	0.107	0.085	1	RPE65 KO vehicle	Dcbld1
Elp4	0.0173765	0.0857836	0.378	0.344	1	RPE65 KO vehicle	Elp4
Emc1	0.0174103	0.0519713	0.101	0.08	1	RPE65 KO vehicle	Emc1
Fmc1	0.0174356	0.0715517	0.2	0.173	1	RPE65 KO vehicle	Fmc1
Ogdh	0.0174955	0.0904831	0.344	0.318	1	RPE65 KO vehicle	Ogdh
Phlpp1	0.0175106	0.0665965	0.329	0.3	1	RPE65 KO vehicle	Phlpp1
Ilk	0.0175777	0.0882526	0.096	0.078	1	RPE65 KO vehicle	Ilk
Vps13b	0.0176957	0.0573142	0.501	0.471	1	RPE65 KO vehicle	Vps13b
Spryd7	0.0177703	0.0449055	0.072	0.054	1	RPE65 KO vehicle	Spryd7
Nsun3	0.0178579	0.0562344	0.052	0.036	1	RPE65 KO vehicle	Nsun3
Hnrnpu	0.0179022	0.076778	0.635	0.622	1	RPE65 KO vehicle	Hnrnpu
Map3k1	0.0180235	0.0181346	0.213	0.197	1	RPE65 KO vehicle	Map3k1
Mplkip	0.0180493	0.100883	0.123	0.102	1	RPE65 KO vehicle	Mplkip
Uba52	0.018205	0.0490437	0.155	0.131	1	RPE65 KO vehicle	Uba52
Pias2	0.0182291	0.101135	0.263	0.233	1	RPE65 KO vehicle	Pias2
Gm17106	0.0183101	0.136477	0.173	0.147	1	RPE65 KO vehicle	Gm17106
Pank4	0.0184762	0.0681839	0.147	0.124	1	RPE65 KO vehicle	Pank4
Acsl1	0.0184854	0.0261749	0.414	0.4	1	RPE65 KO vehicle	Acsl1
Gm16093	0.0185216	0.0544962	0.097	0.078	1	RPE65 KO vehicle	Gm16093
Ube2h	0.0185327	0.0807311	0.356	0.326	1	RPE65 KO vehicle	Ube2h
Sp4	0.0185486	0.0589869	0.395	0.366	1	RPE65 KO vehicle	Sp4
Fchsd2	0.0186143	0.0567677	0.262	0.236	1	RPE65 KO vehicle	Fchsd2
Cdk5r2	0.0187142	0.0404403	0.176	0.151	1	RPE65 KO vehicle	Cdk5r2
Mybbp1a	0.0187341	0.0647101	0.08	0.061	1	RPE65 KO vehicle	Mybbp1a
Rufy3	0.0187618	0.0778134	0.645	0.627	1	RPE65 KO vehicle	Rufy3
Smndc1	0.0188302	0.066339	0.134	0.111	1	RPE65 KO vehicle	Smndc1
AW046200	0.0188341	0.115877	0.194	0.17	1	RPE65 KO vehicle	AW046200
Ro60	0.0188373	0.0928216	0.285	0.261	1	RPE65 KO vehicle	Ro60
Cmah	0.0188376	0.137133	0.161	0.136	1	RPE65 KO vehicle	Cmah
Pbx1	0.0188544	0.062803	0.616	0.584	1	RPE65 KO vehicle	Pbx1
Usp25	0.0188577	0.0824062	0.125	0.103	1	RPE65 KO vehicle	Usp25
Rgl2	0.0189189	0.0857588	0.061	0.044	1	RPE65 KO vehicle	Rgl2
Pik3r1	0.0189754	0.054963	0.273	0.246	1	RPE65 KO vehicle	Pik3r1
BC025920	0.0190856	0.0592843	0.068	0.05	1	RPE65 KO vehicle	BC025920
B130024G19Rik	0.0191131	0.10645	0.211	0.182	1	RPE65 KO vehicle	B130024G19Rik
Tmem259	0.019151	0.085946	0.13	0.108	1	RPE65 KO vehicle	Tmem259
C2cd2l	0.0191899	0.0257554	0.322	0.341	1	RPE65 KO vehicle	C2cd2l
Ddb1	0.0192301	0.0385283	0.338	0.343	1	RPE65 KO vehicle	Ddb1
Macrod2	0.0192729	0.0724264	0.761	0.769	1	RPE65 KO vehicle	Macrod2
Wnk1	0.0193806	0.0456919	0.453	0.425	1	RPE65 KO vehicle	Wnk1
Cep41	0.0194312	0.0407846	0.075	0.057	1	RPE65 KO vehicle	Cep41
Mecp2	0.0195451	0.0663078	0.352	0.322	1	RPE65 KO vehicle	Mecp2
Tbc1d19	0.0196714	0.0888831	0.165	0.141	1	RPE65 KO vehicle	Tbc1d19
Krit1	0.0196749	0.130559	0.227	0.2	1	RPE65 KO vehicle	Krit1
Szrd1	0.019716	0.0509781	0.104	0.083	1	RPE65 KO vehicle	Szrd1
Dvl1	0.020068	0.0548031	0.054	0.038	1	RPE65 KO vehicle	Dvl1
Arhgef12	0.02019	0.111981	0.39	0.372	1	RPE65 KO vehicle	Arhgef12
Dhx40	0.0201958	0.0694545	0.087	0.067	1	RPE65 KO vehicle	Dhx40
Hnrnpa3	0.0202093	0.0655832	0.52	0.49	1	RPE65 KO vehicle	Hnrnpa3
Sec24a	0.0203637	0.122991	0.146	0.127	1	RPE65 KO vehicle	Sec24a
Aftph	0.0204363	0.100389	0.242	0.217	1	RPE65 KO vehicle	Aftph
Jmjd1c	0.0205448	0.0875978	0.456	0.425	1	RPE65 KO vehicle	Jmjd1c
Fgfr1op2	0.0206787	0.09021	0.163	0.141	1	RPE65 KO vehicle	Fgfr1op2
Ttll4	0.0207374	0.115919	0.094	0.077	1	RPE65 KO vehicle	Ttll4
Fscn2	0.020879	0.00678078	0.291	0.267	1	RPE65 KO vehicle	Fscn2
Traf3	0.0209343	0.0843737	0.138	0.115	1	RPE65 KO vehicle	Traf3
Ccl27a	0.020958	0.0645723	0.054	0.039	1	RPE65 KO vehicle	Ccl27a
Wdr75	0.0210095	0.0773735	0.136	0.113	1	RPE65 KO vehicle	Wdr75
Gm16226	0.0211121	0.0902675	0.052	0.035	1	RPE65 KO vehicle	Gm16226
Lypla1	0.0212381	0.0923364	0.236	0.222	1	RPE65 KO vehicle	Lypla1
Ldah	0.0212807	0.126536	0.168	0.144	1	RPE65 KO vehicle	Ldah
Tspoap1	0.021313	0.0676463	0.103	0.081	1	RPE65 KO vehicle	Tspoap1
Ncor1	0.0213563	0.0631716	0.596	0.565	1	RPE65 KO vehicle	Ncor1
Klhl18	0.0213671	0.0436827	0.501	0.479	1	RPE65 KO vehicle	Klhl18
Hipk3	0.0215713	0.0964201	0.412	0.385	1	RPE65 KO vehicle	Hipk3
Jag1	0.0216984	0.106771	0.195	0.171	1	RPE65 KO vehicle	Jag1
A430106G13Rik	0.0218964	0.060803	0.058	0.042	1	RPE65 KO vehicle	A430106G13Rik
Sp3	0.0219007	0.0898095	0.225	0.2	1	RPE65 KO vehicle	Sp3
Srp19	0.0219811	0.0384293	0.203	0.177	1	RPE65 KO vehicle	Srp19
Clptm1	0.0220034	0.0485621	0.151	0.127	1	RPE65 KO vehicle	Clptm1
Gm38250	0.0220698	0.0996784	0.077	0.065	1	RPE65 KO vehicle	Gm38250
Csf2ra	0.0221094	0.101772	0.077	0.061	1	RPE65 KO vehicle	Csf2ra
Gm16062	0.0222182	0.0716363	0.063	0.046	1	RPE65 KO vehicle	Gm16062
Grcc10	0.0222863	0.0570493	0.398	0.376	1	RPE65 KO vehicle	Grcc10
Zfp580	0.0224619	0.041122	0.059	0.042	1	RPE65 KO vehicle	Zfp580
Csgalnact2	0.0225433	0.0999954	0.162	0.139	1	RPE65 KO vehicle	Csgalnact2
Ppm1e	0.0226149	0.067117	0.355	0.328	1	RPE65 KO vehicle	Ppm1e
Fxr1	0.0226738	0.101617	0.295	0.281	1	RPE65 KO vehicle	Fxr1
Rnasek	0.0226947	0.0580362	0.256	0.235	1	RPE65 KO vehicle	Rnasek
Ccdc14	0.0226954	0.0892262	0.062	0.047	1	RPE65 KO vehicle	Ccdc14
Slc24a5	0.0227737	0.11873	0.126	0.104	1	RPE65 KO vehicle	Slc24a5
Polr3h	0.0227801	0.120049	0.088	0.076	1	RPE65 KO vehicle	Polr3h
2810004N23Rik	0.0228036	0.0967194	0.091	0.072	1	RPE65 KO vehicle	2810004N23Rik
Arfgef1	0.022825	0.102658	0.511	0.487	1	RPE65 KO vehicle	Arfgef1
Rnf5	0.0228297	0.0646083	0.134	0.111	1	RPE65 KO vehicle	Rnf5
Gm26672	0.0228426	0.128408	0.117	0.095	1	RPE65 KO vehicle	Gm26672
Satb1	0.0228627	0.073766	0.087	0.068	1	RPE65 KO vehicle	Satb1
Tmem185a	0.0229798	0.000408005	0.066	0.054	1	RPE65 KO vehicle	Tmem185a
Abhd17b	0.0230452	0.105769	0.236	0.208	1	RPE65 KO vehicle	Abhd17b
Smim13	0.0231174	0.0762274	0.235	0.214	1	RPE65 KO vehicle	Smim13
5033430I15Rik	0.0231567	0.0587085	0.08	0.062	1	RPE65 KO vehicle	5033430I15Rik
Fam13b	0.0231623	0.113849	0.214	0.19	1	RPE65 KO vehicle	Fam13b
Mycbp	0.0232528	0.0930331	0.12	0.097	1	RPE65 KO vehicle	Mycbp
Ap1s2	0.0232828	0.0849491	0.153	0.129	1	RPE65 KO vehicle	Ap1s2
Hspe1	0.0233732	0.0151615	0.207	0.186	1	RPE65 KO vehicle	Hspe1
Cdc73	0.0235293	0.0895329	0.262	0.241	1	RPE65 KO vehicle	Cdc73
Rbm33	0.0237786	0.0593818	0.288	0.262	1	RPE65 KO vehicle	Rbm33
Hnrnpm	0.0240545	0.0244151	0.509	0.485	1	RPE65 KO vehicle	Hnrnpm
Sec62	0.0241107	0.0944566	0.448	0.434	1	RPE65 KO vehicle	Sec62
Psmb3	0.0241442	0.0651177	0.227	0.205	1	RPE65 KO vehicle	Psmb3
Zfp512	0.0242028	0.0639213	0.108	0.087	1	RPE65 KO vehicle	Zfp512
Lysmd3	0.0242246	0.0799845	0.068	0.053	1	RPE65 KO vehicle	Lysmd3
Sympk	0.0242377	0.068144	0.151	0.128	1	RPE65 KO vehicle	Sympk
U2af2	0.0242607	0.0229382	0.196	0.174	1	RPE65 KO vehicle	U2af2
Ccdc59	0.0244202	0.0899786	0.241	0.216	1	RPE65 KO vehicle	Ccdc59
Gramd1b	0.0246516	0.0422353	0.556	0.531	1	RPE65 KO vehicle	Gramd1b
Xrcc4	0.0249286	0.0494995	0.242	0.219	1	RPE65 KO vehicle	Xrcc4
Cnga1	0.0250479	0.0664078	0.905	0.897	1	RPE65 KO vehicle	Cnga1
Churc1	0.0250776	0.0494764	0.123	0.101	1	RPE65 KO vehicle	Churc1
Lrig2	0.0252577	0.095192	0.176	0.151	1	RPE65 KO vehicle	Lrig2
Gm35721	0.0252768	0.0958967	0.134	0.115	1	RPE65 KO vehicle	Gm35721
Zbtb7b	0.0254089	0.0357276	0.068	0.052	1	RPE65 KO vehicle	Zbtb7b
Fem1c	0.0255074	0.0738941	0.153	0.129	1	RPE65 KO vehicle	Fem1c
Dbi	0.0255696	0.0675051	0.192	0.166	1	RPE65 KO vehicle	Dbi
Otub1	0.0256795	0.0306772	0.091	0.072	1	RPE65 KO vehicle	Otub1
Cradd	0.0257043	0.0626158	0.17	0.148	1	RPE65 KO vehicle	Cradd
Sorbs2	0.0257507	0.0280197	0.397	0.374	1	RPE65 KO vehicle	Sorbs2
Pcnx	0.0258871	0.0867985	0.241	0.214	1	RPE65 KO vehicle	Pcnx
Gm16124	0.0259447	0.0917404	0.217	0.189	1	RPE65 KO vehicle	Gm16124
St6galnac5	0.0259716	0.0819877	0.298	0.271	1	RPE65 KO vehicle	St6galnac5
Xpo1	0.0260806	0.0854775	0.292	0.267	1	RPE65 KO vehicle	Xpo1
Smg1	0.0261058	0.0800108	0.287	0.258	1	RPE65 KO vehicle	Smg1
Pex3	0.0261926	0.0756407	0.143	0.119	1	RPE65 KO vehicle	Pex3
Ogdhl	0.0262513	0.0677964	0.067	0.052	1	RPE65 KO vehicle	Ogdhl
4930581F22Rik	0.0263167	0.104749	0.114	0.094	1	RPE65 KO vehicle	4930581F22Rik
Arnt	0.0263531	0.106942	0.212	0.187	1	RPE65 KO vehicle	Arnt
Cenpc1	0.026362	0.0960713	0.175	0.165	1	RPE65 KO vehicle	Cenpc1
Dcun1d3	0.0263763	0.0758563	0.114	0.109	1	RPE65 KO vehicle	Dcun1d3
Rspry1	0.0263904	0.109431	0.166	0.145	1	RPE65 KO vehicle	Rspry1
Gm44196	0.0264241	0.0689909	0.664	0.632	1	RPE65 KO vehicle	Gm44196
Rnf144b	0.0264817	0.0627554	0.348	0.322	1	RPE65 KO vehicle	Rnf144b
A930003A15Rik	0.0264928	0.0749293	0.549	0.53	1	RPE65 KO vehicle	A930003A15Rik
E130102H24Rik	0.0265268	0.112437	0.111	0.095	1	RPE65 KO vehicle	E130102H24Rik
Vma21	0.0265668	0.0196652	0.11	0.091	1	RPE65 KO vehicle	Vma21
Acadm	0.0266954	0.0780613	0.261	0.237	1	RPE65 KO vehicle	Acadm
Uty	0.0268951	0.109731	0.342	0.312	1	RPE65 KO vehicle	Uty
Pik3ca	0.0269888	0.0708711	0.401	0.373	1	RPE65 KO vehicle	Pik3ca
Ctdspl2	0.0269993	0.0981294	0.275	0.253	1	RPE65 KO vehicle	Ctdspl2
Hnrnpr	0.0270675	0.0832621	0.442	0.415	1	RPE65 KO vehicle	Hnrnpr
Nr6a1os	0.0271636	0.106988	0.061	0.045	1	RPE65 KO vehicle	Nr6a1os
Sike1	0.0272489	0.067954	0.123	0.102	1	RPE65 KO vehicle	Sike1
G6pc3	0.0273019	0.0354706	0.079	0.063	1	RPE65 KO vehicle	G6pc3
Nudcd3	0.0274252	0.0903995	0.203	0.178	1	RPE65 KO vehicle	Nudcd3
Bad	0.0275145	0.0700189	0.074	0.057	1	RPE65 KO vehicle	Bad
Ipo9	0.0275188	0.074143	0.171	0.147	1	RPE65 KO vehicle	Ipo9
Wapl	0.0275612	0.0646904	0.501	0.474	1	RPE65 KO vehicle	Wapl
Eps15l1	0.0280098	0.0980798	0.171	0.147	1	RPE65 KO vehicle	Eps15l1
Abcb7	0.0281983	0.0633175	0.241	0.215	1	RPE65 KO vehicle	Abcb7
Mef2a	0.0282023	0.036811	0.392	0.372	1	RPE65 KO vehicle	Mef2a
Bicd2	0.0282078	0.0156444	0.092	0.077	1	RPE65 KO vehicle	Bicd2
Trim17	0.0283007	0.126295	0.173	0.148	1	RPE65 KO vehicle	Trim17
Cstf2t	0.0283563	0.0540822	0.084	0.066	1	RPE65 KO vehicle	Cstf2t
Ppp2r5c	0.0284311	0.0150579	0.646	0.669	1	RPE65 KO vehicle	Ppp2r5c
Btc	0.0285073	0.118068	0.173	0.15	1	RPE65 KO vehicle	Btc
Pitpnm1	0.0285768	0.0694452	0.41	0.392	1	RPE65 KO vehicle	Pitpnm1
Trim43c	0.0288002	0.114837	0.114	0.092	1	RPE65 KO vehicle	Trim43c
Tbc1d5	0.0288221	0.12652	0.365	0.337	1	RPE65 KO vehicle	Tbc1d5
A930006I01Rik	0.0291184	0.0827914	0.411	0.392	1	RPE65 KO vehicle	A930006I01Rik
Gm36975	0.0291412	0.172666	0.107	0.087	1	RPE65 KO vehicle	Gm36975
Lrrc8d	0.0292867	0.0801672	0.159	0.136	1	RPE65 KO vehicle	Lrrc8d
March7	0.0293053	0.0670815	0.254	0.228	1	RPE65 KO vehicle	March7
2310061I04Rik	0.0293363	0.0844661	0.095	0.077	1	RPE65 KO vehicle	2310061I04Rik
March6	0.0293807	0.0660014	0.23	0.204	1	RPE65 KO vehicle	March6
Dmxl2	0.0295678	0.0578512	0.513	0.486	1	RPE65 KO vehicle	Dmxl2
Cep120	0.0296442	0.0916546	0.283	0.257	1	RPE65 KO vehicle	Cep120
Ppp3cb	0.0296667	0.0568663	0.309	0.283	1	RPE65 KO vehicle	Ppp3cb
Vezf1	0.0297547	0.0608929	0.345	0.32	1	RPE65 KO vehicle	Vezf1
Mrpl14	0.0299414	0.0392804	0.205	0.181	1	RPE65 KO vehicle	Mrpl14
Pcid2	0.0300088	0.0654348	0.073	0.056	1	RPE65 KO vehicle	Pcid2
Creg1	0.0301593	0.0418953	0.07	0.054	1	RPE65 KO vehicle	Creg1
Bmt2	0.0301987	0.0583486	0.244	0.223	1	RPE65 KO vehicle	Bmt2
Rgs22	0.0304096	0.0212123	0.093	0.106	1	RPE65 KO vehicle	Rgs22
Hook1	0.0305233	0.0522589	0.44	0.413	1	RPE65 KO vehicle	Hook1
Vps45	0.030701	0.0562858	0.123	0.104	1	RPE65 KO vehicle	Vps45
Mamld1	0.0307682	0.0696417	0.324	0.298	1	RPE65 KO vehicle	Mamld1
Zfp438	0.0309066	0.0996214	0.098	0.078	1	RPE65 KO vehicle	Zfp438
Pigk	0.0314416	0.066976	0.186	0.163	1	RPE65 KO vehicle	Pigk
Ube2g1	0.0316412	0.098279	0.216	0.206	1	RPE65 KO vehicle	Ube2g1
Eif3j1	0.0317796	0.0762674	0.164	0.141	1	RPE65 KO vehicle	Eif3j1
Snrnp48	0.0321373	0.0868471	0.18	0.155	1	RPE65 KO vehicle	Snrnp48
Trim36	0.0321866	0.0709971	0.152	0.129	1	RPE65 KO vehicle	Trim36
Tcea1	0.0323559	0.0437656	0.342	0.318	1	RPE65 KO vehicle	Tcea1
Gm26944	0.0324188	0.0680308	0.077	0.059	1	RPE65 KO vehicle	Gm26944
Icmt	0.0325325	0.0414029	0.278	0.283	1	RPE65 KO vehicle	Icmt
Twsg1	0.0325952	0.0721801	0.098	0.08	1	RPE65 KO vehicle	Twsg1
Rbm42	0.0327131	0.0411782	0.108	0.088	1	RPE65 KO vehicle	Rbm42
Adam17	0.0327519	0.0818081	0.084	0.067	1	RPE65 KO vehicle	Adam17
Syp	0.0329536	0.0373502	0.423	0.405	1	RPE65 KO vehicle	Syp
Rpp30	0.0329722	0.042256	0.092	0.073	1	RPE65 KO vehicle	Rpp30
Gm19710	0.0330003	0.0951758	0.086	0.067	1	RPE65 KO vehicle	Gm19710
Elf2	0.0330075	0.0561344	0.26	0.236	1	RPE65 KO vehicle	Elf2
Tmed7	0.0332233	0.0113604	0.091	0.076	1	RPE65 KO vehicle	Tmed7
Ep300	0.0334601	0.0600881	0.288	0.261	1	RPE65 KO vehicle	Ep300
Scarb1	0.033501	0.0623756	0.28	0.257	1	RPE65 KO vehicle	Scarb1
Gm46404	0.0336697	0.0472926	0.057	0.042	1	RPE65 KO vehicle	Gm46404
Nr2e3	0.0338275	0.0483163	0.678	0.65	1	RPE65 KO vehicle	Nr2e3
R3hdm1	0.0339843	0.0512742	0.407	0.381	1	RPE65 KO vehicle	R3hdm1
Gatad2b	0.034159	0.0997006	0.289	0.263	1	RPE65 KO vehicle	Gatad2b
Plekha1	0.0342164	0.116551	0.223	0.198	1	RPE65 KO vehicle	Plekha1
Med6	0.0344297	0.103749	0.18	0.157	1	RPE65 KO vehicle	Med6
Slc39a3	0.0345006	0.0208994	0.072	0.058	1	RPE65 KO vehicle	Slc39a3
Arl6ip4	0.0346682	0.0628708	0.12	0.099	1	RPE65 KO vehicle	Arl6ip4
Erlin2	0.0346937	0.0197712	0.072	0.058	1	RPE65 KO vehicle	Erlin2
Gspt1	0.0347118	0.0842736	0.319	0.318	1	RPE65 KO vehicle	Gspt1
Ccnl1	0.0348019	0.0827281	0.318	0.292	1	RPE65 KO vehicle	Ccnl1
Vldlr	0.0349186	0.0553485	0.387	0.376	1	RPE65 KO vehicle	Vldlr
9330151L19Rik	0.0349393	0.0646279	0.064	0.049	1	RPE65 KO vehicle	9330151L19Rik
Eps8	0.035057	0.0876445	0.422	0.395	1	RPE65 KO vehicle	Eps8
Nsd3	0.0351632	0.0427396	0.293	0.272	1	RPE65 KO vehicle	Nsd3
Phka2	0.0352073	0.0943699	0.122	0.103	1	RPE65 KO vehicle	Phka2
Nubpl	0.0352881	0.111295	0.151	0.129	1	RPE65 KO vehicle	Nubpl
1110038F14Rik	0.035314	0.0924494	0.175	0.154	1	RPE65 KO vehicle	1110038F14Rik
E4f1	0.0353436	0.0967851	0.102	0.087	1	RPE65 KO vehicle	E4f1
Xpo6	0.0353663	0.112509	0.178	0.158	1	RPE65 KO vehicle	Xpo6
Ddx5	0.0354244	0.0633589	0.899	0.884	1	RPE65 KO vehicle	Ddx5
Ccdc58	0.0354547	0.0599241	0.113	0.093	1	RPE65 KO vehicle	Ccdc58
Faah	0.0355495	0.0796032	0.111	0.095	1	RPE65 KO vehicle	Faah
Acvr2a	0.0356403	0.117776	0.187	0.166	1	RPE65 KO vehicle	Acvr2a
Klhl23	0.0359008	0.0898604	0.247	0.222	1	RPE65 KO vehicle	Klhl23
Map3k7	0.0360294	0.0941151	0.15	0.129	1	RPE65 KO vehicle	Map3k7
Etfa	0.0362444	0.0157157	0.161	0.182	1	RPE65 KO vehicle	Etfa
Epm2aip1	0.0363097	0.0689571	0.174	0.154	1	RPE65 KO vehicle	Epm2aip1
Caap1	0.0363847	0.0974075	0.13	0.109	1	RPE65 KO vehicle	Caap1
Wwc2	0.0365104	0.0327576	0.443	0.424	1	RPE65 KO vehicle	Wwc2
Odf2	0.0366454	0.119983	0.13	0.108	1	RPE65 KO vehicle	Odf2
Usp50	0.0367507	0.0623209	0.078	0.061	1	RPE65 KO vehicle	Usp50
Med25	0.0368542	0.0978867	0.124	0.104	1	RPE65 KO vehicle	Med25
Polr2a	0.036856	0.0297665	0.352	0.328	1	RPE65 KO vehicle	Polr2a
Srek1ip1	0.0372493	0.0659712	0.099	0.08	1	RPE65 KO vehicle	Srek1ip1
A630072M18Rik	0.0375751	0.0766885	0.055	0.044	1	RPE65 KO vehicle	A630072M18Rik
Prkab1	0.0377629	0.0936139	0.214	0.197	1	RPE65 KO vehicle	Prkab1
Dennd1b	0.0379932	0.114282	0.203	0.179	1	RPE65 KO vehicle	Dennd1b
Tcf20	0.0380202	0.108924	0.351	0.327	1	RPE65 KO vehicle	Tcf20
Atp13a3	0.0384853	0.0907832	0.317	0.29	1	RPE65 KO vehicle	Atp13a3
Srsf9	0.0391542	0.0577701	0.108	0.088	1	RPE65 KO vehicle	Srsf9
Sugp2	0.0393697	0.0612954	0.195	0.171	1	RPE65 KO vehicle	Sugp2
Senp3	0.0396985	0.0864524	0.153	0.131	1	RPE65 KO vehicle	Senp3
Zfr	0.0397039	0.0775966	0.437	0.416	1	RPE65 KO vehicle	Zfr
Gm10097	0.0397281	0.109408	0.121	0.104	1	RPE65 KO vehicle	Gm10097
Sypl	0.0398993	0.0838416	0.157	0.134	1	RPE65 KO vehicle	Sypl
Gca	0.0399029	0.0636554	0.107	0.088	1	RPE65 KO vehicle	Gca
Taf2	0.0400396	0.0814832	0.128	0.107	1	RPE65 KO vehicle	Taf2
Slbp	0.0400572	0.056154	0.069	0.054	1	RPE65 KO vehicle	Slbp
Acbd5	0.0402482	0.0851546	0.243	0.219	1	RPE65 KO vehicle	Acbd5
Asb3	0.0402827	0.118633	0.212	0.191	1	RPE65 KO vehicle	Asb3
Arhgap12	0.0403596	0.0686694	0.183	0.16	1	RPE65 KO vehicle	Arhgap12
Clasp1	0.0404743	0.0103269	0.491	0.475	1	RPE65 KO vehicle	Clasp1
Vps28	0.040628	0.0715812	0.193	0.173	1	RPE65 KO vehicle	Vps28
Pik3c2a	0.0406644	0.0894467	0.205	0.18	1	RPE65 KO vehicle	Pik3c2a
Rfx7	0.0408921	0.119109	0.209	0.186	1	RPE65 KO vehicle	Rfx7
Crebbp	0.0409223	0.0968632	0.367	0.349	1	RPE65 KO vehicle	Crebbp
Tpd52	0.0412597	0.0694512	0.612	0.607	1	RPE65 KO vehicle	Tpd52
Rbm6	0.0412647	0.103617	0.425	0.398	1	RPE65 KO vehicle	Rbm6
Bcl6	0.041604	0.105339	0.111	0.092	1	RPE65 KO vehicle	Bcl6
0610038B21Rik	0.041633	0.0568769	0.087	0.07	1	RPE65 KO vehicle	0610038B21Rik
Rbm4b	0.0419693	0.0649094	0.148	0.127	1	RPE65 KO vehicle	Rbm4b
Shld1	0.0423056	0.123621	0.159	0.137	1	RPE65 KO vehicle	Shld1
Clasrp	0.0423343	0.0324303	0.064	0.076	1	RPE65 KO vehicle	Clasrp
Eml4	0.0424737	0.103607	0.2	0.179	1	RPE65 KO vehicle	Eml4
Rere	0.0426376	0.0564233	0.603	0.576	1	RPE65 KO vehicle	Rere
Cdk2ap2	0.0426438	0.0699995	0.331	0.32	1	RPE65 KO vehicle	Cdk2ap2
9530068E07Rik	0.0430984	0.0602478	0.065	0.054	1	RPE65 KO vehicle	9530068E07Rik
Slc25a22	0.0431675	0.097181	0.111	0.092	1	RPE65 KO vehicle	Slc25a22
Ndufa7	0.0432338	0.0427916	0.443	0.421	1	RPE65 KO vehicle	Ndufa7
Tab2	0.0434695	0.078637	0.161	0.139	1	RPE65 KO vehicle	Tab2
Mylk	0.0434707	0.0696845	0.148	0.127	1	RPE65 KO vehicle	Mylk
Qrich1	0.0436347	0.110273	0.235	0.212	1	RPE65 KO vehicle	Qrich1
Gm12248	0.0438462	0.070873	0.063	0.047	1	RPE65 KO vehicle	Gm12248
Eif4e	0.0438929	0.0871647	0.202	0.181	1	RPE65 KO vehicle	Eif4e
Mrpl17	0.0440505	0.0627275	0.104	0.085	1	RPE65 KO vehicle	Mrpl17
Birc6	0.0441712	0.073987	0.442	0.417	1	RPE65 KO vehicle	Birc6
Ndel1	0.0442531	0.104054	0.139	0.123	1	RPE65 KO vehicle	Ndel1
Meak7	0.0445333	0.00751853	0.059	0.048	1	RPE65 KO vehicle	Meak7
Pkn2	0.0446379	0.0306635	0.327	0.309	1	RPE65 KO vehicle	Pkn2
Ing4	0.0447747	0.0870749	0.17	0.148	1	RPE65 KO vehicle	Ing4
Mzt2	0.0449048	0.0809098	0.066	0.057	1	RPE65 KO vehicle	Mzt2
Zswim5	0.0449177	0.139204	0.112	0.095	1	RPE65 KO vehicle	Zswim5
Arih2	0.0449366	0.100772	0.227	0.202	1	RPE65 KO vehicle	Arih2
Rfx1	0.0450699	0.0784218	0.1	0.083	1	RPE65 KO vehicle	Rfx1
Mrpl23	0.0450756	0.0480175	0.204	0.196	1	RPE65 KO vehicle	Mrpl23
Ino80dos	0.0452048	0.0719969	0.114	0.094	1	RPE65 KO vehicle	Ino80dos
Ndufs7	0.0452366	0.0526198	0.27	0.256	1	RPE65 KO vehicle	Ndufs7
Dmxl1	0.0453594	0.0993805	0.385	0.365	1	RPE65 KO vehicle	Dmxl1
Slc25a40	0.0454419	0.0694869	0.057	0.045	1	RPE65 KO vehicle	Slc25a40
Atp5k	0.045529	0.0433626	0.408	0.391	1	RPE65 KO vehicle	Atp5k
Rock1	0.045739	0.0803751	0.369	0.343	1	RPE65 KO vehicle	Rock1
Btaf1	0.0458486	0.103668	0.28	0.258	1	RPE65 KO vehicle	Btaf1
Thoc2	0.0461219	0.074232	0.466	0.441	1	RPE65 KO vehicle	Thoc2
Pafah1b2	0.0463389	0.0175535	0.198	0.181	1	RPE65 KO vehicle	Pafah1b2
Ift20	0.0464996	0.0608736	0.265	0.24	1	RPE65 KO vehicle	Ift20
Add1	0.0466265	0.0944723	0.452	0.43	1	RPE65 KO vehicle	Add1
Sfxn3	0.0466362	0.0443252	0.055	0.042	1	RPE65 KO vehicle	Sfxn3
Ccpg1os	0.0468005	0.0830903	0.115	0.101	1	RPE65 KO vehicle	Ccpg1os
Ipo8	0.0468737	0.100777	0.197	0.174	1	RPE65 KO vehicle	Ipo8
Tgfbrap1	0.0470237	0.042623	0.083	0.067	1	RPE65 KO vehicle	Tgfbrap1
Cadm1	0.0472227	0.0334239	0.849	0.823	1	RPE65 KO vehicle	Cadm1
Hspa1b	0.0473415	0.0513518	0.052	0.039	1	RPE65 KO vehicle	Hspa1b
Gm15882	0.0474404	0.0685659	0.071	0.057	1	RPE65 KO vehicle	Gm15882
Usp13	0.0474988	0.0812936	0.114	0.094	1	RPE65 KO vehicle	Usp13
2610037D02Rik	0.0475475	0.0902529	0.209	0.185	1	RPE65 KO vehicle	2610037D02Rik
Txndc11	0.047816	0.0462443	0.138	0.12	1	RPE65 KO vehicle	Txndc11
Pawr	0.0480055	0.0948962	0.272	0.248	1	RPE65 KO vehicle	Pawr
Lin52	0.0482896	0.0977257	0.176	0.154	1	RPE65 KO vehicle	Lin52
Phf21a	0.0483133	0.100786	0.371	0.344	1	RPE65 KO vehicle	Phf21a
Gm9856	0.0483181	0.122933	0.16	0.152	1	RPE65 KO vehicle	Gm9856
Aqr	0.0483459	0.0327387	0.226	0.204	1	RPE65 KO vehicle	Aqr
Tmco3	0.0483596	0.0755207	0.109	0.09	1	RPE65 KO vehicle	Tmco3
Rnf103	0.0483722	0.0498306	0.081	0.064	1	RPE65 KO vehicle	Rnf103
Bloc1s1	0.0486268	0.0278716	0.061	0.047	1	RPE65 KO vehicle	Bloc1s1
Iffo1	0.0486405	0.0298219	0.08	0.093	1	RPE65 KO vehicle	Iffo1
Bbs12	0.0487617	0.112646	0.18	0.161	1	RPE65 KO vehicle	Bbs12
Josd2	0.0489361	0.0739782	0.062	0.05	1	RPE65 KO vehicle	Josd2
Plch2	0.0490037	0.0510241	0.29	0.265	1	RPE65 KO vehicle	Plch2
Tmem128	0.049347	0.0567261	0.094	0.077	1	RPE65 KO vehicle	Tmem128
Vps37a	0.0495532	0.0909775	0.489	0.466	1	RPE65 KO vehicle	Vps37a
Cab39	0.0497111	0.102271	0.204	0.183	1	RPE65 KO vehicle	Cab39
Acox1	0.04979	0.0522066	0.143	0.124	1	RPE65 KO vehicle	Acox1
Serinc4	0.0499738	0.0824272	0.154	0.135	1	RPE65 KO vehicle	Serinc4
Rnf138	0.0499939	0.0871678	0.09	0.077	1	RPE65 KO vehicle	Rnf138
Laptm4a	0.0500034	0.0705164	0.147	0.126	1	RPE65 KO vehicle	Laptm4a
Ubtd1	0.050014	0.0952886	0.29	0.269	1	RPE65 KO vehicle	Ubtd1
Arxes1	0.0500484	0.0525304	0.124	0.107	1	RPE65 KO vehicle	Arxes1
Mark2	0.0501882	0.088426	0.232	0.207	1	RPE65 KO vehicle	Mark2
2010315B03Rik	0.0503489	0.0561324	0.11	0.093	1	RPE65 KO vehicle	2010315B03Rik
Zkscan3	0.0504399	0.0663309	0.155	0.162	1	RPE65 KO vehicle	Zkscan3
Lrrc1	0.0504834	0.0292062	0.321	0.31	1	RPE65 KO vehicle	Lrrc1
Xpr1	0.0505065	0.10807	0.227	0.203	1	RPE65 KO vehicle	Xpr1
Pter	0.0507751	0.119925	0.293	0.271	1	RPE65 KO vehicle	Pter
Zfp622	0.0507971	0.0613049	0.071	0.056	1	RPE65 KO vehicle	Zfp622
Fbxo7	0.0509109	0.0660953	0.066	0.052	1	RPE65 KO vehicle	Fbxo7
Nsun6	0.0512878	0.0790031	0.067	0.052	1	RPE65 KO vehicle	Nsun6
Ap5m1	0.0516459	0.0115321	0.095	0.084	1	RPE65 KO vehicle	Ap5m1
Ndufv3	0.0516726	0.0680221	0.389	0.365	1	RPE65 KO vehicle	Ndufv3
Abcf1	0.051676	0.0650157	0.313	0.293	1	RPE65 KO vehicle	Abcf1
Tacc2	0.0517757	0.0805709	0.275	0.251	1	RPE65 KO vehicle	Tacc2
Rpl37a	0.0522702	0.0675622	0.628	0.61	1	RPE65 KO vehicle	Rpl37a
Ppp1r12b	0.0523351	0.123842	0.322	0.298	1	RPE65 KO vehicle	Ppp1r12b
Chac2	0.0524031	0.0531341	0.067	0.052	1	RPE65 KO vehicle	Chac2
Snrpg	0.0524313	0.0759205	0.288	0.263	1	RPE65 KO vehicle	Snrpg
Nelfa	0.0524724	0.0619239	0.085	0.068	1	RPE65 KO vehicle	Nelfa
Lats2	0.0525294	0.0815349	0.164	0.144	1	RPE65 KO vehicle	Lats2
Rad23a	0.0525411	0.0499381	0.141	0.122	1	RPE65 KO vehicle	Rad23a
Taf1d	0.0525989	0.0889173	0.121	0.116	1	RPE65 KO vehicle	Taf1d
Cdr2	0.0526425	0.0527613	0.355	0.336	1	RPE65 KO vehicle	Cdr2
Igf1r	0.0526891	0.0559055	0.631	0.606	1	RPE65 KO vehicle	Igf1r
Timm9	0.0526958	0.0731558	0.126	0.107	1	RPE65 KO vehicle	Timm9
Gm6712	0.0527363	0.0873609	0.115	0.099	1	RPE65 KO vehicle	Gm6712
Dcaf12	0.0528403	0.012468	0.062	0.053	1	RPE65 KO vehicle	Dcaf12
Appl1	0.0528409	0.0810554	0.273	0.249	1	RPE65 KO vehicle	Appl1
Slco4a1	0.0528965	0.00391322	0.111	0.099	1	RPE65 KO vehicle	Slco4a1
Luc7l	0.052898	0.0759293	0.224	0.2	1	RPE65 KO vehicle	Luc7l
Ndufaf5	0.0529033	0.0751903	0.313	0.295	1	RPE65 KO vehicle	Ndufaf5
Flcn	0.0529089	0.0660766	0.117	0.097	1	RPE65 KO vehicle	Flcn
Tnrc6c	0.0529988	0.0351404	0.437	0.421	1	RPE65 KO vehicle	Tnrc6c
Gm48768	0.0530095	0.0694631	0.054	0.044	1	RPE65 KO vehicle	Gm48768
Atp6v0e	0.0531816	0.057656	0.07	0.054	1	RPE65 KO vehicle	Atp6v0e
Klhl28	0.053546	0.0755118	0.093	0.079	1	RPE65 KO vehicle	Klhl28
6030458C11Rik	0.0537524	0.0783449	0.09	0.074	1	RPE65 KO vehicle	6030458C11Rik
Fermt2	0.0538307	0.0654512	0.142	0.122	1	RPE65 KO vehicle	Fermt2
Bmi1	0.0541812	0.0437635	0.127	0.109	1	RPE65 KO vehicle	Bmi1
Pofut1	0.0545527	0.083551	0.121	0.102	1	RPE65 KO vehicle	Pofut1
Atg7	0.0545637	0.0457355	0.055	0.064	1	RPE65 KO vehicle	Atg7
Chchd3	0.0546826	0.0639626	0.569	0.546	1	RPE65 KO vehicle	Chchd3
Ap4e1	0.0547102	0.0186409	0.067	0.078	1	RPE65 KO vehicle	Ap4e1
Lnpk	0.054878	0.0826428	0.22	0.197	1	RPE65 KO vehicle	Lnpk
Acp2	0.054974	0.0662011	0.062	0.048	1	RPE65 KO vehicle	Acp2
3222401L13Rik	0.0550114	0.0964072	0.177	0.178	1	RPE65 KO vehicle	3222401L13Rik
Gnptg	0.0553486	0.0818011	0.147	0.136	1	RPE65 KO vehicle	Gnptg
Tada1	0.0554395	0.0025649	0.051	0.041	1	RPE65 KO vehicle	Tada1
Hprt	0.0558174	0.0471398	0.303	0.29	1	RPE65 KO vehicle	Hprt
Rps27rt	0.0558702	0.0426706	0.067	0.052	1	RPE65 KO vehicle	Rps27rt
Uqcrc1	0.0559126	0.0501494	0.275	0.261	1	RPE65 KO vehicle	Uqcrc1
Impg1	0.0566303	0.0519288	0.795	0.766	1	RPE65 KO vehicle	Impg1
Bub1b	0.0570223	0.0800776	0.138	0.118	1	RPE65 KO vehicle	Bub1b
Susd3	0.057337	0.0850128	0.411	0.396	1	RPE65 KO vehicle	Susd3
Cxxc4	0.0575069	0.0640779	0.266	0.244	1	RPE65 KO vehicle	Cxxc4
Anapc1	0.05757	0.0803897	0.169	0.147	1	RPE65 KO vehicle	Anapc1
Rbm27	0.0577405	0.0568015	0.236	0.214	1	RPE65 KO vehicle	Rbm27
Lekr1	0.0579426	0.126703	0.196	0.176	1	RPE65 KO vehicle	Lekr1
1600010M07Rik	0.0581333	0.0719367	0.064	0.048	1	RPE65 KO vehicle	1600010M07Rik
Setdb1	0.0582065	0.10008	0.123	0.103	1	RPE65 KO vehicle	Setdb1
Dctn1	0.0583016	0.0254577	0.357	0.337	1	RPE65 KO vehicle	Dctn1
Ddx3y	0.0584865	0.0637484	0.168	0.146	1	RPE65 KO vehicle	Ddx3y
Cars	0.0585054	0.0602639	0.061	0.046	1	RPE65 KO vehicle	Cars
Zfp329	0.0585524	0.102931	0.225	0.205	1	RPE65 KO vehicle	Zfp329
Gtdc1	0.0588476	0.125352	0.248	0.228	1	RPE65 KO vehicle	Gtdc1
Pum1	0.0589675	0.0643687	0.418	0.396	1	RPE65 KO vehicle	Pum1
Ndufc1	0.0590069	0.031576	0.384	0.376	1	RPE65 KO vehicle	Ndufc1
A330032B11Rik	0.0590655	0.0381428	0.064	0.05	1	RPE65 KO vehicle	A330032B11Rik
Lhfpl3	0.0591067	0.0723672	0.823	0.81	1	RPE65 KO vehicle	Lhfpl3
Gm19466	0.059123	0.107023	0.184	0.161	1	RPE65 KO vehicle	Gm19466
Klf7	0.0595774	0.0949017	0.085	0.07	1	RPE65 KO vehicle	Klf7
Depdc1a	0.0597828	0.0757335	0.081	0.064	1	RPE65 KO vehicle	Depdc1a
Tmem41b	0.0601198	0.0726714	0.098	0.083	1	RPE65 KO vehicle	Tmem41b
Ubfd1	0.0601765	0.00835512	0.068	0.056	1	RPE65 KO vehicle	Ubfd1
Pip5k1a	0.0603908	0.0727686	0.177	0.156	1	RPE65 KO vehicle	Pip5k1a
Galnt4	0.0604735	0.0502512	0.086	0.07	1	RPE65 KO vehicle	Galnt4
Cops9	0.0605678	0.0493095	0.283	0.263	1	RPE65 KO vehicle	Cops9
Pard6a	0.060587	0.0599708	0.062	0.047	1	RPE65 KO vehicle	Pard6a
Skida1	0.0609163	0.0496617	0.176	0.166	1	RPE65 KO vehicle	Skida1
Nucks1	0.0609553	0.0567717	0.282	0.262	1	RPE65 KO vehicle	Nucks1
Cnot2	0.0611006	0.0963118	0.337	0.313	1	RPE65 KO vehicle	Cnot2
Herc1	0.0611781	0.0337798	0.374	0.354	1	RPE65 KO vehicle	Herc1
Naa15	0.0613078	0.0935958	0.26	0.245	1	RPE65 KO vehicle	Naa15
Zfp760	0.0615591	0.0457014	0.064	0.049	1	RPE65 KO vehicle	Zfp760
Atg10	0.0616435	0.115978	0.239	0.215	1	RPE65 KO vehicle	Atg10
Uspl1	0.0616645	0.0584339	0.104	0.098	1	RPE65 KO vehicle	Uspl1
Arl13b	0.0618859	0.0333862	0.392	0.372	1	RPE65 KO vehicle	Arl13b
Rc3h1	0.0620833	0.0713598	0.168	0.15	1	RPE65 KO vehicle	Rc3h1
Uhrf2	0.0622053	0.0869702	0.249	0.226	1	RPE65 KO vehicle	Uhrf2
Ntng2	0.0623374	0.0628206	0.386	0.367	1	RPE65 KO vehicle	Ntng2
Osbpl1a	0.0624152	0.0770176	0.227	0.209	1	RPE65 KO vehicle	Osbpl1a
Cdc34	0.062463	0.0280393	0.096	0.081	1	RPE65 KO vehicle	Cdc34
Cfl2	0.0625363	0.0911027	0.198	0.182	1	RPE65 KO vehicle	Cfl2
3010001F23Rik	0.0627375	0.0384536	0.161	0.141	1	RPE65 KO vehicle	3010001F23Rik
Cdkal1	0.0627827	0.087908	0.334	0.308	1	RPE65 KO vehicle	Cdkal1
Syap1	0.0628088	0.0706126	0.142	0.122	1	RPE65 KO vehicle	Syap1
Dock7	0.0631615	0.0736213	0.219	0.195	1	RPE65 KO vehicle	Dock7
Thoc1	0.0631778	0.104387	0.171	0.156	1	RPE65 KO vehicle	Thoc1
Pds5a	0.0631939	0.0649259	0.246	0.223	1	RPE65 KO vehicle	Pds5a
Tmem107	0.0635241	0.0672469	0.155	0.137	1	RPE65 KO vehicle	Tmem107
Gm16552	0.0637937	0.0438596	0.058	0.045	1	RPE65 KO vehicle	Gm16552
Sh3bgrl2	0.063886	0.0605645	0.28	0.256	1	RPE65 KO vehicle	Sh3bgrl2
Ppargc1b	0.064102	0.0733123	0.299	0.276	1	RPE65 KO vehicle	Ppargc1b
Osbpl8	0.0643341	0.0948399	0.383	0.364	1	RPE65 KO vehicle	Osbpl8
Ube2n	0.064413	0.0366371	0.199	0.18	1	RPE65 KO vehicle	Ube2n
Endov	0.0644399	0.0615576	0.055	0.042	1	RPE65 KO vehicle	Endov
Esyt2	0.0646149	0.0397334	0.261	0.243	1	RPE65 KO vehicle	Esyt2
Ehbp1	0.0646462	0.0184364	0.435	0.419	1	RPE65 KO vehicle	Ehbp1
Rpf1	0.0647325	0.0743272	0.126	0.11	1	RPE65 KO vehicle	Rpf1
Ssh2	0.0647759	0.0784676	0.403	0.378	1	RPE65 KO vehicle	Ssh2
Rab2b	0.0648334	0.00850294	0.108	0.095	1	RPE65 KO vehicle	Rab2b
Otud4	0.0648417	0.0628879	0.199	0.177	1	RPE65 KO vehicle	Otud4
Cox5b	0.0648635	0.0601162	0.448	0.435	1	RPE65 KO vehicle	Cox5b
Fut10	0.0653828	0.072921	0.054	0.042	1	RPE65 KO vehicle	Fut10
Dtnbos	0.0654268	0.101998	0.074	0.058	1	RPE65 KO vehicle	Dtnbos
Airn	0.0655209	0.0676314	0.233	0.212	1	RPE65 KO vehicle	Airn
9930021J03Rik	0.065683	0.112263	0.302	0.278	1	RPE65 KO vehicle	9930021J03Rik
Dmac1	0.0657158	0.00918907	0.094	0.081	1	RPE65 KO vehicle	Dmac1
Atp6v0e2	0.0658549	0.0442061	0.301	0.294	1	RPE65 KO vehicle	Atp6v0e2
Herc4	0.0660016	0.0994647	0.254	0.231	1	RPE65 KO vehicle	Herc4
Rab3gap1	0.0661011	0.109804	0.227	0.211	1	RPE65 KO vehicle	Rab3gap1
Gpaa1	0.0664475	0.0130062	0.052	0.042	1	RPE65 KO vehicle	Gpaa1
Sumf1	0.0667249	0.076184	0.063	0.049	1	RPE65 KO vehicle	Sumf1
Sox12	0.0667328	0.0718782	0.116	0.1	1	RPE65 KO vehicle	Sox12
Mpp4	0.0667839	0.0344805	0.745	0.719	1	RPE65 KO vehicle	Mpp4
Srek1	0.0680626	0.0120275	0.379	0.371	1	RPE65 KO vehicle	Srek1
Gskip	0.0682783	0.0548047	0.058	0.045	1	RPE65 KO vehicle	Gskip
Sec22a	0.0683318	0.0746028	0.406	0.383	1	RPE65 KO vehicle	Sec22a
Fam222a	0.0683459	0.0811212	0.175	0.157	1	RPE65 KO vehicle	Fam222a
Ankra2	0.0684519	0.0419348	0.122	0.117	1	RPE65 KO vehicle	Ankra2
Tmem60	0.0694774	0.0501254	0.088	0.087	1	RPE65 KO vehicle	Tmem60
Kmt2d	0.0695313	0.0508493	0.177	0.159	1	RPE65 KO vehicle	Kmt2d
Mrps28	0.0695497	0.0938071	0.202	0.179	1	RPE65 KO vehicle	Mrps28
Ccar2	0.0697233	0.042302	0.072	0.058	1	RPE65 KO vehicle	Ccar2
Zan	0.0699802	0.119493	0.141	0.121	1	RPE65 KO vehicle	Zan
Kdsr	0.0704329	0.0393491	0.151	0.136	1	RPE65 KO vehicle	Kdsr
Gm42917	0.0704588	0.0828356	0.074	0.061	1	RPE65 KO vehicle	Gm42917
Mt1	0.0710391	0.0508431	0.1	0.083	1	RPE65 KO vehicle	Mt1
Fam122a	0.0711208	0.0471438	0.094	0.078	1	RPE65 KO vehicle	Fam122a
Ankrd17	0.0712155	0.0868045	0.424	0.402	1	RPE65 KO vehicle	Ankrd17
Syne1	0.071376	0.0732517	0.516	0.493	1	RPE65 KO vehicle	Syne1
Usp37	0.0714383	0.027706	0.204	0.187	1	RPE65 KO vehicle	Usp37
Ankfy1	0.0714596	0.0806542	0.113	0.102	1	RPE65 KO vehicle	Ankfy1
Ndufa11	0.0716111	0.0376853	0.259	0.249	1	RPE65 KO vehicle	Ndufa11
Slc16a1	0.0716342	0.0115746	0.23	0.245	1	RPE65 KO vehicle	Slc16a1
Hnrnph1	0.0716466	0.0404298	0.418	0.411	1	RPE65 KO vehicle	Hnrnph1
Col4a3bp	0.0716828	0.0058248	0.4	0.397	1	RPE65 KO vehicle	Col4a3bp
Lcor	0.0718063	0.0939572	0.369	0.345	1	RPE65 KO vehicle	Lcor
Gpam	0.0718424	0.0780263	0.113	0.102	1	RPE65 KO vehicle	Gpam
Tomm20	0.0719536	0.0585638	0.571	0.552	1	RPE65 KO vehicle	Tomm20
Eef2kmt	0.0723003	0.0669991	0.138	0.12	1	RPE65 KO vehicle	Eef2kmt
Trappc9	0.0723282	0.017246	0.403	0.391	1	RPE65 KO vehicle	Trappc9
Cox20	0.0723675	0.0597677	0.168	0.149	1	RPE65 KO vehicle	Cox20
Entpd5	0.0724372	0.0716127	0.057	0.044	1	RPE65 KO vehicle	Entpd5
Mga	0.0728478	0.0229251	0.273	0.259	1	RPE65 KO vehicle	Mga
Ddx47	0.0730058	0.0304043	0.061	0.048	1	RPE65 KO vehicle	Ddx47
Cacul1	0.0732755	0.0446042	0.154	0.135	1	RPE65 KO vehicle	Cacul1
Oxr1	0.0733996	0.062106	0.526	0.5	1	RPE65 KO vehicle	Oxr1
Heatr6	0.0734164	0.0795287	0.118	0.099	1	RPE65 KO vehicle	Heatr6
Pram1	0.0735936	0.0835132	0.07	0.061	1	RPE65 KO vehicle	Pram1
Mad1l1	0.073636	0.00282987	0.092	0.111	1	RPE65 KO vehicle	Mad1l1
Rnf25	0.0737623	0.0589916	0.079	0.065	1	RPE65 KO vehicle	Rnf25
Desi2	0.073791	0.0912838	0.361	0.339	1	RPE65 KO vehicle	Desi2
Zc3h12b	0.0738783	0.0568096	0.186	0.167	1	RPE65 KO vehicle	Zc3h12b
Ripk2	0.073956	0.0890569	0.052	0.044	1	RPE65 KO vehicle	Ripk2
Rhbdd2	0.0741861	0.0317374	0.087	0.072	1	RPE65 KO vehicle	Rhbdd2
Mapk8	0.0743239	0.0869871	0.298	0.274	1	RPE65 KO vehicle	Mapk8
Msmo1	0.074401	0.0775361	0.09	0.075	1	RPE65 KO vehicle	Msmo1
Negr1	0.0746258	0.0754674	0.783	0.774	1	RPE65 KO vehicle	Negr1
2510002D24Rik	0.0749569	0.0658899	0.127	0.111	1	RPE65 KO vehicle	2510002D24Rik
Orc3	0.0749785	0.113726	0.186	0.166	1	RPE65 KO vehicle	Orc3
Tmem181a	0.0753572	0.0665047	0.105	0.087	1	RPE65 KO vehicle	Tmem181a
Hs3st3b1	0.0759858	0.0968591	0.342	0.322	1	RPE65 KO vehicle	Hs3st3b1
Peg3	0.0760573	0.0250166	0.212	0.199	1	RPE65 KO vehicle	Peg3
Agfg1	0.0764028	0.0616872	0.204	0.183	1	RPE65 KO vehicle	Agfg1
Pum2	0.0765185	0.0545774	0.39	0.382	1	RPE65 KO vehicle	Pum2
Rab10os	0.076669	0.0545961	0.141	0.121	1	RPE65 KO vehicle	Rab10os
Acaca	0.0766748	0.0674111	0.465	0.442	1	RPE65 KO vehicle	Acaca
Phf20l1	0.0766826	0.0760462	0.349	0.327	1	RPE65 KO vehicle	Phf20l1
Mtfr1	0.0767594	0.0605705	0.219	0.199	1	RPE65 KO vehicle	Mtfr1
Rab1a	0.0769994	0.0415406	0.217	0.209	1	RPE65 KO vehicle	Rab1a
Prr14	0.0771585	0.0722852	0.224	0.202	1	RPE65 KO vehicle	Prr14
Tmem9b	0.0771991	0.0433284	0.119	0.102	1	RPE65 KO vehicle	Tmem9b
Btbd10	0.0773202	0.106654	0.324	0.315	1	RPE65 KO vehicle	Btbd10
Mrpl44	0.0773837	0.0273626	0.052	0.04	1	RPE65 KO vehicle	Mrpl44
Togaram1	0.0776916	0.0742322	0.171	0.151	1	RPE65 KO vehicle	Togaram1
Tmem26	0.0780746	0.059106	0.064	0.051	1	RPE65 KO vehicle	Tmem26
Pdhx	0.0781063	0.0342109	0.087	0.093	1	RPE65 KO vehicle	Pdhx
Nudt3	0.0782248	0.0628732	0.139	0.129	1	RPE65 KO vehicle	Nudt3
Kif2a	0.0784364	0.0316496	0.444	0.428	1	RPE65 KO vehicle	Kif2a
Casd1	0.0786164	0.0189798	0.145	0.131	1	RPE65 KO vehicle	Casd1
Tmx3	0.0789068	0.0789227	0.117	0.102	1	RPE65 KO vehicle	Tmx3
Gckr	0.0798917	0.0565533	0.052	0.04	1	RPE65 KO vehicle	Gckr
Nkap	0.079913	0.0340349	0.063	0.05	1	RPE65 KO vehicle	Nkap
Tctn2	0.0802961	0.0819389	0.107	0.094	1	RPE65 KO vehicle	Tctn2
Ufsp2	0.0803707	0.0715121	0.224	0.202	1	RPE65 KO vehicle	Ufsp2
Gm28198	0.080529	0.0667961	0.07	0.055	1	RPE65 KO vehicle	Gm28198
Aimp1	0.0805838	0.012469	0.227	0.209	1	RPE65 KO vehicle	Aimp1
Rars2	0.0808542	0.0825422	0.205	0.184	1	RPE65 KO vehicle	Rars2
Gnaq	0.0816769	0.0545995	0.307	0.286	1	RPE65 KO vehicle	Gnaq
Etv6	0.0819683	0.0242004	0.31	0.304	1	RPE65 KO vehicle	Etv6
Vps13d	0.0820226	0.0649048	0.212	0.191	1	RPE65 KO vehicle	Vps13d
Htt	0.0821005	0.0585207	0.227	0.231	1	RPE65 KO vehicle	Htt
Cpsf2	0.0821018	0.032996	0.079	0.064	1	RPE65 KO vehicle	Cpsf2
Ulk2	0.0821086	0.0977039	0.216	0.194	1	RPE65 KO vehicle	Ulk2
Bbip1	0.0824572	0.0735435	0.267	0.251	1	RPE65 KO vehicle	Bbip1
Dmtf1	0.082717	0.112022	0.227	0.206	1	RPE65 KO vehicle	Dmtf1
Dennd6b	0.0828783	0.0837967	0.079	0.063	1	RPE65 KO vehicle	Dennd6b
Mrpl33	0.0834583	0.038873	0.194	0.174	1	RPE65 KO vehicle	Mrpl33
Ppp2r5e	0.0840267	0.0610705	0.471	0.449	1	RPE65 KO vehicle	Ppp2r5e
Dmwd	0.0840318	0.0503566	0.098	0.081	1	RPE65 KO vehicle	Dmwd
Gm16599	0.0843509	0.107189	0.088	0.073	1	RPE65 KO vehicle	Gm16599
S100pbp	0.0843733	0.0735984	0.081	0.067	1	RPE65 KO vehicle	S100pbp
Camta2	0.084485	0.0934251	0.16	0.143	1	RPE65 KO vehicle	Camta2
Akap10	0.0847222	0.0866131	0.276	0.255	1	RPE65 KO vehicle	Akap10
Tmem116	0.0847436	0.0705834	0.067	0.053	1	RPE65 KO vehicle	Tmem116
Ube3a	0.0852855	0.0600098	0.371	0.349	1	RPE65 KO vehicle	Ube3a
Unc80	0.0855732	0.00751081	0.427	0.417	1	RPE65 KO vehicle	Unc80
Arid4b	0.0856784	0.0901817	0.372	0.357	1	RPE65 KO vehicle	Arid4b
Dnajb4	0.086432	0.033729	0.136	0.118	1	RPE65 KO vehicle	Dnajb4
Snw1	0.0866708	0.0677324	0.262	0.241	1	RPE65 KO vehicle	Snw1
Slc16a4	0.0867316	0.110634	0.074	0.062	1	RPE65 KO vehicle	Slc16a4
Ccser2	0.087044	0.0590206	0.148	0.13	1	RPE65 KO vehicle	Ccser2
Zfp523	0.0871231	0.0318777	0.093	0.08	1	RPE65 KO vehicle	Zfp523
Jkamp	0.0872112	0.0357153	0.181	0.163	1	RPE65 KO vehicle	Jkamp
Fam216a	0.0872995	0.0410418	0.126	0.109	1	RPE65 KO vehicle	Fam216a
Ctnna1	0.0873138	0.0593207	0.242	0.222	1	RPE65 KO vehicle	Ctnna1
Zfp260	0.0876036	0.0551535	0.084	0.07	1	RPE65 KO vehicle	Zfp260
Tram1	0.0876382	0.0353224	0.159	0.144	1	RPE65 KO vehicle	Tram1
AA388235	0.0876862	0.00963138	0.051	0.04	1	RPE65 KO vehicle	AA388235
Kbtbd3	0.0880483	0.00766802	0.084	0.096	1	RPE65 KO vehicle	Kbtbd3
Slc17a7	0.0885278	0.0226739	0.702	0.717	1	RPE65 KO vehicle	Slc17a7
Ppt1	0.0885584	0.0798154	0.164	0.147	1	RPE65 KO vehicle	Ppt1
Ccr9	0.0886448	0.0621321	0.092	0.077	1	RPE65 KO vehicle	Ccr9
Wipf2	0.0886479	0.0853831	0.103	0.091	1	RPE65 KO vehicle	Wipf2
Sp3os	0.0892052	0.0651084	0.156	0.14	1	RPE65 KO vehicle	Sp3os
A930007I19Rik	0.089325	0.0314301	0.244	0.229	1	RPE65 KO vehicle	A930007I19Rik
Frmd5	0.0895072	0.0892567	0.607	0.59	1	RPE65 KO vehicle	Frmd5
Heca	0.0898961	0.0351007	0.068	0.057	1	RPE65 KO vehicle	Heca
A130014A01Rik	0.090123	0.0552352	0.058	0.046	1	RPE65 KO vehicle	A130014A01Rik
Agrp	0.0901841	0.0785321	0.074	0.059	1	RPE65 KO vehicle	Agrp
Atad1	0.0905434	0.0476847	0.216	0.196	1	RPE65 KO vehicle	Atad1
Ddx21	0.0905716	0.0585717	0.131	0.115	1	RPE65 KO vehicle	Ddx21
Fam53c	0.0907456	0.0649741	0.097	0.082	1	RPE65 KO vehicle	Fam53c
Phospho2	0.0907722	0.0457876	0.075	0.061	1	RPE65 KO vehicle	Phospho2
Rpa3	0.0908167	0.033651	0.054	0.042	1	RPE65 KO vehicle	Rpa3
Sec24c	0.0908755	0.0491924	0.081	0.08	1	RPE65 KO vehicle	Sec24c
Ntrk3	0.0909209	0.105154	0.211	0.19	1	RPE65 KO vehicle	Ntrk3
Kat6b	0.091067	0.0486533	0.334	0.312	1	RPE65 KO vehicle	Kat6b
Rabl3	0.091198	0.0454576	0.072	0.059	1	RPE65 KO vehicle	Rabl3
Ndufa1	0.0915643	0.0224679	0.291	0.294	1	RPE65 KO vehicle	Ndufa1
Pde7a	0.0917433	0.0719196	0.177	0.157	1	RPE65 KO vehicle	Pde7a
Fbxl17	0.0918708	0.115745	0.355	0.339	1	RPE65 KO vehicle	Fbxl17
2010320M18Rik	0.0921444	0.0607545	0.098	0.082	1	RPE65 KO vehicle	2010320M18Rik
Wwp1	0.0923268	0.0936166	0.298	0.276	1	RPE65 KO vehicle	Wwp1
Zfp426	0.0924657	0.0852604	0.088	0.073	1	RPE65 KO vehicle	Zfp426
Senp7	0.0926958	0.104221	0.291	0.268	1	RPE65 KO vehicle	Senp7
Chmp4b	0.0927387	0.0136328	0.232	0.214	1	RPE65 KO vehicle	Chmp4b
Adipor1	0.0929676	0.023278	0.613	0.619	1	RPE65 KO vehicle	Adipor1
Gm11713	0.0931629	0.0941756	0.066	0.054	1	RPE65 KO vehicle	Gm11713
Gm14325	0.0935024	0.00792284	0.09	0.08	1	RPE65 KO vehicle	Gm14325
Ppp6c	0.0936208	0.0784996	0.138	0.12	1	RPE65 KO vehicle	Ppp6c
Clk4	0.09407	0.10528	0.199	0.178	1	RPE65 KO vehicle	Clk4
Fuz	0.0940791	0.0535709	0.062	0.049	1	RPE65 KO vehicle	Fuz
Prickle1	0.0946457	0.038141	0.437	0.425	1	RPE65 KO vehicle	Prickle1
Stxbp4	0.094755	0.0343603	0.179	0.165	1	RPE65 KO vehicle	Stxbp4
Lage3	0.0948798	0.06489	0.072	0.063	1	RPE65 KO vehicle	Lage3
Spindoc	0.0948877	0.0583684	0.057	0.045	1	RPE65 KO vehicle	Spindoc
Kbtbd7	0.0950805	0.0264043	0.053	0.041	1	RPE65 KO vehicle	Kbtbd7
Erp44	0.0952983	0.0752853	0.144	0.126	1	RPE65 KO vehicle	Erp44
2700038G22Rik	0.0954263	0.071748	0.052	0.042	1	RPE65 KO vehicle	2700038G22Rik
Ppox	0.0957135	0.0502651	0.051	0.044	1	RPE65 KO vehicle	Ppox
Clk3	0.0957436	0.0597438	0.074	0.06	1	RPE65 KO vehicle	Clk3
Bfar	0.0964759	0.0627852	0.137	0.119	1	RPE65 KO vehicle	Bfar
Tet3	0.0964897	0.0793582	0.382	0.368	1	RPE65 KO vehicle	Tet3
Trp53bp1	0.0965175	0.0992376	0.204	0.192	1	RPE65 KO vehicle	Trp53bp1
Cnpy3	0.096556	0.0105361	0.096	0.104	1	RPE65 KO vehicle	Cnpy3
Ppig	0.0968607	0.0228237	0.321	0.305	1	RPE65 KO vehicle	Ppig
Dclk1	0.0969778	0.0381321	0.137	0.119	1	RPE65 KO vehicle	Dclk1
2700062C07Rik	0.0972597	0.0607212	0.071	0.059	1	RPE65 KO vehicle	2700062C07Rik
Mob1b	0.0974364	0.051501	0.138	0.122	1	RPE65 KO vehicle	Mob1b
Gm10353	0.097864	0.109315	0.123	0.104	1	RPE65 KO vehicle	Gm10353
Rreb1	0.0981211	0.0717976	0.116	0.099	1	RPE65 KO vehicle	Rreb1
4930556J24Rik	0.0983055	0.10283	0.074	0.061	1	RPE65 KO vehicle	4930556J24Rik
Ppp4c	0.0984846	0.0486196	0.075	0.064	1	RPE65 KO vehicle	Ppp4c
Ccdc148	0.0987683	0.0433857	0.107	0.093	1	RPE65 KO vehicle	Ccdc148
Mir124-2hg	0.099004	0.0500645	0.876	0.858	1	RPE65 KO vehicle	Mir124-2hg
Rps19bp1	0.0991744	0.0207319	0.116	0.104	1	RPE65 KO vehicle	Rps19bp1
Ccn4	0.0998961	0.062787	0.136	0.119	1	RPE65 KO vehicle	Ccn4
Ankrd24	0.100114	0.0310039	0.082	0.093	1	RPE65 KO vehicle	Ankrd24
Zfp932	0.100134	0.0540277	0.076	0.062	1	RPE65 KO vehicle	Zfp932
Mmd	0.100189	0.05158	0.288	0.268	1	RPE65 KO vehicle	Mmd
Cers4	0.100201	0.051987	0.521	0.501	1	RPE65 KO vehicle	Cers4
Mrpl9	0.100273	0.0100675	0.179	0.164	1	RPE65 KO vehicle	Mrpl9
Alg6	0.100699	0.055197	0.07	0.056	1	RPE65 KO vehicle	Alg6
4632404H12Rik	0.101169	0.0531315	0.062	0.05	1	RPE65 KO vehicle	4632404H12Rik
Pacs1	0.101247	0.0763566	0.205	0.186	1	RPE65 KO vehicle	Pacs1
Sf3b3	0.101739	0.0675906	0.145	0.131	1	RPE65 KO vehicle	Sf3b3
Dlg1	0.101742	0.0671297	0.52	0.499	1	RPE65 KO vehicle	Dlg1
Ccdc73	0.102019	0.0680939	0.051	0.04	1	RPE65 KO vehicle	Ccdc73
Ahrr	0.102254	0.068031	0.094	0.079	1	RPE65 KO vehicle	Ahrr
Pgrmc2	0.102627	0.068812	0.176	0.158	1	RPE65 KO vehicle	Pgrmc2
Cpsf1	0.102882	0.0470586	0.062	0.05	1	RPE65 KO vehicle	Cpsf1
Mpped2	0.103048	0.0781352	0.504	0.482	1	RPE65 KO vehicle	Mpped2
Thada	0.103196	0.0561238	0.319	0.3	1	RPE65 KO vehicle	Thada
Ubap2l	0.103431	0.0979385	0.301	0.282	1	RPE65 KO vehicle	Ubap2l
Zfr2	0.103952	0.0109621	0.084	0.077	1	RPE65 KO vehicle	Zfr2
Dcaf8	0.103989	0.0590978	0.298	0.279	1	RPE65 KO vehicle	Dcaf8
Gm17491	0.104118	0.0465338	0.069	0.057	1	RPE65 KO vehicle	Gm17491
Cd164	0.104466	0.0637398	0.15	0.137	1	RPE65 KO vehicle	Cd164
Ddt	0.104883	0.0501278	0.203	0.186	1	RPE65 KO vehicle	Ddt
Nr3c1	0.104883	0.0691583	0.342	0.322	1	RPE65 KO vehicle	Nr3c1
Sp2	0.104951	0.00140551	0.071	0.063	1	RPE65 KO vehicle	Sp2
Kmt5c	0.105189	0.0687813	0.082	0.076	1	RPE65 KO vehicle	Kmt5c
Zmiz2	0.105234	0.04105	0.071	0.058	1	RPE65 KO vehicle	Zmiz2
1810013L24Rik	0.105329	0.0233506	0.159	0.141	1	RPE65 KO vehicle	1810013L24Rik
Map4k5	0.105347	0.10232	0.196	0.179	1	RPE65 KO vehicle	Map4k5
Ube2d2a	0.105581	0.0588469	0.287	0.267	1	RPE65 KO vehicle	Ube2d2a
Prkn	0.10578	0.0820465	0.551	0.529	1	RPE65 KO vehicle	Prkn
Ddb2	0.106173	0.0806605	0.08	0.072	1	RPE65 KO vehicle	Ddb2
Rbmx	0.10654	0.0630894	0.187	0.183	1	RPE65 KO vehicle	Rbmx
Tmbim6	0.106845	0.0450497	0.349	0.341	1	RPE65 KO vehicle	Tmbim6
Kmt2e	0.106852	0.0225916	0.535	0.518	1	RPE65 KO vehicle	Kmt2e
Pomgnt1	0.106913	0.05919	0.119	0.103	1	RPE65 KO vehicle	Pomgnt1
Tinf2	0.106955	0.0502642	0.055	0.044	1	RPE65 KO vehicle	Tinf2
Hsd17b12	0.106955	0.0458725	0.11	0.094	1	RPE65 KO vehicle	Hsd17b12
Atp11a	0.107913	0.0333784	0.27	0.255	1	RPE65 KO vehicle	Atp11a
Malt1	0.108043	0.0660763	0.092	0.077	1	RPE65 KO vehicle	Malt1
Ubap1	0.108585	0.0682187	0.141	0.126	1	RPE65 KO vehicle	Ubap1
Wdr26	0.10865	0.0788887	0.223	0.203	1	RPE65 KO vehicle	Wdr26
Tasp1	0.108824	0.0873731	0.322	0.303	1	RPE65 KO vehicle	Tasp1
Hexdc	0.108847	0.0769369	0.136	0.118	1	RPE65 KO vehicle	Hexdc
Fbxo30	0.109345	0.0518911	0.059	0.046	1	RPE65 KO vehicle	Fbxo30
Ankrd16	0.109358	0.0489842	0.065	0.053	1	RPE65 KO vehicle	Ankrd16
Ccni	0.109837	0.0435813	0.148	0.131	1	RPE65 KO vehicle	Ccni
Babam2	0.110138	0.0916553	0.303	0.283	1	RPE65 KO vehicle	Babam2
Tsc22d2	0.110235	0.0854777	0.218	0.198	1	RPE65 KO vehicle	Tsc22d2
Polr2j	0.110305	0.0341106	0.22	0.2	1	RPE65 KO vehicle	Polr2j
Supt20	0.110543	0.084174	0.189	0.175	1	RPE65 KO vehicle	Supt20
Gfpt1	0.110605	0.0555503	0.182	0.175	1	RPE65 KO vehicle	Gfpt1
Senp1	0.110693	0.0692458	0.1	0.087	1	RPE65 KO vehicle	Senp1
Cecr2	0.110917	0.103842	0.442	0.427	1	RPE65 KO vehicle	Cecr2
Dhh	0.111179	0.0584171	0.054	0.052	1	RPE65 KO vehicle	Dhh
Crybg3	0.111394	0.0683303	0.081	0.068	1	RPE65 KO vehicle	Crybg3
Crem	0.1116	0.0121116	0.08	0.071	1	RPE65 KO vehicle	Crem
Ppp5c	0.111631	0.0376797	0.074	0.061	1	RPE65 KO vehicle	Ppp5c
Scaf8	0.111839	0.0804702	0.322	0.301	1	RPE65 KO vehicle	Scaf8
Tmem260	0.112104	0.100223	0.191	0.172	1	RPE65 KO vehicle	Tmem260
Ylpm1	0.112124	0.0194412	0.218	0.206	1	RPE65 KO vehicle	Ylpm1
Zfp637	0.112521	0.0483354	0.072	0.059	1	RPE65 KO vehicle	Zfp637
Cdk13	0.11258	0.0873761	0.355	0.342	1	RPE65 KO vehicle	Cdk13
Sf3a2	0.113032	0.0195249	0.065	0.053	1	RPE65 KO vehicle	Sf3a2
Exoc5	0.113045	0.0658535	0.219	0.2	1	RPE65 KO vehicle	Exoc5
Kpna1	0.113106	0.044273	0.195	0.176	1	RPE65 KO vehicle	Kpna1
Rbm48	0.113298	0.0570418	0.093	0.078	1	RPE65 KO vehicle	Rbm48
Ap3b1	0.11405	0.0448683	0.218	0.201	1	RPE65 KO vehicle	Ap3b1
Spcs1	0.114056	0.030355	0.148	0.13	1	RPE65 KO vehicle	Spcs1
Hps3	0.114538	0.0797156	0.169	0.162	1	RPE65 KO vehicle	Hps3
Mrpl37	0.115157	0.0124055	0.051	0.042	1	RPE65 KO vehicle	Mrpl37
Zdhhc17	0.115218	0.043082	0.361	0.347	1	RPE65 KO vehicle	Zdhhc17
Klhdc10	0.115645	0.108252	0.247	0.232	1	RPE65 KO vehicle	Klhdc10
Trmt1l	0.115821	0.0849754	0.089	0.076	1	RPE65 KO vehicle	Trmt1l
Tmem11	0.115899	0.0413166	0.067	0.061	1	RPE65 KO vehicle	Tmem11
Uqcrq	0.116147	0.0156267	0.501	0.508	1	RPE65 KO vehicle	Uqcrq
Mgrn1	0.116672	0.0343659	0.1	0.085	1	RPE65 KO vehicle	Mgrn1
Zranb1	0.1167	0.0535359	0.457	0.438	1	RPE65 KO vehicle	Zranb1
Ppp1cb	0.117292	0.0395612	0.26	0.245	1	RPE65 KO vehicle	Ppp1cb
Ssr3	0.117451	0.0285636	0.147	0.13	1	RPE65 KO vehicle	Ssr3
Itprid2	0.117641	0.0586695	0.11	0.095	1	RPE65 KO vehicle	Itprid2
Efr3a	0.118027	0.0679781	0.236	0.219	1	RPE65 KO vehicle	Efr3a
Lpcat1	0.118651	0.102552	0.275	0.261	1	RPE65 KO vehicle	Lpcat1
Gm26936	0.118864	0.0786108	0.09	0.075	1	RPE65 KO vehicle	Gm26936
Rad51	0.119142	0.0568494	0.061	0.048	1	RPE65 KO vehicle	Rad51
Bbs5	0.11922	0.0537015	0.429	0.415	1	RPE65 KO vehicle	Bbs5
Sik2	0.11929	0.0746748	0.202	0.184	1	RPE65 KO vehicle	Sik2
Cdk5	0.119526	0.0721148	0.071	0.059	1	RPE65 KO vehicle	Cdk5
Sec11a	0.120217	0.0357881	0.126	0.133	1	RPE65 KO vehicle	Sec11a
Sltm	0.12048	0.0576862	0.372	0.354	1	RPE65 KO vehicle	Sltm
Arhgap5	0.120758	0.0375449	0.511	0.493	1	RPE65 KO vehicle	Arhgap5
2610001J05Rik	0.120941	0.0438202	0.068	0.055	1	RPE65 KO vehicle	2610001J05Rik
Nup107	0.120982	0.0448756	0.054	0.057	1	RPE65 KO vehicle	Nup107
Adat1	0.121362	0.0545294	0.058	0.05	1	RPE65 KO vehicle	Adat1
Chd8	0.121378	0.0717779	0.189	0.174	1	RPE65 KO vehicle	Chd8
Zfp738	0.12145	0.0580759	0.056	0.045	1	RPE65 KO vehicle	Zfp738
Dhx57	0.121452	0.0199189	0.071	0.08	1	RPE65 KO vehicle	Dhx57
Zfp560	0.121731	0.0107819	0.108	0.095	1	RPE65 KO vehicle	Zfp560
Mapre3	0.122405	0.0482251	0.408	0.387	1	RPE65 KO vehicle	Mapre3
Sgcb	0.122413	0.0294894	0.065	0.055	1	RPE65 KO vehicle	Sgcb
Maf1	0.123158	0.0234679	0.119	0.106	1	RPE65 KO vehicle	Maf1
Hps4	0.123612	0.0565671	0.094	0.079	1	RPE65 KO vehicle	Hps4
Zfp280d	0.123953	0.0771271	0.361	0.34	1	RPE65 KO vehicle	Zfp280d
Brd4	0.124451	0.044288	0.298	0.28	1	RPE65 KO vehicle	Brd4
Pabpc4	0.124512	0.0735802	0.155	0.138	1	RPE65 KO vehicle	Pabpc4
Cops7b	0.124573	0.0737508	0.071	0.06	1	RPE65 KO vehicle	Cops7b
B230369F24Rik	0.124679	0.0660807	0.095	0.087	1	RPE65 KO vehicle	B230369F24Rik
Serpinb6a	0.124853	0.0642328	0.108	0.092	1	RPE65 KO vehicle	Serpinb6a
Gm14505	0.125083	0.0584549	0.212	0.2	1	RPE65 KO vehicle	Gm14505
4921511C10Rik	0.125189	0.0595366	0.057	0.045	1	RPE65 KO vehicle	4921511C10Rik
Hltf	0.125401	0.0830414	0.243	0.232	1	RPE65 KO vehicle	Hltf
Pfdn4	0.125633	0.0277343	0.087	0.074	1	RPE65 KO vehicle	Pfdn4
Rps8	0.1258	0.0337367	0.73	0.707	1	RPE65 KO vehicle	Rps8
Atp6v1b2	0.125839	0.0341734	0.341	0.323	1	RPE65 KO vehicle	Atp6v1b2
Arl8b	0.125907	0.0615732	0.16	0.142	1	RPE65 KO vehicle	Arl8b
Chmp3	0.126017	0.037711	0.148	0.132	1	RPE65 KO vehicle	Chmp3
Ppm1h	0.126121	0.0433415	0.388	0.37	1	RPE65 KO vehicle	Ppm1h
Ccdc173	0.126123	0.0397483	0.225	0.217	1	RPE65 KO vehicle	Ccdc173
Zswim8	0.126231	0.00187557	0.103	0.096	1	RPE65 KO vehicle	Zswim8
Arf3	0.126378	0.0397285	0.102	0.088	1	RPE65 KO vehicle	Arf3
Ssbp1	0.126426	0.0738687	0.162	0.154	1	RPE65 KO vehicle	Ssbp1
Ddit3	0.126642	0.0458055	0.112	0.097	1	RPE65 KO vehicle	Ddit3
Cdon	0.126656	0.0542685	0.189	0.172	1	RPE65 KO vehicle	Cdon
B3gat3	0.126798	0.0162434	0.095	0.106	1	RPE65 KO vehicle	B3gat3
Brip1os	0.127017	0.0983032	0.11	0.096	1	RPE65 KO vehicle	Brip1os
1500004A13Rik	0.127131	0.103368	0.094	0.081	1	RPE65 KO vehicle	1500004A13Rik
Xpnpep3	0.127316	0.0745854	0.086	0.072	1	RPE65 KO vehicle	Xpnpep3
Gxylt1	0.127714	0.0509637	0.096	0.1	1	RPE65 KO vehicle	Gxylt1
Shoc2	0.127889	0.0694179	0.338	0.319	1	RPE65 KO vehicle	Shoc2
Ndufb3	0.127917	0.0470798	0.41	0.393	1	RPE65 KO vehicle	Ndufb3
Spty2d1	0.128122	0.0597103	0.065	0.054	1	RPE65 KO vehicle	Spty2d1
Zfp407	0.128986	0.0292353	0.322	0.306	1	RPE65 KO vehicle	Zfp407
Ppp2r2a	0.129034	0.0322438	0.116	0.124	1	RPE65 KO vehicle	Ppp2r2a
Slc38a9	0.129131	0.0958502	0.339	0.322	1	RPE65 KO vehicle	Slc38a9
Ecpas	0.129151	0.0447602	0.322	0.305	1	RPE65 KO vehicle	Ecpas
Tjap1	0.129202	0.076441	0.082	0.07	1	RPE65 KO vehicle	Tjap1
Spin1	0.129214	0.012582	0.088	0.077	1	RPE65 KO vehicle	Spin1
Chmp2a	0.129322	0.0510137	0.296	0.288	1	RPE65 KO vehicle	Chmp2a
Znhit3	0.129381	0.0497087	0.084	0.071	1	RPE65 KO vehicle	Znhit3
Rev3l	0.129727	0.0829992	0.326	0.306	1	RPE65 KO vehicle	Rev3l
Msl2	0.12989	0.0548138	0.144	0.128	1	RPE65 KO vehicle	Msl2
Cul9	0.13017	0.0899058	0.179	0.166	1	RPE65 KO vehicle	Cul9
Agps	0.130176	0.0836558	0.196	0.178	1	RPE65 KO vehicle	Agps
Firre	0.130557	0.0569465	0.169	0.15	1	RPE65 KO vehicle	Firre
Ptprg	0.130587	0.0663211	0.141	0.131	1	RPE65 KO vehicle	Ptprg
Tom1l2	0.13089	0.00671527	0.243	0.234	1	RPE65 KO vehicle	Tom1l2
Zfp869	0.132431	0.0722128	0.113	0.103	1	RPE65 KO vehicle	Zfp869
Hsp90aa1	0.133519	0.0134214	0.837	0.853	1	RPE65 KO vehicle	Hsp90aa1
Cdk2ap1	0.133546	0.0390275	0.094	0.08	1	RPE65 KO vehicle	Cdk2ap1
Tmem256	0.133866	0.0236811	0.126	0.111	1	RPE65 KO vehicle	Tmem256
Tomm70a	0.133996	0.00894571	0.16	0.148	1	RPE65 KO vehicle	Tomm70a
Psd	0.134019	0.0328275	0.256	0.252	1	RPE65 KO vehicle	Psd
Fgd4	0.134048	0.071032	0.453	0.435	1	RPE65 KO vehicle	Fgd4
Tead1	0.134117	0.0729672	0.175	0.156	1	RPE65 KO vehicle	Tead1
Rtn3	0.134225	0.0454649	0.548	0.527	1	RPE65 KO vehicle	Rtn3
Steap2	0.134308	0.0292687	0.099	0.087	1	RPE65 KO vehicle	Steap2
Qtrt1	0.134653	0.0688765	0.084	0.07	1	RPE65 KO vehicle	Qtrt1
Zfp322a	0.134727	0.088035	0.139	0.126	1	RPE65 KO vehicle	Zfp322a
Lactb	0.134747	0.0021908	0.044	0.055	1	RPE65 KO vehicle	Lactb
Pycrl	0.134938	0.0625775	0.066	0.054	1	RPE65 KO vehicle	Pycrl
5430405H02Rik	0.135156	0.0647906	0.111	0.096	1	RPE65 KO vehicle	5430405H02Rik
Spaca6	0.135308	0.0839153	0.067	0.054	1	RPE65 KO vehicle	Spaca6
Armc1	0.135587	0.0322165	0.209	0.224	1	RPE65 KO vehicle	Armc1
Cnot11	0.135596	0.0407247	0.053	0.048	1	RPE65 KO vehicle	Cnot11
AW549877	0.135645	0.0545045	0.288	0.271	1	RPE65 KO vehicle	AW549877
Stat3	0.135671	0.0323096	0.316	0.31	1	RPE65 KO vehicle	Stat3
Dstn	0.135825	0.0373855	0.331	0.316	1	RPE65 KO vehicle	Dstn
Tent2	0.135828	0.0539787	0.187	0.17	1	RPE65 KO vehicle	Tent2
Ccnt1	0.136151	0.0661004	0.229	0.212	1	RPE65 KO vehicle	Ccnt1
Ipo11	0.13651	0.0801252	0.14	0.124	1	RPE65 KO vehicle	Ipo11
Anapc13	0.136713	0.0271793	0.248	0.228	1	RPE65 KO vehicle	Anapc13
Tbk1	0.13673	0.0317656	0.095	0.084	1	RPE65 KO vehicle	Tbk1
Hlcs	0.137138	0.0507195	0.09	0.091	1	RPE65 KO vehicle	Hlcs
Stam	0.137235	0.0798764	0.126	0.111	1	RPE65 KO vehicle	Stam
Mettl15	0.137654	0.0705636	0.115	0.099	1	RPE65 KO vehicle	Mettl15
Sfi1	0.137863	0.0499392	0.213	0.196	1	RPE65 KO vehicle	Sfi1
Zfp655	0.137875	0.0440706	0.055	0.044	1	RPE65 KO vehicle	Zfp655
Polr2f	0.137885	0.0391999	0.17	0.153	1	RPE65 KO vehicle	Polr2f
Snupn	0.138138	0.0457664	0.091	0.078	1	RPE65 KO vehicle	Snupn
Grb10	0.138788	0.0286187	0.282	0.273	1	RPE65 KO vehicle	Grb10
Patj	0.139497	0.0611125	0.27	0.251	1	RPE65 KO vehicle	Patj
Zc3h13	0.139548	0.0389502	0.289	0.275	1	RPE65 KO vehicle	Zc3h13
Atp11c	0.139561	0.0686117	0.15	0.132	1	RPE65 KO vehicle	Atp11c
Gmeb2	0.139648	0.0864576	0.109	0.099	1	RPE65 KO vehicle	Gmeb2
Elovl2	0.140121	0.0617332	0.117	0.106	1	RPE65 KO vehicle	Elovl2
Serhl	0.140141	0.0574304	0.07	0.058	1	RPE65 KO vehicle	Serhl
Alg11	0.140476	0.00181282	0.097	0.086	1	RPE65 KO vehicle	Alg11
Bcl2l1	0.140675	0.0697545	0.096	0.089	1	RPE65 KO vehicle	Bcl2l1
Map3k12	0.141492	0.0852932	0.133	0.12	1	RPE65 KO vehicle	Map3k12
Mex3c	0.142002	0.0429951	0.073	0.062	1	RPE65 KO vehicle	Mex3c
Tcea3	0.14235	0.0320856	0.058	0.047	1	RPE65 KO vehicle	Tcea3
Kmt5a	0.144115	0.0626449	0.104	0.099	1	RPE65 KO vehicle	Kmt5a
Grsf1	0.144264	0.0272339	0.083	0.07	1	RPE65 KO vehicle	Grsf1
Wdr6	0.144765	0.0505952	0.117	0.108	1	RPE65 KO vehicle	Wdr6
Exoc3	0.144991	0.0369709	0.249	0.232	1	RPE65 KO vehicle	Exoc3
Gm30198	0.145009	0.0789259	0.103	0.089	1	RPE65 KO vehicle	Gm30198
Slc16a6	0.145154	0.0655857	0.394	0.381	1	RPE65 KO vehicle	Slc16a6
Ep400	0.145441	0.0693259	0.24	0.234	1	RPE65 KO vehicle	Ep400
Snrpd2	0.145938	0.021516	0.264	0.266	1	RPE65 KO vehicle	Snrpd2
Lmbr1l	0.145989	0.0706423	0.153	0.136	1	RPE65 KO vehicle	Lmbr1l
Slc9a5	0.14602	0.0458708	0.072	0.06	1	RPE65 KO vehicle	Slc9a5
2810402E24Rik	0.146169	0.0601356	0.056	0.047	1	RPE65 KO vehicle	2810402E24Rik
Gm26782	0.14646	0.0663466	0.12	0.109	1	RPE65 KO vehicle	Gm26782
Synrg	0.146787	0.0300625	0.331	0.319	1	RPE65 KO vehicle	Synrg
Ric3	0.146849	0.0587685	0.168	0.165	1	RPE65 KO vehicle	Ric3
Copz1	0.147049	0.0696331	0.133	0.117	1	RPE65 KO vehicle	Copz1
Fam135a	0.147115	0.078465	0.203	0.19	1	RPE65 KO vehicle	Fam135a
Tbc1d14	0.147425	0.0446938	0.181	0.17	1	RPE65 KO vehicle	Tbc1d14
Tbl1x	0.147438	0.0633086	0.226	0.206	1	RPE65 KO vehicle	Tbl1x
Raf1	0.147984	0.0907704	0.272	0.254	1	RPE65 KO vehicle	Raf1
B4galt2	0.148285	0.0541427	0.054	0.046	1	RPE65 KO vehicle	B4galt2
Gm43713	0.148411	0.0782969	0.085	0.073	1	RPE65 KO vehicle	Gm43713
1700096K18Rik	0.148497	0.0715496	0.093	0.081	1	RPE65 KO vehicle	1700096K18Rik
Socs7	0.148732	0.0628736	0.246	0.241	1	RPE65 KO vehicle	Socs7
Tmem240	0.148831	0.0493467	0.07	0.057	1	RPE65 KO vehicle	Tmem240
Ndufaf4	0.149187	0.0582364	0.121	0.106	1	RPE65 KO vehicle	Ndufaf4
Mthfsl	0.149973	0.0396248	0.187	0.17	1	RPE65 KO vehicle	Mthfsl
Mettl1	0.150462	0.0524115	0.063	0.055	1	RPE65 KO vehicle	Mettl1
Hspb11	0.150541	0.0505778	0.113	0.097	1	RPE65 KO vehicle	Hspb11
Tars2	0.150877	0.0267433	0.065	0.054	1	RPE65 KO vehicle	Tars2
Tmem68	0.150924	0.0645189	0.086	0.075	1	RPE65 KO vehicle	Tmem68
Ddx24	0.151122	0.0300034	0.283	0.268	1	RPE65 KO vehicle	Ddx24
Cdipt	0.151138	0.0168777	0.094	0.081	1	RPE65 KO vehicle	Cdipt
Abcc5	0.151157	0.0659816	0.179	0.162	1	RPE65 KO vehicle	Abcc5
Gm16168	0.151618	0.116798	0.131	0.115	1	RPE65 KO vehicle	Gm16168
Htra2	0.152049	0.0396827	0.072	0.062	1	RPE65 KO vehicle	Htra2
Ppp4r3b	0.152114	0.0503384	0.271	0.254	1	RPE65 KO vehicle	Ppp4r3b
Mon2	0.152853	0.084931	0.181	0.166	1	RPE65 KO vehicle	Mon2
Zkscan8	0.153044	0.0211892	0.072	0.061	1	RPE65 KO vehicle	Zkscan8
Sirt1	0.153119	0.103254	0.183	0.171	1	RPE65 KO vehicle	Sirt1
Rbbp6	0.153773	0.0476442	0.376	0.36	1	RPE65 KO vehicle	Rbbp6
Ubr4	0.153804	0.0308672	0.153	0.138	1	RPE65 KO vehicle	Ubr4
Gm2000	0.154075	0.0279386	0.071	0.059	1	RPE65 KO vehicle	Gm2000
Ggt7	0.154597	0.0176825	0.087	0.076	1	RPE65 KO vehicle	Ggt7
Foxj2	0.154845	0.0416846	0.09	0.085	1	RPE65 KO vehicle	Foxj2
Sgsm2	0.154851	0.040116	0.07	0.058	1	RPE65 KO vehicle	Sgsm2
Gm47271	0.154991	0.00574357	0.061	0.054	1	RPE65 KO vehicle	Gm47271
Ttc9c	0.15509	0.061963	0.114	0.099	1	RPE65 KO vehicle	Ttc9c
Ewsr1	0.155607	0.0439014	0.354	0.353	1	RPE65 KO vehicle	Ewsr1
Umad1	0.155836	0.0903336	0.296	0.281	1	RPE65 KO vehicle	Umad1
Jade1	0.156188	0.0129253	0.128	0.114	1	RPE65 KO vehicle	Jade1
Atf6	0.156502	0.0442881	0.224	0.227	1	RPE65 KO vehicle	Atf6
Fbxw2	0.156615	0.0562019	0.141	0.139	1	RPE65 KO vehicle	Fbxw2
Letm2	0.156776	0.0620813	0.103	0.088	1	RPE65 KO vehicle	Letm2
Xrn1	0.157169	0.0895162	0.292	0.278	1	RPE65 KO vehicle	Xrn1
Naa40	0.157252	0.066695	0.097	0.089	1	RPE65 KO vehicle	Naa40
Gm47252	0.157613	0.0569637	0.084	0.073	1	RPE65 KO vehicle	Gm47252
Mapk6	0.157646	0.0504602	0.1	0.089	1	RPE65 KO vehicle	Mapk6
Lrrc51	0.158358	0.0684006	0.085	0.073	1	RPE65 KO vehicle	Lrrc51
Gm9869	0.15839	0.0889791	0.225	0.211	1	RPE65 KO vehicle	Gm9869
Sh2b1	0.158481	0.0199695	0.074	0.062	1	RPE65 KO vehicle	Sh2b1
Syt14	0.158514	0.0687171	0.28	0.268	1	RPE65 KO vehicle	Syt14
Ddx18	0.159193	0.0465414	0.137	0.123	1	RPE65 KO vehicle	Ddx18
Trim41	0.159267	0.0630963	0.091	0.084	1	RPE65 KO vehicle	Trim41
Vps13a	0.159329	0.0533608	0.148	0.131	1	RPE65 KO vehicle	Vps13a
Zbtb44	0.159369	0.022465	0.202	0.185	1	RPE65 KO vehicle	Zbtb44
Farsa	0.159545	0.0679261	0.154	0.139	1	RPE65 KO vehicle	Farsa
Idh1	0.159706	0.0574693	0.115	0.102	1	RPE65 KO vehicle	Idh1
Tab1	0.160105	0.0617007	0.087	0.081	1	RPE65 KO vehicle	Tab1
Senp2	0.160216	0.0696136	0.243	0.225	1	RPE65 KO vehicle	Senp2
Sel1l	0.160474	0.0251169	0.175	0.162	1	RPE65 KO vehicle	Sel1l
Chkb	0.161311	0.0227877	0.084	0.074	1	RPE65 KO vehicle	Chkb
Ap2m1	0.161604	0.0275187	0.292	0.274	1	RPE65 KO vehicle	Ap2m1
Agbl3	0.161755	0.0471459	0.147	0.133	1	RPE65 KO vehicle	Agbl3
Btbd9	0.162152	0.0148808	0.5	0.495	1	RPE65 KO vehicle	Btbd9
Sap25	0.162167	0.0191158	0.052	0.042	1	RPE65 KO vehicle	Sap25
Tmem127	0.162473	0.0390102	0.108	0.095	1	RPE65 KO vehicle	Tmem127
C87436	0.162839	0.0719449	0.097	0.089	1	RPE65 KO vehicle	C87436
Ggact	0.162877	0.0987055	0.12	0.106	1	RPE65 KO vehicle	Ggact
Dtnb	0.163091	0.100746	0.398	0.38	1	RPE65 KO vehicle	Dtnb
Dnaic2	0.16337	0.00916784	0.052	0.045	1	RPE65 KO vehicle	Dnaic2
Dgcr8	0.163559	0.0570267	0.119	0.109	1	RPE65 KO vehicle	Dgcr8
Fbxl5	0.163653	0.0584753	0.56	0.55	1	RPE65 KO vehicle	Fbxl5
Nrf1	0.163796	0.0865838	0.282	0.263	1	RPE65 KO vehicle	Nrf1
Hey2	0.164081	0.0802348	0.064	0.053	1	RPE65 KO vehicle	Hey2
Myo18a	0.16465	0.0185961	0.124	0.114	1	RPE65 KO vehicle	Myo18a
5730409E04Rik	0.1647	0.0336917	0.052	0.042	1	RPE65 KO vehicle	5730409E04Rik
Reep6	0.164803	0.0308944	0.602	0.587	1	RPE65 KO vehicle	Reep6
Gramd2	0.165071	0.0786342	0.25	0.234	1	RPE65 KO vehicle	Gramd2
Arhgef1	0.165092	0.076085	0.133	0.119	1	RPE65 KO vehicle	Arhgef1
Adar	0.165178	0.0426694	0.082	0.072	1	RPE65 KO vehicle	Adar
Ssr4	0.165205	0.0528829	0.129	0.114	1	RPE65 KO vehicle	Ssr4
Dtwd2	0.165722	0.0580192	0.06	0.049	1	RPE65 KO vehicle	Dtwd2
Pja2	0.165927	0.0396035	0.255	0.239	1	RPE65 KO vehicle	Pja2
Pdzd8	0.166123	0.0442723	0.222	0.207	1	RPE65 KO vehicle	Pdzd8
4921524J17Rik	0.16643	0.0437956	0.085	0.073	1	RPE65 KO vehicle	4921524J17Rik
Prep	0.166649	0.0217103	0.045	0.053	1	RPE65 KO vehicle	Prep
Peli1	0.166989	0.0238751	0.248	0.239	1	RPE65 KO vehicle	Peli1
Trappc8	0.167095	0.0630821	0.308	0.291	1	RPE65 KO vehicle	Trappc8
Nedd4l	0.167276	0.0590188	0.408	0.393	1	RPE65 KO vehicle	Nedd4l
Maz	0.167305	0.0425207	0.101	0.087	1	RPE65 KO vehicle	Maz
Tigar	0.167491	0.0637829	0.086	0.076	1	RPE65 KO vehicle	Tigar
Rnf167	0.16758	0.048626	0.109	0.095	1	RPE65 KO vehicle	Rnf167
Skiv2l	0.167928	0.0456977	0.052	0.042	1	RPE65 KO vehicle	Skiv2l
Synj1	0.168069	0.00990359	0.379	0.368	1	RPE65 KO vehicle	Synj1
Ncoa6	0.168114	0.0804101	0.25	0.241	1	RPE65 KO vehicle	Ncoa6
Elob	0.168336	0.0406732	0.434	0.419	1	RPE65 KO vehicle	Elob
Cpm	0.168379	0.101706	0.121	0.112	1	RPE65 KO vehicle	Cpm
Kdm6a	0.16881	0.0543085	0.245	0.231	1	RPE65 KO vehicle	Kdm6a
Gm9895	0.169051	0.0671486	0.067	0.056	1	RPE65 KO vehicle	Gm9895
Atf6b	0.169432	0.0142972	0.062	0.052	1	RPE65 KO vehicle	Atf6b
Smad5	0.169462	0.0198084	0.072	0.084	1	RPE65 KO vehicle	Smad5
Dad1	0.169684	0.0495552	0.259	0.25	1	RPE65 KO vehicle	Dad1
Psmg4	0.170049	0.0463084	0.069	0.06	1	RPE65 KO vehicle	Psmg4
Insm1	0.170144	0.0312	0.091	0.078	1	RPE65 KO vehicle	Insm1
Dtx3	0.170265	0.0579383	0.256	0.237	1	RPE65 KO vehicle	Dtx3
Ankrd33b	0.17044	0.0646713	0.542	0.525	1	RPE65 KO vehicle	Ankrd33b
D330023K18Rik	0.170861	0.0359832	0.074	0.072	1	RPE65 KO vehicle	D330023K18Rik
2310039H08Rik	0.170901	0.0260135	0.062	0.05	1	RPE65 KO vehicle	2310039H08Rik
Npc2	0.170965	0.061231	0.071	0.059	1	RPE65 KO vehicle	Npc2
Baz2a	0.171118	0.042921	0.177	0.165	1	RPE65 KO vehicle	Baz2a
4632427E13Rik	0.171168	0.0726939	0.246	0.23	1	RPE65 KO vehicle	4632427E13Rik
Gm49455	0.171277	0.045288	0.074	0.078	1	RPE65 KO vehicle	Gm49455
Tent4b	0.171345	0.0488251	0.301	0.285	1	RPE65 KO vehicle	Tent4b
Spata9	0.171403	0.0213645	0.058	0.048	1	RPE65 KO vehicle	Spata9
Blzf1	0.171407	0.0174722	0.075	0.086	1	RPE65 KO vehicle	Blzf1
Vcl	0.171457	0.0573497	0.169	0.156	1	RPE65 KO vehicle	Vcl
Wdr19	0.171714	0.0516837	0.075	0.065	1	RPE65 KO vehicle	Wdr19
Tasor	0.171789	0.0651255	0.328	0.311	1	RPE65 KO vehicle	Tasor
Plk5	0.171999	0.0595008	0.26	0.246	1	RPE65 KO vehicle	Plk5
Nsd1	0.1722	0.0271846	0.378	0.37	1	RPE65 KO vehicle	Nsd1
Tbcel	0.172213	0.0768877	0.103	0.09	1	RPE65 KO vehicle	Tbcel
Fam172a	0.172554	0.0645094	0.371	0.352	1	RPE65 KO vehicle	Fam172a
Acot8	0.17261	0.0582731	0.076	0.065	1	RPE65 KO vehicle	Acot8
Glrx2	0.172715	0.0412517	0.176	0.165	1	RPE65 KO vehicle	Glrx2
Snx15	0.172787	0.0567609	0.077	0.065	1	RPE65 KO vehicle	Snx15
Bin1	0.174271	0.041165	0.404	0.386	1	RPE65 KO vehicle	Bin1
Rab5a	0.174359	0.030816	0.148	0.134	1	RPE65 KO vehicle	Rab5a
Gtpbp2	0.174537	0.0327524	0.12	0.106	1	RPE65 KO vehicle	Gtpbp2
Ap2a2	0.175891	0.031037	0.527	0.511	1	RPE65 KO vehicle	Ap2a2
Mier3	0.175922	0.0559623	0.104	0.091	1	RPE65 KO vehicle	Mier3
Nipsnap1	0.175982	0.0324676	0.077	0.067	1	RPE65 KO vehicle	Nipsnap1
Me1	0.176196	0.0571518	0.384	0.372	1	RPE65 KO vehicle	Me1
Irf2	0.176316	0.0697629	0.21	0.203	1	RPE65 KO vehicle	Irf2
Pea15a	0.176383	0.0441015	0.344	0.35	1	RPE65 KO vehicle	Pea15a
Pex13	0.176692	0.0464698	0.124	0.114	1	RPE65 KO vehicle	Pex13
Ikzf5	0.17671	0.0271339	0.17	0.155	1	RPE65 KO vehicle	Ikzf5
Nsf	0.176836	0.0101342	0.623	0.61	1	RPE65 KO vehicle	Nsf
Pgap1	0.176937	0.0335115	0.118	0.109	1	RPE65 KO vehicle	Pgap1
Nup155	0.177064	0.0531374	0.117	0.119	1	RPE65 KO vehicle	Nup155
Svil	0.177065	0.0644416	0.341	0.322	1	RPE65 KO vehicle	Svil
Celsr3	0.17712	0.0265432	0.074	0.062	1	RPE65 KO vehicle	Celsr3
Lsm3	0.177362	0.0166677	0.057	0.049	1	RPE65 KO vehicle	Lsm3
2610035D17Rik	0.177492	0.0488848	0.186	0.172	1	RPE65 KO vehicle	2610035D17Rik
Prkaca	0.178026	0.00247897	0.087	0.081	1	RPE65 KO vehicle	Prkaca
Mks1	0.178267	0.0742461	0.058	0.053	1	RPE65 KO vehicle	Mks1
Wdr44	0.178378	0.0589937	0.11	0.096	1	RPE65 KO vehicle	Wdr44
Banf1	0.178473	0.0140086	0.117	0.103	1	RPE65 KO vehicle	Banf1
Ciz1	0.178738	0.0700735	0.105	0.095	1	RPE65 KO vehicle	Ciz1
Ivns1abp	0.179421	0.0234012	0.207	0.193	1	RPE65 KO vehicle	Ivns1abp
Trim25	0.179891	0.0420059	0.053	0.043	1	RPE65 KO vehicle	Trim25
Nipal1	0.180684	0.0546921	0.051	0.041	1	RPE65 KO vehicle	Nipal1
Vezt	0.180898	0.0617045	0.195	0.179	1	RPE65 KO vehicle	Vezt
Srsf11	0.180958	0.0444543	0.324	0.308	1	RPE65 KO vehicle	Srsf11
Acer2	0.181133	0.0216541	0.064	0.07	1	RPE65 KO vehicle	Acer2
Cyb5b	0.181166	0.0345091	0.093	0.082	1	RPE65 KO vehicle	Cyb5b
Gucd1	0.181858	0.0641023	0.171	0.172	1	RPE65 KO vehicle	Gucd1
Gpcpd1	0.182419	0.065303	0.171	0.156	1	RPE65 KO vehicle	Gpcpd1
Nfyc	0.182491	0.0484968	0.247	0.233	1	RPE65 KO vehicle	Nfyc
9230114K14Rik	0.182583	0.0342879	0.085	0.073	1	RPE65 KO vehicle	9230114K14Rik
Clcn5	0.182664	0.0719943	0.062	0.063	1	RPE65 KO vehicle	Clcn5
Mnat1	0.182926	0.00869978	0.244	0.239	1	RPE65 KO vehicle	Mnat1
Edn2	0.182982	0.0979174	0.123	0.109	1	RPE65 KO vehicle	Edn2
Ptp4a2	0.183249	0.0430588	0.487	0.483	1	RPE65 KO vehicle	Ptp4a2
St3gal4	0.184003	0.0775744	0.11	0.098	1	RPE65 KO vehicle	St3gal4
1810058I24Rik	0.184025	0.0241791	0.13	0.116	1	RPE65 KO vehicle	1810058I24Rik
Anp32a	0.185669	0.0370287	0.547	0.53	1	RPE65 KO vehicle	Anp32a
Sdhaf3	0.185889	0.0481379	0.075	0.063	1	RPE65 KO vehicle	Sdhaf3
Rsrc2	0.186402	0.0142402	0.565	0.553	1	RPE65 KO vehicle	Rsrc2
Tubgcp4	0.186783	0.0833841	0.099	0.088	1	RPE65 KO vehicle	Tubgcp4
Gtf3c2	0.186991	0.0538251	0.215	0.202	1	RPE65 KO vehicle	Gtf3c2
Gm17231	0.187064	0.0924987	0.176	0.161	1	RPE65 KO vehicle	Gm17231
Mtmr9	0.187559	0.000316534	0.064	0.057	1	RPE65 KO vehicle	Mtmr9
Gm32828	0.188199	0.0744263	0.053	0.048	1	RPE65 KO vehicle	Gm32828
Ccdc50	0.188518	0.084836	0.18	0.165	1	RPE65 KO vehicle	Ccdc50
Cul5	0.188934	0.0833067	0.412	0.409	1	RPE65 KO vehicle	Cul5
Slc35b1	0.189269	0.0695054	0.109	0.097	1	RPE65 KO vehicle	Slc35b1
Clasp2	0.189287	0.055585	0.452	0.435	1	RPE65 KO vehicle	Clasp2
Virma	0.189307	0.0899157	0.186	0.182	1	RPE65 KO vehicle	Virma
Ascc3	0.189766	0.0733446	0.316	0.298	1	RPE65 KO vehicle	Ascc3
Ercc3	0.190111	0.0424278	0.056	0.046	1	RPE65 KO vehicle	Ercc3
Orc4	0.190148	0.0754099	0.214	0.2	1	RPE65 KO vehicle	Orc4
Atp8a1	0.190367	0.0342772	0.352	0.34	1	RPE65 KO vehicle	Atp8a1
Chic1	0.190839	0.0494309	0.082	0.072	1	RPE65 KO vehicle	Chic1
Timm44	0.19093	0.0632162	0.095	0.083	1	RPE65 KO vehicle	Timm44
Ccdc171	0.191227	0.0541592	0.072	0.063	1	RPE65 KO vehicle	Ccdc171
Cyld	0.19128	0.0414997	0.158	0.144	1	RPE65 KO vehicle	Cyld
Eml1	0.191506	0.0429189	0.346	0.339	1	RPE65 KO vehicle	Eml1
Gm16262	0.191726	0.0733076	0.163	0.153	1	RPE65 KO vehicle	Gm16262
Akap11	0.191761	0.0429576	0.253	0.239	1	RPE65 KO vehicle	Akap11
Tmem8	0.192626	0.00556961	0.053	0.045	1	RPE65 KO vehicle	Tmem8
Lrit1	0.192998	0.0251383	0.204	0.194	1	RPE65 KO vehicle	Lrit1
Mid1ip1	0.19313	0.0400393	0.068	0.057	1	RPE65 KO vehicle	Mid1ip1
Clip4	0.193215	0.0487486	0.203	0.188	1	RPE65 KO vehicle	Clip4
Chmp1a	0.193714	0.0280986	0.051	0.042	1	RPE65 KO vehicle	Chmp1a
6430571L13Rik	0.19373	0.0278154	0.064	0.053	1	RPE65 KO vehicle	6430571L13Rik
Rybp	0.194443	0.0513008	0.162	0.15	1	RPE65 KO vehicle	Rybp
Gm26749	0.194657	0.0617187	0.076	0.063	1	RPE65 KO vehicle	Gm26749
Stx4a	0.19475	0.0123963	0.055	0.044	1	RPE65 KO vehicle	Stx4a
Lsm7	0.195	0.0606105	0.199	0.195	1	RPE65 KO vehicle	Lsm7
H2-Ke6	0.195038	0.00974971	0.094	0.084	1	RPE65 KO vehicle	H2-Ke6
Mcm9	0.195076	0.0623033	0.087	0.085	1	RPE65 KO vehicle	Mcm9
1700028E10Rik	0.196501	0.0483926	0.168	0.157	1	RPE65 KO vehicle	1700028E10Rik
C1d	0.196578	0.0212287	0.159	0.143	1	RPE65 KO vehicle	C1d
Luc7l3	0.196941	0.0121877	0.48	0.474	1	RPE65 KO vehicle	Luc7l3
Ctnnd1	0.19698	0.0606947	0.118	0.104	1	RPE65 KO vehicle	Ctnnd1
AU040320	0.197248	0.0477214	0.168	0.153	1	RPE65 KO vehicle	AU040320
D930016D06Rik	0.197315	0.0718201	0.077	0.072	1	RPE65 KO vehicle	D930016D06Rik
Ube3c	0.198094	0.0650158	0.318	0.302	1	RPE65 KO vehicle	Ube3c
Atp6v0c	0.198114	0.0150082	0.547	0.554	1	RPE65 KO vehicle	Atp6v0c
Zbtb37	0.198336	0.00994634	0.128	0.121	1	RPE65 KO vehicle	Zbtb37
Sfxn2	0.198394	0.0536448	0.123	0.111	1	RPE65 KO vehicle	Sfxn2
Acsl4	0.198763	0.0432882	0.051	0.047	1	RPE65 KO vehicle	Acsl4
Ascc1	0.199036	0.0657164	0.191	0.175	1	RPE65 KO vehicle	Ascc1
4932438A13Rik	0.199508	0.0567685	0.425	0.413	1	RPE65 KO vehicle	4932438A13Rik
Tpk1	0.199684	0.0827944	0.127	0.119	1	RPE65 KO vehicle	Tpk1
Suco	0.20008	0.0575906	0.161	0.146	1	RPE65 KO vehicle	Suco
Araf	0.200115	0.06137	0.259	0.241	1	RPE65 KO vehicle	Araf
Rwdd4a	0.200598	0.0430496	0.243	0.231	1	RPE65 KO vehicle	Rwdd4a
Trim44	0.200794	0.0751109	0.378	0.366	1	RPE65 KO vehicle	Trim44
Zfx	0.20134	0.0439096	0.131	0.119	1	RPE65 KO vehicle	Zfx
Romo1	0.201645	0.00715315	0.286	0.268	1	RPE65 KO vehicle	Romo1
6530409C15Rik	0.201793	0.0533694	0.056	0.05	1	RPE65 KO vehicle	6530409C15Rik
Apela	0.202716	0.0501086	0.151	0.136	1	RPE65 KO vehicle	Apela
Sgf29	0.202875	0.0647131	0.085	0.079	1	RPE65 KO vehicle	Sgf29
Vps39	0.203069	0.0285859	0.057	0.047	1	RPE65 KO vehicle	Vps39
[truncated: 5,144 more rows]

## Sheet: Cluster 1
p_val	avg_logFC	pct.1	pct.2	p_val_adj	cluster	gene
Gm2516	3.22063545463289e-29	0.450633	0.878	0.886	6.61904998636152e-25	RPE65 KO vehicle	Gm2516
4930555F03Rik	1.72572101721967e-28	0.347139	0.882	0.936	3.54670183458986e-24	RPE65 KO vehicle	4930555F03Rik
4930509J09Rik	2.89779716540151e-26	0.19448	0.769	0.891	5.95555273433318e-22	RPE65 KO vehicle	4930509J09Rik
Gm45321	6.13320784193189e-26	0.261441	0.752	0.809	1.26049687567384e-21	RPE65 KO vehicle	Gm45321
Rps29	4.12298063370802e-23	0.573966	0.969	0.971	8.47354979839673e-19	RPE65 KO vehicle	Rps29
Rho	2.18905889695294e-21	0.772144	0.963	0.95	4.49895384501769e-17	RPE65 KO vehicle	Rho
Gnb3	7.43964623624134e-19	0.0445657	0.987	0.993	1.52899609447232e-14	RPE65 KO vehicle	Gnb3
Rps8	3.67631804729789e-18	0.516013	0.952	0.972	7.55556885080663e-14	RPE65 KO vehicle	Rps8
Gnat1	1.75970689715671e-16	0.658364	0.837	0.742	3.61654961503648e-12	RPE65 KO vehicle	Gnat1
Fstl5	2.12756566041342e-16	0.0278655	0.979	0.997	4.37257294528167e-12	RPE65 KO vehicle	Fstl5
Cacnb2	3.7411895781242e-15	0.137476	0.858	0.958	7.68889282096086e-11	RPE65 KO vehicle	Cacnb2
Trnp1	1.45398983618884e-14	0.0149401	0.977	0.996	2.98823991133531e-10	RPE65 KO vehicle	Trnp1
Pcbp2	6.74523287259024e-14	0.310284	0.864	0.937	1.38628025997475e-09	RPE65 KO vehicle	Pcbp2
Ubb	1.89504243533331e-13	0.210478	0.96	0.981	3.89469121309703e-09	RPE65 KO vehicle	Ubb
Rpl39	2.34712712431208e-13	0.596263	0.907	0.91	4.82381566588618e-09	RPE65 KO vehicle	Rpl39
Unc119	2.5872918905243e-12	0.096284	0.95	0.987	5.31740229340554e-08	RPE65 KO vehicle	Unc119
Rps27	6.29902544974216e-12	0.494493	0.922	0.93	1.29457571043101e-07	RPE65 KO vehicle	Rps27
Rps15	8.64179553719823e-12	0.312287	0.837	0.894	1.77606181880498e-07	RPE65 KO vehicle	Rps15
Chchd2	8.66190879124887e-12	0.0572947	0.921	0.968	1.78019549477747e-07	RPE65 KO vehicle	Chchd2
Nr6a1	1.87852819663738e-11	0.221165	0.711	0.832	3.86075114972914e-07	RPE65 KO vehicle	Nr6a1
Sag	2.05726002807528e-11	0.568044	0.949	0.948	4.22808080970031e-07	RPE65 KO vehicle	Sag
Rpl35	2.6098391439484e-11	0.516438	0.667	0.644	5.36374140864276e-07	RPE65 KO vehicle	Rpl35
Gm13944	5.53555235332921e-11	0.405323	0.506	0.475	1.13766671965622e-06	RPE65 KO vehicle	Gm13944
Rpl37	5.71605095456697e-11	0.547443	0.895	0.933	1.1747627921826e-06	RPE65 KO vehicle	Rpl37
Ndufa13	1.44589080674394e-10	0.0517294	0.814	0.924	2.97159478602014e-06	RPE65 KO vehicle	Ndufa13
Tmsb10	1.47937807773548e-10	0.528375	0.963	0.977	3.04041782536196e-06	RPE65 KO vehicle	Tmsb10
Ccser1	1.8848489854484e-10	0.0158875	0.836	0.955	3.87374163489355e-06	RPE65 KO vehicle	Ccser1
Gm11655	1.97924399718891e-10	0.0117226	0.402	0.585	4.06774226302265e-06	RPE65 KO vehicle	Gm11655
Pde6b	3.72393477736925e-10	0.41465	0.501	0.496	7.65343075444928e-06	RPE65 KO vehicle	Pde6b
Cadps	4.66902595215788e-10	0.0247273	0.955	0.997	9.59578213687487e-06	RPE65 KO vehicle	Cadps
Fgfr2	5.80396909019853e-10	0.237452	0.63	0.73	1.1928317274176e-05	RPE65 KO vehicle	Fgfr2
Gm45323	8.85428767416703e-10	0.0653125	0.823	0.937	1.81973320279481e-05	RPE65 KO vehicle	Gm45323
Gm534	8.95587581236922e-10	0.223419	0.875	0.945	1.84061159695812e-05	RPE65 KO vehicle	Gm534
Syt1	1.02489272274005e-09	0.0022284	0.99	0.997	2.10635952377535e-05	RPE65 KO vehicle	Syt1
Rps26	1.2129533736236e-09	0.463092	0.813	0.8	2.49286177347123e-05	RPE65 KO vehicle	Rps26
Dcc	2.3383287408718e-09	0.211612	0.581	0.684	4.80573322823973e-05	RPE65 KO vehicle	Dcc
Atp6v0c	3.93052825576499e-09	0.104038	0.949	0.981	8.0780216712482e-05	RPE65 KO vehicle	Atp6v0c
Gm30725	5.49553730449811e-09	0.150091	0.853	0.945	0.000112944	RPE65 KO vehicle	Gm30725
Smim40	5.77854651373958e-09	0.0518935	0.863	0.95	0.000118761	RPE65 KO vehicle	Smim40
Ptprd	7.38255443853968e-09	0.0159903	0.98	1	0.000151726	RPE65 KO vehicle	Ptprd
Runx1t1	7.41785690547581e-09	0.119454	0.772	0.898	0.000152452	RPE65 KO vehicle	Runx1t1
Tle5	9.78018187222897e-09	0.0274585	0.727	0.898	0.000201002	RPE65 KO vehicle	Tle5
mt-Co3	9.99676156885333e-09	0.0705036	0.999	1	0.000205453	RPE65 KO vehicle	mt-Co3
Rpl38	1.15785912731636e-08	0.503673	0.89	0.931	0.000237963	RPE65 KO vehicle	Rpl38
Rps21	1.62444358205046e-08	0.462476	0.932	0.956	0.000333856	RPE65 KO vehicle	Rps21
Zswim5	2.03255045050657e-08	0.09393	0.531	0.662	0.00041773	RPE65 KO vehicle	Zswim5
Rpl13a	2.66575848686267e-08	0.00641646	0.865	0.972	0.000547867	RPE65 KO vehicle	Rpl13a
Sebox	2.77562821121267e-08	0.0774188	0.822	0.934	0.000570447	RPE65 KO vehicle	Sebox
Gm4792	3.72589832918367e-08	0.430721	0.943	0.962	0.000765747	RPE65 KO vehicle	Gm4792
Cirbp	4.73115884594697e-08	0.0330117	0.824	0.92	0.000972348	RPE65 KO vehicle	Cirbp
Hnrnpa3	4.80987664890438e-08	0.133203	0.734	0.862	0.000988526	RPE65 KO vehicle	Hnrnpa3
Rorb	6.38427758205286e-08	0.10258	0.965	0.978	0.0013121	RPE65 KO vehicle	Rorb
Rpl15	6.45068455448349e-08	0.229908	0.885	0.915	0.00132574	RPE65 KO vehicle	Rpl15
Nptn	9.88716502716839e-08	0.0902269	0.653	0.816	0.00203201	RPE65 KO vehicle	Nptn
Rps28	1.0487405168446e-07	0.402062	0.885	0.91	0.00215537	RPE65 KO vehicle	Rps28
Pcp2	1.17289519017956e-07	0.440272	0.987	0.996	0.00241053	RPE65 KO vehicle	Pcp2
Ndufb9	1.35104897689305e-07	0.018294	0.788	0.911	0.00277668	RPE65 KO vehicle	Ndufb9
Ptprr	1.54759129632254e-07	0.0208203	0.797	0.907	0.00318061	RPE65 KO vehicle	Ptprr
Qk	1.82806007790047e-07	0.0896162	0.569	0.694	0.00375703	RPE65 KO vehicle	Qk
C1qbp	2.06314545277851e-07	0.0524868	0.188	0.331	0.00424018	RPE65 KO vehicle	C1qbp
Ppia	2.12074052105228e-07	0.193492	0.936	0.962	0.00435855	RPE65 KO vehicle	Ppia
Skp1a	2.38706748553495e-07	0.257092	0.578	0.652	0.0049059	RPE65 KO vehicle	Skp1a
Rpl23a	2.42067498190651e-07	0.241921	0.626	0.727	0.00497497	RPE65 KO vehicle	Rpl23a
Atp1b2	3.18030973833062e-07	0.327704	0.812	0.892	0.00653617	RPE65 KO vehicle	Atp1b2
Rpl7	4.40395613122538e-07	0.0289028	0.761	0.917	0.00905101	RPE65 KO vehicle	Rpl7
Tulp1	4.45656481136852e-07	0.405288	0.524	0.504	0.00915913	RPE65 KO vehicle	Tulp1
Ppp3ca	4.75176407309461e-07	0.00543682	0.98	0.997	0.00976583	RPE65 KO vehicle	Ppp3ca
Hdac9	5.99331254331234e-07	0.00608211	0.814	0.927	0.0123175	RPE65 KO vehicle	Hdac9
5530401A14Rik	6.49435949023001e-07	0.044618	0.255	0.344	0.0133472	RPE65 KO vehicle	5530401A14Rik
Erc2	7.1542238116086e-07	0.0492665	0.524	0.663	0.0147034	RPE65 KO vehicle	Erc2
Ptms	8.89443019113919e-07	0.286971	0.916	0.943	0.0182798	RPE65 KO vehicle	Ptms
Kansl1	9.8275181961865e-07	0.0885844	0.724	0.856	0.0201975	RPE65 KO vehicle	Kansl1
H3f3b	9.83962753000921e-07	0.0621761	0.983	0.994	0.0202224	RPE65 KO vehicle	H3f3b
Cdk13	1.01052780309361e-06	0.0743344	0.46	0.653	0.0207684	RPE65 KO vehicle	Cdk13
Neurod1	1.1102752027012e-06	0.336435	0.744	0.793	0.0228184	RPE65 KO vehicle	Neurod1
Snhg9	1.17334533398162e-06	0.356714	0.422	0.37	0.0241146	RPE65 KO vehicle	Snhg9
Ran	1.20441488897133e-06	0.00822143	0.576	0.825	0.0247531	RPE65 KO vehicle	Ran
Rpl13	1.34707697471506e-06	0.260453	0.959	0.972	0.0276851	RPE65 KO vehicle	Rpl13
Sumo2	1.43102145613035e-06	0.0202971	0.785	0.931	0.0294104	RPE65 KO vehicle	Sumo2
Cox7c	1.47352541255557e-06	0.359272	0.949	0.966	0.0302839	RPE65 KO vehicle	Cox7c
Srp14	1.59050988027653e-06	0.0353998	0.415	0.669	0.0326882	RPE65 KO vehicle	Srp14
Gnb1	1.77023148559825e-06	0.470541	0.805	0.829	0.0363818	RPE65 KO vehicle	Gnb1
Rpl37a	1.95155027798287e-06	0.448247	0.924	0.959	0.0401083	RPE65 KO vehicle	Rpl37a
Fam169a	1.99516551167048e-06	0.147466	0.769	0.883	0.0410046	RPE65 KO vehicle	Fam169a
Kansl1l	2.18367762730659e-06	0.0942947	0.346	0.459	0.0448789	RPE65 KO vehicle	Kansl1l
Rpl19	2.29315508442249e-06	0.107314	0.868	0.958	0.0471289	RPE65 KO vehicle	Rpl19
Gm15520	2.53218743920835e-06	0.0666605	0.12	0.165	0.0520415	RPE65 KO vehicle	Gm15520
Gng13	2.82336990388022e-06	0.40051	0.98	0.988	0.0580259	RPE65 KO vehicle	Gng13
Mpv17l	3.71876606008796e-06	0.0450733	0.248	0.366	0.0764281	RPE65 KO vehicle	Mpv17l
Prdx2	4.27974243856265e-06	0.0512699	0.687	0.869	0.0879573	RPE65 KO vehicle	Prdx2
Arid5b	4.40914371764347e-06	0.0373397	0.822	0.936	0.0906167	RPE65 KO vehicle	Arid5b
Pum1	4.51670750977445e-06	0.117193	0.521	0.652	0.0928274	RPE65 KO vehicle	Pum1
Zfp207	4.5773410586117e-06	0.172094	0.558	0.684	0.0940735	RPE65 KO vehicle	Zfp207
Tmem134	5.39154068029038e-06	0.0158788	0.135	0.258	0.110807	RPE65 KO vehicle	Tmem134
Srrm4os	5.58489261392942e-06	0.0348467	0.229	0.324	0.114781	RPE65 KO vehicle	Srrm4os
Nrxn1	5.69505101919161e-06	0.00755783	0.201	0.354	0.117045	RPE65 KO vehicle	Nrxn1
Uty	6.3211551174439e-06	0.0155394	0.48	0.669	0.129912	RPE65 KO vehicle	Uty
BC031181	6.37024821758887e-06	0.0027619	0.547	0.796	0.130921	RPE65 KO vehicle	BC031181
Fcho2	6.78696062361278e-06	0.0434425	0.697	0.866	0.139486	RPE65 KO vehicle	Fcho2
Ywhab	7.75904824150941e-06	0.132098	0.697	0.841	0.159464	RPE65 KO vehicle	Ywhab
Rpl6	7.85253936569489e-06	0.415616	0.892	0.95	0.161385	RPE65 KO vehicle	Rpl6
Nckap5	9.347078665449e-06	0.00689066	0.663	0.831	0.192101	RPE65 KO vehicle	Nckap5
Atad1	9.62141063210847e-06	0.228689	0.421	0.462	0.197739	RPE65 KO vehicle	Atad1
Atp5md	1.00621106137598e-05	0.471337	0.88	0.914	0.206796	RPE65 KO vehicle	Atp5md
Slirp	1.09031152039437e-05	0.281235	0.363	0.376	0.224081	RPE65 KO vehicle	Slirp
Fis1	1.11351981904915e-05	0.109159	0.514	0.748	0.228851	RPE65 KO vehicle	Fis1
Lsamp	1.17213336653393e-05	0.0155322	0.173	0.429	0.240897	RPE65 KO vehicle	Lsamp
Myef2	1.28269584108305e-05	0.187162	0.432	0.515	0.26362	RPE65 KO vehicle	Myef2
Gm49003	1.32597393210759e-05	0.0255491	0.102	0.105	0.272514	RPE65 KO vehicle	Gm49003
Gm48250	1.33339629311479e-05	0.146901	0.19	0.201	0.27404	RPE65 KO vehicle	Gm48250
2810432F15Rik	1.34174539776256e-05	0.0255035	0.085	0.101	0.275756	RPE65 KO vehicle	2810432F15Rik
Esyt2	1.35738734164021e-05	0.0871578	0.33	0.397	0.27897	RPE65 KO vehicle	Esyt2
Arl2	1.38296887034642e-05	0.0643304	0.261	0.421	0.284228	RPE65 KO vehicle	Arl2
Ftl1	1.60633028163233e-05	0.0837963	0.763	0.911	0.330133	RPE65 KO vehicle	Ftl1
Emc10	1.79847196564636e-05	0.00561303	0.193	0.34	0.369622	RPE65 KO vehicle	Emc10
Grid2	1.9342933829602e-05	0.207669	0.358	0.407	0.397536	RPE65 KO vehicle	Grid2
Magi2	2.11607566525316e-05	0.00766446	0.922	0.971	0.434896	RPE65 KO vehicle	Magi2
Mpp7	2.23233051826879e-05	0.128594	0.305	0.38	0.458789	RPE65 KO vehicle	Mpp7
Sybu	2.24098086359403e-05	0.0480359	0.795	0.923	0.460566	RPE65 KO vehicle	Sybu
Wac	2.32377756737751e-05	0.125783	0.649	0.768	0.477583	RPE65 KO vehicle	Wac
Pdzph1	2.34274220669562e-05	0.346179	0.346	0.343	0.48148	RPE65 KO vehicle	Pdzph1
Tmem160	2.35472723892719e-05	0.00820783	0.161	0.318	0.483944	RPE65 KO vehicle	Tmem160
Cadm2	2.46365711293485e-05	0.149473	0.979	0.996	0.506331	RPE65 KO vehicle	Cadm2
Rpl8	2.72550074104391e-05	0.10362	0.844	0.934	0.560145	RPE65 KO vehicle	Rpl8
Btf3	2.80415121822316e-05	0.00516432	0.541	0.792	0.576309	RPE65 KO vehicle	Btf3
Ano3	2.81641039582617e-05	0.0427013	0.52	0.682	0.578829	RPE65 KO vehicle	Ano3
Hmgb1	2.82564253887299e-05	0.27437	0.834	0.91	0.580726	RPE65 KO vehicle	Hmgb1
Il22	3.19193301966036e-05	0.00928473	0.157	0.299	0.656006	RPE65 KO vehicle	Il22
Qpct	3.25240857989674e-05	0.0620556	0.948	0.985	0.668435	RPE65 KO vehicle	Qpct
Camk2d	3.27807944785312e-05	0.0656519	0.908	0.969	0.673711	RPE65 KO vehicle	Camk2d
Zfhx3	3.37710037666095e-05	0.105224	0.78	0.897	0.694062	RPE65 KO vehicle	Zfhx3
Ndufa5	3.42421499307664e-05	0.09197	0.846	0.945	0.703745	RPE65 KO vehicle	Ndufa5
Neurod4	3.46569050712427e-05	0.139872	0.816	0.924	0.712269	RPE65 KO vehicle	Neurod4
Hlf	3.51385520870985e-05	0.0544398	0.642	0.796	0.722168	RPE65 KO vehicle	Hlf
Krit1	3.54116828310822e-05	0.0261219	0.323	0.525	0.727781	RPE65 KO vehicle	Krit1
Dpysl2	3.84798562887292e-05	0.234864	0.663	0.765	0.790838	RPE65 KO vehicle	Dpysl2
Pmm1	3.87024634786077e-05	0.0528531	0.203	0.343	0.795413	RPE65 KO vehicle	Pmm1
Rabac1	3.8771321657034e-05	0.0171438	0.623	0.844	0.796828	RPE65 KO vehicle	Rabac1
Rpl22	3.94181088780723e-05	0.353218	0.678	0.752	0.810121	RPE65 KO vehicle	Rpl22
Rps25	4.59612989982421e-05	0.250629	0.797	0.888	0.944597	RPE65 KO vehicle	Rps25
Lsm6	4.73804881644298e-05	0.0210728	0.302	0.52	0.973764	RPE65 KO vehicle	Lsm6
Rnf152	4.81987096794172e-05	0.00906319	0.847	0.955	0.99058	RPE65 KO vehicle	Rnf152
Psmb1	5.09698026772708e-05	0.00389596	0.449	0.688	1	RPE65 KO vehicle	Psmb1
Cox6c	5.26961494944886e-05	0.385229	0.931	0.95	1	RPE65 KO vehicle	Cox6c
Fam173a	5.287818655429e-05	0.0518186	0.33	0.515	1	RPE65 KO vehicle	Fam173a
Gm9968	5.4690111013449e-05	0.0382629	0.146	0.207	1	RPE65 KO vehicle	Gm9968
Slc16a4	5.82043784329705e-05	0.0821797	0.142	0.143	1	RPE65 KO vehicle	Slc16a4
A330076H08Rik	6.02304047924552e-05	0.0012323	0.623	0.81	1	RPE65 KO vehicle	A330076H08Rik
Msi1	6.02773190130999e-05	0.225943	0.346	0.391	1	RPE65 KO vehicle	Msi1
Hist1h2be	6.23997486890309e-05	0.0782449	0.283	0.367	1	RPE65 KO vehicle	Hist1h2be
Mib1	6.33316154938574e-05	0.0814549	0.31	0.455	1	RPE65 KO vehicle	Mib1
Metap2	6.460886893363e-05	0.0801003	0.381	0.547	1	RPE65 KO vehicle	Metap2
Uhmk1	6.72959727548062e-05	0.173403	0.249	0.303	1	RPE65 KO vehicle	Uhmk1
5330438D12Rik	7.18598232892067e-05	0.203903	0.576	0.673	1	RPE65 KO vehicle	5330438D12Rik
Tmem141	7.3447386761369e-05	0.013323	0.203	0.367	1	RPE65 KO vehicle	Tmem141
Cdk5	7.62288670538128e-05	0.0425885	0.14	0.236	1	RPE65 KO vehicle	Cdk5
Myl12b	8.47782095608444e-05	0.0710032	0.407	0.627	1	RPE65 KO vehicle	Myl12b
Rps14	8.76206145392563e-05	0.230818	0.916	0.958	1	RPE65 KO vehicle	Rps14
Gabra1	9.04844756878975e-05	0.122434	0.584	0.708	1	RPE65 KO vehicle	Gabra1
Rps19bp1	9.09591653786991e-05	0.074655	0.173	0.293	1	RPE65 KO vehicle	Rps19bp1
Ywhaz	9.1654343903252e-05	0.21311	0.659	0.774	1	RPE65 KO vehicle	Ywhaz
Zfp608	9.38487086684187e-05	0.0256426	0.863	0.956	1	RPE65 KO vehicle	Zfp608
Gm32250	9.4947368013436e-05	0.114542	0.176	0.195	1	RPE65 KO vehicle	Gm32250
Akt3	9.60614860993328e-05	0.00960933	0.564	0.736	1	RPE65 KO vehicle	Akt3
Klf12	9.88163253106984e-05	0.0495612	0.422	0.557	1	RPE65 KO vehicle	Klf12
Uckl1	0.000104697	0.188548	0.207	0.211	1	RPE65 KO vehicle	Uckl1
Adsl	0.00010516	0.00622095	0.079	0.163	1	RPE65 KO vehicle	Adsl
0610009B22Rik	0.000108447	0.142154	0.251	0.378	1	RPE65 KO vehicle	0610009B22Rik
Gm26981	0.000108565	0.0793857	0.067	0.061	1	RPE65 KO vehicle	Gm26981
Tsc22d2	0.000111033	0.165838	0.248	0.297	1	RPE65 KO vehicle	Tsc22d2
Tceal8	0.000111366	0.018404	0.159	0.308	1	RPE65 KO vehicle	Tceal8
Coq10b	0.000112336	0.0296613	0.129	0.239	1	RPE65 KO vehicle	Coq10b
Tbl1x	0.00011392	0.018841	0.365	0.569	1	RPE65 KO vehicle	Tbl1x
Bex2	0.000116658	0.0546448	0.712	0.876	1	RPE65 KO vehicle	Bex2
Pum2	0.000123918	0.0908064	0.475	0.625	1	RPE65 KO vehicle	Pum2
Mir124a-1hg	0.000124156	0.171966	0.829	0.905	1	RPE65 KO vehicle	Mir124a-1hg
Pbx1	0.000126206	0.167983	0.388	0.455	1	RPE65 KO vehicle	Pbx1
Cnot4	0.000132116	0.0254975	0.455	0.65	1	RPE65 KO vehicle	Cnot4
Thap3	0.000137058	0.0567822	0.177	0.315	1	RPE65 KO vehicle	Thap3
Vax2os	0.000141631	0.304284	0.582	0.641	1	RPE65 KO vehicle	Vax2os
Slc39a10	0.000144111	0.0355905	0.164	0.248	1	RPE65 KO vehicle	Slc39a10
Crocc	0.000145563	0.0239972	0.258	0.462	1	RPE65 KO vehicle	Crocc
Shisa4	0.000149193	0.0342302	0.34	0.528	1	RPE65 KO vehicle	Shisa4
Atp5h	0.000151183	0.175723	0.916	0.968	1	RPE65 KO vehicle	Atp5h
Emg1	0.000151683	0.0790721	0.198	0.325	1	RPE65 KO vehicle	Emg1
Tmem258	0.000151832	0.311337	0.384	0.415	1	RPE65 KO vehicle	Tmem258
Cpsf6	0.000160835	0.127573	0.53	0.668	1	RPE65 KO vehicle	Cpsf6
Mrpl41	0.000166317	0.0588225	0.263	0.443	1	RPE65 KO vehicle	Mrpl41
Samd11	0.00016869	0.387056	0.317	0.271	1	RPE65 KO vehicle	Samd11
Gm42439	0.000170879	0.107143	0.487	0.631	1	RPE65 KO vehicle	Gm42439
Serbp1	0.000174633	0.150861	0.779	0.87	1	RPE65 KO vehicle	Serbp1
Rs1	0.000175319	0.296889	0.333	0.327	1	RPE65 KO vehicle	Rs1
Lamtor2	0.00017584	0.0520474	0.365	0.589	1	RPE65 KO vehicle	Lamtor2
Ccdc115	0.000188147	0.00773707	0.146	0.267	1	RPE65 KO vehicle	Ccdc115
Neu1	0.000188397	0.0119366	0.089	0.169	1	RPE65 KO vehicle	Neu1
Atf7ip	0.00019672	0.0463185	0.527	0.7	1	RPE65 KO vehicle	Atf7ip
1700111E14Rik	0.000200491	0.112656	0.275	0.347	1	RPE65 KO vehicle	1700111E14Rik
Hmgn1	0.000204232	0.14258	0.96	0.984	1	RPE65 KO vehicle	Hmgn1
Clns1a	0.000204972	0.0121295	0.194	0.34	1	RPE65 KO vehicle	Clns1a
Rpl11	0.000209586	0.336229	0.924	0.945	1	RPE65 KO vehicle	Rpl11
Zcchc7	0.000214135	0.0736759	0.65	0.789	1	RPE65 KO vehicle	Zcchc7
H2afz	0.000224565	0.0419266	0.755	0.917	1	RPE65 KO vehicle	H2afz
Mamld1	0.000232393	0.145193	0.163	0.181	1	RPE65 KO vehicle	Mamld1
Rpl36a	0.000234765	0.27872	0.511	0.609	1	RPE65 KO vehicle	Rpl36a
5031425E22Rik	0.000242396	0.236962	0.482	0.56	1	RPE65 KO vehicle	5031425E22Rik
Rpl29	0.00024618	0.313213	0.33	0.305	1	RPE65 KO vehicle	Rpl29
Eif1	0.000247005	0.167668	0.938	0.987	1	RPE65 KO vehicle	Eif1
Mysm1	0.000252381	0.011639	0.288	0.499	1	RPE65 KO vehicle	Mysm1
Fam57b	0.000257419	0.333883	0.455	0.487	1	RPE65 KO vehicle	Fam57b
Smim7	0.000259676	0.0871022	0.312	0.448	1	RPE65 KO vehicle	Smim7
Ogt	0.000263352	0.143447	0.552	0.707	1	RPE65 KO vehicle	Ogt
3110021N24Rik	0.000269732	0.119731	0.235	0.322	1	RPE65 KO vehicle	3110021N24Rik
Snap91	0.000274327	0.0836297	0.752	0.889	1	RPE65 KO vehicle	Snap91
Cisd1	0.000275031	0.0641583	0.688	0.873	1	RPE65 KO vehicle	Cisd1
Prox1	0.000282033	0.00991388	0.919	0.978	1	RPE65 KO vehicle	Prox1
Syt4	0.000324816	0.137252	0.574	0.751	1	RPE65 KO vehicle	Syt4
Stub1	0.000327952	0.0209295	0.367	0.603	1	RPE65 KO vehicle	Stub1
3110056K07Rik	0.000347006	0.173256	0.28	0.337	1	RPE65 KO vehicle	3110056K07Rik
Ubl5	0.000353604	0.341047	0.82	0.88	1	RPE65 KO vehicle	Ubl5
Ppp1r11	0.000354996	0.100794	0.312	0.478	1	RPE65 KO vehicle	Ppp1r11
Eloc	0.000366208	0.0281289	0.371	0.589	1	RPE65 KO vehicle	Eloc
Brd4	0.000374289	0.0573989	0.36	0.544	1	RPE65 KO vehicle	Brd4
Car1	0.000374592	0.0885469	0.116	0.134	1	RPE65 KO vehicle	Car1
Imp3	0.000377262	0.0234729	0.17	0.299	1	RPE65 KO vehicle	Imp3
Rce1	0.000382084	0.0104799	0.101	0.185	1	RPE65 KO vehicle	Rce1
Tusc2	0.000388525	0.0166647	0.13	0.249	1	RPE65 KO vehicle	Tusc2
Fam49b	0.000392857	0.113332	0.398	0.529	1	RPE65 KO vehicle	Fam49b
Tbc1d5	0.000406613	0.0186057	0.407	0.548	1	RPE65 KO vehicle	Tbc1d5
Ift20	0.000414043	0.324543	0.874	0.908	1	RPE65 KO vehicle	Ift20
Diablo	0.000415761	0.0419795	0.16	0.276	1	RPE65 KO vehicle	Diablo
2610020C07Rik	0.000429778	0.191911	0.292	0.338	1	RPE65 KO vehicle	2610020C07Rik
Gadd45gip1	0.000443958	0.0295864	0.139	0.232	1	RPE65 KO vehicle	Gadd45gip1
Actg1	0.000451914	0.0945553	0.705	0.853	1	RPE65 KO vehicle	Actg1
Prox1os	0.000466091	0.214595	0.503	0.59	1	RPE65 KO vehicle	Prox1os
4930533B01Rik	0.000467636	0.147159	0.263	0.321	1	RPE65 KO vehicle	4930533B01Rik
Cuedc2	0.000473955	0.022732	0.377	0.587	1	RPE65 KO vehicle	Cuedc2
Gm30593	0.000474816	0.267336	0.28	0.255	1	RPE65 KO vehicle	Gm30593
Mxd4	0.000475273	0.00414383	0.15	0.277	1	RPE65 KO vehicle	Mxd4
Rab3gap1	0.000516414	0.0168589	0.331	0.531	1	RPE65 KO vehicle	Rab3gap1
Ncln	0.00051748	0.065224	0.081	0.134	1	RPE65 KO vehicle	Ncln
Tomm7	0.000518007	0.320469	0.613	0.678	1	RPE65 KO vehicle	Tomm7
Gm10544	0.000527255	0.20019	0.351	0.399	1	RPE65 KO vehicle	Gm10544
Sphkap	0.000527786	0.0142696	0.863	0.958	1	RPE65 KO vehicle	Sphkap
Tox2	0.000532992	0.042862	0.392	0.571	1	RPE65 KO vehicle	Tox2
St3gal5	0.000534714	0.0162006	0.096	0.178	1	RPE65 KO vehicle	St3gal5
Dph6	0.000536185	0.107701	0.316	0.407	1	RPE65 KO vehicle	Dph6
Coq7	0.000536756	0.0188859	0.272	0.465	1	RPE65 KO vehicle	Coq7
Zfp280d	0.00054579	0.0522088	0.627	0.812	1	RPE65 KO vehicle	Zfp280d
Abca4	0.000548048	0.0715634	0.218	0.372	1	RPE65 KO vehicle	Abca4
Wdr45	0.000551144	0.092734	0.072	0.064	1	RPE65 KO vehicle	Wdr45
Snx17	0.000553245	0.0379837	0.126	0.201	1	RPE65 KO vehicle	Snx17
Huwe1	0.000558401	0.0269647	0.637	0.831	1	RPE65 KO vehicle	Huwe1
Selenom	0.000572824	0.054896	0.622	0.818	1	RPE65 KO vehicle	Selenom
C1qtnf4	0.000580274	0.311284	0.378	0.397	1	RPE65 KO vehicle	C1qtnf4
Fbxo11	0.000587571	0.0321778	0.357	0.528	1	RPE65 KO vehicle	Fbxo11
Prkd3	0.000588504	0.0966047	0.722	0.872	1	RPE65 KO vehicle	Prkd3
Fam136a	0.000595366	0.0159357	0.074	0.141	1	RPE65 KO vehicle	Fam136a
Csmd3	0.000596736	0.020999	0.057	0.136	1	RPE65 KO vehicle	Csmd3
Rpf2	0.000603362	0.0689344	0.109	0.16	1	RPE65 KO vehicle	Rpf2
Ndnf	0.000608072	0.0144755	0.908	0.985	1	RPE65 KO vehicle	Ndnf
Ppp1ca	0.000612032	0.0108536	0.306	0.51	1	RPE65 KO vehicle	Ppp1ca
Nlk	0.000619003	0.000246203	0.871	0.977	1	RPE65 KO vehicle	Nlk
Cpeb4	0.000629383	0.0601427	0.476	0.653	1	RPE65 KO vehicle	Cpeb4
Cdc73	0.000642405	0.120292	0.477	0.603	1	RPE65 KO vehicle	Cdc73
Kdm7a	0.000668565	0.0236113	0.363	0.542	1	RPE65 KO vehicle	Kdm7a
Cnot6	0.000672955	0.0875586	0.354	0.513	1	RPE65 KO vehicle	Cnot6
Nmnat3	0.000677011	0.022204	0.397	0.523	1	RPE65 KO vehicle	Nmnat3
Dstn	0.00068104	0.222377	0.795	0.88	1	RPE65 KO vehicle	Dstn
Uck1	0.000683417	0.0341633	0.076	0.146	1	RPE65 KO vehicle	Uck1
Rpl31	0.000689127	0.264437	0.625	0.72	1	RPE65 KO vehicle	Rpl31
Samd12	0.00069399	0.0444244	0.307	0.401	1	RPE65 KO vehicle	Samd12
Pja2	0.000719471	0.0466415	0.569	0.727	1	RPE65 KO vehicle	Pja2
Eya3	0.000719965	0.097337	0.198	0.258	1	RPE65 KO vehicle	Eya3
Phka1	0.000729406	0.024437	0.261	0.386	1	RPE65 KO vehicle	Phka1
Rack1	0.000733179	0.0355715	0.581	0.806	1	RPE65 KO vehicle	Rack1
Arih1	0.00076918	0.0295398	0.554	0.722	1	RPE65 KO vehicle	Arih1
Srek1ip1	0.000773453	0.263019	0.33	0.378	1	RPE65 KO vehicle	Srek1ip1
Mrpl38	0.000799853	0.00559905	0.11	0.217	1	RPE65 KO vehicle	Mrpl38
Gm26936	0.000803722	0.0205902	0.108	0.169	1	RPE65 KO vehicle	Gm26936
Guca1b	0.000805971	0.358824	0.32	0.277	1	RPE65 KO vehicle	Guca1b
C920021L13Rik	0.000822156	0.133465	0.142	0.144	1	RPE65 KO vehicle	C920021L13Rik
Atp5l	0.000826091	0.253778	0.918	0.965	1	RPE65 KO vehicle	Atp5l
Ciao2b	0.000828707	0.0701988	0.184	0.276	1	RPE65 KO vehicle	Ciao2b
Rrp1	0.000829688	0.0100839	0.435	0.656	1	RPE65 KO vehicle	Rrp1
Mrpl53	0.000834697	0.0712869	0.272	0.437	1	RPE65 KO vehicle	Mrpl53
Zzz3	0.000846944	0.0230167	0.365	0.557	1	RPE65 KO vehicle	Zzz3
2810001G20Rik	0.000868384	0.124043	0.222	0.277	1	RPE65 KO vehicle	2810001G20Rik
Map1lc3b	0.000873551	0.00709773	0.3	0.487	1	RPE65 KO vehicle	Map1lc3b
Fbll1	0.000879896	0.0707728	0.252	0.399	1	RPE65 KO vehicle	Fbll1
Snhg1	0.000880627	0.273385	0.276	0.254	1	RPE65 KO vehicle	Snhg1
Fam53c	0.000885304	0.0799434	0.123	0.153	1	RPE65 KO vehicle	Fam53c
Med21	0.000888389	0.187742	0.194	0.201	1	RPE65 KO vehicle	Med21
Nr1d1	0.000893141	0.256522	0.511	0.564	1	RPE65 KO vehicle	Nr1d1
Cript	0.000894668	0.0605883	0.207	0.331	1	RPE65 KO vehicle	Cript
Grm7	0.000899676	0.0678666	0.183	0.277	1	RPE65 KO vehicle	Grm7
Snapc5	0.000900237	0.0183939	0.154	0.28	1	RPE65 KO vehicle	Snapc5
Cntn5	0.00091085	0.0264456	0.109	0.257	1	RPE65 KO vehicle	Cntn5
Lpgat1	0.000920512	0.0211597	0.649	0.832	1	RPE65 KO vehicle	Lpgat1
Ift27	0.000922292	0.00195785	0.072	0.144	1	RPE65 KO vehicle	Ift27
1110051M20Rik	0.000928645	0.0679147	0.367	0.522	1	RPE65 KO vehicle	1110051M20Rik
Tmem218	0.00093851	0.0182751	0.109	0.216	1	RPE65 KO vehicle	Tmem218
6720427I07Rik	0.000939804	0.0949277	0.245	0.34	1	RPE65 KO vehicle	6720427I07Rik
Clip3	0.000940912	0.158347	0.282	0.331	1	RPE65 KO vehicle	Clip3
H2afj	0.000949351	0.110166	0.191	0.283	1	RPE65 KO vehicle	H2afj
Gm28172	0.000956664	0.204774	0.244	0.265	1	RPE65 KO vehicle	Gm28172
Vps72	0.000957316	0.0154949	0.125	0.226	1	RPE65 KO vehicle	Vps72
Cox7a2	0.000960008	0.368887	0.908	0.95	1	RPE65 KO vehicle	Cox7a2
Hr	0.00096712	0.0195749	0.123	0.217	1	RPE65 KO vehicle	Hr
Tbc1d7	0.000978039	0.0077004	0.144	0.257	1	RPE65 KO vehicle	Tbc1d7
Gm48678	0.000980742	0.104139	0.326	0.401	1	RPE65 KO vehicle	Gm48678
Eef1a1	0.00098371	0.0763713	0.932	0.978	1	RPE65 KO vehicle	Eef1a1
Zfp869	0.0009884	0.0780584	0.193	0.28	1	RPE65 KO vehicle	Zfp869
Gm17597	0.000988874	0.112843	0.084	0.058	1	RPE65 KO vehicle	Gm17597
Pcna	0.00102274	0.0225597	0.125	0.251	1	RPE65 KO vehicle	Pcna
Smap1	0.00103048	0.109109	0.45	0.573	1	RPE65 KO vehicle	Smap1
Arxes1	0.00103222	0.00588055	0.098	0.192	1	RPE65 KO vehicle	Arxes1
Sbf2	0.00103649	0.0338313	0.455	0.603	1	RPE65 KO vehicle	Sbf2
Fkbp2	0.00105205	0.0735798	0.358	0.545	1	RPE65 KO vehicle	Fkbp2
4930484I04Rik	0.00107371	0.0683445	0.062	0.055	1	RPE65 KO vehicle	4930484I04Rik
Chpf	0.00108355	0.0171758	0.109	0.192	1	RPE65 KO vehicle	Chpf
Cend1	0.00110104	0.00630071	0.227	0.398	1	RPE65 KO vehicle	Cend1
Ist1	0.00111081	0.0539697	0.254	0.392	1	RPE65 KO vehicle	Ist1
Nova1	0.0011325	0.0892871	0.279	0.359	1	RPE65 KO vehicle	Nova1
Clstn1	0.00113786	0.234792	0.499	0.617	1	RPE65 KO vehicle	Clstn1
Mrps18a	0.00115217	0.0195234	0.187	0.319	1	RPE65 KO vehicle	Mrps18a
Cfap298	0.00116221	0.0126267	0.164	0.283	1	RPE65 KO vehicle	Cfap298
4933407I08Rik	0.00116274	0.0362526	0.061	0.076	1	RPE65 KO vehicle	4933407I08Rik
Polr2g	0.00119316	0.0920527	0.343	0.506	1	RPE65 KO vehicle	Polr2g
Tnpo3	0.00119426	0.00717905	0.244	0.411	1	RPE65 KO vehicle	Tnpo3
Gm28370	0.00119637	0.127825	0.201	0.217	1	RPE65 KO vehicle	Gm28370
Atp6v1h	0.00120776	0.038896	0.32	0.484	1	RPE65 KO vehicle	Atp6v1h
Bex3	0.00120805	0.00738371	0.511	0.722	1	RPE65 KO vehicle	Bex3
Ndufc1	0.00121235	0.281223	0.813	0.875	1	RPE65 KO vehicle	Ndufc1
Rpl27a	0.00121982	0.294981	0.921	0.958	1	RPE65 KO vehicle	Rpl27a
Coa3	0.00122778	0.089792	0.445	0.644	1	RPE65 KO vehicle	Coa3
Cldnd1	0.00122914	0.00689932	0.126	0.254	1	RPE65 KO vehicle	Cldnd1
Depdc1a	0.00128073	0.00379611	0.212	0.334	1	RPE65 KO vehicle	Depdc1a
Rbis	0.00128249	0.116139	0.256	0.382	1	RPE65 KO vehicle	Rbis
Ccnq	0.00128827	0.0263929	0.167	0.302	1	RPE65 KO vehicle	Ccnq
Ppm1b	0.00129337	0.0973788	0.424	0.605	1	RPE65 KO vehicle	Ppm1b
Arpc3	0.00130424	0.00967906	0.224	0.385	1	RPE65 KO vehicle	Arpc3
Glrb	0.00132723	0.072816	0.146	0.201	1	RPE65 KO vehicle	Glrb
9330020H09Rik	0.0013767	0.153868	0.101	0.061	1	RPE65 KO vehicle	9330020H09Rik
Ndufs6	0.00137791	0.0434493	0.524	0.754	1	RPE65 KO vehicle	Ndufs6
Rpl30	0.00137934	0.30519	0.895	0.942	1	RPE65 KO vehicle	Rpl30
Cacna2d1	0.00138743	0.0402947	0.302	0.378	1	RPE65 KO vehicle	Cacna2d1
Nsa2	0.00139761	0.223869	0.286	0.31	1	RPE65 KO vehicle	Nsa2
Atp5e	0.00141006	0.398054	0.884	0.927	1	RPE65 KO vehicle	Atp5e
Pmvk	0.00142549	0.0284641	0.152	0.264	1	RPE65 KO vehicle	Pmvk
Rnf5	0.00143319	0.211521	0.245	0.258	1	RPE65 KO vehicle	Rnf5
Rpl14	0.00149513	0.111965	0.754	0.895	1	RPE65 KO vehicle	Rpl14
Lin52	0.00149775	0.106005	0.285	0.351	1	RPE65 KO vehicle	Lin52
Atxn7l3b	0.00151497	0.212677	0.698	0.834	1	RPE65 KO vehicle	Atxn7l3b
Slc48a1	0.00153015	0.0316467	0.166	0.257	1	RPE65 KO vehicle	Slc48a1
Trnau1ap	0.00154196	0.0117478	0.203	0.36	1	RPE65 KO vehicle	Trnau1ap
Hira	0.00155621	0.0246738	0.174	0.293	1	RPE65 KO vehicle	Hira
Gm29491	0.00156692	0.206021	0.135	0.093	1	RPE65 KO vehicle	Gm29491
Ptpn4	0.00156823	0.00540218	0.384	0.586	1	RPE65 KO vehicle	Ptpn4
Clcn4	0.00156927	0.00540529	0.181	0.329	1	RPE65 KO vehicle	Clcn4
Ambra1	0.00158215	0.0465415	0.45	0.618	1	RPE65 KO vehicle	Ambra1
Gatad1	0.00158287	0.0392226	0.167	0.302	1	RPE65 KO vehicle	Gatad1
Gm20319	0.00158357	0.00220387	0.101	0.157	1	RPE65 KO vehicle	Gm20319
Snx12	0.00159566	0.0669347	0.341	0.442	1	RPE65 KO vehicle	Snx12
Plekhb2	0.00160274	0.150797	0.282	0.382	1	RPE65 KO vehicle	Plekhb2
Foxp4	0.00160699	0.0192569	0.201	0.34	1	RPE65 KO vehicle	Foxp4
Cbx4	0.0016096	0.0760806	0.153	0.224	1	RPE65 KO vehicle	Cbx4
Amigo2	0.00161568	0.190393	0.602	0.713	1	RPE65 KO vehicle	Amigo2
Use1	0.0016264	0.136104	0.348	0.469	1	RPE65 KO vehicle	Use1
Vdac3	0.00165032	0.0191976	0.415	0.627	1	RPE65 KO vehicle	Vdac3
Tbl1xr1	0.00165767	0.0014836	0.269	0.446	1	RPE65 KO vehicle	Tbl1xr1
Tnpo1	0.00166689	0.0938215	0.525	0.678	1	RPE65 KO vehicle	Tnpo1
Rps2	0.00167588	0.0790828	0.698	0.867	1	RPE65 KO vehicle	Rps2
Gm35217	0.00168146	0.293405	0.354	0.392	1	RPE65 KO vehicle	Gm35217
Immp1l	0.00169022	0.15974	0.472	0.573	1	RPE65 KO vehicle	Immp1l
Abhd18	0.00171116	0.00599872	0.381	0.582	1	RPE65 KO vehicle	Abhd18
Sys1	0.00171346	0.0387601	0.33	0.544	1	RPE65 KO vehicle	Sys1
Smarcad1	0.00174713	0.0732478	0.224	0.293	1	RPE65 KO vehicle	Smarcad1
Herpud1	0.00175149	0.0147977	0.289	0.475	1	RPE65 KO vehicle	Herpud1
Mrpl51	0.00176629	0.0504594	0.238	0.383	1	RPE65 KO vehicle	Mrpl51
B230219D22Rik	0.00178122	0.116119	0.446	0.627	1	RPE65 KO vehicle	B230219D22Rik
Naca	0.00179439	0.154567	0.82	0.92	1	RPE65 KO vehicle	Naca
Nudt1	0.00179549	0.0109915	0.05	0.102	1	RPE65 KO vehicle	Nudt1
Eef2	0.00180588	0.00730231	0.646	0.829	1	RPE65 KO vehicle	Eef2
Cox5a	0.0018108	0.0279842	0.66	0.841	1	RPE65 KO vehicle	Cox5a
Atp5o	0.001815	0.0685965	0.687	0.854	1	RPE65 KO vehicle	Atp5o
Ndufv2	0.00183701	0.0271843	0.55	0.762	1	RPE65 KO vehicle	Ndufv2
Kras	0.00185714	0.0616201	0.254	0.385	1	RPE65 KO vehicle	Kras
Atp5mpl	0.00187141	0.212046	0.959	0.983	1	RPE65 KO vehicle	Atp5mpl
Zfp804a	0.00189491	0.0675807	0.099	0.182	1	RPE65 KO vehicle	Zfp804a
Cd2ap	0.00191454	0.00667989	0.322	0.453	1	RPE65 KO vehicle	Cd2ap
Gm26782	0.00196658	0.0604579	0.246	0.347	1	RPE65 KO vehicle	Gm26782
Atp6v1e1	0.00200668	0.13943	0.635	0.813	1	RPE65 KO vehicle	Atp6v1e1
Anp32b	0.00202697	0.026731	0.313	0.51	1	RPE65 KO vehicle	Anp32b
Rpl21	0.00203124	0.373762	0.911	0.936	1	RPE65 KO vehicle	Rpl21
Kbtbd3	0.00204954	0.0608974	0.135	0.203	1	RPE65 KO vehicle	Kbtbd3
Selenoh	0.00205828	0.0516817	0.249	0.401	1	RPE65 KO vehicle	Selenoh
Pde6d	0.00205875	0.0920851	0.306	0.429	1	RPE65 KO vehicle	Pde6d
Gpcpd1	0.00206026	0.0087346	0.13	0.249	1	RPE65 KO vehicle	Gpcpd1
Cpeb3	0.00206644	0.0598802	0.571	0.714	1	RPE65 KO vehicle	Cpeb3
Tomm6	0.00207959	0.37248	0.669	0.722	1	RPE65 KO vehicle	Tomm6
Wbp11	0.00207981	0.0186871	0.229	0.404	1	RPE65 KO vehicle	Wbp11
Gps2	0.00209214	0.102945	0.276	0.408	1	RPE65 KO vehicle	Gps2
Efr3a	0.00211837	0.0834898	0.394	0.547	1	RPE65 KO vehicle	Efr3a
Krtcap2	0.00216812	0.136057	0.228	0.313	1	RPE65 KO vehicle	Krtcap2
Ddx24	0.00217148	0.15339	0.467	0.63	1	RPE65 KO vehicle	Ddx24
Prkaa2	0.00218478	0.0194937	0.123	0.176	1	RPE65 KO vehicle	Prkaa2
Guca1a	0.00219158	0.462228	0.5	0.458	1	RPE65 KO vehicle	Guca1a
Crb1	0.00222096	0.175866	0.142	0.134	1	RPE65 KO vehicle	Crb1
Znrd2	0.00224141	0.0167774	0.078	0.147	1	RPE65 KO vehicle	Znrd2
1700123O20Rik	0.00226501	0.0110304	0.075	0.144	1	RPE65 KO vehicle	1700123O20Rik
B430010I23Rik	0.00227134	0.0893501	0.2	0.284	1	RPE65 KO vehicle	B430010I23Rik
H2-D1	0.00229652	0.00369233	0.023	0.058	1	RPE65 KO vehicle	H2-D1
2410004B18Rik	0.00230921	0.00287051	0.208	0.362	1	RPE65 KO vehicle	2410004B18Rik
Tmem208	0.00231924	0.0775225	0.259	0.41	1	RPE65 KO vehicle	Tmem208
Usp32	0.0023427	0.047137	0.619	0.777	1	RPE65 KO vehicle	Usp32
Ilk	0.00236135	0.0793181	0.174	0.271	1	RPE65 KO vehicle	Ilk
Gcsh	0.00236849	0.0353794	0.127	0.21	1	RPE65 KO vehicle	Gcsh
St3gal2	0.0023719	0.0191934	0.061	0.101	1	RPE65 KO vehicle	St3gal2
Eif6	0.00237745	0.0246567	0.142	0.251	1	RPE65 KO vehicle	Eif6
Togaram1	0.00238003	0.0794391	0.183	0.257	1	RPE65 KO vehicle	Togaram1
Gdap1	0.0023925	0.023853	0.29	0.458	1	RPE65 KO vehicle	Gdap1
Ptma	0.00240259	0.0477006	0.839	0.946	1	RPE65 KO vehicle	Ptma
Slc24a1	0.00241822	0.232794	0.276	0.294	1	RPE65 KO vehicle	Slc24a1
Zmat1	0.00246358	0.070176	0.238	0.348	1	RPE65 KO vehicle	Zmat1
Pcif1	0.00249014	0.0454007	0.271	0.421	1	RPE65 KO vehicle	Pcif1
Wbp2	0.00254174	0.00102623	0.446	0.671	1	RPE65 KO vehicle	Wbp2
Top1	0.00255333	0.152283	0.606	0.765	1	RPE65 KO vehicle	Top1
Rpgrip1	0.00256329	0.288064	0.484	0.538	1	RPE65 KO vehicle	Rpgrip1
Rab10	0.00256899	0.0633349	0.378	0.526	1	RPE65 KO vehicle	Rab10
Sdccag8	0.00257455	0.00824356	0.16	0.265	1	RPE65 KO vehicle	Sdccag8
Pnp	0.00257733	0.00135177	0.034	0.08	1	RPE65 KO vehicle	Pnp
Glul	0.00259098	0.267625	0.288	0.35	1	RPE65 KO vehicle	Glul
Katnbl1	0.00259346	0.0552371	0.194	0.257	1	RPE65 KO vehicle	Katnbl1
Tfdp1	0.00259453	0.00891588	0.119	0.214	1	RPE65 KO vehicle	Tfdp1
Kantr	0.00259504	0.134347	0.35	0.426	1	RPE65 KO vehicle	Kantr
Trpc1	0.00259523	0.0567264	0.382	0.534	1	RPE65 KO vehicle	Trpc1
Gm48765	0.00260448	0.0539617	0.068	0.061	1	RPE65 KO vehicle	Gm48765
Baiap2	0.00260494	0.0541031	0.123	0.21	1	RPE65 KO vehicle	Baiap2
Rnf7	0.00261473	0.00850196	0.357	0.571	1	RPE65 KO vehicle	Rnf7
Nudt19	0.00262816	0.0474234	0.125	0.211	1	RPE65 KO vehicle	Nudt19
Ehmt1	0.00263439	0.0370491	0.34	0.538	1	RPE65 KO vehicle	Ehmt1
Ier3ip1	0.00267405	0.243205	0.424	0.491	1	RPE65 KO vehicle	Ier3ip1
Med12l	0.00268813	0.0304532	0.238	0.341	1	RPE65 KO vehicle	Med12l
Glcci1	0.0026963	0.000125213	0.317	0.519	1	RPE65 KO vehicle	Glcci1
Cdk19	0.00270291	0.0590964	0.271	0.398	1	RPE65 KO vehicle	Cdk19
Cacna2d3	0.00271377	0.0560915	0.982	0.994	1	RPE65 KO vehicle	Cacna2d3
Cul3	0.00271734	0.0553846	0.62	0.794	1	RPE65 KO vehicle	Cul3
Hnrnpc	0.00271844	0.131797	0.596	0.736	1	RPE65 KO vehicle	Hnrnpc
Psap	0.00272927	0.00359327	0.538	0.743	1	RPE65 KO vehicle	Psap
Ammecr1	0.00281065	0.0166706	0.506	0.673	1	RPE65 KO vehicle	Ammecr1
Comt	0.00281217	0.0152393	0.339	0.561	1	RPE65 KO vehicle	Comt
Mindy2	0.00281623	0.00593898	0.249	0.418	1	RPE65 KO vehicle	Mindy2
Eif2b3	0.00281978	0.00442793	0.099	0.188	1	RPE65 KO vehicle	Eif2b3
Tfdp2	0.00282523	0.0215315	0.125	0.195	1	RPE65 KO vehicle	Tfdp2
Ythdf3	0.00284476	0.0344867	0.368	0.547	1	RPE65 KO vehicle	Ythdf3
Creld1	0.00285104	0.0348406	0.075	0.137	1	RPE65 KO vehicle	Creld1
Smndc1	0.00286897	0.153821	0.265	0.322	1	RPE65 KO vehicle	Smndc1
Slit2	0.00287955	0.0560626	0.171	0.302	1	RPE65 KO vehicle	Slit2
Slc25a12	0.00294205	0.00595618	0.346	0.554	1	RPE65 KO vehicle	Slc25a12
Ep300	0.00298739	0.0659733	0.385	0.531	1	RPE65 KO vehicle	Ep300
Mrps18c	0.00300663	0.0210064	0.218	0.391	1	RPE65 KO vehicle	Mrps18c
Mir99ahg	0.00300978	0.0339104	0.341	0.449	1	RPE65 KO vehicle	Mir99ahg
Tdrd7	0.00303306	0.129074	0.208	0.273	1	RPE65 KO vehicle	Tdrd7
Lrch2	0.00304071	0.0378865	0.164	0.21	1	RPE65 KO vehicle	Lrch2
Oxa1l	0.00305583	0.0488994	0.129	0.194	1	RPE65 KO vehicle	Oxa1l
Kctd17	0.003076	0.0106265	0.109	0.195	1	RPE65 KO vehicle	Kctd17
Srsf1	0.00307823	0.156129	0.609	0.761	1	RPE65 KO vehicle	Srsf1
Trappc2l	0.00308629	0.0753929	0.327	0.494	1	RPE65 KO vehicle	Trappc2l
Uba52	0.00309048	0.253037	0.295	0.267	1	RPE65 KO vehicle	Uba52
Wwp1	0.00310628	0.067487	0.356	0.5	1	RPE65 KO vehicle	Wwp1
Ecpas	0.00311648	0.011784	0.448	0.638	1	RPE65 KO vehicle	Ecpas
Irf2bp2	0.00312764	0.110595	0.102	0.106	1	RPE65 KO vehicle	Irf2bp2
Tmem183a	0.00316955	0.0136933	0.118	0.211	1	RPE65 KO vehicle	Tmem183a
Bmpr1a	0.00317422	0.0874902	0.37	0.472	1	RPE65 KO vehicle	Bmpr1a
Tardbp	0.00325046	0.132369	0.476	0.627	1	RPE65 KO vehicle	Tardbp
Gin1	0.00325213	0.0599554	0.157	0.257	1	RPE65 KO vehicle	Gin1
Wbp4	0.00326617	0.0290813	0.313	0.493	1	RPE65 KO vehicle	Wbp4
Podxl2	0.00327605	0.0301921	0.171	0.29	1	RPE65 KO vehicle	Podxl2
Ccl27a	0.00329488	0.0407128	0.174	0.278	1	RPE65 KO vehicle	Ccl27a
Nxnl1	0.00335077	0.162032	0.084	0.054	1	RPE65 KO vehicle	Nxnl1
Ppp2r3a	0.00338968	0.0679147	0.248	0.351	1	RPE65 KO vehicle	Ppp2r3a
Angptl2	0.00346446	0.0378685	0.072	0.087	1	RPE65 KO vehicle	Angptl2
Gabarapl2	0.00347095	0.069	0.646	0.847	1	RPE65 KO vehicle	Gabarapl2
Epha7	0.0034818	0.0665029	0.477	0.622	1	RPE65 KO vehicle	Epha7
Chchd10	0.00353233	0.203072	0.915	0.961	1	RPE65 KO vehicle	Chchd10
Cnga1	0.00354493	0.294923	0.334	0.362	1	RPE65 KO vehicle	Cnga1
Zswim6	0.00356527	0.0179232	0.091	0.166	1	RPE65 KO vehicle	Zswim6
Polr2k	0.0036168	0.230146	0.339	0.372	1	RPE65 KO vehicle	Polr2k
Rbm26	0.00368238	0.0557254	0.49	0.668	1	RPE65 KO vehicle	Rbm26
Nicn1	0.00372748	0.0359347	0.142	0.226	1	RPE65 KO vehicle	Nicn1
Max	0.00378082	0.0607752	0.2	0.29	1	RPE65 KO vehicle	Max
Relch	0.00378149	0.0655745	0.348	0.488	1	RPE65 KO vehicle	Relch
Sf3b4	0.00378293	0.0799921	0.12	0.169	1	RPE65 KO vehicle	Sf3b4
Zfand6	0.00379478	0.180309	0.584	0.719	1	RPE65 KO vehicle	Zfand6
Mapk8	0.00380091	0.0481813	0.585	0.751	1	RPE65 KO vehicle	Mapk8
Gm26954	0.00381375	0.154305	0.458	0.531	1	RPE65 KO vehicle	Gm26954
Uri1	0.00382206	0.163384	0.361	0.461	1	RPE65 KO vehicle	Uri1
B3gat1	0.00382922	0.103029	0.477	0.646	1	RPE65 KO vehicle	B3gat1
Thoc3	0.00383553	0.00223364	0.146	0.262	1	RPE65 KO vehicle	Thoc3
Tmx2	0.0038392	0.0324301	0.212	0.367	1	RPE65 KO vehicle	Tmx2
Lrrc39	0.00384138	0.0784543	0.093	0.101	1	RPE65 KO vehicle	Lrrc39
Iqcm	0.00387494	0.0862968	0.052	0.023	1	RPE65 KO vehicle	Iqcm
Gm26944	0.00393561	0.0410328	0.109	0.143	1	RPE65 KO vehicle	Gm26944
Pex19	0.00398505	0.0361607	0.088	0.172	1	RPE65 KO vehicle	Pex19
Gsdme	0.00399286	0.127086	0.34	0.43	1	RPE65 KO vehicle	Gsdme
Rps3a1	0.00405697	0.143868	0.878	0.955	1	RPE65 KO vehicle	Rps3a1
Rplp1	0.00406707	0.247006	0.958	0.98	1	RPE65 KO vehicle	Rplp1
Trappc3	0.00411244	0.0508541	0.245	0.388	1	RPE65 KO vehicle	Trappc3
Mcrip1	0.00413111	0.0169815	0.207	0.362	1	RPE65 KO vehicle	Mcrip1
Mettl26	0.00414704	0.0518452	0.227	0.364	1	RPE65 KO vehicle	Mettl26
Nadk2	0.00416856	0.0639088	0.19	0.284	1	RPE65 KO vehicle	Nadk2
Tmem243	0.00420516	0.126644	0.329	0.417	1	RPE65 KO vehicle	Tmem243
2010320M18Rik	0.00423234	0.160291	0.127	0.14	1	RPE65 KO vehicle	2010320M18Rik
Sugp1	0.00426342	0.0158074	0.147	0.271	1	RPE65 KO vehicle	Sugp1
Actn1	0.00427996	0.0910658	0.052	0.031	1	RPE65 KO vehicle	Actn1
Ddx21	0.00429446	0.105575	0.193	0.224	1	RPE65 KO vehicle	Ddx21
Prdx1	0.00431556	0.32879	0.499	0.525	1	RPE65 KO vehicle	Prdx1
Enah	0.00433175	0.0150897	0.364	0.525	1	RPE65 KO vehicle	Enah
Lingo2	0.00440256	0.00229723	0.052	0.13	1	RPE65 KO vehicle	Lingo2
Anp32e	0.00441715	0.112702	0.667	0.784	1	RPE65 KO vehicle	Anp32e
Ncoa5	0.00442987	0.0224833	0.234	0.388	1	RPE65 KO vehicle	Ncoa5
Ogdh	0.00443317	0.0191179	0.426	0.628	1	RPE65 KO vehicle	Ogdh
Myg1	0.00444837	0.028549	0.11	0.192	1	RPE65 KO vehicle	Myg1
Etv5	0.00446316	0.0471458	0.125	0.165	1	RPE65 KO vehicle	Etv5
Socs7	0.00448586	0.0304417	0.357	0.534	1	RPE65 KO vehicle	Socs7
Gnao1	0.00449466	0.0135552	0.98	0.996	1	RPE65 KO vehicle	Gnao1
Ago1	0.00452568	0.00815279	0.115	0.211	1	RPE65 KO vehicle	Ago1
Atp5k	0.00452726	0.376196	0.839	0.891	1	RPE65 KO vehicle	Atp5k
Lrp2bp	0.0045884	0.103459	0.579	0.727	1	RPE65 KO vehicle	Lrp2bp
Mrpl28	0.004599	0.0316504	0.295	0.464	1	RPE65 KO vehicle	Mrpl28
Aipl1	0.00460359	0.174065	0.194	0.255	1	RPE65 KO vehicle	Aipl1
Nudcd3	0.0046066	0.0576657	0.344	0.506	1	RPE65 KO vehicle	Nudcd3
Spdya	0.00464979	0.048052	0.044	0.052	1	RPE65 KO vehicle	Spdya
Snapc3	0.00479006	0.00511695	0.299	0.449	1	RPE65 KO vehicle	Snapc3
Rsrc1	0.00485856	0.0558439	0.537	0.714	1	RPE65 KO vehicle	Rsrc1
Ndfip2	0.00488133	0.0426734	0.341	0.547	1	RPE65 KO vehicle	Ndfip2
Cyld	0.00488375	0.00732988	0.453	0.665	1	RPE65 KO vehicle	Cyld
Bloc1s1	0.00488943	0.150985	0.163	0.181	1	RPE65 KO vehicle	Bloc1s1
Cstf3	0.0049078	0.0767755	0.443	0.622	1	RPE65 KO vehicle	Cstf3
1700012D14Rik	0.00493966	0.0807136	0.203	0.267	1	RPE65 KO vehicle	1700012D14Rik
Mdh2	0.00496753	0.0264561	0.5	0.708	1	RPE65 KO vehicle	Mdh2
Chm	0.00497141	0.000644862	0.292	0.464	1	RPE65 KO vehicle	Chm
St8sia1	0.0049804	0.197983	0.143	0.13	1	RPE65 KO vehicle	St8sia1
Map4k4	0.00508285	0.063256	0.305	0.43	1	RPE65 KO vehicle	Map4k4
Dync1i2	0.0050924	0.205408	0.508	0.633	1	RPE65 KO vehicle	Dync1i2
Pcp4	0.00510906	0.275059	0.983	0.988	1	RPE65 KO vehicle	Pcp4
Rhot1	0.00517214	0.0216689	0.337	0.545	1	RPE65 KO vehicle	Rhot1
Purb	0.00518549	0.0393445	0.898	0.965	1	RPE65 KO vehicle	Purb
Luc7l2	0.00520497	0.018834	0.676	0.876	1	RPE65 KO vehicle	Luc7l2
Nktr	0.00521492	0.0146478	0.598	0.78	1	RPE65 KO vehicle	Nktr
Gm11808	0.00521806	0.153702	0.116	0.108	1	RPE65 KO vehicle	Gm11808
Ttc8	0.00524468	0.0639313	0.234	0.338	1	RPE65 KO vehicle	Ttc8
Hspa4l	0.00525472	0.00102015	0.391	0.605	1	RPE65 KO vehicle	Hspa4l
Slc6a15	0.00525996	0.025252	0.326	0.461	1	RPE65 KO vehicle	Slc6a15
Fam114a2	0.00526033	0.0294834	0.409	0.633	1	RPE65 KO vehicle	Fam114a2
Rnaseh2c	0.00528253	0.0781202	0.193	0.292	1	RPE65 KO vehicle	Rnaseh2c
Arglu1	0.00535659	0.13327	0.728	0.876	1	RPE65 KO vehicle	Arglu1
Hdhd2	0.00537734	0.00664335	0.228	0.398	1	RPE65 KO vehicle	Hdhd2
Mrps11	0.00539364	0.0306765	0.119	0.214	1	RPE65 KO vehicle	Mrps11
Rps7	0.00540317	0.30044	0.921	0.962	1	RPE65 KO vehicle	Rps7
Ssr4	0.00542558	0.0735385	0.261	0.407	1	RPE65 KO vehicle	Ssr4
Ndufaf8	0.00544724	0.146037	0.217	0.258	1	RPE65 KO vehicle	Ndufaf8
Bicral	0.00550828	0.0597118	0.425	0.614	1	RPE65 KO vehicle	Bicral
Zfas1	0.00551424	0.156581	0.135	0.153	1	RPE65 KO vehicle	Zfas1
Scaf8	0.00559403	0.0169556	0.391	0.577	1	RPE65 KO vehicle	Scaf8
Sar1b	0.00564899	0.0278069	0.327	0.515	1	RPE65 KO vehicle	Sar1b
Smn1	0.00565943	0.0248539	0.146	0.242	1	RPE65 KO vehicle	Smn1
Plk5	0.00566438	0.0499168	0.492	0.687	1	RPE65 KO vehicle	Plk5
Rbm7	0.00572651	0.0119413	0.22	0.348	1	RPE65 KO vehicle	Rbm7
Flot2	0.00573236	0.00646149	0.092	0.162	1	RPE65 KO vehicle	Flot2
Zfp367	0.00574421	0.0111335	0.095	0.176	1	RPE65 KO vehicle	Zfp367
Pnisr	0.00575449	0.0513973	0.732	0.872	1	RPE65 KO vehicle	Pnisr
Khdrbs1	0.00581472	0.0658764	0.364	0.525	1	RPE65 KO vehicle	Khdrbs1
Sod1	0.00584164	0.117896	0.302	0.369	1	RPE65 KO vehicle	Sod1
Pip4p1	0.00584165	0.0104474	0.156	0.277	1	RPE65 KO vehicle	Pip4p1
Rpl34	0.00585878	0.331675	0.874	0.945	1	RPE65 KO vehicle	Rpl34
2410018L13Rik	0.00585895	0.0176634	0.191	0.31	1	RPE65 KO vehicle	2410018L13Rik
4930517O19Rik	0.00589504	0.0614114	0.092	0.131	1	RPE65 KO vehicle	4930517O19Rik
Ggnbp2	0.00591032	0.0487788	0.381	0.545	1	RPE65 KO vehicle	Ggnbp2
Etfb	0.0059632	0.022755	0.238	0.399	1	RPE65 KO vehicle	Etfb
Fam78b	0.00597303	0.0173317	0.453	0.624	1	RPE65 KO vehicle	Fam78b
Brk1	0.00608569	0.0917932	0.324	0.48	1	RPE65 KO vehicle	Brk1
St18	0.00612932	0.00619424	0.718	0.901	1	RPE65 KO vehicle	St18
Snf8	0.00616188	0.0359578	0.208	0.353	1	RPE65 KO vehicle	Snf8
Mrtfb	0.00618906	0.00445636	0.12	0.147	1	RPE65 KO vehicle	Mrtfb
Hnrnpa2b1	0.00630154	0.110135	0.797	0.91	1	RPE65 KO vehicle	Hnrnpa2b1
Ncoa7	0.00637153	0.0130064	0.238	0.376	1	RPE65 KO vehicle	Ncoa7
Alg1	0.00641612	0.014852	0.05	0.102	1	RPE65 KO vehicle	Alg1
Pdp1	0.00644771	0.0850889	0.174	0.198	1	RPE65 KO vehicle	Pdp1
Fam171b	0.0065294	0.05053	0.731	0.902	1	RPE65 KO vehicle	Fam171b
Mapre2	0.00659312	0.0326445	0.395	0.606	1	RPE65 KO vehicle	Mapre2
Anxa7	0.00667571	0.165074	0.324	0.424	1	RPE65 KO vehicle	Anxa7
Elovl4	0.00669336	0.173517	0.373	0.497	1	RPE65 KO vehicle	Elovl4
Fau	0.00671689	0.387816	0.912	0.959	1	RPE65 KO vehicle	Fau
Ube2k	0.0067186	0.0338249	0.579	0.748	1	RPE65 KO vehicle	Ube2k
Cacul1	0.0067816	0.0096489	0.186	0.303	1	RPE65 KO vehicle	Cacul1
Gm17227	0.00679545	0.0330057	0.061	0.086	1	RPE65 KO vehicle	Gm17227
Pim3	0.00681037	0.0142952	0.035	0.077	1	RPE65 KO vehicle	Pim3
2210408I21Rik	0.00682333	0.0105856	0.405	0.557	1	RPE65 KO vehicle	2210408I21Rik
Sncb	0.00687253	0.0471508	0.778	0.914	1	RPE65 KO vehicle	Sncb
Arf1	0.00691623	0.0348835	0.552	0.741	1	RPE65 KO vehicle	Arf1
Polr2j	0.00691989	0.196902	0.341	0.427	1	RPE65 KO vehicle	Polr2j
Laptm4b	0.00692668	0.036923	0.361	0.539	1	RPE65 KO vehicle	Laptm4b
Rpl24	0.00706665	0.273137	0.882	0.952	1	RPE65 KO vehicle	Rpl24
Gm16262	0.00707042	0.0410217	0.116	0.147	1	RPE65 KO vehicle	Gm16262
Lin37	0.00709274	0.00361592	0.079	0.137	1	RPE65 KO vehicle	Lin37
Itfg1	0.00710995	0.0476724	0.288	0.404	1	RPE65 KO vehicle	Itfg1
Micu3	0.00711599	0.0589619	0.398	0.547	1	RPE65 KO vehicle	Micu3
Bex1	0.00714657	0.0242048	0.419	0.62	1	RPE65 KO vehicle	Bex1
Sec61b	0.00720698	0.118762	0.39	0.545	1	RPE65 KO vehicle	Sec61b
Tspyl4	0.00724398	0.0929354	0.591	0.748	1	RPE65 KO vehicle	Tspyl4
Cnot3	0.00729634	0.18981	0.463	0.557	1	RPE65 KO vehicle	Cnot3
Ubxn1	0.0073383	0.0229509	0.336	0.55	1	RPE65 KO vehicle	Ubxn1
Ppp3cb	0.00734935	0.0288297	0.426	0.624	1	RPE65 KO vehicle	Ppp3cb
Thap12	0.00736217	0.0201979	0.164	0.308	1	RPE65 KO vehicle	Thap12
Ppp1r35	0.00743594	0.0587537	0.116	0.181	1	RPE65 KO vehicle	Ppp1r35
Fam120a	0.00748904	0.0268864	0.293	0.445	1	RPE65 KO vehicle	Fam120a
Fam161a	0.00752514	0.255049	0.307	0.316	1	RPE65 KO vehicle	Fam161a
Park7	0.00758033	0.0875506	0.688	0.857	1	RPE65 KO vehicle	Park7
Snhg6	0.00761571	0.201467	0.195	0.173	1	RPE65 KO vehicle	Snhg6
Ctnnb1	0.0078032	0.0785988	0.299	0.431	1	RPE65 KO vehicle	Ctnnb1
Csnk2a1	0.00782982	0.0924099	0.421	0.586	1	RPE65 KO vehicle	Csnk2a1
Ssbp1	0.00784091	0.0959249	0.323	0.497	1	RPE65 KO vehicle	Ssbp1
Smarcd1	0.00785122	0.146749	0.367	0.469	1	RPE65 KO vehicle	Smarcd1
Dcaf8	0.00787214	0.0430747	0.326	0.494	1	RPE65 KO vehicle	Dcaf8
Rfc2	0.00787344	0.0446752	0.122	0.191	1	RPE65 KO vehicle	Rfc2
Bhlhe41	0.00789915	0.16539	0.363	0.415	1	RPE65 KO vehicle	Bhlhe41
Ttc39b	0.00792831	0.0334288	0.431	0.589	1	RPE65 KO vehicle	Ttc39b
Megf9	0.00793412	0.0276442	0.224	0.331	1	RPE65 KO vehicle	Megf9
Tra2b	0.00796251	0.108564	0.402	0.529	1	RPE65 KO vehicle	Tra2b
E130102H24Rik	0.00800813	0.0347885	0.249	0.395	1	RPE65 KO vehicle	E130102H24Rik
Rex1bd	0.00803302	0.134792	0.354	0.49	1	RPE65 KO vehicle	Rex1bd
Arhgdig	0.00803784	0.053852	0.103	0.159	1	RPE65 KO vehicle	Arhgdig
C730034F03Rik	0.00803937	0.0065589	0.038	0.095	1	RPE65 KO vehicle	C730034F03Rik
Las1l	0.00809318	0.029115	0.187	0.322	1	RPE65 KO vehicle	Las1l
Srpk2	0.00809575	0.11999	0.608	0.73	1	RPE65 KO vehicle	Srpk2
Tob2	0.00809666	0.102785	0.224	0.316	1	RPE65 KO vehicle	Tob2
Epb41l2	0.00814133	0.27629	0.462	0.51	1	RPE65 KO vehicle	Epb41l2
Cpeb2	0.00815883	0.0366991	0.336	0.443	1	RPE65 KO vehicle	Cpeb2
E130218I03Rik	0.00822494	0.0863123	0.714	0.848	1	RPE65 KO vehicle	E130218I03Rik
Scd2	0.00827423	0.0524623	0.272	0.426	1	RPE65 KO vehicle	Scd2
Ptbp2	0.00828023	0.0362994	0.528	0.72	1	RPE65 KO vehicle	Ptbp2
Gnai2	0.00829357	0.0138389	0.259	0.42	1	RPE65 KO vehicle	Gnai2
Hist1h4i	0.00830253	0.129871	0.136	0.138	1	RPE65 KO vehicle	Hist1h4i
Mthfsl	0.00835568	0.15184	0.22	0.252	1	RPE65 KO vehicle	Mthfsl
Med28	0.00836108	0.0012359	0.266	0.443	1	RPE65 KO vehicle	Med28
Fabp12	0.00838784	0.232764	0.212	0.223	1	RPE65 KO vehicle	Fabp12
Pigp	0.00842273	0.0635564	0.331	0.491	1	RPE65 KO vehicle	Pigp
Sub1	0.00846301	0.126917	0.738	0.875	1	RPE65 KO vehicle	Sub1
Zbtb14	0.00846964	0.0589296	0.067	0.055	1	RPE65 KO vehicle	Zbtb14
Tmem145	0.00852241	0.0995762	0.173	0.246	1	RPE65 KO vehicle	Tmem145
Lrrc51	0.00852272	0.0981443	0.149	0.182	1	RPE65 KO vehicle	Lrrc51
Yaf2	0.00852811	0.000613368	0.327	0.529	1	RPE65 KO vehicle	Yaf2
Slc25a51	0.00853331	0.00425479	0.113	0.203	1	RPE65 KO vehicle	Slc25a51
Mmd	0.00859706	0.159963	0.544	0.653	1	RPE65 KO vehicle	Mmd
Mab21l1	0.00860131	0.103797	0.085	0.061	1	RPE65 KO vehicle	Mab21l1
Mrps28	0.00860756	0.136285	0.212	0.232	1	RPE65 KO vehicle	Mrps28
E4f1	0.0086136	0.10495	0.113	0.122	1	RPE65 KO vehicle	E4f1
2900093K20Rik	0.00862087	0.23131	0.169	0.128	1	RPE65 KO vehicle	2900093K20Rik
Klhl24	0.00862605	0.0824367	0.201	0.235	1	RPE65 KO vehicle	Klhl24
Sv2a	0.00862839	0.0849929	0.415	0.601	1	RPE65 KO vehicle	Sv2a
Ptgr2	0.0086352	0.0145502	0.136	0.246	1	RPE65 KO vehicle	Ptgr2
Fth1	0.00868877	0.16981	0.904	0.964	1	RPE65 KO vehicle	Fth1
Cgrrf1	0.00870615	0.0467162	0.166	0.236	1	RPE65 KO vehicle	Cgrrf1
Gm28578	0.00871159	0.139364	0.127	0.12	1	RPE65 KO vehicle	Gm28578
Chmp3	0.00877434	0.0726478	0.256	0.386	1	RPE65 KO vehicle	Chmp3
Aurkaip1	0.0087968	0.0548538	0.177	0.281	1	RPE65 KO vehicle	Aurkaip1
Exosc4	0.00881135	0.0543578	0.112	0.179	1	RPE65 KO vehicle	Exosc4
Cox4i1	0.00891067	0.28622	0.96	0.981	1	RPE65 KO vehicle	Cox4i1
Gm50250	0.00892464	0.0421224	0.047	0.057	1	RPE65 KO vehicle	Gm50250
Plekhf2	0.00896338	0.0848958	0.186	0.264	1	RPE65 KO vehicle	Plekhf2
Tmem41b	0.00899357	0.047786	0.096	0.143	1	RPE65 KO vehicle	Tmem41b
Tmem65	0.00902031	0.0472568	0.255	0.362	1	RPE65 KO vehicle	Tmem65
Pikfyve	0.00905308	0.025929	0.161	0.246	1	RPE65 KO vehicle	Pikfyve
Mthfs	0.00913426	0.01658	0.222	0.328	1	RPE65 KO vehicle	Mthfs
Ubr4	0.00914281	0.0681832	0.215	0.327	1	RPE65 KO vehicle	Ubr4
Gnaq	0.00916119	0.0239945	0.469	0.647	1	RPE65 KO vehicle	Gnaq
Nup205	0.00916443	0.028906	0.132	0.216	1	RPE65 KO vehicle	Nup205
Pdcd5	0.00921567	0.0645133	0.314	0.501	1	RPE65 KO vehicle	Pdcd5
Rpp25l	0.00922445	0.0336651	0.072	0.111	1	RPE65 KO vehicle	Rpp25l
Gga1	0.00924984	0.0456183	0.108	0.179	1	RPE65 KO vehicle	Gga1
Ndufs3	0.00926206	0.031115	0.347	0.545	1	RPE65 KO vehicle	Ndufs3
Mtfp1	0.00931026	0.00202464	0.262	0.429	1	RPE65 KO vehicle	Mtfp1
Gm26672	0.00931338	0.0521743	0.193	0.257	1	RPE65 KO vehicle	Gm26672
Syngr1	0.00948667	0.102897	0.191	0.255	1	RPE65 KO vehicle	Syngr1
Borcs8	0.00951542	0.0689488	0.116	0.179	1	RPE65 KO vehicle	Borcs8
Rtl8a	0.00953879	0.186784	0.241	0.274	1	RPE65 KO vehicle	Rtl8a
Rxylt1	0.0095887	0.0738191	0.159	0.216	1	RPE65 KO vehicle	Rxylt1
Pik3ca	0.00961825	0.0555399	0.428	0.592	1	RPE65 KO vehicle	Pik3ca
B3galt1	0.00968814	0.0205788	0.385	0.497	1	RPE65 KO vehicle	B3galt1
Shprh	0.00969036	0.00739145	0.279	0.437	1	RPE65 KO vehicle	Shprh
Polr2c	0.00972153	0.00607696	0.314	0.535	1	RPE65 KO vehicle	Polr2c
Gm12709	0.00972196	0.0942202	0.181	0.248	1	RPE65 KO vehicle	Gm12709
Impa1	0.00976101	0.02652	0.147	0.258	1	RPE65 KO vehicle	Impa1
Ankef1	0.00978829	0.0842748	0.078	0.066	1	RPE65 KO vehicle	Ankef1
Kctd8	0.00988308	0.000616948	0.024	0.074	1	RPE65 KO vehicle	Kctd8
Hist3h2a	0.00991015	0.0736435	0.487	0.672	1	RPE65 KO vehicle	Hist3h2a
Znhit1	0.00994728	0.146757	0.178	0.213	1	RPE65 KO vehicle	Znhit1
Pdcd2	0.00998116	0.000633348	0.061	0.122	1	RPE65 KO vehicle	Pdcd2
Nap1l1	0.0100138	0.187129	0.452	0.598	1	RPE65 KO vehicle	Nap1l1
Sypl	0.01002	0.0221823	0.153	0.243	1	RPE65 KO vehicle	Sypl
Yrdc	0.0100703	0.0288151	0.086	0.162	1	RPE65 KO vehicle	Yrdc
1700080N15Rik	0.0101374	0.121245	0.159	0.173	1	RPE65 KO vehicle	1700080N15Rik
Rps16	0.0101472	0.271033	0.867	0.921	1	RPE65 KO vehicle	Rps16
Cdk5r1	0.0101494	0.0608645	0.244	0.372	1	RPE65 KO vehicle	Cdk5r1
Rpl36	0.0102006	0.363101	0.884	0.931	1	RPE65 KO vehicle	Rpl36
Lsm3	0.0102065	0.0656595	0.139	0.208	1	RPE65 KO vehicle	Lsm3
Prkcb	0.0102251	0.0844134	0.18	0.243	1	RPE65 KO vehicle	Prkcb
Rps18	0.0102873	0.245865	0.854	0.918	1	RPE65 KO vehicle	Rps18
Mcfd2	0.0102991	0.021113	0.11	0.198	1	RPE65 KO vehicle	Mcfd2
Ppib	0.0103683	0.0946341	0.394	0.567	1	RPE65 KO vehicle	Ppib
Fdft1	0.0105278	0.0183609	0.091	0.137	1	RPE65 KO vehicle	Fdft1
Mettl23	0.0105753	0.00880061	0.167	0.267	1	RPE65 KO vehicle	Mettl23
Pex3	0.010698	0.0840337	0.227	0.284	1	RPE65 KO vehicle	Pex3
Itgb1	0.0107041	0.0315775	0.126	0.198	1	RPE65 KO vehicle	Itgb1
Rab18	0.0107564	0.0578336	0.401	0.611	1	RPE65 KO vehicle	Rab18
Gm35188	0.010766	0.12652	0.227	0.308	1	RPE65 KO vehicle	Gm35188
Dnajb4	0.0108195	0.13213	0.295	0.394	1	RPE65 KO vehicle	Dnajb4
Pcmtd2	0.0108306	0.134017	0.428	0.544	1	RPE65 KO vehicle	Pcmtd2
Proser1	0.0108668	7.44549135486827e-05	0.069	0.133	1	RPE65 KO vehicle	Proser1
Dhx40	0.0109737	0.08515	0.092	0.103	1	RPE65 KO vehicle	Dhx40
Taf10	0.0110845	0.0372831	0.22	0.382	1	RPE65 KO vehicle	Taf10
Uqcrb	0.0111431	0.113724	0.78	0.931	1	RPE65 KO vehicle	Uqcrb
Rer1	0.0111594	0.0540164	0.195	0.321	1	RPE65 KO vehicle	Rer1
Dnajc27	0.0111761	0.00493461	0.174	0.306	1	RPE65 KO vehicle	Dnajc27
Lrig2	0.0113071	0.00277018	0.204	0.344	1	RPE65 KO vehicle	Lrig2
Hdac2	0.0113084	0.0424841	0.212	0.332	1	RPE65 KO vehicle	Hdac2
Gapvd1	0.0114179	0.0469661	0.32	0.488	1	RPE65 KO vehicle	Gapvd1
Romo1	0.0114682	0.30247	0.667	0.77	1	RPE65 KO vehicle	Romo1
Fbxl5	0.0115082	0.113526	0.469	0.603	1	RPE65 KO vehicle	Fbxl5
Gng3	0.0115769	0.114648	0.442	0.63	1	RPE65 KO vehicle	Gng3
Mcee	0.0116346	0.0301182	0.132	0.213	1	RPE65 KO vehicle	Mcee
Irf2bpl	0.0116453	0.0852057	0.309	0.456	1	RPE65 KO vehicle	Irf2bpl
Cops8	0.0116649	0.0164017	0.241	0.391	1	RPE65 KO vehicle	Cops8
Tmem192	0.011749	0.0151537	0.096	0.173	1	RPE65 KO vehicle	Tmem192
Rgs11	0.0118162	0.0420292	0.453	0.666	1	RPE65 KO vehicle	Rgs11
Bex4	0.0119182	0.0361587	0.375	0.606	1	RPE65 KO vehicle	Bex4
Tab2	0.0119652	0.0109994	0.248	0.397	1	RPE65 KO vehicle	Tab2
Pard6a	0.0119948	0.017738	0.068	0.124	1	RPE65 KO vehicle	Pard6a
Tmem33	0.0120389	0.0422952	0.136	0.217	1	RPE65 KO vehicle	Tmem33
Msl1	0.012073	0.020135	0.178	0.299	1	RPE65 KO vehicle	Msl1
Faim	0.0121016	0.0036693	0.18	0.325	1	RPE65 KO vehicle	Faim
Cox6b1	0.0121278	0.21538	0.841	0.915	1	RPE65 KO vehicle	Cox6b1
Hsbp1l1	0.012135	0.0551817	0.336	0.513	1	RPE65 KO vehicle	Hsbp1l1
Mta2	0.0122598	0.0331309	0.085	0.134	1	RPE65 KO vehicle	Mta2
Mpp4	0.0122739	0.202996	0.292	0.313	1	RPE65 KO vehicle	Mpp4
Ost4	0.0123037	0.280813	0.493	0.554	1	RPE65 KO vehicle	Ost4
Dhps	0.0123596	0.00352419	0.176	0.309	1	RPE65 KO vehicle	Dhps
Tssc4	0.0123861	0.051411	0.116	0.184	1	RPE65 KO vehicle	Tssc4
Cpd	0.0124226	0.0293308	0.143	0.219	1	RPE65 KO vehicle	Cpd
Ythdc1	0.0124698	0.0594434	0.518	0.676	1	RPE65 KO vehicle	Ythdc1
Sh3glb2	0.0124842	0.0193438	0.075	0.128	1	RPE65 KO vehicle	Sh3glb2
Eif3l	0.012548	0.0161515	0.091	0.166	1	RPE65 KO vehicle	Eif3l
Kdsr	0.0125541	0.028301	0.14	0.235	1	RPE65 KO vehicle	Kdsr
Ypel5	0.0125919	0.0020532	0.127	0.245	1	RPE65 KO vehicle	Ypel5
Sf3b5	0.0126041	0.106185	0.314	0.459	1	RPE65 KO vehicle	Sf3b5
Gm17634	0.0126744	0.121581	0.317	0.459	1	RPE65 KO vehicle	Gm17634
St8sia3	0.0126905	0.0440503	0.164	0.242	1	RPE65 KO vehicle	St8sia3
Ndufb6	0.0127335	0.036447	0.409	0.605	1	RPE65 KO vehicle	Ndufb6
Gm12905	0.0128189	0.0374037	0.075	0.086	1	RPE65 KO vehicle	Gm12905
Slc12a5	0.0128242	0.225506	0.916	0.972	1	RPE65 KO vehicle	Slc12a5
Ap3m1	0.0128652	0.00715292	0.089	0.16	1	RPE65 KO vehicle	Ap3m1
Gpaa1	0.0128659	0.0400176	0.084	0.134	1	RPE65 KO vehicle	Gpaa1
Impg1	0.0129345	0.0645611	0.167	0.268	1	RPE65 KO vehicle	Impg1
Chd7	0.0129574	0.0145015	0.11	0.194	1	RPE65 KO vehicle	Chd7
Sp3	0.0130118	0.0175579	0.195	0.316	1	RPE65 KO vehicle	Sp3
Ndufa4	0.013016	0.291596	0.97	0.983	1	RPE65 KO vehicle	Ndufa4
Ppp1r9a	0.013125	4.73779692138354e-05	0.499	0.685	1	RPE65 KO vehicle	Ppp1r9a
Setd2	0.0131295	0.00251732	0.302	0.501	1	RPE65 KO vehicle	Setd2
Socs6	0.0131693	0.0710018	0.11	0.137	1	RPE65 KO vehicle	Socs6
Pde6g	0.0131731	0.478598	0.582	0.563	1	RPE65 KO vehicle	Pde6g
Zfp322a	0.0131808	0.0334543	0.212	0.347	1	RPE65 KO vehicle	Zfp322a
Gabrb1	0.0132325	0.0229967	0.03	0.061	1	RPE65 KO vehicle	Gabrb1
Peg13	0.0132398	0.0416743	0.242	0.38	1	RPE65 KO vehicle	Peg13
Tmem9	0.0133286	0.0187268	0.343	0.56	1	RPE65 KO vehicle	Tmem9
Smad5	0.0133838	0.0759606	0.084	0.086	1	RPE65 KO vehicle	Smad5
Gm43376	0.0134169	0.0736761	0.101	0.105	1	RPE65 KO vehicle	Gm43376
Phf12	0.0134432	0.0860348	0.272	0.376	1	RPE65 KO vehicle	Phf12
Terf2	0.0134551	0.0547028	0.164	0.235	1	RPE65 KO vehicle	Terf2
Commd3	0.0135278	0.0416136	0.356	0.545	1	RPE65 KO vehicle	Commd3
Dancr	0.0135294	0.118682	0.135	0.165	1	RPE65 KO vehicle	Dancr
Ak4	0.0135897	0.0178173	0.099	0.163	1	RPE65 KO vehicle	Ak4
Pfdn4	0.0136598	0.0569534	0.127	0.198	1	RPE65 KO vehicle	Pfdn4
Siva1	0.0136718	0.0439721	0.108	0.181	1	RPE65 KO vehicle	Siva1
Smim12	0.0137218	0.0585314	0.11	0.159	1	RPE65 KO vehicle	Smim12
Sp4	0.0139234	0.025635	0.312	0.456	1	RPE65 KO vehicle	Sp4
Spata7	0.0140513	0.0652976	0.204	0.303	1	RPE65 KO vehicle	Spata7
Fut11	0.0140664	0.0752529	0.068	0.061	1	RPE65 KO vehicle	Fut11
Psmg4	0.0140706	0.0742168	0.144	0.219	1	RPE65 KO vehicle	Psmg4
Zfp444	0.0140781	0.0368591	0.241	0.383	1	RPE65 KO vehicle	Zfp444
Tipin	0.0140863	0.0198527	0.108	0.19	1	RPE65 KO vehicle	Tipin
Akap13	0.0140919	0.0218746	0.445	0.614	1	RPE65 KO vehicle	Akap13
Ufm1	0.0140964	0.0140522	0.143	0.241	1	RPE65 KO vehicle	Ufm1
5930430L01Rik	0.0141094	0.051645	0.139	0.184	1	RPE65 KO vehicle	5930430L01Rik
Tmsb15b1	0.0141262	0.125345	0.125	0.168	1	RPE65 KO vehicle	Tmsb15b1
Ebpl	0.0141403	0.120731	0.21	0.299	1	RPE65 KO vehicle	Ebpl
Ube2w	0.0141436	0.0922644	0.405	0.55	1	RPE65 KO vehicle	Ube2w
Dpy30	0.0142049	0.0066817	0.282	0.468	1	RPE65 KO vehicle	Dpy30
Nr2e3	0.0142145	0.164437	0.171	0.187	1	RPE65 KO vehicle	Nr2e3
Ino80d	0.014271	0.058769	0.282	0.42	1	RPE65 KO vehicle	Ino80d
Cnnm4	0.0142974	0.108129	0.137	0.197	1	RPE65 KO vehicle	Cnnm4
Dennd6b	0.0143029	0.122902	0.137	0.16	1	RPE65 KO vehicle	Dennd6b
Krcc1	0.0143148	0.044951	0.13	0.214	1	RPE65 KO vehicle	Krcc1
Mast2	0.014336	0.0110524	0.484	0.65	1	RPE65 KO vehicle	Mast2
Rp1l1	0.0143479	0.176068	0.142	0.144	1	RPE65 KO vehicle	Rp1l1
Ppdpf	0.0143872	0.206815	0.293	0.331	1	RPE65 KO vehicle	Ppdpf
Sdhc	0.0144522	0.11352	0.269	0.347	1	RPE65 KO vehicle	Sdhc
Dcaf7	0.0144769	0.111638	0.323	0.452	1	RPE65 KO vehicle	Dcaf7
Ccdc50	0.0145592	0.00655332	0.276	0.399	1	RPE65 KO vehicle	Ccdc50
Taf3	0.0146808	0.0569327	0.29	0.379	1	RPE65 KO vehicle	Taf3
Bcas2	0.0147155	0.015036	0.429	0.643	1	RPE65 KO vehicle	Bcas2
Sra1	0.0147648	0.036111	0.132	0.22	1	RPE65 KO vehicle	Sra1
Gm44129	0.0147698	0.0155182	0.079	0.134	1	RPE65 KO vehicle	Gm44129
Rtbdn	0.0147883	0.223257	0.205	0.229	1	RPE65 KO vehicle	Rtbdn
Ppp1cb	0.0148127	0.106653	0.353	0.461	1	RPE65 KO vehicle	Ppp1cb
Rpl9	0.0148448	0.250094	0.938	0.972	1	RPE65 KO vehicle	Rpl9
Tmem106b	0.0149653	0.0518132	0.276	0.421	1	RPE65 KO vehicle	Tmem106b
Phf5a	0.0151085	0.109662	0.259	0.373	1	RPE65 KO vehicle	Phf5a
Ubap2l	0.0152252	0.0526643	0.445	0.631	1	RPE65 KO vehicle	Ubap2l
Map1b	0.0152256	0.131706	0.506	0.636	1	RPE65 KO vehicle	Map1b
Prom1	0.0152581	0.256258	0.333	0.351	1	RPE65 KO vehicle	Prom1
Xiap	0.0152619	0.175884	0.487	0.606	1	RPE65 KO vehicle	Xiap
Trim17	0.0152691	0.106339	0.17	0.207	1	RPE65 KO vehicle	Trim17
Gm45829	0.0152734	0.0443468	0.092	0.114	1	RPE65 KO vehicle	Gm45829
Thrsp	0.0153284	0.00558712	0.116	0.227	1	RPE65 KO vehicle	Thrsp
Msl2	0.0153393	0.0768279	0.17	0.236	1	RPE65 KO vehicle	Msl2
Cope	0.0153603	0.0863121	0.348	0.516	1	RPE65 KO vehicle	Cope
Mdp1	0.0156302	0.0133745	0.064	0.121	1	RPE65 KO vehicle	Mdp1
Rps15a	0.0156786	0.367319	0.875	0.933	1	RPE65 KO vehicle	Rps15a
Alg10b	0.0156978	0.166741	0.16	0.159	1	RPE65 KO vehicle	Alg10b
Dnajc1	0.0157111	0.0373841	0.307	0.42	1	RPE65 KO vehicle	Dnajc1
Snhg3	0.0158262	0.411932	0.459	0.426	1	RPE65 KO vehicle	Snhg3
Podxl	0.0158879	0.0919698	0.082	0.085	1	RPE65 KO vehicle	Podxl
Abhd17a	0.0159774	0.0425772	0.545	0.735	1	RPE65 KO vehicle	Abhd17a
Mettl15	0.0160289	0.0502419	0.102	0.144	1	RPE65 KO vehicle	Mettl15
Rps24	0.0160505	0.285424	0.958	0.978	1	RPE65 KO vehicle	Rps24
Rcvrn	0.0160733	0.429694	0.439	0.449	1	RPE65 KO vehicle	Rcvrn
1600020E01Rik	0.0160837	0.0894884	0.198	0.248	1	RPE65 KO vehicle	1600020E01Rik
Pou6f1	0.016136	0.0101403	0.176	0.302	1	RPE65 KO vehicle	Pou6f1
AI413582	0.0161528	0.09884	0.133	0.15	1	RPE65 KO vehicle	AI413582
Adprhl2	0.0162228	0.0913692	0.108	0.149	1	RPE65 KO vehicle	Adprhl2
Abhd14b	0.0162702	0.306292	0.683	0.77	1	RPE65 KO vehicle	Abhd14b
Spock3	0.0163425	0.0117218	0.025	0.064	1	RPE65 KO vehicle	Spock3
Nop53	0.0163602	0.010761	0.235	0.397	1	RPE65 KO vehicle	Nop53
Rab11fip2	0.0163622	0.0303421	0.32	0.517	1	RPE65 KO vehicle	Rab11fip2
Sdhaf1	0.0163721	0.0797062	0.259	0.389	1	RPE65 KO vehicle	Sdhaf1
Gtf2f2	0.0164055	0.0349255	0.149	0.264	1	RPE65 KO vehicle	Gtf2f2
Mif	0.016429	0.232185	0.891	0.949	1	RPE65 KO vehicle	Mif
Wdr61	0.0164666	0.06608	0.329	0.497	1	RPE65 KO vehicle	Wdr61
Cmtr1	0.0165025	0.0216919	0.167	0.273	1	RPE65 KO vehicle	Cmtr1
Golga3	0.0165323	0.00454885	0.084	0.175	1	RPE65 KO vehicle	Golga3
Polr3f	0.0165344	0.031839	0.091	0.15	1	RPE65 KO vehicle	Polr3f
Gm14211	0.0165413	0.111869	0.153	0.191	1	RPE65 KO vehicle	Gm14211
Cox5b	0.0165524	0.351084	0.814	0.883	1	RPE65 KO vehicle	Cox5b
Nxt1	0.0165869	0.0322581	0.071	0.122	1	RPE65 KO vehicle	Nxt1
2810405F17Rik	0.0166086	0.054677	0.054	0.052	1	RPE65 KO vehicle	2810405F17Rik
Dtymk	0.0166244	0.00766473	0.14	0.243	1	RPE65 KO vehicle	Dtymk
Atpif1	0.0166534	0.276274	0.84	0.894	1	RPE65 KO vehicle	Atpif1
Usp22	0.016671	0.0503757	0.255	0.408	1	RPE65 KO vehicle	Usp22
Atp5j2	0.0166919	0.195978	0.81	0.91	1	RPE65 KO vehicle	Atp5j2
Gm16036	0.0167726	0.0079958	0.137	0.208	1	RPE65 KO vehicle	Gm16036
Stradb	0.016781	0.0190427	0.044	0.073	1	RPE65 KO vehicle	Stradb
Rbm12b2	0.0167961	0.0695115	0.05	0.058	1	RPE65 KO vehicle	Rbm12b2
Abcf3	0.0168233	0.0148375	0.105	0.197	1	RPE65 KO vehicle	Abcf3
Mydgf	0.0168565	0.0199706	0.169	0.294	1	RPE65 KO vehicle	Mydgf
Rtf1	0.0168818	0.108341	0.373	0.491	1	RPE65 KO vehicle	Rtf1
1110008P14Rik	0.0169035	0.0720848	0.21	0.319	1	RPE65 KO vehicle	1110008P14Rik
Srp9	0.0169126	0.0164229	0.323	0.513	1	RPE65 KO vehicle	Srp9
Snhg8	0.017016	0.248293	0.356	0.363	1	RPE65 KO vehicle	Snhg8
Hpcal1	0.0170694	0.0624925	0.19	0.278	1	RPE65 KO vehicle	Hpcal1
Cox17	0.0170719	0.350973	0.749	0.837	1	RPE65 KO vehicle	Cox17
Tbp	0.0171538	0.0814768	0.113	0.143	1	RPE65 KO vehicle	Tbp
Tada2a	0.0172215	0.0426937	0.146	0.223	1	RPE65 KO vehicle	Tada2a
Ndufa12	0.0173577	0.0171995	0.547	0.773	1	RPE65 KO vehicle	Ndufa12
Mgat4c	0.0173958	0.0404215	0.061	0.125	1	RPE65 KO vehicle	Mgat4c
Snrpg	0.0174681	0.189555	0.48	0.624	1	RPE65 KO vehicle	Snrpg
Snrpb2	0.0174896	0.00398705	0.085	0.169	1	RPE65 KO vehicle	Snrpb2
Pdxk	0.0175497	0.0652539	0.205	0.308	1	RPE65 KO vehicle	Pdxk
Mtus1	0.0176259	0.0704213	0.524	0.723	1	RPE65 KO vehicle	Mtus1
Rbm25	0.0176524	0.051321	0.68	0.854	1	RPE65 KO vehicle	Rbm25
BC005537	0.0176852	0.175322	0.431	0.532	1	RPE65 KO vehicle	BC005537
Srp72	0.0177406	0.0515966	0.239	0.357	1	RPE65 KO vehicle	Srp72
2300009A05Rik	0.01781	0.196638	0.336	0.418	1	RPE65 KO vehicle	2300009A05Rik
Zmym2	0.0180009	0.0399997	0.446	0.608	1	RPE65 KO vehicle	Zmym2
Pitpnm2os2	0.0180177	0.147718	0.116	0.115	1	RPE65 KO vehicle	Pitpnm2os2
Dnajc11	0.01802	0.0806859	0.149	0.203	1	RPE65 KO vehicle	Dnajc11
Klhl29	0.0181212	0.0116259	0.115	0.229	1	RPE65 KO vehicle	Klhl29
Pole3	0.0181483	0.0157259	0.028	0.064	1	RPE65 KO vehicle	Pole3
Cttnbp2	0.0181708	0.0335835	0.763	0.905	1	RPE65 KO vehicle	Cttnbp2
Arl2bp	0.0183621	0.0124577	0.237	0.383	1	RPE65 KO vehicle	Arl2bp
Arl6ip5	0.0185098	0.0591178	0.244	0.385	1	RPE65 KO vehicle	Arl6ip5
Tnfsf12	0.0185116	0.0719904	0.068	0.077	1	RPE65 KO vehicle	Tnfsf12
Mbtps2	0.0186371	0.0526775	0.201	0.27	1	RPE65 KO vehicle	Mbtps2
Mycbp	0.0186528	0.11111	0.163	0.171	1	RPE65 KO vehicle	Mycbp
Ift80	0.0187193	0.0469517	0.147	0.203	1	RPE65 KO vehicle	Ift80
Mrpl30	0.0187318	0.113969	0.282	0.392	1	RPE65 KO vehicle	Mrpl30
Etnk1	0.0188248	0.0321318	0.439	0.595	1	RPE65 KO vehicle	Etnk1
Fbxl2	0.0189064	0.0761051	0.135	0.188	1	RPE65 KO vehicle	Fbxl2
Celf1	0.0191739	0.0587979	0.445	0.633	1	RPE65 KO vehicle	Celf1
Nucb2	0.0192055	0.0348576	0.154	0.224	1	RPE65 KO vehicle	Nucb2
Mrpl16	0.0192061	0.0490991	0.127	0.195	1	RPE65 KO vehicle	Mrpl16
Rps17	0.0192434	0.280387	0.84	0.898	1	RPE65 KO vehicle	Rps17
U2af2	0.0193023	0.14546	0.293	0.376	1	RPE65 KO vehicle	U2af2
Chchd5	0.0193836	0.0727967	0.091	0.131	1	RPE65 KO vehicle	Chchd5
Vamp8	0.0194111	0.0807009	0.238	0.345	1	RPE65 KO vehicle	Vamp8
Selenow	0.0194412	0.299098	0.888	0.94	1	RPE65 KO vehicle	Selenow
BC029722	0.0195118	0.0694789	0.166	0.236	1	RPE65 KO vehicle	BC029722
Sars	0.0195194	0.120812	0.395	0.544	1	RPE65 KO vehicle	Sars
Kif22	0.0196162	0.280115	0.232	0.182	1	RPE65 KO vehicle	Kif22
Pex13	0.0197018	0.0579428	0.18	0.273	1	RPE65 KO vehicle	Pex13
Larp7	0.0197134	0.00661152	0.112	0.201	1	RPE65 KO vehicle	Larp7
Rpl18	0.0197633	0.144512	0.742	0.892	1	RPE65 KO vehicle	Rpl18
Stk16	0.0198294	0.00933465	0.099	0.182	1	RPE65 KO vehicle	Stk16
Nudcd1	0.0198686	0.0234923	0.071	0.102	1	RPE65 KO vehicle	Nudcd1
Cdc34	0.0199489	0.0239876	0.106	0.182	1	RPE65 KO vehicle	Cdc34
Sdhaf4	0.0199589	0.0816578	0.263	0.391	1	RPE65 KO vehicle	Sdhaf4
Tbcb	0.0199852	0.0303645	0.261	0.446	1	RPE65 KO vehicle	Tbcb
Slc25a17	0.0201	0.0223623	0.119	0.198	1	RPE65 KO vehicle	Slc25a17
Gm49797	0.0201468	0.0510226	0.198	0.31	1	RPE65 KO vehicle	Gm49797
Gm9828	0.0201508	0.0628158	0.054	0.031	1	RPE65 KO vehicle	Gm9828
Ddx3y	0.020165	0.0874413	0.307	0.427	1	RPE65 KO vehicle	Ddx3y
Sirt1	0.0202302	0.0337128	0.149	0.229	1	RPE65 KO vehicle	Sirt1
Fblim1	0.0202426	0.0126182	0.057	0.079	1	RPE65 KO vehicle	Fblim1
Parn	0.0203682	0.0311669	0.187	0.261	1	RPE65 KO vehicle	Parn
Nup98	0.020427	0.0290045	0.289	0.44	1	RPE65 KO vehicle	Nup98
2410021H03Rik	0.0204644	0.0304827	0.057	0.08	1	RPE65 KO vehicle	2410021H03Rik
Ndufa7	0.0205358	0.325435	0.809	0.864	1	RPE65 KO vehicle	Ndufa7
Copz1	0.0205908	0.108769	0.201	0.277	1	RPE65 KO vehicle	Copz1
Ide	0.0205975	0.0908	0.166	0.216	1	RPE65 KO vehicle	Ide
2310009A05Rik	0.0206259	0.166647	0.188	0.201	1	RPE65 KO vehicle	2310009A05Rik
Med19	0.0206639	0.055657	0.205	0.325	1	RPE65 KO vehicle	Med19
Polr2f	0.0208352	0.0863252	0.268	0.417	1	RPE65 KO vehicle	Polr2f
Arfgef2	0.0208446	0.0244856	0.171	0.297	1	RPE65 KO vehicle	Arfgef2
Zmym4	0.0209645	0.013349	0.489	0.65	1	RPE65 KO vehicle	Zmym4
Tmem60	0.0210982	0.0460915	0.173	0.268	1	RPE65 KO vehicle	Tmem60
Gm9844	0.0211525	0.0804953	0.059	0.045	1	RPE65 KO vehicle	Gm9844
Nr6a1os	0.0211863	0.119096	0.431	0.534	1	RPE65 KO vehicle	Nr6a1os
Cox8a	0.0212662	0.303322	0.963	0.984	1	RPE65 KO vehicle	Cox8a
Elmod2	0.0212751	0.0198667	0.089	0.166	1	RPE65 KO vehicle	Elmod2
Eef1e1	0.0212982	0.0640478	0.12	0.191	1	RPE65 KO vehicle	Eef1e1
2610001J05Rik	0.021415	0.0981329	0.212	0.3	1	RPE65 KO vehicle	2610001J05Rik
Rogdi	0.0214532	0.132255	0.251	0.344	1	RPE65 KO vehicle	Rogdi
Smug1	0.0215267	0.158777	0.242	0.273	1	RPE65 KO vehicle	Smug1
Reep6	0.0215454	0.229016	0.224	0.216	1	RPE65 KO vehicle	Reep6
Copg1	0.0215728	0.0467591	0.191	0.293	1	RPE65 KO vehicle	Copg1
Ssr2	0.0215732	0.0675182	0.214	0.334	1	RPE65 KO vehicle	Ssr2
Med30	0.0216217	0.038296	0.184	0.29	1	RPE65 KO vehicle	Med30
Scamp2	0.021666	0.052914	0.147	0.207	1	RPE65 KO vehicle	Scamp2
Sgip1	0.0216754	0.0631533	0.749	0.895	1	RPE65 KO vehicle	Sgip1
Mrpl48	0.0216871	0.136173	0.347	0.43	1	RPE65 KO vehicle	Mrpl48
Fbrs	0.0217118	0.00667058	0.059	0.115	1	RPE65 KO vehicle	Fbrs
Rtraf	0.0218202	0.0263794	0.348	0.552	1	RPE65 KO vehicle	Rtraf
1810030O07Rik	0.0218444	0.00620762	0.055	0.112	1	RPE65 KO vehicle	1810030O07Rik
Pcmtd1	0.0220437	0.0595366	0.409	0.557	1	RPE65 KO vehicle	Pcmtd1
Med9	0.0220566	0.0776452	0.103	0.125	1	RPE65 KO vehicle	Med9
Rxrb	0.0220812	0.0157571	0.093	0.179	1	RPE65 KO vehicle	Rxrb
Nrg1	0.0220869	0.0356079	0.433	0.62	1	RPE65 KO vehicle	Nrg1
A930015D03Rik	0.0220882	0.050805	0.266	0.37	1	RPE65 KO vehicle	A930015D03Rik
Gm42726	0.0221007	0.0300754	0.069	0.095	1	RPE65 KO vehicle	Gm42726
Snx21	0.0221475	0.0125556	0.11	0.194	1	RPE65 KO vehicle	Snx21
Osbp2	0.0222549	0.0476734	0.588	0.759	1	RPE65 KO vehicle	Osbp2
Gramd1a	0.0223254	0.00363415	0.079	0.146	1	RPE65 KO vehicle	Gramd1a
Rnf113a2	0.0223699	0.0178627	0.109	0.185	1	RPE65 KO vehicle	Rnf113a2
Fdx1	0.0224498	0.0816899	0.167	0.255	1	RPE65 KO vehicle	Fdx1
Nrl	0.0224939	0.314527	0.295	0.273	1	RPE65 KO vehicle	Nrl
Mrpl27	0.0225121	0.0801262	0.327	0.483	1	RPE65 KO vehicle	Mrpl27
Gpx4	0.0226088	0.254811	0.846	0.95	1	RPE65 KO vehicle	Gpx4
Ccdc126	0.0226473	0.156692	0.239	0.248	1	RPE65 KO vehicle	Ccdc126
Mageh1	0.0226562	0.0158299	0.263	0.434	1	RPE65 KO vehicle	Mageh1
Tmem11	0.022671	0.035491	0.105	0.178	1	RPE65 KO vehicle	Tmem11
Tle6	0.0226884	0.100425	0.098	0.096	1	RPE65 KO vehicle	Tle6
Fam133b	0.0227	0.121859	0.365	0.491	1	RPE65 KO vehicle	Fam133b
Cplx3	0.0227043	0.192043	0.953	0.978	1	RPE65 KO vehicle	Cplx3
4930522L14Rik	0.0227297	0.012893	0.031	0.069	1	RPE65 KO vehicle	4930522L14Rik
6230400D17Rik	0.0227798	0.0769458	0.105	0.127	1	RPE65 KO vehicle	6230400D17Rik
Wdr82	0.0228025	0.0335341	0.217	0.327	1	RPE65 KO vehicle	Wdr82
Tm7sf3	0.0228152	0.0478774	0.101	0.16	1	RPE65 KO vehicle	Tm7sf3
Zfp598	0.0228397	0.00394227	0.061	0.124	1	RPE65 KO vehicle	Zfp598
Pam16	0.0229084	0.248073	0.387	0.449	1	RPE65 KO vehicle	Pam16
Ska2	0.0229212	0.0792331	0.2	0.281	1	RPE65 KO vehicle	Ska2
Nme1	0.0229317	0.223691	0.953	0.984	1	RPE65 KO vehicle	Nme1
Foxj2	0.022962	0.049965	0.106	0.156	1	RPE65 KO vehicle	Foxj2
Zfp787	0.0230058	0.0567664	0.186	0.29	1	RPE65 KO vehicle	Zfp787
Dcun1d2	0.0231589	0.0127176	0.137	0.257	1	RPE65 KO vehicle	Dcun1d2
Gm15396	0.0231606	0.0353306	0.062	0.077	1	RPE65 KO vehicle	Gm15396
Idh3b	0.023215	0.0501787	0.409	0.611	1	RPE65 KO vehicle	Idh3b
Gm47167	0.0232582	0.0378344	0.076	0.096	1	RPE65 KO vehicle	Gm47167
Cbll1	0.0232828	0.125285	0.204	0.277	1	RPE65 KO vehicle	Cbll1
Brcc3	0.0233077	0.0664907	0.171	0.249	1	RPE65 KO vehicle	Brcc3
Pdia6	0.0233108	0.00945717	0.201	0.335	1	RPE65 KO vehicle	Pdia6
Triqk	0.0234649	0.0618539	0.093	0.092	1	RPE65 KO vehicle	Triqk
Btbd2	0.0235048	0.0297717	0.13	0.214	1	RPE65 KO vehicle	Btbd2
Eml1	0.023534	0.0517276	0.195	0.264	1	RPE65 KO vehicle	Eml1
Zrsr2	0.0236364	0.00693972	0.086	0.152	1	RPE65 KO vehicle	Zrsr2
Ddhd1	0.0236437	0.0346818	0.363	0.531	1	RPE65 KO vehicle	Ddhd1
Scai	0.023648	0.060441	0.285	0.398	1	RPE65 KO vehicle	Scai
Snu13	0.0237781	0.0695462	0.409	0.601	1	RPE65 KO vehicle	Snu13
Arl5a	0.0237992	0.0100663	0.122	0.227	1	RPE65 KO vehicle	Arl5a
Mrpl35	0.0240175	0.00440758	0.102	0.179	1	RPE65 KO vehicle	Mrpl35
Cflar	0.0241002	0.0927713	0.232	0.303	1	RPE65 KO vehicle	Cflar
Fam118b	0.0241144	0.0676922	0.116	0.147	1	RPE65 KO vehicle	Fam118b
Ndufaf3	0.0241229	0.113904	0.22	0.306	1	RPE65 KO vehicle	Ndufaf3
Ccdc91	0.0241723	0.0231778	0.085	0.144	1	RPE65 KO vehicle	Ccdc91
Mrpl9	0.0242195	0.00267648	0.142	0.246	1	RPE65 KO vehicle	Mrpl9
Hltf	0.0243012	0.0334228	0.13	0.219	1	RPE65 KO vehicle	Hltf
Zfp879	0.0243097	0.0119811	0.174	0.305	1	RPE65 KO vehicle	Zfp879
Pde9a	0.0243416	0.0287098	0.113	0.162	1	RPE65 KO vehicle	Pde9a
D16Ertd472e	0.0243894	0.0996173	0.412	0.52	1	RPE65 KO vehicle	D16Ertd472e
Serinc4	0.0244762	0.09486	0.067	0.047	1	RPE65 KO vehicle	Serinc4
Zfp513	0.024509	0.00905925	0.033	0.076	1	RPE65 KO vehicle	Zfp513
Mcts2	0.0245721	0.0791816	0.108	0.146	1	RPE65 KO vehicle	Mcts2
Zfhx2	0.0246237	0.00617695	0.115	0.181	1	RPE65 KO vehicle	Zfhx2
Anxa6	0.0247556	0.0185349	0.025	0.06	1	RPE65 KO vehicle	Anxa6
Pmepa1	0.0247637	0.0151362	0.025	0.057	1	RPE65 KO vehicle	Pmepa1
Gm4631	0.0248391	0.0455489	0.055	0.057	1	RPE65 KO vehicle	Gm4631
Dctn3	0.0248514	0.0983757	0.363	0.532	1	RPE65 KO vehicle	Dctn3
Ccdc51	0.0248562	0.105813	0.112	0.146	1	RPE65 KO vehicle	Ccdc51
Rab23	0.024861	0.00176085	0.041	0.101	1	RPE65 KO vehicle	Rab23
Rabgap1	0.0248848	0.0181123	0.45	0.625	1	RPE65 KO vehicle	Rabgap1
Alkbh5	0.0249048	0.100221	0.288	0.383	1	RPE65 KO vehicle	Alkbh5
Acbd5	0.0249573	0.0711424	0.361	0.503	1	RPE65 KO vehicle	Acbd5
Thoc2	0.0249874	0.0400164	0.426	0.625	1	RPE65 KO vehicle	Thoc2
Sdcbp	0.0250016	0.020896	0.092	0.143	1	RPE65 KO vehicle	Sdcbp
Cisd2	0.0250077	0.00515277	0.303	0.491	1	RPE65 KO vehicle	Cisd2
Cyhr1	0.0250307	0.0176182	0.258	0.407	1	RPE65 KO vehicle	Cyhr1
Brd7	0.0250486	0.0119929	0.239	0.423	1	RPE65 KO vehicle	Brd7
Dixdc1	0.0251948	0.114839	0.106	0.111	1	RPE65 KO vehicle	Dixdc1
Mesd	0.0252019	0.0137546	0.125	0.216	1	RPE65 KO vehicle	Mesd
March6	0.0252643	0.0222158	0.275	0.424	1	RPE65 KO vehicle	March6
Prmt5	0.0254199	0.0619102	0.068	0.096	1	RPE65 KO vehicle	Prmt5
Hspbp1	0.025567	0.0178193	0.071	0.125	1	RPE65 KO vehicle	Hspbp1
Tmem161b	0.0256723	0.102356	0.266	0.382	1	RPE65 KO vehicle	Tmem161b
E130308A19Rik	0.0258131	0.0433103	0.188	0.265	1	RPE65 KO vehicle	E130308A19Rik
Gm43713	0.0258342	0.115706	0.143	0.182	1	RPE65 KO vehicle	Gm43713
Lman1l	0.0260078	0.00593285	0.055	0.087	1	RPE65 KO vehicle	Lman1l
Gemin7	0.026012	0.0331982	0.167	0.265	1	RPE65 KO vehicle	Gemin7
Srsf10	0.0261415	0.0506673	0.346	0.535	1	RPE65 KO vehicle	Srsf10
Gm44196	0.0262297	0.0308785	0.208	0.362	1	RPE65 KO vehicle	Gm44196
Rbp1	0.0263203	0.123191	0.091	0.086	1	RPE65 KO vehicle	Rbp1
Adamts17	0.0263417	0.0394434	0.052	0.057	1	RPE65 KO vehicle	Adamts17
Zfp871	0.026373	0.112845	0.309	0.429	1	RPE65 KO vehicle	Zfp871
A930005H10Rik	0.0263759	0.087347	0.154	0.198	1	RPE65 KO vehicle	A930005H10Rik
Tle4	0.0264821	0.0557041	0.166	0.249	1	RPE65 KO vehicle	Tle4
Pdcl	0.0265057	0.0215826	0.14	0.249	1	RPE65 KO vehicle	Pdcl
Mrpl55	0.0267666	0.047395	0.112	0.171	1	RPE65 KO vehicle	Mrpl55
Gm28198	0.0269939	0.19586	0.193	0.178	1	RPE65 KO vehicle	Gm28198
Kat2b	0.027123	0.0466299	0.296	0.423	1	RPE65 KO vehicle	Kat2b
Pi4kb	0.0271325	0.0351285	0.222	0.338	1	RPE65 KO vehicle	Pi4kb
Crtc1	0.0271811	0.0164238	0.187	0.324	1	RPE65 KO vehicle	Crtc1
Gsk3a	0.0272152	0.10648	0.215	0.292	1	RPE65 KO vehicle	Gsk3a
Vegfa	0.027289	0.0611709	0.198	0.28	1	RPE65 KO vehicle	Vegfa
Chfr	0.0273231	0.0208867	0.222	0.343	1	RPE65 KO vehicle	Chfr
Drg1	0.0274565	0.0844898	0.329	0.506	1	RPE65 KO vehicle	Drg1
Zfp40	0.0274835	0.0354008	0.193	0.28	1	RPE65 KO vehicle	Zfp40
Rax	0.0274943	0.131491	0.082	0.063	1	RPE65 KO vehicle	Rax
Gm14296	0.027596	0.0449656	0.197	0.276	1	RPE65 KO vehicle	Gm14296
1110059G10Rik	0.0276272	0.0624429	0.102	0.169	1	RPE65 KO vehicle	1110059G10Rik
Setd6	0.0276841	0.010769	0.023	0.057	1	RPE65 KO vehicle	Setd6
Anapc1	0.0277489	0.0512968	0.262	0.367	1	RPE65 KO vehicle	Anapc1
Gm39121	0.0278045	0.139234	0.108	0.086	1	RPE65 KO vehicle	Gm39121
Impdh1	0.0281221	0.0580006	0.601	0.796	1	RPE65 KO vehicle	Impdh1
Acbd4	0.028189	0.023843	0.074	0.134	1	RPE65 KO vehicle	Acbd4
Pigf	0.0281964	0.0731384	0.183	0.254	1	RPE65 KO vehicle	Pigf
Zbtb7a	0.0282072	0.0354577	0.292	0.462	1	RPE65 KO vehicle	Zbtb7a
Pcdhb17	0.0282248	0.0497448	0.122	0.16	1	RPE65 KO vehicle	Pcdhb17
Timm10	0.0283222	0.105685	0.164	0.242	1	RPE65 KO vehicle	Timm10
Trim8	0.0284054	0.0790928	0.184	0.273	1	RPE65 KO vehicle	Trim8
Zwint	0.028411	0.0318329	0.463	0.66	1	RPE65 KO vehicle	Zwint
Dcaf6	0.0284417	0.0270232	0.313	0.462	1	RPE65 KO vehicle	Dcaf6
Dlgap1	0.0284608	0.0774083	0.067	0.144	1	RPE65 KO vehicle	Dlgap1
Isca1	0.0284733	0.012225	0.126	0.21	1	RPE65 KO vehicle	Isca1
Strn3	0.0285833	0.0316584	0.578	0.797	1	RPE65 KO vehicle	Strn3
Cops9	0.0286672	0.228417	0.455	0.55	1	RPE65 KO vehicle	Cops9
Arf6	0.0287194	0.0523669	0.075	0.108	1	RPE65 KO vehicle	Arf6
Traf3ip3	0.0288525	0.137797	0.058	0.025	1	RPE65 KO vehicle	Traf3ip3
Rps27a	0.0289291	0.315365	0.931	0.972	1	RPE65 KO vehicle	Rps27a
Rpl12	0.0289708	0.218015	0.609	0.738	1	RPE65 KO vehicle	Rpl12
Mrnip	0.0289787	0.0198967	0.04	0.077	1	RPE65 KO vehicle	Mrnip
Lsm12	0.0290066	0.115073	0.258	0.345	1	RPE65 KO vehicle	Lsm12
Rybp	0.0290151	0.0178774	0.353	0.494	1	RPE65 KO vehicle	Rybp
1500009C09Rik	0.0290754	0.0313022	0.078	0.13	1	RPE65 KO vehicle	1500009C09Rik
A730035I17Rik	0.029088	0.0148158	0.054	0.071	1	RPE65 KO vehicle	A730035I17Rik
Rwdd1	0.0291023	0.124661	0.358	0.507	1	RPE65 KO vehicle	Rwdd1
Ndufa3	0.029137	0.279059	0.473	0.561	1	RPE65 KO vehicle	Ndufa3
Gm48677	0.0292209	0.0444251	0.13	0.182	1	RPE65 KO vehicle	Gm48677
Chd9	0.0295311	0.0305179	0.652	0.828	1	RPE65 KO vehicle	Chd9
Slc44a1	0.0295653	0.0279895	0.431	0.603	1	RPE65 KO vehicle	Slc44a1
Dmac2l	0.0296355	0.0023741	0.064	0.117	1	RPE65 KO vehicle	Dmac2l
Mrpl14	0.0296469	0.0911532	0.283	0.408	1	RPE65 KO vehicle	Mrpl14
Usp3	0.0298764	0.0415856	0.211	0.321	1	RPE65 KO vehicle	Usp3
Marcks	0.029938	0.0912608	0.086	0.08	1	RPE65 KO vehicle	Marcks
Srp68	0.0301722	0.00258563	0.122	0.232	1	RPE65 KO vehicle	Srp68
Akap8l	0.0302582	0.0494207	0.337	0.464	1	RPE65 KO vehicle	Akap8l
Mbd1	0.0303412	0.022624	0.11	0.188	1	RPE65 KO vehicle	Mbd1
Prmt6	0.0304298	0.0156458	0.13	0.222	1	RPE65 KO vehicle	Prmt6
Fam89b	0.0304468	0.0299353	0.072	0.102	1	RPE65 KO vehicle	Fam89b
Lamc1	0.030656	0.00998092	0.081	0.127	1	RPE65 KO vehicle	Lamc1
Luc7l	0.0307177	0.05613	0.295	0.45	1	RPE65 KO vehicle	Luc7l
Acaa1a	0.0308641	0.0101884	0.207	0.347	1	RPE65 KO vehicle	Acaa1a
Bloc1s2	0.0309028	0.039978	0.171	0.277	1	RPE65 KO vehicle	Bloc1s2
Rad23a	0.0309395	0.0606106	0.234	0.36	1	RPE65 KO vehicle	Rad23a
Grina	0.0311885	0.274258	0.582	0.673	1	RPE65 KO vehicle	Grina
Higd2a	0.0312432	0.313178	0.667	0.748	1	RPE65 KO vehicle	Higd2a
Rpl17	0.031365	0.17585	0.831	0.931	1	RPE65 KO vehicle	Rpl17
Fos	0.0316539	0.153669	0.132	0.127	1	RPE65 KO vehicle	Fos
Airn	0.0317548	0.0323814	0.115	0.175	1	RPE65 KO vehicle	Airn
Slc12a2	0.0318052	0.0285061	0.132	0.197	1	RPE65 KO vehicle	Slc12a2
Ip6k1	0.0319478	0.0559288	0.333	0.497	1	RPE65 KO vehicle	Ip6k1
Ctdsp2	0.0319515	0.0442978	0.102	0.176	1	RPE65 KO vehicle	Ctdsp2
2810013P06Rik	0.0320184	0.0806147	0.218	0.293	1	RPE65 KO vehicle	2810013P06Rik
Zfp157	0.0320272	0.0512566	0.188	0.27	1	RPE65 KO vehicle	Zfp157
Saysd1	0.03229	0.0246354	0.075	0.133	1	RPE65 KO vehicle	Saysd1
Crxos	0.0322998	0.126193	0.174	0.223	1	RPE65 KO vehicle	Crxos
Zfp317	0.0325921	0.0641174	0.108	0.127	1	RPE65 KO vehicle	Zfp317
Tmem167b	0.0326005	0.00250994	0.058	0.117	1	RPE65 KO vehicle	Tmem167b
Srprb	0.0327406	0.000211022	0.119	0.223	1	RPE65 KO vehicle	Srprb
Zfp511	0.0328559	0.0628368	0.099	0.15	1	RPE65 KO vehicle	Zfp511
Fntb	0.0328843	0.0455792	0.193	0.27	1	RPE65 KO vehicle	Fntb
Rpp21	0.0329618	0.19432	0.261	0.303	1	RPE65 KO vehicle	Rpp21
Dnaic2	0.0331884	0.113518	0.075	0.106	1	RPE65 KO vehicle	Dnaic2
Comtd1	0.0332767	0.00347543	0.038	0.074	1	RPE65 KO vehicle	Comtd1
Arl8b	0.0333609	0.074242	0.154	0.214	1	RPE65 KO vehicle	Arl8b
Rab4b	0.0333904	0.0792062	0.187	0.283	1	RPE65 KO vehicle	Rab4b
Kcnj14	0.0336289	0.166095	0.096	0.069	1	RPE65 KO vehicle	Kcnj14
Ndufs5	0.0337393	0.15748	0.843	0.948	1	RPE65 KO vehicle	Ndufs5
Arhgap21	0.0338354	0.0423089	0.205	0.31	1	RPE65 KO vehicle	Arhgap21
Tceal9	0.033917	0.0334577	0.517	0.735	1	RPE65 KO vehicle	Tceal9
2900076A07Rik	0.0339213	0.0822226	0.255	0.321	1	RPE65 KO vehicle	2900076A07Rik
Hap1	0.0340963	0.101286	0.381	0.538	1	RPE65 KO vehicle	Hap1
Ccdc59	0.0340972	0.192106	0.351	0.43	1	RPE65 KO vehicle	Ccdc59
A930014D07Rik	0.0341735	0.110584	0.116	0.12	1	RPE65 KO vehicle	A930014D07Rik
Arf4	0.0342494	0.0117006	0.252	0.418	1	RPE65 KO vehicle	Arf4
Ddx42	0.0343194	0.0487569	0.282	0.411	1	RPE65 KO vehicle	Ddx42
Pfdn2	0.0343351	0.0446258	0.489	0.717	1	RPE65 KO vehicle	Pfdn2
Mrps12	0.0343503	0.0596888	0.118	0.168	1	RPE65 KO vehicle	Mrps12
Ccdc167	0.0344068	0.0984351	0.153	0.195	1	RPE65 KO vehicle	Ccdc167
Bmi1	0.0344788	0.0623367	0.214	0.297	1	RPE65 KO vehicle	Bmi1
Memo1	0.0345944	0.0770697	0.439	0.585	1	RPE65 KO vehicle	Memo1
Pspc1	0.034602	0.0321451	0.265	0.401	1	RPE65 KO vehicle	Pspc1
Zfp580	0.0346604	0.0690935	0.103	0.152	1	RPE65 KO vehicle	Zfp580
Ppp1r12c	0.0347552	0.00856993	0.113	0.192	1	RPE65 KO vehicle	Ppp1r12c
Nelfa	0.034848	0.0219237	0.089	0.138	1	RPE65 KO vehicle	Nelfa
Rrm2b	0.0349452	0.0772775	0.144	0.192	1	RPE65 KO vehicle	Rrm2b
Pak2	0.0350241	0.114782	0.398	0.481	1	RPE65 KO vehicle	Pak2
Bcdin3d	0.0350629	0.0104574	0.05	0.09	1	RPE65 KO vehicle	Bcdin3d
Rpl10a	0.0355936	0.304766	0.731	0.827	1	RPE65 KO vehicle	Rpl10a
Ttc9b	0.0356504	0.00278028	0.092	0.175	1	RPE65 KO vehicle	Ttc9b
Mrps33	0.0357016	0.282514	0.564	0.64	1	RPE65 KO vehicle	Mrps33
Ttc9c	0.0357306	0.125394	0.12	0.121	1	RPE65 KO vehicle	Ttc9c
Wasf3	0.0357778	0.0123289	0.409	0.585	1	RPE65 KO vehicle	Wasf3
Gm10649	0.0357964	0.0082317	0.098	0.157	1	RPE65 KO vehicle	Gm10649
Rasgrf2	0.0358026	0.0234743	0.416	0.587	1	RPE65 KO vehicle	Rasgrf2
Ctdnep1	0.0358197	0.0102458	0.113	0.182	1	RPE65 KO vehicle	Ctdnep1
Stard7	0.0359187	0.229298	0.347	0.397	1	RPE65 KO vehicle	Stard7
Ttc7b	0.0359764	0.0153275	0.323	0.507	1	RPE65 KO vehicle	Ttc7b
Tprgl	0.0359945	0.0385147	0.109	0.176	1	RPE65 KO vehicle	Tprgl
Hrh2	0.0361907	0.0110408	0.047	0.064	1	RPE65 KO vehicle	Hrh2
Eri3	0.0362465	0.0437366	0.265	0.383	1	RPE65 KO vehicle	Eri3
Jam2	0.036366	0.0506519	0.061	0.09	1	RPE65 KO vehicle	Jam2
Vbp1	0.0363956	0.0733464	0.36	0.526	1	RPE65 KO vehicle	Vbp1
Taok1	0.0366194	0.0110474	0.455	0.618	1	RPE65 KO vehicle	Taok1
Slc12a6	0.0367942	0.0195882	0.523	0.703	1	RPE65 KO vehicle	Slc12a6
Sec22c	0.0368229	0.0235762	0.076	0.127	1	RPE65 KO vehicle	Sec22c
Rmnd5a	0.0368896	0.00522391	0.33	0.513	1	RPE65 KO vehicle	Rmnd5a
D730003I15Rik	0.0369416	0.0831292	0.135	0.2	1	RPE65 KO vehicle	D730003I15Rik
Mtmr6	0.0370163	0.0240733	0.116	0.191	1	RPE65 KO vehicle	Mtmr6
A1bg	0.0370365	0.00284732	0.127	0.232	1	RPE65 KO vehicle	A1bg
Gm49602	0.0370411	0.0601401	0.069	0.109	1	RPE65 KO vehicle	Gm49602
Klhl28	0.0370802	0.0185883	0.089	0.153	1	RPE65 KO vehicle	Klhl28
Mcrs1	0.0371346	0.0161213	0.198	0.316	1	RPE65 KO vehicle	Mcrs1
Lhfp	0.0372247	0.0115366	0.017	0.052	1	RPE65 KO vehicle	Lhfp
Setd1b	0.0373031	0.03509	0.17	0.245	1	RPE65 KO vehicle	Setd1b
Cspp1	0.0375654	0.0938487	0.405	0.526	1	RPE65 KO vehicle	Cspp1
Pole4	0.0376201	0.110488	0.174	0.242	1	RPE65 KO vehicle	Pole4
Cntnap2	0.0378437	0.14074	0.744	0.867	1	RPE65 KO vehicle	Cntnap2
Epb41l4aos	0.0378713	0.179623	0.186	0.198	1	RPE65 KO vehicle	Epb41l4aos
Plppr4	0.0381242	0.0600848	0.159	0.217	1	RPE65 KO vehicle	Plppr4
Ppip5k1	0.038242	0.0352155	0.286	0.423	1	RPE65 KO vehicle	Ppip5k1
Tsfm	0.0382745	0.0038842	0.086	0.157	1	RPE65 KO vehicle	Tsfm
Atn1	0.0383892	0.0297844	0.167	0.271	1	RPE65 KO vehicle	Atn1
Tor2a	0.0384821	0.0101982	0.089	0.157	1	RPE65 KO vehicle	Tor2a
Nt5m	0.0385052	0.00266595	0.105	0.194	1	RPE65 KO vehicle	Nt5m
Desi2	0.0385554	0.0161042	0.418	0.585	1	RPE65 KO vehicle	Desi2
Casz1	0.0386802	0.130413	0.278	0.372	1	RPE65 KO vehicle	Casz1
0610012G03Rik	0.0387677	0.0603673	0.351	0.519	1	RPE65 KO vehicle	0610012G03Rik
Atp6v0b	0.0387974	0.101985	0.833	0.94	1	RPE65 KO vehicle	Atp6v0b
Mllt6	0.0388474	0.0283439	0.402	0.601	1	RPE65 KO vehicle	Mllt6
Ddx47	0.0388939	0.0498794	0.099	0.136	1	RPE65 KO vehicle	Ddx47
Gm44646	0.0389906	0.0128709	0.03	0.058	1	RPE65 KO vehicle	Gm44646
Rpp30	0.039208	0.0358621	0.152	0.243	1	RPE65 KO vehicle	Rpp30
Rnf165	0.0392754	0.0720232	0.246	0.383	1	RPE65 KO vehicle	Rnf165
Pdlim7	0.0394442	0.0253218	0.081	0.125	1	RPE65 KO vehicle	Pdlim7
Cnih1	0.0395286	0.0237986	0.205	0.337	1	RPE65 KO vehicle	Cnih1
Hcfc2	0.0396828	0.0316941	0.081	0.146	1	RPE65 KO vehicle	Hcfc2
Cggbp1	0.0398556	0.048026	0.231	0.345	1	RPE65 KO vehicle	Cggbp1
Map7d1	0.0398653	0.0577774	0.072	0.099	1	RPE65 KO vehicle	Map7d1
Map3k4	0.0399827	0.00721482	0.262	0.445	1	RPE65 KO vehicle	Map3k4
Plpp4	0.0400853	0.0644117	0.093	0.099	1	RPE65 KO vehicle	Plpp4
1500026H17Rik	0.0401398	0.0953522	0.065	0.054	1	RPE65 KO vehicle	1500026H17Rik
Ptpmt1	0.040269	0.0100515	0.116	0.211	1	RPE65 KO vehicle	Ptpmt1
Bcl9	0.0403866	0.00298205	0.576	0.77	1	RPE65 KO vehicle	Bcl9
Htatsf1	0.0405604	0.0330143	0.156	0.258	1	RPE65 KO vehicle	Htatsf1
Sumo3	0.0406542	0.0647445	0.285	0.44	1	RPE65 KO vehicle	Sumo3
Setdb1	0.0407197	0.00402283	0.13	0.238	1	RPE65 KO vehicle	Setdb1
Ercc1	0.0407696	0.0214703	0.088	0.152	1	RPE65 KO vehicle	Ercc1
Cog7	0.0408455	0.00847639	0.085	0.143	1	RPE65 KO vehicle	Cog7
Lrrc4	0.0408802	0.050489	0.126	0.162	1	RPE65 KO vehicle	Lrrc4
Gm19710	0.0409925	0.088815	0.163	0.2	1	RPE65 KO vehicle	Gm19710
Zfp27	0.0410209	0.00501669	0.025	0.057	1	RPE65 KO vehicle	Zfp27
Uevld	0.0411388	0.0535451	0.059	0.06	1	RPE65 KO vehicle	Uevld
Cant1	0.0411747	0.0433165	0.059	0.071	1	RPE65 KO vehicle	Cant1
Trp53rka	0.0413528	0.0123182	0.041	0.069	1	RPE65 KO vehicle	Trp53rka
Atp6v1d	0.0415668	0.0298004	0.36	0.563	1	RPE65 KO vehicle	Atp6v1d
Rufy3	0.0415886	0.0759841	0.698	0.845	1	RPE65 KO vehicle	Rufy3
Mplkip	0.0416929	0.0465404	0.156	0.236	1	RPE65 KO vehicle	Mplkip
Rbp3	0.0417024	0.304768	0.324	0.297	1	RPE65 KO vehicle	Rbp3
Phospho2	0.0417586	0.0603788	0.076	0.111	1	RPE65 KO vehicle	Phospho2
Prr13	0.0419491	0.0703488	0.21	0.338	1	RPE65 KO vehicle	Prr13
Kdelr2	0.0420796	0.0206467	0.081	0.144	1	RPE65 KO vehicle	Kdelr2
Atp5d	0.0420853	0.105492	0.71	0.872	1	RPE65 KO vehicle	Atp5d
Tbc1d20	0.0421872	0.0781414	0.167	0.232	1	RPE65 KO vehicle	Tbc1d20
Fundc1	0.0422163	0.0487466	0.173	0.242	1	RPE65 KO vehicle	Fundc1
Sirt2	0.0422678	0.0186947	0.195	0.319	1	RPE65 KO vehicle	Sirt2
Far1	0.0423545	0.0422281	0.314	0.464	1	RPE65 KO vehicle	Far1
Agps	0.0424155	0.0421187	0.234	0.329	1	RPE65 KO vehicle	Agps
Spg21	0.0424199	0.0598057	0.11	0.168	1	RPE65 KO vehicle	Spg21
Tifa	0.0425333	0.00988728	0.096	0.172	1	RPE65 KO vehicle	Tifa
Flcn	0.0425378	0.066477	0.119	0.152	1	RPE65 KO vehicle	Flcn
Actr3	0.042586	0.0228435	0.324	0.496	1	RPE65 KO vehicle	Actr3
Mfap1b	0.0426092	0.0820562	0.159	0.241	1	RPE65 KO vehicle	Mfap1b
Mrps35	0.0426141	0.00550167	0.098	0.168	1	RPE65 KO vehicle	Mrps35
Olfm1	0.0427709	0.0759185	0.126	0.146	1	RPE65 KO vehicle	Olfm1
Pdc	0.0428199	0.485503	0.666	0.662	1	RPE65 KO vehicle	Pdc
Krt18	0.0429145	0.0121087	0.034	0.06	1	RPE65 KO vehicle	Krt18
Prrc2b	0.0430591	0.00441348	0.571	0.781	1	RPE65 KO vehicle	Prrc2b
Kdm6b	0.0430813	0.0544645	0.176	0.259	1	RPE65 KO vehicle	Kdm6b
Cdk2ap2	0.0431839	0.0454906	0.156	0.245	1	RPE65 KO vehicle	Cdk2ap2
Zc3h15	0.0434711	0.139774	0.545	0.695	1	RPE65 KO vehicle	Zc3h15
Erich1	0.0435753	0.0232613	0.093	0.166	1	RPE65 KO vehicle	Erich1
Fam71e1	0.043693	0.00179779	0.142	0.258	1	RPE65 KO vehicle	Fam71e1
Bola2	0.0437251	0.105415	0.169	0.223	1	RPE65 KO vehicle	Bola2
Rnf146	0.0438685	0.0200387	0.173	0.297	1	RPE65 KO vehicle	Rnf146
Kctd2	0.0439129	0.0325748	0.19	0.309	1	RPE65 KO vehicle	Kctd2
Ezh2	0.0440004	0.00324233	0.337	0.529	1	RPE65 KO vehicle	Ezh2
Mecp2	0.0441708	0.00895065	0.463	0.637	1	RPE65 KO vehicle	Mecp2
D030056L22Rik	0.0442819	0.0890286	0.258	0.394	1	RPE65 KO vehicle	D030056L22Rik
Vps45	0.0442849	0.0512417	0.176	0.264	1	RPE65 KO vehicle	Vps45
Plekha3	0.0445124	0.00850569	0.14	0.242	1	RPE65 KO vehicle	Plekha3
Ap1b1	0.0447971	0.0799656	0.289	0.405	1	RPE65 KO vehicle	Ap1b1
Ccdc15	0.0448117	0.0431676	0.076	0.095	1	RPE65 KO vehicle	Ccdc15
Afg1l	0.0448371	0.00864893	0.126	0.206	1	RPE65 KO vehicle	Afg1l
Gpn3	0.0448581	0.0383903	0.181	0.29	1	RPE65 KO vehicle	Gpn3
1700084F23Rik	0.044865	0.0428503	0.068	0.09	1	RPE65 KO vehicle	1700084F23Rik
Xbp1	0.0448923	0.0964523	0.187	0.271	1	RPE65 KO vehicle	Xbp1
Tmsb15b2	0.0450668	0.0262456	0.176	0.289	1	RPE65 KO vehicle	Tmsb15b2
Unc5c	0.0450879	0.0960779	0.115	0.141	1	RPE65 KO vehicle	Unc5c
Lamp1	0.045112	0.00658047	0.246	0.424	1	RPE65 KO vehicle	Lamp1
Gm10069	0.0452659	0.0821056	0.067	0.05	1	RPE65 KO vehicle	Gm10069
Bcap31	0.0454226	0.0233067	0.237	0.401	1	RPE65 KO vehicle	Bcap31
Gm48623	0.0454603	0.12859	0.12	0.117	1	RPE65 KO vehicle	Gm48623
Ranbp9	0.0455716	0.0507469	0.288	0.424	1	RPE65 KO vehicle	Ranbp9
Rnps1	0.0456533	0.112978	0.421	0.561	1	RPE65 KO vehicle	Rnps1
Tmem223	0.0458244	0.170372	0.259	0.332	1	RPE65 KO vehicle	Tmem223
Fxr1	0.0461866	0.0888993	0.45	0.614	1	RPE65 KO vehicle	Fxr1
Ramac	0.0462104	0.0525945	0.108	0.169	1	RPE65 KO vehicle	Ramac
Crtc3	0.0464419	0.0508976	0.232	0.353	1	RPE65 KO vehicle	Crtc3
Ubqln2	0.0464626	0.0800719	0.265	0.41	1	RPE65 KO vehicle	Ubqln2
Mien1	0.0465069	0.0496821	0.292	0.445	1	RPE65 KO vehicle	Mien1
Spink10	0.0467278	0.104041	0.085	0.069	1	RPE65 KO vehicle	Spink10
Abtb1	0.046943	0.0488562	0.061	0.083	1	RPE65 KO vehicle	Abtb1
Zfp26	0.0469582	0.0495951	0.119	0.165	1	RPE65 KO vehicle	Zfp26
2310039H08Rik	0.0473657	0.134185	0.112	0.103	1	RPE65 KO vehicle	2310039H08Rik
Pip4k2b	0.0473756	0.0097719	0.089	0.165	1	RPE65 KO vehicle	Pip4k2b
Rdm1	0.0473811	0.0471478	0.119	0.178	1	RPE65 KO vehicle	Rdm1
Taf13	0.0474262	0.0080147	0.071	0.125	1	RPE65 KO vehicle	Taf13
Orc3	0.0474984	0.0378755	0.285	0.414	1	RPE65 KO vehicle	Orc3
Secisbp2l	0.047637	0.045006	0.227	0.35	1	RPE65 KO vehicle	Secisbp2l
Ccdc107	0.0476658	0.0472602	0.394	0.58	1	RPE65 KO vehicle	Ccdc107
Tmem106c	0.0476687	0.0571407	0.099	0.165	1	RPE65 KO vehicle	Tmem106c
Uhrf1bp1l	0.0478056	0.0101348	0.146	0.224	1	RPE65 KO vehicle	Uhrf1bp1l
Itpr3	0.0480064	0.102306	0.085	0.083	1	RPE65 KO vehicle	Itpr3
Cenpx	0.0480456	0.0743339	0.157	0.227	1	RPE65 KO vehicle	Cenpx
Cc2d2a	0.0480523	0.113008	0.17	0.201	1	RPE65 KO vehicle	Cc2d2a
Carm1	0.0481113	0.0187741	0.112	0.192	1	RPE65 KO vehicle	Carm1
Pigc	0.048312	0.0348286	0.079	0.09	1	RPE65 KO vehicle	Pigc
Caprin1	0.0483577	0.0768591	0.347	0.475	1	RPE65 KO vehicle	Caprin1
Sez6l2	0.0484279	0.00807777	0.157	0.286	1	RPE65 KO vehicle	Sez6l2
Tmem150a	0.0484877	0.0644845	0.098	0.134	1	RPE65 KO vehicle	Tmem150a
Ldb1	0.048895	0.00741903	0.127	0.224	1	RPE65 KO vehicle	Ldb1
Riok1	0.0490661	0.0614356	0.122	0.203	1	RPE65 KO vehicle	Riok1
Uqcrq	0.0490815	0.139243	0.758	0.898	1	RPE65 KO vehicle	Uqcrq
Eny2	0.0491064	0.130022	0.358	0.456	1	RPE65 KO vehicle	Eny2
1500015A07Rik	0.0491353	0.0488075	0.105	0.143	1	RPE65 KO vehicle	1500015A07Rik
Bri3bp	0.0491739	0.0335896	0.093	0.138	1	RPE65 KO vehicle	Bri3bp
2810410L24Rik	0.0492041	0.139009	0.22	0.254	1	RPE65 KO vehicle	2810410L24Rik
Meis1	0.0494988	0.0177292	0.197	0.299	1	RPE65 KO vehicle	Meis1
Med6	0.0496289	0.151641	0.256	0.29	1	RPE65 KO vehicle	Med6
Pcbp4	0.0497918	0.184742	0.678	0.819	1	RPE65 KO vehicle	Pcbp4
Sntb2	0.0499156	0.0369358	0.14	0.23	1	RPE65 KO vehicle	Sntb2
Micos13	0.0500716	0.00709028	0.36	0.567	1	RPE65 KO vehicle	Micos13
Fkbp3	0.0500761	0.0372138	0.593	0.809	1	RPE65 KO vehicle	Fkbp3
Wdr75	0.0502001	0.0307635	0.099	0.171	1	RPE65 KO vehicle	Wdr75
Uqcc3	0.0504102	0.0700075	0.205	0.316	1	RPE65 KO vehicle	Uqcc3
Gm15283	0.0504967	0.000160941	0.418	0.63	1	RPE65 KO vehicle	Gm15283
Lsm4	0.0506128	0.113567	0.492	0.671	1	RPE65 KO vehicle	Lsm4
Gm47543	0.0506619	0.0663193	0.051	0.045	1	RPE65 KO vehicle	Gm47543
Rbm39	0.0507776	0.135851	0.898	0.953	1	RPE65 KO vehicle	Rbm39
Polr2e	0.0508025	0.0895657	0.255	0.383	1	RPE65 KO vehicle	Polr2e
Clta	0.0508164	0.0704947	0.678	0.872	1	RPE65 KO vehicle	Clta
Dipk2a	0.0508874	0.109076	0.129	0.155	1	RPE65 KO vehicle	Dipk2a
Tmem184c	0.0510334	0.0361836	0.136	0.227	1	RPE65 KO vehicle	Tmem184c
Zfp512	0.0512549	0.0427909	0.164	0.258	1	RPE65 KO vehicle	Zfp512
Dlg4	0.0513789	0.123992	0.34	0.464	1	RPE65 KO vehicle	Dlg4
Tfam	0.0515038	0.0268448	0.088	0.138	1	RPE65 KO vehicle	Tfam
Rps10	0.0516487	0.236548	0.857	0.92	1	RPE65 KO vehicle	Rps10
Apopt1	0.0516561	0.107051	0.237	0.313	1	RPE65 KO vehicle	Apopt1
Rbm34	0.0518796	0.0342255	0.164	0.254	1	RPE65 KO vehicle	Rbm34
4933413L06Rik	0.0519128	0.0932362	0.235	0.293	1	RPE65 KO vehicle	4933413L06Rik
Pdpk1	0.0519395	0.0698639	0.312	0.433	1	RPE65 KO vehicle	Pdpk1
Mbd6	0.0520199	0.0133424	0.234	0.379	1	RPE65 KO vehicle	Mbd6
Nsrp1	0.052434	0.0922711	0.261	0.362	1	RPE65 KO vehicle	Nsrp1
Gpatch11	0.0524829	0.00609825	0.15	0.257	1	RPE65 KO vehicle	Gpatch11
Tmem245	0.0525493	0.00955119	0.187	0.3	1	RPE65 KO vehicle	Tmem245
Ppa2	0.0525527	0.0855519	0.224	0.289	1	RPE65 KO vehicle	Ppa2
Hax1	0.0527234	0.0706631	0.105	0.14	1	RPE65 KO vehicle	Hax1
Nrd1	0.0528191	0.0024944	0.353	0.528	1	RPE65 KO vehicle	Nrd1
Rp9	0.0528548	0.0116624	0.283	0.458	1	RPE65 KO vehicle	Rp9
Mindy1	0.0528948	0.0385428	0.068	0.108	1	RPE65 KO vehicle	Mindy1
Fbxo31	0.0530171	0.0206245	0.062	0.102	1	RPE65 KO vehicle	Fbxo31
Ythdf1	0.0530187	0.0897741	0.129	0.169	1	RPE65 KO vehicle	Ythdf1
Ddx6	0.0532484	0.00832944	0.429	0.609	1	RPE65 KO vehicle	Ddx6
Mrpl17	0.05328	0.0750426	0.208	0.3	1	RPE65 KO vehicle	Mrpl17
Hsf2	0.0532912	0.0410557	0.215	0.31	1	RPE65 KO vehicle	Hsf2
Snrnp27	0.0533879	0.119711	0.412	0.552	1	RPE65 KO vehicle	Snrnp27
Grb2	0.0534017	0.0394205	0.178	0.264	1	RPE65 KO vehicle	Grb2
A930003A15Rik	0.0534376	0.0962113	0.096	0.133	1	RPE65 KO vehicle	A930003A15Rik
Grtp1	0.0534538	0.0922979	0.127	0.138	1	RPE65 KO vehicle	Grtp1
Nrip1	0.0536083	0.0631099	0.17	0.216	1	RPE65 KO vehicle	Nrip1
Bub3	0.0540834	0.013848	0.187	0.325	1	RPE65 KO vehicle	Bub3
Gm5141	0.0542771	0.0544948	0.057	0.054	1	RPE65 KO vehicle	Gm5141
Kif2a	0.0543543	0.0305322	0.473	0.649	1	RPE65 KO vehicle	Kif2a
Cabp5	0.054375	0.0803298	0.861	0.95	1	RPE65 KO vehicle	Cabp5
Nup85	0.0543819	0.00329529	0.079	0.144	1	RPE65 KO vehicle	Nup85
Gm31333	0.0543845	0.00132538	0.102	0.15	1	RPE65 KO vehicle	Gm31333
Txnl4a	0.0544881	0.0553921	0.17	0.259	1	RPE65 KO vehicle	Txnl4a
Tm2d3	0.0547338	0.04078	0.254	0.401	1	RPE65 KO vehicle	Tm2d3
Gm47469	0.0547479	0.0269436	0.052	0.076	1	RPE65 KO vehicle	Gm47469
Sycp3	0.0547573	0.0980333	0.093	0.085	1	RPE65 KO vehicle	Sycp3
Rps6	0.0548168	0.133437	0.734	0.851	1	RPE65 KO vehicle	Rps6
Gars	0.0552504	0.0153192	0.15	0.264	1	RPE65 KO vehicle	Gars
Brd2	0.0555021	0.0435108	0.323	0.466	1	RPE65 KO vehicle	Brd2
Ube2a	0.0555177	0.0276304	0.112	0.19	1	RPE65 KO vehicle	Ube2a
Exoc1	0.0556041	0.0103494	0.17	0.297	1	RPE65 KO vehicle	Exoc1
Rcbtb2	0.0556419	0.0239813	0.051	0.079	1	RPE65 KO vehicle	Rcbtb2
Sgce	0.0557516	0.014238	0.149	0.238	1	RPE65 KO vehicle	Sgce
Taldo1	0.0557729	0.0401538	0.375	0.56	1	RPE65 KO vehicle	Taldo1
Pank4	0.055867	0.147668	0.187	0.191	1	RPE65 KO vehicle	Pank4
Nrm	0.0559376	0.0100946	0.205	0.324	1	RPE65 KO vehicle	Nrm
Dhx8	0.0559543	0.0193359	0.147	0.249	1	RPE65 KO vehicle	Dhx8
Ctdspl2	0.0559993	0.0184124	0.297	0.469	1	RPE65 KO vehicle	Ctdspl2
Lonrf1	0.0561246	0.0474624	0.074	0.101	1	RPE65 KO vehicle	Lonrf1
1810058I24Rik	0.0563008	0.159537	0.232	0.3	1	RPE65 KO vehicle	1810058I24Rik
Tab3	0.0563334	0.00906283	0.177	0.292	1	RPE65 KO vehicle	Tab3
Atp6v0e	0.0563826	0.0672705	0.102	0.16	1	RPE65 KO vehicle	Atp6v0e
Fam122a	0.0564226	0.0475372	0.092	0.146	1	RPE65 KO vehicle	Fam122a
Mrps36	0.0564838	0.0760301	0.248	0.359	1	RPE65 KO vehicle	Mrps36
Triap1	0.0565709	0.00296203	0.062	0.125	1	RPE65 KO vehicle	Triap1
Atp13a3	0.0566373	0.0396881	0.246	0.367	1	RPE65 KO vehicle	Atp13a3
Pgs1	0.0567248	0.00364345	0.084	0.155	1	RPE65 KO vehicle	Pgs1
Eapp	0.0569987	0.092206	0.293	0.433	1	RPE65 KO vehicle	Eapp
Phpt1	0.0571162	0.100408	0.439	0.585	1	RPE65 KO vehicle	Phpt1
Eef1b2	0.0571456	0.0752158	0.358	0.529	1	RPE65 KO vehicle	Eef1b2
Dag1	0.0571867	0.0306571	0.103	0.178	1	RPE65 KO vehicle	Dag1
Usp33	0.0572185	0.00747034	0.483	0.682	1	RPE65 KO vehicle	Usp33
Tpd52l2	0.0572831	0.0180246	0.137	0.236	1	RPE65 KO vehicle	Tpd52l2
Ppp1r2	0.0573282	0.00335947	0.241	0.418	1	RPE65 KO vehicle	Ppp1r2
Znrd1	0.0573765	0.0280157	0.149	0.242	1	RPE65 KO vehicle	Znrd1
Vopp1	0.0574489	0.0366244	0.373	0.55	1	RPE65 KO vehicle	Vopp1
Orc4	0.0575007	0.0239807	0.3	0.462	1	RPE65 KO vehicle	Orc4
Klhl15	0.0576182	0.0473906	0.122	0.162	1	RPE65 KO vehicle	Klhl15
Bmyc	0.0576323	0.184841	0.341	0.418	1	RPE65 KO vehicle	Bmyc
Tmbim4	0.0576743	0.0313606	0.232	0.351	1	RPE65 KO vehicle	Tmbim4
Dmac1	0.0577256	0.0282818	0.113	0.179	1	RPE65 KO vehicle	Dmac1
Rpl41	0.0577546	0.319241	0.921	0.965	1	RPE65 KO vehicle	Rpl41
Gm4409	0.0577635	0.0297782	0.081	0.133	1	RPE65 KO vehicle	Gm4409
Slc50a1	0.0578284	0.0166442	0.079	0.131	1	RPE65 KO vehicle	Slc50a1
Arfip1	0.0579736	0.0654654	0.057	0.038	1	RPE65 KO vehicle	Arfip1
Mosmo	0.0580804	0.00647949	0.275	0.44	1	RPE65 KO vehicle	Mosmo
Srebf2	0.0580844	0.0340356	0.078	0.138	1	RPE65 KO vehicle	Srebf2
Dok6	0.0580881	0.0126486	0.061	0.108	1	RPE65 KO vehicle	Dok6
Elavl1	0.0582487	0.0875178	0.288	0.373	1	RPE65 KO vehicle	Elavl1
Araf	0.058301	0.103694	0.535	0.676	1	RPE65 KO vehicle	Araf
Nrbf2	0.058376	0.0012361	0.086	0.157	1	RPE65 KO vehicle	Nrbf2
8030462N17Rik	0.0585164	0.0657523	0.292	0.398	1	RPE65 KO vehicle	8030462N17Rik
Lamtor4	0.0585172	0.0675163	0.34	0.493	1	RPE65 KO vehicle	Lamtor4
Nkiras2	0.0585591	0.00434632	0.04	0.077	1	RPE65 KO vehicle	Nkiras2
Nrsn1	0.0586359	0.0129299	0.103	0.176	1	RPE65 KO vehicle	Nrsn1
Slc11a2	0.0586548	0.00251182	0.075	0.134	1	RPE65 KO vehicle	Slc11a2
Zswim8	0.0586723	0.0323711	0.169	0.274	1	RPE65 KO vehicle	Zswim8
Idnk	0.058727	0.00797657	0.115	0.207	1	RPE65 KO vehicle	Idnk
4933429O19Rik	0.0587843	0.00456028	0.297	0.442	1	RPE65 KO vehicle	4933429O19Rik
Nifk	0.0588647	0.0200209	0.17	0.283	1	RPE65 KO vehicle	Nifk
Mrpl45	0.0588771	0.0364156	0.122	0.2	1	RPE65 KO vehicle	Mrpl45
4732491K20Rik	0.0589163	0.0598751	0.069	0.093	1	RPE65 KO vehicle	4732491K20Rik
Klhl2	0.0590348	0.0794461	0.105	0.122	1	RPE65 KO vehicle	Klhl2
Dennd5b	0.059054	0.0660217	0.442	0.615	1	RPE65 KO vehicle	Dennd5b
Spaca6	0.0590565	0.0294608	0.129	0.216	1	RPE65 KO vehicle	Spaca6
2310061I04Rik	0.059555	0.0270215	0.109	0.166	1	RPE65 KO vehicle	2310061I04Rik
Gm14634	0.0596365	0.0098367	0.047	0.069	1	RPE65 KO vehicle	Gm14634
Fam98a	0.0596382	0.0143832	0.11	0.204	1	RPE65 KO vehicle	Fam98a
Ndufb11	0.0601363	0.174322	0.71	0.845	1	RPE65 KO vehicle	Ndufb11
Gm12236	0.0602642	0.0421169	0.113	0.149	1	RPE65 KO vehicle	Gm12236
Fam45a	0.0602853	0.055154	0.217	0.341	1	RPE65 KO vehicle	Fam45a
Prpf4b	0.0603012	0.0111446	0.484	0.711	1	RPE65 KO vehicle	Prpf4b
Tsta3	0.0603226	0.0251017	0.082	0.144	1	RPE65 KO vehicle	Tsta3
Cdk4	0.0603525	0.00270447	0.072	0.134	1	RPE65 KO vehicle	Cdk4
Brip1os	0.0603811	0.0398015	0.177	0.254	1	RPE65 KO vehicle	Brip1os
Rgmb	0.060573	0.0539942	0.068	0.076	1	RPE65 KO vehicle	Rgmb
Matr3	0.060617	0.167322	0.585	0.713	1	RPE65 KO vehicle	Matr3
Zfp451	0.0606416	0.00472839	0.217	0.337	1	RPE65 KO vehicle	Zfp451
Taf11	0.0606833	0.0189465	0.082	0.14	1	RPE65 KO vehicle	Taf11
G6pc3	0.0609012	0.0118041	0.119	0.201	1	RPE65 KO vehicle	G6pc3
Psma1	0.0609194	0.0557084	0.35	0.538	1	RPE65 KO vehicle	Psma1
Haus4	0.0612875	0.0151982	0.041	0.074	1	RPE65 KO vehicle	Haus4
Gm2000	0.0613378	0.151823	0.167	0.172	1	RPE65 KO vehicle	Gm2000
Bbs7	0.0620081	0.00895555	0.13	0.227	1	RPE65 KO vehicle	Bbs7
Uqcrfs1	0.0621405	0.0276229	0.381	0.579	1	RPE65 KO vehicle	Uqcrfs1
Trappc6a	0.0621745	0.133496	0.229	0.315	1	RPE65 KO vehicle	Trappc6a
Rfk	0.0621868	0.0453141	0.084	0.127	1	RPE65 KO vehicle	Rfk
Syap1	0.0623918	0.0639123	0.178	0.243	1	RPE65 KO vehicle	Syap1
Bmpr2	0.0626144	0.0221894	0.37	0.534	1	RPE65 KO vehicle	Bmpr2
Tank	0.0627095	0.0407461	0.187	0.281	1	RPE65 KO vehicle	Tank
Ing5	0.062772	0.029071	0.068	0.082	1	RPE65 KO vehicle	Ing5
Mtfr1l	0.0628031	0.0140372	0.181	0.3	1	RPE65 KO vehicle	Mtfr1l
Bcor	0.0628696	0.023145	0.198	0.337	1	RPE65 KO vehicle	Bcor
Eef1akmt1	0.0630359	0.0535865	0.239	0.38	1	RPE65 KO vehicle	Eef1akmt1
Pip5k1a	0.0630742	0.0819663	0.249	0.34	1	RPE65 KO vehicle	Pip5k1a
Tmem215	0.0630971	0.0276223	0.537	0.707	1	RPE65 KO vehicle	Tmem215
Dnal4	0.0631136	0.0267314	0.113	0.178	1	RPE65 KO vehicle	Dnal4
Gm41804	0.0631972	0.016416	0.214	0.364	1	RPE65 KO vehicle	Gm41804
Fbxo30	0.0632269	0.0743686	0.071	0.076	1	RPE65 KO vehicle	Fbxo30
Lrif1	0.0633317	0.0904849	0.299	0.405	1	RPE65 KO vehicle	Lrif1
Cldn12	0.0633477	0.0842874	0.176	0.213	1	RPE65 KO vehicle	Cldn12
Snrpa	0.0633904	0.0750062	0.198	0.283	1	RPE65 KO vehicle	Snrpa
Nlgn1	0.0634278	0.00699233	0.075	0.175	1	RPE65 KO vehicle	Nlgn1
Pithd1	0.0634497	0.108153	0.323	0.45	1	RPE65 KO vehicle	Pithd1
Dmd	0.0634789	0.195888	0.833	0.904	1	RPE65 KO vehicle	Dmd
Hnrnpr	0.0634828	0.0269714	0.578	0.762	1	RPE65 KO vehicle	Hnrnpr
Ap2m1	0.0637982	0.0656715	0.429	0.628	1	RPE65 KO vehicle	Ap2m1
Zcrb1	0.0639779	0.160483	0.508	0.671	1	RPE65 KO vehicle	Zcrb1
Il1rapl2	0.0640814	0.00229135	0.04	0.082	1	RPE65 KO vehicle	Il1rapl2
BC003965	0.0641493	0.0041343	0.088	0.157	1	RPE65 KO vehicle	BC003965
Apoh	0.0642867	0.00183136	0.028	0.061	1	RPE65 KO vehicle	Apoh
Rab1a	0.0643482	0.0828853	0.415	0.525	1	RPE65 KO vehicle	Rab1a
Alkbh8	0.0643806	0.0361373	0.186	0.286	1	RPE65 KO vehicle	Alkbh8
Rad21	0.0644603	0.0765995	0.286	0.399	1	RPE65 KO vehicle	Rad21
Nos3	0.0645844	0.0478854	0.123	0.203	1	RPE65 KO vehicle	Nos3
Fdx2	0.0645934	0.0124949	0.084	0.141	1	RPE65 KO vehicle	Fdx2
Eif2s3x	0.0648272	0.0964325	0.231	0.28	1	RPE65 KO vehicle	Eif2s3x
Agtpbp1	0.0648708	0.0249602	0.572	0.742	1	RPE65 KO vehicle	Agtpbp1
Tasor	0.0649588	0.0358305	0.425	0.593	1	RPE65 KO vehicle	Tasor
Snhg12	0.0650944	0.13488	0.227	0.274	1	RPE65 KO vehicle	Snhg12
Cinp	0.065189	0.0215609	0.065	0.114	1	RPE65 KO vehicle	Cinp
Smim15	0.0652926	0.0983049	0.17	0.203	1	RPE65 KO vehicle	Smim15
Fbxo34	0.0655486	0.00221211	0.091	0.166	1	RPE65 KO vehicle	Fbxo34
Epc2	0.0656085	0.0201961	0.307	0.439	1	RPE65 KO vehicle	Epc2
Mtx1	0.0656646	0.0379073	0.098	0.162	1	RPE65 KO vehicle	Mtx1
Rabep1	0.0658022	0.0226713	0.354	0.531	1	RPE65 KO vehicle	Rabep1
Ndufb2	0.0659453	0.197248	0.663	0.789	1	RPE65 KO vehicle	Ndufb2
Utp25	0.0659529	0.038041	0.052	0.061	1	RPE65 KO vehicle	Utp25
2310033P09Rik	0.0659764	0.0125859	0.15	0.261	1	RPE65 KO vehicle	2310033P09Rik
Txndc17	0.0661646	0.0310103	0.052	0.089	1	RPE65 KO vehicle	Txndc17
Diaph1	0.0662784	0.0061149	0.142	0.236	1	RPE65 KO vehicle	Diaph1
Blcap	0.0663994	0.0629008	0.174	0.28	1	RPE65 KO vehicle	Blcap
Tm2d1	0.0664072	0.21113	0.455	0.536	1	RPE65 KO vehicle	Tm2d1
Nup133	0.0665033	0.00312232	0.065	0.13	1	RPE65 KO vehicle	Nup133
Ubxn6	0.0665284	0.0592471	0.212	0.328	1	RPE65 KO vehicle	Ubxn6
Gclm	0.0665718	0.0524159	0.12	0.178	1	RPE65 KO vehicle	Gclm
Pomp	0.0665758	0.0842177	0.525	0.72	1	RPE65 KO vehicle	Pomp
Tm9sf2	0.0666106	0.060773	0.288	0.414	1	RPE65 KO vehicle	Tm9sf2
Fyttd1	0.0666486	0.00415671	0.314	0.491	1	RPE65 KO vehicle	Fyttd1
Fam135a	0.0666624	0.0550025	0.21	0.303	1	RPE65 KO vehicle	Fam135a
Ormdl2	0.0666796	0.00992689	0.102	0.181	1	RPE65 KO vehicle	Ormdl2
Eif2s3y	0.0667069	0.0382863	0.548	0.761	1	RPE65 KO vehicle	Eif2s3y
Kxd1	0.0668437	0.0207466	0.116	0.21	1	RPE65 KO vehicle	Kxd1
C87436	0.0670586	0.0322907	0.112	0.168	1	RPE65 KO vehicle	C87436
Denr	0.0670988	0.0709451	0.263	0.391	1	RPE65 KO vehicle	Denr
Six6	0.0671748	0.00812481	0.085	0.141	1	RPE65 KO vehicle	Six6
Taf6	0.0673478	0.0196701	0.088	0.152	1	RPE65 KO vehicle	Taf6
Isl1	0.0674333	0.0245092	0.95	0.985	1	RPE65 KO vehicle	Isl1
C030006K11Rik	0.0678066	0.0114899	0.04	0.074	1	RPE65 KO vehicle	C030006K11Rik
Tfrc	0.0680436	0.0250591	0.234	0.38	1	RPE65 KO vehicle	Tfrc
Spred1	0.0682332	0.0291554	0.183	0.262	1	RPE65 KO vehicle	Spred1
5730480H06Rik	0.0682855	0.0547381	0.108	0.16	1	RPE65 KO vehicle	5730480H06Rik
Pycrl	0.0682906	0.036715	0.068	0.103	1	RPE65 KO vehicle	Pycrl
Srsf2	0.0683177	0.232007	0.71	0.822	1	RPE65 KO vehicle	Srsf2
Mrpl42	0.0684398	0.0997054	0.31	0.442	1	RPE65 KO vehicle	Mrpl42
Tmem80	0.0685205	0.00251646	0.187	0.324	1	RPE65 KO vehicle	Tmem80
Psme4	0.0685237	0.0419894	0.397	0.567	1	RPE65 KO vehicle	Psme4
Stk35	0.0685646	0.0548016	0.467	0.627	1	RPE65 KO vehicle	Stk35
Ndufb4	0.0685732	0.1433	0.615	0.778	1	RPE65 KO vehicle	Ndufb4
D130020L05Rik	0.0685755	0.0531371	0.051	0.07	1	RPE65 KO vehicle	D130020L05Rik
Zfp644	0.0686007	0.0281731	0.524	0.704	1	RPE65 KO vehicle	Zfp644
Ubac1	0.0686096	0.0197533	0.157	0.277	1	RPE65 KO vehicle	Ubac1
Gm11418	0.0687105	0.0227924	0.305	0.466	1	RPE65 KO vehicle	Gm11418
Gpat4	0.068852	0.0101022	0.126	0.23	1	RPE65 KO vehicle	Gpat4
Ing3	0.0690504	0.00337782	0.14	0.232	1	RPE65 KO vehicle	Ing3
Ap2a2	0.0690766	0.0630033	0.445	0.617	1	RPE65 KO vehicle	Ap2a2
Rassf1	0.069104	0.00113464	0.085	0.149	1	RPE65 KO vehicle	Rassf1
Chmp1a	0.0692113	0.0404326	0.076	0.121	1	RPE65 KO vehicle	Chmp1a
Dkc1	0.0694328	0.019258	0.116	0.192	1	RPE65 KO vehicle	Dkc1
Ccdc173	0.0694651	0.0715058	0.057	0.051	1	RPE65 KO vehicle	Ccdc173
Prdm10	0.0694797	0.002789	0.229	0.343	1	RPE65 KO vehicle	Prdm10
Mrpl20	0.0697191	0.107546	0.394	0.558	1	RPE65 KO vehicle	Mrpl20
Gm15614	0.0697361	0.0821114	0.126	0.16	1	RPE65 KO vehicle	Gm15614
Slc2a1	0.0700312	0.0155731	0.088	0.171	1	RPE65 KO vehicle	Slc2a1
R3hcc1l	0.0700823	0.0550949	0.102	0.155	1	RPE65 KO vehicle	R3hcc1l
Tmem256	0.070262	0.0801625	0.197	0.294	1	RPE65 KO vehicle	Tmem256
Ccdc124	0.0702929	0.125864	0.232	0.328	1	RPE65 KO vehicle	Ccdc124
M6pr	0.0702954	0.0100344	0.143	0.248	1	RPE65 KO vehicle	M6pr
Ranbp3	0.0702985	0.0941431	0.132	0.163	1	RPE65 KO vehicle	Ranbp3
Tmx4	0.0703167	0.00318297	0.272	0.426	1	RPE65 KO vehicle	Tmx4
Ppp3r1	0.0703684	0.10429	0.235	0.294	1	RPE65 KO vehicle	Ppp3r1
0610010K14Rik	0.0703759	0.114057	0.211	0.287	1	RPE65 KO vehicle	0610010K14Rik
Trp53bp2	0.0704774	0.034825	0.092	0.152	1	RPE65 KO vehicle	Trp53bp2
Bola3	0.0705087	0.202982	0.415	0.509	1	RPE65 KO vehicle	Bola3
Far1os	0.0707616	0.0324584	0.098	0.125	1	RPE65 KO vehicle	Far1os
Uqcrc1	0.0707763	0.0101875	0.314	0.5	1	RPE65 KO vehicle	Uqcrc1
Rab11a	0.070924	0.114764	0.201	0.258	1	RPE65 KO vehicle	Rab11a
Xrcc1	0.0712656	0.000360586	0.061	0.117	1	RPE65 KO vehicle	Xrcc1
Exoc5	0.0712821	0.0613161	0.29	0.452	1	RPE65 KO vehicle	Exoc5
Atp8a1	0.0715037	0.0162334	0.424	0.602	1	RPE65 KO vehicle	Atp8a1
Mrpl21	0.0717774	0.075856	0.292	0.42	1	RPE65 KO vehicle	Mrpl21
Actr1b	0.0717796	0.0310539	0.147	0.242	1	RPE65 KO vehicle	Actr1b
Ubr3	0.0717868	0.0113354	0.506	0.719	1	RPE65 KO vehicle	Ubr3
Rexo4	0.0718279	0.0293733	0.102	0.147	1	RPE65 KO vehicle	Rexo4
Tnks2	0.0718634	0.00341668	0.429	0.628	1	RPE65 KO vehicle	Tnks2
Mrpl32	0.0719987	0.00782594	0.136	0.248	1	RPE65 KO vehicle	Mrpl32
Htra2	0.0721141	0.0584955	0.092	0.133	1	RPE65 KO vehicle	Htra2
1700113A16Rik	0.072274	0.00695312	0.025	0.051	1	RPE65 KO vehicle	1700113A16Rik
Rps19	0.07232	0.174756	0.769	0.891	1	RPE65 KO vehicle	Rps19
Maf1	0.0724485	0.0211633	0.173	0.286	1	RPE65 KO vehicle	Maf1
Ccar2	0.0724569	0.0596043	0.076	0.125	1	RPE65 KO vehicle	Ccar2
Pmpca	0.0726077	0.0409977	0.109	0.175	1	RPE65 KO vehicle	Pmpca
Fam107b	0.0726942	0.0271777	0.099	0.165	1	RPE65 KO vehicle	Fam107b
Ap1s1	0.0729628	0.0388203	0.13	0.198	1	RPE65 KO vehicle	Ap1s1
Med14	0.0730978	0.00249468	0.186	0.312	1	RPE65 KO vehicle	Med14
Abi1	0.0734383	0.025033	0.297	0.48	1	RPE65 KO vehicle	Abi1
Rps27l	0.0734971	0.0950571	0.242	0.35	1	RPE65 KO vehicle	Rps27l
Mob2	0.0737386	0.0427775	0.153	0.235	1	RPE65 KO vehicle	Mob2
Ttc5	0.0737439	0.0308497	0.222	0.359	1	RPE65 KO vehicle	Ttc5
Ndufaf4	0.0738493	0.121536	0.22	0.303	1	RPE65 KO vehicle	Ndufaf4
Hps5	0.0739383	0.0448434	0.076	0.124	1	RPE65 KO vehicle	Hps5
Glyr1	0.0740148	0.0391851	0.296	0.45	1	RPE65 KO vehicle	Glyr1
Pabpc1	0.0742307	0.00468131	0.361	0.576	1	RPE65 KO vehicle	Pabpc1
Stmn1	0.0742315	0.00514563	0.084	0.152	1	RPE65 KO vehicle	Stmn1
Gm49417	0.0743752	0.0648067	0.048	0.057	1	RPE65 KO vehicle	Gm49417
Sirt4	0.0744854	0.00196674	0.082	0.155	1	RPE65 KO vehicle	Sirt4
Cfap20	0.0744876	0.0836975	0.241	0.332	1	RPE65 KO vehicle	Cfap20
Prelid1	0.0745319	0.0112382	0.254	0.427	1	RPE65 KO vehicle	Prelid1
Ddb1	0.0745925	0.155393	0.364	0.499	1	RPE65 KO vehicle	Ddb1
Kirrel	0.074719	0.0128539	0.028	0.063	1	RPE65 KO vehicle	Kirrel
Ddr1	0.0748433	0.0379308	0.071	0.109	1	RPE65 KO vehicle	Ddr1
Pax6	0.0749059	0.0211827	0.034	0.069	1	RPE65 KO vehicle	Pax6
Ubap2	0.0749541	0.0166234	0.177	0.271	1	RPE65 KO vehicle	Ubap2
Gm50240	0.0754228	0.103663	0.126	0.155	1	RPE65 KO vehicle	Gm50240
Acad8	0.0755628	0.046785	0.084	0.147	1	RPE65 KO vehicle	Acad8
Mgat3	0.0758857	0.00416404	0.126	0.222	1	RPE65 KO vehicle	Mgat3
Asna1	0.075889	0.0034592	0.164	0.281	1	RPE65 KO vehicle	Asna1
Atf7	0.0760123	0.0279427	0.45	0.612	1	RPE65 KO vehicle	Atf7
Mast1	0.0760612	0.0133224	0.071	0.137	1	RPE65 KO vehicle	Mast1
Gm2087	0.0761008	0.0886252	0.081	0.085	1	RPE65 KO vehicle	Gm2087
Lyrm9	0.0762871	0.0635666	0.086	0.106	1	RPE65 KO vehicle	Lyrm9
Sbds	0.0763591	0.00194176	0.193	0.325	1	RPE65 KO vehicle	Sbds
Cnpy2	0.07649	0.0261143	0.177	0.296	1	RPE65 KO vehicle	Cnpy2
Snrpd2	0.0765176	0.305459	0.483	0.536	1	RPE65 KO vehicle	Snrpd2
Rab26os	0.0765331	0.119034	0.093	0.086	1	RPE65 KO vehicle	Rab26os
Nufip2	0.0765618	0.0850997	0.347	0.484	1	RPE65 KO vehicle	Nufip2
Sp1	0.0766214	0.0437663	0.098	0.131	1	RPE65 KO vehicle	Sp1
Ntrk3	0.0766433	0.0120523	0.035	0.076	1	RPE65 KO vehicle	Ntrk3
Thoc5	0.0770231	0.0334828	0.089	0.162	1	RPE65 KO vehicle	Thoc5
Hmgb2	0.0770278	0.127501	0.137	0.179	1	RPE65 KO vehicle	Hmgb2
Zswim4	0.0770438	0.00441169	0.045	0.082	1	RPE65 KO vehicle	Zswim4
Gm15417	0.077073	0.226056	0.331	0.372	1	RPE65 KO vehicle	Gm15417
Tmpo	0.0771003	0.116008	0.15	0.182	1	RPE65 KO vehicle	Tmpo
Rexo2	0.0771221	0.0378256	0.452	0.672	1	RPE65 KO vehicle	Rexo2
Trmu	0.0771465	0.012879	0.109	0.185	1	RPE65 KO vehicle	Trmu
Tarbp2	0.0771753	0.0365917	0.076	0.115	1	RPE65 KO vehicle	Tarbp2
Pcsk1n	0.0772196	0.174508	0.776	0.888	1	RPE65 KO vehicle	Pcsk1n
2700062C07Rik	0.0772521	0.0461027	0.127	0.194	1	RPE65 KO vehicle	2700062C07Rik
Eif4a3	0.077545	0.00600079	0.212	0.36	1	RPE65 KO vehicle	Eif4a3
B3galnt2	0.0775546	0.00552701	0.079	0.127	1	RPE65 KO vehicle	B3galnt2
Gm47283	0.0776245	0.118658	0.246	0.319	1	RPE65 KO vehicle	Gm47283
Lgr4	0.0776349	0.0334384	0.102	0.147	1	RPE65 KO vehicle	Lgr4
2700046G09Rik	0.0776625	0.0407326	0.069	0.101	1	RPE65 KO vehicle	2700046G09Rik
Rgp1	0.0777712	0.0055608	0.037	0.073	1	RPE65 KO vehicle	Rgp1
Mrpl23	0.0778577	0.173016	0.322	0.436	1	RPE65 KO vehicle	Mrpl23
Dclk1	0.0778917	0.0663018	0.05	0.054	1	RPE65 KO vehicle	Dclk1
Rgs9bp	0.0779554	0.189932	0.268	0.296	1	RPE65 KO vehicle	Rgs9bp
1110020A21Rik	0.0779885	0.0796124	0.055	0.045	1	RPE65 KO vehicle	1110020A21Rik
Rab24	0.0780213	0.118281	0.276	0.38	1	RPE65 KO vehicle	Rab24
U2af1l4	0.0780793	0.0803286	0.187	0.289	1	RPE65 KO vehicle	U2af1l4
Zfp1	0.0781752	0.0344811	0.173	0.286	1	RPE65 KO vehicle	Zfp1
Alkbh7	0.0783983	0.042287	0.154	0.243	1	RPE65 KO vehicle	Alkbh7
Rcn2	0.0784007	0.0647475	0.167	0.222	1	RPE65 KO vehicle	Rcn2
Gm43696	0.078516	0.0522937	0.064	0.079	1	RPE65 KO vehicle	Gm43696
Pdxdc1	0.0785625	0.00171391	0.194	0.315	1	RPE65 KO vehicle	Pdxdc1
Psmb4	0.078842	0.075956	0.458	0.617	1	RPE65 KO vehicle	Psmb4
Mrps34	0.0788715	0.0723883	0.186	0.262	1	RPE65 KO vehicle	Mrps34
Lamtor5	0.0789527	0.0853146	0.377	0.56	1	RPE65 KO vehicle	Lamtor5
Pogz	0.079057	0.0487442	0.263	0.386	1	RPE65 KO vehicle	Pogz
Rgs9	0.0791169	0.249469	0.378	0.429	1	RPE65 KO vehicle	Rgs9
Nsun2	0.0792516	0.018087	0.082	0.16	1	RPE65 KO vehicle	Nsun2
2610044O15Rik8	0.0792835	0.0508349	0.105	0.157	1	RPE65 KO vehicle	2610044O15Rik8
Gm38393	0.0793622	0.000155808	0.106	0.187	1	RPE65 KO vehicle	Gm38393
Tcf20	0.0796514	0.0405704	0.34	0.471	1	RPE65 KO vehicle	Tcf20
Smu1	0.0797778	0.00819456	0.184	0.296	1	RPE65 KO vehicle	Smu1
Tmem230	0.0797867	0.0305996	0.283	0.424	1	RPE65 KO vehicle	Tmem230
Naa40	0.0798384	0.0830082	0.167	0.238	1	RPE65 KO vehicle	Naa40
Spcs1	0.0800132	0.189622	0.3	0.38	1	RPE65 KO vehicle	Spcs1
Shfl	0.0802242	0.0243147	0.099	0.157	1	RPE65 KO vehicle	Shfl
Zfp36l2	0.0802471	0.0904165	0.065	0.054	1	RPE65 KO vehicle	Zfp36l2
Zkscan2	0.0802628	0.0427704	0.156	0.227	1	RPE65 KO vehicle	Zkscan2
Klhl8	0.0802798	0.0643099	0.255	0.367	1	RPE65 KO vehicle	Klhl8
Rnf10	0.0804187	0.0493377	0.346	0.52	1	RPE65 KO vehicle	Rnf10
Slc9a3r2	0.0806278	0.0568359	0.074	0.089	1	RPE65 KO vehicle	Slc9a3r2
Ptprm	0.0806868	0.00702296	0.061	0.101	1	RPE65 KO vehicle	Ptprm
Prph2	0.0807062	0.299468	0.752	0.885	1	RPE65 KO vehicle	Prph2
Rnaseh2a	0.0807207	0.0323019	0.047	0.071	1	RPE65 KO vehicle	Rnaseh2a
Becn1	0.0808661	0.0395901	0.14	0.223	1	RPE65 KO vehicle	Becn1
Stk4	0.0809621	0.0237118	0.098	0.16	1	RPE65 KO vehicle	Stk4
Cbx1	0.0810408	0.0589633	0.409	0.582	1	RPE65 KO vehicle	Cbx1
Aip	0.081117	0.0408984	0.263	0.408	1	RPE65 KO vehicle	Aip
Chp1	0.0813398	0.0389657	0.115	0.159	1	RPE65 KO vehicle	Chp1
Slc24a5	0.0816964	0.159712	0.288	0.328	1	RPE65 KO vehicle	Slc24a5
Rpl5	0.0818255	0.0451586	0.666	0.859	1	RPE65 KO vehicle	Rpl5
Hacd3	0.0818447	0.00819991	0.256	0.399	1	RPE65 KO vehicle	Hacd3
Ppp2r3d	0.0819252	0.0680251	0.146	0.203	1	RPE65 KO vehicle	Ppp2r3d
Ccdc9	0.082026	0.0298138	0.125	0.214	1	RPE65 KO vehicle	Ccdc9
Acap2	0.0821517	0.0227901	0.33	0.487	1	RPE65 KO vehicle	Acap2
Tspan31	0.0825059	0.0163987	0.144	0.245	1	RPE65 KO vehicle	Tspan31
Csnk2a2	0.0825526	0.0323526	0.197	0.315	1	RPE65 KO vehicle	Csnk2a2
Eif2s2	0.0825896	0.180864	0.551	0.656	1	RPE65 KO vehicle	Eif2s2
Psenen	0.0826913	0.0730075	0.37	0.536	1	RPE65 KO vehicle	Psenen
Akap17b	0.082709	0.0438727	0.115	0.172	1	RPE65 KO vehicle	Akap17b
Pias2	0.0827711	0.0221041	0.319	0.462	1	RPE65 KO vehicle	Pias2
Jag1	0.0828702	0.0585601	0.058	0.064	1	RPE65 KO vehicle	Jag1
Cds1	0.0831917	0.143471	0.106	0.087	1	RPE65 KO vehicle	Cds1
Soat1	0.0833384	0.0241933	0.101	0.141	1	RPE65 KO vehicle	Soat1
Chpf2	0.0833623	0.0144819	0.041	0.076	1	RPE65 KO vehicle	Chpf2
Sec62	0.0835124	0.200204	0.797	0.918	1	RPE65 KO vehicle	Sec62
Pram1	0.0835877	0.036935	0.109	0.162	1	RPE65 KO vehicle	Pram1
Pcf11	0.0837238	0.128778	0.343	0.448	1	RPE65 KO vehicle	Pcf11
Prkci	0.0837271	0.025753	0.086	0.147	1	RPE65 KO vehicle	Prkci
Raly	0.0837382	0.10802	0.201	0.273	1	RPE65 KO vehicle	Raly
Prkaa1	0.0839294	0.00816848	0.064	0.109	1	RPE65 KO vehicle	Prkaa1
Tdrkh	0.0842559	0.00780235	0.11	0.207	1	RPE65 KO vehicle	Tdrkh
Ndufab1	0.0845108	0.0619319	0.596	0.771	1	RPE65 KO vehicle	Ndufab1
Senp1	0.0845152	0.0276777	0.118	0.204	1	RPE65 KO vehicle	Senp1
Commd4	0.0846727	0.085382	0.143	0.217	1	RPE65 KO vehicle	Commd4
Msl3l2	0.0848085	0.000910465	0.052	0.102	1	RPE65 KO vehicle	Msl3l2
Bzw2	0.0850195	0.119624	0.612	0.761	1	RPE65 KO vehicle	Bzw2
Rasa1	0.0851165	0.0628793	0.353	0.494	1	RPE65 KO vehicle	Rasa1
Egr1	0.0851678	0.116986	0.118	0.133	1	RPE65 KO vehicle	Egr1
Timm17b	0.0851902	0.0451162	0.135	0.235	1	RPE65 KO vehicle	Timm17b
Rbbp7	0.0853615	0.0622448	0.246	0.379	1	RPE65 KO vehicle	Rbbp7
Elof1	0.0855871	0.0410985	0.207	0.316	1	RPE65 KO vehicle	Elof1
Zfand1	0.085597	0.0311154	0.048	0.102	1	RPE65 KO vehicle	Zfand1
Fhod3	0.0859438	0.139594	0.218	0.283	1	RPE65 KO vehicle	Fhod3
B230369F24Rik	0.0859547	0.0207075	0.101	0.175	1	RPE65 KO vehicle	B230369F24Rik
Sec14l1	0.0861391	0.0806098	0.514	0.71	1	RPE65 KO vehicle	Sec14l1
Acadm	0.0863018	0.0601911	0.193	0.276	1	RPE65 KO vehicle	Acadm
Tln1	0.0863294	0.135634	0.259	0.375	1	RPE65 KO vehicle	Tln1
Btg1	0.0867129	0.164516	0.511	0.615	1	RPE65 KO vehicle	Btg1
Adat1	0.0868789	0.0270384	0.069	0.099	1	RPE65 KO vehicle	Adat1
Gar1	0.0872184	0.00701833	0.05	0.089	1	RPE65 KO vehicle	Gar1
Naxd	0.0872559	0.0316647	0.176	0.299	1	RPE65 KO vehicle	Naxd
Uxs1	0.0872824	0.00107554	0.085	0.144	1	RPE65 KO vehicle	Uxs1
Rab5if	0.0873761	0.135415	0.409	0.564	1	RPE65 KO vehicle	Rab5if
Cstf2t	0.0875041	0.0529728	0.108	0.141	1	RPE65 KO vehicle	Cstf2t
Tmsb4x	0.0875675	0.314198	0.72	0.822	1	RPE65 KO vehicle	Tmsb4x
Tmco1	0.087662	0.0930363	0.18	0.246	1	RPE65 KO vehicle	Tmco1
Cs	0.0877143	0.0615445	0.197	0.259	1	RPE65 KO vehicle	Cs
D1Ertd622e	0.0879354	0.0655365	0.092	0.137	1	RPE65 KO vehicle	D1Ertd622e
Gm16599	0.0879592	0.0863466	0.118	0.147	1	RPE65 KO vehicle	Gm16599
1810013L24Rik	0.0880214	0.0816174	0.193	0.262	1	RPE65 KO vehicle	1810013L24Rik
Ssx2ip	0.0881629	0.00296826	0.082	0.153	1	RPE65 KO vehicle	Ssx2ip
Armcx2	0.0882956	0.0431669	0.14	0.21	1	RPE65 KO vehicle	Armcx2
Enox2	0.0883455	0.0543673	0.143	0.197	1	RPE65 KO vehicle	Enox2
Ngrn	0.0884489	0.000271885	0.183	0.321	1	RPE65 KO vehicle	Ngrn
Neurl4	0.0887586	0.0217036	0.125	0.201	1	RPE65 KO vehicle	Neurl4
Mkln1	0.0887797	0.0244172	0.462	0.662	1	RPE65 KO vehicle	Mkln1
Nrtn	0.0890981	0.020939	0.069	0.124	1	RPE65 KO vehicle	Nrtn
Pds5b	0.0891453	0.0257078	0.273	0.434	1	RPE65 KO vehicle	Pds5b
Ush2a	0.0898783	0.0877813	0.487	0.69	1	RPE65 KO vehicle	Ush2a
Adrb1	0.0899671	0.0720447	0.548	0.743	1	RPE65 KO vehicle	Adrb1
Fndc3a	0.0902172	0.0214653	0.303	0.449	1	RPE65 KO vehicle	Fndc3a
Speg	0.0902331	0.0525318	0.218	0.353	1	RPE65 KO vehicle	Speg
Gm4221	0.0902474	0.00950123	0.266	0.395	1	RPE65 KO vehicle	Gm4221
Gtf2h4	0.0903015	0.0238805	0.044	0.074	1	RPE65 KO vehicle	Gtf2h4
Cops7a	0.0903239	0.0170581	0.214	0.331	1	RPE65 KO vehicle	Cops7a
Gm14858	0.0904068	0.0291078	0.065	0.079	1	RPE65 KO vehicle	Gm14858
Nim1k	0.0905117	0.0299206	0.152	0.254	1	RPE65 KO vehicle	Nim1k
Abhd4	0.0905822	0.0320665	0.028	0.061	1	RPE65 KO vehicle	Abhd4
Zfp445	0.0906019	0.0507689	0.317	0.474	1	RPE65 KO vehicle	Zfp445
Prkab1	0.0906318	0.0342043	0.061	0.098	1	RPE65 KO vehicle	Prkab1
Fkrp	0.091381	0.0030181	0.045	0.095	1	RPE65 KO vehicle	Fkrp
Slain1	0.0914725	0.0445536	0.096	0.121	1	RPE65 KO vehicle	Slain1
Ubl4a	0.0918154	0.0286504	0.054	0.093	1	RPE65 KO vehicle	Ubl4a
Ctsb	0.0918763	0.000553384	0.255	0.423	1	RPE65 KO vehicle	Ctsb
Ints7	0.0920907	0.0389071	0.132	0.19	1	RPE65 KO vehicle	Ints7
H1f0	0.0923061	0.031072	0.154	0.246	1	RPE65 KO vehicle	H1f0
Vps39	0.092528	0.0123241	0.064	0.127	1	RPE65 KO vehicle	Vps39
Gm36975	0.0927103	0.0196124	0.052	0.069	1	RPE65 KO vehicle	Gm36975
Tut1	0.0930143	0.0109891	0.047	0.095	1	RPE65 KO vehicle	Tut1
Slx4ip	0.0933179	0.0169108	0.171	0.268	1	RPE65 KO vehicle	Slx4ip
Fcho1	0.0934977	0.0380949	0.101	0.155	1	RPE65 KO vehicle	Fcho1
8430429K09Rik	0.0937529	0.155394	0.14	0.125	1	RPE65 KO vehicle	8430429K09Rik
Jarid2	0.0938024	0.0250717	0.598	0.789	1	RPE65 KO vehicle	Jarid2
AW549877	0.0939306	0.0785476	0.203	0.289	1	RPE65 KO vehicle	AW549877
Rnf121	0.0939336	0.125049	0.581	0.704	1	RPE65 KO vehicle	Rnf121
Gm15952	0.0939932	0.0277881	0.147	0.226	1	RPE65 KO vehicle	Gm15952
Sf1	0.0940604	0.0978524	0.364	0.497	1	RPE65 KO vehicle	Sf1
Ahdc1	0.0942097	0.0593608	0.135	0.198	1	RPE65 KO vehicle	Ahdc1
Zfand2b	0.094373	0.0674034	0.069	0.077	1	RPE65 KO vehicle	Zfand2b
Dazap2	0.0944318	0.160038	0.263	0.306	1	RPE65 KO vehicle	Dazap2
Mrpl22	0.0946877	0.0647629	0.099	0.141	1	RPE65 KO vehicle	Mrpl22
Fahd1	0.0949122	0.0123962	0.076	0.136	1	RPE65 KO vehicle	Fahd1
Larp4b	0.0951459	0.0324657	0.348	0.513	1	RPE65 KO vehicle	Larp4b
Fip1l1	0.0953787	0.00399716	0.329	0.488	1	RPE65 KO vehicle	Fip1l1
Tufm	0.0955245	0.0745321	0.086	0.12	1	RPE65 KO vehicle	Tufm
Ginm1	0.0956009	0.0209192	0.075	0.12	1	RPE65 KO vehicle	Ginm1
Fxr2	0.0956225	0.0633802	0.184	0.255	1	RPE65 KO vehicle	Fxr2
Dda1	0.0956584	0.109472	0.157	0.197	1	RPE65 KO vehicle	Dda1
Tmem29	0.0957536	0.0328388	0.136	0.203	1	RPE65 KO vehicle	Tmem29
Dvl1	0.0958257	0.0625118	0.074	0.109	1	RPE65 KO vehicle	Dvl1
Plgrkt	0.095844	0.0130843	0.125	0.229	1	RPE65 KO vehicle	Plgrkt
Pfkfb2	0.0959753	0.0440717	0.184	0.267	1	RPE65 KO vehicle	Pfkfb2
Mapk1ip1	0.0960889	0.0272049	0.132	0.22	1	RPE65 KO vehicle	Mapk1ip1
2510009E07Rik	0.0963725	0.0188234	0.278	0.421	1	RPE65 KO vehicle	2510009E07Rik
Magoh	0.0964935	0.145746	0.265	0.34	1	RPE65 KO vehicle	Magoh
Alg5	0.0964989	0.0141824	0.055	0.099	1	RPE65 KO vehicle	Alg5
U2af1	0.0965452	0.0509934	0.382	0.569	1	RPE65 KO vehicle	U2af1
Gm43462	0.0965876	0.0238213	0.051	0.061	1	RPE65 KO vehicle	Gm43462
Snx10	0.0971011	0.0606804	0.154	0.213	1	RPE65 KO vehicle	Snx10
Dnajb12	0.0971014	0.0219255	0.113	0.2	1	RPE65 KO vehicle	Dnajb12
Actb	0.0973676	0.244292	0.765	0.832	1	RPE65 KO vehicle	Actb
Sept1	0.0973867	0.114197	0.092	0.08	1	RPE65 KO vehicle	Sept1
Atp9a	0.0975587	0.0477693	0.232	0.35	1	RPE65 KO vehicle	Atp9a
Eif4e2	0.0979502	0.0044199	0.109	0.188	1	RPE65 KO vehicle	Eif4e2
Npdc1	0.0981096	0.0196804	0.159	0.252	1	RPE65 KO vehicle	Npdc1
Maco1	0.0982528	0.0130103	0.37	0.545	1	RPE65 KO vehicle	Maco1
Pura	0.0986253	0.0579995	0.613	0.777	1	RPE65 KO vehicle	Pura
Alkbh6	0.098739	0.0632708	0.125	0.179	1	RPE65 KO vehicle	Alkbh6
Mapk1	0.0991766	0.0279172	0.361	0.558	1	RPE65 KO vehicle	Mapk1
Dck	0.099287	0.0536455	0.093	0.131	1	RPE65 KO vehicle	Dck
Edrf1	0.099568	0.0104619	0.102	0.179	1	RPE65 KO vehicle	Edrf1
Bbs5	0.0996769	0.0849693	0.118	0.163	1	RPE65 KO vehicle	Bbs5
Rpl27	0.0996937	0.254606	0.85	0.92	1	RPE65 KO vehicle	Rpl27
Exosc5	0.0999727	0.113998	0.13	0.146	1	RPE65 KO vehicle	Exosc5
Usp11	0.100062	0.022395	0.164	0.264	1	RPE65 KO vehicle	Usp11
Polr2i	0.100318	0.249135	0.299	0.324	1	RPE65 KO vehicle	Polr2i
Yipf4	0.100361	0.192696	0.439	0.529	1	RPE65 KO vehicle	Yipf4
Nsfl1c	0.100549	0.0317843	0.227	0.369	1	RPE65 KO vehicle	Nsfl1c
D330023K18Rik	0.10056	0.0763193	0.136	0.169	1	RPE65 KO vehicle	D330023K18Rik
Fnip1	0.100618	0.00296471	0.518	0.703	1	RPE65 KO vehicle	Fnip1
Sdf4	0.100709	0.0487876	0.275	0.429	1	RPE65 KO vehicle	Sdf4
Chst10	0.101201	0.0253466	0.062	0.086	1	RPE65 KO vehicle	Chst10
Tubgcp6	0.101264	0.0188773	0.04	0.055	1	RPE65 KO vehicle	Tubgcp6
Calm1	0.101344	0.121472	0.989	1	1	RPE65 KO vehicle	Calm1
Ptpn2	0.101479	0.012229	0.282	0.445	1	RPE65 KO vehicle	Ptpn2
Fem1c	0.101829	0.0180111	0.106	0.172	1	RPE65 KO vehicle	Fem1c
Phf23	0.102014	0.013525	0.075	0.128	1	RPE65 KO vehicle	Phf23
Caml	0.102159	0.0259763	0.205	0.319	1	RPE65 KO vehicle	Caml
Vwc2l	0.102344	0.0240257	0.324	0.437	1	RPE65 KO vehicle	Vwc2l
Smarca1	0.102454	0.00605491	0.15	0.235	1	RPE65 KO vehicle	Smarca1
Ube2i	0.102586	0.0175281	0.251	0.421	1	RPE65 KO vehicle	Ube2i
Igsf11	0.102787	0.0354582	0.086	0.149	1	RPE65 KO vehicle	Igsf11
Amdhd2	0.102878	0.0482208	0.054	0.09	1	RPE65 KO vehicle	Amdhd2
Calr	0.103156	0.142353	0.511	0.65	1	RPE65 KO vehicle	Calr
Nprl2	0.10341	0.01738	0.059	0.089	1	RPE65 KO vehicle	Nprl2
Cox7a2l	0.103489	0.0991226	0.625	0.796	1	RPE65 KO vehicle	Cox7a2l
Dnajc12	0.103544	0.0345169	0.408	0.615	1	RPE65 KO vehicle	Dnajc12
Tomm5	0.103619	0.111612	0.246	0.325	1	RPE65 KO vehicle	Tomm5
Trmt10a	0.103634	0.0241591	0.071	0.109	1	RPE65 KO vehicle	Trmt10a
Zfp983	0.10369	0.0433107	0.088	0.13	1	RPE65 KO vehicle	Zfp983
Cul9	0.103757	0.0506885	0.275	0.401	1	RPE65 KO vehicle	Cul9
Asb7	0.103849	0.0325998	0.101	0.152	1	RPE65 KO vehicle	Asb7
Pdia3	0.103977	0.00190079	0.32	0.51	1	RPE65 KO vehicle	Pdia3
Tmem200c	0.103991	0.0368304	0.116	0.19	1	RPE65 KO vehicle	Tmem200c
Gadd45b	0.104013	0.0595319	0.079	0.111	1	RPE65 KO vehicle	Gadd45b
Wnk1	0.10404	0.0148535	0.473	0.672	1	RPE65 KO vehicle	Wnk1
Gt(ROSA)26Sor	0.104056	0.155741	0.278	0.35	1	RPE65 KO vehicle	Gt(ROSA)26Sor
Ptges3	0.104197	0.0408903	0.394	0.586	1	RPE65 KO vehicle	Ptges3
Hmgn2	0.10432	0.165746	0.397	0.499	1	RPE65 KO vehicle	Hmgn2
Ppp2ca	0.104426	0.00785589	0.506	0.739	1	RPE65 KO vehicle	Ppp2ca
Ccdc97	0.104466	0.0072042	0.069	0.117	1	RPE65 KO vehicle	Ccdc97
4833422C13Rik	0.104625	0.0140371	0.102	0.166	1	RPE65 KO vehicle	4833422C13Rik
Pacs1	0.104891	0.00067945	0.241	0.385	1	RPE65 KO vehicle	Pacs1
Sfr1	0.104934	0.0270026	0.419	0.627	1	RPE65 KO vehicle	Sfr1
Ipmk	0.1051	0.0435233	0.143	0.204	1	RPE65 KO vehicle	Ipmk
Gm28424	0.105111	0.0382327	0.04	0.051	1	RPE65 KO vehicle	Gm28424
Rpl18a	0.105303	0.309327	0.833	0.907	1	RPE65 KO vehicle	Rpl18a
Polb	0.105344	0.086166	0.602	0.773	1	RPE65 KO vehicle	Polb
Cox14	0.105358	0.051041	0.272	0.421	1	RPE65 KO vehicle	Cox14
B4galt6	0.10541	0.0160272	0.085	0.128	1	RPE65 KO vehicle	B4galt6
Necap1	0.105661	0.119305	0.399	0.519	1	RPE65 KO vehicle	Necap1
Phkg2	0.106011	0.00832614	0.088	0.165	1	RPE65 KO vehicle	Phkg2
Zscan18	0.106562	0.0139592	0.13	0.21	1	RPE65 KO vehicle	Zscan18
Timm13	0.106569	0.0762807	0.513	0.698	1	RPE65 KO vehicle	Timm13
Pelo	0.106658	0.0038147	0.062	0.115	1	RPE65 KO vehicle	Pelo
Nrep	0.106672	0.125862	0.653	0.802	1	RPE65 KO vehicle	Nrep
Brms1	0.106698	0.0371249	0.099	0.156	1	RPE65 KO vehicle	Brms1
Rps12	0.106704	0.224599	0.822	0.92	1	RPE65 KO vehicle	Rps12
Atp11c	0.106922	0.0327011	0.078	0.101	1	RPE65 KO vehicle	Atp11c
Gpm6a	0.106959	0.0311083	0.465	0.638	1	RPE65 KO vehicle	Gpm6a
Ccdc73	0.107547	0.0110023	0.074	0.114	1	RPE65 KO vehicle	Ccdc73
Ndufc2	0.107592	0.198519	0.785	0.876	1	RPE65 KO vehicle	Ndufc2
Nol8	0.107621	0.0154456	0.081	0.114	1	RPE65 KO vehicle	Nol8
Nudt14	0.107633	0.143088	0.181	0.213	1	RPE65 KO vehicle	Nudt14
Haghl	0.107771	0.101331	0.265	0.37	1	RPE65 KO vehicle	Haghl
Elp5	0.107872	0.0705396	0.12	0.169	1	RPE65 KO vehicle	Elp5
Atf6	0.108143	0.0185886	0.258	0.395	1	RPE65 KO vehicle	Atf6
Lrrc29	0.108281	0.0721327	0.096	0.136	1	RPE65 KO vehicle	Lrrc29
Rbpj	0.108287	0.0158247	0.171	0.283	1	RPE65 KO vehicle	Rbpj
Mrgbp	0.108404	0.0371875	0.084	0.144	1	RPE65 KO vehicle	Mrgbp
Eif4a2	0.108516	0.0715891	0.524	0.716	1	RPE65 KO vehicle	Eif4a2
Urgcp	0.10855	0.032843	0.18	0.283	1	RPE65 KO vehicle	Urgcp
Ube2v1	0.108872	0.00650485	0.252	0.401	1	RPE65 KO vehicle	Ube2v1
2510002D24Rik	0.109037	0.0289763	0.245	0.385	1	RPE65 KO vehicle	2510002D24Rik
Ube2q1	0.109042	0.0120218	0.203	0.324	1	RPE65 KO vehicle	Ube2q1
Dach1	0.109326	0.0589491	0.061	0.103	1	RPE65 KO vehicle	Dach1
Mtpn	0.109431	0.0540403	0.214	0.321	1	RPE65 KO vehicle	Mtpn
Jmjd6	0.109521	0.0191271	0.211	0.334	1	RPE65 KO vehicle	Jmjd6
Clcc1	0.1097	0.015745	0.108	0.175	1	RPE65 KO vehicle	Clcc1
Tfpt	0.10972	0.0106895	0.076	0.127	1	RPE65 KO vehicle	Tfpt
Ddit3	0.109875	0.0847884	0.161	0.226	1	RPE65 KO vehicle	Ddit3
Timmdc1	0.110051	0.0153298	0.129	0.216	1	RPE65 KO vehicle	Timmdc1
Pex2	0.110414	0.0274315	0.184	0.327	1	RPE65 KO vehicle	Pex2
Wdr78	0.110627	0.0903762	0.187	0.252	1	RPE65 KO vehicle	Wdr78
Ccdc90b	0.110632	0.0504627	0.232	0.335	1	RPE65 KO vehicle	Ccdc90b
Mzt2	0.110807	0.0282116	0.069	0.109	1	RPE65 KO vehicle	Mzt2
Tle2	0.11088	0.0426818	0.204	0.335	1	RPE65 KO vehicle	Tle2
Snrpd1	0.111108	0.0684619	0.436	0.641	1	RPE65 KO vehicle	Snrpd1
Pak7	0.111269	0.0615007	0.37	0.512	1	RPE65 KO vehicle	Pak7
Thap7	0.111415	0.0340941	0.058	0.099	1	RPE65 KO vehicle	Thap7
Sec13	0.111588	0.0414272	0.13	0.201	1	RPE65 KO vehicle	Sec13
Impad1	0.111721	0.0979749	0.205	0.28	1	RPE65 KO vehicle	Impad1
Rpl35a	0.111869	0.255424	0.925	0.969	1	RPE65 KO vehicle	Rpl35a
Chrac1	0.11188	0.110742	0.232	0.331	1	RPE65 KO vehicle	Chrac1
Atp1a1	0.111898	0.0718758	0.058	0.069	1	RPE65 KO vehicle	Atp1a1
Api5	0.111901	0.0128444	0.207	0.343	1	RPE65 KO vehicle	Api5
Brd8	0.111912	0.130318	0.446	0.582	1	RPE65 KO vehicle	Brd8
Aldh7a1	0.112061	0.0814283	0.088	0.102	1	RPE65 KO vehicle	Aldh7a1
Bckdha	0.112198	0.0143321	0.064	0.103	1	RPE65 KO vehicle	Bckdha
Pkd2	0.112231	0.0338934	0.133	0.185	1	RPE65 KO vehicle	Pkd2
Tma7	0.112418	0.352116	0.935	0.978	1	RPE65 KO vehicle	Tma7
Srsf6	0.112514	0.101759	0.271	0.364	1	RPE65 KO vehicle	Srsf6
Med10	0.112721	0.0125032	0.181	0.309	1	RPE65 KO vehicle	Med10
Chchd6	0.112944	0.0964442	0.153	0.201	1	RPE65 KO vehicle	Chchd6
Apeh	0.113009	0.0878377	0.098	0.099	1	RPE65 KO vehicle	Apeh
Eid2b	0.113041	0.0168333	0.089	0.159	1	RPE65 KO vehicle	Eid2b
Gtf2h5	0.1131	0.148997	0.47	0.587	1	RPE65 KO vehicle	Gtf2h5
Sucla2	0.113393	0.00197749	0.271	0.442	1	RPE65 KO vehicle	Sucla2
Zdhhc21	0.113495	0.026551	0.228	0.357	1	RPE65 KO vehicle	Zdhhc21
Gm20275	0.113894	0.0920639	0.173	0.224	1	RPE65 KO vehicle	Gm20275
Asic3	0.11408	0.0425965	0.28	0.427	1	RPE65 KO vehicle	Asic3
4933416O17Rik	0.114181	0.0144661	0.074	0.13	1	RPE65 KO vehicle	4933416O17Rik
Gdi1	0.114323	0.0112976	0.309	0.497	1	RPE65 KO vehicle	Gdi1
Stim1	0.114364	0.0560849	0.269	0.399	1	RPE65 KO vehicle	Stim1
Idh1	0.114399	0.0771396	0.061	0.052	1	RPE65 KO vehicle	Idh1
Zfp467	0.114882	0.0159355	0.184	0.299	1	RPE65 KO vehicle	Zfp467
Gas5	0.114909	0.327587	0.674	0.745	1	RPE65 KO vehicle	Gas5
Spint2	0.115285	0.0399201	0.229	0.341	1	RPE65 KO vehicle	Spint2
Pold4	0.115307	0.0237953	0.054	0.103	1	RPE65 KO vehicle	Pold4
Arl6	0.115314	0.120338	0.203	0.283	1	RPE65 KO vehicle	Arl6
Aifm1	0.115356	0.0927926	0.184	0.258	1	RPE65 KO vehicle	Aifm1
Rfng	0.1154	0.0256465	0.057	0.086	1	RPE65 KO vehicle	Rfng
Ahr	0.115407	0.0767012	0.074	0.073	1	RPE65 KO vehicle	Ahr
Lsm7	0.11546	0.168185	0.344	0.431	1	RPE65 KO vehicle	Lsm7
Cox16	0.115613	0.0066881	0.581	0.78	1	RPE65 KO vehicle	Cox16
Gspt2	0.115779	0.01925	0.098	0.176	1	RPE65 KO vehicle	Gspt2
Cox20	0.115827	0.266624	0.507	0.624	1	RPE65 KO vehicle	Cox20
Rab11fip3	0.115883	0.0181054	0.197	0.3	1	RPE65 KO vehicle	Rab11fip3
Ano2	0.116022	0.0015925	0.084	0.179	1	RPE65 KO vehicle	Ano2
Mbnl2	0.116057	0.0639975	0.554	0.742	1	RPE65 KO vehicle	Mbnl2
Pygo2	0.116084	0.0763419	0.071	0.08	1	RPE65 KO vehicle	Pygo2
Llph	0.116089	0.0549206	0.201	0.309	1	RPE65 KO vehicle	Llph
Ccnt2	0.116191	0.0403395	0.249	0.375	1	RPE65 KO vehicle	Ccnt2
Tyw5	0.116561	0.0282156	0.062	0.098	1	RPE65 KO vehicle	Tyw5
Ift43	0.116797	0.0473205	0.229	0.347	1	RPE65 KO vehicle	Ift43
Optn	0.11684	0.0161774	0.081	0.152	1	RPE65 KO vehicle	Optn
Adipor1	0.116943	0.13375	0.303	0.42	1	RPE65 KO vehicle	Adipor1
Zfp536	0.116971	0.0269048	0.123	0.219	1	RPE65 KO vehicle	Zfp536
Ttll11	0.117239	0.120018	0.2	0.261	1	RPE65 KO vehicle	Ttll11
Aimp1	0.117351	0.0388831	0.384	0.566	1	RPE65 KO vehicle	Aimp1
Akr7a5	0.117876	0.0224637	0.106	0.178	1	RPE65 KO vehicle	Akr7a5
Oard1	0.117949	0.0227756	0.211	0.332	1	RPE65 KO vehicle	Oard1
Cep112os1	0.118047	0.0367959	0.05	0.052	1	RPE65 KO vehicle	Cep112os1
Plch2	0.118138	0.152289	0.456	0.586	1	RPE65 KO vehicle	Plch2
Zfp952	0.118168	0.00376496	0.082	0.159	1	RPE65 KO vehicle	Zfp952
Mettl25	0.118312	0.00186731	0.195	0.281	1	RPE65 KO vehicle	Mettl25
Oga	0.118838	0.0452096	0.371	0.515	1	RPE65 KO vehicle	Oga
Smpd2	0.118847	0.0401975	0.079	0.118	1	RPE65 KO vehicle	Smpd2
Ccdc12	0.119132	0.0909318	0.326	0.464	1	RPE65 KO vehicle	Ccdc12
Tars	0.119204	0.0456192	0.101	0.163	1	RPE65 KO vehicle	Tars
Gm49907	0.119262	0.0460639	0.133	0.204	1	RPE65 KO vehicle	Gm49907
Tmem219	0.11937	0.0634805	0.11	0.146	1	RPE65 KO vehicle	Tmem219
Polr1d	0.119382	0.0454842	0.229	0.363	1	RPE65 KO vehicle	Polr1d
AI847159	0.119443	0.0884586	0.089	0.109	1	RPE65 KO vehicle	AI847159
Cfdp1	0.119489	0.0201048	0.523	0.762	1	RPE65 KO vehicle	Cfdp1
Ssna1	0.119544	0.0527106	0.164	0.238	1	RPE65 KO vehicle	Ssna1
Zswim1	0.119553	0.0386125	0.047	0.066	1	RPE65 KO vehicle	Zswim1
Lifr	0.119816	0.0251097	0.118	0.179	1	RPE65 KO vehicle	Lifr
Ap5s1	0.119821	0.0540669	0.062	0.07	1	RPE65 KO vehicle	Ap5s1
Tmem260	0.120023	0.00124809	0.193	0.31	1	RPE65 KO vehicle	Tmem260
Phactr2	0.120102	0.0159966	0.186	0.296	1	RPE65 KO vehicle	Phactr2
Ddx52	0.120169	0.0566924	0.174	0.251	1	RPE65 KO vehicle	Ddx52
Osgep	0.120203	0.00713668	0.171	0.289	1	RPE65 KO vehicle	Osgep
Cetn2	0.12034	0.100234	0.171	0.235	1	RPE65 KO vehicle	Cetn2
Pipox	0.120623	0.0102651	0.057	0.089	1	RPE65 KO vehicle	Pipox
Ggact	0.120963	0.0439551	0.2	0.308	1	RPE65 KO vehicle	Ggact
Aqr	0.121038	0.00426272	0.181	0.292	1	RPE65 KO vehicle	Aqr
Gm5914	0.121065	0.114592	0.126	0.149	1	RPE65 KO vehicle	Gm5914
Dnajc6	0.121155	0.0295404	0.448	0.609	1	RPE65 KO vehicle	Dnajc6
Smim27	0.121177	0.147322	0.125	0.136	1	RPE65 KO vehicle	Smim27
Sirpa	0.121353	0.00232027	0.072	0.131	1	RPE65 KO vehicle	Sirpa
Zfp91	0.12181	0.04313	0.405	0.574	1	RPE65 KO vehicle	Zfp91
Myt1	0.12185	0.0365821	0.144	0.226	1	RPE65 KO vehicle	Myt1
Mrpl44	0.121955	0.00981555	0.084	0.146	1	RPE65 KO vehicle	Mrpl44
Dpysl3	0.122032	0.106802	0.248	0.319	1	RPE65 KO vehicle	Dpysl3
Bfar	0.122064	0.0210377	0.275	0.459	1	RPE65 KO vehicle	Bfar
Ddx19a	0.122102	0.000795968	0.132	0.232	1	RPE65 KO vehicle	Ddx19a
Usp37	0.122114	0.0151536	0.221	0.347	1	RPE65 KO vehicle	Usp37
Abhd13	0.12214	0.0624914	0.062	0.061	1	RPE65 KO vehicle	Abhd13
Psmb10	0.122147	0.00286665	0.047	0.083	1	RPE65 KO vehicle	Psmb10
Snrpf	0.122201	0.201538	0.513	0.603	1	RPE65 KO vehicle	Snrpf
Ahcyl1	0.122257	0.0401073	0.378	0.531	1	RPE65 KO vehicle	Ahcyl1
Sf3b3	0.122336	0.0307769	0.205	0.338	1	RPE65 KO vehicle	Sf3b3
Pla2r1	0.122366	0.0771338	0.224	0.321	1	RPE65 KO vehicle	Pla2r1
Sgk1	0.122478	0.102706	0.091	0.083	1	RPE65 KO vehicle	Sgk1
Akap1	0.122599	0.0507038	0.099	0.13	1	RPE65 KO vehicle	Akap1
Aagab	0.122631	0.00377452	0.146	0.238	1	RPE65 KO vehicle	Aagab
Gm12592	0.12267	0.0232853	0.125	0.191	1	RPE65 KO vehicle	Gm12592
Ubfd1	0.122807	0.0151642	0.081	0.14	1	RPE65 KO vehicle	Ubfd1
Ptar1	0.122839	0.0346078	0.22	0.321	1	RPE65 KO vehicle	Ptar1
Arid3b	0.12309	0.0166543	0.249	0.392	1	RPE65 KO vehicle	Arid3b
Spryd3	0.123311	0.00508534	0.118	0.203	1	RPE65 KO vehicle	Spryd3
Rab11b	0.123438	0.0182852	0.265	0.426	1	RPE65 KO vehicle	Rab11b
Vta1	0.123537	0.0290506	0.273	0.411	1	RPE65 KO vehicle	Vta1
Mfsd1	0.123593	0.031699	0.047	0.064	1	RPE65 KO vehicle	Mfsd1
Cnbp	0.123803	0.0243785	0.54	0.749	1	RPE65 KO vehicle	Cnbp
Clu	0.124051	0.00554508	0.072	0.121	1	RPE65 KO vehicle	Clu
Usp5	0.124159	0.0056265	0.099	0.188	1	RPE65 KO vehicle	Usp5
Ranbp1	0.124227	0.0905884	0.302	0.448	1	RPE65 KO vehicle	Ranbp1
Zbtb40	0.124317	0.00435443	0.061	0.111	1	RPE65 KO vehicle	Zbtb40
Tub	0.124514	0.145166	0.279	0.327	1	RPE65 KO vehicle	Tub
Cpeb1	0.124594	0.0594725	0.129	0.187	1	RPE65 KO vehicle	Cpeb1
Marf1	0.124767	0.0944291	0.234	0.341	1	RPE65 KO vehicle	Marf1
Alg13	0.124799	0.0152297	0.078	0.12	1	RPE65 KO vehicle	Alg13
Ctbp1	0.124865	0.0742289	0.237	0.344	1	RPE65 KO vehicle	Ctbp1
Ndufa6	0.125215	0.216733	0.558	0.722	1	RPE65 KO vehicle	Ndufa6
Bag6	0.125434	0.0583361	0.201	0.325	1	RPE65 KO vehicle	Bag6
Cep57l1	0.12556	0.0188496	0.072	0.103	1	RPE65 KO vehicle	Cep57l1
Sumo1	0.125974	0.146247	0.761	0.87	1	RPE65 KO vehicle	Sumo1
Atp5g3	0.12648	0.136897	0.752	0.895	1	RPE65 KO vehicle	Atp5g3
Lyn	0.126532	0.0479862	0.18	0.249	1	RPE65 KO vehicle	Lyn
Snw1	0.126741	0.0240706	0.466	0.676	1	RPE65 KO vehicle	Snw1
Tmem259	0.126797	0.071392	0.152	0.223	1	RPE65 KO vehicle	Tmem259
Rwdd4a	0.126803	0.0770161	0.186	0.254	1	RPE65 KO vehicle	Rwdd4a
C1galt1c1	0.126864	0.0233003	0.129	0.206	1	RPE65 KO vehicle	C1galt1c1
Zfand2a	0.127028	0.0233997	0.034	0.06	1	RPE65 KO vehicle	Zfand2a
Tmem50a	0.127149	0.081135	0.268	0.392	1	RPE65 KO vehicle	Tmem50a
Lig1	0.127231	0.048665	0.064	0.071	1	RPE65 KO vehicle	Lig1
Gm46367	0.127358	0.0849954	0.159	0.191	1	RPE65 KO vehicle	Gm46367
Mtm1	0.127736	0.0177715	0.086	0.144	1	RPE65 KO vehicle	Mtm1
Fam110b	0.128121	0.0209286	0.047	0.064	1	RPE65 KO vehicle	Fam110b
Ccdc14	0.128223	0.0242956	0.05	0.071	1	RPE65 KO vehicle	Ccdc14
Zmat5	0.128919	0.00991361	0.115	0.19	1	RPE65 KO vehicle	Zmat5
Tcea1	0.128942	0.0566118	0.483	0.647	1	RPE65 KO vehicle	Tcea1
Carf	0.128957	0.00384212	0.081	0.14	1	RPE65 KO vehicle	Carf
Ttc32	0.1292	0.0507145	0.072	0.106	1	RPE65 KO vehicle	Ttc32
Cnih4	0.129878	0.0294506	0.217	0.363	1	RPE65 KO vehicle	Cnih4
Eri1	0.129902	0.00930508	0.03	0.064	1	RPE65 KO vehicle	Eri1
Inip	0.130144	0.0420849	0.062	0.086	1	RPE65 KO vehicle	Inip
Gngt1	0.13019	0.646071	0.773	0.767	1	RPE65 KO vehicle	Gngt1
Sdc2	0.130424	0.0389853	0.058	0.103	1	RPE65 KO vehicle	Sdc2
Gm3435	0.130555	0.0593858	0.091	0.108	1	RPE65 KO vehicle	Gm3435
Exosc1	0.130739	0.00049393	0.075	0.146	1	RPE65 KO vehicle	Exosc1
Ncoa6	0.131302	0.0296709	0.314	0.464	1	RPE65 KO vehicle	Ncoa6
Unc45a	0.131399	0.0731592	0.098	0.137	1	RPE65 KO vehicle	Unc45a
Otud7b	0.131596	0.00378519	0.255	0.408	1	RPE65 KO vehicle	Otud7b
Arl3	0.131887	0.0454914	0.659	0.851	1	RPE65 KO vehicle	Arl3
Cd200	0.132132	0.0713254	0.096	0.138	1	RPE65 KO vehicle	Cd200
Sft2d3	0.132358	0.0514054	0.098	0.146	1	RPE65 KO vehicle	Sft2d3
Cecr2	0.132459	0.01557	0.215	0.297	1	RPE65 KO vehicle	Cecr2
Ovca2	0.132474	0.0354128	0.037	0.052	1	RPE65 KO vehicle	Ovca2
Ubqln1	0.132475	0.0159439	0.161	0.27	1	RPE65 KO vehicle	Ubqln1
Gns	0.132739	0.0432867	0.205	0.356	1	RPE65 KO vehicle	Gns
[truncated: 7,802 more rows]

## Sheet: Cluster 2
p_val	avg_logFC	pct.1	pct.2	p_val_adj	cluster	gene
Prdx1	1.24176100688132e-37	0.584448	0.922	0.879	2.55206722134249e-33	RPE65 KO vehicle	Prdx1
Rps29	1.25261980466499e-29	0.431727	0.949	0.946	2.57438422254749e-25	RPE65 KO vehicle	Rps29
Junb	1.00717780813592e-25	0.226634	0.854	0.732	2.06995183128094e-21	RPE65 KO vehicle	Junb
Mir99ahg	3.08222679518448e-25	0.151571	0.966	0.843	6.33459250946314e-21	RPE65 KO vehicle	Mir99ahg
Fos	1.30800492331377e-24	0.368679	0.894	0.797	2.68821171839446e-20	RPE65 KO vehicle	Fos
Glul	1.0626136501371e-23	0.105964	0.992	0.98	2.18388357376178e-19	RPE65 KO vehicle	Glul
Rpl39	1.01533469490563e-22	0.484831	0.909	0.874	2.08671586497005e-18	RPE65 KO vehicle	Rpl39
Jun	2.18639831928261e-20	0.0733277	0.903	0.796	4.49348582578963e-16	RPE65 KO vehicle	Jun
Grid2	2.36872266649718e-20	0.0297354	0.97	0.854	4.86819882418501e-16	RPE65 KO vehicle	Grid2
Zfp36l1	6.10848066770558e-20	0.195385	0.87	0.78	1.25541494682685e-15	RPE65 KO vehicle	Zfp36l1
Rorb	1.06054939608626e-19	0.25148	0.98	0.917	2.17964111883648e-15	RPE65 KO vehicle	Rorb
Ier2	2.69191715148448e-19	0.419704	0.805	0.713	5.53242812973091e-15	RPE65 KO vehicle	Ier2
Rps8	5.26997185920659e-19	0.390894	0.935	0.916	1.08308461650414e-14	RPE65 KO vehicle	Rps8
Sox9	5.65218448095115e-18	0.311565	0.794	0.748	1.16163695452508e-13	RPE65 KO vehicle	Sox9
Egr1	1.31708341853705e-17	0.190642	0.85	0.785	2.70686984177735e-13	RPE65 KO vehicle	Egr1
Dbi	1.33207426701751e-17	0.327407	0.945	0.976	2.73767903357439e-13	RPE65 KO vehicle	Dbi
Pde6b	1.97348840142388e-17	0.0418462	0.551	0.469	4.05591336260636e-13	RPE65 KO vehicle	Pde6b
Rps27	3.40608280405874e-17	0.36371	0.924	0.904	7.00018137890151e-13	RPE65 KO vehicle	Rps27
Rpl35	1.11002674350586e-16	0.393539	0.794	0.745	2.28132696325324e-12	RPE65 KO vehicle	Rpl35
Rpl37	2.47001196483953e-16	0.377294	0.917	0.9	5.07636859013821e-12	RPE65 KO vehicle	Rpl37
Epha5	6.21723654552298e-16	0.169379	0.97	0.877	1.27776645483588e-11	RPE65 KO vehicle	Epha5
Tmtc2	7.26061397521106e-16	0.0730043	0.963	0.859	1.49220138418538e-11	RPE65 KO vehicle	Tmtc2
Tulp1	7.66490156289542e-16	0.013392	0.539	0.486	1.57529056920627e-11	RPE65 KO vehicle	Tulp1
Zfp36	1.44909113172468e-15	0.373127	0.541	0.472	2.97817209392056e-11	RPE65 KO vehicle	Zfp36
Ost4	1.65398839367183e-15	0.327097	0.796	0.726	3.39927694667434e-11	RPE65 KO vehicle	Ost4
Snhg9	5.42169315270932e-15	0.206185	0.501	0.404	1.11426637674482e-10	RPE65 KO vehicle	Snhg9
Cox17	9.45793741998523e-15	0.31268	0.709	0.638	1.94379529855536e-10	RPE65 KO vehicle	Cox17
Dpysl2	1.31388160384827e-14	0.331428	0.725	0.685	2.70028947222897e-10	RPE65 KO vehicle	Dpysl2
Rpl37a	2.2714483238969e-14	0.38183	0.917	0.896	4.66828059527292e-10	RPE65 KO vehicle	Rpl37a
Gm1673	3.17249371887558e-14	0.329285	0.618	0.545	6.52010909103309e-10	RPE65 KO vehicle	Gm1673
Samd11	3.46428228848606e-13	0.0828259	0.336	0.268	7.11979295929654e-09	RPE65 KO vehicle	Samd11
Atp1b2	4.06692444822311e-13	0.394274	0.89	0.845	8.35834312598815e-09	RPE65 KO vehicle	Atp1b2
Fosb	4.63562808200534e-13	0.0913715	0.728	0.698	9.52714283413738e-09	RPE65 KO vehicle	Fosb
Fzd5	4.82615366293144e-13	0.251421	0.72	0.699	9.9187110080567e-09	RPE65 KO vehicle	Fzd5
Cox6a1	5.20741159171048e-13	0.0855716	0.552	0.542	1.07022723032834e-08	RPE65 KO vehicle	Cox6a1
Ndufb1-ps	7.18009304891331e-13	0.262927	0.673	0.623	1.47565272341266e-08	RPE65 KO vehicle	Ndufb1-ps
Pdzph1	7.22033842177926e-13	0.0834007	0.406	0.347	1.48392395244407e-08	RPE65 KO vehicle	Pdzph1
Rtbdn	7.37307077620087e-13	0.0593523	0.263	0.217	1.5153135059248e-08	RPE65 KO vehicle	Rtbdn
Marcks	8.26357768697171e-13	0.322483	0.9	0.849	1.69833048622643e-08	RPE65 KO vehicle	Marcks
Snhg3	8.60004769883537e-13	0.282879	0.429	0.348	1.76748180306465e-08	RPE65 KO vehicle	Snhg3
Eif2s2	9.97746325992949e-13	0.245302	0.789	0.738	2.05056824918071e-08	RPE65 KO vehicle	Eif2s2
Slc17a7	1.07063951841698e-12	0.0836553	0.272	0.231	2.20037833825058e-08	RPE65 KO vehicle	Slc17a7
Snrpg	1.20682201892569e-12	0.264214	0.681	0.618	2.48026061329607e-08	RPE65 KO vehicle	Snrpg
Irf2bp2	1.25445684622408e-12	0.180104	0.575	0.608	2.57815971035973e-08	RPE65 KO vehicle	Irf2bp2
Skp1a	1.42357860805307e-12	0.268174	0.731	0.69	2.92573875527067e-08	RPE65 KO vehicle	Skp1a
Ctsl	1.76448644263041e-12	0.0424183	0.899	0.857	3.62637253689401e-08	RPE65 KO vehicle	Ctsl
Sumo2	1.83642862694821e-12	0.0104509	0.865	0.874	3.77422811410395e-08	RPE65 KO vehicle	Sumo2
Spry2	2.04061053193876e-12	0.311496	0.571	0.518	4.19386276524055e-08	RPE65 KO vehicle	Spry2
Rab26os	2.45270620793507e-12	0.225548	0.257	0.191	5.04080179854815e-08	RPE65 KO vehicle	Rab26os
Fam57b	2.45985930523463e-12	0.0775103	0.524	0.501	5.05550284411821e-08	RPE65 KO vehicle	Fam57b
Cdhr1	2.49532705590874e-12	0.0298922	0.212	0.16	5.12839616530364e-08	RPE65 KO vehicle	Cdhr1
Slitrk2	3.01927546522913e-12	0.125138	0.809	0.772	6.20521493613892e-08	RPE65 KO vehicle	Slitrk2
Cops9	3.06125434204216e-12	0.228118	0.708	0.659	6.29148992376504e-08	RPE65 KO vehicle	Cops9
Pde6g	3.44766816068201e-12	0.0634722	0.639	0.589	7.08564760383366e-08	RPE65 KO vehicle	Pde6g
Prph2	3.68047853378371e-12	0.0358594	0.662	0.658	7.56411948263228e-08	RPE65 KO vehicle	Prph2
Nrl	4.45291469082497e-12	0.0972194	0.325	0.272	9.15163027258348e-08	RPE65 KO vehicle	Nrl
Ctnnb1	7.36099314531368e-12	0.0983227	0.556	0.569	1.51283131122487e-07	RPE65 KO vehicle	Ctnnb1
Atp5k	8.17025632381656e-12	0.314761	0.742	0.689	1.67915107967078e-07	RPE65 KO vehicle	Atp5k
Mfge8	1.42731935120586e-11	0.0946674	0.821	0.802	2.93342673059829e-07	RPE65 KO vehicle	Mfge8
Crip1	1.72102431376306e-11	0.229028	0.499	0.437	3.53704916964583e-07	RPE65 KO vehicle	Crip1
Dync1i2	2.63533328927823e-11	0.216849	0.748	0.708	5.41613697612461e-07	RPE65 KO vehicle	Dync1i2
Rbp3	2.69825498540246e-11	0.0187913	0.345	0.318	5.54545364599913e-07	RPE65 KO vehicle	Rbp3
Nme1	2.96653477584489e-11	0.0372746	0.555	0.612	6.09682227131643e-07	RPE65 KO vehicle	Nme1
Atox1	3.02188129204666e-11	0.299113	0.674	0.626	6.21057043141429e-07	RPE65 KO vehicle	Atox1
Pdc	3.06535014458181e-11	0.0303316	0.725	0.716	6.29990761714453e-07	RPE65 KO vehicle	Pdc
Atp5md	3.4658593712006e-11	0.335466	0.763	0.729	7.12303417969146e-07	RPE65 KO vehicle	Atp5md
Tpi1	3.65876189838217e-11	0.000433528	0.748	0.777	7.51948745355503e-07	RPE65 KO vehicle	Tpi1
Stard7	4.66790004465076e-11	0.046022	0.367	0.385	9.59346817176625e-07	RPE65 KO vehicle	Stard7
Eif3j1	6.02259465907911e-11	0.197533	0.451	0.421	1.23776365433394e-06	RPE65 KO vehicle	Eif3j1
Gm11808	6.13465122299467e-11	0.0768883	0.143	0.093	1.26079351934986e-06	RPE65 KO vehicle	Gm11808
Mrpl34	6.86757906603637e-11	0.0283526	0.394	0.425	1.41142484965179e-06	RPE65 KO vehicle	Mrpl34
Dach1	6.99471801553052e-11	0.134541	0.946	0.872	1.43755444655183e-06	RPE65 KO vehicle	Dach1
Rs1	8.26539786858229e-11	0.0101797	0.344	0.315	1.69870456995103e-06	RPE65 KO vehicle	Rs1
Rpl38	8.93675308383024e-11	0.311077	0.908	0.903	1.83668149378879e-06	RPE65 KO vehicle	Rpl38
Dusp1	1.15101128510794e-10	0.28074	0.532	0.499	2.36555839315385e-06	RPE65 KO vehicle	Dusp1
Med21	1.2485941498846e-10	0.194478	0.432	0.382	2.56611069684284e-06	RPE65 KO vehicle	Med21
Bnip3	1.48911020754643e-10	0.157461	0.353	0.315	3.06041929854942e-06	RPE65 KO vehicle	Bnip3
Unc119	1.54555415037641e-10	0.0285921	0.724	0.719	3.17642288985359e-06	RPE65 KO vehicle	Unc119
Plekhb1	1.67499635087293e-10	0.121254	0.778	0.743	3.44245250031404e-06	RPE65 KO vehicle	Plekhb1
Rpl36al	1.69886242791123e-10	0.219597	0.697	0.672	3.49150206184317e-06	RPE65 KO vehicle	Rpl36al
Ndufa13	1.82541568103783e-10	0.0300744	0.828	0.84	3.75159430766895e-06	RPE65 KO vehicle	Ndufa13
Smim27	1.86236746842319e-10	0.173957	0.35	0.29	3.82753762110334e-06	RPE65 KO vehicle	Smim27
Mt3	1.98333865653355e-10	0.184855	0.765	0.73	4.07615760690775e-06	RPE65 KO vehicle	Mt3
Tmem258	2.06716590975826e-10	0.208665	0.503	0.449	4.24843937773518e-06	RPE65 KO vehicle	Tmem258
Dnm1	2.17844823236557e-10	0.0616353	0.223	0.18	4.47714680715772e-06	RPE65 KO vehicle	Dnm1
Pfn1	2.31384370156677e-10	0.175296	0.605	0.583	4.75541157546003e-06	RPE65 KO vehicle	Pfn1
Gsta4	2.62232936385651e-10	0.0265354	0.621	0.668	5.3894113085979e-06	RPE65 KO vehicle	Gsta4
Bhlhe40	2.67810449952333e-10	0.00342198	0.457	0.475	5.50404036742034e-06	RPE65 KO vehicle	Bhlhe40
Rps26	2.68499884070783e-10	0.348103	0.871	0.827	5.51820961742274e-06	RPE65 KO vehicle	Rps26
Spcs2	2.96184503944624e-10	0.134312	0.781	0.773	6.08718392506991e-06	RPE65 KO vehicle	Spcs2
D630033O11Rik	3.95385501980637e-10	0.25436	0.59	0.544	8.12596283670604e-06	RPE65 KO vehicle	D630033O11Rik
Atp1a3	4.07343049238672e-10	0.0316571	0.281	0.274	8.37171434795319e-06	RPE65 KO vehicle	Atp1a3
Rps21	4.65924952187694e-10	0.31321	0.922	0.914	9.57568961736148e-06	RPE65 KO vehicle	Rps21
Slc1a3	4.71124639465576e-10	0.0876357	0.965	0.877	9.68255359029653e-06	RPE65 KO vehicle	Slc1a3
Pebp1	4.80050007943074e-10	0.00226506	0.824	0.853	9.86598776324605e-06	RPE65 KO vehicle	Pebp1
Id2	5.9111485578655e-10	0.335879	0.637	0.619	1.21485925161252e-05	RPE65 KO vehicle	Id2
Coa3	6.23096460231734e-10	0.0417084	0.47	0.524	1.28058784506826e-05	RPE65 KO vehicle	Coa3
Rnasek	6.46866671830712e-10	0.179995	0.633	0.623	1.32944038394648e-05	RPE65 KO vehicle	Rnasek
Rps27l	7.0697330927492e-10	0.15311	0.644	0.641	1.45297154522181e-05	RPE65 KO vehicle	Rps27l
BC005537	7.16032162598968e-10	0.159069	0.447	0.421	1.4715893005734e-05	RPE65 KO vehicle	BC005537
Rps27rt	8.04342130846672e-10	0.186417	0.248	0.198	1.65308394731608e-05	RPE65 KO vehicle	Rps27rt
Nfkbiz	8.13184118791924e-10	0.108967	0.53	0.546	1.67125600094116e-05	RPE65 KO vehicle	Nfkbiz
Nr2e3	8.45367396366477e-10	0.0250128	0.191	0.194	1.73739907301238e-05	RPE65 KO vehicle	Nr2e3
Zfp36l2	8.85694156786226e-10	0.225679	0.691	0.695	1.82027863102705e-05	RPE65 KO vehicle	Zfp36l2
Cd63	8.89043658412729e-10	0.0531783	0.869	0.854	1.82716252676984e-05	RPE65 KO vehicle	Cd63
Arf3	9.72929464687242e-10	0.0252998	0.346	0.374	1.99956463582522e-05	RPE65 KO vehicle	Arf3
Nop10	1.02005453790876e-09	0.168964	0.529	0.494	2.09641608631008e-05	RPE65 KO vehicle	Nop10
Fxyd1	1.08892554699766e-09	0.377104	0.922	0.899	2.2379597841896e-05	RPE65 KO vehicle	Fxyd1
Tmbim6	1.12560728534155e-09	0.0146572	0.751	0.795	2.31334809283395e-05	RPE65 KO vehicle	Tmbim6
Rgs9bp	1.17211185803433e-09	0.0549354	0.183	0.146	2.40892429063217e-05	RPE65 KO vehicle	Rgs9bp
Igip	1.21956254612756e-09	0.0928336	0.223	0.197	2.50644494480137e-05	RPE65 KO vehicle	Igip
Timm13	1.29572526507544e-09	0.0526376	0.598	0.658	2.66297456478304e-05	RPE65 KO vehicle	Timm13
Cd302	1.53334818085382e-09	0.190239	0.35	0.31	3.15133718129077e-05	RPE65 KO vehicle	Cd302
Ccn1	1.60116122668745e-09	0.100695	0.641	0.635	3.29070655308804e-05	RPE65 KO vehicle	Ccn1
Tmem59	1.62741770433796e-09	0.0505387	0.862	0.845	3.34466886595537e-05	RPE65 KO vehicle	Tmem59
Atp5g3	1.77178170030346e-09	0.100923	0.639	0.652	3.64136575046368e-05	RPE65 KO vehicle	Atp5g3
mt-Co3	1.85363739596131e-09	0.185595	0.995	0.986	3.80959557617968e-05	RPE65 KO vehicle	mt-Co3
Matr3	1.92137962682755e-09	0.163068	0.57	0.561	3.94881940905599e-05	RPE65 KO vehicle	Matr3
U2af1	1.92689473515285e-09	0.0627086	0.563	0.618	3.96015405968613e-05	RPE65 KO vehicle	U2af1
Atp6v0b	1.94280899442421e-09	0.115463	0.763	0.773	3.99286104534063e-05	RPE65 KO vehicle	Atp6v0b
Neurod1	1.99452210171553e-09	0.0396371	0.256	0.233	4.09914182344575e-05	RPE65 KO vehicle	Neurod1
Smim7	2.08971765895403e-09	0.0454643	0.386	0.414	4.29478773268232e-05	RPE65 KO vehicle	Smim7
Pitpnm2os2	2.28053876382908e-09	0.12705	0.172	0.11	4.68696326742152e-05	RPE65 KO vehicle	Pitpnm2os2
Pura	2.30446429291734e-09	0.215875	0.786	0.777	4.73613501480371e-05	RPE65 KO vehicle	Pura
Ppib	2.3333359678211e-09	0.0565767	0.647	0.719	4.79547208106593e-05	RPE65 KO vehicle	Ppib
U2af2	2.46742451628447e-09	0.0411817	0.378	0.401	5.07105086586784e-05	RPE65 KO vehicle	U2af2
P2ry14	2.50065520641817e-09	0.186781	0.453	0.412	5.13934658023062e-05	RPE65 KO vehicle	P2ry14
Ldha	2.69347977503189e-09	0.0548766	0.61	0.673	5.53563963364555e-05	RPE65 KO vehicle	Ldha
Mlc1	3.04771695667822e-09	0.0156964	0.797	0.81	6.26366788936509e-05	RPE65 KO vehicle	Mlc1
Lamtor2	3.14121101430535e-09	0.0489369	0.522	0.575	6.45581687660035e-05	RPE65 KO vehicle	Lamtor2
Eef1b2	3.15201300175872e-09	0.0346522	0.727	0.742	6.47801712121453e-05	RPE65 KO vehicle	Eef1b2
Rabac1	3.19397589041315e-09	0.0437782	0.697	0.757	6.5642592499771e-05	RPE65 KO vehicle	Rabac1
Higd1a	3.27287037787407e-09	0.0449015	0.604	0.642	6.72640320060679e-05	RPE65 KO vehicle	Higd1a
H2afz	3.39486711707067e-09	0.093099	0.811	0.816	6.97713089900364e-05	RPE65 KO vehicle	H2afz
Sec61g	3.50940114779637e-09	0.243756	0.792	0.757	7.21252123895111e-05	RPE65 KO vehicle	Sec61g
Ubl5	3.52482351902037e-09	0.322275	0.842	0.802	7.24421729629066e-05	RPE65 KO vehicle	Ubl5
2410006H16Rik	3.59146944593806e-09	0.118757	0.383	0.368	7.38118800529189e-05	RPE65 KO vehicle	2410006H16Rik
Maf	3.69129632638807e-09	0.185562	0.497	0.502	7.58635220999276e-05	RPE65 KO vehicle	Maf
0610012G03Rik	3.85340780977487e-09	0.0493495	0.533	0.571	7.91952373064932e-05	RPE65 KO vehicle	0610012G03Rik
Timm8b	4.58346621762239e-09	0.119065	0.635	0.639	9.41993977045754e-05	RPE65 KO vehicle	Timm8b
Snhg8	4.63676943343969e-09	0.209841	0.589	0.578	9.52948853960524e-05	RPE65 KO vehicle	Snhg8
Polr2f	4.88951498491709e-09	0.178086	0.654	0.631	0.000100489	RPE65 KO vehicle	Polr2f
Romo1	5.28390787110715e-09	0.237937	0.728	0.716	0.000108595	RPE65 KO vehicle	Romo1
Cd81	5.35221990510549e-09	0.0976393	0.909	0.87	0.000109999	RPE65 KO vehicle	Cd81
Ywhaz	5.48455245107275e-09	0.152035	0.735	0.726	0.000112719	RPE65 KO vehicle	Ywhaz
Ndufa3	6.34150926773312e-09	0.252695	0.731	0.699	0.000130331	RPE65 KO vehicle	Ndufa3
Rpl41	6.78433653647336e-09	0.304503	0.928	0.914	0.000139432	RPE65 KO vehicle	Rpl41
Cox6c	6.96345846655569e-09	0.349143	0.881	0.833	0.000143113	RPE65 KO vehicle	Cox6c
Ndufab1	7.5325387866501e-09	0.0502084	0.52	0.581	0.000154809	RPE65 KO vehicle	Ndufab1
Hif1a	7.70591166030608e-09	0.0196032	0.614	0.69	0.000158372	RPE65 KO vehicle	Hif1a
S100a11	7.75826657237991e-09	0.232468	0.426	0.375	0.000159448	RPE65 KO vehicle	S100a11
Ndufb5	7.87025126473519e-09	0.0265428	0.59	0.669	0.000161749	RPE65 KO vehicle	Ndufb5
Mpp7	7.96507132147154e-09	0.140014	0.498	0.489	0.000163698	RPE65 KO vehicle	Mpp7
Ndufc1	8.49577883338033e-09	0.301864	0.838	0.795	0.000174605	RPE65 KO vehicle	Ndufc1
Gm2115	1.00385849542196e-08	0.169121	0.583	0.609	0.000206313	RPE65 KO vehicle	Gm2115
2310001H17Rik	1.05305128869332e-08	0.167412	0.28	0.265	0.000216423	RPE65 KO vehicle	2310001H17Rik
Dynlrb1	1.08970538512347e-08	0.0943866	0.674	0.678	0.000223956	RPE65 KO vehicle	Dynlrb1
Fkbp3	1.1092383034772e-08	0.0079209	0.633	0.698	0.000227971	RPE65 KO vehicle	Fkbp3
Hcfc1r1	1.19198733055245e-08	0.0190617	0.486	0.522	0.000244977	RPE65 KO vehicle	Hcfc1r1
Gpr37	1.19386490460224e-08	0.0285125	0.911	0.86	0.000245363	RPE65 KO vehicle	Gpr37
Selenok	1.27165598920392e-08	0.0347382	0.759	0.812	0.000261351	RPE65 KO vehicle	Selenok
Tmem256	1.40238366429076e-08	0.182159	0.632	0.623	0.000288218	RPE65 KO vehicle	Tmem256
Guca1a	1.51074708363745e-08	0.118055	0.556	0.525	0.000310489	RPE65 KO vehicle	Guca1a
Prox1	1.53625078006795e-08	0.126159	0.589	0.611	0.00031573	RPE65 KO vehicle	Prox1
Kcnj14	1.57793245267794e-08	0.0789153	0.12	0.081	0.000324297	RPE65 KO vehicle	Kcnj14
Hypk	1.6164353208826e-08	0.0592054	0.378	0.415	0.00033221	RPE65 KO vehicle	Hypk
Tceal9	1.6774683525548e-08	0.149992	0.57	0.588	0.000344753	RPE65 KO vehicle	Tceal9
Car14	1.75494664545168e-08	0.0732543	0.911	0.849	0.000360677	RPE65 KO vehicle	Car14
BC031181	1.80540235056407e-08	0.0315226	0.721	0.772	0.000371046	RPE65 KO vehicle	BC031181
Cox14	1.85116719092795e-08	0.0299738	0.558	0.608	0.000380452	RPE65 KO vehicle	Cox14
Nap1l1	1.86214243016676e-08	0.119334	0.681	0.68	0.000382708	RPE65 KO vehicle	Nap1l1
Cyhr1	2.04838323915933e-08	0.029954	0.479	0.548	0.000420984	RPE65 KO vehicle	Cyhr1
Tomm5	2.05311982054947e-08	0.0505097	0.355	0.387	0.000421957	RPE65 KO vehicle	Tomm5
2610001J05Rik	2.10297837415851e-08	0.0579925	0.383	0.399	0.000432204	RPE65 KO vehicle	2610001J05Rik
Sod1	2.12044772607109e-08	0.118274	0.379	0.392	0.000435794	RPE65 KO vehicle	Sod1
Gm47271	2.19120613403765e-08	0.257451	0.429	0.415	0.000450337	RPE65 KO vehicle	Gm47271
Ndufb4	2.21198221636774e-08	0.119342	0.654	0.668	0.000454607	RPE65 KO vehicle	Ndufb4
Cox7a2	2.23766938796552e-08	0.206735	0.8	0.772	0.000459886	RPE65 KO vehicle	Cox7a2
Alyref	2.30190702527104e-08	0.114372	0.364	0.344	0.000473088	RPE65 KO vehicle	Alyref
Mdh1	2.30684937196022e-08	0.0165649	0.57	0.655	0.000474104	RPE65 KO vehicle	Mdh1
Cpne3	2.3836444306931e-08	0.127697	0.484	0.504	0.000489887	RPE65 KO vehicle	Cpne3
Sugt1	2.47242562408332e-08	0.0491694	0.399	0.449	0.000508133	RPE65 KO vehicle	Sugt1
Cox5b	2.60533594880585e-08	0.214303	0.736	0.716	0.000535449	RPE65 KO vehicle	Cox5b
Pink1	2.82969032152927e-08	0.00994806	0.426	0.495	0.000581558	RPE65 KO vehicle	Pink1
Snhg18	2.91300482377434e-08	0.214504	0.582	0.573	0.000598681	RPE65 KO vehicle	Snhg18
Spcs1	3.08499189283785e-08	0.259871	0.613	0.612	0.000634028	RPE65 KO vehicle	Spcs1
S100a13	3.46108657737857e-08	0.181273	0.526	0.524	0.000711323	RPE65 KO vehicle	S100a13
Rpl29	3.48945214803059e-08	0.170724	0.457	0.421	0.000717152	RPE65 KO vehicle	Rpl29
Bloc1s1	3.56287278434505e-08	0.138036	0.264	0.23	0.000732242	RPE65 KO vehicle	Bloc1s1
Cald1	3.61072051833488e-08	0.0657382	0.44	0.455	0.000742075	RPE65 KO vehicle	Cald1
Atn1	3.6885116825203e-08	0.0575606	0.376	0.408	0.000758063	RPE65 KO vehicle	Atn1
Hspb11	3.93435952250673e-08	0.133289	0.574	0.598	0.00080859	RPE65 KO vehicle	Hspb11
Slc25a22	4.10070085276051e-08	0.00328691	0.112	0.094	0.000842776	RPE65 KO vehicle	Slc25a22
Mlf2	4.25468071443856e-08	0.0828675	0.617	0.641	0.000874422	RPE65 KO vehicle	Mlf2
B230219D22Rik	4.27128830354792e-08	0.115283	0.426	0.448	0.000877835	RPE65 KO vehicle	B230219D22Rik
Reep6	4.34601382451783e-08	0.16786	0.375	0.355	0.000893193	RPE65 KO vehicle	Reep6
Klf6	4.58344429186921e-08	0.139035	0.318	0.332	0.000941989	RPE65 KO vehicle	Klf6
Pcbp4	4.76580029437724e-08	0.0593892	0.525	0.535	0.000979467	RPE65 KO vehicle	Pcbp4
Gm2000	5.03321044336701e-08	0.152443	0.302	0.258	0.00103443	RPE65 KO vehicle	Gm2000
Flrt2	5.28245187071342e-08	0.157658	0.664	0.693	0.00108565	RPE65 KO vehicle	Flrt2
Prdx2	5.32592939382084e-08	0.0430996	0.827	0.843	0.00109459	RPE65 KO vehicle	Prdx2
Ppdpf	5.3788031925537e-08	0.193786	0.533	0.514	0.00110545	RPE65 KO vehicle	Ppdpf
Rpl31	5.4127226434631e-08	0.16216	0.794	0.773	0.00111242	RPE65 KO vehicle	Rpl31
Capza2	5.42793766717649e-08	0.00367681	0.725	0.772	0.00111555	RPE65 KO vehicle	Capza2
Mast2	5.5054227479189e-08	0.0219024	0.372	0.432	0.00113147	RPE65 KO vehicle	Mast2
Gm10076	5.58245076984725e-08	0.121282	0.253	0.214	0.00114731	RPE65 KO vehicle	Gm10076
Kif18a	5.59093963780148e-08	0.134407	0.192	0.173	0.00114905	RPE65 KO vehicle	Kif18a
Lsm5	5.67649451239879e-08	0.139855	0.322	0.275	0.00116663	RPE65 KO vehicle	Lsm5
Ift20	5.82415366177915e-08	0.102537	0.545	0.563	0.00119698	RPE65 KO vehicle	Ift20
Eno1b	5.85989688023246e-08	0.0187994	0.348	0.378	0.00120433	RPE65 KO vehicle	Eno1b
Tmem176b	6.09612237141578e-08	0.0713936	0.71	0.75	0.00125288	RPE65 KO vehicle	Tmem176b
Rhot2	6.34382605969527e-08	0.0195877	0.183	0.17	0.00130378	RPE65 KO vehicle	Rhot2
Srsf2	6.35475818320188e-08	0.07514	0.604	0.643	0.00130603	RPE65 KO vehicle	Srsf2
Atp5g1	6.49946237664718e-08	0.124357	0.608	0.628	0.00133577	RPE65 KO vehicle	Atp5g1
Magoh	6.6269301975532e-08	0.0629045	0.426	0.427	0.00136197	RPE65 KO vehicle	Magoh
Swi5	6.77377082810285e-08	0.00180442	0.624	0.713	0.00139215	RPE65 KO vehicle	Swi5
S1pr1	6.79114263858923e-08	0.13326	0.56	0.581	0.00139572	RPE65 KO vehicle	S1pr1
Rbm22	6.83900122620502e-08	0.0544153	0.357	0.374	0.00140555	RPE65 KO vehicle	Rbm22
Ndufb9	7.10675799914116e-08	0.0175678	0.697	0.773	0.00146058	RPE65 KO vehicle	Ndufb9
Fam229b	7.33495019222899e-08	0.0457666	0.249	0.261	0.00150748	RPE65 KO vehicle	Fam229b
2900052N01Rik	7.89895350163084e-08	0.0770024	0.655	0.668	0.00162339	RPE65 KO vehicle	2900052N01Rik
Nsa2	8.02837850340464e-08	0.150076	0.51	0.511	0.00164999	RPE65 KO vehicle	Nsa2
Epb41l4aos	8.08736188850648e-08	0.180451	0.234	0.188	0.00166211	RPE65 KO vehicle	Epb41l4aos
Psmb4	8.29443299166453e-08	0.0319417	0.545	0.621	0.00170467	RPE65 KO vehicle	Psmb4
Vps28	8.84303406831161e-08	0.0573631	0.463	0.504	0.00181742	RPE65 KO vehicle	Vps28
Gm8797	9.06239118683951e-08	0.131225	0.627	0.626	0.0018625	RPE65 KO vehicle	Gm8797
4931406P16Rik	9.21947160606207e-08	0.0319336	0.263	0.311	0.00189479	RPE65 KO vehicle	4931406P16Rik
Hmgb1	9.50314962198296e-08	0.308559	0.911	0.872	0.00195309	RPE65 KO vehicle	Hmgb1
Ndufv3	9.53030997012522e-08	0.080524	0.556	0.573	0.00195867	RPE65 KO vehicle	Ndufv3
D8Ertd738e	9.55513427643233e-08	0.114185	0.606	0.626	0.00196377	RPE65 KO vehicle	D8Ertd738e
St13	9.56665548232361e-08	0.223535	0.76	0.746	0.00196614	RPE65 KO vehicle	St13
5330438D12Rik	9.68315799736243e-08	0.188446	0.429	0.432	0.00199008	RPE65 KO vehicle	5330438D12Rik
Rac1	1.05030079872168e-07	0.119045	0.505	0.526	0.00215858	RPE65 KO vehicle	Rac1
Sem1	1.05776684924321e-07	0.250029	0.706	0.686	0.00217392	RPE65 KO vehicle	Sem1
Ift43	1.0600640782437e-07	0.0259397	0.452	0.508	0.00217864	RPE65 KO vehicle	Ift43
Aipl1	1.08240559055168e-07	0.00284656	0.215	0.217	0.00222456	RPE65 KO vehicle	Aipl1
Gm17750	1.08412650181319e-07	0.217563	0.648	0.652	0.0022281	RPE65 KO vehicle	Gm17750
Rwdd1	1.18782498820288e-07	0.0815584	0.678	0.722	0.00244122	RPE65 KO vehicle	Rwdd1
Rhoc	1.18890195817635e-07	0.0504271	0.658	0.7	0.00244343	RPE65 KO vehicle	Rhoc
Cyb5a	1.19440658448554e-07	0.116087	0.635	0.666	0.00245474	RPE65 KO vehicle	Cyb5a
Plagl1	1.19619327256982e-07	0.113448	0.417	0.478	0.00245842	RPE65 KO vehicle	Plagl1
Eif4g2	1.36337305190525e-07	0.0650209	0.771	0.776	0.002802	RPE65 KO vehicle	Eif4g2
Dio2	1.45427707642592e-07	0.0831363	0.382	0.439	0.00298883	RPE65 KO vehicle	Dio2
Dusp16	1.60505889374633e-07	0.103192	0.66	0.699	0.00329872	RPE65 KO vehicle	Dusp16
Slc22a17	1.63993875416799e-07	0.108568	0.547	0.573	0.0033704	RPE65 KO vehicle	Slc22a17
Atp6v1e1	1.64429414273584e-07	0.129676	0.622	0.635	0.00337935	RPE65 KO vehicle	Atp6v1e1
Tox3	1.69165675606785e-07	0.161114	0.886	0.837	0.00347669	RPE65 KO vehicle	Tox3
Tcf4	1.76059697553115e-07	0.143061	0.94	0.889	0.00361838	RPE65 KO vehicle	Tcf4
Epha4	1.80200562151617e-07	0.165251	0.674	0.716	0.00370348	RPE65 KO vehicle	Epha4
Prcd	1.83015006167383e-07	0.0734004	0.208	0.188	0.00376132	RPE65 KO vehicle	Prcd
Btg1	1.88752298635072e-07	0.232321	0.794	0.783	0.00387924	RPE65 KO vehicle	Btg1
Ccndbp1	1.91097406777074e-07	0.00560752	0.242	0.272	0.00392743	RPE65 KO vehicle	Ccndbp1
Zcrb1	1.91457319039771e-07	0.113058	0.482	0.512	0.00393483	RPE65 KO vehicle	Zcrb1
Tomm6	1.94087190297166e-07	0.221474	0.687	0.676	0.00398888	RPE65 KO vehicle	Tomm6
Npas3	1.98649763867793e-07	0.081722	0.876	0.825	0.00408265	RPE65 KO vehicle	Npas3
Sub1	2.07186560253859e-07	0.0624988	0.82	0.822	0.0042581	RPE65 KO vehicle	Sub1
Ube2v1	2.15473556864412e-07	0.0181	0.376	0.447	0.00442841	RPE65 KO vehicle	Ube2v1
Cirbp	2.21212791471498e-07	0.0193592	0.792	0.833	0.00454637	RPE65 KO vehicle	Cirbp
Npc2	2.23495432467691e-07	0.115996	0.57	0.593	0.00459328	RPE65 KO vehicle	Npc2
Adamts18	2.35180515617073e-07	0.0295061	0.606	0.641	0.00483343	RPE65 KO vehicle	Adamts18
Ptn	2.38053390872162e-07	0.272197	0.927	0.856	0.00489247	RPE65 KO vehicle	Ptn
Upf2	2.44362913495818e-07	0.0539355	0.41	0.478	0.00502215	RPE65 KO vehicle	Upf2
Znhit1	2.55027330763288e-07	0.0330256	0.217	0.213	0.00524132	RPE65 KO vehicle	Znhit1
Gm3728	2.55995461454895e-07	0.147205	0.214	0.155	0.00526122	RPE65 KO vehicle	Gm3728
Hnrnpc	2.64563366564533e-07	0.0775256	0.648	0.68	0.00543731	RPE65 KO vehicle	Hnrnpc
Cox5a	2.65835532866037e-07	0.0169904	0.52	0.611	0.00546345	RPE65 KO vehicle	Cox5a
Tmsb10	2.66966065128715e-07	0.192523	0.478	0.462	0.00548669	RPE65 KO vehicle	Tmsb10
Khdrbs3	2.67919530656533e-07	0.0274272	0.88	0.849	0.00550628	RPE65 KO vehicle	Khdrbs3
Chmp4b	2.69896728693181e-07	0.139667	0.697	0.703	0.00554692	RPE65 KO vehicle	Chmp4b
9330020H09Rik	2.73258876376995e-07	0.108916	0.153	0.1	0.00561602	RPE65 KO vehicle	9330020H09Rik
Snu13	2.75947026993303e-07	0.125957	0.659	0.682	0.00567126	RPE65 KO vehicle	Snu13
Brd9	2.76370194868521e-07	0.0951897	0.419	0.439	0.00567996	RPE65 KO vehicle	Brd9
Cnot3	2.78853256442679e-07	0.145493	0.468	0.492	0.00573099	RPE65 KO vehicle	Cnot3
Tspan13	2.88222332970691e-07	0.126946	0.624	0.649	0.00592355	RPE65 KO vehicle	Tspan13
Ckb	2.89748622095334e-07	0.0503657	0.927	0.959	0.00595491	RPE65 KO vehicle	Ckb
Lamtor5	3.0623020341643e-07	0.0467366	0.535	0.593	0.00629364	RPE65 KO vehicle	Lamtor5
Sarnp	3.11619324747921e-07	0.100736	0.621	0.655	0.0064044	RPE65 KO vehicle	Sarnp
Selenom	3.12775334096163e-07	0.0890447	0.744	0.77	0.00642816	RPE65 KO vehicle	Selenom
Pcmtd2	3.2048190350895e-07	0.0822622	0.437	0.495	0.00658654	RPE65 KO vehicle	Pcmtd2
Rufy3	3.22359022240461e-07	0.00792834	0.552	0.641	0.00662512	RPE65 KO vehicle	Rufy3
Eif3e	3.34187708310341e-07	0.0722782	0.501	0.519	0.00686823	RPE65 KO vehicle	Eif3e
Kcnb1	3.431159816774e-07	0.0229557	0.425	0.462	0.00705172	RPE65 KO vehicle	Kcnb1
Rax	3.44072250591738e-07	0.120384	0.842	0.82	0.00707137	RPE65 KO vehicle	Rax
3110056K07Rik	3.54953843641856e-07	0.205751	0.406	0.391	0.00729501	RPE65 KO vehicle	3110056K07Rik
Cdh2	3.56805398272746e-07	0.0435605	0.955	0.88	0.00733306	RPE65 KO vehicle	Cdh2
Efemp1	3.84838822069845e-07	0.148736	0.79	0.777	0.00790921	RPE65 KO vehicle	Efemp1
Fundc2	3.86408895867181e-07	0.135467	0.448	0.458	0.00794148	RPE65 KO vehicle	Fundc2
Ndufb3	3.94283677612596e-07	0.235053	0.733	0.719	0.00810332	RPE65 KO vehicle	Ndufb3
Anp32a	3.96910189178438e-07	0.0443421	0.743	0.777	0.0081573	RPE65 KO vehicle	Anp32a
Gnb1	4.02033524948934e-07	0.00916735	0.905	0.933	0.00826259	RPE65 KO vehicle	Gnb1
Sec22b	4.08603025005806e-07	0.102669	0.365	0.374	0.00839761	RPE65 KO vehicle	Sec22b
Gm26954	4.15108842257924e-07	0.0426588	0.341	0.384	0.00853132	RPE65 KO vehicle	Gm26954
Eif5b	4.15963435204335e-07	0.163725	0.514	0.539	0.00854888	RPE65 KO vehicle	Eif5b
Mrpl54	4.45431497216778e-07	0.0240411	0.29	0.324	0.00915451	RPE65 KO vehicle	Mrpl54
1200007C13Rik	4.8641041140531e-07	0.294368	0.157	0.107	0.00999671	RPE65 KO vehicle	1200007C13Rik
Peg3	4.91117177015684e-07	0.0188748	0.318	0.358	0.0100934	RPE65 KO vehicle	Peg3
Ctso	4.91291400178746e-07	0.0517491	0.545	0.621	0.010097	RPE65 KO vehicle	Ctso
Aldoa	5.11796435443765e-07	0.0241717	0.89	0.914	0.0105184	RPE65 KO vehicle	Aldoa
Padi2	5.27854910882215e-07	0.0702474	0.471	0.514	0.0108485	RPE65 KO vehicle	Padi2
Atpif1	5.30736613584284e-07	0.224541	0.689	0.673	0.0109077	RPE65 KO vehicle	Atpif1
C130071C03Rik	5.31459603365003e-07	0.0227656	0.867	0.832	0.0109226	RPE65 KO vehicle	C130071C03Rik
Ddah2	5.37473237397222e-07	0.0096121	0.628	0.722	0.0110461	RPE65 KO vehicle	Ddah2
Bri3	5.48253221451019e-07	0.177218	0.713	0.722	0.0112677	RPE65 KO vehicle	Bri3
Rpl27	5.55956330037509e-07	0.0979682	0.855	0.837	0.011426	RPE65 KO vehicle	Rpl27
Ss18l2	5.59778998017088e-07	0.0819251	0.342	0.348	0.0115046	RPE65 KO vehicle	Ss18l2
Tmem243	5.84390215885152e-07	0.0792462	0.687	0.695	0.0120104	RPE65 KO vehicle	Tmem243
S100a1	5.85040554883921e-07	0.342264	0.862	0.84	0.0120238	RPE65 KO vehicle	S100a1
Zbtb18	5.90570757851968e-07	0.102554	0.449	0.478	0.0121374	RPE65 KO vehicle	Zbtb18
Sorbs2os	5.96144420161127e-07	0.122924	0.315	0.382	0.012252	RPE65 KO vehicle	Sorbs2os
Dazap2	6.0119170212753e-07	0.0563789	0.479	0.509	0.0123557	RPE65 KO vehicle	Dazap2
Srp14	6.01687407579479e-07	0.00223987	0.671	0.735	0.0123659	RPE65 KO vehicle	Srp14
Crxos	6.08571937275948e-07	0.0593278	0.164	0.155	0.0125074	RPE65 KO vehicle	Crxos
Snrpf	6.24228753808979e-07	0.0943309	0.544	0.573	0.0128291	RPE65 KO vehicle	Snrpf
Atp5d	6.24272852562638e-07	0.0757467	0.7	0.755	0.0128301	RPE65 KO vehicle	Atp5d
Gm5914	6.27193792156546e-07	0.0356214	0.169	0.168	0.0128901	RPE65 KO vehicle	Gm5914
Ranbp1	6.29122144083733e-07	0.014163	0.506	0.575	0.0129297	RPE65 KO vehicle	Ranbp1
Cebpb	6.41871260458442e-07	0.25392	0.356	0.341	0.0131917	RPE65 KO vehicle	Cebpb
Tns3	6.51396165995072e-07	0.136373	0.666	0.696	0.0133875	RPE65 KO vehicle	Tns3
Efhd1	6.52340666576867e-07	0.0470501	0.449	0.506	0.0134069	RPE65 KO vehicle	Efhd1
Tomm7	6.57183900129443e-07	0.233067	0.729	0.722	0.0135064	RPE65 KO vehicle	Tomm7
Coq10b	6.58912406219527e-07	0.0352825	0.433	0.484	0.013542	RPE65 KO vehicle	Coq10b
Pam16	6.94439836772111e-07	0.186307	0.437	0.429	0.0142721	RPE65 KO vehicle	Pam16
Arl8b	7.54882732085734e-07	0.0555961	0.26	0.284	0.0155143	RPE65 KO vehicle	Arl8b
Dbp	7.6838310555191e-07	0.0800239	0.574	0.605	0.0157918	RPE65 KO vehicle	Dbp
Crip2	7.83714085262896e-07	0.135659	0.713	0.738	0.0161069	RPE65 KO vehicle	Crip2
Taf13	7.88705621173776e-07	0.145875	0.671	0.695	0.0162095	RPE65 KO vehicle	Taf13
Set	7.93786923207318e-07	0.0201463	0.651	0.719	0.0163139	RPE65 KO vehicle	Set
Rhob	8.06106874799475e-07	0.208423	0.353	0.35	0.0165671	RPE65 KO vehicle	Rhob
Son	8.33449586222134e-07	0.0768982	0.901	0.85	0.0171291	RPE65 KO vehicle	Son
Zfp207	8.55166380282721e-07	0.12676	0.536	0.571	0.0175754	RPE65 KO vehicle	Zfp207
Abi1	8.61052612072342e-07	0.0636905	0.438	0.486	0.0176964	RPE65 KO vehicle	Abi1
Slc12a6	8.74332271726869e-07	0.0527737	0.491	0.531	0.0179693	RPE65 KO vehicle	Slc12a6
Ap3s1	8.83299358462587e-07	0.0301084	0.437	0.476	0.0181536	RPE65 KO vehicle	Ap3s1
Uqcc3	9.09696642385158e-07	0.0591849	0.329	0.358	0.0186961	RPE65 KO vehicle	Uqcc3
Pdlim5	9.13549739814805e-07	0.104298	0.702	0.72	0.0187753	RPE65 KO vehicle	Pdlim5
Tcf7l2	9.21671899545814e-07	0.132849	0.744	0.753	0.0189422	RPE65 KO vehicle	Tcf7l2
Rab11a	9.27648615738982e-07	0.148231	0.398	0.419	0.019065	RPE65 KO vehicle	Rab11a
Cuta	9.36229765600251e-07	0.153098	0.545	0.576	0.0192414	RPE65 KO vehicle	Cuta
Trim8	9.66806606512477e-07	0.10778	0.267	0.257	0.0198698	RPE65 KO vehicle	Trim8
Uqcrb	9.67503950713766e-07	0.114121	0.693	0.733	0.0198841	RPE65 KO vehicle	Uqcrb
Ikzf5	9.71510224019918e-07	0.154098	0.315	0.308	0.0199665	RPE65 KO vehicle	Ikzf5
Sag	9.98871202031121e-07	0.0701748	0.939	0.951	0.0205288	RPE65 KO vehicle	Sag
Ythdc1	9.99806259735894e-07	0.143564	0.683	0.703	0.020548	RPE65 KO vehicle	Ythdc1
Tmco1	1.02682070262282e-06	0.197219	0.604	0.626	0.0211032	RPE65 KO vehicle	Tmco1
Mrpl20	1.03574352441746e-06	0.0548617	0.401	0.462	0.0212866	RPE65 KO vehicle	Mrpl20
Tmem167	1.04278628332598e-06	0.116958	0.487	0.504	0.0214313	RPE65 KO vehicle	Tmem167
Cav1	1.04880638825729e-06	0.0938649	0.759	0.756	0.0215551	RPE65 KO vehicle	Cav1
Tsc22d4	1.07143238125005e-06	0.281277	0.858	0.84	0.0220201	RPE65 KO vehicle	Tsc22d4
Ndufa6	1.12139946123543e-06	0.167831	0.658	0.662	0.023047	RPE65 KO vehicle	Ndufa6
Ctdsp2	1.12864821093982e-06	0.0976559	0.387	0.431	0.023196	RPE65 KO vehicle	Ctdsp2
Eif1b	1.14000984622123e-06	0.0784719	0.629	0.673	0.0234295	RPE65 KO vehicle	Eif1b
Mif	1.14834681693197e-06	0.276492	0.908	0.924	0.0236008	RPE65 KO vehicle	Mif
Socs4	1.19176477129664e-06	0.0316587	0.185	0.203	0.0244931	RPE65 KO vehicle	Socs4
Bcl6	1.19661162084785e-06	0.15644	0.545	0.573	0.0245928	RPE65 KO vehicle	Bcl6
Gab1	1.26485635406819e-06	0.104155	0.616	0.649	0.0259953	RPE65 KO vehicle	Gab1
Actb	1.26560964693237e-06	0.189095	0.951	0.886	0.0260108	RPE65 KO vehicle	Actb
Socs3	1.28351603900676e-06	0.22147	0.3	0.265	0.0263788	RPE65 KO vehicle	Socs3
Atp5g2	1.29519444652703e-06	0.21788	0.8	0.779	0.0266188	RPE65 KO vehicle	Atp5g2
Trmt112	1.31173526432297e-06	0.124558	0.436	0.449	0.0269588	RPE65 KO vehicle	Trmt112
Eif4a2	1.37861209365831e-06	0.0640388	0.714	0.743	0.0283332	RPE65 KO vehicle	Eif4a2
Ahcyl1	1.39202488145531e-06	0.060101	0.528	0.579	0.0286089	RPE65 KO vehicle	Ahcyl1
Hist1h4i	1.40951367652278e-06	0.206466	0.353	0.325	0.0289683	RPE65 KO vehicle	Hist1h4i
Chchd7	1.41285335166672e-06	0.12265	0.543	0.579	0.029037	RPE65 KO vehicle	Chchd7
Ndufc2	1.45484923464985e-06	0.149648	0.808	0.81	0.0299001	RPE65 KO vehicle	Ndufc2
Gngt1	1.46049589687416e-06	0.0475326	0.82	0.83	0.0300161	RPE65 KO vehicle	Gngt1
Gm32031	1.50122218369437e-06	0.17273	0.226	0.171	0.0308531	RPE65 KO vehicle	Gm32031
Plpp3	1.51026177084683e-06	0.193073	0.905	0.837	0.0310389	RPE65 KO vehicle	Plpp3
Fbxo30	1.56540213739552e-06	0.251211	0.413	0.456	0.0321721	RPE65 KO vehicle	Fbxo30
Snhg1	1.56725255839797e-06	0.206107	0.307	0.258	0.0322102	RPE65 KO vehicle	Snhg1
Pid1	1.572654216043e-06	0.115683	0.705	0.716	0.0323212	RPE65 KO vehicle	Pid1
Ier3ip1	1.64179021195373e-06	0.141677	0.484	0.511	0.0337421	RPE65 KO vehicle	Ier3ip1
Ube2w	1.68080939826997e-06	0.0632313	0.451	0.496	0.034544	RPE65 KO vehicle	Ube2w
Mien1	1.72208619303551e-06	0.0190867	0.559	0.646	0.0353923	RPE65 KO vehicle	Mien1
Gm38393	1.72684433983394e-06	0.0176114	0.053	0.04	0.0354901	RPE65 KO vehicle	Gm38393
Gabarap	1.79811271261006e-06	0.0953478	0.779	0.789	0.0369548	RPE65 KO vehicle	Gabarap
1700019D03Rik	1.82536548866053e-06	0.0809142	0.353	0.372	0.0375149	RPE65 KO vehicle	1700019D03Rik
BB218582	1.83868575776645e-06	0.0450539	0.101	0.087	0.0377887	RPE65 KO vehicle	BB218582
Krcc1	1.8496892389392e-06	0.0102582	0.392	0.444	0.0380148	RPE65 KO vehicle	Krcc1
Fam161a	1.87578417395042e-06	0.0476067	0.253	0.245	0.0385511	RPE65 KO vehicle	Fam161a
Ccni	1.90338664787494e-06	0.157552	0.44	0.458	0.0391184	RPE65 KO vehicle	Ccni
Hist1h2bc	1.9637220751545e-06	0.200806	0.802	0.782	0.0403584	RPE65 KO vehicle	Hist1h2bc
Eapp	1.97559129310311e-06	0.128749	0.487	0.525	0.0406024	RPE65 KO vehicle	Eapp
Atp5mpl	1.99902833930281e-06	0.145901	0.666	0.682	0.041084	RPE65 KO vehicle	Atp5mpl
Sfr1	2.00743619531892e-06	0.117782	0.69	0.723	0.0412568	RPE65 KO vehicle	Sfr1
Gpm6a	2.01456752142905e-06	0.14995	0.951	0.882	0.0414034	RPE65 KO vehicle	Gpm6a
Zc3h6	2.03811575065806e-06	0.0238564	0.344	0.394	0.0418874	RPE65 KO vehicle	Zc3h6
Pcbp1	2.0550097229515e-06	0.148243	0.598	0.618	0.0422346	RPE65 KO vehicle	Pcbp1
Lamtor4	2.06510839210652e-06	0.0478323	0.49	0.551	0.0424421	RPE65 KO vehicle	Lamtor4
Dcaf1	2.1077905396548e-06	0.0499329	0.237	0.267	0.0433193	RPE65 KO vehicle	Dcaf1
Metap2	2.13113575328463e-06	0.0637499	0.643	0.693	0.0437991	RPE65 KO vehicle	Metap2
Rab18	2.17275710134551e-06	0.0451489	0.572	0.648	0.0446545	RPE65 KO vehicle	Rab18
Eif3h	2.20369231334832e-06	0.0216766	0.524	0.601	0.0452903	RPE65 KO vehicle	Eif3h
Cebpd	2.28864874216782e-06	0.305426	0.786	0.767	0.0470363	RPE65 KO vehicle	Cebpd
Gm14211	2.30215981701239e-06	0.110237	0.261	0.252	0.047314	RPE65 KO vehicle	Gm14211
Gemin7	2.34767655656026e-06	0.00674726	0.252	0.295	0.0482494	RPE65 KO vehicle	Gemin7
Arf5	2.34919999273829e-06	0.1328	0.59	0.619	0.0482808	RPE65 KO vehicle	Arf5
Tmlhe	2.39668070856873e-06	0.0167236	0.306	0.378	0.0492566	RPE65 KO vehicle	Tmlhe
4933411O13Rik	2.40990060616271e-06	0.0590413	0.066	0.04	0.0495283	RPE65 KO vehicle	4933411O13Rik
Pet100	2.46563482569173e-06	0.177531	0.428	0.417	0.0506737	RPE65 KO vehicle	Pet100
Irf2bpl	2.51802616645183e-06	0.144763	0.524	0.563	0.0517505	RPE65 KO vehicle	Irf2bpl
Gm17106	2.60721423442826e-06	0.0901452	0.261	0.281	0.0535835	RPE65 KO vehicle	Gm17106
Nenf	2.65860881978777e-06	0.0227178	0.576	0.66	0.0546397	RPE65 KO vehicle	Nenf
Higd2a	2.68714913706001e-06	0.195758	0.635	0.636	0.0552263	RPE65 KO vehicle	Higd2a
Zmat2	2.8603614702048e-06	0.0681269	0.517	0.568	0.0587861	RPE65 KO vehicle	Zmat2
Mef2d	2.87719588270588e-06	0.0118738	0.269	0.34	0.0591321	RPE65 KO vehicle	Mef2d
Tpp1	2.90102746165736e-06	0.125348	0.415	0.442	0.0596219	RPE65 KO vehicle	Tpp1
Churc1	2.94048318582066e-06	0.137054	0.479	0.484	0.0604328	RPE65 KO vehicle	Churc1
Fundc1	2.94736720402829e-06	0.13755	0.457	0.486	0.0605743	RPE65 KO vehicle	Fundc1
Prr13	2.94985096757334e-06	0.0213684	0.463	0.532	0.0606253	RPE65 KO vehicle	Prr13
Ahi1	2.9587964024385e-06	0.107816	0.724	0.739	0.0608092	RPE65 KO vehicle	Ahi1
Arl4d	3.10505730383086e-06	0.250113	0.267	0.223	0.0638151	RPE65 KO vehicle	Arl4d
Krtcap2	3.14008222668181e-06	0.13654	0.599	0.649	0.064535	RPE65 KO vehicle	Krtcap2
Aff1	3.16284545387181e-06	0.00533683	0.579	0.653	0.0650028	RPE65 KO vehicle	Aff1
Hspe1	3.17951365090372e-06	0.193182	0.664	0.679	0.0653454	RPE65 KO vehicle	Hspe1
Anapc13	3.19523584529102e-06	0.189602	0.647	0.655	0.0656685	RPE65 KO vehicle	Anapc13
Smc1a	3.21622790583673e-06	0.0260224	0.438	0.519	0.0660999	RPE65 KO vehicle	Smc1a
Msi1	3.21750377646412e-06	0.0880604	0.886	0.859	0.0661261	RPE65 KO vehicle	Msi1
Hnrnpa0	3.3436860070893e-06	0.0096108	0.65	0.72	0.0687194	RPE65 KO vehicle	Hnrnpa0
Mycbp	3.38089425409393e-06	0.00623261	0.137	0.127	0.0694841	RPE65 KO vehicle	Mycbp
Atp6v0e	3.40669497597834e-06	0.141849	0.647	0.678	0.0700144	RPE65 KO vehicle	Atp6v0e
Ddah1	3.45009349446446e-06	0.0462458	0.706	0.729	0.0709063	RPE65 KO vehicle	Ddah1
Ccnd3	3.5011912243385e-06	0.0240462	0.643	0.7	0.0719565	RPE65 KO vehicle	Ccnd3
Fopnl	3.61017193258049e-06	0.00427119	0.302	0.369	0.0741963	RPE65 KO vehicle	Fopnl
Sertad2	3.72283688204754e-06	0.138179	0.315	0.321	0.0765117	RPE65 KO vehicle	Sertad2
Stub1	3.85057005274313e-06	0.0404113	0.488	0.562	0.0791369	RPE65 KO vehicle	Stub1
Cox7b	3.99369910821196e-06	0.231118	0.751	0.748	0.0820785	RPE65 KO vehicle	Cox7b
Cd9	4.02070583573005e-06	0.174579	0.924	0.862	0.0826335	RPE65 KO vehicle	Cd9
Chchd5	4.02974587247255e-06	0.000395686	0.176	0.198	0.0828193	RPE65 KO vehicle	Chchd5
Snx12	4.09815025065345e-06	0.00105271	0.355	0.419	0.0842252	RPE65 KO vehicle	Snx12
Tgoln1	4.12724131522737e-06	0.107286	0.449	0.485	0.0848231	RPE65 KO vehicle	Tgoln1
Slc6a1	4.15379123235749e-06	0.0216146	0.729	0.757	0.0853687	RPE65 KO vehicle	Slc6a1
Smim26	4.15945499321551e-06	0.123504	0.24	0.218	0.0854851	RPE65 KO vehicle	Smim26
Fam169a	4.24345055348996e-06	0.216935	0.713	0.715	0.0872114	RPE65 KO vehicle	Fam169a
Cdc42	4.29766371206589e-06	0.0308202	0.762	0.8	0.0883256	RPE65 KO vehicle	Cdc42
Pfdn1	4.30818103372474e-06	0.14024	0.599	0.616	0.0885417	RPE65 KO vehicle	Pfdn1
Rab14	4.39819938694602e-06	0.0449824	0.694	0.742	0.0903918	RPE65 KO vehicle	Rab14
Srek1ip1	4.42149056424509e-06	0.174384	0.436	0.437	0.0908705	RPE65 KO vehicle	Srek1ip1
Psmc3	4.45378257807386e-06	0.0087531	0.459	0.531	0.0915341	RPE65 KO vehicle	Psmc3
Slc38a3	4.49119996938118e-06	0.12629	0.678	0.712	0.0923031	RPE65 KO vehicle	Slc38a3
Ptar1	4.52022715323875e-06	0.0894415	0.318	0.354	0.0928997	RPE65 KO vehicle	Ptar1
Nedd8	4.53127362738905e-06	0.163872	0.794	0.79	0.0931267	RPE65 KO vehicle	Nedd8
Trhde	4.54751220844175e-06	0.0939274	0.475	0.495	0.0934605	RPE65 KO vehicle	Trhde
Rdh10	4.82324601793116e-06	0.0208225	0.624	0.683	0.0991274	RPE65 KO vehicle	Rdh10
Tm2d1	4.95894278474787e-06	0.203505	0.494	0.498	0.101916	RPE65 KO vehicle	Tm2d1
Dpm3	4.97693043517332e-06	0.165323	0.543	0.541	0.102286	RPE65 KO vehicle	Dpm3
Pdpn	5.00493492502377e-06	0.208839	0.846	0.822	0.102861	RPE65 KO vehicle	Pdpn
Unc5c	5.01575142450759e-06	0.0869408	0.9	0.849	0.103084	RPE65 KO vehicle	Unc5c
Snhg20	5.07239467107251e-06	0.182935	0.513	0.528	0.104248	RPE65 KO vehicle	Snhg20
Far1os	5.14425305726083e-06	0.113277	0.242	0.261	0.105725	RPE65 KO vehicle	Far1os
Eif1	5.25451600958115e-06	0.0552966	0.932	0.916	0.107991	RPE65 KO vehicle	Eif1
Nudt4	5.27533120883401e-06	0.004564	0.862	0.836	0.108419	RPE65 KO vehicle	Nudt4
Fkbp1a	5.28717693589583e-06	0.0759795	0.447	0.484	0.108662	RPE65 KO vehicle	Fkbp1a
Gnat1	5.37360883431271e-06	0.207622	0.829	0.786	0.110438	RPE65 KO vehicle	Gnat1
H2afy	5.44378505790484e-06	0.0265546	0.723	0.773	0.111881	RPE65 KO vehicle	H2afy
Cebpzos	5.48053458713437e-06	0.116222	0.426	0.419	0.112636	RPE65 KO vehicle	Cebpzos
Vax2os	5.4971206313333e-06	0.116579	0.402	0.409	0.112977	RPE65 KO vehicle	Vax2os
Clcn3	5.54374329533895e-06	0.0437186	0.783	0.802	0.113935	RPE65 KO vehicle	Clcn3
Ube2n	5.60052099846795e-06	0.0224814	0.559	0.635	0.115102	RPE65 KO vehicle	Ube2n
2310010J17Rik	5.62785746199286e-06	0.0781089	0.272	0.255	0.115664	RPE65 KO vehicle	2310010J17Rik
Ntn4	5.95293733994729e-06	0.139559	0.487	0.536	0.122345	RPE65 KO vehicle	Ntn4
Mrps24	5.98590636715554e-06	0.100643	0.438	0.472	0.123022	RPE65 KO vehicle	Mrps24
Micos10	6.07400155462667e-06	0.114755	0.704	0.736	0.124833	RPE65 KO vehicle	Micos10
Smim15	6.15663782411044e-06	0.115976	0.329	0.33	0.126531	RPE65 KO vehicle	Smim15
Btaf1	6.40131009534321e-06	0.0388836	0.296	0.328	0.13156	RPE65 KO vehicle	Btaf1
Dstn	6.4222751192815e-06	0.159214	0.773	0.769	0.131991	RPE65 KO vehicle	Dstn
Ap2m1	6.4328184361999e-06	0.012505	0.418	0.509	0.132207	RPE65 KO vehicle	Ap2m1
C1d	6.44009270451422e-06	0.0837516	0.318	0.327	0.132357	RPE65 KO vehicle	C1d
Rbp1	6.50683509478372e-06	0.0979681	0.644	0.669	0.133728	RPE65 KO vehicle	Rbp1
Sulf1	6.54152977189678e-06	0.178246	0.829	0.809	0.134442	RPE65 KO vehicle	Sulf1
Sptssa	6.67000317726754e-06	0.0295557	0.645	0.729	0.137082	RPE65 KO vehicle	Sptssa
Sox4	6.71203502840906e-06	0.0814857	0.368	0.384	0.137946	RPE65 KO vehicle	Sox4
Vcl	6.86123805252341e-06	0.0726428	0.547	0.601	0.141012	RPE65 KO vehicle	Vcl
Bex3	6.8700560306656e-06	0.0570224	0.579	0.649	0.141193	RPE65 KO vehicle	Bex3
Plaat3	6.93574572481514e-06	0.0860314	0.721	0.753	0.142543	RPE65 KO vehicle	Plaat3
Tmem234	6.94233231711433e-06	0.0315083	0.424	0.506	0.142679	RPE65 KO vehicle	Tmem234
AV356131	6.96709675198795e-06	0.0291201	0.198	0.218	0.143188	RPE65 KO vehicle	AV356131
Gpx1	7.20368451773735e-06	0.0186107	0.214	0.24	0.14805	RPE65 KO vehicle	Gpx1
Anxa5	7.20650174240253e-06	0.0149705	0.697	0.749	0.148108	RPE65 KO vehicle	Anxa5
Atp5j	7.23719430821827e-06	0.19986	0.819	0.805	0.148739	RPE65 KO vehicle	Atp5j
1190005I06Rik	7.49094109955696e-06	0.00837767	0.407	0.479	0.153954	RPE65 KO vehicle	1190005I06Rik
Park7	7.55230440078144e-06	0.0448316	0.735	0.8	0.155215	RPE65 KO vehicle	Park7
Psip1	8.02153509940406e-06	0.0709407	0.679	0.72	0.164859	RPE65 KO vehicle	Psip1
Srp19	8.06109049128224e-06	0.111298	0.313	0.325	0.165672	RPE65 KO vehicle	Srp19
Calm2	8.17287070481004e-06	0.096972	0.848	0.837	0.167969	RPE65 KO vehicle	Calm2
Abca8a	8.2171333379928e-06	0.116404	0.947	0.877	0.168879	RPE65 KO vehicle	Abca8a
Pfdn5	8.33003767001827e-06	0.0462147	0.836	0.839	0.171199	RPE65 KO vehicle	Pfdn5
Zfp385a	8.65673679893926e-06	0.000172404	0.44	0.506	0.177913	RPE65 KO vehicle	Zfp385a
Il1rapl1	8.87672825198754e-06	0.0401765	0.72	0.732	0.182435	RPE65 KO vehicle	Il1rapl1
Abca8b	8.91116398390108e-06	0.102866	0.828	0.805	0.183142	RPE65 KO vehicle	Abca8b
S100a6	8.92316100669837e-06	0.212844	0.714	0.713	0.183389	RPE65 KO vehicle	S100a6
Gtf2h5	9.11295964773932e-06	0.151166	0.533	0.553	0.18729	RPE65 KO vehicle	Gtf2h5
Zfp560	9.14915023837992e-06	0.107886	0.325	0.35	0.188033	RPE65 KO vehicle	Zfp560
Tmem29	9.17453902567287e-06	0.0900758	0.24	0.245	0.188555	RPE65 KO vehicle	Tmem29
Cd24a	9.18488001112537e-06	0.121723	0.179	0.164	0.188768	RPE65 KO vehicle	Cd24a
Acox1	9.19169092594982e-06	0.111035	0.43	0.479	0.188908	RPE65 KO vehicle	Acox1
S1pr3	9.26314624146825e-06	0.0707431	0.474	0.526	0.190376	RPE65 KO vehicle	S1pr3
Msn	9.66422408058292e-06	0.103171	0.438	0.481	0.198619	RPE65 KO vehicle	Msn
Pwwp2a	9.67639922194803e-06	0.031757	0.307	0.369	0.198869	RPE65 KO vehicle	Pwwp2a
Rho	9.86341173891376e-06	0.220057	0.965	0.92	0.202713	RPE65 KO vehicle	Rho
Mthfd2l	1.01186810867218e-05	0.132345	0.576	0.601	0.207959	RPE65 KO vehicle	Mthfd2l
St8sia1	1.01394161305536e-05	0.108131	0.29	0.288	0.208385	RPE65 KO vehicle	St8sia1
Ndufb7	1.0143891347668e-05	0.170297	0.694	0.706	0.208477	RPE65 KO vehicle	Ndufb7
Arl6	1.0215841074118e-05	0.00344401	0.229	0.272	0.209956	RPE65 KO vehicle	Arl6
Trim37	1.02549761370748e-05	0.0538921	0.25	0.278	0.21076	RPE65 KO vehicle	Trim37
Scamp2	1.0311148272829e-05	0.0236211	0.295	0.355	0.211915	RPE65 KO vehicle	Scamp2
Ube2b	1.03877315572894e-05	0.12287	0.72	0.742	0.213489	RPE65 KO vehicle	Ube2b
Vamp8	1.04895226702333e-05	0.148655	0.49	0.502	0.215581	RPE65 KO vehicle	Vamp8
Yipf4	1.08912608905056e-05	0.146046	0.417	0.397	0.223837	RPE65 KO vehicle	Yipf4
Cacna1f	1.09905937197705e-05	0.118521	0.184	0.14	0.225879	RPE65 KO vehicle	Cacna1f
Cwc25	1.10436961341667e-05	0.00546739	0.231	0.271	0.22697	RPE65 KO vehicle	Cwc25
2900026A02Rik	1.10570523771756e-05	0.0379669	0.476	0.556	0.227245	RPE65 KO vehicle	2900026A02Rik
2810004N23Rik	1.15085143111271e-05	0.0346337	0.252	0.284	0.236523	RPE65 KO vehicle	2810004N23Rik
Irak1bp1	1.161183529276e-05	0.0243475	0.506	0.586	0.238646	RPE65 KO vehicle	Irak1bp1
A930004D18Rik	1.16356006114409e-05	0.0597797	0.066	0.043	0.239135	RPE65 KO vehicle	A930004D18Rik
Rps6kb2	1.17704324225441e-05	0.0507533	0.101	0.09	0.241906	RPE65 KO vehicle	Rps6kb2
Tle4	1.19082881123946e-05	0.013033	0.643	0.699	0.244739	RPE65 KO vehicle	Tle4
Smap1	1.22444444718728e-05	0.175814	0.625	0.655	0.251648	RPE65 KO vehicle	Smap1
Snrpd1	1.22970224789233e-05	0.00983553	0.476	0.585	0.252728	RPE65 KO vehicle	Snrpd1
Mapk3	1.23268409633149e-05	0.00562326	0.307	0.377	0.253341	RPE65 KO vehicle	Mapk3
Mea1	1.25785232162696e-05	0.0484799	0.287	0.321	0.258514	RPE65 KO vehicle	Mea1
6720427I07Rik	1.28742814607657e-05	0.129439	0.395	0.444	0.264592	RPE65 KO vehicle	6720427I07Rik
Uqcr10	1.28867255137948e-05	0.221103	0.765	0.76	0.264848	RPE65 KO vehicle	Uqcr10
St8sia2	1.29657542912913e-05	0.0462621	0.609	0.656	0.266472	RPE65 KO vehicle	St8sia2
Cetn2	1.30987689133319e-05	0.00403819	0.353	0.422	0.269206	RPE65 KO vehicle	Cetn2
Shisa4	1.33550570349626e-05	0.0314492	0.604	0.686	0.274473	RPE65 KO vehicle	Shisa4
Tsn	1.34338510337704e-05	0.00652627	0.583	0.668	0.276093	RPE65 KO vehicle	Tsn
Paxx	1.37215763889672e-05	0.0461873	0.294	0.334	0.282006	RPE65 KO vehicle	Paxx
8430429K09Rik	1.37402298968678e-05	0.0620112	0.15	0.134	0.282389	RPE65 KO vehicle	8430429K09Rik
Mtpn	1.4194332114208e-05	0.133578	0.392	0.439	0.291722	RPE65 KO vehicle	Mtpn
0610010K14Rik	1.42171955007559e-05	0.140598	0.298	0.27	0.292192	RPE65 KO vehicle	0610010K14Rik
Rfx7	1.44243471309238e-05	0.0195997	0.356	0.414	0.296449	RPE65 KO vehicle	Rfx7
Cetn3	1.45987701964642e-05	0.0818371	0.62	0.676	0.300034	RPE65 KO vehicle	Cetn3
Uckl1	1.46513138475719e-05	0.0848819	0.185	0.167	0.301114	RPE65 KO vehicle	Uckl1
Gli3	1.47746079317295e-05	0.0945368	0.355	0.394	0.303648	RPE65 KO vehicle	Gli3
Tcea1	1.48871859072263e-05	0.0934426	0.576	0.616	0.305961	RPE65 KO vehicle	Tcea1
1110008P14Rik	1.49956327153753e-05	0.129007	0.275	0.251	0.30819	RPE65 KO vehicle	1110008P14Rik
Naca	1.50374416800236e-05	0.0706563	0.865	0.847	0.30905	RPE65 KO vehicle	Naca
Ndnf	1.52270982006459e-05	0.0778556	0.811	0.796	0.312947	RPE65 KO vehicle	Ndnf
Uba52	1.54210530755488e-05	0.183388	0.299	0.277	0.316933	RPE65 KO vehicle	Uba52
Akt1s1	1.55243909456727e-05	0.0344224	0.241	0.27	0.319057	RPE65 KO vehicle	Akt1s1
Tspo	1.55799643015881e-05	0.165156	0.46	0.482	0.320199	RPE65 KO vehicle	Tspo
Knop1	1.579443861622e-05	0.0515794	0.254	0.272	0.324607	RPE65 KO vehicle	Knop1
Cope	1.58872109284794e-05	0.03021	0.48	0.548	0.326514	RPE65 KO vehicle	Cope
Cacna2d4	1.63480194865959e-05	0.102157	0.183	0.191	0.335984	RPE65 KO vehicle	Cacna2d4
Gm20139	1.63975249863743e-05	0.123746	0.181	0.171	0.337002	RPE65 KO vehicle	Gm20139
Ube4a	1.6416225173585e-05	0.00700915	0.281	0.327	0.337386	RPE65 KO vehicle	Ube4a
Rabgef1	1.65744791140038e-05	0.0325522	0.246	0.295	0.340639	RPE65 KO vehicle	Rabgef1
Uqcrq	1.74522113492527e-05	0.160136	0.746	0.755	0.358678	RPE65 KO vehicle	Uqcrq
Sms	1.75864879763113e-05	0.157244	0.697	0.713	0.361438	RPE65 KO vehicle	Sms
Ccdc90b	1.76827587104375e-05	0.107998	0.402	0.434	0.363416	RPE65 KO vehicle	Ccdc90b
Kcmf1	1.781634987007e-05	0.00750833	0.384	0.459	0.366162	RPE65 KO vehicle	Kcmf1
Aftph	1.80689270827104e-05	0.023169	0.341	0.394	0.371353	RPE65 KO vehicle	Aftph
Cplx4	1.80946993090206e-05	0.0519857	0.267	0.264	0.371882	RPE65 KO vehicle	Cplx4
Atp5e	1.81749566163526e-05	0.265811	0.863	0.835	0.373532	RPE65 KO vehicle	Atp5e
Kbtbd7	1.81770235895165e-05	0.0127752	0.106	0.11	0.373574	RPE65 KO vehicle	Kbtbd7
Gpc3	1.83428563655296e-05	0.054525	0.413	0.435	0.376982	RPE65 KO vehicle	Gpc3
Eno1	1.83671079240004e-05	0.235972	0.943	0.924	0.377481	RPE65 KO vehicle	Eno1
Mrpl52	1.88246389704302e-05	0.116288	0.562	0.592	0.386884	RPE65 KO vehicle	Mrpl52
Mob1a	1.91136585754708e-05	0.0408649	0.215	0.238	0.392824	RPE65 KO vehicle	Mob1a
Alkbh5	1.93431422683809e-05	0.0742786	0.365	0.404	0.39754	RPE65 KO vehicle	Alkbh5
Samd8	1.94812709379212e-05	0.0678079	0.384	0.439	0.400379	RPE65 KO vehicle	Samd8
Arl3	1.97806438859098e-05	0.0972115	0.748	0.79	0.406532	RPE65 KO vehicle	Arl3
Paip2	1.97996058853712e-05	0.0144883	0.609	0.686	0.406922	RPE65 KO vehicle	Paip2
Ubxn11	1.98141360213563e-05	0.00605996	0.074	0.083	0.40722	RPE65 KO vehicle	Ubxn11
Slc44a5	1.99414772225467e-05	0.0167233	0.295	0.357	0.409837	RPE65 KO vehicle	Slc44a5
Ino80d	2.00173425358632e-05	0.075228	0.453	0.528	0.411396	RPE65 KO vehicle	Ino80d
Smim11	2.01627200691554e-05	0.125013	0.447	0.461	0.414384	RPE65 KO vehicle	Smim11
Rnf121	2.04970332131181e-05	0.0942876	0.756	0.779	0.421255	RPE65 KO vehicle	Rnf121
Arf4	2.07117894044574e-05	0.0157007	0.716	0.769	0.425669	RPE65 KO vehicle	Arf4
Ran	2.09779593340865e-05	0.0272882	0.571	0.66	0.431139	RPE65 KO vehicle	Ran
Sec61b	2.11122289640123e-05	0.0998414	0.595	0.642	0.433899	RPE65 KO vehicle	Sec61b
Tmsb4x	2.14983828872369e-05	0.150261	0.775	0.77	0.441835	RPE65 KO vehicle	Tmsb4x
Abhd17a	2.15130086193794e-05	0.0496508	0.303	0.358	0.442135	RPE65 KO vehicle	Abhd17a
Dctn1	2.15991063257977e-05	0.0446246	0.325	0.385	0.443905	RPE65 KO vehicle	Dctn1
Ndufs7	2.20142393327673e-05	0.102005	0.563	0.602	0.452437	RPE65 KO vehicle	Ndufs7
Fam3c	2.21063133635311e-05	0.0484198	0.52	0.626	0.454329	RPE65 KO vehicle	Fam3c
Vcp	2.2200498998024e-05	0.0583476	0.553	0.632	0.456265	RPE65 KO vehicle	Vcp
Cd47	2.22491314807076e-05	0.096428	0.495	0.546	0.457264	RPE65 KO vehicle	Cd47
Nfia	2.23522148904939e-05	0.0737901	0.922	0.863	0.459383	RPE65 KO vehicle	Nfia
Snrpe	2.26025806698212e-05	0.0284214	0.541	0.613	0.464528	RPE65 KO vehicle	Snrpe
Tra2b	2.27759028456149e-05	0.118723	0.525	0.575	0.46809	RPE65 KO vehicle	Tra2b
Uqcr11	2.28134575491804e-05	0.27533	0.85	0.829	0.468862	RPE65 KO vehicle	Uqcr11
Fmc1	2.3330201102144e-05	0.152927	0.44	0.437	0.479482	RPE65 KO vehicle	Fmc1
Msantd4	2.34025455229738e-05	0.0859949	0.399	0.459	0.480969	RPE65 KO vehicle	Msantd4
Cd164	2.34814763697939e-05	0.104972	0.467	0.491	0.482591	RPE65 KO vehicle	Cd164
Glrb	2.36882093963717e-05	0.0984953	0.549	0.591	0.48684	RPE65 KO vehicle	Glrb
Gm42560	2.37460885496307e-05	0.0661297	0.066	0.041	0.48803	RPE65 KO vehicle	Gm42560
Dnajc12	2.37467778434065e-05	0.0481875	0.365	0.427	0.488044	RPE65 KO vehicle	Dnajc12
Gm26803	2.39849380596762e-05	0.0112441	0.096	0.1	0.492938	RPE65 KO vehicle	Gm26803
E2f5	2.40895876385419e-05	0.0997733	0.3	0.317	0.495089	RPE65 KO vehicle	E2f5
Cbx3	2.41831929797506e-05	0.0795325	0.736	0.772	0.497013	RPE65 KO vehicle	Cbx3
Hmgn1	2.45008484693846e-05	0.0417226	0.859	0.877	0.503541	RPE65 KO vehicle	Hmgn1
Trappc2	2.45631874032824e-05	0.11939	0.229	0.214	0.504823	RPE65 KO vehicle	Trappc2
Bcas2	2.51410222177329e-05	0.00999877	0.495	0.582	0.516698	RPE65 KO vehicle	Bcas2
Eloc	2.54492253704941e-05	0.155827	0.528	0.549	0.523032	RPE65 KO vehicle	Eloc
Hacd3	2.56211070667854e-05	0.0117467	0.411	0.484	0.526565	RPE65 KO vehicle	Hacd3
Vldlr	2.5650623132158e-05	0.0167636	0.107	0.131	0.527172	RPE65 KO vehicle	Vldlr
4921511C10Rik	2.62712131711748e-05	0.162807	0.217	0.194	0.539926	RPE65 KO vehicle	4921511C10Rik
Psenen	2.635921519724e-05	0.162139	0.655	0.685	0.541735	RPE65 KO vehicle	Psenen
4930570G19Rik	2.6508035225209e-05	0.0127721	0.107	0.111	0.544793	RPE65 KO vehicle	4930570G19Rik
Atp6v1f	2.68616981971776e-05	0.156061	0.716	0.735	0.552062	RPE65 KO vehicle	Atp6v1f
Atp5o	2.69005331866178e-05	0.0617157	0.551	0.616	0.55286	RPE65 KO vehicle	Atp5o
Gm15706	2.76155253770513e-05	0.0709062	0.131	0.114	0.567554	RPE65 KO vehicle	Gm15706
Ide	2.76218893002936e-05	0.0057695	0.373	0.444	0.567685	RPE65 KO vehicle	Ide
Tm9sf4	2.78087985765546e-05	0.032681	0.395	0.478	0.571526	RPE65 KO vehicle	Tm9sf4
Ro60	2.79548707559686e-05	0.0503649	0.459	0.518	0.574529	RPE65 KO vehicle	Ro60
Zbtb4	2.80897106038019e-05	0.00414147	0.311	0.374	0.5773	RPE65 KO vehicle	Zbtb4
Mrpl57	2.81348490938661e-05	0.110341	0.275	0.267	0.578227	RPE65 KO vehicle	Mrpl57
Wdr61	2.84860928851318e-05	0.144022	0.532	0.576	0.585446	RPE65 KO vehicle	Wdr61
Eef1d	2.86216299218139e-05	0.110512	0.585	0.618	0.588232	RPE65 KO vehicle	Eef1d
Syt10	2.86661382110119e-05	0.106343	0.451	0.506	0.589146	RPE65 KO vehicle	Syt10
2300009A05Rik	2.90673165759378e-05	0.110793	0.348	0.371	0.597391	RPE65 KO vehicle	2300009A05Rik
Erh	2.91414075649744e-05	0.136344	0.273	0.258	0.598914	RPE65 KO vehicle	Erh
Clic4	2.91653149828216e-05	0.0685835	0.237	0.244	0.599406	RPE65 KO vehicle	Clic4
Taldo1	2.92045504685874e-05	0.0485943	0.533	0.606	0.600212	RPE65 KO vehicle	Taldo1
Gm30524	2.9397433549581e-05	0.129407	0.586	0.628	0.604176	RPE65 KO vehicle	Gm30524
Polr2i	2.95236214027656e-05	0.125466	0.442	0.462	0.606769	RPE65 KO vehicle	Polr2i
Lyar	2.97394940534501e-05	0.0129081	0.226	0.251	0.611206	RPE65 KO vehicle	Lyar
Rnf5	2.98936841368381e-05	0.148523	0.388	0.404	0.614375	RPE65 KO vehicle	Rnf5
Fau	2.99089563924411e-05	0.245206	0.92	0.914	0.614689	RPE65 KO vehicle	Fau
Acadm	3.00332245273919e-05	0.00936305	0.453	0.566	0.617243	RPE65 KO vehicle	Acadm
Rpl32	3.04661318490713e-05	0.027868	0.894	0.883	0.62614	RPE65 KO vehicle	Rpl32
Morf4l2	3.05554299996498e-05	0.0769882	0.51	0.575	0.627975	RPE65 KO vehicle	Morf4l2
Slirp	3.09695597306368e-05	0.142883	0.425	0.455	0.636486	RPE65 KO vehicle	Slirp
Mrpl33	3.11572863218951e-05	0.13572	0.514	0.539	0.640345	RPE65 KO vehicle	Mrpl33
Spindoc	3.1191816103726e-05	0.0569761	0.181	0.201	0.641054	RPE65 KO vehicle	Spindoc
Tnfaip8	3.20573477188269e-05	0.0454538	0.543	0.606	0.658843	RPE65 KO vehicle	Tnfaip8
Tubb5	3.22677620132253e-05	0.00914572	0.629	0.722	0.663167	RPE65 KO vehicle	Tubb5
Ormdl2	3.22859750192817e-05	0.00556791	0.288	0.371	0.663541	RPE65 KO vehicle	Ormdl2
Frzb	3.2606177084776e-05	0.102249	0.647	0.695	0.670122	RPE65 KO vehicle	Frzb
Tcf25	3.30075918345796e-05	0.0366694	0.685	0.746	0.678372	RPE65 KO vehicle	Tcf25
Smim4	3.34008728114279e-05	0.159009	0.445	0.475	0.686455	RPE65 KO vehicle	Smim4
Nr1d1	3.34056795242024e-05	0.148391	0.587	0.625	0.686554	RPE65 KO vehicle	Nr1d1
Nmt1	3.39456228299417e-05	0.190391	0.471	0.489	0.69765	RPE65 KO vehicle	Nmt1
Pold4	3.41404496125163e-05	0.0534277	0.207	0.208	0.701655	RPE65 KO vehicle	Pold4
Crebrf	3.43993429790542e-05	0.0454529	0.418	0.464	0.706975	RPE65 KO vehicle	Crebrf
Strbp	3.44883876468226e-05	0.0306996	0.729	0.763	0.708805	RPE65 KO vehicle	Strbp
Tram1	3.47079548518038e-05	0.109448	0.295	0.298	0.713318	RPE65 KO vehicle	Tram1
Ptges3	3.48147030896177e-05	0.167575	0.604	0.639	0.715512	RPE65 KO vehicle	Ptges3
Dapk3	3.48664116010417e-05	0.015737	0.188	0.235	0.716574	RPE65 KO vehicle	Dapk3
Psmb3	3.58631666353213e-05	0.18779	0.558	0.585	0.73706	RPE65 KO vehicle	Psmb3
Cox6b1	3.60405618695668e-05	0.24847	0.82	0.805	0.740706	RPE65 KO vehicle	Cox6b1
Cryab	3.60623444725578e-05	0.0301999	0.763	0.803	0.741153	RPE65 KO vehicle	Cryab
Mt2	3.60647727953502e-05	0.0857867	0.658	0.666	0.741203	RPE65 KO vehicle	Mt2
Pfdn4	3.62684118672421e-05	0.0855521	0.15	0.128	0.745388	RPE65 KO vehicle	Pfdn4
Zbtb20	3.73538801786756e-05	0.0320214	0.973	0.919	0.767697	RPE65 KO vehicle	Zbtb20
Cxcl16	3.75488387149916e-05	0.114828	0.628	0.669	0.771704	RPE65 KO vehicle	Cxcl16
Rdx	3.80507938305835e-05	0.075416	0.681	0.725	0.78202	RPE65 KO vehicle	Rdx
Med6	3.92560840670343e-05	0.0214068	0.234	0.274	0.806791	RPE65 KO vehicle	Med6
Hdgf	3.97073828963649e-05	0.060867	0.599	0.65	0.816066	RPE65 KO vehicle	Hdgf
Zeb2	3.97363478886153e-05	0.108699	0.758	0.769	0.816661	RPE65 KO vehicle	Zeb2
Hist1h1c	4.02236834045682e-05	0.215517	0.252	0.204	0.826677	RPE65 KO vehicle	Hist1h1c
Chchd2	4.04548834247562e-05	0.0430718	0.901	0.907	0.831429	RPE65 KO vehicle	Chchd2
Cds1	4.06883901992561e-05	0.00656624	0.093	0.103	0.836228	RPE65 KO vehicle	Cds1
Mrps31	4.10379317266296e-05	0.0187032	0.191	0.204	0.843412	RPE65 KO vehicle	Mrps31
Rbx1	4.13007221836915e-05	0.131858	0.804	0.813	0.848812	RPE65 KO vehicle	Rbx1
mt-Co1	4.18236856198183e-05	0.0886512	0.985	0.976	0.85956	RPE65 KO vehicle	mt-Co1
Gm48740	4.1850719715136e-05	0.0542847	0.053	0.03	0.860116	RPE65 KO vehicle	Gm48740
Med25	4.22768882999352e-05	0.0963375	0.267	0.275	0.868875	RPE65 KO vehicle	Med25
Tbca	4.22916623333102e-05	0.138405	0.64	0.676	0.869178	RPE65 KO vehicle	Tbca
Mtln	4.25309903459564e-05	0.0953249	0.38	0.402	0.874097	RPE65 KO vehicle	Mtln
Hivep2	4.38719074747466e-05	0.0434379	0.341	0.375	0.901655	RPE65 KO vehicle	Hivep2
Idh1	4.42317290134862e-05	0.0351912	0.302	0.332	0.90905	RPE65 KO vehicle	Idh1
Wdr6	4.4794031138956e-05	0.0389618	0.187	0.207	0.920607	RPE65 KO vehicle	Wdr6
Ppp3ca	4.64285366107474e-05	0.130801	0.953	0.904	0.954199	RPE65 KO vehicle	Ppp3ca
Ube2l3	4.65308865555084e-05	0.0217181	0.493	0.569	0.956303	RPE65 KO vehicle	Ube2l3
2310009B15Rik	4.69710245906643e-05	0.142849	0.34	0.338	0.965348	RPE65 KO vehicle	2310009B15Rik
Ell2	4.71520019394492e-05	0.097246	0.215	0.234	0.969068	RPE65 KO vehicle	Ell2
Cystm1	4.72000916052927e-05	0.0522558	0.541	0.618	0.970056	RPE65 KO vehicle	Cystm1
Rps19bp1	4.75690019922564e-05	0.112999	0.287	0.282	0.977638	RPE65 KO vehicle	Rps19bp1
Sars	4.86224826053501e-05	0.0483174	0.488	0.549	0.999289	RPE65 KO vehicle	Sars
Arfip1	4.86976998211351e-05	0.081322	0.153	0.137	1	RPE65 KO vehicle	Arfip1
Zfp874a	4.89814992326029e-05	0.0407576	0.091	0.09	1	RPE65 KO vehicle	Zfp874a
Sf3b6	4.90913858026484e-05	0.121401	0.668	0.719	1	RPE65 KO vehicle	Sf3b6
Srsf1	4.9367678213878e-05	0.072455	0.53	0.591	1	RPE65 KO vehicle	Srsf1
Rarres2	4.95654753305112e-05	0.1466	0.359	0.357	1	RPE65 KO vehicle	Rarres2
Cpeb4	4.98975370950745e-05	0.0739125	0.595	0.649	1	RPE65 KO vehicle	Cpeb4
Basp1	5.0098662013258e-05	0.00147035	0.812	0.839	1	RPE65 KO vehicle	Basp1
Scoc	5.09595514917208e-05	0.133084	0.448	0.486	1	RPE65 KO vehicle	Scoc
Ndufa2	5.13277958664939e-05	0.205057	0.765	0.766	1	RPE65 KO vehicle	Ndufa2
Pdk2	5.23426314086605e-05	0.0791364	0.318	0.342	1	RPE65 KO vehicle	Pdk2
Ttc8	5.26617264650716e-05	0.0347127	0.34	0.405	1	RPE65 KO vehicle	Ttc8
Prdx5	5.38671898467046e-05	0.0343676	0.675	0.745	1	RPE65 KO vehicle	Prdx5
Ccl27a	5.41280071858229e-05	0.0936314	0.294	0.325	1	RPE65 KO vehicle	Ccl27a
Trappc6a	5.42932566182829e-05	0.0248553	0.348	0.395	1	RPE65 KO vehicle	Trappc6a
Add1	5.46393164564619e-05	0.0220197	0.533	0.621	1	RPE65 KO vehicle	Add1
Fam133b	5.50890814011709e-05	0.220405	0.464	0.481	1	RPE65 KO vehicle	Fam133b
Khdrbs2	5.51482168131456e-05	0.0354136	0.287	0.315	1	RPE65 KO vehicle	Khdrbs2
Gas5	5.54731210822102e-05	0.0883206	0.854	0.84	1	RPE65 KO vehicle	Gas5
Pcnp	5.55373059317378e-05	0.0617108	0.438	0.496	1	RPE65 KO vehicle	Pcnp
Emc7	5.60227340254526e-05	0.0549532	0.586	0.656	1	RPE65 KO vehicle	Emc7
Sos1	5.61609068677417e-05	0.0142593	0.294	0.358	1	RPE65 KO vehicle	Sos1
Actg1	5.80668043858283e-05	0.0779952	0.851	0.846	1	RPE65 KO vehicle	Actg1
Cstb	5.95900780038341e-05	0.147514	0.459	0.481	1	RPE65 KO vehicle	Cstb
Stard3nl	5.99050818638838e-05	0.0902608	0.453	0.492	1	RPE65 KO vehicle	Stard3nl
Tprgl	6.00097801588794e-05	0.0179169	0.361	0.438	1	RPE65 KO vehicle	Tprgl
Cp	6.20446472421963e-05	0.0629483	0.95	0.884	1	RPE65 KO vehicle	Cp
Cycs	6.23796325898157e-05	0.0360917	0.26	0.312	1	RPE65 KO vehicle	Cycs
Klf4	6.28901024873385e-05	0.176694	0.143	0.148	1	RPE65 KO vehicle	Klf4
Dnajc8	6.30765643607291e-05	0.0267627	0.525	0.603	1	RPE65 KO vehicle	Dnajc8
Frg1	6.3452044068872e-05	0.0562661	0.379	0.429	1	RPE65 KO vehicle	Frg1
Gabarapl2	6.34898616895958e-05	0.0992984	0.719	0.766	1	RPE65 KO vehicle	Gabarapl2
Rnf141	6.37882633597674e-05	0.0884355	0.18	0.201	1	RPE65 KO vehicle	Rnf141
Srrm1	6.49654693089546e-05	0.015884	0.575	0.668	1	RPE65 KO vehicle	Srrm1
Mrps36	6.5261970985859e-05	0.155636	0.455	0.466	1	RPE65 KO vehicle	Mrps36
2010320M18Rik	6.59594791007486e-05	0.108548	0.271	0.265	1	RPE65 KO vehicle	2010320M18Rik
Crlf3	6.67056316334297e-05	0.0128904	0.702	0.755	1	RPE65 KO vehicle	Crlf3
Crk	6.76922131747053e-05	0.0762245	0.329	0.371	1	RPE65 KO vehicle	Crk
Zfp871	6.89775190387876e-05	0.0681044	0.364	0.399	1	RPE65 KO vehicle	Zfp871
Prpsap1	6.9116659260984e-05	0.0785755	0.453	0.501	1	RPE65 KO vehicle	Prpsap1
Pmepa1	6.98429556538406e-05	0.206416	0.855	0.83	1	RPE65 KO vehicle	Pmepa1
Vegfb	7.24025953127855e-05	0.0483616	0.319	0.368	1	RPE65 KO vehicle	Vegfb
Psmb1	7.2917886265101e-05	0.016228	0.461	0.566	1	RPE65 KO vehicle	Psmb1
Enoph1	7.31476263264336e-05	0.0258479	0.332	0.397	1	RPE65 KO vehicle	Enoph1
Cntn4	7.47077686915519e-05	0.0362029	0.097	0.154	1	RPE65 KO vehicle	Cntn4
Laptm4a	7.50509442881854e-05	0.134977	0.846	0.829	1	RPE65 KO vehicle	Laptm4a
Polr2k	7.53371729257521e-05	0.256698	0.472	0.471	1	RPE65 KO vehicle	Polr2k
Pank4	7.57076140641967e-05	0.00461752	0.083	0.094	1	RPE65 KO vehicle	Pank4
Ndufa7	7.60682136706513e-05	0.300946	0.847	0.832	1	RPE65 KO vehicle	Ndufa7
Elk4	7.61964120790239e-05	0.0407052	0.154	0.174	1	RPE65 KO vehicle	Elk4
Arl2	7.74306349834946e-05	0.0727541	0.326	0.377	1	RPE65 KO vehicle	Arl2
Ndufaf2	7.80129178273686e-05	0.0435517	0.365	0.412	1	RPE65 KO vehicle	Ndufaf2
Lsm8	7.85708403749831e-05	0.0044561	0.268	0.305	1	RPE65 KO vehicle	Lsm8
Six6	7.96067770330395e-05	0.083493	0.697	0.733	1	RPE65 KO vehicle	Six6
Golph3	8.07561602041214e-05	0.121963	0.371	0.407	1	RPE65 KO vehicle	Golph3
Rsrc1	8.15413055480228e-05	0.00670961	0.568	0.652	1	RPE65 KO vehicle	Rsrc1
Mpc2	8.15762099988432e-05	0.105465	0.727	0.766	1	RPE65 KO vehicle	Mpc2
Srsf6	8.16270444669057e-05	0.00326484	0.371	0.454	1	RPE65 KO vehicle	Srsf6
Hnrnpk	8.20686557041978e-05	0.0461711	0.869	0.872	1	RPE65 KO vehicle	Hnrnpk
Gtdc1	8.20834875604477e-05	0.0343555	0.338	0.379	1	RPE65 KO vehicle	Gtdc1
Zfp260	8.24465490952733e-05	0.0844631	0.311	0.345	1	RPE65 KO vehicle	Zfp260
Gm17491	8.29538944372671e-05	0.0211871	0.081	0.097	1	RPE65 KO vehicle	Gm17491
Lpcat1	8.30939418188435e-05	0.00226648	0.348	0.439	1	RPE65 KO vehicle	Lpcat1
Ccar1	8.34461886270794e-05	0.0930737	0.444	0.506	1	RPE65 KO vehicle	Ccar1
Ppm1k	8.38596910657949e-05	0.0657559	0.124	0.11	1	RPE65 KO vehicle	Ppm1k
Rab24	8.50782636565856e-05	0.0576516	0.395	0.442	1	RPE65 KO vehicle	Rab24
Uqcrh	8.59482636589006e-05	0.154743	0.786	0.797	1	RPE65 KO vehicle	Uqcrh
Wbp1	8.64755649110938e-05	0.104266	0.256	0.258	1	RPE65 KO vehicle	Wbp1
Homer1	8.6920051191596e-05	0.113532	0.229	0.27	1	RPE65 KO vehicle	Homer1
Ndufs6	8.69545309697097e-05	0.0613677	0.533	0.605	1	RPE65 KO vehicle	Ndufs6
Gm14325	8.81772045850128e-05	0.118571	0.326	0.335	1	RPE65 KO vehicle	Gm14325
Med28	8.86354998655889e-05	0.0688364	0.437	0.482	1	RPE65 KO vehicle	Med28
Rps19	8.95193998782341e-05	0.0125214	0.848	0.869	1	RPE65 KO vehicle	Rps19
Cox20	8.96827127194556e-05	0.0528204	0.425	0.478	1	RPE65 KO vehicle	Cox20
Bcl7b	9.04582260596334e-05	0.0163641	0.281	0.342	1	RPE65 KO vehicle	Bcl7b
Dctn3	9.07333871229461e-05	0.110653	0.437	0.484	1	RPE65 KO vehicle	Dctn3
Elavl1	9.15664888556763e-05	0.0607396	0.43	0.494	1	RPE65 KO vehicle	Elavl1
Cbx1	9.26471783185642e-05	0.0410002	0.521	0.593	1	RPE65 KO vehicle	Cbx1
Eml3	9.35030927100439e-05	0.0122394	0.135	0.15	1	RPE65 KO vehicle	Eml3
2010001A14Rik	9.54327394252089e-05	0.203429	0.314	0.325	1	RPE65 KO vehicle	2010001A14Rik
Dock5	9.55011016518871e-05	0.0126393	0.229	0.278	1	RPE65 KO vehicle	Dock5
Mthfs	9.55019093645587e-05	0.100665	0.315	0.332	1	RPE65 KO vehicle	Mthfs
Cst3	9.78338556776679e-05	0.0979193	0.846	0.857	1	RPE65 KO vehicle	Cst3
Atxn7l3b	9.83580928882704e-05	0.203883	0.865	0.835	1	RPE65 KO vehicle	Atxn7l3b
Pomp	9.88484321138948e-05	0.0264964	0.725	0.78	1	RPE65 KO vehicle	Pomp
Adi1	0.000100105	0.0738277	0.169	0.153	1	RPE65 KO vehicle	Adi1
Mrps33	0.000100526	0.175315	0.754	0.767	1	RPE65 KO vehicle	Mrps33
Luc7l	0.000100575	0.0126379	0.311	0.408	1	RPE65 KO vehicle	Luc7l
Pea15a	0.000100595	0.0757643	0.763	0.776	1	RPE65 KO vehicle	Pea15a
Mrpl27	0.0001034	0.0256454	0.372	0.449	1	RPE65 KO vehicle	Mrpl27
Ndufb6	0.0001039	0.0438347	0.383	0.431	1	RPE65 KO vehicle	Ndufb6
Arl6ip1	0.000104268	0.11707	0.821	0.822	1	RPE65 KO vehicle	Arl6ip1
Ppp2r5c	0.000104618	0.0130449	0.46	0.562	1	RPE65 KO vehicle	Ppp2r5c
2900093K20Rik	0.000105417	0.0622824	0.18	0.174	1	RPE65 KO vehicle	2900093K20Rik
Bex4	0.000105624	0.00121454	0.215	0.284	1	RPE65 KO vehicle	Bex4
Ndrg3	0.000106045	0.0551	0.388	0.456	1	RPE65 KO vehicle	Ndrg3
Luzp2	0.000106357	0.0818773	0.873	0.836	1	RPE65 KO vehicle	Luzp2
Rbm26	0.000107882	0.0934558	0.52	0.578	1	RPE65 KO vehicle	Rbm26
Psd	0.00010793	0.0446525	0.101	0.097	1	RPE65 KO vehicle	Psd
Gm28221	0.00010795	0.0603111	0.053	0.021	1	RPE65 KO vehicle	Gm28221
Cstf3	0.000108417	0.124787	0.54	0.588	1	RPE65 KO vehicle	Cstf3
Fbxw4	0.000109854	0.0130762	0.459	0.552	1	RPE65 KO vehicle	Fbxw4
Acbd5	0.000110035	0.139432	0.497	0.538	1	RPE65 KO vehicle	Acbd5
Arel1	0.000110082	0.00969959	0.168	0.208	1	RPE65 KO vehicle	Arel1
Lhx2	0.000110841	0.118221	0.809	0.802	1	RPE65 KO vehicle	Lhx2
R3hdm4	0.000111006	0.0501147	0.252	0.294	1	RPE65 KO vehicle	R3hdm4
Mrps6	0.000111995	0.0428948	0.233	0.24	1	RPE65 KO vehicle	Mrps6
Sel1l	0.000112625	0.0252904	0.378	0.439	1	RPE65 KO vehicle	Sel1l
Smim8	0.000113067	0.126101	0.434	0.448	1	RPE65 KO vehicle	Smim8
Usp19	0.000113087	0.0678887	0.296	0.337	1	RPE65 KO vehicle	Usp19
Grtp1	0.000113852	0.00648843	0.11	0.111	1	RPE65 KO vehicle	Grtp1
Pigyl	0.000113964	0.134938	0.373	0.409	1	RPE65 KO vehicle	Pigyl
Fgf9	0.000114253	0.0137697	0.518	0.605	1	RPE65 KO vehicle	Fgf9
Suclg2	0.000114551	0.0817817	0.267	0.295	1	RPE65 KO vehicle	Suclg2
Znrd1as	0.000115413	0.00913772	0.112	0.104	1	RPE65 KO vehicle	Znrd1as
Khdrbs1	0.000115938	0.00643399	0.355	0.437	1	RPE65 KO vehicle	Khdrbs1
Nucks1	0.000117683	0.107642	0.746	0.763	1	RPE65 KO vehicle	Nucks1
Ddx18	0.000118584	0.115155	0.31	0.311	1	RPE65 KO vehicle	Ddx18
Pdcd5	0.000118929	0.0283464	0.551	0.643	1	RPE65 KO vehicle	Pdcd5
Lekr1	0.000119152	0.0224444	0.143	0.141	1	RPE65 KO vehicle	Lekr1
Serinc4	0.00011953	0.0235017	0.072	0.049	1	RPE65 KO vehicle	Serinc4
Pja2	0.000119827	0.0928932	0.612	0.669	1	RPE65 KO vehicle	Pja2
Atraid	0.000120866	0.0312053	0.585	0.7	1	RPE65 KO vehicle	Atraid
Rsf1os1	0.000121046	0.153758	0.171	0.158	1	RPE65 KO vehicle	Rsf1os1
Tmem223	0.000121568	0.134692	0.482	0.511	1	RPE65 KO vehicle	Tmem223
Nxt2	0.000122634	0.0427997	0.258	0.287	1	RPE65 KO vehicle	Nxt2
Kcnmb4	0.00012281	0.0444916	0.405	0.472	1	RPE65 KO vehicle	Kcnmb4
Fam162a	0.000125484	0.101424	0.771	0.785	1	RPE65 KO vehicle	Fam162a
Prpf4b	0.000126143	0.108167	0.66	0.7	1	RPE65 KO vehicle	Prpf4b
Sema5a	0.000126917	0.0543102	0.865	0.832	1	RPE65 KO vehicle	Sema5a
Il17d	0.000127014	0.0352957	0.106	0.1	1	RPE65 KO vehicle	Il17d
Nhlrc2	0.000127813	0.011591	0.318	0.389	1	RPE65 KO vehicle	Nhlrc2
Slc48a1	0.000127869	0.0137617	0.414	0.494	1	RPE65 KO vehicle	Slc48a1
Cnpy2	0.000127982	0.0791028	0.494	0.568	1	RPE65 KO vehicle	Cnpy2
Ndufa4	0.000130573	0.230636	0.853	0.847	1	RPE65 KO vehicle	Ndufa4
Fbxl3	0.00013061	0.0122358	0.373	0.441	1	RPE65 KO vehicle	Fbxl3
Fnip1	0.000132155	0.0194076	0.517	0.612	1	RPE65 KO vehicle	Fnip1
Ftl1	0.000132209	0.00958937	0.915	0.913	1	RPE65 KO vehicle	Ftl1
Ccnd1	0.000133307	0.0723791	0.38	0.447	1	RPE65 KO vehicle	Ccnd1
Ptp4a3	0.000134352	0.0384477	0.196	0.221	1	RPE65 KO vehicle	Ptp4a3
Otulin	0.000136354	0.00500943	0.31	0.365	1	RPE65 KO vehicle	Otulin
Ube2e3	0.000136816	0.0501672	0.495	0.578	1	RPE65 KO vehicle	Ube2e3
Sin3a	0.000137403	0.0776358	0.196	0.221	1	RPE65 KO vehicle	Sin3a
Mir100hg	0.000138489	0.0230859	0.828	0.812	1	RPE65 KO vehicle	Mir100hg
Zfp608	0.000138836	0.121372	0.785	0.789	1	RPE65 KO vehicle	Zfp608
Syf2	0.000139019	0.0280154	0.513	0.602	1	RPE65 KO vehicle	Syf2
Tm9sf2	0.000139215	0.0563812	0.501	0.581	1	RPE65 KO vehicle	Tm9sf2
Rida	0.000140837	0.108494	0.664	0.703	1	RPE65 KO vehicle	Rida
Uhmk1	0.000140959	0.0622321	0.269	0.305	1	RPE65 KO vehicle	Uhmk1
Gprc5b	0.00014121	0.0919735	0.277	0.3	1	RPE65 KO vehicle	Gprc5b
Tceal5	0.000141854	0.034245	0.342	0.394	1	RPE65 KO vehicle	Tceal5
Efr3a	0.000142067	0.0555761	0.401	0.472	1	RPE65 KO vehicle	Efr3a
Cmtm5	0.000143005	0.160875	0.502	0.536	1	RPE65 KO vehicle	Cmtm5
Slc35f1	0.000145771	0.0604522	0.771	0.78	1	RPE65 KO vehicle	Slc35f1
Atp5l	0.000146517	0.251996	0.85	0.83	1	RPE65 KO vehicle	Atp5l
Ube2v2	0.000147154	0.102653	0.464	0.509	1	RPE65 KO vehicle	Ube2v2
Slc27a1	0.00014735	0.0482634	0.594	0.685	1	RPE65 KO vehicle	Slc27a1
Tmem161b	0.000150267	0.0913217	0.337	0.388	1	RPE65 KO vehicle	Tmem161b
Josd2	0.000150551	0.0868373	0.322	0.341	1	RPE65 KO vehicle	Josd2
Bola2	0.000151182	0.0884504	0.348	0.374	1	RPE65 KO vehicle	Bola2
Ssna1	0.000151897	0.0325356	0.265	0.317	1	RPE65 KO vehicle	Ssna1
Tmem56	0.000153277	0.0301111	0.337	0.404	1	RPE65 KO vehicle	Tmem56
Rsf1	0.000154205	0.0829187	0.564	0.631	1	RPE65 KO vehicle	Rsf1
Chp1	0.000154878	0.0807857	0.315	0.354	1	RPE65 KO vehicle	Chp1
Sod2	0.000157786	0.00515288	0.417	0.544	1	RPE65 KO vehicle	Sod2
Rbbp4	0.000158665	0.0674372	0.483	0.551	1	RPE65 KO vehicle	Rbbp4
Slc15a2	0.000158908	0.108138	0.729	0.757	1	RPE65 KO vehicle	Slc15a2
Tmeff2	0.000158976	0.0722886	0.424	0.461	1	RPE65 KO vehicle	Tmeff2
Ambra1	0.00016062	0.0129458	0.461	0.548	1	RPE65 KO vehicle	Ambra1
Pde7a	0.000161311	0.0271514	0.299	0.357	1	RPE65 KO vehicle	Pde7a
Lypla1	0.000162481	0.0339083	0.212	0.241	1	RPE65 KO vehicle	Lypla1
Haus8	0.000163917	0.0718036	0.195	0.203	1	RPE65 KO vehicle	Haus8
Picalm	0.000164188	0.140234	0.482	0.563	1	RPE65 KO vehicle	Picalm
Spata18	0.000164267	0.0263168	0.076	0.057	1	RPE65 KO vehicle	Spata18
Chd8	0.000167041	0.0570447	0.321	0.362	1	RPE65 KO vehicle	Chd8
Arid3b	0.000170291	0.0189955	0.074	0.08	1	RPE65 KO vehicle	Arid3b
Zfp414	0.000171736	0.145353	0.203	0.18	1	RPE65 KO vehicle	Zfp414
Ptbp2	0.000174828	0.141803	0.598	0.655	1	RPE65 KO vehicle	Ptbp2
Itgb8	0.000175104	0.0549128	0.599	0.662	1	RPE65 KO vehicle	Itgb8
Marf1	0.000176473	0.00697618	0.306	0.368	1	RPE65 KO vehicle	Marf1
Tomm20	0.000178919	0.0263933	0.529	0.615	1	RPE65 KO vehicle	Tomm20
Cdh20	0.000179419	0.0951174	0.729	0.753	1	RPE65 KO vehicle	Cdh20
Ndfip2	0.000181302	0.0697374	0.493	0.565	1	RPE65 KO vehicle	Ndfip2
Car11	0.000181643	0.0513004	0.233	0.265	1	RPE65 KO vehicle	Car11
Syt11	0.000181708	0.149011	0.69	0.738	1	RPE65 KO vehicle	Syt11
Imp3	0.000181942	0.00854998	0.411	0.509	1	RPE65 KO vehicle	Imp3
Reep3	0.000183013	0.171267	0.421	0.469	1	RPE65 KO vehicle	Reep3
Kif21b	0.000184049	0.00300836	0.123	0.144	1	RPE65 KO vehicle	Kif21b
Chchd10	0.000184365	0.128951	0.622	0.641	1	RPE65 KO vehicle	Chchd10
Jpx	0.000185529	0.0288751	0.206	0.25	1	RPE65 KO vehicle	Jpx
Ywhab	0.000185628	0.0136003	0.582	0.668	1	RPE65 KO vehicle	Ywhab
Laptm4b	0.00018582	0.00182568	0.429	0.539	1	RPE65 KO vehicle	Laptm4b
Ralbp1	0.000187701	0.00646326	0.475	0.563	1	RPE65 KO vehicle	Ralbp1
Mllt10	0.000189242	0.0541495	0.591	0.663	1	RPE65 KO vehicle	Mllt10
Ywhag	0.000191583	0.0293425	0.336	0.382	1	RPE65 KO vehicle	Ywhag
Trir	0.000192266	0.0141083	0.495	0.575	1	RPE65 KO vehicle	Trir
Tll1	0.000192822	0.0926094	0.237	0.254	1	RPE65 KO vehicle	Tll1
1700012D14Rik	0.000194495	0.00589182	0.229	0.262	1	RPE65 KO vehicle	1700012D14Rik
Adamts1	0.000194694	0.043991	0.547	0.592	1	RPE65 KO vehicle	Adamts1
Vezf1	0.000195825	0.0383353	0.445	0.514	1	RPE65 KO vehicle	Vezf1
9330188P03Rik	0.000198652	0.133699	0.221	0.228	1	RPE65 KO vehicle	9330188P03Rik
Lcor	0.000199445	0.0443535	0.453	0.535	1	RPE65 KO vehicle	Lcor
Rnf168	0.00020469	0.0231814	0.176	0.224	1	RPE65 KO vehicle	Rnf168
Fzd3	0.000206921	0.0710858	0.461	0.526	1	RPE65 KO vehicle	Fzd3
Eif3k	0.000207174	0.0677373	0.513	0.581	1	RPE65 KO vehicle	Eif3k
Agbl3	0.000207225	0.0331737	0.326	0.388	1	RPE65 KO vehicle	Agbl3
Tnrc6a	0.000207917	0.05662	0.656	0.706	1	RPE65 KO vehicle	Tnrc6a
Asxl2	0.000209515	0.0207062	0.364	0.438	1	RPE65 KO vehicle	Asxl2
Kcnj10	0.000209829	0.0810182	0.748	0.769	1	RPE65 KO vehicle	Kcnj10
Dcaf7	0.000211066	0.0497491	0.28	0.327	1	RPE65 KO vehicle	Dcaf7
Gm34552	0.000212632	0.00600019	0.06	0.054	1	RPE65 KO vehicle	Gm34552
Qdpr	0.000217075	0.0102624	0.35	0.448	1	RPE65 KO vehicle	Qdpr
Fcor	0.000217513	0.116382	0.204	0.188	1	RPE65 KO vehicle	Fcor
Tnfsf12	0.000219058	0.0336459	0.29	0.332	1	RPE65 KO vehicle	Tnfsf12
Serf1	0.000219275	0.103671	0.261	0.26	1	RPE65 KO vehicle	Serf1
Nktr	0.000219922	0.019175	0.543	0.668	1	RPE65 KO vehicle	Nktr
Atp6v1a	0.000220966	0.112044	0.425	0.485	1	RPE65 KO vehicle	Atp6v1a
8030462N17Rik	0.000221379	0.165055	0.321	0.335	1	RPE65 KO vehicle	8030462N17Rik
Pde6d	0.000222827	0.0665054	0.337	0.384	1	RPE65 KO vehicle	Pde6d
Lypd6	0.000224302	0.0469485	0.625	0.695	1	RPE65 KO vehicle	Lypd6
Cox7c	0.000224733	0.294002	0.878	0.86	1	RPE65 KO vehicle	Cox7c
Shisa9	0.000224886	0.0297146	0.789	0.792	1	RPE65 KO vehicle	Shisa9
1500004A13Rik	0.000225926	0.0712371	0.344	0.395	1	RPE65 KO vehicle	1500004A13Rik
Prkar2a	0.000226729	0.0083742	0.241	0.284	1	RPE65 KO vehicle	Prkar2a
Ago1	0.000228046	0.0486123	0.181	0.204	1	RPE65 KO vehicle	Ago1
Svbp	0.000233575	0.0995976	0.363	0.401	1	RPE65 KO vehicle	Svbp
Naa80	0.00023387	0.0765077	0.114	0.097	1	RPE65 KO vehicle	Naa80
Fam160a2	0.000235536	0.0270826	0.149	0.18	1	RPE65 KO vehicle	Fam160a2
Zdhhc2	0.000235655	0.0363357	0.313	0.365	1	RPE65 KO vehicle	Zdhhc2
E2f4	0.000237968	0.031483	0.127	0.128	1	RPE65 KO vehicle	E2f4
Cpsf6	0.000241489	0.129245	0.51	0.565	1	RPE65 KO vehicle	Cpsf6
Chmp5	0.000247559	0.138534	0.679	0.715	1	RPE65 KO vehicle	Chmp5
Snrpd3	0.000248486	0.0667921	0.536	0.621	1	RPE65 KO vehicle	Snrpd3
Ldb2	0.00024916	0.0259834	0.56	0.642	1	RPE65 KO vehicle	Ldb2
Fgf13	0.000250294	0.0301354	0.846	0.823	1	RPE65 KO vehicle	Fgf13
Mttp	0.000250569	0.12055	0.288	0.284	1	RPE65 KO vehicle	Mttp
Eif2s3x	0.000251047	0.0676013	0.252	0.272	1	RPE65 KO vehicle	Eif2s3x
Smim1	0.0002515	0.0263396	0.245	0.285	1	RPE65 KO vehicle	Smim1
Snrpc	0.000253834	0.102929	0.367	0.385	1	RPE65 KO vehicle	Snrpc
Cox4i1	0.000255154	0.289536	0.915	0.88	1	RPE65 KO vehicle	Cox4i1
Rpl22	0.000256121	0.149418	0.828	0.819	1	RPE65 KO vehicle	Rpl22
Ptch1	0.000257035	0.127196	0.846	0.823	1	RPE65 KO vehicle	Ptch1
Wdr27	0.00025737	0.0248783	0.088	0.084	1	RPE65 KO vehicle	Wdr27
Bola3	0.000261885	0.0226332	0.407	0.456	1	RPE65 KO vehicle	Bola3
Ap2a2	0.000264003	0.0248518	0.438	0.499	1	RPE65 KO vehicle	Ap2a2
Flot1	0.000266129	0.0260084	0.296	0.385	1	RPE65 KO vehicle	Flot1
Mapk1	0.00026721	0.0804927	0.44	0.491	1	RPE65 KO vehicle	Mapk1
Huwe1	0.000267734	0.0227891	0.65	0.709	1	RPE65 KO vehicle	Huwe1
Pias3	0.000269014	0.0159842	0.124	0.131	1	RPE65 KO vehicle	Pias3
Txn1	0.00026983	0.0325463	0.529	0.611	1	RPE65 KO vehicle	Txn1
2310009A05Rik	0.000274696	0.128201	0.275	0.281	1	RPE65 KO vehicle	2310009A05Rik
Prune2	0.000277574	0.00514603	0.361	0.441	1	RPE65 KO vehicle	Prune2
Cpsf7	0.000278048	0.0412742	0.275	0.335	1	RPE65 KO vehicle	Cpsf7
Ndufaf5	0.000279483	0.00879624	0.133	0.158	1	RPE65 KO vehicle	Ndufaf5
Nr1d2	0.0002809	0.00265491	0.359	0.449	1	RPE65 KO vehicle	Nr1d2
Krt10	0.000281695	0.15578	0.395	0.412	1	RPE65 KO vehicle	Krt10
Fhl1	0.000283943	0.0587208	0.419	0.479	1	RPE65 KO vehicle	Fhl1
Zswim6	0.00028397	0.0784031	0.721	0.759	1	RPE65 KO vehicle	Zswim6
Sdf2	0.000285624	0.042831	0.525	0.631	1	RPE65 KO vehicle	Sdf2
Gm37240	0.000286444	0.205621	0.436	0.485	1	RPE65 KO vehicle	Gm37240
Itgb3bp	0.000287429	0.0879885	0.242	0.257	1	RPE65 KO vehicle	Itgb3bp
Sumo1	0.00028925	0.0397976	0.72	0.775	1	RPE65 KO vehicle	Sumo1
Gmpr2	0.000289658	0.110057	0.177	0.153	1	RPE65 KO vehicle	Gmpr2
Akap10	0.000290004	0.0282866	0.323	0.397	1	RPE65 KO vehicle	Akap10
Atad1	0.000294035	0.0959665	0.442	0.499	1	RPE65 KO vehicle	Atad1
1810037I17Rik	0.000294595	0.168219	0.812	0.807	1	RPE65 KO vehicle	1810037I17Rik
Ankrd28	0.00029528	0.0540833	0.581	0.648	1	RPE65 KO vehicle	Ankrd28
Rpl36a	0.000296467	0.117633	0.77	0.783	1	RPE65 KO vehicle	Rpl36a
Grina	0.000297379	0.078195	0.502	0.559	1	RPE65 KO vehicle	Grina
Gm47578	0.000299086	0.0814598	0.101	0.096	1	RPE65 KO vehicle	Gm47578
Rchy1	0.000300935	0.0185331	0.322	0.399	1	RPE65 KO vehicle	Rchy1
Fgfr2	0.000301238	0.150927	0.754	0.773	1	RPE65 KO vehicle	Fgfr2
Paip1	0.000301272	0.0103018	0.425	0.518	1	RPE65 KO vehicle	Paip1
Bbip1	0.000302415	0.171592	0.673	0.702	1	RPE65 KO vehicle	Bbip1
Tor1aip1	0.00030326	0.0082589	0.502	0.595	1	RPE65 KO vehicle	Tor1aip1
Jcad	0.000304089	0.0537748	0.156	0.181	1	RPE65 KO vehicle	Jcad
Vamp2	0.000305748	0.0632359	0.48	0.544	1	RPE65 KO vehicle	Vamp2
1110019D14Rik	0.000307509	0.0638274	0.31	0.327	1	RPE65 KO vehicle	1110019D14Rik
Sf3b5	0.00030772	0.0442484	0.465	0.535	1	RPE65 KO vehicle	Sf3b5
Man2a2	0.000309187	0.0550501	0.56	0.653	1	RPE65 KO vehicle	Man2a2
Ttyh3	0.000310771	0.0767952	0.536	0.593	1	RPE65 KO vehicle	Ttyh3
Qrfpr	0.000310909	0.0461187	0.612	0.672	1	RPE65 KO vehicle	Qrfpr
Mat2b	0.000311051	0.0510742	0.265	0.3	1	RPE65 KO vehicle	Mat2b
Limd1	0.000312691	0.0215207	0.237	0.292	1	RPE65 KO vehicle	Limd1
Rpp21	0.000314301	0.135415	0.227	0.207	1	RPE65 KO vehicle	Rpp21
Taf7	0.000315663	0.00372841	0.23	0.28	1	RPE65 KO vehicle	Taf7
Clk2	0.000319349	0.0960184	0.265	0.292	1	RPE65 KO vehicle	Clk2
Mrpl14	0.00032292	0.105942	0.369	0.392	1	RPE65 KO vehicle	Mrpl14
Morn2	0.000323141	0.0729825	0.323	0.347	1	RPE65 KO vehicle	Morn2
Rsrc2	0.000323303	0.0901331	0.716	0.752	1	RPE65 KO vehicle	Rsrc2
Sall2	0.00032386	0.10702	0.263	0.257	1	RPE65 KO vehicle	Sall2
Hykk	0.000324017	0.0938261	0.078	0.058	1	RPE65 KO vehicle	Hykk
Sf3b2	0.000325143	0.00862836	0.651	0.726	1	RPE65 KO vehicle	Sf3b2
Cacng7	0.000325419	0.0334223	0.184	0.211	1	RPE65 KO vehicle	Cacng7
Gm15417	0.00032681	0.12169	0.341	0.35	1	RPE65 KO vehicle	Gm15417
Myl12b	0.000326999	0.00900176	0.559	0.66	1	RPE65 KO vehicle	Myl12b
Ddx21	0.000327184	0.0224743	0.21	0.26	1	RPE65 KO vehicle	Ddx21
Wdr82	0.000327414	0.0319875	0.234	0.29	1	RPE65 KO vehicle	Wdr82
Lamp2	0.000333182	0.0779626	0.598	0.655	1	RPE65 KO vehicle	Lamp2
Nudt3	0.000334267	0.0501497	0.295	0.364	1	RPE65 KO vehicle	Nudt3
Acyp2	0.000337558	0.0969501	0.712	0.74	1	RPE65 KO vehicle	Acyp2
Usp37	0.00033972	0.0774996	0.386	0.461	1	RPE65 KO vehicle	Usp37
Itch	0.000340254	0.112953	0.514	0.582	1	RPE65 KO vehicle	Itch
Yipf5	0.000340371	0.026005	0.388	0.459	1	RPE65 KO vehicle	Yipf5
Rtraf	0.000340396	0.0191074	0.422	0.524	1	RPE65 KO vehicle	Rtraf
Smim14	0.000341796	0.0401099	0.576	0.65	1	RPE65 KO vehicle	Smim14
Mapt	0.000347032	0.0231023	0.499	0.581	1	RPE65 KO vehicle	Mapt
Ddt	0.000347351	0.170487	0.635	0.67	1	RPE65 KO vehicle	Ddt
Mrpl30	0.000347828	0.0770085	0.378	0.434	1	RPE65 KO vehicle	Mrpl30
Alg6	0.000354477	0.00629361	0.166	0.185	1	RPE65 KO vehicle	Alg6
Fermt2	0.000356265	0.11147	0.503	0.565	1	RPE65 KO vehicle	Fermt2
Rrn3	0.000360664	0.00125017	0.158	0.194	1	RPE65 KO vehicle	Rrn3
Prnp	0.000361089	0.0364338	0.691	0.756	1	RPE65 KO vehicle	Prnp
Zfp330	0.00036547	0.00475619	0.254	0.321	1	RPE65 KO vehicle	Zfp330
Olfm1	0.000366295	0.00425005	0.156	0.201	1	RPE65 KO vehicle	Olfm1
Ubl3	0.000371155	0.0455022	0.545	0.622	1	RPE65 KO vehicle	Ubl3
Cacybp	0.000371196	0.0152478	0.468	0.605	1	RPE65 KO vehicle	Cacybp
Kras	0.000373305	0.0585292	0.341	0.419	1	RPE65 KO vehicle	Kras
Gm42067	0.000376854	0.103115	0.2	0.175	1	RPE65 KO vehicle	Gm42067
Gm48236	0.000379852	0.0493635	0.093	0.116	1	RPE65 KO vehicle	Gm48236
E130218I03Rik	0.000381431	0.128758	0.869	0.863	1	RPE65 KO vehicle	E130218I03Rik
Rab10	0.000386586	0.0132312	0.598	0.662	1	RPE65 KO vehicle	Rab10
Iqcm	0.000386746	0.113808	0.108	0.077	1	RPE65 KO vehicle	Iqcm
Tbcel	0.000388347	0.0636939	0.23	0.251	1	RPE65 KO vehicle	Tbcel
Ino80b	0.000389584	0.0685488	0.346	0.387	1	RPE65 KO vehicle	Ino80b
Fam174a	0.000391614	0.0560079	0.326	0.395	1	RPE65 KO vehicle	Fam174a
Pold3	0.000396759	0.0450826	0.126	0.138	1	RPE65 KO vehicle	Pold3
B4galt1	0.000403622	0.00222431	0.137	0.184	1	RPE65 KO vehicle	B4galt1
Rpl23a	0.000404334	0.0434672	0.766	0.78	1	RPE65 KO vehicle	Rpl23a
Ttc21b	0.000406086	0.00292941	0.206	0.228	1	RPE65 KO vehicle	Ttc21b
Ppm1n	0.000407734	0.0658203	0.058	0.03	1	RPE65 KO vehicle	Ppm1n
Ndufb2	0.000412009	0.106091	0.559	0.623	1	RPE65 KO vehicle	Ndufb2
Usp25	0.000412014	0.0397521	0.395	0.475	1	RPE65 KO vehicle	Usp25
Trappc2l	0.000412847	0.00331996	0.291	0.359	1	RPE65 KO vehicle	Trappc2l
Pcbp2	0.000417899	0.238578	0.839	0.842	1	RPE65 KO vehicle	Pcbp2
Dtx3	0.000421654	0.158893	0.461	0.491	1	RPE65 KO vehicle	Dtx3
Tex10	0.000424524	0.000687878	0.179	0.21	1	RPE65 KO vehicle	Tex10
Psma5	0.000425808	0.0579669	0.395	0.474	1	RPE65 KO vehicle	Psma5
Cdr2	0.000427821	0.012829	0.073	0.071	1	RPE65 KO vehicle	Cdr2
Cnot6	0.00043578	0.0758143	0.372	0.421	1	RPE65 KO vehicle	Cnot6
Tmem230	0.00044859	0.0059216	0.235	0.285	1	RPE65 KO vehicle	Tmem230
Syn3	0.000452867	0.103399	0.359	0.417	1	RPE65 KO vehicle	Syn3
Ciao2a	0.000454042	0.105694	0.318	0.342	1	RPE65 KO vehicle	Ciao2a
1110004F10Rik	0.000455758	0.0825581	0.754	0.777	1	RPE65 KO vehicle	1110004F10Rik
Atp6v0e2	0.000457012	0.0414125	0.357	0.425	1	RPE65 KO vehicle	Atp6v0e2
Acot13	0.000460383	0.00240015	0.277	0.351	1	RPE65 KO vehicle	Acot13
Tspan12	0.000474151	0.12404	0.203	0.2	1	RPE65 KO vehicle	Tspan12
Gm47283	0.000477522	0.000500157	0.258	0.307	1	RPE65 KO vehicle	Gm47283
AW046200	0.000479926	0.0257811	0.122	0.116	1	RPE65 KO vehicle	AW046200
Gm20300	0.000481566	0.0222481	0.137	0.144	1	RPE65 KO vehicle	Gm20300
Snhg6	0.000482487	0.10305	0.156	0.14	1	RPE65 KO vehicle	Snhg6
Gm5617	0.000483311	0.146856	0.298	0.297	1	RPE65 KO vehicle	Gm5617
Aamdc	0.000484462	0.0260403	0.551	0.65	1	RPE65 KO vehicle	Aamdc
Mnat1	0.00049055	0.0561542	0.413	0.482	1	RPE65 KO vehicle	Mnat1
Atp6v0c	0.000497373	0.222908	0.904	0.86	1	RPE65 KO vehicle	Atp6v0c
Tiparp	0.000500824	0.053691	0.212	0.234	1	RPE65 KO vehicle	Tiparp
Lmo4	0.000501456	0.142407	0.555	0.595	1	RPE65 KO vehicle	Lmo4
Tfrc	0.000501803	0.00692682	0.269	0.337	1	RPE65 KO vehicle	Tfrc
Cmpk1	0.000507761	0.0395798	0.322	0.371	1	RPE65 KO vehicle	Cmpk1
Vps54	0.000509315	0.0600129	0.254	0.294	1	RPE65 KO vehicle	Vps54
S100a16	0.000509645	0.0495615	0.829	0.85	1	RPE65 KO vehicle	S100a16
Rps28	0.000511505	0.224267	0.857	0.856	1	RPE65 KO vehicle	Rps28
Lrrtm4	0.000514485	0.0512018	0.101	0.181	1	RPE65 KO vehicle	Lrrtm4
Tmem106b	0.000520326	0.0893477	0.396	0.469	1	RPE65 KO vehicle	Tmem106b
Gcsh	0.000520432	0.031498	0.361	0.422	1	RPE65 KO vehicle	Gcsh
Dnajb6	0.000530994	0.00850289	0.567	0.665	1	RPE65 KO vehicle	Dnajb6
Gm11146	0.000541652	0.0184194	0.111	0.124	1	RPE65 KO vehicle	Gm11146
Nufip2	0.000542171	0.098202	0.46	0.515	1	RPE65 KO vehicle	Nufip2
Mmd2	0.000545068	0.000723752	0.601	0.7	1	RPE65 KO vehicle	Mmd2
Vamp5	0.000547722	0.0630399	0.359	0.437	1	RPE65 KO vehicle	Vamp5
Gpsm2	0.000550923	0.0045302	0.161	0.207	1	RPE65 KO vehicle	Gpsm2
Gm20536	0.000552758	0.0417613	0.077	0.073	1	RPE65 KO vehicle	Gm20536
Smarcd1	0.00056034	0.185763	0.292	0.298	1	RPE65 KO vehicle	Smarcd1
Gm16599	0.000565048	0.0753838	0.29	0.344	1	RPE65 KO vehicle	Gm16599
Ube2d3	0.000568858	0.0572086	0.544	0.641	1	RPE65 KO vehicle	Ube2d3
Spred2	0.000574988	0.0102682	0.241	0.308	1	RPE65 KO vehicle	Spred2
Katnal1	0.000580174	0.028498	0.106	0.126	1	RPE65 KO vehicle	Katnal1
Timm10b	0.000582174	0.0317583	0.313	0.351	1	RPE65 KO vehicle	Timm10b
Tbrg1	0.000582366	0.0068378	0.409	0.492	1	RPE65 KO vehicle	Tbrg1
Dad1	0.000584053	0.201913	0.754	0.777	1	RPE65 KO vehicle	Dad1
Pithd1	0.000587798	0.0111728	0.181	0.225	1	RPE65 KO vehicle	Pithd1
2810468N07Rik	0.000591972	0.0223668	0.13	0.137	1	RPE65 KO vehicle	2810468N07Rik
Grcc10	0.000592532	0.212431	0.643	0.663	1	RPE65 KO vehicle	Grcc10
2310034G01Rik	0.000598307	0.0224832	0.057	0.04	1	RPE65 KO vehicle	2310034G01Rik
Apoe	0.000600367	0.0530072	0.977	0.96	1	RPE65 KO vehicle	Apoe
Synrg	0.000600611	0.00590332	0.298	0.364	1	RPE65 KO vehicle	Synrg
Fam104a	0.000603181	0.0939401	0.429	0.466	1	RPE65 KO vehicle	Fam104a
Gm11149	0.00060631	0.0941176	0.421	0.504	1	RPE65 KO vehicle	Gm11149
Stx12	0.00060633	0.0841974	0.322	0.372	1	RPE65 KO vehicle	Stx12
Pum1	0.000609176	0.09478	0.609	0.679	1	RPE65 KO vehicle	Pum1
Plscr4	0.000612853	0.00863563	0.28	0.359	1	RPE65 KO vehicle	Plscr4
Dram2	0.000613679	0.0842285	0.194	0.198	1	RPE65 KO vehicle	Dram2
Gm30025	0.000615124	0.0732071	0.206	0.207	1	RPE65 KO vehicle	Gm30025
Arl6ip6	0.000616003	0.02058	0.198	0.234	1	RPE65 KO vehicle	Arl6ip6
Ap1b1	0.000617602	0.0140598	0.249	0.32	1	RPE65 KO vehicle	Ap1b1
Ap4s1	0.000617717	0.186369	0.821	0.816	1	RPE65 KO vehicle	Ap4s1
Mosmo	0.000621851	0.0129188	0.225	0.277	1	RPE65 KO vehicle	Mosmo
Atp5j2	0.000622767	0.168418	0.843	0.836	1	RPE65 KO vehicle	Atp5j2
Mrpl21	0.000622942	0.0247824	0.325	0.388	1	RPE65 KO vehicle	Mrpl21
Lsm4	0.000623907	0.0400846	0.399	0.494	1	RPE65 KO vehicle	Lsm4
Dars	0.000625933	0.0713688	0.414	0.478	1	RPE65 KO vehicle	Dars
Ogt	0.000630057	0.0825905	0.705	0.763	1	RPE65 KO vehicle	Ogt
Cdk2ap2	0.000631238	0.0582745	0.277	0.305	1	RPE65 KO vehicle	Cdk2ap2
Ndufs5	0.000631354	0.16137	0.77	0.785	1	RPE65 KO vehicle	Ndufs5
Pkia	0.000631935	0.0384168	0.457	0.546	1	RPE65 KO vehicle	Pkia
Gltp	0.000633813	0.0289289	0.143	0.164	1	RPE65 KO vehicle	Gltp
Ncdn	0.000636361	0.000780492	0.081	0.09	1	RPE65 KO vehicle	Ncdn
Rgcc	0.000637087	0.0025761	0.475	0.546	1	RPE65 KO vehicle	Rgcc
Ssu72	0.000641291	0.102186	0.497	0.553	1	RPE65 KO vehicle	Ssu72
Psph	0.000641472	0.00445074	0.493	0.608	1	RPE65 KO vehicle	Psph
Rpl12	0.000642684	0.122843	0.821	0.816	1	RPE65 KO vehicle	Rpl12
Psmg4	0.000645307	0.145196	0.338	0.354	1	RPE65 KO vehicle	Psmg4
Ppp3r1	0.000648805	0.0658756	0.242	0.28	1	RPE65 KO vehicle	Ppp3r1
Ubr4	0.000652924	0.0320897	0.271	0.334	1	RPE65 KO vehicle	Ubr4
Tmem132b	0.000654974	0.0383834	0.303	0.347	1	RPE65 KO vehicle	Tmem132b
Nup85	0.000656511	0.0076322	0.081	0.078	1	RPE65 KO vehicle	Nup85
Rasl10b	0.000656993	0.0258857	0.257	0.317	1	RPE65 KO vehicle	Rasl10b
Tvp23b	0.000658824	0.0552943	0.484	0.591	1	RPE65 KO vehicle	Tvp23b
Bcor	0.000659397	0.0573304	0.257	0.302	1	RPE65 KO vehicle	Bcor
Gstm1	0.000663312	0.0999298	0.463	0.516	1	RPE65 KO vehicle	Gstm1
Them4	0.000666839	0.0654512	0.177	0.184	1	RPE65 KO vehicle	Them4
Mcee	0.000677256	0.193311	0.476	0.512	1	RPE65 KO vehicle	Mcee
Acyp1	0.000680731	0.0555603	0.302	0.34	1	RPE65 KO vehicle	Acyp1
Rims1	0.000682726	0.0266373	0.635	0.685	1	RPE65 KO vehicle	Rims1
Bax	0.000684759	0.0192733	0.3	0.345	1	RPE65 KO vehicle	Bax
Nptn	0.00068655	0.112909	0.571	0.628	1	RPE65 KO vehicle	Nptn
Gsk3b	0.000690589	0.00555945	0.706	0.782	1	RPE65 KO vehicle	Gsk3b
Rogdi	0.000690734	0.0271238	0.189	0.203	1	RPE65 KO vehicle	Rogdi
Sh3bgrl3	0.000695331	0.137014	0.314	0.318	1	RPE65 KO vehicle	Sh3bgrl3
Uri1	0.000695836	0.059226	0.299	0.354	1	RPE65 KO vehicle	Uri1
Gm32250	0.000699432	0.0486218	0.077	0.051	1	RPE65 KO vehicle	Gm32250
Msrb3	0.000700335	0.00675641	0.315	0.401	1	RPE65 KO vehicle	Msrb3
Snx32	0.000702553	0.0610728	0.314	0.358	1	RPE65 KO vehicle	Snx32
Lrrc4c	0.000708472	0.0233064	0.76	0.779	1	RPE65 KO vehicle	Lrrc4c
Ccdc167	0.000709288	0.0737703	0.215	0.227	1	RPE65 KO vehicle	Ccdc167
Fmn1	0.000711691	0.0258773	0.129	0.19	1	RPE65 KO vehicle	Fmn1
Wac	0.000712861	0.112274	0.617	0.665	1	RPE65 KO vehicle	Wac
Evi5l	0.000716965	0.0461662	0.269	0.332	1	RPE65 KO vehicle	Evi5l
Elmod1	0.000718451	0.0272811	0.75	0.789	1	RPE65 KO vehicle	Elmod1
Fzd7	0.000719848	0.0671781	0.131	0.144	1	RPE65 KO vehicle	Fzd7
Zfp423	0.000723151	0.0550439	0.279	0.344	1	RPE65 KO vehicle	Zfp423
Cisd3	0.000730176	0.0108254	0.189	0.22	1	RPE65 KO vehicle	Cisd3
Dusp22	0.000730728	0.0206172	0.283	0.351	1	RPE65 KO vehicle	Dusp22
Nck2	0.000735537	0.134374	0.267	0.318	1	RPE65 KO vehicle	Nck2
Tent2	0.000735905	0.0472011	0.257	0.305	1	RPE65 KO vehicle	Tent2
Map1lc3a	0.000736441	0.076608	0.56	0.621	1	RPE65 KO vehicle	Map1lc3a
Mitd1	0.000738622	0.0262763	0.2	0.231	1	RPE65 KO vehicle	Mitd1
Hsbp1	0.000740513	0.211505	0.735	0.753	1	RPE65 KO vehicle	Hsbp1
N4bp2l2	0.000745263	0.0532415	0.563	0.645	1	RPE65 KO vehicle	N4bp2l2
Phpt1	0.000762791	0.173648	0.643	0.673	1	RPE65 KO vehicle	Phpt1
Csnk2a1	0.00076441	0.0464088	0.576	0.653	1	RPE65 KO vehicle	Csnk2a1
Zfp867	0.000765427	0.105577	0.196	0.221	1	RPE65 KO vehicle	Zfp867
Kifap3	0.000775232	0.0392384	0.434	0.506	1	RPE65 KO vehicle	Kifap3
Chchd6	0.00077604	1.29594531724231e-05	0.189	0.248	1	RPE65 KO vehicle	Chchd6
Thap12	0.000779533	0.0645656	0.387	0.447	1	RPE65 KO vehicle	Thap12
Luc7l2	0.000782114	0.0532699	0.804	0.817	1	RPE65 KO vehicle	Luc7l2
Vcpip1	0.000784081	0.0993249	0.257	0.302	1	RPE65 KO vehicle	Vcpip1
Hnrnph3	0.000784607	0.0658736	0.579	0.659	1	RPE65 KO vehicle	Hnrnph3
Crebbp	0.0007999	0.0444797	0.622	0.693	1	RPE65 KO vehicle	Crebbp
Psmb7	0.000800235	0.0281587	0.352	0.448	1	RPE65 KO vehicle	Psmb7
Rer1	0.000800365	0.0022298	0.386	0.505	1	RPE65 KO vehicle	Rer1
Nfe2l2	0.000802144	0.127548	0.355	0.398	1	RPE65 KO vehicle	Nfe2l2
Cys1	0.000802339	0.132365	0.314	0.335	1	RPE65 KO vehicle	Cys1
Anp32e	0.000802539	0.0126615	0.697	0.762	1	RPE65 KO vehicle	Anp32e
Pak2	0.000805731	0.0415861	0.719	0.76	1	RPE65 KO vehicle	Pak2
Foxj2	0.000805989	0.0628645	0.194	0.215	1	RPE65 KO vehicle	Foxj2
Ap2b1	0.000811852	0.0459006	0.464	0.534	1	RPE65 KO vehicle	Ap2b1
Hectd1	0.000813185	0.00528669	0.409	0.536	1	RPE65 KO vehicle	Hectd1
Psma4	0.000814519	0.0223833	0.514	0.613	1	RPE65 KO vehicle	Psma4
Babam2	0.000816332	0.00329347	0.441	0.528	1	RPE65 KO vehicle	Babam2
Rex1bd	0.000820594	0.0423821	0.461	0.534	1	RPE65 KO vehicle	Rex1bd
Gfm2	0.000821718	0.00471608	0.211	0.277	1	RPE65 KO vehicle	Gfm2
Tox	0.000833126	0.075815	0.896	0.853	1	RPE65 KO vehicle	Tox
Srsf11	0.000838469	0.0187736	0.568	0.658	1	RPE65 KO vehicle	Srsf11
Gps2	0.000839404	0.105174	0.36	0.397	1	RPE65 KO vehicle	Gps2
Myef2	0.000841244	0.0791653	0.348	0.408	1	RPE65 KO vehicle	Myef2
Gpcpd1	0.000843441	0.087099	0.349	0.389	1	RPE65 KO vehicle	Gpcpd1
Comt	0.00084621	0.0151061	0.497	0.616	1	RPE65 KO vehicle	Comt
Cdkl5	0.000852707	0.0138126	0.08	0.096	1	RPE65 KO vehicle	Cdkl5
Cfl2	0.000853171	0.0892649	0.521	0.578	1	RPE65 KO vehicle	Cfl2
Micu3	0.000860762	0.0221931	0.303	0.367	1	RPE65 KO vehicle	Micu3
Arglu1	0.00087359	0.0981122	0.735	0.767	1	RPE65 KO vehicle	Arglu1
Gpatch8	0.000877487	0.00463485	0.61	0.705	1	RPE65 KO vehicle	Gpatch8
Top1	0.000878684	0.145067	0.691	0.73	1	RPE65 KO vehicle	Top1
Senp5	0.00088155	0.036936	0.217	0.261	1	RPE65 KO vehicle	Senp5
Chmp2a	0.000887798	0.136128	0.602	0.641	1	RPE65 KO vehicle	Chmp2a
Rpl10	0.000891574	0.190835	0.843	0.833	1	RPE65 KO vehicle	Rpl10
Lpgat1	0.000892363	0.0324038	0.311	0.408	1	RPE65 KO vehicle	Lpgat1
Uba6	0.000893576	0.108277	0.257	0.298	1	RPE65 KO vehicle	Uba6
Tsc22d2	0.000898188	0.0220488	0.576	0.643	1	RPE65 KO vehicle	Tsc22d2
Ypel3	0.000899248	0.0215343	0.421	0.509	1	RPE65 KO vehicle	Ypel3
Gabarapl1	0.000900326	0.0487916	0.248	0.288	1	RPE65 KO vehicle	Gabarapl1
A930015D03Rik	0.000904774	0.0738037	0.256	0.308	1	RPE65 KO vehicle	A930015D03Rik
Brd8	0.000908296	0.0197032	0.47	0.568	1	RPE65 KO vehicle	Brd8
Cnnm4	0.000912732	0.0412949	0.106	0.114	1	RPE65 KO vehicle	Cnnm4
Adamtsl5	0.00091298	0.0600457	0.196	0.214	1	RPE65 KO vehicle	Adamtsl5
Rhot1	0.000917121	0.0584726	0.344	0.412	1	RPE65 KO vehicle	Rhot1
Gm46367	0.00092195	0.143404	0.238	0.24	1	RPE65 KO vehicle	Gm46367
Upf3a	0.000923423	0.0231423	0.306	0.382	1	RPE65 KO vehicle	Upf3a
Mtfp1	0.000924432	0.00420172	0.06	0.063	1	RPE65 KO vehicle	Mtfp1
1810058I24Rik	0.00093071	0.0944634	0.302	0.327	1	RPE65 KO vehicle	1810058I24Rik
Cbfb	0.000933575	0.0831901	0.25	0.278	1	RPE65 KO vehicle	Cbfb
Naa50	0.000947156	0.00781362	0.253	0.321	1	RPE65 KO vehicle	Naa50
Gatad2a	0.00095037	0.070519	0.219	0.247	1	RPE65 KO vehicle	Gatad2a
Nol4	0.000954535	0.0211104	0.621	0.693	1	RPE65 KO vehicle	Nol4
Cdk17	0.000956522	0.0571053	0.621	0.679	1	RPE65 KO vehicle	Cdk17
Mapk14	0.000959098	0.00481005	0.364	0.486	1	RPE65 KO vehicle	Mapk14
Hist3h2a	0.000966216	0.0543102	0.419	0.476	1	RPE65 KO vehicle	Hist3h2a
Rnf187	0.000981426	0.0449817	0.419	0.528	1	RPE65 KO vehicle	Rnf187
Suco	0.000982756	0.000769387	0.463	0.575	1	RPE65 KO vehicle	Suco
Ppp1cb	0.000986982	0.0256482	0.441	0.506	1	RPE65 KO vehicle	Ppp1cb
Cfap20	0.00100047	0.0656224	0.396	0.455	1	RPE65 KO vehicle	Cfap20
2810403D21Rik	0.00100444	0.00160483	0.25	0.28	1	RPE65 KO vehicle	2810403D21Rik
Tgfbrap1	0.00101424	0.0234423	0.152	0.174	1	RPE65 KO vehicle	Tgfbrap1
Zfp706	0.00101635	0.048903	0.48	0.568	1	RPE65 KO vehicle	Zfp706
Rhoa	0.0010193	0.08349	0.736	0.782	1	RPE65 KO vehicle	Rhoa
Mphosph8	0.00101965	0.0590419	0.409	0.475	1	RPE65 KO vehicle	Mphosph8
Rtl8b	0.00102262	0.0494873	0.153	0.154	1	RPE65 KO vehicle	Rtl8b
Rab1a	0.001023	0.124798	0.456	0.522	1	RPE65 KO vehicle	Rab1a
Tmem128	0.00102823	0.125788	0.31	0.328	1	RPE65 KO vehicle	Tmem128
Ddx3y	0.00103029	0.11036	0.438	0.502	1	RPE65 KO vehicle	Ddx3y
Tmbim4	0.00103543	0.142498	0.614	0.662	1	RPE65 KO vehicle	Tmbim4
Id3	0.00103689	0.316457	0.644	0.675	1	RPE65 KO vehicle	Id3
Tcof1	0.00103919	0.0443159	0.192	0.208	1	RPE65 KO vehicle	Tcof1
Rpl19	0.00104054	0.0147511	0.892	0.914	1	RPE65 KO vehicle	Rpl19
Prdx3	0.00104396	0.0417956	0.281	0.332	1	RPE65 KO vehicle	Prdx3
Gm26881	0.00105438	0.0694511	0.166	0.167	1	RPE65 KO vehicle	Gm26881
Slc25a3	0.00106366	0.00474192	0.829	0.856	1	RPE65 KO vehicle	Slc25a3
Atf4	0.00106798	0.0918076	0.447	0.511	1	RPE65 KO vehicle	Atf4
Aip	0.00107503	0.0346165	0.227	0.274	1	RPE65 KO vehicle	Aip
Cfap298	0.00107696	0.0736503	0.302	0.32	1	RPE65 KO vehicle	Cfap298
Dapl1	0.00107874	0.27475	0.867	0.85	1	RPE65 KO vehicle	Dapl1
Etv1	0.00108104	0.0796885	0.403	0.456	1	RPE65 KO vehicle	Etv1
Pbx2	0.00108265	0.0286255	0.215	0.262	1	RPE65 KO vehicle	Pbx2
Mospd1	0.00108272	0.0518959	0.189	0.215	1	RPE65 KO vehicle	Mospd1
Ankmy2	0.0010857	0.0185828	0.198	0.238	1	RPE65 KO vehicle	Ankmy2
Lamc1	0.00108765	0.00108432	0.168	0.211	1	RPE65 KO vehicle	Lamc1
Gnai2	0.00109337	0.189795	0.939	0.909	1	RPE65 KO vehicle	Gnai2
Pts	0.00109346	0.0652254	0.451	0.524	1	RPE65 KO vehicle	Pts
Tmem106c	0.00109602	0.0532111	0.353	0.414	1	RPE65 KO vehicle	Tmem106c
Stx7	0.00110826	0.0362271	0.386	0.468	1	RPE65 KO vehicle	Stx7
Rgs20	0.00110967	0.118097	0.643	0.659	1	RPE65 KO vehicle	Rgs20
1600010M07Rik	0.001114	0.0706626	0.166	0.178	1	RPE65 KO vehicle	1600010M07Rik
Arhgap6	0.00111488	0.0436918	0.559	0.639	1	RPE65 KO vehicle	Arhgap6
Cdc42ep1	0.00113281	0.0399193	0.233	0.271	1	RPE65 KO vehicle	Cdc42ep1
Mmut	0.00113429	0.0884851	0.256	0.304	1	RPE65 KO vehicle	Mmut
Erg28	0.00113433	0.0505031	0.472	0.558	1	RPE65 KO vehicle	Erg28
Ccdc34	0.00114138	0.136076	0.263	0.275	1	RPE65 KO vehicle	Ccdc34
Rpl34	0.00114158	0.22152	0.905	0.886	1	RPE65 KO vehicle	Rpl34
Tspan17	0.00114329	0.0117384	0.065	0.053	1	RPE65 KO vehicle	Tspan17
Tmprss11d	0.00114467	0.079106	0.123	0.101	1	RPE65 KO vehicle	Tmprss11d
Rrh	0.00114878	0.0623795	0.727	0.779	1	RPE65 KO vehicle	Rrh
Dcxr	0.00115068	0.0550998	0.149	0.157	1	RPE65 KO vehicle	Dcxr
Gstt1	0.00115198	0.0994898	0.583	0.662	1	RPE65 KO vehicle	Gstt1
Ssr3	0.00116125	0.047343	0.395	0.474	1	RPE65 KO vehicle	Ssr3
Pgam5	0.00116728	0.00646888	0.099	0.118	1	RPE65 KO vehicle	Pgam5
Sec13	0.00117251	0.0566299	0.252	0.284	1	RPE65 KO vehicle	Sec13
Selenos	0.00117883	0.0598799	0.616	0.71	1	RPE65 KO vehicle	Selenos
Lair1	0.00118639	0.0591389	0.152	0.185	1	RPE65 KO vehicle	Lair1
Ppp3cb	0.00119167	0.0406735	0.386	0.447	1	RPE65 KO vehicle	Ppp3cb
Metrn	0.00119451	0.0561912	0.706	0.76	1	RPE65 KO vehicle	Metrn
Creb1	0.00119481	0.0702748	0.451	0.511	1	RPE65 KO vehicle	Creb1
Ddx24	0.00119987	0.166931	0.574	0.623	1	RPE65 KO vehicle	Ddx24
Gm49179	0.00120373	0.0231984	0.073	0.076	1	RPE65 KO vehicle	Gm49179
Acin1	0.00120889	0.00705137	0.509	0.632	1	RPE65 KO vehicle	Acin1
Smim19	0.00120989	0.0656853	0.314	0.369	1	RPE65 KO vehicle	Smim19
Yaf2	0.00121471	0.0102064	0.432	0.525	1	RPE65 KO vehicle	Yaf2
Exoc4	0.00122195	0.0137268	0.686	0.748	1	RPE65 KO vehicle	Exoc4
Rpl7a	0.0012226	0.0431891	0.765	0.822	1	RPE65 KO vehicle	Rpl7a
Cd59a	0.00122552	0.138809	0.317	0.338	1	RPE65 KO vehicle	Cd59a
Mettl4	0.00122791	0.070916	0.152	0.158	1	RPE65 KO vehicle	Mettl4
Ist1	0.00123302	0.0437085	0.318	0.389	1	RPE65 KO vehicle	Ist1
Rad21	0.00124631	0.076112	0.456	0.526	1	RPE65 KO vehicle	Rad21
Acaa1a	0.00126228	0.0196644	0.359	0.475	1	RPE65 KO vehicle	Acaa1a
BC052040	0.00126594	0.0845358	0.217	0.238	1	RPE65 KO vehicle	BC052040
Calm1	0.00127113	0.154324	0.857	0.842	1	RPE65 KO vehicle	Calm1
Exosc5	0.00127505	0.0211724	0.181	0.217	1	RPE65 KO vehicle	Exosc5
Sh2b1	0.00127608	0.00990034	0.134	0.155	1	RPE65 KO vehicle	Sh2b1
Crem	0.00128035	0.0491967	0.318	0.379	1	RPE65 KO vehicle	Crem
Ckap4	0.00128134	0.0637537	0.411	0.471	1	RPE65 KO vehicle	Ckap4
Clk1	0.00128599	0.00471787	0.601	0.725	1	RPE65 KO vehicle	Clk1
March6	0.00128637	0.00577559	0.402	0.488	1	RPE65 KO vehicle	March6
Scn9a	0.00129098	0.0341589	0.07	0.051	1	RPE65 KO vehicle	Scn9a
Map3k4	0.00129119	0.0685658	0.288	0.345	1	RPE65 KO vehicle	Map3k4
Mroh1	0.00129172	0.00151214	0.111	0.144	1	RPE65 KO vehicle	Mroh1
Steap2	0.00129329	0.00388764	0.129	0.16	1	RPE65 KO vehicle	Steap2
Adcy6	0.00130142	0.0211292	0.096	0.094	1	RPE65 KO vehicle	Adcy6
Smndc1	0.0013044	0.116231	0.287	0.308	1	RPE65 KO vehicle	Smndc1
Mrpl42	0.00130817	0.0511265	0.422	0.492	1	RPE65 KO vehicle	Mrpl42
Tmem50a	0.00130851	0.0468215	0.629	0.718	1	RPE65 KO vehicle	Tmem50a
Rnf170	0.00131037	0.0987116	0.271	0.304	1	RPE65 KO vehicle	Rnf170
Dph3	0.00132257	0.0473558	0.349	0.404	1	RPE65 KO vehicle	Dph3
Eif2s3y	0.0013254	0.0708189	0.464	0.559	1	RPE65 KO vehicle	Eif2s3y
Snrnp48	0.00134329	0.0524731	0.315	0.374	1	RPE65 KO vehicle	Snrnp48
Glrx2	0.00134345	0.0653548	0.43	0.495	1	RPE65 KO vehicle	Glrx2
Tex261	0.00134497	0.0189921	0.373	0.469	1	RPE65 KO vehicle	Tex261
Hgf	0.00138117	0.063354	0.116	0.134	1	RPE65 KO vehicle	Hgf
Kpna3	0.00138585	0.0326741	0.375	0.466	1	RPE65 KO vehicle	Kpna3
Arhgap12	0.00140286	0.01571	0.341	0.427	1	RPE65 KO vehicle	Arhgap12
Dctn4	0.00140699	0.0208055	0.471	0.558	1	RPE65 KO vehicle	Dctn4
Cyb5r1	0.00141747	0.00494203	0.099	0.107	1	RPE65 KO vehicle	Cyb5r1
Purg	0.0014216	0.0389358	0.304	0.375	1	RPE65 KO vehicle	Purg
Ptpra	0.00142685	0.0101253	0.717	0.786	1	RPE65 KO vehicle	Ptpra
Pde8a	0.00142833	0.0191996	0.06	0.074	1	RPE65 KO vehicle	Pde8a
Tmed10	0.00143526	0.0745899	0.689	0.742	1	RPE65 KO vehicle	Tmed10
Hnrnph1	0.00143557	0.0466366	0.544	0.631	1	RPE65 KO vehicle	Hnrnph1
Cadm1	0.00144358	0.0359899	0.978	0.934	1	RPE65 KO vehicle	Cadm1
Sox12	0.00146185	0.000100408	0.084	0.094	1	RPE65 KO vehicle	Sox12
Mrpl48	0.00146688	0.058324	0.452	0.522	1	RPE65 KO vehicle	Mrpl48
Ddit3	0.00146876	0.109344	0.379	0.415	1	RPE65 KO vehicle	Ddit3
Psma3	0.00147732	0.0750449	0.641	0.719	1	RPE65 KO vehicle	Psma3
Hes5	0.00149234	0.197976	0.548	0.555	1	RPE65 KO vehicle	Hes5
Rnps1	0.00149236	0.10795	0.31	0.368	1	RPE65 KO vehicle	Rnps1
Kbtbd2	0.00149745	0.068485	0.171	0.188	1	RPE65 KO vehicle	Kbtbd2
Zfp329	0.00149944	0.0648201	0.272	0.331	1	RPE65 KO vehicle	Zfp329
Zfp580	0.00149975	0.0739389	0.162	0.155	1	RPE65 KO vehicle	Zfp580
Mapk8	0.00151084	0.00684499	0.234	0.291	1	RPE65 KO vehicle	Mapk8
Tmpo	0.00151503	0.0613755	0.419	0.485	1	RPE65 KO vehicle	Tmpo
A530058N18Rik	0.00152567	0.01763	0.081	0.076	1	RPE65 KO vehicle	A530058N18Rik
Hist2h2be	0.00153424	0.0206573	0.13	0.14	1	RPE65 KO vehicle	Hist2h2be
Rara	0.0015421	0.00737403	0.141	0.187	1	RPE65 KO vehicle	Rara
Mrpl35	0.00155082	0.1179	0.24	0.248	1	RPE65 KO vehicle	Mrpl35
Ndufa11	0.00155255	0.094042	0.585	0.648	1	RPE65 KO vehicle	Ndufa11
Vps39	0.00156139	0.0152186	0.137	0.174	1	RPE65 KO vehicle	Vps39
Phactr4	0.00156342	0.0940542	0.407	0.465	1	RPE65 KO vehicle	Phactr4
Bbs1	0.00156541	0.014905	0.089	0.087	1	RPE65 KO vehicle	Bbs1
Prkab1	0.00156682	0.0308356	0.087	0.084	1	RPE65 KO vehicle	Prkab1
Lrrc58	0.00159705	0.0465721	0.548	0.639	1	RPE65 KO vehicle	Lrrc58
Trnau1ap	0.00161824	0.0102885	0.279	0.375	1	RPE65 KO vehicle	Trnau1ap
Use1	0.00162422	0.0459366	0.479	0.549	1	RPE65 KO vehicle	Use1
Cbx5	0.00163874	0.0465847	0.51	0.605	1	RPE65 KO vehicle	Cbx5
Nfkbib	0.00164972	0.0112634	0.11	0.123	1	RPE65 KO vehicle	Nfkbib
Ccdc107	0.00165305	0.0131669	0.382	0.508	1	RPE65 KO vehicle	Ccdc107
Rpl22l1	0.00165315	0.0981993	0.697	0.742	1	RPE65 KO vehicle	Rpl22l1
Cnppd1	0.00166035	0.0230211	0.119	0.113	1	RPE65 KO vehicle	Cnppd1
Wdr37	0.00166547	0.0297086	0.223	0.284	1	RPE65 KO vehicle	Wdr37
Psma1	0.00167095	0.0580955	0.448	0.526	1	RPE65 KO vehicle	Psma1
Cnep1r1	0.00167349	0.0505199	0.244	0.275	1	RPE65 KO vehicle	Cnep1r1
Vps52	0.00168196	0.0203159	0.137	0.143	1	RPE65 KO vehicle	Vps52
Eps15	0.00170106	0.0355352	0.568	0.652	1	RPE65 KO vehicle	Eps15
Synj2bp	0.0017045	0.000971056	0.372	0.444	1	RPE65 KO vehicle	Synj2bp
Cyren	0.00172144	0.0296852	0.108	0.111	1	RPE65 KO vehicle	Cyren
Ddb2	0.0017262	0.00879387	0.156	0.191	1	RPE65 KO vehicle	Ddb2
Pcdhb20	0.00173717	0.0461807	0.114	0.108	1	RPE65 KO vehicle	Pcdhb20
Mindy1	0.00175642	0.0752558	0.176	0.184	1	RPE65 KO vehicle	Mindy1
Slc35a2	0.00176649	0.0100863	0.124	0.16	1	RPE65 KO vehicle	Slc35a2
Bola1	0.00178474	0.0150339	0.171	0.22	1	RPE65 KO vehicle	Bola1
Kdelr1	0.00179057	0.0442326	0.453	0.548	1	RPE65 KO vehicle	Kdelr1
Gm47371	0.00179254	0.144599	0.294	0.31	1	RPE65 KO vehicle	Gm47371
Morf4l1	0.00179973	0.0243061	0.844	0.862	1	RPE65 KO vehicle	Morf4l1
Gm14305	0.00180073	0.082824	0.161	0.147	1	RPE65 KO vehicle	Gm14305
Srp54a	0.0018072	0.0410664	0.143	0.173	1	RPE65 KO vehicle	Srp54a
Hsf2	0.00181566	0.0570492	0.158	0.183	1	RPE65 KO vehicle	Hsf2
Cacul1	0.00183027	0.0407983	0.245	0.295	1	RPE65 KO vehicle	Cacul1
Slc12a4	0.00183203	0.0611866	0.191	0.215	1	RPE65 KO vehicle	Slc12a4
Ppt1	0.00184066	0.0613078	0.501	0.572	1	RPE65 KO vehicle	Ppt1
Slx4ip	0.00184187	0.0182787	0.171	0.204	1	RPE65 KO vehicle	Slx4ip
Zmym5	0.00184278	0.0851218	0.379	0.445	1	RPE65 KO vehicle	Zmym5
Mzt2	0.00184492	0.0830892	0.175	0.171	1	RPE65 KO vehicle	Mzt2
Vps45	0.00184683	0.0163607	0.246	0.3	1	RPE65 KO vehicle	Vps45
Apex2	0.00185282	0.0439411	0.279	0.337	1	RPE65 KO vehicle	Apex2
Usp15	0.001868	0.042673	0.369	0.464	1	RPE65 KO vehicle	Usp15
Uty	0.0018682	0.0405436	0.484	0.572	1	RPE65 KO vehicle	Uty
Msl3	0.0018794	0.00635276	0.153	0.183	1	RPE65 KO vehicle	Msl3
Banf1	0.00187989	0.118024	0.321	0.355	1	RPE65 KO vehicle	Banf1
Tmem199	0.00188174	0.034622	0.126	0.124	1	RPE65 KO vehicle	Tmem199
Gm43507	0.00188778	0.0688588	0.115	0.108	1	RPE65 KO vehicle	Gm43507
Hagh	0.00189001	0.0180079	0.295	0.395	1	RPE65 KO vehicle	Hagh
Gpr180	0.00189887	0.0514931	0.18	0.21	1	RPE65 KO vehicle	Gpr180
Chd3	0.00191691	0.0540983	0.227	0.281	1	RPE65 KO vehicle	Chd3
Prorsd1	0.00192337	0.0555596	0.319	0.359	1	RPE65 KO vehicle	Prorsd1
Dusp3	0.00192541	0.0102528	0.303	0.377	1	RPE65 KO vehicle	Dusp3
Gm26981	0.00193765	0.0402749	0.081	0.066	1	RPE65 KO vehicle	Gm26981
Psma7	0.00194849	0.103883	0.547	0.621	1	RPE65 KO vehicle	Psma7
Parva	0.00195352	0.0624546	0.578	0.659	1	RPE65 KO vehicle	Parva
Rab6a	0.00196675	0.0782705	0.597	0.669	1	RPE65 KO vehicle	Rab6a
Lman2l	0.00196725	0.0756047	0.226	0.265	1	RPE65 KO vehicle	Lman2l
Ndufs8	0.00196835	0.0716907	0.396	0.454	1	RPE65 KO vehicle	Ndufs8
Znrf3	0.00197157	0.0251499	0.514	0.602	1	RPE65 KO vehicle	Znrf3
Taf4	0.0019776	0.0475462	0.099	0.1	1	RPE65 KO vehicle	Taf4
Ywhae	0.0019811	0.0352317	0.885	0.874	1	RPE65 KO vehicle	Ywhae
Efhd2	0.00198821	0.0159512	0.369	0.448	1	RPE65 KO vehicle	Efhd2
Tab2	0.00199007	0.0543955	0.326	0.398	1	RPE65 KO vehicle	Tab2
Mbd3	0.001993	0.0654979	0.352	0.412	1	RPE65 KO vehicle	Mbd3
4930578M01Rik	0.00199385	0.0885922	0.383	0.438	1	RPE65 KO vehicle	4930578M01Rik
Hint2	0.00200879	0.0252583	0.315	0.428	1	RPE65 KO vehicle	Hint2
Gm41804	0.00200935	0.0292111	0.157	0.214	1	RPE65 KO vehicle	Gm41804
Prkd3	0.00201927	0.0499376	0.272	0.334	1	RPE65 KO vehicle	Prkd3
Ppargc1b	0.00203733	0.05369	0.081	0.071	1	RPE65 KO vehicle	Ppargc1b
Mrpl23	0.00204064	0.106478	0.434	0.482	1	RPE65 KO vehicle	Mrpl23
Per3	0.00204189	0.0384028	0.38	0.456	1	RPE65 KO vehicle	Per3
Hmgb2	0.00206038	0.0194845	0.242	0.29	1	RPE65 KO vehicle	Hmgb2
Ube2d2a	0.00206429	0.0425383	0.509	0.606	1	RPE65 KO vehicle	Ube2d2a
Iscu	0.00206663	0.0226193	0.341	0.405	1	RPE65 KO vehicle	Iscu
Irx5	0.00206915	0.0296659	0.364	0.442	1	RPE65 KO vehicle	Irx5
Prrc1	0.00211023	0.0771739	0.261	0.314	1	RPE65 KO vehicle	Prrc1
Bpgm	0.00211349	0.0259825	0.421	0.491	1	RPE65 KO vehicle	Bpgm
Slc25a1	0.00212961	0.0726153	0.146	0.147	1	RPE65 KO vehicle	Slc25a1
Phtf2	0.00213682	0.00896398	0.119	0.144	1	RPE65 KO vehicle	Phtf2
Sypl	0.00214822	0.0424498	0.421	0.491	1	RPE65 KO vehicle	Sypl
Flywch2	0.00215565	0.114377	0.265	0.278	1	RPE65 KO vehicle	Flywch2
Nol7	0.00217101	0.0428415	0.57	0.672	1	RPE65 KO vehicle	Nol7
Dag1	0.00217303	0.0430919	0.452	0.546	1	RPE65 KO vehicle	Dag1
Mrpl4	0.00217482	0.0841372	0.235	0.241	1	RPE65 KO vehicle	Mrpl4
Msantd2	0.00218635	0.0413329	0.221	0.257	1	RPE65 KO vehicle	Msantd2
Sept8	0.00218803	0.044769	0.637	0.71	1	RPE65 KO vehicle	Sept8
Tigd2	0.00219329	0.0642587	0.191	0.203	1	RPE65 KO vehicle	Tigd2
Zfyve9	0.00219971	0.00647667	0.342	0.439	1	RPE65 KO vehicle	Zfyve9
Tpm3	0.00220639	0.0129326	0.363	0.448	1	RPE65 KO vehicle	Tpm3
Akap7	0.0022136	0.0253934	0.387	0.475	1	RPE65 KO vehicle	Akap7
Ago3	0.00222031	0.0705748	0.387	0.444	1	RPE65 KO vehicle	Ago3
Csnk2b	0.00222214	0.0783806	0.356	0.411	1	RPE65 KO vehicle	Csnk2b
Sdhaf1	0.00222417	0.0831087	0.222	0.243	1	RPE65 KO vehicle	Sdhaf1
Mia2	0.00222669	0.000187792	0.386	0.498	1	RPE65 KO vehicle	Mia2
Immp2l	0.00223783	0.0104133	0.917	0.873	1	RPE65 KO vehicle	Immp2l
Bnip3l	0.00224078	0.0320772	0.659	0.732	1	RPE65 KO vehicle	Bnip3l
Dcps	0.00224297	0.00520368	0.288	0.378	1	RPE65 KO vehicle	Dcps
Ube2d1	0.00225379	0.0603487	0.154	0.158	1	RPE65 KO vehicle	Ube2d1
Qrich1	0.00225425	0.000188307	0.238	0.311	1	RPE65 KO vehicle	Qrich1
Ganab	0.00226807	0.049726	0.238	0.281	1	RPE65 KO vehicle	Ganab
AW047730	0.0023019	0.146065	0.449	0.492	1	RPE65 KO vehicle	AW047730
Btrc	0.0023024	0.00936908	0.372	0.489	1	RPE65 KO vehicle	Btrc
Mid1	0.00234254	0.0204506	0.775	0.797	1	RPE65 KO vehicle	Mid1
Atp5h	0.00234912	0.132908	0.858	0.863	1	RPE65 KO vehicle	Atp5h
Bicral	0.00236817	0.0250634	0.483	0.593	1	RPE65 KO vehicle	Bicral
Isoc1	0.00239733	0.0554096	0.399	0.486	1	RPE65 KO vehicle	Isoc1
Plscr1	0.00240043	0.111436	0.35	0.389	1	RPE65 KO vehicle	Plscr1
Rce1	0.00240485	0.00125568	0.101	0.107	1	RPE65 KO vehicle	Rce1
5830408C22Rik	0.00240506	0.0268927	0.055	0.034	1	RPE65 KO vehicle	5830408C22Rik
Spata6	0.00240603	0.0688778	0.129	0.138	1	RPE65 KO vehicle	Spata6
Camk2n1	0.00241027	0.0658981	0.705	0.749	1	RPE65 KO vehicle	Camk2n1
Gng12	0.00242504	0.0250502	0.223	0.291	1	RPE65 KO vehicle	Gng12
Atp6ap1	0.00244283	0.128386	0.371	0.411	1	RPE65 KO vehicle	Atp6ap1
Cnot8	0.00245159	0.056103	0.162	0.194	1	RPE65 KO vehicle	Cnot8
Pop7	0.00245416	0.0832332	0.241	0.275	1	RPE65 KO vehicle	Pop7
Ppp2r3a	0.00245681	0.0211428	0.413	0.501	1	RPE65 KO vehicle	Ppp2r3a
Exoc5	0.00247517	0.0480353	0.242	0.295	1	RPE65 KO vehicle	Exoc5
1700037H04Rik	0.00248449	0.0500979	0.089	0.084	1	RPE65 KO vehicle	1700037H04Rik
Pi4kb	0.00249835	0.005899	0.225	0.28	1	RPE65 KO vehicle	Pi4kb
Commd6	0.00250711	0.0911079	0.479	0.539	1	RPE65 KO vehicle	Commd6
Stt3a	0.00251052	0.00648984	0.221	0.264	1	RPE65 KO vehicle	Stt3a
Atp11c	0.00252318	0.0235393	0.325	0.399	1	RPE65 KO vehicle	Atp11c
1700096K18Rik	0.00252955	0.0131207	0.103	0.117	1	RPE65 KO vehicle	1700096K18Rik
Zfp275	0.00253163	0.00765656	0.088	0.096	1	RPE65 KO vehicle	Zfp275
Gt(ROSA)26Sor	0.00253577	0.127277	0.545	0.603	1	RPE65 KO vehicle	Gt(ROSA)26Sor
Gna13	0.00253906	0.00477553	0.352	0.448	1	RPE65 KO vehicle	Gna13
Fam76a	0.00256032	0.0585627	0.29	0.357	1	RPE65 KO vehicle	Fam76a
Klhl36	0.00256185	0.0176804	0.092	0.117	1	RPE65 KO vehicle	Klhl36
Hist3h2ba	0.0025653	0.0425357	0.671	0.756	1	RPE65 KO vehicle	Hist3h2ba
Susd3	0.00256748	0.0755971	0.077	0.047	1	RPE65 KO vehicle	Susd3
4930430F08Rik	0.00258248	0.0182171	0.084	0.091	1	RPE65 KO vehicle	4930430F08Rik
Slc25a42	0.00258552	0.0176102	0.091	0.084	1	RPE65 KO vehicle	Slc25a42
Gpalpp1	0.00259526	0.000719507	0.153	0.191	1	RPE65 KO vehicle	Gpalpp1
Fam20b	0.00260027	0.0300206	0.152	0.184	1	RPE65 KO vehicle	Fam20b
Asrgl1	0.00261589	0.0404299	0.517	0.612	1	RPE65 KO vehicle	Asrgl1
Sirt2	0.00262319	0.0297913	0.391	0.492	1	RPE65 KO vehicle	Sirt2
Sema6a	0.00263305	0.042181	0.553	0.645	1	RPE65 KO vehicle	Sema6a
Sgcb	0.00263924	0.016419	0.263	0.308	1	RPE65 KO vehicle	Sgcb
Celf1	0.00264296	0.10986	0.498	0.579	1	RPE65 KO vehicle	Celf1
Fbxw8	0.00264422	0.0192052	0.2	0.258	1	RPE65 KO vehicle	Fbxw8
Zbtb8os	0.00265915	0.00206878	0.135	0.194	1	RPE65 KO vehicle	Zbtb8os
Tph2	0.00267175	0.0255914	0.16	0.188	1	RPE65 KO vehicle	Tph2
Rps6ka5	0.00270806	0.0441611	0.656	0.715	1	RPE65 KO vehicle	Rps6ka5
Cenpx	0.00274116	0.134092	0.342	0.368	1	RPE65 KO vehicle	Cenpx
Tmem263	0.00278709	0.0592502	0.271	0.314	1	RPE65 KO vehicle	Tmem263
Pole4	0.00280398	0.129	0.441	0.476	1	RPE65 KO vehicle	Pole4
2610507B11Rik	0.00280401	0.00582255	0.292	0.388	1	RPE65 KO vehicle	2610507B11Rik
AI847159	0.00280426	0.0911524	0.142	0.127	1	RPE65 KO vehicle	AI847159
Rps27a	0.00281106	0.154137	0.926	0.933	1	RPE65 KO vehicle	Rps27a
Dhx15	0.00281445	0.0213121	0.349	0.415	1	RPE65 KO vehicle	Dhx15
Rasa1	0.00283872	0.00414029	0.361	0.444	1	RPE65 KO vehicle	Rasa1
Mex3c	0.00283953	0.0532653	0.171	0.197	1	RPE65 KO vehicle	Mex3c
Cnih4	0.00284178	0.0520546	0.391	0.469	1	RPE65 KO vehicle	Cnih4
Pde4b	0.00284771	0.0101349	0.742	0.776	1	RPE65 KO vehicle	Pde4b
Foxn2	0.00285897	0.0493634	0.403	0.474	1	RPE65 KO vehicle	Foxn2
Cisd1	0.00285909	0.117435	0.512	0.578	1	RPE65 KO vehicle	Cisd1
Xpo4	0.0028593	0.0152608	0.248	0.302	1	RPE65 KO vehicle	Xpo4
Dnajb9	0.0028594	0.059638	0.382	0.451	1	RPE65 KO vehicle	Dnajb9
Blvrb	0.00287499	0.0317942	0.206	0.272	1	RPE65 KO vehicle	Blvrb
Col2a1	0.00288394	0.00155217	0.503	0.618	1	RPE65 KO vehicle	Col2a1
Mthfsl	0.00288644	0.037019	0.218	0.248	1	RPE65 KO vehicle	Mthfsl
Mtch2	0.0028878	0.00833968	0.284	0.378	1	RPE65 KO vehicle	Mtch2
Paxip1	0.0028941	0.0170121	0.08	0.097	1	RPE65 KO vehicle	Paxip1
Cs	0.00292483	0.0808179	0.432	0.498	1	RPE65 KO vehicle	Cs
Anp32b	0.00292758	0.0152828	0.392	0.485	1	RPE65 KO vehicle	Anp32b
Rps11	0.0029375	0.0131287	0.838	0.873	1	RPE65 KO vehicle	Rps11
Nfat5	0.00293855	0.0295754	0.719	0.766	1	RPE65 KO vehicle	Nfat5
Snx2	0.00294078	0.00435428	0.298	0.409	1	RPE65 KO vehicle	Snx2
Pkn2	0.00295458	0.0251958	0.608	0.692	1	RPE65 KO vehicle	Pkn2
Gm48678	0.00297208	0.0995148	0.268	0.298	1	RPE65 KO vehicle	Gm48678
Aif1l	0.00301467	0.0293142	0.245	0.295	1	RPE65 KO vehicle	Aif1l
Lgr4	0.00301563	0.0485228	0.499	0.578	1	RPE65 KO vehicle	Lgr4
Arhgap42	0.00301871	0.0398007	0.517	0.621	1	RPE65 KO vehicle	Arhgap42
Heg1	0.00302551	0.0179027	0.137	0.183	1	RPE65 KO vehicle	Heg1
Omg	0.00303245	0.0892465	0.338	0.382	1	RPE65 KO vehicle	Omg
Rnf181	0.00304256	0.025745	0.208	0.252	1	RPE65 KO vehicle	Rnf181
Rala	0.00304914	0.000355589	0.375	0.465	1	RPE65 KO vehicle	Rala
Grk6	0.00305997	0.0137011	0.099	0.124	1	RPE65 KO vehicle	Grk6
Srsf7	0.00308148	0.0508415	0.498	0.601	1	RPE65 KO vehicle	Srsf7
Cbl	0.00308459	0.00982475	0.332	0.417	1	RPE65 KO vehicle	Cbl
Acly	0.00311303	0.0675361	0.231	0.268	1	RPE65 KO vehicle	Acly
1700023F06Rik	0.00311566	0.0629148	0.085	0.066	1	RPE65 KO vehicle	1700023F06Rik
Ppil3	0.00312348	0.0752279	0.173	0.181	1	RPE65 KO vehicle	Ppil3
Gm49417	0.00313826	0.0709861	0.085	0.084	1	RPE65 KO vehicle	Gm49417
Ugcg	0.00317173	0.0954763	0.413	0.484	1	RPE65 KO vehicle	Ugcg
Dyrk2	0.0031774	0.0845227	0.161	0.165	1	RPE65 KO vehicle	Dyrk2
Raly	0.00320063	0.0413782	0.359	0.449	1	RPE65 KO vehicle	Raly
Rpl36	0.00323693	0.23899	0.889	0.886	1	RPE65 KO vehicle	Rpl36
Snx5	0.00324596	0.0566845	0.364	0.425	1	RPE65 KO vehicle	Snx5
Fyttd1	0.00325262	0.0101666	0.336	0.425	1	RPE65 KO vehicle	Fyttd1
Ppp1r3c	0.00326324	0.0663647	0.175	0.223	1	RPE65 KO vehicle	Ppp1r3c
Cenpq	0.00327165	0.0922134	0.138	0.13	1	RPE65 KO vehicle	Cenpq
Ciart	0.00327911	0.0368014	0.137	0.144	1	RPE65 KO vehicle	Ciart
Impad1	0.0032819	0.041661	0.372	0.438	1	RPE65 KO vehicle	Impad1
App	0.00328315	0.0593526	0.783	0.797	1	RPE65 KO vehicle	App
Mfsd14b	0.00331184	0.0521365	0.244	0.312	1	RPE65 KO vehicle	Mfsd14b
Rps15	0.00331243	0.14239	0.869	0.882	1	RPE65 KO vehicle	Rps15
Zbed4	0.00333626	0.00334266	0.065	0.076	1	RPE65 KO vehicle	Zbed4
Phka1	0.00339982	0.053168	0.3	0.369	1	RPE65 KO vehicle	Phka1
Pdxdc1	0.00341424	0.109023	0.372	0.437	1	RPE65 KO vehicle	Pdxdc1
Ythdf3	0.00342413	0.0978299	0.449	0.528	1	RPE65 KO vehicle	Ythdf3
Tmem245	0.00343479	0.0433938	0.372	0.461	1	RPE65 KO vehicle	Tmem245
Cd27	0.00343953	0.0987403	0.171	0.157	1	RPE65 KO vehicle	Cd27
Mpv17	0.00344033	0.0875937	0.284	0.31	1	RPE65 KO vehicle	Mpv17
Gm20404	0.00346199	0.0528675	0.076	0.07	1	RPE65 KO vehicle	Gm20404
Jmy	0.00346557	0.00383494	0.303	0.378	1	RPE65 KO vehicle	Jmy
Adprh	0.00346965	0.0151918	0.363	0.466	1	RPE65 KO vehicle	Adprh
Znrd1	0.00350453	0.0169391	0.265	0.335	1	RPE65 KO vehicle	Znrd1
Nupr1l	0.00350806	0.0650563	0.064	0.044	1	RPE65 KO vehicle	Nupr1l
Tm9sf3	0.00351913	0.0564116	0.647	0.713	1	RPE65 KO vehicle	Tm9sf3
E230016M11Rik	0.00352496	0.00812771	0.127	0.144	1	RPE65 KO vehicle	E230016M11Rik
Hmgn2	0.00353557	0.118256	0.501	0.548	1	RPE65 KO vehicle	Hmgn2
Vangl2	0.00353762	0.0812809	0.206	0.248	1	RPE65 KO vehicle	Vangl2
Gng10	0.0035505	0.00799744	0.406	0.511	1	RPE65 KO vehicle	Gng10
Mapre1	0.00355771	0.0418312	0.679	0.746	1	RPE65 KO vehicle	Mapre1
Tnks2	0.00355859	0.0170329	0.488	0.589	1	RPE65 KO vehicle	Tnks2
Ndufb11	0.00357459	0.104118	0.743	0.793	1	RPE65 KO vehicle	Ndufb11
Mrpl36	0.00359943	0.0678572	0.257	0.29	1	RPE65 KO vehicle	Mrpl36
Oga	0.00360217	0.0256245	0.432	0.532	1	RPE65 KO vehicle	Oga
Pcdh18	0.00360731	0.0441017	0.085	0.078	1	RPE65 KO vehicle	Pcdh18
Tmsb15b1	0.00360892	0.00146365	0.133	0.165	1	RPE65 KO vehicle	Tmsb15b1
Igsf9	0.00361319	0.0245814	0.08	0.07	1	RPE65 KO vehicle	Igsf9
2810454H06Rik	0.00361454	0.0739183	0.156	0.174	1	RPE65 KO vehicle	2810454H06Rik
6030407O03Rik	0.00361565	0.0543776	0.062	0.041	1	RPE65 KO vehicle	6030407O03Rik
Utp11	0.0036264	0.0808319	0.304	0.35	1	RPE65 KO vehicle	Utp11
Rc3h2	0.00363076	0.00676222	0.368	0.454	1	RPE65 KO vehicle	Rc3h2
Mipol1	0.00365091	0.00299857	0.208	0.255	1	RPE65 KO vehicle	Mipol1
Sp3os	0.00366338	0.071205	0.231	0.25	1	RPE65 KO vehicle	Sp3os
Gm29260	0.00367117	0.000673709	0.429	0.516	1	RPE65 KO vehicle	Gm29260
Mrps5	0.00367581	0.0763561	0.28	0.324	1	RPE65 KO vehicle	Mrps5
Nfu1	0.00367914	0.00354383	0.24	0.324	1	RPE65 KO vehicle	Nfu1
Ppp1r18	0.0036801	0.0124136	0.058	0.056	1	RPE65 KO vehicle	Ppp1r18
Chrac1	0.00369459	0.0398059	0.327	0.408	1	RPE65 KO vehicle	Chrac1
Tatdn1	0.00370006	0.0510727	0.162	0.187	1	RPE65 KO vehicle	Tatdn1
Egr3	0.00370996	0.0241686	0.057	0.06	1	RPE65 KO vehicle	Egr3
Tmem107	0.00372346	0.00818153	0.087	0.096	1	RPE65 KO vehicle	Tmem107
Plekho2	0.003738	0.0520306	0.373	0.429	1	RPE65 KO vehicle	Plekho2
Adgrl3	0.00374794	0.0856224	0.882	0.856	1	RPE65 KO vehicle	Adgrl3
Sema3e	0.00376809	0.0451896	0.562	0.646	1	RPE65 KO vehicle	Sema3e
Cables2	0.00377818	0.00682212	0.058	0.049	1	RPE65 KO vehicle	Cables2
Rtn3	0.00378008	0.0276796	0.938	0.89	1	RPE65 KO vehicle	Rtn3
Ndc1	0.00378209	0.0216335	0.085	0.08	1	RPE65 KO vehicle	Ndc1
Copa	0.0037838	0.00325171	0.348	0.444	1	RPE65 KO vehicle	Copa
Cox8a	0.00382069	0.24545	0.909	0.899	1	RPE65 KO vehicle	Cox8a
Tmem242	0.00386612	0.0337237	0.184	0.214	1	RPE65 KO vehicle	Tmem242
Gm33727	0.0038693	0.073714	0.147	0.133	1	RPE65 KO vehicle	Gm33727
Ercc3	0.00389545	0.00216331	0.089	0.097	1	RPE65 KO vehicle	Ercc3
Ccpg1os	0.00390792	0.0896159	0.12	0.104	1	RPE65 KO vehicle	Ccpg1os
Errfi1	0.00391598	0.0425884	0.253	0.288	1	RPE65 KO vehicle	Errfi1
Cwc15	0.00392397	0.0761856	0.641	0.716	1	RPE65 KO vehicle	Cwc15
Cfap54	0.00392452	0.0730627	0.284	0.335	1	RPE65 KO vehicle	Cfap54
Exoc3	0.00392548	0.0242066	0.405	0.504	1	RPE65 KO vehicle	Exoc3
Cdkn2c	0.0039329	0.0180326	0.141	0.158	1	RPE65 KO vehicle	Cdkn2c
Carmil1	0.00395694	0.00911234	0.292	0.365	1	RPE65 KO vehicle	Carmil1
Zadh2	0.00397477	0.0239247	0.152	0.203	1	RPE65 KO vehicle	Zadh2
Brd2	0.00398085	0.047463	0.365	0.438	1	RPE65 KO vehicle	Brd2
Birc2	0.00398271	0.0550701	0.23	0.262	1	RPE65 KO vehicle	Birc2
Prcc	0.0040276	0.0503435	0.124	0.134	1	RPE65 KO vehicle	Prcc
Uqcrc1	0.00405901	0.0382115	0.332	0.389	1	RPE65 KO vehicle	Uqcrc1
Cdon	0.00407745	0.120924	0.769	0.797	1	RPE65 KO vehicle	Cdon
Gm19710	0.00408322	0.0818485	0.147	0.151	1	RPE65 KO vehicle	Gm19710
Scand1	0.00411521	0.138811	0.529	0.568	1	RPE65 KO vehicle	Scand1
Map4k2	0.0041289	0.0118694	0.078	0.086	1	RPE65 KO vehicle	Map4k2
Slc24a5	0.00416573	0.152827	0.215	0.225	1	RPE65 KO vehicle	Slc24a5
Wbp4	0.00418015	0.0550883	0.417	0.488	1	RPE65 KO vehicle	Wbp4
Anapc11	0.00418049	0.0700728	0.451	0.515	1	RPE65 KO vehicle	Anapc11
Gm21781	0.00418847	0.00344674	0.057	0.068	1	RPE65 KO vehicle	Gm21781
Rps17	0.00418956	0.153801	0.827	0.833	1	RPE65 KO vehicle	Rps17
Plekhb2	0.00422718	0.00947064	0.318	0.394	1	RPE65 KO vehicle	Plekhb2
Dcun1d4	0.00423173	0.0840991	0.338	0.377	1	RPE65 KO vehicle	Dcun1d4
4930428E07Rik	0.00424134	0.0650649	0.058	0.046	1	RPE65 KO vehicle	4930428E07Rik
Trafd1	0.00425924	0.0617352	0.229	0.282	1	RPE65 KO vehicle	Trafd1
Cnn3	0.00431686	0.0313249	0.876	0.862	1	RPE65 KO vehicle	Cnn3
Bmp3	0.00431745	0.0142659	0.521	0.619	1	RPE65 KO vehicle	Bmp3
Psen1	0.00432422	0.0676259	0.211	0.264	1	RPE65 KO vehicle	Psen1
Myl12a	0.0043314	0.0943271	0.383	0.441	1	RPE65 KO vehicle	Myl12a
Hddc2	0.00433156	0.0619241	0.157	0.155	1	RPE65 KO vehicle	Hddc2
Chl1	0.00434373	0.0833179	0.441	0.524	1	RPE65 KO vehicle	Chl1
Med31	0.00436719	0.102868	0.318	0.338	1	RPE65 KO vehicle	Med31
Pcsk1n	0.00437852	0.0532624	0.344	0.401	1	RPE65 KO vehicle	Pcsk1n
Cox16	0.00439922	0.0113009	0.618	0.708	1	RPE65 KO vehicle	Cox16
Lrrc57	0.00440383	0.0371556	0.12	0.13	1	RPE65 KO vehicle	Lrrc57
Kctd8	0.00440732	0.00966345	0.645	0.702	1	RPE65 KO vehicle	Kctd8
Atf7	0.00442673	0.0225606	0.583	0.669	1	RPE65 KO vehicle	Atf7
Larp4b	0.00445004	0.0188874	0.624	0.699	1	RPE65 KO vehicle	Larp4b
Zfand2b	0.00446084	0.0587473	0.126	0.124	1	RPE65 KO vehicle	Zfand2b
Lrrn3	0.0044703	0.0421619	0.284	0.347	1	RPE65 KO vehicle	Lrrn3
Akap13	0.00447238	0.0346486	0.441	0.538	1	RPE65 KO vehicle	Akap13
Plk2	0.00447339	0.0586276	0.23	0.258	1	RPE65 KO vehicle	Plk2
Zkscan6	0.00447954	0.0165851	0.054	0.056	1	RPE65 KO vehicle	Zkscan6
Saxo2	0.00449176	0.0436681	0.06	0.05	1	RPE65 KO vehicle	Saxo2
Dach2	0.00449651	0.0239935	0.399	0.465	1	RPE65 KO vehicle	Dach2
Czib	0.00452245	0.0392732	0.227	0.26	1	RPE65 KO vehicle	Czib
Mcts1	0.00453037	0.107626	0.35	0.395	1	RPE65 KO vehicle	Mcts1
Tmem216	0.00453656	0.0550402	0.138	0.144	1	RPE65 KO vehicle	Tmem216
Naa40	0.00457607	0.0257986	0.164	0.19	1	RPE65 KO vehicle	Naa40
Ccnt1	0.0046111	0.0908271	0.294	0.352	1	RPE65 KO vehicle	Ccnt1
Paqr9	0.00461294	0.0784492	0.36	0.419	1	RPE65 KO vehicle	Paqr9
Stam	0.00462676	0.0166274	0.249	0.317	1	RPE65 KO vehicle	Stam
Tbc1d10b	0.00463323	0.0386429	0.114	0.146	1	RPE65 KO vehicle	Tbc1d10b
Exosc4	0.00463624	0.00944121	0.166	0.223	1	RPE65 KO vehicle	Exosc4
Fndc3a	0.00464891	0.0431622	0.38	0.465	1	RPE65 KO vehicle	Fndc3a
Nrip1	0.00466091	0.0143971	0.533	0.635	1	RPE65 KO vehicle	Nrip1
Taok1	0.00466843	0.040768	0.532	0.623	1	RPE65 KO vehicle	Taok1
Aimp1	0.00467687	0.0603814	0.495	0.572	1	RPE65 KO vehicle	Aimp1
Acsl6	0.00470653	0.0143486	0.475	0.582	1	RPE65 KO vehicle	Acsl6
Arl6ip4	0.00471797	0.0522725	0.269	0.294	1	RPE65 KO vehicle	Arl6ip4
Ewsr1	0.00475156	0.0152233	0.506	0.606	1	RPE65 KO vehicle	Ewsr1
Trpm7	0.00475547	0.0388627	0.383	0.465	1	RPE65 KO vehicle	Trpm7
Commd4	0.00477873	0.0437284	0.246	0.281	1	RPE65 KO vehicle	Commd4
Nup153	0.00483711	0.0116244	0.18	0.237	1	RPE65 KO vehicle	Nup153
Immp1l	0.00488032	0.0313716	0.629	0.7	1	RPE65 KO vehicle	Immp1l
Creb5	0.00488072	0.0254287	0.544	0.625	1	RPE65 KO vehicle	Creb5
Nme2	0.00489014	0.0528604	0.452	0.528	1	RPE65 KO vehicle	Nme2
Ints7	0.00490162	0.0923518	0.171	0.178	1	RPE65 KO vehicle	Ints7
Cited2	0.00491156	0.0855456	0.219	0.238	1	RPE65 KO vehicle	Cited2
Parm1	0.00491289	0.0863281	0.221	0.271	1	RPE65 KO vehicle	Parm1
Abcb7	0.0049171	0.033594	0.332	0.412	1	RPE65 KO vehicle	Abcb7
Lgals1	0.00493747	0.0754459	0.338	0.371	1	RPE65 KO vehicle	Lgals1
Rab11b	0.00498896	0.0506983	0.456	0.558	1	RPE65 KO vehicle	Rab11b
Six3	0.00500332	0.149797	0.842	0.827	1	RPE65 KO vehicle	Six3
Gadd45a	0.00502761	0.0983568	0.115	0.097	1	RPE65 KO vehicle	Gadd45a
Pik3c2a	0.00508213	0.000993841	0.349	0.442	1	RPE65 KO vehicle	Pik3c2a
Polr2j	0.00509418	0.0911275	0.402	0.444	1	RPE65 KO vehicle	Polr2j
Wdr83os	0.00510311	0.0608077	0.306	0.334	1	RPE65 KO vehicle	Wdr83os
Zfyve1	0.00510682	0.0128049	0.368	0.481	1	RPE65 KO vehicle	Zfyve1
Rbm34	0.00510961	0.0240335	0.166	0.215	1	RPE65 KO vehicle	Rbm34
Hsdl1	0.00511646	0.010609	0.096	0.104	1	RPE65 KO vehicle	Hsdl1
Ppil6	0.00511973	0.133616	0.407	0.458	1	RPE65 KO vehicle	Ppil6
Gm15283	0.00512434	0.0508875	0.422	0.502	1	RPE65 KO vehicle	Gm15283
Ankra2	0.0051339	0.0659952	0.33	0.381	1	RPE65 KO vehicle	Ankra2
Rnf208	0.00514029	0.077079	0.108	0.09	1	RPE65 KO vehicle	Rnf208
Fnta	0.00514449	0.0747415	0.309	0.362	1	RPE65 KO vehicle	Fnta
Xpo6	0.00514621	0.0319502	0.185	0.248	1	RPE65 KO vehicle	Xpo6
Atg4b	0.00515171	0.00875592	0.161	0.193	1	RPE65 KO vehicle	Atg4b
Smdt1	0.00515974	0.215241	0.844	0.836	1	RPE65 KO vehicle	Smdt1
B3glct	0.00518294	0.0470038	0.304	0.372	1	RPE65 KO vehicle	B3glct
Fam151b	0.00520358	0.059534	0.066	0.057	1	RPE65 KO vehicle	Fam151b
Gk	0.0052195	0.00348125	0.39	0.486	1	RPE65 KO vehicle	Gk
Cpeb1	0.00522507	0.0141794	0.25	0.345	1	RPE65 KO vehicle	Cpeb1
D430042O09Rik	0.0052808	0.0212284	0.257	0.33	1	RPE65 KO vehicle	D430042O09Rik
Tdg	0.00528694	0.0089052	0.173	0.258	1	RPE65 KO vehicle	Tdg
Dnajc18	0.00529	0.0026698	0.31	0.391	1	RPE65 KO vehicle	Dnajc18
Chd2	0.00531485	0.0093841	0.543	0.641	1	RPE65 KO vehicle	Chd2
Mgat1	0.00532039	0.0141547	0.198	0.261	1	RPE65 KO vehicle	Mgat1
Slc25a19	0.00532244	0.00344656	0.116	0.15	1	RPE65 KO vehicle	Slc25a19
Ftx	0.00533265	0.0260986	0.229	0.285	1	RPE65 KO vehicle	Ftx
Bet1l	0.00533376	0.0865446	0.264	0.291	1	RPE65 KO vehicle	Bet1l
Msmo1	0.0053387	0.0232271	0.342	0.398	1	RPE65 KO vehicle	Msmo1
Lrig2	0.00535138	0.0269881	0.364	0.437	1	RPE65 KO vehicle	Lrig2
Braf	0.00536801	0.00279628	0.589	0.692	1	RPE65 KO vehicle	Braf
Dand5	0.00537377	0.0624461	0.171	0.197	1	RPE65 KO vehicle	Dand5
Tfb2m	0.00537525	0.0568021	0.123	0.136	1	RPE65 KO vehicle	Tfb2m
Uqcc2	0.00537814	0.13288	0.775	0.796	1	RPE65 KO vehicle	Uqcc2
Cygb	0.0054516	0.0484879	0.146	0.171	1	RPE65 KO vehicle	Cygb
Sike1	0.00546607	0.0144929	0.226	0.27	1	RPE65 KO vehicle	Sike1
Mylip	0.0054856	0.0473147	0.162	0.178	1	RPE65 KO vehicle	Mylip
Gm48742	0.00549029	0.0295965	0.323	0.431	1	RPE65 KO vehicle	Gm48742
Cir1	0.00551116	0.00042505	0.384	0.485	1	RPE65 KO vehicle	Cir1
4930481A15Rik	0.00551382	0.0732269	0.166	0.174	1	RPE65 KO vehicle	4930481A15Rik
Ap3s2	0.0055143	0.0372931	0.221	0.27	1	RPE65 KO vehicle	Ap3s2
Sox2	0.00552248	0.0177598	0.815	0.822	1	RPE65 KO vehicle	Sox2
Cdk2ap1	0.00556703	0.0474078	0.409	0.468	1	RPE65 KO vehicle	Cdk2ap1
Frmd6	0.00558791	0.0614377	0.208	0.265	1	RPE65 KO vehicle	Frmd6
Copb1	0.00560274	0.0324293	0.379	0.459	1	RPE65 KO vehicle	Copb1
Gm50107	0.00560512	0.0523452	0.051	0.034	1	RPE65 KO vehicle	Gm50107
Samd4b	0.00561077	0.0401959	0.26	0.324	1	RPE65 KO vehicle	Samd4b
Yeats4	0.00561451	0.0730912	0.325	0.375	1	RPE65 KO vehicle	Yeats4
Wdr17	0.0056508	0.169864	0.862	0.847	1	RPE65 KO vehicle	Wdr17
Klhl15	0.00566897	0.0472124	0.123	0.134	1	RPE65 KO vehicle	Klhl15
Borcs5	0.00570673	0.0133479	0.177	0.223	1	RPE65 KO vehicle	Borcs5
Med16	0.0057305	0.00308446	0.188	0.224	1	RPE65 KO vehicle	Med16
Bmp5	0.0057375	0.0495123	0.376	0.459	1	RPE65 KO vehicle	Bmp5
Stat3	0.00574014	0.0352707	0.478	0.562	1	RPE65 KO vehicle	Stat3
G3bp2	0.00574963	0.0799851	0.433	0.506	1	RPE65 KO vehicle	G3bp2
Tsg101	0.00575406	0.0256461	0.348	0.455	1	RPE65 KO vehicle	Tsg101
Trmt6	0.00576496	0.0869749	0.161	0.164	1	RPE65 KO vehicle	Trmt6
Trp53bp1	0.00577494	0.049748	0.257	0.332	1	RPE65 KO vehicle	Trp53bp1
Cpxm1	0.00579478	0.0513818	0.275	0.341	1	RPE65 KO vehicle	Cpxm1
Mrps21	0.00579728	0.112738	0.621	0.682	1	RPE65 KO vehicle	Mrps21
Jpt2	0.00580739	0.0222968	0.062	0.06	1	RPE65 KO vehicle	Jpt2
Nr2e1	0.0058443	0.0522935	0.455	0.541	1	RPE65 KO vehicle	Nr2e1
Klhl3	0.00588458	0.0396114	0.165	0.205	1	RPE65 KO vehicle	Klhl3
Rcor1	0.00591169	0.0357323	0.338	0.442	1	RPE65 KO vehicle	Rcor1
F3	0.00591221	0.00659691	0.333	0.434	1	RPE65 KO vehicle	F3
Ndufs3	0.00591886	0.0340118	0.359	0.447	1	RPE65 KO vehicle	Ndufs3
Zdhhc3	0.00592344	0.0176316	0.173	0.224	1	RPE65 KO vehicle	Zdhhc3
Ap3b1	0.00592799	0.0314942	0.409	0.508	1	RPE65 KO vehicle	Ap3b1
D130020L05Rik	0.00596238	0.0550819	0.137	0.134	1	RPE65 KO vehicle	D130020L05Rik
Ndufaf8	0.00602255	0.103355	0.364	0.411	1	RPE65 KO vehicle	Ndufaf8
Ndufaf4	0.00604363	0.0119405	0.147	0.183	1	RPE65 KO vehicle	Ndufaf4
Wbp2	0.00606079	0.077953	0.463	0.535	1	RPE65 KO vehicle	Wbp2
Gm41836	0.00606293	0.0314945	0.116	0.134	1	RPE65 KO vehicle	Gm41836
U2af1l4	0.00607167	0.00581415	0.237	0.304	1	RPE65 KO vehicle	U2af1l4
Dusp8	0.00614007	0.0209982	0.119	0.14	1	RPE65 KO vehicle	Dusp8
Nr4a1	0.00614068	0.043853	0.166	0.211	1	RPE65 KO vehicle	Nr4a1
Actr6	0.00615306	0.0331944	0.166	0.194	1	RPE65 KO vehicle	Actr6
Lnpep	0.0062118	0.0341349	0.432	0.524	1	RPE65 KO vehicle	Lnpep
Gpx8	0.00621973	0.0662633	0.525	0.621	1	RPE65 KO vehicle	Gpx8
Nrde2	0.00622628	0.0289852	0.099	0.108	1	RPE65 KO vehicle	Nrde2
Sgk1	0.00625695	0.0720936	0.096	0.107	1	RPE65 KO vehicle	Sgk1
Gm13483	0.00626497	0.0852382	0.267	0.314	1	RPE65 KO vehicle	Gm13483
Trnp1	0.00626814	0.026456	0.073	0.077	1	RPE65 KO vehicle	Trnp1
Sbds	0.00628439	0.000323859	0.344	0.452	1	RPE65 KO vehicle	Sbds
Ccz1	0.00629521	0.00276047	0.226	0.311	1	RPE65 KO vehicle	Ccz1
Rab8b	0.00630699	0.000392823	0.399	0.495	1	RPE65 KO vehicle	Rab8b
Plekha4	0.00635434	0.0303083	0.114	0.127	1	RPE65 KO vehicle	Plekha4
Tspan7	0.00636394	0.0996687	0.869	0.847	1	RPE65 KO vehicle	Tspan7
Shisal2b	0.00637765	0.139294	0.487	0.529	1	RPE65 KO vehicle	Shisal2b
Abhd17c	0.00640476	0.0327218	0.107	0.118	1	RPE65 KO vehicle	Abhd17c
Ppp1r2	0.00645484	0.0532011	0.509	0.595	1	RPE65 KO vehicle	Ppp1r2
Pip5k1a	0.00645764	0.0451597	0.245	0.312	1	RPE65 KO vehicle	Pip5k1a
Dctn2	0.00646094	0.00565353	0.421	0.552	1	RPE65 KO vehicle	Dctn2
Gm15155	0.00648159	0.106156	0.303	0.318	1	RPE65 KO vehicle	Gm15155
Gm43581	0.00648551	0.0674067	0.062	0.046	1	RPE65 KO vehicle	Gm43581
Ubn2	0.00650707	0.0141254	0.56	0.663	1	RPE65 KO vehicle	Ubn2
A430105J06Rik	0.00656711	0.0417564	0.078	0.08	1	RPE65 KO vehicle	A430105J06Rik
Pigf	0.00656762	0.00896873	0.271	0.364	1	RPE65 KO vehicle	Pigf
Zfp367	0.00657598	0.029271	0.087	0.097	1	RPE65 KO vehicle	Zfp367
Rrbp1	0.00658671	0.0142748	0.448	0.548	1	RPE65 KO vehicle	Rrbp1
A930007I19Rik	0.00659745	0.0205599	0.122	0.141	1	RPE65 KO vehicle	A930007I19Rik
Igflr1	0.00662404	0.0295108	0.069	0.061	1	RPE65 KO vehicle	Igflr1
Cdc14b	0.00665069	0.00433603	0.161	0.194	1	RPE65 KO vehicle	Cdc14b
2610307P16Rik	0.00667348	0.0461739	0.202	0.252	1	RPE65 KO vehicle	2610307P16Rik
Slc31a1	0.0066774	0.0437686	0.195	0.23	1	RPE65 KO vehicle	Slc31a1
Npdc1	0.00667921	0.129702	0.327	0.351	1	RPE65 KO vehicle	Npdc1
Leng8	0.00671358	0.0394959	0.494	0.573	1	RPE65 KO vehicle	Leng8
Ddx39	0.00673472	0.00327728	0.073	0.077	1	RPE65 KO vehicle	Ddx39
Trim23	0.00675426	0.0435731	0.164	0.195	1	RPE65 KO vehicle	Trim23
S100a4	0.00677876	0.066704	0.315	0.355	1	RPE65 KO vehicle	S100a4
Gm14296	0.00677897	0.0489942	0.215	0.251	1	RPE65 KO vehicle	Gm14296
Asah2	0.00677905	0.0584048	0.147	0.155	1	RPE65 KO vehicle	Asah2
Rnf103	0.00679922	0.0584797	0.284	0.344	1	RPE65 KO vehicle	Rnf103
Irf2bp1	0.00680313	0.0244682	0.222	0.284	1	RPE65 KO vehicle	Irf2bp1
Pdap1	0.00680861	0.0281413	0.513	0.598	1	RPE65 KO vehicle	Pdap1
Asxl1	0.00682407	0.0196011	0.353	0.479	1	RPE65 KO vehicle	Asxl1
Tk2	0.0068295	0.0509028	0.207	0.252	1	RPE65 KO vehicle	Tk2
Psmd2	0.00683822	0.0325841	0.336	0.409	1	RPE65 KO vehicle	Psmd2
[truncated: 9,683 more rows]

## Sheet: Cluster 3
p_val	avg_logFC	pct.1	pct.2	p_val_adj	cluster	gene
[truncated: 10,601 more rows]

[truncated: 14 more sheets: Cluster 4, Cluster 5, Cluster 6, Cluster 7, Cluster 8, Cluster 9, Cluster 10, Cluster 11, Cluster 12, Cluster 13, Cluster 14, Cluster 15, Cluster 16, Cluster 17]
